# Supplementary material for: Transcriptome Analysis Reveals the Profile of Long Non-Coding RNAs during Myogenic Differentiation in Goats
Source: Int J Mol Sci. 2023 Mar 28;24(7):6370. doi: 10.3390/ijms24076370 (PMC10094361; doi:10.3390/ijms24076370)
Supplement: Supplementary file 1 [file ijms-24-06370-s001.zip]

Archive with 16 entries (16 files):
- Figure S1. Enrichment analysis of antisense-target genes of DE lncRNAs.png
- Table S1. Summary of RNA-seq data.xlsx
- Table S10. Antisense-target genes of identified lncRNAs.xlsx
- Table S11. GO terms and KEGG pathways enriched by antisense-target genes of lncRNAs.xlsx
- Table S12. List of lncRNA-mRNA interaction pairs from three comparisons.xlsx
- Table S13. List of candidate ceRNAs and their common miRNA targets.xlsx
- Table S14. The connectivity of lncRNAs based on ceRNA analysis.xlsx
- Table S15. Primers used in the qRT-PCR analysis.xlsx
- Table S2. List and sequence of lncRNAs identified in the MuSCs libraries of goats.xlsx
- Table S3. List of lncRNA FPKM results from RNA-seq.xlsx
- Table S4. List of DE lncRNAs from three comparisons.xlsx
- Table S5. List of group-specific and shared lncRNAs.xlsx
- Table S6. Cis-target genes of identified lncRNAs.xlsx
- Table S7. GO terms and KEGG pathways enriched by cis-target genes of lncRNAs.xlsx
- Table S8. Trans-target genes of identified lncRNAs.xlsx
- Table S9. GO terms and KEGG pathways enriched by trans-target genes of lncRNAs.xlsx
