# Supplementary material for: Transcriptome Analysis Reveals the Profile of Long Non-Coding RNAs during Myogenic Differentiation in Goats
Source: Int J Mol Sci. 2023 Mar 28;24(7):6370. doi: 10.3390/ijms24076370 (PMC10094361; doi:10.3390/ijms24076370)
Supplement: Supplementary file 1 [file ijms-24-06370-s001.zip › Table S1. Summary of RNA-seq data.xlsx]

## Sheet: Table S1
Table S1. Summary of RNA-seq data
Sample	Raw reads	Clean reads(%)	Unique_Mapped(%)	RawData (bp)	CleanData (bp)	Q20(%)	Q30(%)	GC(%)
GM-1	79898070	79694066 (99.74%)	72103450 (90.51%)	11984710500	11882402260	11623932620 (97.82%)	11138591622 (93.74%)	5936638254 (49.96%)
GM-2	82449876	82218204 (99.72%)	74380716 (90.51%)	12367481400	12247308930	11994694012 (97.94%)	11531389516 (94.15%)	6174086965 (50.41%)
GM-3	78770454	78549636 (99.72%)	71321563 (90.84%)	11815568100	11702047138	11453569470 (97.88%)	10988194989 (93.90%)	5841873361 (49.92%)
DM1-1	85834132	85610188 (99.74%)	77518765 (90.59%)	12875119800	12757978855	12496675866 (97.95%)	12015100494 (94.18%)	6418846437 (50.31%)
DM1-2	77919438	77705900 (99.73%)	70235626 (90.44%)	11687915700	11560292172	11328018869 (97.99%)	10898235461 (94.27%)	5836822819 (50.49%)
DM1-3	78474104	78271608 (99.74%)	70114545 (89.61%)	11771115600	11673661674	11430869379 (97.92%)	10980384927 (94.06%)	5932605095 (50.82%)
DM5-1	79580920	79392054 (99.76%)	71993906 (90.73%)	11937138000	11830600724	11593463907 (98.00%)	11144377224 (94.20%)	5898214505 (49.86%)
DM5-2	78868496	78701026 (99.79%)	71317809 (90.66%)	11830274400	11713944779	11474707223 (97.96%)	11011907997 (94.01%)	6009283722 (51.30%)
DM5-3	80154802	79979248 (99.78%)	72775979 (91.04%)	12023220300	11907357736	11657742558 (97.90%)	11175463255 (93.85%)	5902941773 (49.57%)
