# Supplementary material for: Transcriptome Analysis Reveals the Profile of Long Non-Coding RNAs during Myogenic Differentiation in Goats
Source: Int J Mol Sci. 2023 Mar 28;24(7):6370. doi: 10.3390/ijms24076370 (PMC10094361; doi:10.3390/ijms24076370)
Supplement: Supplementary file 1 [file ijms-24-06370-s001.zip › Table S10. Antisense-target genes of identified lncRNAs.xlsx]

## Sheet: antisense_all
Table S10. Antisense-target genes of identified lncRNAs_all
lncRNA	mRNA	Symbol	Description
MSTRG.10342.1	ENSCHIG00000017110	-	-
MSTRG.1070.1	ENSCHIG00000014056	HAUS2	HAUS augmin like complex subunit 2 [Source:NCBI gene;Acc:102168544]
MSTRG.10824.1	ENSCHIG00000022487	-	eukaryotic translation elongation factor 1 gamma [Source:NCBI gene;Acc:102181569]
MSTRG.10824.2	ENSCHIG00000022487	-	eukaryotic translation elongation factor 1 gamma [Source:NCBI gene;Acc:102181569]
MSTRG.11092.1	ENSCHIG00000007156	PASK	PAS domain containing serine/threonine kinase [Source:NCBI gene;Acc:102189181]
MSTRG.1116.1	ENSCHIG00000006777	EIF2AK4	eukaryotic translation initiation factor 2 alpha kinase 4 [Source:NCBI gene;Acc:102175025]
MSTRG.11195.1	ENSCHIG00000007882	YRDC	yrdC N6-threonylcarbamoyltransferase domain containing [Source:NCBI gene;Acc:102189272]
MSTRG.11402.1	ENSCHIG00000020023	EFCAB7	EF-hand calcium binding domain 7 [Source:NCBI gene;Acc:102184396]
MSTRG.11462.1	ENSCHIG00000012566	-	ribosome production factor 1 homolog [Source:NCBI gene;Acc:102190754]
MSTRG.11568.1	ENSCHIG00000012424	COL11A1	collagen type XI alpha 1 chain [Source:NCBI gene;Acc:102170840]
MSTRG.11568.2	ENSCHIG00000012424	COL11A1	collagen type XI alpha 1 chain [Source:NCBI gene;Acc:102170840]
MSTRG.11647.1	ENSCHIG00000015190	RSBN1	round spermatid basic protein 1 [Source:NCBI gene;Acc:102170929]
MSTRG.11819.1	ENSCHIG00000022403	NUP210L	nucleoporin 210 like [Source:NCBI gene;Acc:102182083]
MSTRG.1183.2	ENSCHIG00000017602	ACIN1	apoptotic chromatin condensation inducer 1 [Source:NCBI gene;Acc:102182699]
MSTRG.11916.1	ENSCHIG00000001309	KCNJ10	potassium inwardly rectifying channel subfamily J member 10 [Source:NCBI gene;Acc:102186816]
MSTRG.11916.2	ENSCHIG00000001309	KCNJ10	potassium inwardly rectifying channel subfamily J member 10 [Source:NCBI gene;Acc:102186816]
MSTRG.12060.1	ENSCHIG00000015040	ZNF212	zinc finger protein 212 [Source:NCBI gene;Acc:102191490]
MSTRG.12093.1	ENSCHIG00000008369	TMEM139	transmembrane protein 139 [Source:NCBI gene;Acc:102183292]
MSTRG.12268.1	ENSCHIG00000009777	NFE2L3	nuclear factor, erythroid 2 like 3 [Source:NCBI gene;Acc:102173159]
MSTRG.12307.1	ENSCHIG00000016912	GARS1	glycyl-tRNA synthetase 1 [Source:NCBI gene;Acc:102169829]
MSTRG.12448.1	ENSCHIG00000009608	NUP42	nucleoporin 42 [Source:NCBI gene;Acc:102172964]
MSTRG.12624.1	ENSCHIG00000003405	NFE2	nuclear factor, erythroid 2 [Source:NCBI gene;Acc:102187193]
MSTRG.12634.1	ENSCHIG00000015937	HOXC9	homeobox C9 [Source:NCBI gene;Acc:102177412]
MSTRG.12657.1	ENSCHIG00000013548	SPRYD3	SPRY domain containing 3 [Source:NCBI gene;Acc:102180730]
MSTRG.12699.1	ENSCHIG00000024871	FAM186B	family with sequence similarity 186 member B [Source:NCBI gene;Acc:102174630]
MSTRG.1283.1	ENSCHIG00000021340	MAP2K1	mitogen-activated protein kinase kinase 1 [Source:NCBI gene;Acc:102190520]
MSTRG.12833.2	ENSCHIG00000027023	MARS1	methionyl-tRNA synthetase 1 [Source:NCBI gene;Acc:102174910]
MSTRG.12986.1	ENSCHIG00000013119	MTERF2	mitochondrial transcription termination factor 2 [Source:NCBI gene;Acc:102187570]
MSTRG.13083.2	ENSCHIG00000025977	-	-
MSTRG.13146.1	MSTRG.13145	--	parathymosin [Ovis aries]
MSTRG.13190.1	ENSCHIG00000009059	SLC6A13	solute carrier family 6 member 13 [Source:NCBI gene;Acc:102183579]
MSTRG.13288.1	ENSCHIG00000006787	PMM1	phosphomannomutase 1 [Source:NCBI gene;Acc:102188203]
MSTRG.13340.1	ENSCHIG00000026407	PPARA	peroxisome proliferator activated receptor alpha [Source:NCBI gene;Acc:100861393]
MSTRG.13388.3	ENSCHIG00000014354	TMA16	translation machinery associated 16 homolog [Source:NCBI gene;Acc:102187113]
MSTRG.13869.1	ENSCHIG00000026702	NOP14	NOP14 nucleolar protein [Source:NCBI gene;Acc:102183779]
MSTRG.14108.1	ENSCHIG00000013236	DELE1	DAP3 binding cell death enhancer 1 [Source:NCBI gene;Acc:102191793]
MSTRG.14294.2	ENSCHIG00000022440	TRIM52	tripartite motif containing 52 [Source:NCBI gene;Acc:106502326]
MSTRG.14434.1	ENSCHIG00000023604	HMG20B	high mobility group 20B [Source:NCBI gene;Acc:102175115]
MSTRG.14476.1	ENSCHIG00000007262	SAFB	scaffold attachment factor B [Source:NCBI gene;Acc:102169953]
MSTRG.14486.1	ENSCHIG00000023052	RFX2	regulatory factor X2 [Source:NCBI gene;Acc:102179845]
MSTRG.14495.1	ENSCHIG00000017363	SLC25A41	solute carrier family 25 member 41 [Source:NCBI gene;Acc:102178818]
MSTRG.14542.1	ENSCHIG00000021313	FBXL12	F-box and leucine rich repeat protein 12 [Source:NCBI gene;Acc:102177970]
MSTRG.14601.1	ENSCHIG00000020365	TECR	trans-2,3-enoyl-CoA reductase [Source:NCBI gene;Acc:102187120]
MSTRG.14753.1	ENSCHIG00000009697	RFXANK	regulatory factor X associated ankyrin containing protein [Source:NCBI gene;Acc:102189385]
MSTRG.14878.1	ENSCHIG00000012805	TOPORS	TOP1 binding arginine/serine rich protein [Source:NCBI gene;Acc:102183512]
MSTRG.14895.3	ENSCHIG00000025845	CDKN2B	cyclin dependent kinase inhibitor 2B [Source:NCBI gene;Acc:102172895]
MSTRG.14934.2	ENSCHIG00000013395	-	-
MSTRG.14947.1	ENSCHIG00000025562	-	-
MSTRG.14986.1	ENSCHIG00000022064	GLDC	glycine decarboxylase [Source:NCBI gene;Acc:102174205]
MSTRG.15216.1	ENSCHIG00000015187	DNAI1	dynein axonemal intermediate chain 1 [Source:NCBI gene;Acc:102170421]
MSTRG.15518.1	ENSCHIG00000020635	TUBE1	tubulin epsilon 1 [Source:NCBI gene;Acc:102178909]
MSTRG.162.1	ENSCHIG00000015625	USF3	upstream transcription factor family member 3 [Source:NCBI gene;Acc:102185311]
MSTRG.162.2	ENSCHIG00000015625	USF3	upstream transcription factor family member 3 [Source:NCBI gene;Acc:102185311]
MSTRG.1688.5	ENSCHIG00000009524	-	-
MSTRG.2084.1	ENSCHIG00000014246	DIPK1B	divergent protein kinase domain 1B [Source:NCBI gene;Acc:102173477]
MSTRG.2087.1	ENSCHIG00000025808	MED22	mediator complex subunit 22 [Source:NCBI gene;Acc:102169393]
MSTRG.2087.2	ENSCHIG00000025808	MED22	mediator complex subunit 22 [Source:NCBI gene;Acc:102169393]
MSTRG.2116.1	MSTRG.2115	PPP1R26	PREDICTED: protein phosphatase 1 regulatory subunit 26 [Capra hircus]
MSTRG.2317.3	ENSCHIG00000026996	-	mitochondrial translational initiation factor 3 [Source:NCBI gene;Acc:102190141]
MSTRG.2615.1	ENSCHIG00000016385	ZEB1	zinc finger E-box binding homeobox 1 [Source:NCBI gene;Acc:106502734]
MSTRG.2787.1	ENSCHIG00000025310	PTK6	protein tyrosine kinase 6 [Source:NCBI gene;Acc:102182806]
MSTRG.2823.2	ENSCHIG00000004449	-	neuroendocrine secretory protein 55 [Source:NCBI gene;Acc:108633189]
MSTRG.2920.1	ENSCHIG00000017996	NFS1	NFS1 cysteine desulfurase [Source:NCBI gene;Acc:102177176]
MSTRG.2946.2	ENSCHIG00000026109	NNAT	neuronatin [Source:NCBI gene;Acc:102183158]
MSTRG.3238.1	ENSCHIG00000013609	MSC	musculin [Source:NCBI gene;Acc:108637528]
MSTRG.3238.2	ENSCHIG00000013609	MSC	musculin [Source:NCBI gene;Acc:108637528]
MSTRG.3313.1	ENSCHIG00000011893	-	-
MSTRG.3394.1	ENSCHIG00000021121	EXOSC4	exosome component 4 [Source:NCBI gene;Acc:102171352]
MSTRG.3548.1	ENSCHIG00000015343	API5	apoptosis inhibitor 5 [Source:NCBI gene;Acc:102185762]
MSTRG.3673.1	ENSCHIG00000001317	DNHD1	dynein heavy chain domain 1 [Source:NCBI gene;Acc:102186033]
MSTRG.3694.1	ENSCHIG00000026080	CYB5R2	NADH-cytochrome b5 reductase 2 [Source:NCBI gene;Acc:102186611]
MSTRG.3722.1	ENSCHIG00000019548	SBF2	SET binding factor 2 [Source:NCBI gene;Acc:102178749]
MSTRG.3722.2	ENSCHIG00000019548	SBF2	SET binding factor 2 [Source:NCBI gene;Acc:102178749]
MSTRG.3805.1	ENSCHIG00000003510	CCDC84	coiled-coil domain containing 84 [Source:NCBI gene;Acc:102172826]
MSTRG.3823.1	ENSCHIG00000009533	MPZL3	myelin protein zero like 3 [Source:NCBI gene;Acc:102189975]
MSTRG.3823.1	ENSCHIG00000018524	MPZL2	myelin protein zero like 2 [Source:NCBI gene;Acc:102190436]
MSTRG.4012.1	ENSCHIG00000022660	TGFB2	transforming growth factor beta 2 [Source:NCBI gene;Acc:100861228]
MSTRG.4205.1	ENSCHIG00000022607	LRRC47	leucine rich repeat containing 47 [Source:NCBI gene;Acc:102182245]
MSTRG.4222.1	ENSCHIG00000010964	PRKCZ	protein kinase C zeta [Source:NCBI gene;Acc:102186420]
MSTRG.4364.2	ENSCHIG00000011863	VASH2	vasohibin 2 [Source:NCBI gene;Acc:102180692]
MSTRG.4414.1	ENSCHIG00000013440	CACNA1S	calcium voltage-gated channel subunit alpha1 S [Source:NCBI gene;Acc:102176151]
MSTRG.4572.1	ENSCHIG00000000860	SIRT4	sirtuin 4 [Source:NCBI gene;Acc:102171640]
MSTRG.463.1	MSTRG.462	Pol	Retrovirus-related Pol polyprotein LINE-1 [Bos mutus]
MSTRG.4762.2	ENSCHIG00000011402	NUDT6	nudix hydrolase 6 [Source:NCBI gene;Acc:102181414]
MSTRG.4874.2	ENSCHIG00000020541	ALDH5A1	aldehyde dehydrogenase 5 family member A1 [Source:NCBI gene;Acc:102169437]
MSTRG.4979.1	ENSCHIG00000009862	KLHDC4	kelch domain containing 4 [Source:NCBI gene;Acc:102186712]
MSTRG.5281.1	ENSCHIG00000009710	GAPDHS	glyceraldehyde-3-phosphate dehydrogenase, spermatogenic [Source:NCBI gene;Acc:102181330]
MSTRG.5450.1	ENSCHIG00000024815	PVR	PVR cell adhesion molecule [Source:NCBI gene;Acc:102185861]
MSTRG.5726.1	ENSCHIG00000024697	TFPT	TCF3 fusion partner [Source:NCBI gene;Acc:102172889]
MSTRG.5825.1	ENSCHIG00000010787	SRSF1	serine and arginine rich splicing factor 1 [Source:NCBI gene;Acc:102183176]
MSTRG.5882.1	ENSCHIG00000025650	PEX12	peroxisomal biogenesis factor 12 [Source:NCBI gene;Acc:102172382]
MSTRG.6065.1	ENSCHIG00000025520	ALOX12	arachidonate 12-lipoxygenase, 12S type [Source:NCBI gene;Acc:102187263]
MSTRG.6220.3	ENSCHIG00000014984	ABCC3	ATP binding cassette subfamily C member 3 [Source:NCBI gene;Acc:102181156]
MSTRG.6270.1	ENSCHIG00000018648	SP2	Sp2 transcription factor [Source:NCBI gene;Acc:102171546]
MSTRG.6483.1	ENSCHIG00000018768	WDR45B	WD repeat domain 45B [Source:NCBI gene;Acc:102184940]
MSTRG.6692.1	ENSCHIG00000013325	-	succinate dehydrogenase complex iron sulfur subunit B [Source:NCBI gene;Acc:102183195]
MSTRG.6731.1	ENSCHIG00000015354	DDOST	dolichyl-diphosphooligosaccharide--protein glycosyltransferase non-catalytic subunit [Source:NCBI gene;Acc:102190564]
MSTRG.6731.1	ENSCHIG00000023700	KIF17	kinesin family member 17 [Source:NCBI gene;Acc:102190277]
MSTRG.6731.2	ENSCHIG00000015354	DDOST	dolichyl-diphosphooligosaccharide--protein glycosyltransferase non-catalytic subunit [Source:NCBI gene;Acc:102190564]
MSTRG.6731.2	ENSCHIG00000023700	KIF17	kinesin family member 17 [Source:NCBI gene;Acc:102190277]
MSTRG.6731.3	ENSCHIG00000015354	DDOST	dolichyl-diphosphooligosaccharide--protein glycosyltransferase non-catalytic subunit [Source:NCBI gene;Acc:102190564]
MSTRG.6731.3	ENSCHIG00000023700	KIF17	kinesin family member 17 [Source:NCBI gene;Acc:102190277]
MSTRG.7021.2	MSTRG.7020	BICD1	PREDICTED: protein bicaudal D homolog 1-like [Capra hircus]
MSTRG.7021.3	MSTRG.7020	BICD1	PREDICTED: protein bicaudal D homolog 1-like [Capra hircus]
MSTRG.7021.4	MSTRG.7020	BICD1	PREDICTED: protein bicaudal D homolog 1-like [Capra hircus]
MSTRG.7208.1	ENSCHIG00000022217	-	bromodomain adjacent to zinc finger domain 2B [Source:NCBI gene;Acc:102191743]
MSTRG.7256.1	ENSCHIG00000013234	CCDC173	coiled-coil domain containing 173 [Source:NCBI gene;Acc:102171014]
MSTRG.7513.2	ENSCHIG00000024413	MTREX	Mtr4 exosome RNA helicase [Source:NCBI gene;Acc:102190356]
MSTRG.7639.2	MSTRG.7640	Mrpl36	TPA: mitochondrial ribosomal protein L36 [Bos taurus]
MSTRG.7671.6	MSTRG.7672	--	PREDICTED: taste receptor type 2 member 42, partial [Bos mutus]
MSTRG.7774.3	ENSCHIG00000021419	TM6SF1	transmembrane 6 superfamily member 1 [Source:NCBI gene;Acc:102169224]
MSTRG.7989.1	ENSCHIG00000017668	AK7	adenylate kinase 7 [Source:NCBI gene;Acc:102177102]
MSTRG.8040.1	ENSCHIG00000017850	CKB	creatine kinase B [Source:NCBI gene;Acc:106503387]
MSTRG.8059.2	ENSCHIG00000026753	-	inverted formin-2 [Source:NCBI gene;Acc:102185402]
MSTRG.8327.2	ENSCHIG00000018542	PBRM1	polybromo 1 [Source:NCBI gene;Acc:102182176]
MSTRG.8464.2	ENSCHIG00000018813	ATG7	autophagy related 7 [Source:NCBI gene;Acc:102185791]
MSTRG.8511.1	ENSCHIG00000019299	RUVBL1	RuvB like AAA ATPase 1 [Source:NCBI gene;Acc:102169344]
MSTRG.870.1	ENSCHIG00000016692	PSMA3	proteasome 20S subunit alpha 3 [Source:NCBI gene;Acc:102168353]
MSTRG.8860.1	ENSCHIG00000016080	RUNX2	RUNX family transcription factor 2 [Source:NCBI gene;Acc:102183278]
MSTRG.892.1	ENSCHIG00000010569	CDKN3	cyclin dependent kinase inhibitor 3 [Source:NCBI gene;Acc:102182877]
MSTRG.9246.1	ENSCHIG00000012416	ATP8B1	ATPase phospholipid transporting 8B1 [Source:NCBI gene;Acc:102169720]
MSTRG.9791.1	ENSCHIG00000016566	-	CCZ1 homolog, vacuolar protein trafficking and biogenesis associated [Source:NCBI gene;Acc:102174266]
MSTRG.9841.1	ENSCHIG00000010776	-	-
MSTRG.9846.1	ENSCHIG00000007586	ADAP1	ArfGAP with dual PH domains 1 [Source:NCBI gene;Acc:102173152]
MSTRG.9999.2	ENSCHIG00000019527	CALHM3	calcium homeostasis modulator 3 [Source:NCBI gene;Acc:102186269]

## Sheet: antisense_diff
Table S10. Antisense-target genes of identified lncRNAs_diff
lncRNA	mRNA	Symbol	Description
MSTRG.10342.1	ENSCHIG00000017110	-	-
MSTRG.13190.1	ENSCHIG00000009059	SLC6A13	solute carrier family 6 member 13 [Source:NCBI gene;Acc:102183579]
MSTRG.2084.1	ENSCHIG00000014246	DIPK1B	divergent protein kinase domain 1B [Source:NCBI gene;Acc:102173477]
MSTRG.4012.1	ENSCHIG00000022660	TGFB2	transforming growth factor beta 2 [Source:NCBI gene;Acc:100861228]
MSTRG.463.1	MSTRG.462	Pol	Retrovirus-related Pol polyprotein LINE-1 [Bos mutus]
MSTRG.6220.3	ENSCHIG00000014984	ABCC3	ATP binding cassette subfamily C member 3 [Source:NCBI gene;Acc:102181156]
MSTRG.8059.2	ENSCHIG00000026753	-	inverted formin-2 [Source:NCBI gene;Acc:102185402]
MSTRG.9246.1	ENSCHIG00000012416	ATP8B1	ATPase phospholipid transporting 8B1 [Source:NCBI gene;Acc:102169720]
MSTRG.9846.1	ENSCHIG00000007586	ADAP1	ArfGAP with dual PH domains 1 [Source:NCBI gene;Acc:102173152]
