# Supplementary material for: Transcriptome Analysis Reveals the Profile of Long Non-Coding RNAs during Myogenic Differentiation in Goats
Source: Int J Mol Sci. 2023 Mar 28;24(7):6370. doi: 10.3390/ijms24076370 (PMC10094361; doi:10.3390/ijms24076370)
Supplement: Supplementary file 1 [file ijms-24-06370-s001.zip › Table S11. GO terms and KEGG pathways enriched by antisense-target genes of lncRNAs.xlsx]

## Sheet: antisense_GO analysis
Table S11. GO terms and KEGG pathways enriched by antisense-target genes of lncRNAs_GO terms
class	GO ID	Description	fg_num	bg_num	pvalue	p.adjust	Genes
molecular function	GO:0008514	organic anion transmembrane transporter activity	3	119	1.72723e-05	0.00208995	ENSCHIG00000009059(SLC6A13);ENSCHIG00000012416(ATP8B1);MSTRG.462(Pol)
molecular function	GO:0008509	anion transmembrane transporter activity	3	206	8.89783e-05	0.00538319	ENSCHIG00000009059(SLC6A13);ENSCHIG00000012416(ATP8B1);MSTRG.462(Pol)
molecular function	GO:0015171	amino acid transmembrane transporter activity	2	48	0.000213613	0.00861573	ENSCHIG00000009059(SLC6A13);MSTRG.462(Pol)
molecular function	GO:0022857	transmembrane transporter activity	4	911	0.000427789	0.0100153	ENSCHIG00000009059(SLC6A13);ENSCHIG00000012416(ATP8B1);ENSCHIG00000014984(ABCC3);MSTRG.462(Pol)
molecular function	GO:0005215	transporter activity	4	952	0.000506762	0.0100153	ENSCHIG00000009059(SLC6A13);ENSCHIG00000012416(ATP8B1);ENSCHIG00000014984(ABCC3);MSTRG.462(Pol)
molecular function	GO:0046943	carboxylic acid transmembrane transporter activity	2	78	0.000564856	0.0100153	ENSCHIG00000009059(SLC6A13);MSTRG.462(Pol)
molecular function	GO:0005342	organic acid transmembrane transporter activity	2	79	0.000579397	0.0100153	ENSCHIG00000009059(SLC6A13);MSTRG.462(Pol)
molecular function	GO:0008289	lipid binding	3	464	0.000972237	0.0147051	ENSCHIG00000007586(ADAP1);ENSCHIG00000012416(ATP8B1);MSTRG.462(Pol)
molecular function	GO:0034714	type III transforming growth factor beta receptor binding	1	3	0.00141681	0.0190483	ENSCHIG00000022660(TGFB2)
molecular function	GO:0005332	gamma-aminobutyric acid:sodium symporter activity	1	4	0.0018887	0.0207757	ENSCHIG00000009059(SLC6A13)
molecular function	GO:0015247	aminophospholipid transmembrane transporter activity	1	4	0.0018887	0.0207757	ENSCHIG00000012416(ATP8B1)
molecular function	GO:0015185	gamma-aminobutyric acid transmembrane transporter activity	1	5	0.0023604	0.0238007	ENSCHIG00000009059(SLC6A13)
molecular function	GO:0005114	type II transforming growth factor beta receptor binding	1	6	0.0028319	0.0244757	ENSCHIG00000022660(TGFB2)
molecular function	GO:0015666	restriction endodeoxyribonuclease activity	1	6	0.0028319	0.0244757	MSTRG.462(Pol)
molecular function	GO:0015075	ion transmembrane transporter activity	3	689	0.00304466	0.0245602	ENSCHIG00000009059(SLC6A13);ENSCHIG00000012416(ATP8B1);MSTRG.462(Pol)
molecular function	GO:0140161	monocarboxylate:sodium symporter activity	1	7	0.00330322	0.0249806	ENSCHIG00000009059(SLC6A13)
molecular function	GO:0015355	secondary active monocarboxylate transmembrane transporter activity	1	8	0.00377434	0.0268644	ENSCHIG00000009059(SLC6A13)
molecular function	GO:1901612	cardiolipin binding	1	9	0.00424528	0.0285377	ENSCHIG00000012416(ATP8B1)
molecular function	GO:0001846	opsonin binding	1	10	0.00471602	0.0297604	MSTRG.462(Pol)
molecular function	GO:0022804	active transmembrane transporter activity	2	237	0.00507481	0.0297604	ENSCHIG00000009059(SLC6A13);ENSCHIG00000014984(ABCC3)
molecular function	GO:0042910	xenobiotic transmembrane transporter activity	1	11	0.00518657	0.0297604	ENSCHIG00000014984(ABCC3)
molecular function	GO:0005283	amino acid:sodium symporter activity	1	12	0.00565693	0.0297604	ENSCHIG00000009059(SLC6A13)
molecular function	GO:1901611	phosphatidylglycerol binding	1	12	0.00565693	0.0297604	ENSCHIG00000012416(ATP8B1)
molecular function	GO:0005416	amino acid:cation symporter activity	1	15	0.00706687	0.03382	ENSCHIG00000009059(SLC6A13)
molecular function	GO:0015605	organophosphate ester transmembrane transporter activity	1	15	0.00706687	0.03382	ENSCHIG00000012416(ATP8B1)
molecular function	GO:0005543	phospholipid binding	2	288	0.00741346	0.03382	ENSCHIG00000007586(ADAP1);ENSCHIG00000012416(ATP8B1)
molecular function	GO:0005160	transforming growth factor beta receptor binding	1	18	0.0084751	0.03382	ENSCHIG00000022660(TGFB2)
molecular function	GO:0071813	lipoprotein particle binding	1	18	0.0084751	0.03382	MSTRG.462(Pol)
molecular function	GO:0071814	protein-lipid complex binding	1	18	0.0084751	0.03382	MSTRG.462(Pol)
molecular function	GO:0005343	organic acid:sodium symporter activity	1	19	0.00894412	0.03382	ENSCHIG00000009059(SLC6A13)
molecular function	GO:0033764	steroid dehydrogenase activity, acting on the CH-OH group of donors, NAD or NADP as acceptor	1	19	0.00894412	0.03382	MSTRG.462(Pol)
molecular function	GO:0070325	lipoprotein particle receptor binding	1	19	0.00894412	0.03382	MSTRG.462(Pol)
molecular function	GO:0005328	neurotransmitter:sodium symporter activity	1	21	0.00988161	0.0362326	ENSCHIG00000009059(SLC6A13)
molecular function	GO:0016229	steroid dehydrogenase activity	1	22	0.0103501	0.0368341	MSTRG.462(Pol)
molecular function	GO:0008028	monocarboxylic acid transmembrane transporter activity	1	26	0.012222	0.0422532	ENSCHIG00000009059(SLC6A13)
molecular function	GO:0034061	DNA polymerase activity	1	27	0.0126895	0.0426508	MSTRG.462(Pol)
molecular function	GO:0005548	phospholipid transporter activity	1	32	0.0150242	0.046859	ENSCHIG00000012416(ATP8B1)
molecular function	GO:0015179	L-amino acid transmembrane transporter activity	1	32	0.0150242	0.046859	MSTRG.462(Pol)
molecular function	GO:0004520	endodeoxyribonuclease activity	1	33	0.0154906	0.046859	MSTRG.462(Pol)
molecular function	GO:0032934	sterol binding	1	33	0.0154906	0.046859	MSTRG.462(Pol)
molecular function	GO:0001540	amyloid-beta binding	1	35	0.0164227	0.0473132	ENSCHIG00000022660(TGFB2)
molecular function	GO:0005326	neurotransmitter transporter activity	1	35	0.0164227	0.0473132	ENSCHIG00000009059(SLC6A13)
molecular function	GO:0015370	solute:sodium symporter activity	1	40	0.0187499	0.0527613	ENSCHIG00000009059(SLC6A13)
molecular function	GO:0004536	deoxyribonuclease activity	1	47	0.0219999	0.0604018	MSTRG.462(Pol)
molecular function	GO:0005496	steroid binding	1	48	0.0224635	0.0604018	MSTRG.462(Pol)
molecular function	GO:0015294	solute:cation symporter activity	1	57	0.0266268	0.0700402	ENSCHIG00000009059(SLC6A13)
molecular function	GO:0015293	symporter activity	1	65	0.0303149	0.0764187	ENSCHIG00000009059(SLC6A13)
molecular function	GO:1902936	phosphatidylinositol bisphosphate binding	1	65	0.0303149	0.0764187	ENSCHIG00000007586(ADAP1)
molecular function	GO:0005319	lipid transporter activity	1	69	0.0321544	0.0794016	ENSCHIG00000012416(ATP8B1)
biological process	GO:0015711	organic anion transport	3	273	0.000349575	0.0837234	ENSCHIG00000009059(SLC6A13);ENSCHIG00000012416(ATP8B1);MSTRG.462(Pol)
biological process	GO:0045726	positive regulation of integrin biosynthetic process	1	1	0.000554401	0.0837234	ENSCHIG00000022660(TGFB2)
biological process	GO:0006865	amino acid transport	2	78	0.00079083	0.0837234	ENSCHIG00000009059(SLC6A13);MSTRG.462(Pol)
biological process	GO:0006820	anion transport	3	384	0.000947863	0.0837234	ENSCHIG00000009059(SLC6A13);ENSCHIG00000012416(ATP8B1);MSTRG.462(Pol)
biological process	GO:0045112	integrin biosynthetic process	1	2	0.00110853	0.0837234	ENSCHIG00000022660(TGFB2)
biological process	GO:0045113	regulation of integrin biosynthetic process	1	2	0.00110853	0.0837234	ENSCHIG00000022660(TGFB2)
biological process	GO:0051795	positive regulation of timing of catagen	1	2	0.00110853	0.0837234	ENSCHIG00000022660(TGFB2)
biological process	GO:0010693	negative regulation of alkaline phosphatase activity	1	3	0.00166239	0.0837234	ENSCHIG00000022660(TGFB2)
biological process	GO:0015917	aminophospholipid transport	1	3	0.00166239	0.0837234	ENSCHIG00000012416(ATP8B1)
biological process	GO:0021650	vestibulocochlear nerve formation	1	3	0.00166239	0.0837234	ENSCHIG00000012416(ATP8B1)
biological process	GO:0042637	catagen	1	3	0.00166239	0.0837234	ENSCHIG00000022660(TGFB2)
biological process	GO:0051794	regulation of timing of catagen	1	3	0.00166239	0.0837234	ENSCHIG00000022660(TGFB2)
biological process	GO:0032534	regulation of microvillus assembly	1	4	0.00221599	0.0837234	ENSCHIG00000012416(ATP8B1)
biological process	GO:0048818	positive regulation of hair follicle maturation	1	4	0.00221599	0.0837234	ENSCHIG00000022660(TGFB2)
biological process	GO:0051891	positive regulation of cardioblast differentiation	1	4	0.00221599	0.0837234	ENSCHIG00000022660(TGFB2)
biological process	GO:0071705	nitrogen compound transport	4	1210	0.00261519	0.0837234	ENSCHIG00000009059(SLC6A13);ENSCHIG00000012416(ATP8B1);ENSCHIG00000022660(TGFB2);MSTRG.462(Pol)
biological process	GO:0010936	negative regulation of macrophage cytokine production	1	5	0.00276931	0.0837234	ENSCHIG00000022660(TGFB2)
biological process	GO:0021603	cranial nerve formation	1	5	0.00276931	0.0837234	ENSCHIG00000012416(ATP8B1)
biological process	GO:0021648	vestibulocochlear nerve morphogenesis	1	5	0.00276931	0.0837234	ENSCHIG00000012416(ATP8B1)
biological process	GO:0008202	steroid metabolic process	2	160	0.00327432	0.0837234	ENSCHIG00000012416(ATP8B1);MSTRG.462(Pol)
biological process	GO:0001171	reverse transcription	1	6	0.00332237	0.0837234	MSTRG.462(Pol)
biological process	GO:0010692	regulation of alkaline phosphatase activity	1	6	0.00332237	0.0837234	ENSCHIG00000022660(TGFB2)
biological process	GO:0051890	regulation of cardioblast differentiation	1	6	0.00332237	0.0837234	ENSCHIG00000022660(TGFB2)
biological process	GO:0021562	vestibulocochlear nerve development	1	7	0.00387516	0.0837234	ENSCHIG00000012416(ATP8B1)
biological process	GO:0044848	biological phase	1	7	0.00387516	0.0837234	ENSCHIG00000022660(TGFB2)
biological process	GO:0044851	hair cycle phase	1	7	0.00387516	0.0837234	ENSCHIG00000022660(TGFB2)
biological process	GO:0048819	regulation of hair follicle maturation	1	7	0.00387516	0.0837234	ENSCHIG00000022660(TGFB2)
biological process	GO:0046942	carboxylic acid transport	2	182	0.00421402	0.0837234	ENSCHIG00000009059(SLC6A13);MSTRG.462(Pol)
biological process	GO:0015849	organic acid transport	2	183	0.0042594	0.0837234	ENSCHIG00000009059(SLC6A13);MSTRG.462(Pol)
biological process	GO:0010934	macrophage cytokine production	1	8	0.00442768	0.0837234	ENSCHIG00000022660(TGFB2)
biological process	GO:0010935	regulation of macrophage cytokine production	1	8	0.00442768	0.0837234	ENSCHIG00000022660(TGFB2)
biological process	GO:0032906	transforming growth factor beta2 production	1	8	0.00442768	0.0837234	ENSCHIG00000022660(TGFB2)
biological process	GO:0032909	regulation of transforming growth factor beta2 production	1	8	0.00442768	0.0837234	ENSCHIG00000022660(TGFB2)
molecular function	GO:0015318	inorganic molecular entity transmembrane transporter activity	2	649	0.0347477	0.0840895	ENSCHIG00000009059(SLC6A13);MSTRG.462(Pol)
biological process	GO:0032530	regulation of microvillus organization	1	9	0.00497993	0.0863188	ENSCHIG00000012416(ATP8B1)
biological process	GO:0032570	response to progesterone	1	9	0.00497993	0.0863188	ENSCHIG00000022660(TGFB2)
biological process	GO:1903729	regulation of plasma membrane organization	1	9	0.00497993	0.0863188	ENSCHIG00000022660(TGFB2)
biological process	GO:0071702	organic substance transport	4	1475	0.00542803	0.0903854	ENSCHIG00000009059(SLC6A13);ENSCHIG00000012416(ATP8B1);ENSCHIG00000022660(TGFB2);MSTRG.462(Pol)
biological process	GO:0015812	gamma-aminobutyric acid transport	1	10	0.00553192	0.0903854	ENSCHIG00000009059(SLC6A13)
biological process	GO:0010984	regulation of lipoprotein particle clearance	1	11	0.00608363	0.0903854	MSTRG.462(Pol)
biological process	GO:0042635	positive regulation of hair cycle	1	11	0.00608363	0.0903854	ENSCHIG00000022660(TGFB2)
biological process	GO:0042908	xenobiotic transport	1	11	0.00608363	0.0903854	ENSCHIG00000014984(ABCC3)
biological process	GO:0051798	positive regulation of hair follicle development	1	11	0.00608363	0.0903854	ENSCHIG00000022660(TGFB2)
biological process	GO:0030033	microvillus assembly	1	12	0.00663508	0.0962858	ENSCHIG00000012416(ATP8B1)
molecular function	GO:0046983	protein dimerization activity	2	800	0.051022	0.096969	ENSCHIG00000022660(TGFB2);MSTRG.462(Pol)
molecular function	GO:0015399	primary active transmembrane transporter activity	1	111	0.0512894	0.096969	ENSCHIG00000014984(ABCC3)
molecular function	GO:0015405	P-P-bond-hydrolysis-driven transmembrane transporter activity	1	111	0.0512894	0.096969	ENSCHIG00000014984(ABCC3)
molecular function	GO:0016616	oxidoreductase activity, acting on the CH-OH group of donors, NAD or NADP as acceptor	1	92	0.0426736	0.096969	MSTRG.462(Pol)
molecular function	GO:0000166	nucleotide binding	3	1825	0.0445356	0.096969	ENSCHIG00000012416(ATP8B1);ENSCHIG00000014984(ABCC3);MSTRG.462(Pol)
molecular function	GO:1901265	nucleoside phosphate binding	3	1825	0.0445356	0.096969	ENSCHIG00000012416(ATP8B1);ENSCHIG00000014984(ABCC3);MSTRG.462(Pol)
molecular function	GO:0004519	endonuclease activity	1	99	0.0458556	0.096969	MSTRG.462(Pol)
molecular function	GO:0016614	oxidoreductase activity, acting on CH-OH group of donors	1	100	0.0463094	0.096969	MSTRG.462(Pol)
molecular function	GO:0008083	growth factor activity	1	101	0.0467631	0.096969	ENSCHIG00000022660(TGFB2)
molecular function	GO:0015081	sodium ion transmembrane transporter activity	1	102	0.0472165	0.096969	ENSCHIG00000009059(SLC6A13)
molecular function	GO:1901981	phosphatidylinositol phosphate binding	1	105	0.0485758	0.096969	ENSCHIG00000007586(ADAP1)
molecular function	GO:0042277	peptide binding	1	106	0.0490285	0.096969	ENSCHIG00000022660(TGFB2)
molecular function	GO:0042626	ATPase activity, coupled to transmembrane movement of substances	1	107	0.0494811	0.096969	ENSCHIG00000014984(ABCC3)
molecular function	GO:0043492	ATPase activity, coupled to movement of substances	1	108	0.0499334	0.096969	ENSCHIG00000014984(ABCC3)
biological process	GO:0042537	benzene-containing compound metabolic process	1	13	0.00718626	0.0974832	MSTRG.462(Pol)
biological process	GO:0045332	phospholipid translocation	1	13	0.00718626	0.0974832	ENSCHIG00000012416(ATP8B1)
biological process	GO:0048820	hair follicle maturation	1	13	0.00718626	0.0974832	ENSCHIG00000022660(TGFB2)
molecular function	GO:0016779	nucleotidyltransferase activity	1	119	0.0548971	0.102193	MSTRG.462(Pol)
biological process	GO:0034204	lipid translocation	1	14	0.00773717	0.102723	ENSCHIG00000012416(ATP8B1)
biological process	GO:0043085	positive regulation of catalytic activity	3	808	0.00792168	0.102982	ENSCHIG00000007586(ADAP1);ENSCHIG00000022660(TGFB2);MSTRG.462(Pol)
biological process	GO:0010002	cardioblast differentiation	1	15	0.00828782	0.105169	ENSCHIG00000022660(TGFB2)
biological process	GO:0002719	negative regulation of cytokine production involved in immune response	1	16	0.0088382	0.105169	ENSCHIG00000022660(TGFB2)
biological process	GO:0061082	myeloid leukocyte cytokine production	1	16	0.0088382	0.105169	ENSCHIG00000022660(TGFB2)
biological process	GO:0010876	lipid localization	2	273	0.00926145	0.105169	ENSCHIG00000012416(ATP8B1);MSTRG.462(Pol)
biological process	GO:0033630	positive regulation of cell adhesion mediated by integrin	1	17	0.00938831	0.105169	ENSCHIG00000022660(TGFB2)
biological process	GO:0010743	regulation of macrophage derived foam cell differentiation	1	18	0.00993815	0.105169	MSTRG.462(Pol)
biological process	GO:0032528	microvillus organization	1	18	0.00993815	0.105169	ENSCHIG00000012416(ATP8B1)
biological process	GO:0051797	regulation of hair follicle development	1	18	0.00993815	0.105169	ENSCHIG00000022660(TGFB2)
biological process	GO:1905209	positive regulation of cardiocyte differentiation	1	18	0.00993815	0.105169	ENSCHIG00000022660(TGFB2)
biological process	GO:2000738	positive regulation of stem cell differentiation	1	18	0.00993815	0.105169	ENSCHIG00000022660(TGFB2)
biological process	GO:0006706	steroid catabolic process	1	19	0.0104877	0.105169	MSTRG.462(Pol)
biological process	GO:0045823	positive regulation of heart contraction	1	19	0.0104877	0.105169	ENSCHIG00000022660(TGFB2)
biological process	GO:0032196	transposition	1	20	0.011037	0.105169	MSTRG.462(Pol)
biological process	GO:0071634	regulation of transforming growth factor beta production	1	20	0.011037	0.105169	ENSCHIG00000022660(TGFB2)
biological process	GO:0009611	response to wounding	2	303	0.0113179	0.105169	ENSCHIG00000022660(TGFB2);MSTRG.462(Pol)
biological process	GO:0043525	positive regulation of neuron apoptotic process	1	21	0.0115861	0.105169	ENSCHIG00000022660(TGFB2)
biological process	GO:0070741	response to interleukin-6	1	21	0.0115861	0.105169	MSTRG.462(Pol)
biological process	GO:0002701	negative regulation of production of molecular mediator of immune response	1	22	0.0121349	0.105169	ENSCHIG00000022660(TGFB2)
biological process	GO:0010742	macrophage derived foam cell differentiation	1	22	0.0121349	0.105169	MSTRG.462(Pol)
biological process	GO:0021602	cranial nerve morphogenesis	1	22	0.0121349	0.105169	ENSCHIG00000012416(ATP8B1)
biological process	GO:0034381	plasma lipoprotein particle clearance	1	22	0.0121349	0.105169	MSTRG.462(Pol)
biological process	GO:0060317	cardiac epithelial to mesenchymal transition	1	22	0.0121349	0.105169	ENSCHIG00000022660(TGFB2)
biological process	GO:0071604	transforming growth factor beta production	1	22	0.0121349	0.105169	ENSCHIG00000022660(TGFB2)
biological process	GO:0090077	foam cell differentiation	1	22	0.0121349	0.105169	MSTRG.462(Pol)
molecular function	GO:0015291	secondary active transmembrane transporter activity	1	125	0.0575952	0.105591	ENSCHIG00000009059(SLC6A13)
biological process	GO:0006308	DNA catabolic process	1	24	0.0132316	0.111668	MSTRG.462(Pol)
biological process	GO:0007435	salivary gland morphogenesis	1	25	0.0137796	0.111668	ENSCHIG00000022660(TGFB2)
biological process	GO:0008206	bile acid metabolic process	1	25	0.0137796	0.111668	ENSCHIG00000012416(ATP8B1)
biological process	GO:0032355	response to estradiol	1	25	0.0137796	0.111668	MSTRG.462(Pol)
biological process	GO:0042634	regulation of hair cycle	1	25	0.0137796	0.111668	ENSCHIG00000022660(TGFB2)
molecular function	GO:0036094	small molecule binding	3	2086	0.0628212	0.113453	ENSCHIG00000012416(ATP8B1);ENSCHIG00000014984(ABCC3);MSTRG.462(Pol)
molecular function	GO:0033218	amide binding	1	141	0.0647579	0.114251	ENSCHIG00000022660(TGFB2)
molecular function	GO:0005096	GTPase activator activity	1	143	0.0656499	0.114251	ENSCHIG00000007586(ADAP1)
molecular function	GO:0140097	catalytic activity, acting on DNA	1	144	0.0660956	0.114251	MSTRG.462(Pol)
biological process	GO:0022008	neurogenesis	3	1007	0.0145461	0.114535	ENSCHIG00000012416(ATP8B1);ENSCHIG00000022660(TGFB2);MSTRG.462(Pol)
biological process	GO:0007431	salivary gland development	1	27	0.0148747	0.114535	ENSCHIG00000022660(TGFB2)
biological process	GO:0048566	embryonic digestive tract development	1	27	0.0148747	0.114535	ENSCHIG00000022660(TGFB2)
biological process	GO:1902895	positive regulation of pri-miRNA transcription by RNA polymerase II	1	27	0.0148747	0.114535	ENSCHIG00000022660(TGFB2)
biological process	GO:0006810	transport	5	3154	0.0153224	0.114535	ENSCHIG00000009059(SLC6A13);ENSCHIG00000012416(ATP8B1);ENSCHIG00000014984(ABCC3);ENSCHIG00000022660(TGFB2);MSTRG.462(Pol)
biological process	GO:0045747	positive regulation of Notch signaling pathway	1	28	0.0154219	0.114535	ENSCHIG00000022660(TGFB2)
biological process	GO:0097035	regulation of membrane lipid distribution	1	28	0.0154219	0.114535	ENSCHIG00000012416(ATP8B1)
biological process	GO:0044093	positive regulation of molecular function	3	1041	0.0159244	0.114535	ENSCHIG00000007586(ADAP1);ENSCHIG00000022660(TGFB2);MSTRG.462(Pol)
biological process	GO:1903524	positive regulation of blood circulation	1	29	0.0159688	0.114535	ENSCHIG00000022660(TGFB2)
biological process	GO:2000378	negative regulation of reactive oxygen species metabolic process	1	29	0.0159688	0.114535	MSTRG.462(Pol)
biological process	GO:1905207	regulation of cardiocyte differentiation	1	30	0.0165155	0.11711	ENSCHIG00000022660(TGFB2)
biological process	GO:0006956	complement activation	1	32	0.017608	0.118302	MSTRG.462(Pol)
biological process	GO:0045684	positive regulation of epidermis development	1	32	0.017608	0.118302	ENSCHIG00000022660(TGFB2)
biological process	GO:0051234	establishment of localization	5	3261	0.017705	0.118302	ENSCHIG00000009059(SLC6A13);ENSCHIG00000012416(ATP8B1);ENSCHIG00000014984(ABCC3);ENSCHIG00000022660(TGFB2);MSTRG.462(Pol)
biological process	GO:0120035	regulation of plasma membrane bounded cell projection organization	2	384	0.0177844	0.118302	ENSCHIG00000012416(ATP8B1);MSTRG.462(Pol)
biological process	GO:0031344	regulation of cell projection organization	2	388	0.0181371	0.118302	ENSCHIG00000012416(ATP8B1);MSTRG.462(Pol)
biological process	GO:0010883	regulation of lipid storage	1	33	0.0181538	0.118302	MSTRG.462(Pol)
biological process	GO:0014070	response to organic cyclic compound	2	389	0.0182257	0.118302	ENSCHIG00000022660(TGFB2);MSTRG.462(Pol)
biological process	GO:0051781	positive regulation of cell division	1	34	0.0186994	0.118302	ENSCHIG00000022660(TGFB2)
biological process	GO:1901216	positive regulation of neuron death	1	34	0.0186994	0.118302	ENSCHIG00000022660(TGFB2)
biological process	GO:0061024	membrane organization	2	396	0.0188515	0.118302	ENSCHIG00000012416(ATP8B1);ENSCHIG00000022660(TGFB2)
biological process	GO:0010718	positive regulation of epithelial to mesenchymal transition	1	35	0.0192447	0.118302	ENSCHIG00000022660(TGFB2)
biological process	GO:0060038	cardiac muscle cell proliferation	1	35	0.0192447	0.118302	ENSCHIG00000022660(TGFB2)
biological process	GO:1902893	regulation of pri-miRNA transcription by RNA polymerase II	1	35	0.0192447	0.118302	ENSCHIG00000022660(TGFB2)
biological process	GO:0008347	glial cell migration	1	36	0.0197898	0.118302	ENSCHIG00000022660(TGFB2)
biological process	GO:0033628	regulation of cell adhesion mediated by integrin	1	36	0.0197898	0.118302	ENSCHIG00000022660(TGFB2)
biological process	GO:0035272	exocrine system development	1	36	0.0197898	0.118302	ENSCHIG00000022660(TGFB2)
biological process	GO:0021545	cranial nerve development	1	37	0.0203346	0.118302	ENSCHIG00000012416(ATP8B1)
biological process	GO:0007423	sensory organ development	2	414	0.0205033	0.118302	ENSCHIG00000012416(ATP8B1);ENSCHIG00000022660(TGFB2)
biological process	GO:0009725	response to hormone	2	415	0.0205968	0.118302	ENSCHIG00000022660(TGFB2);MSTRG.462(Pol)
biological process	GO:0033993	response to lipid	2	416	0.0206905	0.118302	ENSCHIG00000022660(TGFB2);MSTRG.462(Pol)
biological process	GO:0015807	L-amino acid transport	1	38	0.0208791	0.118302	MSTRG.462(Pol)
biological process	GO:0030199	collagen fibril organization	1	38	0.0208791	0.118302	ENSCHIG00000022660(TGFB2)
biological process	GO:0042493	response to drug	2	422	0.0212568	0.118302	ENSCHIG00000012416(ATP8B1);ENSCHIG00000022660(TGFB2)
biological process	GO:0060119	inner ear receptor cell development	1	39	0.0214233	0.118302	ENSCHIG00000012416(ATP8B1)
biological process	GO:0061614	pri-miRNA transcription by RNA polymerase II	1	39	0.0214233	0.118302	ENSCHIG00000022660(TGFB2)
biological process	GO:0006811	ion transport	3	1170	0.0218388	0.119197	ENSCHIG00000009059(SLC6A13);ENSCHIG00000012416(ATP8B1);MSTRG.462(Pol)
biological process	GO:0072376	protein activation cascade	1	40	0.0219673	0.119197	MSTRG.462(Pol)
molecular function	GO:0004518	nuclease activity	1	156	0.0714304	0.121734	MSTRG.462(Pol)
biological process	GO:0055017	cardiac muscle tissue growth	1	42	0.0230545	0.122708	ENSCHIG00000022660(TGFB2)
biological process	GO:0097006	regulation of plasma lipoprotein particle levels	1	42	0.0230545	0.122708	MSTRG.462(Pol)
biological process	GO:0055085	transmembrane transport	3	1198	0.0232682	0.122708	ENSCHIG00000009059(SLC6A13);ENSCHIG00000012416(ATP8B1);ENSCHIG00000014984(ABCC3)
biological process	GO:0060389	pathway-restricted SMAD protein phosphorylation	1	43	0.0235977	0.122708	ENSCHIG00000022660(TGFB2)
biological process	GO:2000736	regulation of stem cell differentiation	1	43	0.0235977	0.122708	ENSCHIG00000022660(TGFB2)
molecular function	GO:0030695	GTPase regulator activity	1	160	0.0732029	0.123021	ENSCHIG00000007586(ADAP1)
molecular function	GO:0043168	anion binding	3	2233	0.0746043	0.123659	ENSCHIG00000007586(ADAP1);ENSCHIG00000012416(ATP8B1);ENSCHIG00000014984(ABCC3)
biological process	GO:0006855	drug transmembrane transport	1	44	0.0241407	0.123725	ENSCHIG00000012416(ATP8B1)
biological process	GO:0001817	regulation of cytokine production	2	454	0.024388	0.123725	ENSCHIG00000022660(TGFB2);MSTRG.462(Pol)
biological process	GO:0002252	immune effector process	2	454	0.024388	0.123725	ENSCHIG00000022660(TGFB2);MSTRG.462(Pol)
molecular function	GO:0005102	signaling receptor binding	2	1014	0.0780645	0.127646	ENSCHIG00000022660(TGFB2);MSTRG.462(Pol)
biological process	GO:0014855	striated muscle cell proliferation	1	47	0.0257679	0.128633	ENSCHIG00000022660(TGFB2)
biological process	GO:0060419	heart growth	1	47	0.0257679	0.128633	ENSCHIG00000022660(TGFB2)
molecular function	GO:0000287	magnesium ion binding	1	175	0.0798237	0.128782	ENSCHIG00000012416(ATP8B1)
biological process	GO:0006278	RNA-dependent DNA biosynthetic process	1	48	0.0263098	0.129902	MSTRG.462(Pol)
biological process	GO:0050776	regulation of immune response	2	474	0.0264384	0.129902	ENSCHIG00000022660(TGFB2);MSTRG.462(Pol)
molecular function	GO:0060589	nucleoside-triphosphatase regulator activity	1	181	0.0824607	0.13096	ENSCHIG00000007586(ADAP1)
molecular function	GO:0035091	phosphatidylinositol binding	1	183	0.0833382	0.13096	ENSCHIG00000007586(ADAP1)
biological process	GO:0002718	regulation of cytokine production involved in immune response	1	50	0.0273927	0.132051	ENSCHIG00000022660(TGFB2)
biological process	GO:0033627	cell adhesion mediated by integrin	1	50	0.0273927	0.132051	ENSCHIG00000022660(TGFB2)
biological process	GO:0014068	positive regulation of phosphatidylinositol 3-kinase signaling	1	51	0.0279338	0.132051	ENSCHIG00000022660(TGFB2)
biological process	GO:0015914	phospholipid transport	1	51	0.0279338	0.132051	ENSCHIG00000012416(ATP8B1)
biological process	GO:0060113	inner ear receptor cell differentiation	1	51	0.0279338	0.132051	ENSCHIG00000012416(ATP8B1)
biological process	GO:0032677	regulation of interleukin-8 production	1	52	0.0284747	0.132598	MSTRG.462(Pol)
biological process	GO:0060395	SMAD protein signal transduction	1	52	0.0284747	0.132598	ENSCHIG00000022660(TGFB2)
molecular function	GO:0042623	ATPase activity, coupled	1	192	0.0872783	0.135393	ENSCHIG00000014984(ABCC3)
biological process	GO:2000379	positive regulation of reactive oxygen species metabolic process	1	54	0.0295555	0.136612	MSTRG.462(Pol)
biological process	GO:0001816	cytokine production	2	513	0.0306373	0.140352	ENSCHIG00000022660(TGFB2);MSTRG.462(Pol)
biological process	GO:0042490	mechanoreceptor differentiation	1	57	0.0311748	0.140352	ENSCHIG00000012416(ATP8B1)
biological process	GO:0002526	acute inflammatory response	1	58	0.0317141	0.140352	MSTRG.462(Pol)
biological process	GO:0021675	nerve development	1	58	0.0317141	0.140352	ENSCHIG00000012416(ATP8B1)
biological process	GO:0032637	interleukin-8 production	1	58	0.0317141	0.140352	MSTRG.462(Pol)
biological process	GO:1901654	response to ketone	1	58	0.0317141	0.140352	ENSCHIG00000022660(TGFB2)
biological process	GO:0019915	lipid storage	1	60	0.0327918	0.144099	MSTRG.462(Pol)
biological process	GO:0007399	nervous system development	3	1367	0.0330231	0.144101	ENSCHIG00000012416(ATP8B1);ENSCHIG00000022660(TGFB2);MSTRG.462(Pol)
molecular function	GO:0005126	cytokine receptor binding	1	209	0.0946811	0.145018	ENSCHIG00000022660(TGFB2)
biological process	GO:0008593	regulation of Notch signaling pathway	1	62	0.0338684	0.146763	ENSCHIG00000022660(TGFB2)
molecular function	GO:0098772	molecular function regulator	2	1151	0.097474	0.147429	ENSCHIG00000007586(ADAP1);ENSCHIG00000022660(TGFB2)
biological process	GO:0045682	regulation of epidermis development	1	63	0.0344064	0.148066	ENSCHIG00000022660(TGFB2)
biological process	GO:0014066	regulation of phosphatidylinositol 3-kinase signaling	1	64	0.0349441	0.14935	ENSCHIG00000022660(TGFB2)
biological process	GO:0010717	regulation of epithelial to mesenchymal transition	1	65	0.0354815	0.150615	ENSCHIG00000022660(TGFB2)
biological process	GO:0050790	regulation of catalytic activity	3	1411	0.0358833	0.150843	ENSCHIG00000007586(ADAP1);ENSCHIG00000022660(TGFB2);MSTRG.462(Pol)
biological process	GO:0045778	positive regulation of ossification	1	66	0.0360186	0.150843	ENSCHIG00000022660(TGFB2)
biological process	GO:0002367	cytokine production involved in immune response	1	67	0.0365555	0.151064	ENSCHIG00000022660(TGFB2)
biological process	GO:0051592	response to calcium ion	1	67	0.0365555	0.151064	MSTRG.462(Pol)
biological process	GO:0015748	organophosphate ester transport	1	69	0.0376285	0.154475	ENSCHIG00000012416(ATP8B1)
biological process	GO:0009628	response to abiotic stimulus	2	577	0.0380792	0.154641	ENSCHIG00000022660(TGFB2);MSTRG.462(Pol)
biological process	GO:0001942	hair follicle development	1	70	0.0381646	0.154641	ENSCHIG00000022660(TGFB2)
biological process	GO:0016525	negative regulation of angiogenesis	1	72	0.039236	0.156084	ENSCHIG00000022660(TGFB2)
biological process	GO:0010923	negative regulation of phosphatase activity	1	73	0.0397713	0.156084	ENSCHIG00000022660(TGFB2)
biological process	GO:0022404	molting cycle process	1	73	0.0397713	0.156084	ENSCHIG00000022660(TGFB2)
biological process	GO:0022405	hair cycle process	1	73	0.0397713	0.156084	ENSCHIG00000022660(TGFB2)
biological process	GO:0098773	skin epidermis development	1	73	0.0397713	0.156084	ENSCHIG00000022660(TGFB2)
biological process	GO:2000181	negative regulation of blood vessel morphogenesis	1	74	0.0403064	0.157195	ENSCHIG00000022660(TGFB2)
biological process	GO:0002698	negative regulation of immune effector process	1	75	0.0408412	0.158291	ENSCHIG00000022660(TGFB2)
biological process	GO:0019752	carboxylic acid metabolic process	2	605	0.0415411	0.159462	ENSCHIG00000012416(ATP8B1);MSTRG.462(Pol)
biological process	GO:0007009	plasma membrane organization	1	77	0.04191	0.159462	ENSCHIG00000022660(TGFB2)
biological process	GO:0010906	regulation of glucose metabolic process	1	77	0.04191	0.159462	MSTRG.462(Pol)
biological process	GO:0035305	negative regulation of dephosphorylation	1	79	0.0429778	0.162534	ENSCHIG00000022660(TGFB2)
molecular function	GO:0005524	ATP binding	2	1243	0.1113	0.164486	ENSCHIG00000012416(ATP8B1);ENSCHIG00000014984(ABCC3)
molecular function	GO:0016887	ATPase activity	1	248	0.11147	0.164486	ENSCHIG00000014984(ABCC3)
biological process	GO:0045597	positive regulation of cell differentiation	2	628	0.0444751	0.165581	ENSCHIG00000022660(TGFB2);MSTRG.462(Pol)
biological process	GO:0034614	cellular response to reactive oxygen species	1	82	0.0445775	0.165581	MSTRG.462(Pol)
biological process	GO:0043436	oxoacid metabolic process	2	629	0.0446045	0.165581	ENSCHIG00000012416(ATP8B1);MSTRG.462(Pol)
biological process	GO:0006694	steroid biosynthetic process	1	83	0.0451102	0.165581	MSTRG.462(Pol)
biological process	GO:1901343	negative regulation of vasculature development	1	83	0.0451102	0.165581	ENSCHIG00000022660(TGFB2)
biological process	GO:0042303	molting cycle	1	85	0.0461748	0.167482	ENSCHIG00000022660(TGFB2)
biological process	GO:0042633	hair cycle	1	85	0.0461748	0.167482	ENSCHIG00000022660(TGFB2)
biological process	GO:0006082	organic acid metabolic process	2	644	0.046563	0.167482	ENSCHIG00000012416(ATP8B1);MSTRG.462(Pol)
biological process	GO:0014065	phosphatidylinositol 3-kinase signaling	1	86	0.0467068	0.167482	ENSCHIG00000022660(TGFB2)
biological process	GO:0006959	humoral immune response	1	87	0.0472384	0.167482	MSTRG.462(Pol)
biological process	GO:0035051	cardiocyte differentiation	1	87	0.0472384	0.167482	ENSCHIG00000022660(TGFB2)
molecular function	GO:0032559	adenyl ribonucleotide binding	2	1281	0.11718	0.168142	ENSCHIG00000012416(ATP8B1);ENSCHIG00000014984(ABCC3)
molecular function	GO:0043167	ion binding	4	4350	0.11784	0.168142	ENSCHIG00000007586(ADAP1);ENSCHIG00000012416(ATP8B1);ENSCHIG00000014984(ABCC3);MSTRG.462(Pol)
molecular function	GO:0030554	adenyl nucleotide binding	2	1287	0.118117	0.168142	ENSCHIG00000012416(ATP8B1);ENSCHIG00000014984(ABCC3)
biological process	GO:0002700	regulation of production of molecular mediator of immune response	1	90	0.0488319	0.170076	ENSCHIG00000022660(TGFB2)
biological process	GO:0048565	digestive tract development	1	90	0.0488319	0.170076	ENSCHIG00000022660(TGFB2)
biological process	GO:0048666	neuron development	2	664	0.0492258	0.170076	ENSCHIG00000012416(ATP8B1);MSTRG.462(Pol)
biological process	GO:0051302	regulation of cell division	1	91	0.0493625	0.170076	ENSCHIG00000022660(TGFB2)
biological process	GO:0010675	regulation of cellular carbohydrate metabolic process	1	92	0.0498929	0.170076	MSTRG.462(Pol)
biological process	GO:0022612	gland morphogenesis	1	92	0.0498929	0.170076	ENSCHIG00000022660(TGFB2)
biological process	GO:0045216	cell-cell junction organization	1	92	0.0498929	0.170076	ENSCHIG00000022660(TGFB2)
biological process	GO:0050680	negative regulation of epithelial cell proliferation	1	93	0.050423	0.170076	ENSCHIG00000022660(TGFB2)
biological process	GO:1905952	regulation of lipid localization	1	93	0.050423	0.170076	MSTRG.462(Pol)
biological process	GO:0050777	negative regulation of immune response	1	94	0.0509529	0.170873	ENSCHIG00000022660(TGFB2)
biological process	GO:0051128	regulation of cellular component organization	3	1619	0.0512071	0.170873	ENSCHIG00000012416(ATP8B1);ENSCHIG00000022660(TGFB2);MSTRG.462(Pol)
molecular function	GO:0008047	enzyme activator activity	1	272	0.121668	0.171184	ENSCHIG00000007586(ADAP1)
biological process	GO:0030307	positive regulation of cell growth	1	96	0.0520119	0.171652	ENSCHIG00000022660(TGFB2)
biological process	GO:0010634	positive regulation of epithelial cell migration	1	97	0.0525409	0.171652	ENSCHIG00000022660(TGFB2)
biological process	GO:0015718	monocarboxylic acid transport	1	97	0.0525409	0.171652	ENSCHIG00000009059(SLC6A13)
biological process	GO:0055123	digestive system development	1	97	0.0525409	0.171652	ENSCHIG00000022660(TGFB2)
biological process	GO:0007050	cell cycle arrest	1	99	0.0535983	0.174098	ENSCHIG00000022660(TGFB2)
biological process	GO:0001837	epithelial to mesenchymal transition	1	100	0.0541266	0.174098	ENSCHIG00000022660(TGFB2)
biological process	GO:2000377	regulation of reactive oxygen species metabolic process	1	100	0.0541266	0.174098	MSTRG.462(Pol)
biological process	GO:0006575	cellular modified amino acid metabolic process	1	102	0.0551825	0.176107	MSTRG.462(Pol)
biological process	GO:0048015	phosphatidylinositol-mediated signaling	1	103	0.05571	0.176107	ENSCHIG00000022660(TGFB2)
biological process	GO:0007605	sensory perception of sound	1	104	0.0562373	0.176107	ENSCHIG00000012416(ATP8B1)
biological process	GO:0030308	negative regulation of cell growth	1	104	0.0562373	0.176107	ENSCHIG00000022660(TGFB2)
biological process	GO:0032874	positive regulation of stress-activated MAPK cascade	1	104	0.0562373	0.176107	ENSCHIG00000022660(TGFB2)
biological process	GO:0051179	localization	5	4311	0.0569519	0.176107	ENSCHIG00000009059(SLC6A13);ENSCHIG00000012416(ATP8B1);ENSCHIG00000014984(ABCC3);ENSCHIG00000022660(TGFB2);MSTRG.462(Pol)
biological process	GO:0035265	organ growth	1	106	0.0572911	0.176107	ENSCHIG00000022660(TGFB2)
biological process	GO:0048017	inositol lipid-mediated signaling	1	106	0.0572911	0.176107	ENSCHIG00000022660(TGFB2)
biological process	GO:0070304	positive regulation of stress-activated protein kinase signaling cascade	1	106	0.0572911	0.176107	ENSCHIG00000022660(TGFB2)
biological process	GO:0000302	response to reactive oxygen species	1	107	0.0578176	0.176854	MSTRG.462(Pol)
biological process	GO:0031324	negative regulation of cellular metabolic process	3	1718	0.0595411	0.180904	ENSCHIG00000012416(ATP8B1);ENSCHIG00000022660(TGFB2);MSTRG.462(Pol)
biological process	GO:0033002	muscle cell proliferation	1	111	0.059921	0.180904	ENSCHIG00000022660(TGFB2)
biological process	GO:0008016	regulation of heart contraction	1	112	0.0604463	0.180904	ENSCHIG00000022660(TGFB2)
biological process	GO:0006109	regulation of carbohydrate metabolic process	1	113	0.0609712	0.180904	MSTRG.462(Pol)
biological process	GO:0071695	anatomical structure maturation	1	113	0.0609712	0.180904	ENSCHIG00000022660(TGFB2)
biological process	GO:0120032	regulation of plasma membrane bounded cell projection assembly	1	113	0.0609712	0.180904	ENSCHIG00000012416(ATP8B1)
biological process	GO:0035295	tube development	2	749	0.0611712	0.180904	ENSCHIG00000022660(TGFB2);MSTRG.462(Pol)
biological process	GO:0060491	regulation of cell projection assembly	1	115	0.0620204	0.181525	ENSCHIG00000012416(ATP8B1)
biological process	GO:0015893	drug transport	1	116	0.0625446	0.181525	ENSCHIG00000012416(ATP8B1)
biological process	GO:0050954	sensory perception of mechanical stimulus	1	116	0.0625446	0.181525	ENSCHIG00000012416(ATP8B1)
biological process	GO:0071897	DNA biosynthetic process	1	116	0.0625446	0.181525	MSTRG.462(Pol)
biological process	GO:0010921	regulation of phosphatase activity	1	118	0.0635922	0.182864	ENSCHIG00000022660(TGFB2)
biological process	GO:0043523	regulation of neuron apoptotic process	1	118	0.0635922	0.182864	ENSCHIG00000022660(TGFB2)
biological process	GO:0051336	regulation of hydrolase activity	2	768	0.0639743	0.183119	ENSCHIG00000007586(ADAP1);ENSCHIG00000022660(TGFB2)
biological process	GO:1901700	response to oxygen-containing compound	2	773	0.0647197	0.184407	ENSCHIG00000022660(TGFB2);MSTRG.462(Pol)
biological process	GO:0048646	anatomical structure formation involved in morphogenesis	2	777	0.0653184	0.184626	ENSCHIG00000012416(ATP8B1);ENSCHIG00000022660(TGFB2)
biological process	GO:0006006	glucose metabolic process	1	122	0.0656844	0.184626	MSTRG.462(Pol)
biological process	GO:0007219	Notch signaling pathway	1	122	0.0656844	0.184626	ENSCHIG00000022660(TGFB2)
biological process	GO:0007179	transforming growth factor beta receptor signaling pathway	1	125	0.0672508	0.187417	ENSCHIG00000022660(TGFB2)
biological process	GO:0051130	positive regulation of cellular component organization	2	790	0.0672779	0.187417	ENSCHIG00000022660(TGFB2);MSTRG.462(Pol)
biological process	GO:0001666	response to hypoxia	1	126	0.0677724	0.187956	ENSCHIG00000022660(TGFB2)
molecular function	GO:0008144	drug binding	2	1403	0.136663	0.188068	ENSCHIG00000012416(ATP8B1);ENSCHIG00000014984(ABCC3)
molecular function	GO:0003779	actin binding	1	308	0.136777	0.188068	ENSCHIG00000026753(-)
biological process	GO:0036293	response to decreased oxygen levels	1	127	0.0682938	0.188563	ENSCHIG00000022660(TGFB2)
biological process	GO:0006643	membrane lipid metabolic process	1	129	0.0693358	0.189588	MSTRG.462(Pol)
biological process	GO:0060047	heart contraction	1	129	0.0693358	0.189588	ENSCHIG00000022660(TGFB2)
biological process	GO:0033036	macromolecule localization	3	1828	0.0695765	0.189588	ENSCHIG00000012416(ATP8B1);ENSCHIG00000022660(TGFB2);MSTRG.462(Pol)
molecular function	GO:0015077	monovalent inorganic cation transmembrane transporter activity	1	317	0.140519	0.191043	ENSCHIG00000009059(SLC6A13)
biological process	GO:0065009	regulation of molecular function	3	1841	0.0708158	0.192126	ENSCHIG00000007586(ADAP1);ENSCHIG00000022660(TGFB2);MSTRG.462(Pol)
molecular function	GO:0046873	metal ion transmembrane transporter activity	1	323	0.143006	0.192264	ENSCHIG00000009059(SLC6A13)
biological process	GO:0002440	production of molecular mediator of immune response	1	133	0.0714167	0.192918	ENSCHIG00000022660(TGFB2)
biological process	GO:1903522	regulation of blood circulation	1	134	0.0719363	0.193484	ENSCHIG00000022660(TGFB2)
biological process	GO:0070482	response to oxygen levels	1	135	0.0724557	0.193755	ENSCHIG00000022660(TGFB2)
biological process	GO:0030182	neuron differentiation	2	825	0.072658	0.193755	ENSCHIG00000012416(ATP8B1);MSTRG.462(Pol)
biological process	GO:0010976	positive regulation of neuron projection development	1	137	0.0734936	0.194317	MSTRG.462(Pol)
biological process	GO:0003015	heart process	1	138	0.0740122	0.194317	ENSCHIG00000022660(TGFB2)
biological process	GO:0006629	lipid metabolic process	2	836	0.0743796	0.194317	ENSCHIG00000012416(ATP8B1);MSTRG.462(Pol)
biological process	GO:0010038	response to metal ion	1	139	0.0745305	0.194317	MSTRG.462(Pol)
biological process	GO:0006955	immune response	2	837	0.0745368	0.194317	ENSCHIG00000022660(TGFB2);MSTRG.462(Pol)
biological process	GO:0030323	respiratory tube development	1	140	0.0750486	0.194317	MSTRG.462(Pol)
biological process	GO:0048738	cardiac muscle tissue development	1	140	0.0750486	0.194317	ENSCHIG00000022660(TGFB2)
biological process	GO:0051402	neuron apoptotic process	1	142	0.076084	0.1953	ENSCHIG00000022660(TGFB2)
biological process	GO:0045926	negative regulation of growth	1	143	0.0766013	0.1953	ENSCHIG00000022660(TGFB2)
biological process	GO:0048839	inner ear development	1	143	0.0766013	0.1953	ENSCHIG00000012416(ATP8B1)
biological process	GO:0035303	regulation of dephosphorylation	1	144	0.0771183	0.1953	ENSCHIG00000022660(TGFB2)
biological process	GO:0048762	mesenchymal cell differentiation	1	145	0.0776351	0.1953	ENSCHIG00000022660(TGFB2)
biological process	GO:0048863	stem cell differentiation	1	145	0.0776351	0.1953	ENSCHIG00000022660(TGFB2)
biological process	GO:0009719	response to endogenous stimulus	2	858	0.0778657	0.1953	ENSCHIG00000022660(TGFB2);MSTRG.462(Pol)
biological process	GO:0032872	regulation of stress-activated MAPK cascade	1	146	0.0781517	0.1953	ENSCHIG00000022660(TGFB2)
biological process	GO:0009892	negative regulation of metabolic process	3	1917	0.0782832	0.1953	ENSCHIG00000012416(ATP8B1);ENSCHIG00000022660(TGFB2);MSTRG.462(Pol)
biological process	GO:0002682	regulation of immune system process	2	865	0.0789867	0.1953	ENSCHIG00000022660(TGFB2);MSTRG.462(Pol)
biological process	GO:0030278	regulation of ossification	1	148	0.079184	0.1953	ENSCHIG00000022660(TGFB2)
biological process	GO:0097191	extrinsic apoptotic signaling pathway	1	148	0.079184	0.1953	ENSCHIG00000022660(TGFB2)
biological process	GO:0070302	regulation of stress-activated protein kinase signaling cascade	1	149	0.0796998	0.195798	ENSCHIG00000022660(TGFB2)
biological process	GO:0019318	hexose metabolic process	1	150	0.0802154	0.196292	MSTRG.462(Pol)
biological process	GO:0071560	cellular response to transforming growth factor beta stimulus	1	151	0.0807306	0.196781	ENSCHIG00000022660(TGFB2)
biological process	GO:0050714	positive regulation of protein secretion	1	155	0.0827893	0.199928	ENSCHIG00000022660(TGFB2)
biological process	GO:0071559	response to transforming growth factor beta	1	155	0.0827893	0.199928	ENSCHIG00000022660(TGFB2)
biological process	GO:0120036	plasma membrane bounded cell projection organization	2	891	0.0831994	0.199928	ENSCHIG00000012416(ATP8B1);MSTRG.462(Pol)
biological process	GO:0006836	neurotransmitter transport	1	156	0.0833033	0.199928	ENSCHIG00000009059(SLC6A13)
biological process	GO:0032147	activation of protein kinase activity	1	157	0.0838171	0.20039	ENSCHIG00000022660(TGFB2)
biological process	GO:0030030	cell projection organization	2	901	0.0848397	0.201439	ENSCHIG00000012416(ATP8B1);MSTRG.462(Pol)
biological process	GO:0034599	cellular response to oxidative stress	1	160	0.0853569	0.201439	MSTRG.462(Pol)
biological process	GO:0072593	reactive oxygen species metabolic process	1	160	0.0853569	0.201439	MSTRG.462(Pol)
biological process	GO:0005996	monosaccharide metabolic process	1	161	0.0858696	0.201439	MSTRG.462(Pol)
biological process	GO:0010632	regulation of epithelial cell migration	1	161	0.0858696	0.201439	ENSCHIG00000022660(TGFB2)
biological process	GO:0051403	stress-activated MAPK cascade	1	162	0.0863821	0.201882	ENSCHIG00000022660(TGFB2)
biological process	GO:0048545	response to steroid hormone	1	163	0.0868944	0.202239	ENSCHIG00000022660(TGFB2)
biological process	GO:0045927	positive regulation of growth	1	164	0.0874064	0.202239	ENSCHIG00000022660(TGFB2)
biological process	GO:0051094	positive regulation of developmental process	2	918	0.0876535	0.202239	ENSCHIG00000022660(TGFB2);MSTRG.462(Pol)
biological process	GO:0002793	positive regulation of peptide secretion	1	165	0.0879182	0.202239	ENSCHIG00000022660(TGFB2)
biological process	GO:1901214	regulation of neuron death	1	166	0.0884297	0.202239	ENSCHIG00000022660(TGFB2)
biological process	GO:0001818	negative regulation of cytokine production	1	167	0.0889409	0.202239	ENSCHIG00000022660(TGFB2)
biological process	GO:0043583	ear development	1	167	0.0889409	0.202239	ENSCHIG00000012416(ATP8B1)
biological process	GO:0030198	extracellular matrix organization	1	168	0.0894519	0.202239	ENSCHIG00000022660(TGFB2)
biological process	GO:0031098	stress-activated protein kinase signaling cascade	1	168	0.0894519	0.202239	ENSCHIG00000022660(TGFB2)
biological process	GO:0048699	generation of neurons	2	932	0.0899941	0.20273	ENSCHIG00000012416(ATP8B1);MSTRG.462(Pol)
molecular function	GO:0048018	receptor ligand activity	1	353	0.15535	0.206564	ENSCHIG00000022660(TGFB2)
biological process	GO:0034330	cell junction organization	1	175	0.093022	0.208797	ENSCHIG00000022660(TGFB2)
biological process	GO:0044262	cellular carbohydrate metabolic process	1	176	0.093531	0.209188	MSTRG.462(Pol)
biological process	GO:0043588	skin development	1	177	0.0940397	0.209574	ENSCHIG00000022660(TGFB2)
biological process	GO:0003007	heart morphogenesis	1	179	0.0950565	0.211086	ENSCHIG00000022660(TGFB2)
biological process	GO:0060485	mesenchyme development	1	180	0.0955645	0.211462	ENSCHIG00000022660(TGFB2)
molecular function	GO:0030545	receptor regulator activity	1	372	0.163088	0.214496	ENSCHIG00000022660(TGFB2)
biological process	GO:0042063	gliogenesis	1	186	0.0986072	0.217424	ENSCHIG00000022660(TGFB2)
molecular function	GO:0035639	purine ribonucleoside triphosphate binding	2	1587	0.167573	0.218025	ENSCHIG00000012416(ATP8B1);ENSCHIG00000014984(ABCC3)
biological process	GO:0070997	neuron death	1	190	0.100631	0.221104	ENSCHIG00000022660(TGFB2)
biological process	GO:0021700	developmental maturation	1	192	0.101641	0.22254	ENSCHIG00000022660(TGFB2)
molecular function	GO:0032555	purine ribonucleotide binding	2	1630	0.175023	0.22346	ENSCHIG00000012416(ATP8B1);ENSCHIG00000014984(ABCC3)
molecular function	GO:0017076	purine nucleotide binding	2	1637	0.176243	0.22346	ENSCHIG00000012416(ATP8B1);ENSCHIG00000014984(ABCC3)
molecular function	GO:0032553	ribonucleotide binding	2	1643	0.177291	0.22346	ENSCHIG00000012416(ATP8B1);ENSCHIG00000014984(ABCC3)
biological process	GO:0008544	epidermis development	1	195	0.103155	0.225065	ENSCHIG00000022660(TGFB2)
biological process	GO:0045666	positive regulation of neuron differentiation	1	196	0.103659	0.225376	MSTRG.462(Pol)
biological process	GO:0048513	animal organ development	3	2162	0.104867	0.227212	ENSCHIG00000012416(ATP8B1);ENSCHIG00000022660(TGFB2);MSTRG.462(Pol)
biological process	GO:0051301	cell division	1	200	0.105672	0.228164	ENSCHIG00000022660(TGFB2)
biological process	GO:0006520	cellular amino acid metabolic process	1	203	0.10718	0.230622	MSTRG.462(Pol)
biological process	GO:0031346	positive regulation of cell projection organization	1	204	0.107682	0.230906	MSTRG.462(Pol)
biological process	GO:0043062	extracellular structure organization	1	205	0.108184	0.231187	ENSCHIG00000022660(TGFB2)
biological process	GO:0045765	regulation of angiogenesis	1	207	0.109187	0.232534	ENSCHIG00000022660(TGFB2)
biological process	GO:0010631	epithelial cell migration	1	208	0.109688	0.232806	ENSCHIG00000022660(TGFB2)
biological process	GO:0016042	lipid catabolic process	1	210	0.110689	0.233344	MSTRG.462(Pol)
biological process	GO:0090132	epithelium migration	1	210	0.110689	0.233344	ENSCHIG00000022660(TGFB2)
biological process	GO:0090130	tissue migration	1	212	0.111689	0.23466	ENSCHIG00000022660(TGFB2)
biological process	GO:0051235	maintenance of location	1	214	0.112689	0.235966	MSTRG.462(Pol)
biological process	GO:0010035	response to inorganic substance	1	220	0.115681	0.241421	MSTRG.462(Pol)
biological process	GO:0009991	response to extracellular stimulus	1	221	0.116179	0.241652	MSTRG.462(Pol)
molecular function	GO:0042803	protein homodimerization activity	1	449	0.19383	0.241788	ENSCHIG00000022660(TGFB2)
biological process	GO:0001558	regulation of cell growth	1	223	0.117174	0.242912	ENSCHIG00000022660(TGFB2)
biological process	GO:0062012	regulation of small molecule metabolic process	1	225	0.118168	0.243356	MSTRG.462(Pol)
biological process	GO:1903532	positive regulation of secretion by cell	1	225	0.118168	0.243356	ENSCHIG00000022660(TGFB2)
biological process	GO:0043547	positive regulation of GTPase activity	1	226	0.118665	0.243575	ENSCHIG00000007586(ADAP1)
biological process	GO:1901342	regulation of vasculature development	1	229	0.120153	0.245821	ENSCHIG00000022660(TGFB2)
biological process	GO:0006869	lipid transport	1	231	0.121144	0.247039	ENSCHIG00000012416(ATP8B1)
biological process	GO:0050678	regulation of epithelial cell proliferation	1	233	0.122134	0.247441	ENSCHIG00000022660(TGFB2)
biological process	GO:0051222	positive regulation of protein transport	1	233	0.122134	0.247441	ENSCHIG00000022660(TGFB2)
biological process	GO:0002697	regulation of immune effector process	1	234	0.122629	0.247639	ENSCHIG00000022660(TGFB2)
biological process	GO:0051047	positive regulation of secretion	1	235	0.123123	0.247835	ENSCHIG00000022660(TGFB2)
biological process	GO:0006979	response to oxidative stress	1	240	0.125592	0.251991	MSTRG.462(Pol)
biological process	GO:0010629	negative regulation of gene expression	2	1139	0.126828	0.253655	ENSCHIG00000012416(ATP8B1);ENSCHIG00000022660(TGFB2)
molecular function	GO:0022890	inorganic cation transmembrane transporter activity	1	481	0.206318	0.25474	ENSCHIG00000009059(SLC6A13)
biological process	GO:0051240	positive regulation of multicellular organismal process	2	1148	0.128514	0.256208	ENSCHIG00000022660(TGFB2);MSTRG.462(Pol)
molecular function	GO:0097367	carbohydrate derivative binding	2	1825	0.209688	0.256285	ENSCHIG00000012416(ATP8B1);ENSCHIG00000014984(ABCC3)
biological process	GO:0002253	activation of immune response	1	248	0.129529	0.256375	MSTRG.462(Pol)
biological process	GO:1904951	positive regulation of establishment of protein localization	1	248	0.129529	0.256375	ENSCHIG00000022660(TGFB2)
biological process	GO:0045595	regulation of cell differentiation	2	1155	0.129831	0.256375	ENSCHIG00000022660(TGFB2);MSTRG.462(Pol)
biological process	GO:0001503	ossification	1	252	0.131491	0.258021	ENSCHIG00000022660(TGFB2)
biological process	GO:0010256	endomembrane system organization	1	252	0.131491	0.258021	ENSCHIG00000022660(TGFB2)
biological process	GO:0033554	cellular response to stress	2	1168	0.132286	0.258319	ENSCHIG00000022660(TGFB2);MSTRG.462(Pol)
biological process	GO:0008015	blood circulation	1	254	0.132471	0.258319	ENSCHIG00000022660(TGFB2)
biological process	GO:0006644	phospholipid metabolic process	1	255	0.132961	0.258466	MSTRG.462(Pol)
biological process	GO:0007178	transmembrane receptor protein serine/threonine kinase signaling pathway	1	256	0.13345	0.258611	ENSCHIG00000022660(TGFB2)
biological process	GO:0014706	striated muscle tissue development	1	260	0.135405	0.261588	ENSCHIG00000022660(TGFB2)
biological process	GO:0001654	eye development	1	264	0.137356	0.26249	ENSCHIG00000022660(TGFB2)
biological process	GO:0003013	circulatory system process	1	264	0.137356	0.26249	ENSCHIG00000022660(TGFB2)
biological process	GO:0030154	cell differentiation	3	2429	0.137928	0.26249	ENSCHIG00000012416(ATP8B1);ENSCHIG00000022660(TGFB2);MSTRG.462(Pol)
biological process	GO:0010975	regulation of neuron projection development	1	267	0.138817	0.26249	MSTRG.462(Pol)
biological process	GO:0016049	cell growth	1	267	0.138817	0.26249	ENSCHIG00000022660(TGFB2)
biological process	GO:0050769	positive regulation of neurogenesis	1	267	0.138817	0.26249	MSTRG.462(Pol)
biological process	GO:0150063	visual system development	1	267	0.138817	0.26249	ENSCHIG00000022660(TGFB2)
biological process	GO:0048880	sensory system development	1	271	0.140761	0.264906	ENSCHIG00000022660(TGFB2)
biological process	GO:0048732	gland development	1	272	0.141247	0.264906	ENSCHIG00000022660(TGFB2)
biological process	GO:0050708	regulation of protein secretion	1	273	0.141732	0.264906	ENSCHIG00000022660(TGFB2)
biological process	GO:0043087	regulation of GTPase activity	1	274	0.142217	0.264906	ENSCHIG00000007586(ADAP1)
biological process	GO:0060537	muscle tissue development	1	274	0.142217	0.264906	ENSCHIG00000022660(TGFB2)
biological process	GO:0016043	cellular component organization	4	3893	0.142927	0.265238	ENSCHIG00000012416(ATP8B1);ENSCHIG00000022660(TGFB2);ENSCHIG00000026753(-);MSTRG.462(Pol)
biological process	GO:0045785	positive regulation of cell adhesion	1	277	0.14367	0.265238	ENSCHIG00000022660(TGFB2)
biological process	GO:0050673	epithelial cell proliferation	1	277	0.14367	0.265238	ENSCHIG00000022660(TGFB2)
biological process	GO:0001667	ameboidal-type cell migration	1	279	0.144638	0.266237	ENSCHIG00000022660(TGFB2)
biological process	GO:1901615	organic hydroxy compound metabolic process	1	282	0.146088	0.268115	ENSCHIG00000012416(ATP8B1)
molecular function	GO:0008324	cation transmembrane transporter activity	1	522	0.222076	0.268712	ENSCHIG00000009059(SLC6A13)
biological process	GO:0002791	regulation of peptide secretion	1	288	0.148982	0.272624	ENSCHIG00000022660(TGFB2)
biological process	GO:0051346	negative regulation of hydrolase activity	1	290	0.149944	0.273583	ENSCHIG00000022660(TGFB2)
biological process	GO:0044281	small molecule metabolic process	2	1265	0.150993	0.274694	ENSCHIG00000012416(ATP8B1);MSTRG.462(Pol)
biological process	GO:0034655	nucleobase-containing compound catabolic process	1	295	0.152347	0.275618	MSTRG.462(Pol)
biological process	GO:0044057	regulation of system process	1	296	0.152826	0.275618	ENSCHIG00000022660(TGFB2)
biological process	GO:0045860	positive regulation of protein kinase activity	1	296	0.152826	0.275618	ENSCHIG00000022660(TGFB2)
biological process	GO:0002683	negative regulation of immune system process	1	299	0.154264	0.277409	ENSCHIG00000022660(TGFB2)
biological process	GO:0071840	cellular component organization or biogenesis	4	4001	0.154872	0.277701	ENSCHIG00000012416(ATP8B1);ENSCHIG00000022660(TGFB2);ENSCHIG00000026753(-);MSTRG.462(Pol)
biological process	GO:0048869	cellular developmental process	3	2565	0.156262	0.279392	ENSCHIG00000012416(ATP8B1);ENSCHIG00000022660(TGFB2);MSTRG.462(Pol)
biological process	GO:0051962	positive regulation of nervous system development	1	311	0.159994	0.285247	MSTRG.462(Pol)
biological process	GO:0010720	positive regulation of cell development	1	312	0.16047	0.28528	MSTRG.462(Pol)
biological process	GO:0045786	negative regulation of cell cycle	1	316	0.162372	0.287841	ENSCHIG00000022660(TGFB2)
biological process	GO:0043410	positive regulation of MAPK cascade	1	317	0.162846	0.287864	ENSCHIG00000022660(TGFB2)
biological process	GO:0044270	cellular nitrogen compound catabolic process	1	325	0.166636	0.2923	MSTRG.462(Pol)
biological process	GO:0033674	positive regulation of kinase activity	1	327	0.167581	0.2923	ENSCHIG00000022660(TGFB2)
biological process	GO:0046700	heterocycle catabolic process	1	327	0.167581	0.2923	MSTRG.462(Pol)
biological process	GO:0120031	plasma membrane bounded cell projection assembly	1	327	0.167581	0.2923	ENSCHIG00000012416(ATP8B1)
biological process	GO:2000026	regulation of multicellular organismal development	2	1349	0.167698	0.2923	ENSCHIG00000022660(TGFB2);MSTRG.462(Pol)
biological process	GO:0031328	positive regulation of cellular biosynthetic process	2	1360	0.169916	0.293746	ENSCHIG00000022660(TGFB2);MSTRG.462(Pol)
biological process	GO:0019439	aromatic compound catabolic process	1	332	0.16994	0.293746	MSTRG.462(Pol)
biological process	GO:0030031	cell projection assembly	1	332	0.16994	0.293746	ENSCHIG00000012416(ATP8B1)
biological process	GO:0001525	angiogenesis	1	334	0.170882	0.293746	ENSCHIG00000022660(TGFB2)
biological process	GO:0048468	cell development	2	1365	0.170927	0.293746	ENSCHIG00000012416(ATP8B1);MSTRG.462(Pol)
biological process	GO:0030335	positive regulation of cell migration	1	336	0.171823	0.293746	ENSCHIG00000022660(TGFB2)
biological process	GO:0048568	embryonic organ development	1	336	0.171823	0.293746	ENSCHIG00000022660(TGFB2)
biological process	GO:0009891	positive regulation of biosynthetic process	2	1374	0.172749	0.294524	ENSCHIG00000022660(TGFB2);MSTRG.462(Pol)
molecular function	GO:0030234	enzyme regulator activity	1	588	0.246879	0.295766	ENSCHIG00000007586(ADAP1)
biological process	GO:0032787	monocarboxylic acid metabolic process	1	341	0.174171	0.296021	ENSCHIG00000012416(ATP8B1)
biological process	GO:0048584	positive regulation of response to stimulus	2	1383	0.174577	0.296021	ENSCHIG00000022660(TGFB2);MSTRG.462(Pol)
molecular function	GO:0016788	hydrolase activity, acting on ester bonds	1	599	0.250946	0.297691	MSTRG.462(Pol)
biological process	GO:0043065	positive regulation of apoptotic process	1	346	0.176513	0.298457	ENSCHIG00000022660(TGFB2)
biological process	GO:2000147	positive regulation of cell motility	1	347	0.176981	0.298457	ENSCHIG00000022660(TGFB2)
biological process	GO:0009306	protein secretion	1	348	0.177448	0.298457	ENSCHIG00000022660(TGFB2)
biological process	GO:0043068	positive regulation of programmed cell death	1	350	0.178383	0.299201	ENSCHIG00000022660(TGFB2)
biological process	GO:1901361	organic cyclic compound catabolic process	1	351	0.178849	0.299201	MSTRG.462(Pol)
biological process	GO:0051272	positive regulation of cellular component movement	1	353	0.179782	0.299958	ENSCHIG00000022660(TGFB2)
biological process	GO:0007507	heart development	1	360	0.18304	0.303769	ENSCHIG00000022660(TGFB2)
biological process	GO:0008610	lipid biosynthetic process	1	360	0.18304	0.303769	MSTRG.462(Pol)
biological process	GO:0006954	inflammatory response	1	365	0.185361	0.306804	MSTRG.462(Pol)
biological process	GO:0040017	positive regulation of locomotion	1	367	0.186287	0.307174	ENSCHIG00000022660(TGFB2)
biological process	GO:0050778	positive regulation of immune response	1	368	0.18675	0.307174	MSTRG.462(Pol)
biological process	GO:0010942	positive regulation of cell death	1	369	0.187213	0.307174	ENSCHIG00000022660(TGFB2)
biological process	GO:0002790	peptide secretion	1	373	0.189061	0.307174	ENSCHIG00000022660(TGFB2)
biological process	GO:0031326	regulation of cellular biosynthetic process	3	2796	0.189465	0.307174	ENSCHIG00000012416(ATP8B1);ENSCHIG00000022660(TGFB2);MSTRG.462(Pol)
biological process	GO:0016311	dephosphorylation	1	374	0.189523	0.307174	ENSCHIG00000022660(TGFB2)
biological process	GO:0040008	regulation of growth	1	374	0.189523	0.307174	ENSCHIG00000022660(TGFB2)
biological process	GO:0051347	positive regulation of transferase activity	1	374	0.189523	0.307174	ENSCHIG00000022660(TGFB2)
biological process	GO:0045664	regulation of neuron differentiation	1	376	0.190445	0.30787	MSTRG.462(Pol)
cellular component	GO:0098858	actin-based cell projection	1	107	0.0578723	0.311368	ENSCHIG00000012416(ATP8B1)
cellular component	GO:0044425	membrane part	6	5946	0.0579222	0.311368	ENSCHIG00000009059(SLC6A13);ENSCHIG00000012416(ATP8B1);ENSCHIG00000014246(DIPK1B);ENSCHIG00000014984(ABCC3);ENSCHIG00000017110(-);MSTRG.462(Pol)
cellular component	GO:0097458	neuron part	2	748	0.0611311	0.311368	ENSCHIG00000012416(ATP8B1);MSTRG.462(Pol)
cellular component	GO:0062023	collagen-containing extracellular matrix	1	130	0.0699222	0.311368	ENSCHIG00000022660(TGFB2)
cellular component	GO:0016324	apical plasma membrane	1	144	0.0771906	0.311368	ENSCHIG00000012416(ATP8B1)
cellular component	GO:0005886	plasma membrane	4	3200	0.0786276	0.311368	ENSCHIG00000007586(ADAP1);ENSCHIG00000009059(SLC6A13);ENSCHIG00000012416(ATP8B1);ENSCHIG00000014984(ABCC3)
cellular component	GO:0005783	endoplasmic reticulum	2	868	0.0796045	0.311368	ENSCHIG00000012416(ATP8B1);MSTRG.462(Pol)
cellular component	GO:0044421	extracellular region part	2	876	0.0808973	0.311368	ENSCHIG00000022660(TGFB2);MSTRG.462(Pol)
cellular component	GO:0071944	cell periphery	4	3290	0.0858152	0.311368	ENSCHIG00000007586(ADAP1);ENSCHIG00000009059(SLC6A13);ENSCHIG00000012416(ATP8B1);ENSCHIG00000014984(ABCC3)
cellular component	GO:0120025	plasma membrane bounded cell projection	2	1005	0.102697	0.311368	ENSCHIG00000012416(ATP8B1);MSTRG.462(Pol)
cellular component	GO:0045177	apical part of cell	1	196	0.103755	0.311368	ENSCHIG00000012416(ATP8B1)
cellular component	GO:0042995	cell projection	2	1025	0.106227	0.311368	ENSCHIG00000012416(ATP8B1);MSTRG.462(Pol)
cellular component	GO:0031012	extracellular matrix	1	204	0.107781	0.311368	ENSCHIG00000022660(TGFB2)
cellular component	GO:0032420	stereocilium	1	38	0.0208992	0.311368	ENSCHIG00000012416(ATP8B1)
cellular component	GO:0032421	stereocilium bundle	1	43	0.0236204	0.311368	ENSCHIG00000012416(ATP8B1)
cellular component	GO:0043005	neuron projection	2	488	0.0279661	0.311368	ENSCHIG00000012416(ATP8B1);MSTRG.462(Pol)
cellular component	GO:0016020	membrane	7	7055	0.0307181	0.311368	ENSCHIG00000007586(ADAP1);ENSCHIG00000009059(SLC6A13);ENSCHIG00000012416(ATP8B1);ENSCHIG00000014246(DIPK1B);ENSCHIG00000014984(ABCC3);ENSCHIG00000017110(-);MSTRG.462(Pol)
cellular component	GO:0098862	cluster of actin-based cell projections	1	91	0.0494094	0.311368	ENSCHIG00000012416(ATP8B1)
molecular function	GO:0044877	protein-containing complex binding	1	638	0.265215	0.311563	MSTRG.462(Pol)
biological process	GO:0009889	regulation of biosynthetic process	3	2832	0.194853	0.314182	ENSCHIG00000012416(ATP8B1);ENSCHIG00000022660(TGFB2);MSTRG.462(Pol)
molecular function	GO:0016787	hydrolase activity	2	2163	0.272216	0.316027	ENSCHIG00000014984(ABCC3);MSTRG.462(Pol)
molecular function	GO:0008092	cytoskeletal protein binding	1	663	0.274239	0.316027	ENSCHIG00000026753(-)
biological process	GO:0034654	nucleobase-containing compound biosynthetic process	3	2843	0.196511	0.316038	ENSCHIG00000012416(ATP8B1);ENSCHIG00000022660(TGFB2);MSTRG.462(Pol)
molecular function	GO:0017111	nucleoside-triphosphatase activity	1	676	0.278893	0.318359	ENSCHIG00000014984(ABCC3)
cellular component	GO:0016021	integral component of membrane	5	5192	0.118153	0.321643	ENSCHIG00000009059(SLC6A13);ENSCHIG00000012416(ATP8B1);ENSCHIG00000014246(DIPK1B);ENSCHIG00000014984(ABCC3);ENSCHIG00000017110(-)
cellular component	GO:0031224	intrinsic component of membrane	5	5256	0.123709	0.321643	ENSCHIG00000009059(SLC6A13);ENSCHIG00000012416(ATP8B1);ENSCHIG00000014246(DIPK1B);ENSCHIG00000014984(ABCC3);ENSCHIG00000017110(-)
biological process	GO:0005975	carbohydrate metabolic process	1	401	0.201897	0.321862	MSTRG.462(Pol)
biological process	GO:0010563	negative regulation of phosphorus metabolic process	1	404	0.203262	0.321862	ENSCHIG00000022660(TGFB2)
biological process	GO:0045936	negative regulation of phosphate metabolic process	1	404	0.203262	0.321862	ENSCHIG00000022660(TGFB2)
biological process	GO:0051223	regulation of protein transport	1	404	0.203262	0.321862	ENSCHIG00000022660(TGFB2)
biological process	GO:0071363	cellular response to growth factor stimulus	1	404	0.203262	0.321862	ENSCHIG00000022660(TGFB2)
biological process	GO:0097190	apoptotic signaling pathway	1	404	0.203262	0.321862	ENSCHIG00000022660(TGFB2)
biological process	GO:0019438	aromatic compound biosynthetic process	3	2893	0.204106	0.321862	ENSCHIG00000012416(ATP8B1);ENSCHIG00000022660(TGFB2);MSTRG.462(Pol)
biological process	GO:0018130	heterocycle biosynthetic process	3	2894	0.204259	0.321862	ENSCHIG00000012416(ATP8B1);ENSCHIG00000022660(TGFB2);MSTRG.462(Pol)
biological process	GO:0048514	blood vessel morphogenesis	1	411	0.206438	0.324477	ENSCHIG00000022660(TGFB2)
biological process	GO:0002376	immune system process	2	1540	0.207084	0.324674	ENSCHIG00000022660(TGFB2);MSTRG.462(Pol)
biological process	GO:0051345	positive regulation of hydrolase activity	1	415	0.208248	0.325681	ENSCHIG00000007586(ADAP1)
biological process	GO:0070848	response to growth factor	1	417	0.209152	0.326276	ENSCHIG00000022660(TGFB2)
biological process	GO:0090087	regulation of peptide transport	1	419	0.210054	0.326868	ENSCHIG00000022660(TGFB2)
molecular function	GO:0016462	pyrophosphatase activity	1	715	0.292704	0.327264	ENSCHIG00000014984(ABCC3)
molecular function	GO:0016818	hydrolase activity, acting on acid anhydrides, in phosphorus-containing anhydrides	1	719	0.294107	0.327264	ENSCHIG00000014984(ABCC3)
molecular function	GO:0016817	hydrolase activity, acting on acid anhydrides	1	721	0.294808	0.327264	ENSCHIG00000014984(ABCC3)
biological process	GO:0008285	negative regulation of cell proliferation	1	421	0.210956	0.327454	ENSCHIG00000022660(TGFB2)
biological process	GO:0070201	regulation of establishment of protein localization	1	425	0.212757	0.329051	ENSCHIG00000022660(TGFB2)
biological process	GO:0048731	system development	3	2951	0.213039	0.329051	ENSCHIG00000012416(ATP8B1);ENSCHIG00000022660(TGFB2);MSTRG.462(Pol)
molecular function	GO:0016491	oxidoreductase activity	1	734	0.299349	0.329284	MSTRG.462(Pol)
biological process	GO:1901362	organic cyclic compound biosynthetic process	3	2962	0.214748	0.330449	ENSCHIG00000012416(ATP8B1);ENSCHIG00000022660(TGFB2);MSTRG.462(Pol)
biological process	GO:1903530	regulation of secretion by cell	1	430	0.215003	0.330449	ENSCHIG00000022660(TGFB2)
biological process	GO:0097435	supramolecular fiber organization	1	442	0.220372	0.337867	ENSCHIG00000022660(TGFB2)
biological process	GO:0048589	developmental growth	1	445	0.221708	0.338934	ENSCHIG00000022660(TGFB2)
biological process	GO:0043408	regulation of MAPK cascade	1	446	0.222154	0.338934	ENSCHIG00000022660(TGFB2)
biological process	GO:0080135	regulation of cellular response to stress	1	453	0.225264	0.34268	ENSCHIG00000022660(TGFB2)
biological process	GO:0030036	actin cytoskeleton organization	1	454	0.225707	0.34268	ENSCHIG00000026753(-)
biological process	GO:0051046	regulation of secretion	1	459	0.227921	0.345201	ENSCHIG00000022660(TGFB2)
biological process	GO:0042221	response to chemical	3	3052	0.228894	0.345835	ENSCHIG00000012416(ATP8B1);ENSCHIG00000022660(TGFB2);MSTRG.462(Pol)
biological process	GO:0030155	regulation of cell adhesion	1	472	0.233651	0.351136	ENSCHIG00000022660(TGFB2)
biological process	GO:0001568	blood vessel development	1	473	0.234091	0.351136	ENSCHIG00000022660(TGFB2)
biological process	GO:0045859	regulation of protein kinase activity	1	473	0.234091	0.351136	ENSCHIG00000022660(TGFB2)
biological process	GO:0010033	response to organic substance	2	1682	0.23732	0.355126	ENSCHIG00000022660(TGFB2);MSTRG.462(Pol)
molecular function	GO:0016772	transferase activity, transferring phosphorus-containing groups	1	817	0.327757	0.357285	MSTRG.462(Pol)
biological process	GO:0000165	MAPK cascade	1	490	0.241524	0.35952	ENSCHIG00000022660(TGFB2)
biological process	GO:0050767	regulation of neurogenesis	1	490	0.241524	0.35952	MSTRG.462(Pol)
biological process	GO:0023014	signal transduction by protein phosphorylation	1	493	0.242829	0.35952	ENSCHIG00000022660(TGFB2)
biological process	GO:0048523	negative regulation of cellular process	3	3140	0.242995	0.35952	ENSCHIG00000012416(ATP8B1);ENSCHIG00000022660(TGFB2);MSTRG.462(Pol)
biological process	GO:0003008	system process	2	1709	0.243137	0.35952	ENSCHIG00000012416(ATP8B1);ENSCHIG00000022660(TGFB2)
biological process	GO:0050793	regulation of developmental process	2	1718	0.24508	0.361204	ENSCHIG00000022660(TGFB2);MSTRG.462(Pol)
biological process	GO:0001944	vasculature development	1	499	0.245434	0.361204	ENSCHIG00000022660(TGFB2)
biological process	GO:0072358	cardiovascular system development	1	507	0.248894	0.365435	ENSCHIG00000022660(TGFB2)
molecular function	GO:0046872	metal ion binding	2	2514	0.338686	0.365902	ENSCHIG00000012416(ATP8B1);MSTRG.462(Pol)
biological process	GO:0010605	negative regulation of macromolecule metabolic process	2	1742	0.250271	0.366244	ENSCHIG00000012416(ATP8B1);ENSCHIG00000022660(TGFB2)
biological process	GO:0030029	actin filament-based process	1	511	0.250619	0.366244	ENSCHIG00000026753(-)
biological process	GO:0043086	negative regulation of catalytic activity	1	515	0.252341	0.367898	ENSCHIG00000022660(TGFB2)
biological process	GO:0007275	multicellular organism development	3	3204	0.253404	0.368587	ENSCHIG00000012416(ATP8B1);ENSCHIG00000022660(TGFB2);MSTRG.462(Pol)
biological process	GO:0043549	regulation of kinase activity	1	520	0.254488	0.369303	ENSCHIG00000022660(TGFB2)
biological process	GO:0034097	response to cytokine	1	528	0.257912	0.371921	MSTRG.462(Pol)
biological process	GO:0009653	anatomical structure morphogenesis	2	1778	0.25808	0.371921	ENSCHIG00000012416(ATP8B1);ENSCHIG00000022660(TGFB2)
biological process	GO:0032879	regulation of localization	2	1778	0.25808	0.371921	ENSCHIG00000022660(TGFB2);MSTRG.462(Pol)
cellular component	GO:0005576	extracellular region	2	1261	0.150449	0.372541	ENSCHIG00000022660(TGFB2);MSTRG.462(Pol)
biological process	GO:0070887	cellular response to chemical stimulus	2	1785	0.259602	0.37303	ENSCHIG00000022660(TGFB2);MSTRG.462(Pol)
biological process	GO:0051050	positive regulation of transport	1	533	0.260045	0.37303	ENSCHIG00000022660(TGFB2)
molecular function	GO:0043169	cation binding	2	2572	0.349695	0.374452	ENSCHIG00000012416(ATP8B1);MSTRG.462(Pol)
cellular component	GO:0044459	plasma membrane part	2	1306	0.159345	0.376633	ENSCHIG00000009059(SLC6A13);ENSCHIG00000012416(ATP8B1)
biological process	GO:0008284	positive regulation of cell proliferation	1	558	0.27063	0.387323	ENSCHIG00000022660(TGFB2)
biological process	GO:0031175	neuron projection development	1	566	0.273989	0.39034	MSTRG.462(Pol)
biological process	GO:0051960	regulation of nervous system development	1	566	0.273989	0.39034	MSTRG.462(Pol)
biological process	GO:0060284	regulation of cell development	1	572	0.276499	0.393019	MSTRG.462(Pol)
biological process	GO:1901701	cellular response to oxygen-containing compound	1	577	0.278585	0.395085	MSTRG.462(Pol)
biological process	GO:0051338	regulation of transferase activity	1	580	0.279835	0.395956	ENSCHIG00000022660(TGFB2)
biological process	GO:0030334	regulation of cell migration	1	582	0.280666	0.396235	ENSCHIG00000022660(TGFB2)
biological process	GO:0040007	growth	1	593	0.285226	0.401763	ENSCHIG00000022660(TGFB2)
biological process	GO:0002684	positive regulation of immune system process	1	597	0.286878	0.402274	MSTRG.462(Pol)
biological process	GO:0035239	tube morphogenesis	1	597	0.286878	0.402274	ENSCHIG00000022660(TGFB2)
biological process	GO:0032940	secretion by cell	1	601	0.288526	0.403678	ENSCHIG00000022660(TGFB2)
biological process	GO:0001934	positive regulation of protein phosphorylation	1	606	0.290582	0.405645	ENSCHIG00000022660(TGFB2)
biological process	GO:2000145	regulation of cell motility	1	613	0.293451	0.408736	ENSCHIG00000022660(TGFB2)
molecular function	GO:1901363	heterocyclic compound binding	3	4676	0.38855	0.412408	ENSCHIG00000012416(ATP8B1);ENSCHIG00000014984(ABCC3);MSTRG.462(Pol)
biological process	GO:1902533	positive regulation of intracellular signal transduction	1	624	0.29794	0.412647	ENSCHIG00000022660(TGFB2)
biological process	GO:0044255	cellular lipid metabolic process	1	625	0.298347	0.412647	MSTRG.462(Pol)
biological process	GO:0048519	negative regulation of biological process	3	3474	0.298533	0.412647	ENSCHIG00000012416(ATP8B1);ENSCHIG00000022660(TGFB2);MSTRG.462(Pol)
biological process	GO:0007167	enzyme linked receptor protein signaling pathway	1	627	0.29916	0.412647	ENSCHIG00000022660(TGFB2)
biological process	GO:0000902	cell morphogenesis	1	628	0.299566	0.412647	ENSCHIG00000022660(TGFB2)
biological process	GO:0032880	regulation of protein localization	1	632	0.301189	0.413969	ENSCHIG00000022660(TGFB2)
molecular function	GO:0097159	organic cyclic compound binding	3	4713	0.394284	0.414856	ENSCHIG00000012416(ATP8B1);ENSCHIG00000014984(ABCC3);MSTRG.462(Pol)
biological process	GO:0042327	positive regulation of phosphorylation	1	641	0.304828	0.41805	ENSCHIG00000022660(TGFB2)
biological process	GO:0051093	negative regulation of developmental process	1	646	0.306842	0.41989	ENSCHIG00000022660(TGFB2)
biological process	GO:0006259	DNA metabolic process	1	652	0.309253	0.422058	MSTRG.462(Pol)
biological process	GO:0034645	cellular macromolecule biosynthetic process	3	3542	0.310158	0.422058	ENSCHIG00000012416(ATP8B1);ENSCHIG00000022660(TGFB2);MSTRG.462(Pol)
biological process	GO:0022603	regulation of anatomical structure morphogenesis	1	655	0.310456	0.422058	ENSCHIG00000022660(TGFB2)
biological process	GO:0044087	regulation of cellular component biogenesis	1	661	0.312855	0.423042	ENSCHIG00000012416(ATP8B1)
biological process	GO:0048856	anatomical structure development	3	3559	0.313078	0.423042	ENSCHIG00000012416(ATP8B1);ENSCHIG00000022660(TGFB2);MSTRG.462(Pol)
biological process	GO:0051270	regulation of cellular component movement	1	663	0.313654	0.423042	ENSCHIG00000022660(TGFB2)
biological process	GO:0051726	regulation of cell cycle	1	665	0.314451	0.423042	ENSCHIG00000022660(TGFB2)
biological process	GO:0090304	nucleic acid metabolic process	3	3569	0.314798	0.423042	ENSCHIG00000012416(ATP8B1);ENSCHIG00000022660(TGFB2);MSTRG.462(Pol)
biological process	GO:0040012	regulation of locomotion	1	667	0.315248	0.423042	ENSCHIG00000022660(TGFB2)
biological process	GO:0044265	cellular macromolecule catabolic process	1	676	0.318823	0.426922	MSTRG.462(Pol)
biological process	GO:0051239	regulation of multicellular organismal process	2	2063	0.320512	0.428149	ENSCHIG00000022660(TGFB2);MSTRG.462(Pol)
biological process	GO:0044271	cellular nitrogen compound biosynthetic process	3	3609	0.321694	0.428149	ENSCHIG00000012416(ATP8B1);ENSCHIG00000022660(TGFB2);MSTRG.462(Pol)
biological process	GO:0010562	positive regulation of phosphorus metabolic process	1	686	0.322776	0.428149	ENSCHIG00000022660(TGFB2)
biological process	GO:0045937	positive regulation of phosphate metabolic process	1	686	0.322776	0.428149	ENSCHIG00000022660(TGFB2)
biological process	GO:0046903	secretion	1	687	0.32317	0.428149	ENSCHIG00000022660(TGFB2)
biological process	GO:0032989	cellular component morphogenesis	1	691	0.324745	0.429324	ENSCHIG00000022660(TGFB2)
biological process	GO:0009059	macromolecule biosynthetic process	3	3638	0.32671	0.431009	ENSCHIG00000012416(ATP8B1);ENSCHIG00000022660(TGFB2);MSTRG.462(Pol)
molecular function	GO:0005488	binding	6	10928	0.414481	0.432347	ENSCHIG00000007586(ADAP1);ENSCHIG00000012416(ATP8B1);ENSCHIG00000014984(ABCC3);ENSCHIG00000022660(TGFB2);ENSCHIG00000026753(-);MSTRG.462(Pol)
biological process	GO:0019637	organophosphate metabolic process	1	706	0.330622	0.435249	MSTRG.462(Pol)
biological process	GO:0009887	animal organ morphogenesis	1	714	0.333738	0.438426	ENSCHIG00000022660(TGFB2)
biological process	GO:0072359	circulatory system development	1	720	0.336066	0.440141	ENSCHIG00000022660(TGFB2)
biological process	GO:0044092	negative regulation of molecular function	1	721	0.336454	0.440141	ENSCHIG00000022660(TGFB2)
biological process	GO:0022402	cell cycle process	1	738	0.34301	0.447778	ENSCHIG00000022660(TGFB2)
biological process	GO:0032502	developmental process	3	3756	0.347242	0.452357	ENSCHIG00000012416(ATP8B1);ENSCHIG00000022660(TGFB2);MSTRG.462(Pol)
biological process	GO:0006950	response to stress	2	2189	0.348201	0.452661	ENSCHIG00000022660(TGFB2);MSTRG.462(Pol)
biological process	GO:0031401	positive regulation of protein modification process	1	758	0.35065	0.454897	ENSCHIG00000022660(TGFB2)
biological process	GO:0031325	positive regulation of cellular metabolic process	2	2225	0.356095	0.461003	ENSCHIG00000022660(TGFB2);MSTRG.462(Pol)
biological process	GO:0060429	epithelium development	1	779	0.358588	0.463269	ENSCHIG00000022660(TGFB2)
molecular function	GO:0042802	identical protein binding	1	1217	0.451247	0.466674	ENSCHIG00000022660(TGFB2)
biological process	GO:0071495	cellular response to endogenous stimulus	1	790	0.362712	0.467629	ENSCHIG00000022660(TGFB2)
biological process	GO:0009790	embryo development	1	793	0.363833	0.468107	ENSCHIG00000022660(TGFB2)
biological process	GO:0045892	negative regulation of transcription, DNA-templated	1	798	0.365697	0.46904	ENSCHIG00000012416(ATP8B1)
biological process	GO:0051241	negative regulation of multicellular organismal process	1	800	0.366442	0.46904	ENSCHIG00000022660(TGFB2)
biological process	GO:0009057	macromolecule catabolic process	1	801	0.366813	0.46904	MSTRG.462(Pol)
biological process	GO:0006796	phosphate-containing compound metabolic process	2	2298	0.372064	0.473835	ENSCHIG00000022660(TGFB2);MSTRG.462(Pol)
biological process	GO:0007155	cell adhesion	1	820	0.373843	0.473835	ENSCHIG00000022660(TGFB2)
biological process	GO:1903507	negative regulation of nucleic acid-templated transcription	1	821	0.374211	0.473835	ENSCHIG00000012416(ATP8B1)
biological process	GO:0006355	regulation of transcription, DNA-templated	2	2311	0.374902	0.473835	ENSCHIG00000012416(ATP8B1);ENSCHIG00000022660(TGFB2)
biological process	GO:1902679	negative regulation of RNA biosynthetic process	1	823	0.374946	0.473835	ENSCHIG00000012416(ATP8B1)
biological process	GO:0006793	phosphorus metabolic process	2	2312	0.37512	0.473835	ENSCHIG00000022660(TGFB2);MSTRG.462(Pol)
biological process	GO:0022610	biological adhesion	1	826	0.376048	0.474016	ENSCHIG00000022660(TGFB2)
biological process	GO:0045944	positive regulation of transcription by RNA polymerase II	1	828	0.376782	0.474016	ENSCHIG00000022660(TGFB2)
biological process	GO:0006952	defense response	1	846	0.383351	0.48131	MSTRG.462(Pol)
biological process	GO:1903506	regulation of nucleic acid-templated transcription	2	2357	0.384921	0.482311	ENSCHIG00000012416(ATP8B1);ENSCHIG00000022660(TGFB2)
biological process	GO:2001141	regulation of RNA biosynthetic process	2	2362	0.386009	0.482704	ENSCHIG00000012416(ATP8B1);ENSCHIG00000022660(TGFB2)
biological process	GO:0006139	nucleobase-containing compound metabolic process	3	3986	0.387662	0.483803	ENSCHIG00000012416(ATP8B1);ENSCHIG00000022660(TGFB2);MSTRG.462(Pol)
biological process	GO:0009893	positive regulation of metabolic process	2	2396	0.39339	0.489775	ENSCHIG00000022660(TGFB2);MSTRG.462(Pol)
biological process	GO:0010467	gene expression	3	4022	0.394018	0.489775	ENSCHIG00000012416(ATP8B1);ENSCHIG00000022660(TGFB2);MSTRG.462(Pol)
biological process	GO:0051253	negative regulation of RNA metabolic process	1	883	0.396664	0.492084	ENSCHIG00000012416(ATP8B1)
biological process	GO:0080090	regulation of primary metabolic process	3	4046	0.398257	0.493081	ENSCHIG00000012416(ATP8B1);ENSCHIG00000022660(TGFB2);MSTRG.462(Pol)
biological process	GO:0080134	regulation of response to stress	1	892	0.399864	0.493408	ENSCHIG00000022660(TGFB2)
biological process	GO:0006351	transcription, DNA-templated	2	2427	0.400103	0.493408	ENSCHIG00000012416(ATP8B1);ENSCHIG00000022660(TGFB2)
biological process	GO:0007010	cytoskeleton organization	1	897	0.401635	0.49432	ENSCHIG00000026753(-)
biological process	GO:0046483	heterocycle metabolic process	3	4078	0.403912	0.495797	ENSCHIG00000012416(ATP8B1);ENSCHIG00000022660(TGFB2);MSTRG.462(Pol)
biological process	GO:0065008	regulation of biological quality	2	2447	0.404425	0.495797	ENSCHIG00000012416(ATP8B1);MSTRG.462(Pol)
biological process	GO:0042981	regulation of apoptotic process	1	913	0.407273	0.496895	ENSCHIG00000022660(TGFB2)
biological process	GO:2000113	negative regulation of cellular macromolecule biosynthetic process	1	918	0.409025	0.496895	ENSCHIG00000012416(ATP8B1)
biological process	GO:0048583	regulation of response to stimulus	2	2470	0.409384	0.496895	ENSCHIG00000022660(TGFB2);MSTRG.462(Pol)
biological process	GO:0097659	nucleic acid-templated transcription	2	2471	0.4096	0.496895	ENSCHIG00000012416(ATP8B1);ENSCHIG00000022660(TGFB2)
biological process	GO:0001932	regulation of protein phosphorylation	1	920	0.409725	0.496895	ENSCHIG00000022660(TGFB2)
biological process	GO:0006725	cellular aromatic compound metabolic process	3	4113	0.410098	0.496895	ENSCHIG00000012416(ATP8B1);ENSCHIG00000022660(TGFB2);MSTRG.462(Pol)
biological process	GO:0032774	RNA biosynthetic process	2	2482	0.411967	0.498193	ENSCHIG00000012416(ATP8B1);ENSCHIG00000022660(TGFB2)
biological process	GO:0043067	regulation of programmed cell death	1	932	0.413907	0.499571	ENSCHIG00000022660(TGFB2)
biological process	GO:0016477	cell migration	1	946	0.418754	0.504445	ENSCHIG00000022660(TGFB2)
biological process	GO:0051252	regulation of RNA metabolic process	2	2519	0.419913	0.504866	ENSCHIG00000012416(ATP8B1);ENSCHIG00000022660(TGFB2)
biological process	GO:0031323	regulation of cellular metabolic process	3	4177	0.421409	0.505691	ENSCHIG00000012416(ATP8B1);ENSCHIG00000022660(TGFB2);MSTRG.462(Pol)
biological process	GO:0010558	negative regulation of macromolecule biosynthetic process	1	958	0.42288	0.506482	ENSCHIG00000012416(ATP8B1)
biological process	GO:0007049	cell cycle	1	970	0.426981	0.510414	ENSCHIG00000022660(TGFB2)
biological process	GO:0045934	negative regulation of nucleobase-containing compound metabolic process	1	973	0.428002	0.510563	ENSCHIG00000012416(ATP8B1)
biological process	GO:0015031	protein transport	1	978	0.429701	0.510563	ENSCHIG00000022660(TGFB2)
biological process	GO:1901360	organic cyclic compound metabolic process	3	4224	0.429713	0.510563	ENSCHIG00000012416(ATP8B1);ENSCHIG00000022660(TGFB2);MSTRG.462(Pol)
biological process	GO:0032270	positive regulation of cellular protein metabolic process	1	980	0.430379	0.510563	ENSCHIG00000022660(TGFB2)
biological process	GO:0009967	positive regulation of signal transduction	1	994	0.435106	0.513859	ENSCHIG00000022660(TGFB2)
biological process	GO:2000112	regulation of cellular macromolecule biosynthetic process	2	2592	0.435495	0.513859	ENSCHIG00000012416(ATP8B1);ENSCHIG00000022660(TGFB2)
biological process	GO:0042127	regulation of cell proliferation	1	997	0.436115	0.513859	ENSCHIG00000022660(TGFB2)
biological process	GO:0010941	regulation of cell death	1	998	0.43645	0.513859	ENSCHIG00000022660(TGFB2)
biological process	GO:0031327	negative regulation of cellular biosynthetic process	1	1002	0.437792	0.514286	ENSCHIG00000012416(ATP8B1)
biological process	GO:0042325	regulation of phosphorylation	1	1004	0.438462	0.514286	ENSCHIG00000022660(TGFB2)
biological process	GO:0015833	peptide transport	1	1011	0.4408	0.515542	ENSCHIG00000022660(TGFB2)
biological process	GO:0044249	cellular biosynthetic process	3	4289	0.441185	0.515542	ENSCHIG00000012416(ATP8B1);ENSCHIG00000022660(TGFB2);MSTRG.462(Pol)
biological process	GO:0009890	negative regulation of biosynthetic process	1	1015	0.442133	0.515684	ENSCHIG00000012416(ATP8B1)
biological process	GO:0007600	sensory perception	1	1024	0.445121	0.5182	ENSCHIG00000012416(ATP8B1)
biological process	GO:0042886	amide transport	1	1032	0.447765	0.520308	ENSCHIG00000022660(TGFB2)
biological process	GO:1901576	organic substance biosynthetic process	3	4338	0.44982	0.520839	ENSCHIG00000012416(ATP8B1);ENSCHIG00000022660(TGFB2);MSTRG.462(Pol)
biological process	GO:0048870	cell motility	1	1041	0.450726	0.520839	ENSCHIG00000022660(TGFB2)
biological process	GO:0051674	localization of cell	1	1041	0.450726	0.520839	ENSCHIG00000022660(TGFB2)
biological process	GO:0010556	regulation of macromolecule biosynthetic process	2	2681	0.454306	0.524005	ENSCHIG00000012416(ATP8B1);ENSCHIG00000022660(TGFB2)
biological process	GO:0051247	positive regulation of protein metabolic process	1	1056	0.455631	0.524564	ENSCHIG00000022660(TGFB2)
biological process	GO:0045184	establishment of protein localization	1	1059	0.456607	0.52472	ENSCHIG00000022660(TGFB2)
biological process	GO:1902531	regulation of intracellular signal transduction	1	1066	0.45888	0.526138	ENSCHIG00000022660(TGFB2)
biological process	GO:0048585	negative regulation of response to stimulus	1	1068	0.459527	0.526138	ENSCHIG00000022660(TGFB2)
biological process	GO:0009058	biosynthetic process	3	4405	0.461604	0.527547	ENSCHIG00000012416(ATP8B1);ENSCHIG00000022660(TGFB2);MSTRG.462(Pol)
biological process	GO:0045893	positive regulation of transcription, DNA-templated	1	1080	0.463399	0.528044	ENSCHIG00000022660(TGFB2)
biological process	GO:0019219	regulation of nucleobase-containing compound metabolic process	2	2726	0.463731	0.528044	ENSCHIG00000012416(ATP8B1);ENSCHIG00000022660(TGFB2)
biological process	GO:0006915	apoptotic process	1	1086	0.465326	0.528895	ENSCHIG00000022660(TGFB2)
biological process	GO:0010647	positive regulation of cell communication	1	1094	0.467886	0.529769	ENSCHIG00000022660(TGFB2)
biological process	GO:0051049	regulation of transport	1	1096	0.468524	0.529769	ENSCHIG00000022660(TGFB2)
biological process	GO:0023056	positive regulation of signaling	1	1099	0.46948	0.529769	ENSCHIG00000022660(TGFB2)
biological process	GO:0050896	response to stimulus	4	6164	0.469491	0.529769	ENSCHIG00000012416(ATP8B1);ENSCHIG00000017110(-);ENSCHIG00000022660(TGFB2);MSTRG.462(Pol)
biological process	GO:0019222	regulation of metabolic process	3	4466	0.472301	0.531978	ENSCHIG00000012416(ATP8B1);ENSCHIG00000022660(TGFB2);MSTRG.462(Pol)
biological process	GO:0012501	programmed cell death	1	1118	0.475501	0.534617	ENSCHIG00000022660(TGFB2)
biological process	GO:0043933	protein-containing complex subunit organization	1	1129	0.478959	0.53736	ENSCHIG00000022660(TGFB2)
biological process	GO:1902680	positive regulation of RNA biosynthetic process	1	1134	0.480524	0.53736	ENSCHIG00000022660(TGFB2)
biological process	GO:1903508	positive regulation of nucleic acid-templated transcription	1	1134	0.480524	0.53736	ENSCHIG00000022660(TGFB2)
biological process	GO:0019220	regulation of phosphate metabolic process	1	1148	0.484885	0.5403	ENSCHIG00000022660(TGFB2)
biological process	GO:0051174	regulation of phosphorus metabolic process	1	1148	0.484885	0.5403	ENSCHIG00000022660(TGFB2)
biological process	GO:0040011	locomotion	1	1181	0.495038	0.55063	ENSCHIG00000022660(TGFB2)
biological process	GO:0051254	positive regulation of RNA metabolic process	1	1193	0.498686	0.553701	ENSCHIG00000022660(TGFB2)
biological process	GO:0008219	cell death	1	1198	0.500199	0.554395	ENSCHIG00000022660(TGFB2)
biological process	GO:0008283	cell proliferation	1	1206	0.502612	0.556081	ENSCHIG00000022660(TGFB2)
biological process	GO:0031399	regulation of protein modification process	1	1214	0.505015	0.557751	ENSCHIG00000022660(TGFB2)
biological process	GO:0010468	regulation of gene expression	2	2956	0.510882	0.563234	ENSCHIG00000012416(ATP8B1);ENSCHIG00000022660(TGFB2)
biological process	GO:1901575	organic substance catabolic process	1	1244	0.513935	0.5656	MSTRG.462(Pol)
biological process	GO:0044248	cellular catabolic process	1	1262	0.519219	0.57041	MSTRG.462(Pol)
biological process	GO:0009888	tissue development	1	1272	0.522133	0.572603	ENSCHIG00000022660(TGFB2)
biological process	GO:0034641	cellular nitrogen compound metabolic process	3	4767	0.524464	0.57415	ENSCHIG00000012416(ATP8B1);ENSCHIG00000022660(TGFB2);MSTRG.462(Pol)
biological process	GO:0010557	positive regulation of macromolecule biosynthetic process	1	1292	0.527915	0.576916	ENSCHIG00000022660(TGFB2)
biological process	GO:0050877	nervous system process	1	1297	0.52935	0.577473	ENSCHIG00000012416(ATP8B1)
cellular component	GO:0098590	plasma membrane region	1	543	0.264518	0.581377	ENSCHIG00000012416(ATP8B1)
cellular component	GO:0016604	nuclear body	1	552	0.268328	0.581377	ENSCHIG00000012416(ATP8B1)
biological process	GO:0006928	movement of cell or subcellular component	1	1316	0.534772	0.582369	ENSCHIG00000022660(TGFB2)
biological process	GO:0045935	positive regulation of nucleobase-containing compound metabolic process	1	1326	0.537603	0.584432	ENSCHIG00000022660(TGFB2)
biological process	GO:0006468	protein phosphorylation	1	1347	0.543499	0.589815	ENSCHIG00000022660(TGFB2)
biological process	GO:0006357	regulation of transcription by RNA polymerase II	1	1358	0.546562	0.592109	ENSCHIG00000022660(TGFB2)
biological process	GO:0010628	positive regulation of gene expression	1	1366	0.548778	0.593479	ENSCHIG00000022660(TGFB2)
biological process	GO:0016070	RNA metabolic process	2	3159	0.550881	0.594723	ENSCHIG00000012416(ATP8B1);ENSCHIG00000022660(TGFB2)
cellular component	GO:0005887	integral component of plasma membrane	1	598	0.28753	0.598062	ENSCHIG00000009059(SLC6A13)
cellular component	GO:0031226	intrinsic component of plasma membrane	1	641	0.305079	0.598406	ENSCHIG00000009059(SLC6A13)
cellular component	GO:0005615	extracellular space	1	655	0.310711	0.598406	ENSCHIG00000022660(TGFB2)
biological process	GO:0071310	cellular response to organic substance	1	1403	0.558903	0.601594	ENSCHIG00000022660(TGFB2)
biological process	GO:0009605	response to external stimulus	1	1404	0.559174	0.601594	MSTRG.462(Pol)
biological process	GO:0006366	transcription by RNA polymerase II	1	1417	0.562682	0.604327	ENSCHIG00000022660(TGFB2)
biological process	GO:0009056	catabolic process	1	1451	0.571743	0.613002	MSTRG.462(Pol)
biological process	GO:0032501	multicellular organismal process	3	5080	0.577096	0.617681	ENSCHIG00000012416(ATP8B1);ENSCHIG00000022660(TGFB2);MSTRG.462(Pol)
molecular function	GO:0016740	transferase activity	1	1856	0.608231	0.623695	MSTRG.462(Pol)
cellular component	GO:0005829	cytosol	2	2191	0.349106	0.629134	ENSCHIG00000007586(ADAP1);ENSCHIG00000012416(ATP8B1)
cellular component	GO:0012505	endomembrane system	2	2199	0.350863	0.629134	ENSCHIG00000012416(ATP8B1);MSTRG.462(Pol)
cellular component	GO:0044451	nucleoplasm part	1	804	0.368218	0.632515	ENSCHIG00000012416(ATP8B1)
cellular component	GO:0005794	Golgi apparatus	1	828	0.377077	0.632515	ENSCHIG00000012416(ATP8B1)
biological process	GO:0008104	protein localization	1	1583	0.60538	0.646844	ENSCHIG00000022660(TGFB2)
biological process	GO:0051172	negative regulation of nitrogen compound metabolic process	1	1594	0.608076	0.648614	ENSCHIG00000012416(ATP8B1)
biological process	GO:0051716	cellular response to stimulus	3	5304	0.613402	0.653179	ENSCHIG00000017110(-);ENSCHIG00000022660(TGFB2);MSTRG.462(Pol)
biological process	GO:0016310	phosphorylation	1	1621	0.614624	0.653365	ENSCHIG00000022660(TGFB2)
biological process	GO:0048522	positive regulation of cellular process	2	3538	0.620866	0.658879	ENSCHIG00000022660(TGFB2);MSTRG.462(Pol)
biological process	GO:0007166	cell surface receptor signaling pathway	1	1677	0.627902	0.665214	ENSCHIG00000022660(TGFB2)
biological process	GO:0035556	intracellular signal transduction	1	1691	0.631158	0.66753	ENSCHIG00000022660(TGFB2)
biological process	GO:0032268	regulation of cellular protein metabolic process	1	1719	0.637596	0.672541	ENSCHIG00000022660(TGFB2)
biological process	GO:0022607	cellular component assembly	1	1721	0.638052	0.672541	ENSCHIG00000012416(ATP8B1)
molecular function	GO:0005515	protein binding	3	6544	0.667238	0.678452	ENSCHIG00000022660(TGFB2);ENSCHIG00000026753(-);MSTRG.462(Pol)
biological process	GO:0065007	biological regulation	5	8989	0.646743	0.680552	ENSCHIG00000007586(ADAP1);ENSCHIG00000012416(ATP8B1);ENSCHIG00000017110(-);ENSCHIG00000022660(TGFB2);MSTRG.462(Pol)
biological process	GO:0051246	regulation of protein metabolic process	1	1845	0.665365	0.698969	ENSCHIG00000022660(TGFB2)
biological process	GO:0044085	cellular component biogenesis	1	1853	0.667063	0.699576	ENSCHIG00000012416(ATP8B1)
biological process	GO:0009966	regulation of signal transduction	1	1877	0.672114	0.703689	ENSCHIG00000022660(TGFB2)
biological process	GO:0051171	regulation of nitrogen compound metabolic process	2	3955	0.690055	0.721264	ENSCHIG00000012416(ATP8B1);ENSCHIG00000022660(TGFB2)
biological process	GO:0048518	positive regulation of biological process	2	3975	0.693158	0.723296	ENSCHIG00000022660(TGFB2);MSTRG.462(Pol)
biological process	GO:0060255	regulation of macromolecule metabolic process	2	4126	0.715943	0.745823	ENSCHIG00000012416(ATP8B1);ENSCHIG00000022660(TGFB2)
biological process	GO:0051173	positive regulation of nitrogen compound metabolic process	1	2116	0.718863	0.746942	ENSCHIG00000022660(TGFB2)
biological process	GO:0010646	regulation of cell communication	1	2119	0.719411	0.746942	ENSCHIG00000022660(TGFB2)
biological process	GO:0023051	regulation of signaling	1	2142	0.723578	0.749229	ENSCHIG00000022660(TGFB2)
biological process	GO:0044260	cellular macromolecule metabolic process	3	6053	0.724014	0.749229	ENSCHIG00000012416(ATP8B1);ENSCHIG00000022660(TGFB2);MSTRG.462(Pol)
molecular function	GO:0003824	catalytic activity	2	5040	0.749104	0.755346	ENSCHIG00000014984(ABCC3);MSTRG.462(Pol)
biological process	GO:0010604	positive regulation of macromolecule metabolic process	1	2211	0.735758	0.760121	ENSCHIG00000022660(TGFB2)
biological process	GO:0007165	signal transduction	2	4350	0.747643	0.771122	ENSCHIG00000017110(-);ENSCHIG00000022660(TGFB2)
biological process	GO:0050794	regulation of cellular process	4	8028	0.751657	0.773855	ENSCHIG00000012416(ATP8B1);ENSCHIG00000017110(-);ENSCHIG00000022660(TGFB2);MSTRG.462(Pol)
biological process	GO:0019538	protein metabolic process	2	4388	0.752772	0.773855	ENSCHIG00000022660(TGFB2);MSTRG.462(Pol)
cellular component	GO:0031090	organelle membrane	1	1132	0.480242	0.780394	MSTRG.462(Pol)
biological process	GO:0006996	organelle organization	1	2394	0.765815	0.785968	ENSCHIG00000026753(-)
biological process	GO:0023052	signaling	2	4636	0.784502	0.803825	ENSCHIG00000017110(-);ENSCHIG00000022660(TGFB2)
biological process	GO:0007154	cell communication	2	4673	0.788979	0.807087	ENSCHIG00000017110(-);ENSCHIG00000022660(TGFB2)
biological process	GO:0050789	regulation of biological process	4	8520	0.811234	0.828495	ENSCHIG00000012416(ATP8B1);ENSCHIG00000017110(-);ENSCHIG00000022660(TGFB2);MSTRG.462(Pol)
biological process	GO:0006464	cellular protein modification process	1	2770	0.818341	0.833026	ENSCHIG00000022660(TGFB2)
biological process	GO:0036211	protein modification process	1	2770	0.818341	0.833026	ENSCHIG00000022660(TGFB2)
biological process	GO:0043412	macromolecule modification	1	2914	0.835537	0.848196	ENSCHIG00000022660(TGFB2)
biological process	GO:1901564	organonitrogen compound metabolic process	2	5100	0.835963	0.848196	ENSCHIG00000022660(TGFB2);MSTRG.462(Pol)
biological process	GO:0043170	macromolecule metabolic process	3	7090	0.843872	0.854831	ENSCHIG00000012416(ATP8B1);ENSCHIG00000022660(TGFB2);MSTRG.462(Pol)
biological process	GO:0006807	nitrogen compound metabolic process	3	7574	0.885782	0.895831	ENSCHIG00000012416(ATP8B1);ENSCHIG00000022660(TGFB2);MSTRG.462(Pol)
biological process	GO:0044237	cellular metabolic process	3	7940	0.911831	0.919789	ENSCHIG00000012416(ATP8B1);ENSCHIG00000022660(TGFB2);MSTRG.462(Pol)
biological process	GO:0044267	cellular protein metabolic process	1	3786	0.912419	0.919789	ENSCHIG00000022660(TGFB2)
biological process	GO:0044238	primary metabolic process	3	7986	0.914779	0.920681	ENSCHIG00000012416(ATP8B1);ENSCHIG00000022660(TGFB2);MSTRG.462(Pol)
biological process	GO:0071704	organic substance metabolic process	3	8327	0.934489	0.939003	ENSCHIG00000012416(ATP8B1);ENSCHIG00000022660(TGFB2);MSTRG.462(Pol)
biological process	GO:0008152	metabolic process	3	8938	0.961219	0.964309	ENSCHIG00000012416(ATP8B1);ENSCHIG00000022660(TGFB2);MSTRG.462(Pol)
biological process	GO:0009987	cellular process	5	12409	0.983217	0.984796	ENSCHIG00000012416(ATP8B1);ENSCHIG00000017110(-);ENSCHIG00000022660(TGFB2);ENSCHIG00000026753(-);MSTRG.462(Pol)
cellular component	GO:0044444	cytoplasmic part	3	5685	0.672749	1	ENSCHIG00000007586(ADAP1);ENSCHIG00000012416(ATP8B1);MSTRG.462(Pol)
cellular component	GO:0005634	nucleus	2	4636	0.785051	1	ENSCHIG00000007586(ADAP1);ENSCHIG00000012416(ATP8B1)
cellular component	GO:0005654	nucleoplasm	1	2572	0.792487	1	ENSCHIG00000012416(ATP8B1)
cellular component	GO:0005737	cytoplasm	3	6905	0.826199	1	ENSCHIG00000007586(ADAP1);ENSCHIG00000012416(ATP8B1);MSTRG.462(Pol)
cellular component	GO:0043231	intracellular membrane-bounded organelle	3	6907	0.826404	1	ENSCHIG00000007586(ADAP1);ENSCHIG00000012416(ATP8B1);MSTRG.462(Pol)
cellular component	GO:0031981	nuclear lumen	1	2932	0.837904	1	ENSCHIG00000012416(ATP8B1)
cellular component	GO:0031974	membrane-enclosed lumen	1	3154	0.861347	1	ENSCHIG00000012416(ATP8B1)
cellular component	GO:0043233	organelle lumen	1	3154	0.861347	1	ENSCHIG00000012416(ATP8B1)
cellular component	GO:0070013	intracellular organelle lumen	1	3154	0.861347	1	ENSCHIG00000012416(ATP8B1)
cellular component	GO:0044428	nuclear part	1	3207	0.866483	1	ENSCHIG00000012416(ATP8B1)
cellular component	GO:0043227	membrane-bounded organelle	3	7332	0.866536	1	ENSCHIG00000007586(ADAP1);ENSCHIG00000012416(ATP8B1);MSTRG.462(Pol)
cellular component	GO:0044422	organelle part	2	5747	0.892276	1	ENSCHIG00000012416(ATP8B1);MSTRG.462(Pol)
cellular component	GO:0043229	intracellular organelle	3	8471	0.942126	1	ENSCHIG00000007586(ADAP1);ENSCHIG00000012416(ATP8B1);MSTRG.462(Pol)
cellular component	GO:0043226	organelle	3	8700	0.95237	1	ENSCHIG00000007586(ADAP1);ENSCHIG00000012416(ATP8B1);MSTRG.462(Pol)
cellular component	GO:0044464	cell part	5	11680	0.95266	1	ENSCHIG00000007586(ADAP1);ENSCHIG00000009059(SLC6A13);ENSCHIG00000012416(ATP8B1);ENSCHIG00000014984(ABCC3);MSTRG.462(Pol)
cellular component	GO:0005623	cell	5	11769	0.95758	1	ENSCHIG00000007586(ADAP1);ENSCHIG00000009059(SLC6A13);ENSCHIG00000012416(ATP8B1);ENSCHIG00000014984(ABCC3);MSTRG.462(Pol)
cellular component	GO:0044446	intracellular organelle part	1	5543	0.979428	1	ENSCHIG00000012416(ATP8B1)
cellular component	GO:0005622	intracellular	3	9714	0.982474	1	ENSCHIG00000007586(ADAP1);ENSCHIG00000012416(ATP8B1);MSTRG.462(Pol)
cellular component	GO:0044424	intracellular part	3	9714	0.982474	1	ENSCHIG00000007586(ADAP1);ENSCHIG00000012416(ATP8B1);MSTRG.462(Pol)
cellular component	GO:0005575	cellular_component	8	14416	1	1	ENSCHIG00000007586(ADAP1);ENSCHIG00000009059(SLC6A13);ENSCHIG00000012416(ATP8B1);ENSCHIG00000014246(DIPK1B);ENSCHIG00000014984(ABCC3);ENSCHIG00000017110(-);ENSCHIG00000022660(TGFB2);MSTRG.462(Pol)
molecular function	GO:0003674	molecular_function	7	14816	1	1	ENSCHIG00000007586(ADAP1);ENSCHIG00000009059(SLC6A13);ENSCHIG00000012416(ATP8B1);ENSCHIG00000014984(ABCC3);ENSCHIG00000022660(TGFB2);ENSCHIG00000026753(-);MSTRG.462(Pol)
biological process	GO:0008150	biological_process	8	14430	1	1	ENSCHIG00000007586(ADAP1);ENSCHIG00000009059(SLC6A13);ENSCHIG00000012416(ATP8B1);ENSCHIG00000014984(ABCC3);ENSCHIG00000017110(-);ENSCHIG00000022660(TGFB2);ENSCHIG00000026753(-);MSTRG.462(Pol)

## Sheet: trans_KEGG analysis
Table S11. GO terms and KEGG pathways enriched by antisense-target genes of lncRNAs_KEGG pathways
KEGG_A_class	KEGG_B_class	Pathway	antisense_diff (4)	All (8858)	Pvalue	Qvalue	Pathway ID	Genes	K_IDs	Hyperlink
Human Diseases	Drug resistance	Antifolate resistance	1	47	0.021059	0.092988	ko01523	ENSCHIG00000014984(ABCC3)	K05667	https://www.genome.jp/dbget-bin/www_bget?map01523
Environmental Information Processing	Membrane transport	ABC transporters	1	65	0.0290354	0.092988	ko02010	ENSCHIG00000014984(ABCC3)	K05667	https://www.genome.jp/dbget-bin/www_bget?map02010
Genetic Information Processing	Replication and repair	Base excision repair	1	37	0.0166065	0.092988	ko03410	MSTRG.462(Pol)	K10798	https://www.genome.jp/dbget-bin/www_bget?map03410
Environmental Information Processing	Signal transduction	FoxO signaling pathway	1	132	0.0582976	0.092988	ko04068	ENSCHIG00000022660(TGFB2)	K13376	https://www.genome.jp/dbget-bin/www_bget?map04068
Organismal Systems	Aging	Longevity regulating pathway - worm	1	94	0.0417836	0.092988	ko04212	MSTRG.462(Pol)	K10798	https://www.genome.jp/dbget-bin/www_bget?map04212
Environmental Information Processing	Signal transduction	TGF-beta signaling pathway	1	102	0.0452781	0.092988	ko04350	ENSCHIG00000022660(TGFB2)	K13376	https://www.genome.jp/dbget-bin/www_bget?map04350
Organismal Systems	Development	Osteoclast differentiation	1	115	0.0509363	0.092988	ko04380	ENSCHIG00000022660(TGFB2)	K13376	https://www.genome.jp/dbget-bin/www_bget?map04380
Organismal Systems	Nervous system	Synaptic vesicle cycle	1	83	0.0369629	0.092988	ko04721	ENSCHIG00000009059(SLC6A13)	K05046	https://www.genome.jp/dbget-bin/www_bget?map04721
Organismal Systems	Nervous system	GABAergic synapse	1	97	0.0430951	0.092988	ko04727	ENSCHIG00000009059(SLC6A13)	K05046	https://www.genome.jp/dbget-bin/www_bget?map04727
Human Diseases	Endocrine and metabolic diseases	AGE-RAGE signaling pathway in diabetic complications	1	98	0.043532	0.092988	ko04933	ENSCHIG00000022660(TGFB2)	K13376	https://www.genome.jp/dbget-bin/www_bget?map04933
Organismal Systems	Digestive system	Bile secretion	1	88	0.0391564	0.092988	ko04976	ENSCHIG00000014984(ABCC3)	K05667	https://www.genome.jp/dbget-bin/www_bget?map04976
Human Diseases	Infectious diseases	Leishmaniasis	1	93	0.0413461	0.092988	ko05140	ENSCHIG00000022660(TGFB2)	K13376	https://www.genome.jp/dbget-bin/www_bget?map05140
Human Diseases	Infectious diseases	Chagas disease (American trypanosomiasis)	1	133	0.0587293	0.092988	ko05142	ENSCHIG00000022660(TGFB2)	K13376	https://www.genome.jp/dbget-bin/www_bget?map05142
Human Diseases	Infectious diseases	Malaria	1	71	0.0316833	0.092988	ko05144	ENSCHIG00000022660(TGFB2)	K13376	https://www.genome.jp/dbget-bin/www_bget?map05144
Human Diseases	Infectious diseases	Toxoplasmosis	1	123	0.0544058	0.092988	ko05145	ENSCHIG00000022660(TGFB2)	K13376	https://www.genome.jp/dbget-bin/www_bget?map05145
Human Diseases	Infectious diseases	Amoebiasis	1	123	0.0544058	0.092988	ko05146	ENSCHIG00000022660(TGFB2)	K13376	https://www.genome.jp/dbget-bin/www_bget?map05146
Human Diseases	Cancers	Colorectal cancer	1	95	0.0422209	0.092988	ko05210	ENSCHIG00000022660(TGFB2)	K13376	https://www.genome.jp/dbget-bin/www_bget?map05210
Human Diseases	Cancers	Renal cell carcinoma	1	69	0.0308012	0.092988	ko05211	ENSCHIG00000022660(TGFB2)	K13376	https://www.genome.jp/dbget-bin/www_bget?map05211
Human Diseases	Cancers	Pancreatic cancer	1	78	0.0347657	0.092988	ko05212	ENSCHIG00000022660(TGFB2)	K13376	https://www.genome.jp/dbget-bin/www_bget?map05212
Human Diseases	Cancers	Chronic myeloid leukemia	1	80	0.035645	0.092988	ko05220	ENSCHIG00000022660(TGFB2)	K13376	https://www.genome.jp/dbget-bin/www_bget?map05220
Human Diseases	Immune diseases	Inflammatiory bowel disease (IBD)	1	84	0.0374019	0.092988	ko05321	ENSCHIG00000022660(TGFB2)	K13376	https://www.genome.jp/dbget-bin/www_bget?map05321
Human Diseases	Immune diseases	Rheumatoid arthritis	1	128	0.0565694	0.092988	ko05323	ENSCHIG00000022660(TGFB2)	K13376	https://www.genome.jp/dbget-bin/www_bget?map05323
Human Diseases	Cardiovascular diseases	Hypertrophic cardiomyopathy (HCM)	1	95	0.0422209	0.092988	ko05410	ENSCHIG00000022660(TGFB2)	K13376	https://www.genome.jp/dbget-bin/www_bget?map05410
Human Diseases	Cardiovascular diseases	Dilated cardiomyopathy (DCM)	1	108	0.0478927	0.092988	ko05414	ENSCHIG00000022660(TGFB2)	K13376	https://www.genome.jp/dbget-bin/www_bget?map05414
Cellular Processes	Cell growth and death	Cell cycle	1	140	0.0617468	0.0938552	ko04110	ENSCHIG00000022660(TGFB2)	K13376	https://www.genome.jp/dbget-bin/www_bget?map04110
Cellular Processes	Cell growth and death	Apoptosis	1	161	0.0707561	0.0946441	ko04210	MSTRG.462(Pol)	K10798	https://www.genome.jp/dbget-bin/www_bget?map04210
Cellular Processes	Cell growth and death	Cellular senescence	1	179	0.0784265	0.0946441	ko04218	ENSCHIG00000022660(TGFB2)	K13376	https://www.genome.jp/dbget-bin/www_bget?map04218
Environmental Information Processing	Signal transduction	Hippo signaling pathway	1	174	0.0763006	0.0946441	ko04390	ENSCHIG00000022660(TGFB2)	K13376	https://www.genome.jp/dbget-bin/www_bget?map04390
Human Diseases	Infectious diseases	Hepatitis B	1	182	0.0797003	0.0946441	ko05161	ENSCHIG00000022660(TGFB2)	K13376	https://www.genome.jp/dbget-bin/www_bget?map05161
Human Diseases	Cancers	MicroRNAs in cancer	1	173	0.075875	0.0946441	ko05206	ENSCHIG00000022660(TGFB2)	K13376	https://www.genome.jp/dbget-bin/www_bget?map05206
Human Diseases	Cancers	Hepatocellular carcinoma	1	174	0.0763006	0.0946441	ko05225	ENSCHIG00000022660(TGFB2)	K13376	https://www.genome.jp/dbget-bin/www_bget?map05225
Human Diseases	Cancers	Gastric cancer	1	153	0.0673317	0.0946441	ko05226	ENSCHIG00000022660(TGFB2)	K13376	https://www.genome.jp/dbget-bin/www_bget?map05226
Human Diseases	Infectious diseases	Tuberculosis	1	201	0.0877369	0.10103	ko05152	ENSCHIG00000022660(TGFB2)	K13376	https://www.genome.jp/dbget-bin/www_bget?map05152
Human Diseases	Cancers	Proteoglycans in cancer	1	211	0.0919454	0.102763	ko05205	ENSCHIG00000022660(TGFB2)	K13376	https://www.genome.jp/dbget-bin/www_bget?map05205
Human Diseases	Infectious diseases	HTLV-I infection	1	263	0.113596	0.123333	ko05166	ENSCHIG00000022660(TGFB2)	K13376	https://www.genome.jp/dbget-bin/www_bget?map05166
Environmental Information Processing	Signal transduction	MAPK signaling pathway	1	288	0.123866	0.130747	ko04010	ENSCHIG00000022660(TGFB2)	K13376	https://www.genome.jp/dbget-bin/www_bget?map04010
Environmental Information Processing	Signaling molecules and interaction	Cytokine-cytokine receptor interaction	1	299	0.128356	0.131825	ko04060	ENSCHIG00000022660(TGFB2)	K13376	https://www.genome.jp/dbget-bin/www_bget?map04060
Human Diseases	Cancers	Pathways in cancer	1	564	0.231412	0.231412	ko05200	ENSCHIG00000022660(TGFB2)	K13376	https://www.genome.jp/dbget-bin/www_bget?map05200
Human Diseases	Cardiovascular diseases	Fluid shear stress and atherosclerosis	22	155	0.0506274	0.208838	ko05418	ENSCHIG00000000147(PLAT);ENSCHIG00000004093(JUN);ENSCHIG00000009359(GSTM3);ENSCHIG00000010009(CAV3);ENSCHIG00000010819(-);ENSCHIG00000011883(EDN1);ENSCHIG00000012768(-);ENSCHIG00000014436(PRKAA2);ENSCHIG00000015573(SDC2);ENSCHIG00000016206(MEF2C);ENSCHIG00000016293(MMP2);ENSCHIG00000016700(HMOX1);ENSCHIG00000016853(GSTA4);ENSCHIG00000017360(-);ENSCHIG00000020875(CTSL);ENSCHIG00000021149(BMP4);ENS…	K01343+K04448+K00799+K12959+K00799+K16366+K00799+K07198+K16336+K04454+K01398+K00510+K00799+K00799+K01365+K04662+K04426+K04433+K09260+K00799+K04379+K00355	https://www.genome.jp/dbget-bin/www_bget?map05418
Environmental Information Processing	Membrane transport	ABC transporters	11	65	0.0513616	0.209251	ko02010	ENSCHIG00000005530(-);ENSCHIG00000009805(-);ENSCHIG00000014117(ABCC8);ENSCHIG00000014984(ABCC3);ENSCHIG00000015177(ABCB6);ENSCHIG00000019932(-);ENSCHIG00000020427(ABCA3);ENSCHIG00000021104(ABCA4);ENSCHIG00000023165(ABCA7);ENSCHIG00000024104(ABCA1);ENSCHIG00000026713(ABCC9)	K05673+K05643+K05032+K05667+K05661+K05658+K05643+K05644+K05645+K05641+K05033	https://www.genome.jp/dbget-bin/www_bget?map02010
Organismal Systems	Sensory system	Inflammatory mediator regulation of TRP channels	17	114	0.0539922	0.217286	ko04750	ENSCHIG00000004449(-);ENSCHIG00000011588(ADCY9);ENSCHIG00000012691(TRPA1);ENSCHIG00000016921(HTR2A);ENSCHIG00000016993(PRKCB);ENSCHIG00000017356(PLCG2);ENSCHIG00000018705(ASIC4);ENSCHIG00000018863(IGF1);ENSCHIG00000022874(ADCY5);ENSCHIG00000022969(CAMK2B);ENSCHIG00000023927(PRKCG);ENSCHIG00000024404(MAP2K6);ENSCHIG00000024549(ADCY1);ENSCHIG00000025051(CAMK2A);ENSCHIG00000025473(TRPV1);ENSCHIG0000…	K04632+K08049+K04984+K04157+K19662+K05859+K04831+K05459+K08045+K04515+K19663+K04433+K08041+K04515+K05222+K16342+K04983	https://www.genome.jp/dbget-bin/www_bget?map04750
Organismal Systems	Endocrine system	Regulation of lipolysis in adipocyte	10	58	0.0552187	0.219544	ko04923	ENSCHIG00000000527(PTGS1);ENSCHIG00000004449(-);ENSCHIG00000009677(PDE3B);ENSCHIG00000011090(MGLL);ENSCHIG00000011588(ADCY9);ENSCHIG00000012195(PRKG1);ENSCHIG00000022874(ADCY5);ENSCHIG00000024459(-);ENSCHIG00000024549(ADCY1);MSTRG.6937(IRS1)	K00509+K04632+K13296+K01054+K08049+K07376+K08045+K16817+K08041+K16172	https://www.genome.jp/dbget-bin/www_bget?pathway+map04923
Genetic Information Processing	Replication and repair	Nucleotide excision repair	8	43	0.0561186	0.220466	ko03420	ENSCHIG00000009030(RFC2);ENSCHIG00000012709(RFC3);ENSCHIG00000015863(PCNA);ENSCHIG00000016947(RFC5);ENSCHIG00000018617(POLD1);ENSCHIG00000018966(RPA2);ENSCHIG00000023669(-);ENSCHIG00000025924(LIG1)	K10755+K10756+K04802+K10756+K02327+K10739+K03504+K10747	https://www.genome.jp/dbget-bin/www_bget?map03420
Organismal Systems	Endocrine system	Ovarian Steroidogenesis	11	68	0.0674238	0.258719	ko04913	ENSCHIG00000004449(-);ENSCHIG00000005111(-);ENSCHIG00000008334(-);ENSCHIG00000011588(ADCY9);ENSCHIG00000012227(-);ENSCHIG00000018863(IGF1);ENSCHIG00000021527(-);ENSCHIG00000022151(CYP11A1);ENSCHIG00000022874(ADCY5);ENSCHIG00000024549(ADCY1);ENSCHIG00000026712(PLA2G4E)	K04632+K04119+K01068+K08049+K04119+K05459+K04119+K00498+K08045+K08041+K16342	https://www.genome.jp/dbget-bin/www_bget?map04913
Organismal Systems	Endocrine system	Adipocytokine signaling pathway	11	68	0.0674238	0.258719	ko04920	ENSCHIG00000003903(JAK2);ENSCHIG00000014436(PRKAA2);ENSCHIG00000015523(SLC2A1);ENSCHIG00000019616(LEP);ENSCHIG00000020307(STAT3);ENSCHIG00000020405(SLC2A4);ENSCHIG00000020615(ACACB);ENSCHIG00000023593(CPT1B);ENSCHIG00000025069(CD36);ENSCHIG00000026695(RXRG);MSTRG.6937(IRS1)	K04447+K07198+K07299+K05424+K04692+K07191+K01946+K19523+K06259+K08526+K16172	https://www.genome.jp/dbget-bin/www_bget?map04920
Cellular Processes	Cell growth and death	Apoptosis	22	161	0.0710994	0.269687	ko04210	ENSCHIG00000002435(TUBA4A);ENSCHIG00000004093(JUN);ENSCHIG00000004885(CTSF);ENSCHIG00000006785(DAB2IP);ENSCHIG00000011819(GADD45B);ENSCHIG00000011897(DDIT3);ENSCHIG00000013360(LMNB2);ENSCHIG00000013615(LMNB1);ENSCHIG00000013901(CTSC);ENSCHIG00000016621(GADD45G);ENSCHIG00000017140(MAP3K14);ENSCHIG00000018025(TUBA1B);ENSCHIG00000020875(CTSL);ENSCHIG00000022988(-);ENSCHIG00000023029(TUBA8);ENSCHIG00…	K07374+K04448+K01373+K19901+K04402+K04452+K07611+K07611+K01275+K04402+K04466+K07374+K01365+K07374+K07374+K04426+K16943+K07374+K04379+K08738+K01366+K10798	https://www.genome.jp/dbget-bin/www_bget?map04210
Cellular Processes	Cell growth and death	Apoptosis - fly	9	53	0.0723893	0.27146	ko04214	ENSCHIG00000004093(JUN);ENSCHIG00000013360(LMNB2);ENSCHIG00000013615(LMNB1);ENSCHIG00000020547(EGFR);ENSCHIG00000021035(TAB2);ENSCHIG00000021283(EIF5);ENSCHIG00000023662(TP63);ENSCHIG00000024066(MAP3K5);ENSCHIG00000025853(-)	K04448+K07611+K07611+K04361+K04404+K03262+K10149+K04426+K08738	https://www.genome.jp/dbget-bin/www_bget?map04214
Metabolism	Glycan biosynthesis and metabolism	Mucin type O-glycan biosynthesis	6	31	0.0785567	0.291278	ko00512	ENSCHIG00000001864(GALNT5);ENSCHIG00000008602(GCNT4);ENSCHIG00000009946(GCNT3);ENSCHIG00000012848(GALNT15);ENSCHIG00000013053(GALNT12);ENSCHIG00000017035(GALNT10)	K00710+K09663+K09662+K00710+K00710+K00710	https://www.genome.jp/dbget-bin/www_bget?map00512
Environmental Information Processing	Signal transduction	mTOR signaling pathway	23	172	0.0800577	0.293545	ko04150	ENSCHIG00000001027(FZD9);ENSCHIG00000008209(-);ENSCHIG00000009523(WNT9A);ENSCHIG00000010919(WNT10B);ENSCHIG00000011545(-);ENSCHIG00000012408(FZD1);ENSCHIG00000013281(NPRL3);ENSCHIG00000014378(WNT5B);ENSCHIG00000014436(PRKAA2);ENSCHIG00000015239(RPS6KA1);ENSCHIG00000016479(RPS6KA2);ENSCHIG00000016480(PRR5);ENSCHIG00000016993(PRKCB);ENSCHIG00000018863(IGF1);ENSCHIG00000019190(-);ENSCHIG00000019384(…	K02842+K02991+K01064+K01357+K02991+K02432+K20406+K00444+K07198+K04373+K04373+K20411+K19662+K05459+K23081+K03875+K16186+K01384+K20394+K19663+K02354+K02235+K16172	https://www.genome.jp/dbget-bin/www_bget?map04150
Human Diseases	Cancers	Small cell lung cancer	15	104	0.0847421	0.298708	ko05222	ENSCHIG00000000495(LAMB3);ENSCHIG00000006945(CDK2);ENSCHIG00000007326(E2F2);ENSCHIG00000010534(CCND1);ENSCHIG00000011819(GADD45B);ENSCHIG00000013633(LAMA3);ENSCHIG00000015227(ITGA3);ENSCHIG00000016621(GADD45G);ENSCHIG00000016771(TRAF5);ENSCHIG00000019384(-);ENSCHIG00000022720(CCNE2);ENSCHIG00000025629(COL4A4);ENSCHIG00000025845(CDKN2B);ENSCHIG00000025853(-);ENSCHIG00000026695(RXRG)	K06244+K02206+K09389+K04503+K04402+K06240+K06482+K04402+K09849+K03875+K06626+K06237+K04685+K08738+K08526	https://www.genome.jp/dbget-bin/www_bget?map05222
Human Diseases	Substance dependence	Cocaine addiction	8	47	0.0863604	0.298708	ko05030	ENSCHIG00000003296(FOSB);ENSCHIG00000004093(JUN);ENSCHIG00000004376(CDK5R1);ENSCHIG00000004449(-);ENSCHIG00000009974(DLG4);ENSCHIG00000013689(DDC);ENSCHIG00000022718(GRIN2C);ENSCHIG00000022874(ADCY5)	K09029+K04448+K11716+K04632+K11828+K01593+K05211+K08045	https://www.genome.jp/dbget-bin/www_bget?map05030
Metabolism	Metabolism of other amino acids	Taurine and hypotaurine metabolism	3	11	0.0863874	0.298708	ko00430	ENSCHIG00000021003(GAD2);ENSCHIG00000021041(CDO1);ENSCHIG00000023150(GGT7)	K01580+K00456+K00681	https://www.genome.jp/dbget-bin/www_bget?map00430
Metabolism	Energy metabolism	Sulfur metabolism	3	11	0.0863874	0.298708	ko00920	ENSCHIG00000013444(PAPSS2);ENSCHIG00000014317(TST);ENSCHIG00000017025(SELENBP1)	K13811+K01011+K17285	https://www.genome.jp/dbget-bin/www_bget?map00920
Metabolism	Lipid metabolism	Glycerolipid metabolism	11	71	0.0864135	0.298708	ko00561	ENSCHIG00000011090(MGLL);ENSCHIG00000012061(AKR1B1);ENSCHIG00000015994(LIPG);ENSCHIG00000020725(PLPP1);ENSCHIG00000021660(-);ENSCHIG00000022106(ALDH16A1);ENSCHIG00000023248(-);ENSCHIG00000025469(GPAT3);ENSCHIG00000025623(LPL);ENSCHIG00000025662(DGKD);ENSCHIG00000026829(LIPC)	K01054+K00011+K22284+K01080+K00149+K00128+K00128+K13506+K01059+K00901+K22283	https://www.genome.jp/dbget-bin/www_bget?map00561
Environmental Information Processing	Signal transduction	cAMP signaling pathway	30	236	0.0868967	0.298708	ko04024	ENSCHIG00000003894(-);ENSCHIG00000004093(JUN);ENSCHIG00000004449(-);ENSCHIG00000005530(-);ENSCHIG00000007288(PDE4B);ENSCHIG00000007287(GLI1);ENSCHIG00000008916(HTR1B);ENSCHIG00000009677(PDE3B);ENSCHIG00000010044(PLD1);ENSCHIG00000011193(-);ENSCHIG00000011588(ADCY9);ENSCHIG00000011883(EDN1);ENSCHIG00000011930(CAMK4);ENSCHIG00000013440(CACNA1S);ENSCHIG00000019488(CACNA1D);ENSCHIG00000019737(EDNRA);…	K01540+K04448+K04632+K05673+K13293+K16797+K04153+K13296+K01115+K04153+K08049+K16366+K05869+K04857+K04851+K04197+K13293+K05860+K05730+K11265+K05211+K18438+K08045+K04515+K01540+K08041+K04515+K04379+K19021+K01540	https://www.genome.jp/dbget-bin/www_bget?map04024
Cellular Processes	Cellular community - eukaryotes	Signaling pathways regulating pluripotency of stem cells	19	139	0.0884309	0.300848	ko04550	ENSCHIG00000001027(FZD9);ENSCHIG00000003903(JAK2);ENSCHIG00000009523(WNT9A);ENSCHIG00000010919(WNT10B);ENSCHIG00000011101(ID1);ENSCHIG00000012408(FZD1);ENSCHIG00000013774(SMAD3);ENSCHIG00000014378(WNT5B);ENSCHIG00000015029(MYF5);ENSCHIG00000018361(-);ENSCHIG00000018863(IGF1);ENSCHIG00000020307(STAT3);ENSCHIG00000021149(BMP4);ENSCHIG00000021782(WNT11);ENSCHIG00000022728(ESRRB);ENSCHIG00000024360(I…	K02842+K04447+K01064+K01357+K04680+K02432+K23605+K00444+K18484+K17693+K05459+K04692+K04662+K01384+K08553+K17694+K22687+K02354+K02235	https://www.genome.jp/dbget-bin/www_bget?map04550
Organismal Systems	Nervous system	GABAergic synapse	14	97	0.0931319	0.31044	ko04727	ENSCHIG00000009059(SLC6A13);ENSCHIG00000011588(ADCY9);ENSCHIG00000012437(SLC6A1);ENSCHIG00000013440(CACNA1S);ENSCHIG00000013596(SLC6A12);ENSCHIG00000016993(PRKCB);ENSCHIG00000017957(GABRG1);ENSCHIG00000019488(CACNA1D);ENSCHIG00000021003(GAD2);ENSCHIG00000022188(ABAT);ENSCHIG00000022874(ADCY5);ENSCHIG00000023089(SLC38A3);ENSCHIG00000023927(PRKCG);ENSCHIG00000024549(ADCY1)	K05046+K08049+K05034+K04857+K05045+K19662+K05186+K04851+K01580+K13524+K08045+K13576+K19663+K08041	https://www.genome.jp/dbget-bin/www_bget?map04727
Human Diseases	Cancers	Choline metabolism in cancer	14	97	0.0931319	0.31044	ko05231	ENSCHIG00000004093(JUN);ENSCHIG00000005817(SLC44A2);ENSCHIG00000010044(PLD1);ENSCHIG00000015013(PIP5K1B);ENSCHIG00000016993(PRKCB);ENSCHIG00000020547(EGFR);ENSCHIG00000020725(PLPP1);ENSCHIG00000023712(-);ENSCHIG00000023927(PRKCG);ENSCHIG00000025384(FOS);ENSCHIG00000025662(DGKD);ENSCHIG00000025875(SLC44A3);ENSCHIG00000026712(PLA2G4E);ENSCHIG00000026769(SLC44A5)	K04448+K15377+K01115+K00889+K19662+K04361+K01080+K05748+K19663+K04379+K00901+K15282+K16342+K15377	https://www.genome.jp/dbget-bin/www_bget?map05231
Environmental Information Processing	Signal transduction	HIF-1 signaling pathway	18	132	0.0969825	0.320042	ko04066	ENSCHIG00000008209(-);ENSCHIG00000011545(-);ENSCHIG00000011883(EDN1);ENSCHIG00000012393(HK2);ENSCHIG00000015523(SLC2A1);ENSCHIG00000016700(HMOX1);ENSCHIG00000016948(EGLN3);ENSCHIG00000016993(PRKCB);ENSCHIG00000017356(PLCG2);ENSCHIG00000018863(IGF1);ENSCHIG00000019161(ANGPT2);ENSCHIG00000019587(FLT1);ENSCHIG00000020307(STAT3);ENSCHIG00000020547(EGFR);ENSCHIG00000020858(SERPINE1);ENSCHIG00000022969…	K02991+K02991+K16366+K00844+K07299+K00510+K09592+K19662+K05859+K05459+K05466+K05096+K04692+K04361+K03982+K04515+K19663+K04515	https://www.genome.jp/dbget-bin/www_bget?pathway+map04066
Organismal Systems	Development	Osteoclast differentiation	16	115	0.098659	0.322351	ko04380	ENSCHIG00000003296(FOSB);ENSCHIG00000004093(JUN);ENSCHIG00000007846(JUNB);ENSCHIG00000011916(TGFB1);ENSCHIG00000011930(CAMK4);ENSCHIG00000012593(-);ENSCHIG00000012617(RELB);ENSCHIG00000015877(PPARG);ENSCHIG00000017140(MAP3K14);ENSCHIG00000017356(PLCG2);ENSCHIG00000017530(GAB2);ENSCHIG00000021035(TAB2);ENSCHIG00000022660(TGFB2);ENSCHIG00000022890(FOSL1);ENSCHIG00000024404(MAP2K6);ENSCHIG0000002538…	K09029+K04448+K09028+K13375+K05869+K06551+K09253+K08530+K04466+K05859+K08091+K04404+K13376+K04502+K04433+K04379	https://www.genome.jp/dbget-bin/www_bget?map04380
Environmental Information Processing	Signal transduction	Phospholipase D signaling pathway	21	159	0.100633	0.325576	ko04072	ENSCHIG00000004449(-);ENSCHIG00000010044(PLD1);ENSCHIG00000011588(ADCY9);ENSCHIG00000012516(PTGFR);ENSCHIG00000013813(SHC4);ENSCHIG00000015013(PIP5K1B);ENSCHIG00000017316(LPAR3);ENSCHIG00000017356(PLCG2);ENSCHIG00000017530(GAB2);ENSCHIG00000020142(CXCL8);ENSCHIG00000020547(EGFR);ENSCHIG00000020725(PLPP1);ENSCHIG00000021183(LPAR1);ENSCHIG00000021617(PIK3R5);ENSCHIG00000021681(SPHK1);ENSCHIG0000002…	K04632+K01115+K08049+K04262+K17449+K00889+K04294+K05859+K08091+K10030+K04361+K01080+K04289+K21290+K04718+K08045+K08041+K05461+K00901+K05871+K16342	https://www.genome.jp/dbget-bin/www_bget?map04072
Organismal Systems	Immune system	Complement and coagulation cascades	12	82	0.105523	0.338082	ko04610	ENSCHIG00000000147(PLAT);ENSCHIG00000007459(TFPI);ENSCHIG00000010494(PROS1);ENSCHIG00000012570(C1S);ENSCHIG00000012979(VWF);ENSCHIG00000014396(C2);ENSCHIG00000017433(-);ENSCHIG00000019405(SERPING1);ENSCHIG00000020774(-);ENSCHIG00000020858(SERPINE1);ENSCHIG00000022942(-);ENSCHIG00000023479(C1R)	K01343+K03909+K03908+K01331+K03900+K01332+K19821+K04001+K04004+K03982+K01335+K01330	https://www.genome.jp/dbget-bin/www_bget?map04610
Organismal Systems	Endocrine system	Renin secretion	11	74	0.108379	0.343203	ko04924	ENSCHIG00000004449(-);ENSCHIG00000009677(PDE3B);ENSCHIG00000011883(EDN1);ENSCHIG00000013440(CACNA1S);ENSCHIG00000019259(-);ENSCHIG00000019488(CACNA1D);ENSCHIG00000019664(-);ENSCHIG00000019737(EDNRA);ENSCHIG00000022874(ADCY5);ENSCHIG00000025590(PDE3A);ENSCHIG00000026624(-)	K04632+K13296+K16366+K04857+K12319+K04851+K12319+K04197+K08045+K19021+K09864	https://www.genome.jp/dbget-bin/www_bget?map04924
Organismal Systems	Circulatory system	Vascular smooth muscle contraction	19	143	0.109201	0.343203	ko04270	ENSCHIG00000004449(-);ENSCHIG00000009143(ACTG2);ENSCHIG00000009603(RAMP2);ENSCHIG00000011588(ADCY9);ENSCHIG00000011883(EDN1);ENSCHIG00000012195(PRKG1);ENSCHIG00000013440(CACNA1S);ENSCHIG00000016712(ADORA2B);ENSCHIG00000016993(PRKCB);ENSCHIG00000017086(MYLK2);ENSCHIG00000019259(-);ENSCHIG00000019488(CACNA1D);ENSCHIG00000019664(-);ENSCHIG00000019737(EDNRA);ENSCHIG00000022711(ADM);ENSCHIG00000022874…	K04632+K12315+K08448+K08049+K16366+K07376+K04857+K04267+K19662+K00907+K12319+K04851+K12319+K04197+K12333+K08045+K19663+K08041+K16342	https://www.genome.jp/dbget-bin/www_bget?map04270
Metabolism	Carbohydrate metabolism	Fructose and mannose metabolism	6	34	0.112105	0.343751	ko00051	ENSCHIG00000000109(ENOSF1);ENSCHIG00000000504(GMPPB);ENSCHIG00000012061(AKR1B1);ENSCHIG00000012393(HK2);ENSCHIG00000016031(-);ENSCHIG00000017472(FBP2)	K18334+K00966+K00011+K00844+K01803+K03841	https://www.genome.jp/dbget-bin/www_bget?map00051
Organismal Systems	Immune system	Platelet activation	17	126	0.112398	0.343751	ko04611	ENSCHIG00000000527(PTGS1);ENSCHIG00000004449(-);ENSCHIG00000008918(P2RY1);ENSCHIG00000009461(MYL12B);ENSCHIG00000011588(ADCY9);ENSCHIG00000012195(PRKG1);ENSCHIG00000012979(VWF);ENSCHIG00000017086(MYLK2);ENSCHIG00000017356(PLCG2);ENSCHIG00000019259(-);ENSCHIG00000019664(-);ENSCHIG00000021342(TLN2);ENSCHIG00000021617(PIK3R5);ENSCHIG00000022450(LYN);ENSCHIG00000022874(ADCY5);ENSCHIG00000024549(ADCY1…	K00509+K04632+K04270+K12757+K08049+K07376+K03900+K00907+K05859+K12319+K12319+K06271+K21290+K05854+K08045+K08041+K16342	https://www.genome.jp/dbget-bin/www_bget?pathway+map04611
Organismal Systems	Digestive system	Salivary secretion	14	100	0.1125	0.343751	ko04970	ENSCHIG00000003894(-);ENSCHIG00000004449(-);ENSCHIG00000009412(AQP5);ENSCHIG00000011588(ADCY9);ENSCHIG00000012195(PRKG1);ENSCHIG00000016993(PRKCB);ENSCHIG00000019259(-);ENSCHIG00000019664(-);ENSCHIG00000022874(ADCY5);ENSCHIG00000023627(ATP1B1);ENSCHIG00000023927(PRKCG);ENSCHIG00000023789(RYR3);ENSCHIG00000024549(ADCY1);ENSCHIG00000027094(-)	K01540+K04632+K09867+K08049+K07376+K19662+K12319+K12319+K08045+K01540+K19663+K04963+K08041+K01540	https://www.genome.jp/dbget-bin/www_bget?map04970
Organismal Systems	Endocrine system	Thyroid hormone signaling pathway	16	118	0.116978	0.354154	ko04919	ENSCHIG00000003894(-);ENSCHIG00000010534(CCND1);ENSCHIG00000015523(SLC2A1);ENSCHIG00000016656(NCOA1);ENSCHIG00000016993(PRKCB);ENSCHIG00000017127(MYH6);ENSCHIG00000017356(PLCG2);ENSCHIG00000018360(RCAN2);ENSCHIG00000020419(TBC1D4);ENSCHIG00000020993(PLCE1);ENSCHIG00000021149(BMP4);ENSCHIG00000021214(MYH7);ENSCHIG00000023627(ATP1B1);ENSCHIG00000023927(PRKCG);ENSCHIG00000026695(RXRG);ENSCHIG0000002…	K01540+K04503+K07299+K09101+K19662+K17751+K05859+K17903+K17902+K05860+K04662+K17751+K01540+K19663+K08526+K01540	https://www.genome.jp/dbget-bin/www_bget?pathway+map04919
Organismal Systems	Nervous system	Neurotrophin signaling pathway	16	119	0.123506	0.370519	ko04722	ENSCHIG00000004093(JUN);ENSCHIG00000011235(SORT1);ENSCHIG00000011930(CAMK4);ENSCHIG00000013813(SHC4);ENSCHIG00000015239(RPS6KA1);ENSCHIG00000016479(RPS6KA2);ENSCHIG00000017278(RPS6KA5);ENSCHIG00000017356(PLCG2);ENSCHIG00000019080(NGFR);ENSCHIG00000023122(NTRK2);ENSCHIG00000022969(CAMK2B);ENSCHIG00000024066(MAP3K5);ENSCHIG00000025051(CAMK2A);ENSCHIG00000025878(ARHGDIG);ENSCHIG00000026351(MAP3K1);M…	K04448+K12388+K05869+K17449+K04373+K04373+K04445+K05859+K02583+K04360+K04515+K04426+K04515+K12462+K04416+K16172	https://www.genome.jp/dbget-bin/www_bget?map04722
Metabolism	Amino acid metabolism	Histidine metabolism	4	21	0.146014	0.434096	ko00340	ENSCHIG00000021660(-);ENSCHIG00000022106(ALDH16A1);ENSCHIG00000023248(-);ENSCHIG00000024098(-)	K00149+K00128+K00128+K14755	https://www.genome.jp/dbget-bin/www_bget?map00340
Human Diseases	Substance dependence	Morphine addiction	14	105	0.149663	0.440972	ko05032	ENSCHIG00000004449(-);ENSCHIG00000007288(PDE4B);ENSCHIG00000009677(PDE3B);ENSCHIG00000011588(ADCY9);ENSCHIG00000012884(KCNJ5);ENSCHIG00000013620(ARRB1);ENSCHIG00000016993(PRKCB);ENSCHIG00000017957(GABRG1);ENSCHIG00000020852(-);ENSCHIG00000022822(PDE10A);ENSCHIG00000022874(ADCY5);ENSCHIG00000023927(PRKCG);ENSCHIG00000024549(ADCY1);ENSCHIG00000025590(PDE3A)	K04632+K13293+K13296+K08049+K04999+K04439+K19662+K05186+K13293+K18438+K08045+K19663+K08041+K19021	https://www.genome.jp/dbget-bin/www_bget?map05032
Human Diseases	Infectious diseases	Amoebiasis	16	123	0.15169	0.442987	ko05146	ENSCHIG00000000495(LAMB3);ENSCHIG00000001922(TGFB3);ENSCHIG00000004449(-);ENSCHIG00000009892(-);ENSCHIG00000011916(TGFB1);ENSCHIG00000013633(LAMA3);ENSCHIG00000014217(-);ENSCHIG00000015756(ACTN1);ENSCHIG00000016993(PRKCB);ENSCHIG00000020142(CXCL8);ENSCHIG00000021016(GNA14);ENSCHIG00000021699(-);ENSCHIG00000022660(TGFB2);ENSCHIG00000023927(PRKCG);ENSCHIG00000024549(ADCY1);ENSCHIG00000025629(COL4A4)	K06244+K13377+K04632+K13279+K13375+K06240+K05505+K05699+K19662+K10030+K04636+K13963+K13376+K19663+K08041+K06237	https://www.genome.jp/dbget-bin/www_bget?map05146
Organismal Systems	Endocrine system	Glucagon signaling pathway	14	106	0.157805	0.450472	ko04922	ENSCHIG00000004449(-);ENSCHIG00000005138(PGAM2);ENSCHIG00000009677(PDE3B);ENSCHIG00000011255(PYGM);ENSCHIG00000014436(PRKAA2);ENSCHIG00000015523(SLC2A1);ENSCHIG00000017472(FBP2);ENSCHIG00000017550(GYS1);ENSCHIG00000020615(ACACB);ENSCHIG00000023008(-);ENSCHIG00000022969(CAMK2B);ENSCHIG00000023593(CPT1B);ENSCHIG00000025051(CAMK2A);MSTRG.347(PGAM1)	K04632+K01834+K13296+K00688+K07198+K07299+K03841+K00693+K01946+K01834+K04515+K19523+K04515+K01834	https://www.genome.jp/dbget-bin/www_bget?map04922
Human Diseases	Infectious diseases	Human papillomavirus infection	41	355	0.158024	0.450472	ko05165	ENSCHIG00000000495(LAMB3);ENSCHIG00000001027(FZD9);ENSCHIG00000004449(-);ENSCHIG00000006565(-);ENSCHIG00000005571(ITGB4);ENSCHIG00000006945(CDK2);ENSCHIG00000009523(WNT9A);ENSCHIG00000009614(-);ENSCHIG00000010137(RBL1);ENSCHIG00000010534(CCND1);ENSCHIG00000010711(-);ENSCHIG00000010919(WNT10B);ENSCHIG00000012408(FZD1);ENSCHIG00000012979(VWF);ENSCHIG00000013481(LLGL2);ENSCHIG00000013633(LAMA3);ENSC…	K06244+K02842+K04632+K06252+K06525+K02206+K01064+K06751+K04681+K04503+K06061+K01357+K02432+K03900+K06094+K06240+K06589+K00444+K06250+K06482+K09087+K06588+K06627+K06238+K04361+K06052+K06585+K06480+K01384+K06053+K06626+K05948+K06583+K04659+K12075+K09089+K06587+K06237+K02354+K06238+K02235	https://www.genome.jp/dbget-bin/www_bget?map05165
Metabolism	Carbohydrate metabolism	Glycolysis / Gluconeogenesis	11	80	0.161013	0.450472	ko00010	ENSCHIG00000005138(PGAM2);ENSCHIG00000012393(HK2);ENSCHIG00000016031(-);ENSCHIG00000016122(GPI);ENSCHIG00000017472(FBP2);ENSCHIG00000021660(-);ENSCHIG00000022106(ALDH16A1);ENSCHIG00000023008(-);ENSCHIG00000023248(-);ENSCHIG00000023954(ACSS2);MSTRG.347(PGAM1)	K01834+K00844+K01803+K01810+K03841+K00149+K00128+K01834+K00128+K01895+K01834	https://www.genome.jp/dbget-bin/www_bget?map00010
Human Diseases	Cancers	Chronic myeloid leukemia	11	80	0.161013	0.450472	ko05220	ENSCHIG00000001922(TGFB3);ENSCHIG00000007326(E2F2);ENSCHIG00000010534(CCND1);ENSCHIG00000011819(GADD45B);ENSCHIG00000011916(TGFB1);ENSCHIG00000013774(SMAD3);ENSCHIG00000013813(SHC4);ENSCHIG00000016621(GADD45G);ENSCHIG00000017530(GAB2);ENSCHIG00000022660(TGFB2);ENSCHIG00000025939(CDKN2A)	K13377+K09389+K04503+K04402+K13375+K23605+K17449+K04402+K08091+K13376+K06621	https://www.genome.jp/dbget-bin/www_bget?map05220
Metabolism	Carbohydrate metabolism	Pyruvate metabolism	7	46	0.162568	0.450472	ko00620	ENSCHIG00000020615(ACACB);ENSCHIG00000021660(-);ENSCHIG00000022106(ALDH16A1);ENSCHIG00000022722(HAGH);ENSCHIG00000022836(ME1);ENSCHIG00000023248(-);ENSCHIG00000023954(ACSS2)	K01946+K00149+K00128+K01069+K00029+K00128+K01895	https://www.genome.jp/dbget-bin/www_bget?map00620
Human Diseases	Endocrine and metabolic diseases	Type II diabetes mellitus	7	46	0.162568	0.450472	ko04930	ENSCHIG00000009617(KCNJ11);ENSCHIG00000012393(HK2);ENSCHIG00000014117(ABCC8);ENSCHIG00000019488(CACNA1D);ENSCHIG00000020405(SLC2A4);ENSCHIG00000021199(CACNA1E);MSTRG.6937(IRS1)	K05004+K00844+K05032+K04851+K07191+K04852+K16172	https://www.genome.jp/dbget-bin/www_bget?map04930
Organismal Systems	Nervous system	Long-term potentiation	9	63	0.163808	0.450472	ko04720	ENSCHIG00000011930(CAMK4);ENSCHIG00000015239(RPS6KA1);ENSCHIG00000016479(RPS6KA2);ENSCHIG00000016993(PRKCB);ENSCHIG00000022718(GRIN2C);ENSCHIG00000022969(CAMK2B);ENSCHIG00000023927(PRKCG);ENSCHIG00000024549(ADCY1);ENSCHIG00000025051(CAMK2A)	K05869+K04373+K04373+K19662+K05211+K04515+K19663+K08041+K04515	https://www.genome.jp/dbget-bin/www_bget?map04720
Metabolism	Carbohydrate metabolism	Ascorbate and aldarate metabolism	4	22	0.1654	0.451092	ko00053	ENSCHIG00000021660(-);ENSCHIG00000022106(ALDH16A1);ENSCHIG00000023248(-);ENSCHIG00000024923(UGDH)	K00149+K00128+K00128+K00012	https://www.genome.jp/dbget-bin/www_bget?map00053
Environmental Information Processing	Signal transduction	TNF signaling pathway	15	116	0.166772	0.451104	ko04668	ENSCHIG00000004093(JUN);ENSCHIG00000006785(DAB2IP);ENSCHIG00000007846(JUNB);ENSCHIG00000011883(EDN1);ENSCHIG00000014217(-);ENSCHIG00000016262(BCL3);ENSCHIG00000016771(TRAF5);ENSCHIG00000017140(MAP3K14);ENSCHIG00000017278(RPS6KA5);ENSCHIG00000017886(MAP3K8);ENSCHIG00000020996(JAG1);ENSCHIG00000021035(TAB2);ENSCHIG00000024066(MAP3K5);ENSCHIG00000024404(MAP2K6);ENSCHIG00000025384(FOS)	K04448+K19901+K09028+K16366+K05505+K09258+K09849+K04466+K04445+K04415+K06052+K04404+K04426+K04433+K04379	https://www.genome.jp/dbget-bin/www_bget?map04668
Metabolism	Lipid metabolism	Fatty acid elongation	5	31	0.185015	0.494754	ko00062	ENSCHIG00000002858(ELOVL2);ENSCHIG00000008334(-);ENSCHIG00000020567(ELOVL3);ENSCHIG00000024668(ACOT7);ENSCHIG00000026086(HACD1)	K10205+K01068+K10248+K17360+K10703	https://www.genome.jp/dbget-bin/www_bget?map00062
Organismal Systems	Nervous system	Long-term depression	9	65	0.186747	0.494754	ko04730	ENSCHIG00000004449(-);ENSCHIG00000012195(PRKG1);ENSCHIG00000016993(PRKCB);ENSCHIG00000018863(IGF1);ENSCHIG00000019259(-);ENSCHIG00000019664(-);ENSCHIG00000022450(LYN);ENSCHIG00000023927(PRKCG);ENSCHIG00000026712(PLA2G4E)	K04632+K07376+K19662+K05459+K12319+K12319+K05854+K19663+K16342	https://www.genome.jp/dbget-bin/www_bget?map04730
Metabolism	Biosynthesis of other secondary metabolites	Monobactam biosynthesis	1	2	0.187407	0.494754	ko00261	ENSCHIG00000013444(PAPSS2)	K13811	https://www.genome.jp/dbget-bin/www_bget?map00261
Human Diseases	Infectious diseases	Shigellosis	34	296	0.193429	0.503155	ko05131	ENSCHIG00000002577(-);ENSCHIG00000003108(MYLPF);ENSCHIG00000004093(JUN);ENSCHIG00000004109(-);ENSCHIG00000004710(GJB2);ENSCHIG00000005501(-);ENSCHIG00000005720(-);ENSCHIG00000006730(-);ENSCHIG00000007834(-);ENSCHIG00000009421(H3C1);ENSCHIG00000009461(MYL12B);ENSCHIG00000009676(-);ENSCHIG00000010054(H3C15);ENSCHIG00000010234(-);ENSCHIG00000010477(-);ENSCHIG00000010723(-);ENSCHIG00000012393(HK2);EN…	K11253+K12758+K04448+K11253+K07621+K11253+K11253+K11253+K11253+K11253+K12757+K11253+K11253+K11253+K11253+K11253+K00844+K11253+K05699+K09849+K11253+K04445+K05859+K17834+K10351+K10030+K16186+K04361+K12366+K05860+K04404+K06271+K05748+K08738	https://www.genome.jp/dbget-bin/www_bget?map05131
Environmental Information Processing	Signal transduction	PI3K-Akt signaling pathway	45	401	0.194965	0.503155	ko04151	ENSCHIG00000000495(LAMB3);ENSCHIG00000003903(JAK2);ENSCHIG00000006565(-);ENSCHIG00000005571(ITGB4);ENSCHIG00000006945(CDK2);ENSCHIG00000008209(-);ENSCHIG00000009664(NR4A1);ENSCHIG00000010534(CCND1);ENSCHIG00000011455(FGF18);ENSCHIG00000011545(-);ENSCHIG00000012979(VWF);ENSCHIG00000013633(LAMA3);ENSCHIG00000013972(ITGB6);ENSCHIG00000014436(PRKAA2);ENSCHIG00000014910(SPP1);ENSCHIG00000015227(ITGA3)…	K06244+K04447+K06252+K06525+K02206+K02991+K04465+K04503+K04358+K02991+K03900+K06240+K06589+K07198+K06250+K06482+K04358+K16198+K06588+K04294+K00693+K06238+K05459+K02583+K05466+K05096+K12230+K04361+K04358+K04289+K06585+K06480+K21290+K06626+K04360+K06583+K04659+K04358+K05461+K06587+K16198+K06237+K10605+K06238+K16172	https://www.genome.jp/dbget-bin/www_bget?map04151
Metabolism	Metabolism of cofactors and vitamins	Nicotinate and nicotinamide metabolism	6	40	0.196688	0.503155	ko00760	ENSCHIG00000007275(NADSYN1);ENSCHIG00000008917(NMRK2);ENSCHIG00000011975(-);ENSCHIG00000013439(AOX1);ENSCHIG00000014486(NAPRT);ENSCHIG00000024811(NT5C)	K01950+K10524+K03783+K00157+K00763+K01081	https://www.genome.jp/dbget-bin/www_bget?map00760
Human Diseases	Cancers	Thyroid cancer	6	40	0.196688	0.503155	ko05216	ENSCHIG00000010534(CCND1);ENSCHIG00000011819(GADD45B);ENSCHIG00000015877(PPARG);ENSCHIG00000016621(GADD45G);ENSCHIG00000018029(CDH1);ENSCHIG00000026695(RXRG)	K04503+K04402+K08530+K04402+K05689+K08526	https://www.genome.jp/dbget-bin/www_bget?map05216
Organismal Systems	Endocrine system	Thyroid hormone synthesis	10	75	0.200865	0.505908	ko04918	ENSCHIG00000003894(-);ENSCHIG00000004449(-);ENSCHIG00000011588(ADCY9);ENSCHIG00000016848(GSR);ENSCHIG00000016993(PRKCB);ENSCHIG00000022874(ADCY5);ENSCHIG00000023627(ATP1B1);ENSCHIG00000023927(PRKCG);ENSCHIG00000024549(ADCY1);ENSCHIG00000027094(-)	K01540+K04632+K08049+K00383+K19662+K08045+K01540+K19663+K08041+K01540	https://www.genome.jp/dbget-bin/www_bget?map04918
Metabolism	Carbohydrate metabolism	Galactose metabolism	5	32	0.202791	0.505908	ko00052	ENSCHIG00000012061(AKR1B1);ENSCHIG00000012393(HK2);ENSCHIG00000014259(GALE);ENSCHIG00000021810(UGP2);ENSCHIG00000023861(-)	K00011+K00844+K01784+K00963+K12317	https://www.genome.jp/dbget-bin/www_bget?map00052
Metabolism	Lipid metabolism	Biosynthesis of unsaturated fatty acids	5	32	0.202791	0.505908	ko01040	ENSCHIG00000002858(ELOVL2);ENSCHIG00000008334(-);ENSCHIG00000020567(ELOVL3);ENSCHIG00000024668(ACOT7);ENSCHIG00000026086(HACD1)	K10205+K01068+K10248+K17360+K10703	https://www.genome.jp/dbget-bin/www_bget?map01040
Metabolism	Amino acid metabolism	Glycine, serine and threonine metabolism	7	49	0.203896	0.505908	ko00260	ENSCHIG00000005138(PGAM2);ENSCHIG00000006644(-);ENSCHIG00000011546(PIPOX);ENSCHIG00000013438(SHMT1);ENSCHIG00000017304(GATM);ENSCHIG00000023008(-);MSTRG.347(PGAM1)	K01834+K00276+K00306+K00600+K00613+K01834+K01834	https://www.genome.jp/dbget-bin/www_bget?map00260
Environmental Information Processing	Signal transduction	Rap1 signaling pathway	27	232	0.205686	0.506541	ko04015	ENSCHIG00000004449(-);ENSCHIG00000008918(P2RY1);ENSCHIG00000011101(ID1);ENSCHIG00000011455(FGF18);ENSCHIG00000011588(ADCY9);ENSCHIG00000015574(FGF7);ENSCHIG00000016712(ADORA2B);ENSCHIG00000016993(PRKCB);ENSCHIG00000017316(LPAR3);ENSCHIG00000018029(CDH1);ENSCHIG00000018863(IGF1);ENSCHIG00000019080(NGFR);ENSCHIG00000019161(ANGPT2);ENSCHIG00000019587(FLT1);ENSCHIG00000020044(DOCK4);ENSCHIG0000002054…	K04632+K04270+K04680+K04358+K08049+K04358+K04267+K19662+K04294+K05689+K05459+K02583+K05466+K05096+K17697+K04361+K04358+K05860+K04289+K06271+K05730+K08045+K19663+K04433+K08041+K04358+K05461	https://www.genome.jp/dbget-bin/www_bget?map04015
Human Diseases	Neurodegenerative disease	Spinocerebellar ataxia	13	103	0.212207	0.518729	ko05017	ENSCHIG00000009793(MYOD1);ENSCHIG00000011696(-);ENSCHIG00000016993(PRKCB);ENSCHIG00000020965(-);ENSCHIG00000021572(VLDLR);ENSCHIG00000022041(RBPJ);ENSCHIG00000022718(GRIN2C);ENSCHIG00000023450(NOP56);ENSCHIG00000023927(PRKCG);ENSCHIG00000024066(MAP3K5);ENSCHIG00000025775(RORA);ENSCHIG00000025768(SPTBN2);ENSCHIG00000025819(TRPC3)	K09064+K08956+K19662+K08064+K20053+K06053+K05211+K14564+K19663+K04426+K08532+K23932+K04966	https://www.genome.jp/dbget-bin/www_bget?map05017
Metabolism	Global and overview maps	Metabolic pathways	173	1665	0.220617	0.53532	ko01100	ENSCHIG00000000075(TYMS);ENSCHIG00000000109(ENOSF1);ENSCHIG00000000504(GMPPB);ENSCHIG00000000527(PTGS1);ENSCHIG00000001308(SRM);ENSCHIG00000001864(GALNT5);ENSCHIG00000002858(ELOVL2);ENSCHIG00000002616(TPH2);ENSCHIG00000003808(IDH2);ENSCHIG00000004827(-);ENSCHIG00000005138(PGAM2);ENSCHIG00000005111(-);ENSCHIG00000006098(CERS4);ENSCHIG00000006391(DNMT3B);ENSCHIG00000006644(-);ENSCHIG00000006876(OGD…	K00560+K18334+K00966+K00509+K00797+K00710+K10205+K00502+K00031+K00079+K01834+K04119+K04710+K17399+K00276+K00164+K08726+K13293+K11430+K01127+K01950+K00939+K01068+K02132+K09663+K00657+K16904+K11146+K13510+K10524+K00222+K07436+K02366+K00799+K11424+K00741+K11431+K13296+K10808+K12320+K09662+K01115+K08730+K01520+K00799+K23727+K01054+K00939+K00688+K00306+K08049+K01796+K00747+K03783+K00011+K04119+K01672+…	https://www.genome.jp/dbget-bin/www_bget?pathway+map01100
Organismal Systems	Endocrine system	Estrogen signaling pathway	17	141	0.22405	0.539683	ko04915	ENSCHIG00000004093(JUN);ENSCHIG00000004449(-);ENSCHIG00000009943(FKBP4);ENSCHIG00000010632(KRT17);ENSCHIG00000011588(ADCY9);ENSCHIG00000012884(KCNJ5);ENSCHIG00000013813(SHC4);ENSCHIG00000014749(KRT14);ENSCHIG00000016293(MMP2);ENSCHIG00000016656(NCOA1);ENSCHIG00000020547(EGFR);ENSCHIG00000022689(HBEGF);ENSCHIG00000022874(ADCY5);ENSCHIG00000023628(-);ENSCHIG00000024549(ADCY1);ENSCHIG00000025384(FOS…	K04448+K04632+K09571+K07604+K08049+K04999+K17449+K07604+K01398+K09101+K04361+K08523+K08045+K07604+K08041+K04379+K03283	https://www.genome.jp/dbget-bin/www_bget?map04915
Organismal Systems	Digestive system	Vitamin digestion and absorption	4	25	0.22825	0.545816	ko04977	ENSCHIG00000019577(CUBN);ENSCHIG00000020848(SLC46A1);ENSCHIG00000021348(-);ENSCHIG00000026675(MMACHC)	K14616+K14613+K08757+K14618	https://www.genome.jp/dbget-bin/www_bget?map04977
Metabolism	Metabolism of cofactors and vitamins	Pantothenate and CoA biosynthesis	3	17	0.23137	0.549296	ko00770	ENSCHIG00000016223(DPYD);ENSCHIG00000016435(PPCDC);ENSCHIG00000017163(PANK1)	K00207+K01598+K09680	https://www.genome.jp/dbget-bin/www_bget?map00770
Cellular Processes	Cellular community - eukaryotes	Adherens junction	10	79	0.248571	0.579937	ko04520	ENSCHIG00000005312(LMO7);ENSCHIG00000013774(SMAD3);ENSCHIG00000014308(SNAI1);ENSCHIG00000015756(ACTN1);ENSCHIG00000018029(CDH1);ENSCHIG00000020547(EGFR);ENSCHIG00000020806(CSNK2A2);ENSCHIG00000023712(-);ENSCHIG00000026297(NECTIN1);ENSCHIG00000026793(-)	K06084+K23605+K05707+K05699+K05689+K04361+K03097+K05748+K06081+K05691	https://www.genome.jp/dbget-bin/www_bget?map04520
Metabolism	Amino acid metabolism	Lysine degradation	9	70	0.249549	0.579937	ko00310	ENSCHIG00000007371(EZH2);ENSCHIG00000009431(NSD2);ENSCHIG00000009525(SETD7);ENSCHIG00000011546(PIPOX);ENSCHIG00000016987(SMYD1);ENSCHIG00000021460(EZH1);ENSCHIG00000021660(-);ENSCHIG00000022106(ALDH16A1);ENSCHIG00000023248(-)	K11430+K11424+K11431+K00306+K11426+K17451+K00149+K00128+K00128	https://www.genome.jp/dbget-bin/www_bget?map00310
Metabolism	Xenobiotics biodegradation and metabolism	Metabolism of xenobiotics by cytochrome P450	9	70	0.249549	0.579937	ko00980	ENSCHIG00000004827(-);ENSCHIG00000009359(GSTM3);ENSCHIG00000010819(-);ENSCHIG00000012768(-);ENSCHIG00000016853(GSTA4);ENSCHIG00000017360(-);ENSCHIG00000017919(EPHX1);ENSCHIG00000021573(CBR3);ENSCHIG00000024688(-)	K00079+K00799+K00799+K00799+K00799+K00799+K01253+K00084+K00799	https://www.genome.jp/dbget-bin/www_bget?map00980
Environmental Information Processing	Signal transduction	Phosphatidylinositol signaling system	12	98	0.256318	0.587877	ko04070	ENSCHIG00000007418(PPIP5K1);ENSCHIG00000015013(PIP5K1B);ENSCHIG00000015058(INPPL1);ENSCHIG00000015234(PIP4P2);ENSCHIG00000016993(PRKCB);ENSCHIG00000017356(PLCG2);ENSCHIG00000019789(INPP4B);ENSCHIG00000020993(PLCE1);ENSCHIG00000021074(IP6K3);ENSCHIG00000023927(PRKCG);ENSCHIG00000025662(DGKD);ENSCHIG00000025932(PPIP5K2)	K13024+K00889+K15909+K13084+K19662+K05859+K01109+K05860+K07756+K19663+K00901+K13024	https://www.genome.jp/dbget-bin/www_bget?map04070
Environmental Information Processing	Signal transduction	NF-kappa B signaling pathway	15	126	0.25766	0.587877	ko04064	ENSCHIG00000011819(GADD45B);ENSCHIG00000012617(RELB);ENSCHIG00000014217(-);ENSCHIG00000016621(GADD45G);ENSCHIG00000016771(TRAF5);ENSCHIG00000016993(PRKCB);ENSCHIG00000017140(MAP3K14);ENSCHIG00000017356(PLCG2);ENSCHIG00000017670(UBE2I);ENSCHIG00000020142(CXCL8);ENSCHIG00000020806(CSNK2A2);ENSCHIG00000020978(CARD11);ENSCHIG00000021035(TAB2);ENSCHIG00000022450(LYN);ENSCHIG00000025883(DDX58)	K04402+K09253+K05505+K04402+K09849+K19662+K04466+K05859+K10577+K10030+K03097+K07367+K04404+K05854+K12646	https://www.genome.jp/dbget-bin/www_bget?map04064
Human Diseases	Drug resistance	Platinum drug resistance	11	89	0.258841	0.587877	ko01524	ENSCHIG00000009359(GSTM3);ENSCHIG00000010328(POLH);ENSCHIG00000010819(-);ENSCHIG00000012768(-);ENSCHIG00000016853(GSTA4);ENSCHIG00000017360(-);ENSCHIG00000024066(MAP3K5);ENSCHIG00000024688(-);ENSCHIG00000025853(-);ENSCHIG00000025939(CDKN2A);ENSCHIG00000026740(BRCA1)	K00799+K03509+K00799+K00799+K00799+K00799+K04426+K00799+K08738+K06621+K10605	https://www.genome.jp/dbget-bin/www_bget?map01524
Organismal Systems	Endocrine system	Insulin signaling pathway	17	145	0.260091	0.587877	ko04910	ENSCHIG00000008209(-);ENSCHIG00000008771(PPP1R3A);ENSCHIG00000009677(PDE3B);ENSCHIG00000011255(PYGM);ENSCHIG00000011545(-);ENSCHIG00000012393(HK2);ENSCHIG00000013813(SHC4);ENSCHIG00000014436(PRKAA2);ENSCHIG00000015058(INPPL1);ENSCHIG00000017472(FBP2);ENSCHIG00000017550(GYS1);ENSCHIG00000020405(SLC2A4);ENSCHIG00000020615(ACACB);ENSCHIG00000023028(PPP1R3C);ENSCHIG00000023530(FLOT1);ENSCHIG000000244…	K02991+K07189+K13296+K00688+K02991+K00844+K17449+K07198+K15909+K03841+K00693+K07191+K01946+K07189+K07192+K22517+K16172	https://www.genome.jp/dbget-bin/www_bget?map04910
Metabolism	Metabolism of cofactors and vitamins	Folate biosynthesis	7	53	0.264312	0.593354	ko00790	ENSCHIG00000001958(MOCOS);ENSCHIG00000002616(TPH2);ENSCHIG00000004827(-);ENSCHIG00000005111(-);ENSCHIG00000012061(AKR1B1);ENSCHIG00000012227(-);ENSCHIG00000021527(-)	K15631+K00502+K00079+K04119+K00011+K04119+K04119	https://www.genome.jp/dbget-bin/www_bget?map00790
Cellular Processes	Transport and catabolism	Phagosome	21	184	0.270232	0.599801	ko04145	ENSCHIG00000002435(TUBA4A);ENSCHIG00000007519(MRC2);ENSCHIG00000009614(-);ENSCHIG00000010476(MC1R);ENSCHIG00000011562(OLR1);ENSCHIG00000013760(-);ENSCHIG00000015372(SEC61A2);ENSCHIG00000016526(ITGB5);ENSCHIG00000017436(MPO);ENSCHIG00000018025(TUBA1B);ENSCHIG00000020875(CTSL);ENSCHIG00000021644(CORO1A);ENSCHIG00000022118(TUBB4B);ENSCHIG00000022988(-);ENSCHIG00000023029(TUBA8);ENSCHIG00000023479(C1…	K07374+K06560+K06751+K07375+K08763+K10415+K10956+K06588+K10789+K07374+K01365+K13882+K07375+K07374+K07374+K01330+K04659+K06259+K07374+K07375+K07375	https://www.genome.jp/dbget-bin/www_bget?map04145
Organismal Systems	Aging	Longevity regulating pathway - mammal	11	90	0.270819	0.599801	ko04211	ENSCHIG00000011588(ADCY9);ENSCHIG00000011930(CAMK4);ENSCHIG00000014436(PRKAA2);ENSCHIG00000015877(PPARG);ENSCHIG00000017822(SESN1);ENSCHIG00000018863(IGF1);ENSCHIG00000022874(ADCY5);ENSCHIG00000023698(SESN2);ENSCHIG00000024549(ADCY1);ENSCHIG00000025523(SESN3);MSTRG.6937(IRS1)	K08049+K05869+K07198+K08530+K10141+K05459+K08045+K20394+K08041+K10141+K16172	https://www.genome.jp/dbget-bin/www_bget?pathway+map04211
Organismal Systems	Immune system	Fc gamma R-mediated phagocytosis	13	109	0.27533	0.605727	ko04666	ENSCHIG00000010044(PLD1);ENSCHIG00000015013(PIP5K1B);ENSCHIG00000015058(INPPL1);ENSCHIG00000016993(PRKCB);ENSCHIG00000017356(PLCG2);ENSCHIG00000017530(GAB2);ENSCHIG00000020725(PLPP1);ENSCHIG00000021681(SPHK1);ENSCHIG00000021915(VAV2);ENSCHIG00000022450(LYN);ENSCHIG00000023712(-);ENSCHIG00000023927(PRKCG);ENSCHIG00000026712(PLA2G4E)	K01115+K00889+K15909+K19662+K05859+K08091+K01080+K04718+K05730+K05854+K05748+K19663+K16342	https://www.genome.jp/dbget-bin/www_bget?map04666
Metabolism	Lipid metabolism	Sphingolipid metabolism	6	45	0.280436	0.612874	ko00600	ENSCHIG00000006098(CERS4);ENSCHIG00000010672(-);ENSCHIG00000013679(ARSA);ENSCHIG00000020725(PLPP1);ENSCHIG00000021681(SPHK1);ENSCHIG00000023132(ACER2)	K04710+K23727+K01134+K01080+K04718+K01441	https://www.genome.jp/dbget-bin/www_bget?map00600
Cellular Processes	Transport and catabolism	Peroxisome	11	91	0.28297	0.614343	ko04146	ENSCHIG00000003808(IDH2);ENSCHIG00000007111(EPHX2);ENSCHIG00000009892(-);ENSCHIG00000011546(PIPOX);ENSCHIG00000011727(AMACR);ENSCHIG00000014174(ACOX2);ENSCHIG00000016047(CRAT);ENSCHIG00000017276(XDH);ENSCHIG00000023208(FAR2);MSTRG.2038(--);MSTRG.6855(--)	K00031+K08726+K13279+K00306+K01796+K10214+K00624+K00106+K13356+K00308+K00308	https://www.genome.jp/dbget-bin/www_bget?map04146
Environmental Information Processing	Signal transduction	ErbB signaling pathway	10	82	0.286679	0.618326	ko04012	ENSCHIG00000004093(JUN);ENSCHIG00000013813(SHC4);ENSCHIG00000016993(PRKCB);ENSCHIG00000017356(PLCG2);ENSCHIG00000020547(EGFR);ENSCHIG00000022689(HBEGF);ENSCHIG00000022969(CAMK2B);ENSCHIG00000023927(PRKCG);ENSCHIG00000024426(CBLB);ENSCHIG00000025051(CAMK2A)	K04448+K17449+K19662+K05859+K04361+K08523+K04515+K19663+K22517+K04515	https://www.genome.jp/dbget-bin/www_bget?map04012
Human Diseases	Infectious diseases	Epithelial cell signaling in Helicobacter pylori infection	9	73	0.290218	0.621897	ko05120	ENSCHIG00000004093(JUN);ENSCHIG00000010160(JAM3);ENSCHIG00000014217(-);ENSCHIG00000017140(MAP3K14);ENSCHIG00000017356(PLCG2);ENSCHIG00000020142(CXCL8);ENSCHIG00000020547(EGFR);ENSCHIG00000022450(LYN);ENSCHIG00000022689(HBEGF)	K04448+K06785+K05505+K04466+K05859+K10030+K04361+K05854+K08523	https://www.genome.jp/dbget-bin/www_bget?map05120
Cellular Processes	Cell growth and death	Ferroptosis	8	64	0.293466	0.624799	ko04216	ENSCHIG00000002069(SLC7A11);ENSCHIG00000008642(SAT2);ENSCHIG00000012666(-);ENSCHIG00000012991(-);ENSCHIG00000014184(PRNP);ENSCHIG00000016700(HMOX1);ENSCHIG00000024945(-);ENSCHIG00000025257(GCLM)	K13869+K00657+K15041+K21398+K05634+K00510+K13625+K11205	https://www.genome.jp/dbget-bin/www_bget?map04216
Metabolism	Glycan biosynthesis and metabolism	Other types of O-glycan biosynthesis	6	46	0.298117	0.630631	ko00514	ENSCHIG00000001864(GALNT5);ENSCHIG00000011713(GXYLT2);ENSCHIG00000012848(GALNT15);ENSCHIG00000013053(GALNT12);ENSCHIG00000017035(GALNT10);ENSCHIG00000023115(LFNG)	K00710+K13676+K00710+K00710+K00710+K05948	https://www.genome.jp/dbget-bin/www_bget?map00514
Organismal Systems	Immune system	B cell receptor signaling pathway	9	74	0.30415	0.639297	ko04662	ENSCHIG00000004093(JUN);ENSCHIG00000015058(INPPL1);ENSCHIG00000016993(PRKCB);ENSCHIG00000017356(PLCG2);ENSCHIG00000020278(PIK3AP1);ENSCHIG00000020978(CARD11);ENSCHIG00000021915(VAV2);ENSCHIG00000022450(LYN);ENSCHIG00000025384(FOS)	K04448+K15909+K19662+K05859+K12230+K07367+K05730+K05854+K04379	https://www.genome.jp/dbget-bin/www_bget?map04662
Organismal Systems	Aging	Longevity regulating pathway - multiple species	8	65	0.308445	0.643706	ko04213	ENSCHIG00000011588(ADCY9);ENSCHIG00000014088(CRYAB);ENSCHIG00000014436(PRKAA2);ENSCHIG00000018863(IGF1);ENSCHIG00000022874(ADCY5);ENSCHIG00000024549(ADCY1);ENSCHIG00000025411(HSPA6);MSTRG.6937(IRS1)	K08049+K09542+K07198+K05459+K08045+K08041+K03283+K16172	https://www.genome.jp/dbget-bin/www_bget?map04213
Metabolism	Metabolism of cofactors and vitamins	One carbon pool by folate	3	20	0.314798	0.643706	ko00670	ENSCHIG00000000075(TYMS);ENSCHIG00000013438(SHMT1);ENSCHIG00000025785(MTHFR)	K00560+K00600+K00297	https://www.genome.jp/dbget-bin/www_bget?map00670
Metabolism	Amino acid metabolism	Tryptophan metabolism	6	47	0.316001	0.643706	ko00380	ENSCHIG00000002616(TPH2);ENSCHIG00000013439(AOX1);ENSCHIG00000013689(DDC);ENSCHIG00000021660(-);ENSCHIG00000022106(ALDH16A1);ENSCHIG00000023248(-)	K00502+K00157+K01593+K00149+K00128+K00128	https://www.genome.jp/dbget-bin/www_bget?map00380
Human Diseases	Drug resistance	Antifolate resistance	6	47	0.316001	0.643706	ko01523	ENSCHIG00000000075(TYMS);ENSCHIG00000005530(-);ENSCHIG00000013438(SHMT1);ENSCHIG00000014984(ABCC3);ENSCHIG00000020848(SLC46A1);ENSCHIG00000025785(MTHFR)	K00560+K05673+K00600+K05667+K14613+K00297	https://www.genome.jp/dbget-bin/www_bget?map01523
Organismal Systems	Digestive system	Carbohydrate digestion and absorption	6	47	0.316001	0.643706	ko04973	ENSCHIG00000003894(-);ENSCHIG00000012393(HK2);ENSCHIG00000016993(PRKCB);ENSCHIG00000019488(CACNA1D);ENSCHIG00000023627(ATP1B1);ENSCHIG00000027094(-)	K01540+K00844+K19662+K04851+K01540+K01540	https://www.genome.jp/dbget-bin/www_bget?map04973
Environmental Information Processing	Signaling molecules and interaction	Cell adhesion molecules (CAMs)	20	180	0.318997	0.644525	ko04514	ENSCHIG00000005813(VSIR);ENSCHIG00000006081(LRRC4);ENSCHIG00000009485(CADM3);ENSCHIG00000009614(-);ENSCHIG00000010160(JAM3);ENSCHIG00000013038(NCAM1);ENSCHIG00000015573(SDC2);ENSCHIG00000015921(MPZ);ENSCHIG00000016051(CD86);ENSCHIG00000017645(CNTN2);ENSCHIG00000018029(CDH1);ENSCHIG00000018662(CDH2);ENSCHIG00000019029(CDH15);ENSCHIG00000021157(ITGA9);ENSCHIG00000024020(ALCAM);ENSCHIG00000024495(-)…	K23268+K16351+K06780+K06751+K06785+K06491+K16336+K06770+K05413+K06760+K05689+K06736+K06809+K06585+K06547+K16337+K06781+K06793+K06081+K06756	https://www.genome.jp/dbget-bin/www_bget?map04514
Organismal Systems	Aging	Longevity regulating pathway - worm	11	94	0.320309	0.644525	ko04212	ENSCHIG00000009359(GSTM3);ENSCHIG00000010819(-);ENSCHIG00000010905(TCERG1);ENSCHIG00000012768(-);ENSCHIG00000016853(GSTA4);ENSCHIG00000017360(-);ENSCHIG00000023208(FAR2);ENSCHIG00000024404(MAP2K6);ENSCHIG00000024688(-);MSTRG.462(Pol);MSTRG.6937(IRS1)	K00799+K00799+K12824+K00799+K00799+K00799+K13356+K04433+K00799+K10798+K16172	https://www.genome.jp/dbget-bin/www_bget?map04212
Organismal Systems	Endocrine system	Cortisol synthesis and secretion	8	66	0.323579	0.647158	ko04927	ENSCHIG00000004449(-);ENSCHIG00000009664(NR4A1);ENSCHIG00000011588(ADCY9);ENSCHIG00000013440(CACNA1S);ENSCHIG00000019488(CACNA1D);ENSCHIG00000022151(CYP11A1);ENSCHIG00000022874(ADCY5);ENSCHIG00000024549(ADCY1)	K04632+K04465+K08049+K04857+K04851+K00498+K08045+K08041	https://www.genome.jp/dbget-bin/www_bget?map04927
Human Diseases	Cancers	Colorectal cancer	11	95	0.333002	0.661992	ko05210	ENSCHIG00000001922(TGFB3);ENSCHIG00000004093(JUN);ENSCHIG00000010534(CCND1);ENSCHIG00000011819(GADD45B);ENSCHIG00000011916(TGFB1);ENSCHIG00000013774(SMAD3);ENSCHIG00000016621(GADD45G);ENSCHIG00000020547(EGFR);ENSCHIG00000022660(TGFB2);ENSCHIG00000025384(FOS);ENSCHIG00000025853(-)	K13377+K04448+K04503+K04402+K13375+K23605+K04402+K04361+K13376+K04379+K08738	https://www.genome.jp/dbget-bin/www_bget?map05210
Cellular Processes	Cell motility	Regulation of actin cytoskeleton	24	221	0.338212	0.667317	ko04810	ENSCHIG00000003108(MYLPF);ENSCHIG00000005571(ITGB4);ENSCHIG00000009461(MYL12B);ENSCHIG00000011455(FGF18);ENSCHIG00000013798(CXCR4);ENSCHIG00000013972(ITGB6);ENSCHIG00000015013(PIP5K1B);ENSCHIG00000015227(ITGA3);ENSCHIG00000015574(FGF7);ENSCHIG00000015756(ACTN1);ENSCHIG00000016526(ITGB5);ENSCHIG00000017086(MYLK2);ENSCHIG00000019988(MYL2);ENSCHIG00000020547(EGFR);ENSCHIG00000020738(FGF9);ENSCHIG000…	K12758+K06525+K12757+K04358+K04189+K06589+K00889+K06482+K04358+K05699+K06588+K00907+K10351+K04361+K04358+K04289+K06585+K06480+K05730+K06583+K05748+K04358+K06587+K05767	https://www.genome.jp/dbget-bin/www_bget?map04810
Metabolism	Biosynthesis of other secondary metabolites	Caffeine metabolism	1	4	0.339725	0.667317	ko00232	ENSCHIG00000017276(XDH)	K00106	https://www.genome.jp/dbget-bin/www_bget?map00232
Organismal Systems	Immune system	Leukocyte transendothelial migration	13	115	0.343651	0.671034	ko04670	ENSCHIG00000003108(MYLPF);ENSCHIG00000009461(MYL12B);ENSCHIG00000010160(JAM3);ENSCHIG00000013798(CXCR4);ENSCHIG00000015756(ACTN1);ENSCHIG00000016293(MMP2);ENSCHIG00000016993(PRKCB);ENSCHIG00000017356(PLCG2);ENSCHIG00000019988(MYL2);ENSCHIG00000021915(VAV2);ENSCHIG00000023927(PRKCG);ENSCHIG00000026234(PTK2B);ENSCHIG00000026793(-)	K12758+K12757+K06785+K04189+K05699+K01398+K19662+K05859+K10351+K05730+K19663+K05871+K05691	https://www.genome.jp/dbget-bin/www_bget?map04670
Organismal Systems	Immune system	IL-17 signaling pathway	10	87	0.353259	0.685738	ko04657	ENSCHIG00000003296(FOSB);ENSCHIG00000004093(JUN);ENSCHIG00000010787(SRSF1);ENSCHIG00000011175(CCL17);ENSCHIG00000014217(-);ENSCHIG00000016771(TRAF5);ENSCHIG00000020142(CXCL8);ENSCHIG00000021035(TAB2);ENSCHIG00000022890(FOSL1);ENSCHIG00000025384(FOS)	K09029+K04448+K12890+K21083+K05505+K09849+K10030+K04404+K04502+K04379	https://www.genome.jp/dbget-bin/www_bget?map04657
Organismal Systems	Digestive system	Pancreatic secretion	12	108	0.3756	0.724842	ko04972	ENSCHIG00000003894(-);ENSCHIG00000004449(-);ENSCHIG00000009711(CPA1);ENSCHIG00000011588(ADCY9);ENSCHIG00000016188(CA2);ENSCHIG00000016993(PRKCB);ENSCHIG00000022874(ADCY5);ENSCHIG00000023627(ATP1B1);ENSCHIG00000023927(PRKCG);ENSCHIG00000024465(CCKAR);ENSCHIG00000024549(ADCY1);ENSCHIG00000027094(-)	K01540+K04632+K08779+K08049+K18245+K19662+K08045+K01540+K19663+K04194+K08041+K01540	https://www.genome.jp/dbget-bin/www_bget?map04972
Environmental Information Processing	Signal transduction	MAPK signaling pathway - fly	10	89	0.380551	0.728604	ko04013	ENSCHIG00000004093(JUN);ENSCHIG00000008359(SPRY2);ENSCHIG00000008514(DUOX1);ENSCHIG00000016673(MAP3K9);ENSCHIG00000017624(TNIK);ENSCHIG00000020547(EGFR);ENSCHIG00000021035(TAB2);ENSCHIG00000021149(BMP4);ENSCHIG00000024066(MAP3K5);ENSCHIG00000024497(MEF2A)	K04448+K17383+K13411+K04417+K08840+K04361+K04404+K04662+K04426+K09260	https://www.genome.jp/dbget-bin/www_bget?map04013
Organismal Systems	Nervous system	Serotonergic synapse	14	128	0.381965	0.728604	ko04726	ENSCHIG00000000527(PTGS1);ENSCHIG00000002616(TPH2);ENSCHIG00000004449(-);ENSCHIG00000008916(HTR1B);ENSCHIG00000011193(-);ENSCHIG00000012884(KCNJ5);ENSCHIG00000013440(CACNA1S);ENSCHIG00000013689(DDC);ENSCHIG00000016921(HTR2A);ENSCHIG00000016993(PRKCB);ENSCHIG00000019488(CACNA1D);ENSCHIG00000022874(ADCY5);ENSCHIG00000023927(PRKCG);ENSCHIG00000026712(PLA2G4E)	K00509+K00502+K04632+K04153+K04153+K04999+K04857+K01593+K04157+K19662+K04851+K08045+K19663+K16342	https://www.genome.jp/dbget-bin/www_bget?pathway+map04726
Metabolism	Carbohydrate metabolism	Amino sugar and nucleotide sugar metabolism	6	51	0.388705	0.733226	ko00520	ENSCHIG00000000504(GMPPB);ENSCHIG00000012393(HK2);ENSCHIG00000014259(GALE);ENSCHIG00000016122(GPI);ENSCHIG00000021810(UGP2);ENSCHIG00000024923(UGDH)	K00966+K00844+K01784+K01810+K00963+K00012	https://www.genome.jp/dbget-bin/www_bget?map00520
Metabolism	Carbohydrate metabolism	Pentose and glucuronate interconversions	4	32	0.388832	0.733226	ko00040	ENSCHIG00000012061(AKR1B1);ENSCHIG00000021810(UGP2);ENSCHIG00000024923(UGDH);ENSCHIG00000025120(CRPPA)	K00011+K00963+K00012+K21031	https://www.genome.jp/dbget-bin/www_bget?map00040
Human Diseases	Drug resistance	EGFR tyrosine kinase inhibitor resistance	10	90	0.394267	0.739252	ko01521	ENSCHIG00000003903(JAK2);ENSCHIG00000008209(-);ENSCHIG00000011545(-);ENSCHIG00000013813(SHC4);ENSCHIG00000016993(PRKCB);ENSCHIG00000017356(PLCG2);ENSCHIG00000018863(IGF1);ENSCHIG00000020307(STAT3);ENSCHIG00000020547(EGFR);ENSCHIG00000023927(PRKCG)	K04447+K02991+K02991+K17449+K19662+K05859+K05459+K04692+K04361+K19663	https://www.genome.jp/dbget-bin/www_bget?pathway+map01521
Organismal Systems	Nervous system	Cholinergic synapse	13	120	0.402827	0.750524	ko04725	ENSCHIG00000003903(JAK2);ENSCHIG00000011588(ADCY9);ENSCHIG00000011930(CAMK4);ENSCHIG00000013440(CACNA1S);ENSCHIG00000016993(PRKCB);ENSCHIG00000019488(CACNA1D);ENSCHIG00000021617(PIK3R5);ENSCHIG00000022874(ADCY5);ENSCHIG00000022969(CAMK2B);ENSCHIG00000023927(PRKCG);ENSCHIG00000024549(ADCY1);ENSCHIG00000025051(CAMK2A);ENSCHIG00000025384(FOS)	K04447+K08049+K05869+K04857+K19662+K04851+K21290+K08045+K04515+K19663+K08041+K04515+K04379	https://www.genome.jp/dbget-bin/www_bget?pathway+map04725
Metabolism	Biosynthesis of other secondary metabolites	Neomycin, kanamycin and gentamicin biosynthesis	1	5	0.404828	0.750524	ko00524	ENSCHIG00000012393(HK2)	K00844	https://www.genome.jp/dbget-bin/www_bget?map00524
Metabolism	Xenobiotics biodegradation and metabolism	Drug metabolism - cytochrome P450	7	62	0.412234	0.759984	ko00982	ENSCHIG00000009359(GSTM3);ENSCHIG00000010819(-);ENSCHIG00000012768(-);ENSCHIG00000013439(AOX1);ENSCHIG00000016853(GSTA4);ENSCHIG00000017360(-);ENSCHIG00000024688(-)	K00799+K00799+K00799+K00157+K00799+K00799+K00799	https://www.genome.jp/dbget-bin/www_bget?map00982
Organismal Systems	Sensory system	Taste transduction	8	72	0.416208	0.763048	ko04742	ENSCHIG00000008918(P2RY1);ENSCHIG00000008916(HTR1B);ENSCHIG00000011193(-);ENSCHIG00000020127(SCN9A);ENSCHIG00000023553(SCN2A);MSTRG.11971(--);MSTRG.7672(--);MSTRG.8015(--)	K04270+K04153+K04153+K04841+K04834+K08474+K08474+K08474	https://www.genome.jp/dbget-bin/www_bget?map04742
Human Diseases	Neurodegenerative diseases	Alzheimer disease	41	402	0.432034	0.787687	ko05010	ENSCHIG00000001027(FZD9);ENSCHIG00000002435(TUBA4A);ENSCHIG00000004376(CDK5R1);ENSCHIG00000008581(-);ENSCHIG00000009523(WNT9A);ENSCHIG00000010476(MC1R);ENSCHIG00000010919(WNT10B);ENSCHIG00000011152(GPR83);ENSCHIG00000011897(DDIT3);ENSCHIG00000012226(KIF5C);ENSCHIG00000012408(FZD1);ENSCHIG00000012666(-);ENSCHIG00000013440(CACNA1S);ENSCHIG00000014378(WNT5B);ENSCHIG00000014925(COX7A1);ENSCHIG0000001…	K02842+K07374+K11716+K02132+K01064+K07375+K01357+K04210+K04452+K10396+K02432+K15041+K04857+K00444+K02270+K10407+K00418+K07374+K01389+K02266+K04851+K03097+K01384+K07375+K05211+K03959+K07374+K07374+K04963+K04426+K07374+K07375+K01059+K08738+K03944+K02165+K02354+K05863+K07375+K02235+K16172	https://www.genome.jp/dbget-bin/www_bget?map05010
Human Diseases	Infectious diseases	Toxoplasmosis	13	123	0.438676	0.787957	ko05145	ENSCHIG00000000495(LAMB3);ENSCHIG00000001922(TGFB3);ENSCHIG00000003903(JAK2);ENSCHIG00000011916(TGFB1);ENSCHIG00000012823(IL10RA);ENSCHIG00000013633(LAMA3);ENSCHIG00000020307(STAT3);ENSCHIG00000021035(TAB2);ENSCHIG00000021617(PIK3R5);ENSCHIG00000022660(TGFB2);ENSCHIG00000024404(MAP2K6);ENSCHIG00000025411(HSPA6);ENSCHIG00000025853(-)	K06244+K13377+K04447+K13375+K05134+K06240+K04692+K04404+K21290+K13376+K04433+K03283+K08738	https://www.genome.jp/dbget-bin/www_bget?map05145
Metabolism	Global and overview maps	Carbon metabolism	14	133	0.439346	0.787957	ko01200	ENSCHIG00000003808(IDH2);ENSCHIG00000005138(PGAM2);ENSCHIG00000006876(OGDH);ENSCHIG00000012393(HK2);ENSCHIG00000013438(SHMT1);ENSCHIG00000014252(IDH3A);ENSCHIG00000016031(-);ENSCHIG00000016122(GPI);ENSCHIG00000017472(FBP2);ENSCHIG00000022836(ME1);ENSCHIG00000023008(-);ENSCHIG00000023954(ACSS2);ENSCHIG00000025785(MTHFR);MSTRG.347(PGAM1)	K00031+K01834+K00164+K00844+K00600+K00030+K01803+K01810+K03841+K00029+K01834+K01895+K00297+K01834	https://www.genome.jp/dbget-bin/www_bget?map01200
Organismal Systems	Endocrine system	Relaxin signaling pathway	14	133	0.439346	0.787957	ko04926	ENSCHIG00000004093(JUN);ENSCHIG00000004449(-);ENSCHIG00000011588(ADCY9);ENSCHIG00000011883(EDN1);ENSCHIG00000011916(TGFB1);ENSCHIG00000013620(ARRB1);ENSCHIG00000013813(SHC4);ENSCHIG00000016293(MMP2);ENSCHIG00000020547(EGFR);ENSCHIG00000022874(ADCY5);ENSCHIG00000024549(ADCY1);ENSCHIG00000024695(-);ENSCHIG00000025384(FOS);ENSCHIG00000025629(COL4A4)	K04448+K04632+K08049+K16366+K13375+K04439+K17449+K01398+K04361+K08045+K08041+K08397+K04379+K06237	https://www.genome.jp/dbget-bin/www_bget?map04926
Human Diseases	Infectious diseases	Pathogenic Escherichia coli infection	25	244	0.449913	0.802547	ko05130	ENSCHIG00000002435(TUBA4A);ENSCHIG00000004093(JUN);ENSCHIG00000010476(MC1R);ENSCHIG00000008714(MYH8);ENSCHIG00000009070(MYH4);ENSCHIG00000011344(-);ENSCHIG00000015009(MYO1F);ENSCHIG00000018025(TUBA1B);ENSCHIG00000018193(MYH7B);ENSCHIG00000020142(CXCL8);ENSCHIG00000020512(MYH3);ENSCHIG00000021035(TAB2);ENSCHIG00000021183(LPAR1);ENSCHIG00000022118(TUBB4B);ENSCHIG00000022450(LYN);ENSCHIG00000022988(…	K07374+K04448+K07375+K10352+K10352+K10352+K10356+K07374+K10352+K10030+K10352+K04404+K04289+K07375+K05854+K07374+K07374+K05748+K07374+K07375+K04379+K08738+K10352+K07375+K10352	https://www.genome.jp/dbget-bin/www_bget?map05130
Metabolism	Glycan biosynthesis and metabolism	Glycosylphosphatidylinositol(GPI)-anchor biosynthesis	3	25	0.453197	0.80406	ko00563	ENSCHIG00000007307(GPLD1);ENSCHIG00000018932(PIGB);ENSCHIG00000020192(-)	K01127+K05286+K08098	https://www.genome.jp/dbget-bin/www_bget?map00563
Cellular Processes	Transport and catabolism	Lysosome	14	136	0.473745	0.82835	ko04142	ENSCHIG00000004885(CTSF);ENSCHIG00000007841(-);ENSCHIG00000010830(IGF2R);ENSCHIG00000011172(AP1S1);ENSCHIG00000011235(SORT1);ENSCHIG00000012113(-);ENSCHIG00000012991(-);ENSCHIG00000013679(ARSA);ENSCHIG00000013901(CTSC);ENSCHIG00000013968(LAPTM5);ENSCHIG00000020875(CTSL);ENSCHIG00000023522(HYAL1);ENSCHIG00000023577(AP1G2);ENSCHIG00000026002(CTSH)	K01373+K12387+K06564+K12394+K12388+K06562+K21398+K01134+K01275+K12387+K01365+K01197+K12391+K01366	https://www.genome.jp/dbget-bin/www_bget?map04142
Environmental Information Processing	Signal transduction	AMPK signaling pathway	13	126	0.474419	0.82835	ko04152	ENSCHIG00000010534(CCND1);ENSCHIG00000014436(PRKAA2);ENSCHIG00000015877(PPARG);ENSCHIG00000017472(FBP2);ENSCHIG00000017550(GYS1);ENSCHIG00000017736(CCNA2);ENSCHIG00000018863(IGF1);ENSCHIG00000019616(LEP);ENSCHIG00000020405(SLC2A4);ENSCHIG00000020615(ACACB);ENSCHIG00000023593(CPT1B);ENSCHIG00000025069(CD36);MSTRG.6937(IRS1)	K04503+K07198+K08530+K03841+K00693+K06627+K05459+K05424+K07191+K01946+K19523+K06259+K16172	https://www.genome.jp/dbget-bin/www_bget?map04152
Organismal Systems	Nervous system	Glutamatergic synapse	13	126	0.474419	0.82835	ko04724	ENSCHIG00000004449(-);ENSCHIG00000009974(DLG4);ENSCHIG00000010044(PLD1);ENSCHIG00000011588(ADCY9);ENSCHIG00000017045(SLC1A3);ENSCHIG00000016993(PRKCB);ENSCHIG00000019488(CACNA1D);ENSCHIG00000022718(GRIN2C);ENSCHIG00000022874(ADCY5);ENSCHIG00000023089(SLC38A3);ENSCHIG00000023927(PRKCG);ENSCHIG00000024549(ADCY1);ENSCHIG00000026712(PLA2G4E)	K04632+K11828+K01115+K08049+K05614+K19662+K04851+K05211+K08045+K13576+K19663+K08041+K16342	https://www.genome.jp/dbget-bin/www_bget?map04724
Human Diseases	Cancers	Chemical carcinogenesis	9	86	0.47719	0.828803	ko05204	ENSCHIG00000004827(-);ENSCHIG00000009359(GSTM3);ENSCHIG00000010819(-);ENSCHIG00000012768(-);ENSCHIG00000016853(GSTA4);ENSCHIG00000017360(-);ENSCHIG00000017919(EPHX1);ENSCHIG00000019289(-);ENSCHIG00000024688(-)	K00079+K00799+K00799+K00799+K00799+K00799+K01253+K01014+K00799	https://www.genome.jp/dbget-bin/www_bget?map05204
Metabolism	Amino acid metabolism	Valine, leucine and isoleucine degradation	6	57	0.496849	0.853501	ko00280	ENSCHIG00000013439(AOX1);ENSCHIG00000016645(AACS);ENSCHIG00000021660(-);ENSCHIG00000022106(ALDH16A1);ENSCHIG00000022188(ABAT);ENSCHIG00000023248(-)	K00157+K01907+K00149+K00128+K13524+K00128	https://www.genome.jp/dbget-bin/www_bget?map00280
Environmental Information Processing	Signal transduction	Notch signaling pathway	6	57	0.496849	0.853501	ko04330	ENSCHIG00000010711(-);ENSCHIG00000015794(JAG2);ENSCHIG00000020787(DLL1);ENSCHIG00000020996(JAG1);ENSCHIG00000022041(RBPJ);ENSCHIG00000023115(LFNG)	K06061+K21635+K06051+K06052+K06053+K05948	https://www.genome.jp/dbget-bin/www_bget?map04330
Organismal Systems	Immune system	Toll and Imd signaling pathway	5	47	0.499169	0.853501	ko04624	ENSCHIG00000000437(ANK3);ENSCHIG00000004093(JUN);ENSCHIG00000008514(DUOX1);ENSCHIG00000018205(ANK2);ENSCHIG00000021035(TAB2)	K10380+K04448+K13411+K10380+K04404	https://www.genome.jp/dbget-bin/www_bget?map04624
Metabolism	Energy metabolism	Nitrogen metabolism	2	17	0.510268	0.864749	ko00910	ENSCHIG00000012435(CA3);ENSCHIG00000016188(CA2)	K01672+K18245	https://www.genome.jp/dbget-bin/www_bget?map00910
Human Diseases	Cancers	Central carbon metabolism in cancer	7	68	0.510988	0.864749	ko05230	ENSCHIG00000005138(PGAM2);ENSCHIG00000012393(HK2);ENSCHIG00000012621(SLC16A3);ENSCHIG00000015523(SLC2A1);ENSCHIG00000020547(EGFR);ENSCHIG00000023008(-);MSTRG.347(PGAM1)	K01834+K00844+K08180+K07299+K04361+K01834+K01834	https://www.genome.jp/dbget-bin/www_bget?map05230
Environmental Information Processing	Signal transduction	Hedgehog signaling pathway	5	48	0.518369	0.872765	ko04340	ENSCHIG00000006678(CDON);ENSCHIG00000007287(GLI1);ENSCHIG00000007592(GAS1);ENSCHIG00000010534(CCND1);ENSCHIG00000013620(ARRB1)	K20033+K16797+K06232+K04503+K04439	https://www.genome.jp/dbget-bin/www_bget?map04340
Human Diseases	Cancers	Endometrial cancer	6	59	0.531554	0.89042	ko05213	ENSCHIG00000010534(CCND1);ENSCHIG00000011819(GADD45B);ENSCHIG00000016621(GADD45G);ENSCHIG00000018029(CDH1);ENSCHIG00000020547(EGFR);ENSCHIG00000026793(-)	K04503+K04402+K04402+K05689+K04361+K05691	https://www.genome.jp/dbget-bin/www_bget?map05213
Organismal Systems	Immune system	C-type lectin receptor signaling pathway	10	101	0.543221	0.903199	ko04625	ENSCHIG00000004093(JUN);ENSCHIG00000011175(CCL17);ENSCHIG00000012617(RELB);ENSCHIG00000016262(BCL3);ENSCHIG00000017140(MAP3K14);ENSCHIG00000017356(PLCG2);ENSCHIG00000018766(EGR2);ENSCHIG00000022674(EGR3);ENSCHIG00000024116(NFATC4);ENSCHIG00000024426(CBLB)	K04448+K21083+K09253+K09258+K04466+K05859+K12496+K12497+K17334+K22517	https://www.genome.jp/dbget-bin/www_bget?map04625
Metabolism	Carbohydrate metabolism	Propanoate metabolism	4	39	0.544656	0.903199	ko00640	ENSCHIG00000020615(ACACB);ENSCHIG00000022188(ABAT);ENSCHIG00000023281(ACSS3);ENSCHIG00000023954(ACSS2)	K01946+K13524+K01908+K01895	https://www.genome.jp/dbget-bin/www_bget?map00640
Metabolism	Lipid metabolism	Arachidonic acid metabolism	10	102	0.556207	0.911395	ko00590	ENSCHIG00000000527(PTGS1);ENSCHIG00000004827(-);ENSCHIG00000005111(-);ENSCHIG00000007111(EPHX2);ENSCHIG00000012227(-);ENSCHIG00000013121(PRXL2B);ENSCHIG00000021527(-);ENSCHIG00000021573(CBR3);ENSCHIG00000024459(-);ENSCHIG00000026712(PLA2G4E)	K00509+K00079+K04119+K08726+K04119+K15717+K04119+K00084+K16817+K16342	https://www.genome.jp/dbget-bin/www_bget?map00590
Metabolism	Carbohydrate metabolism	Inositol phosphate metabolism	7	71	0.558233	0.911395	ko00562	ENSCHIG00000015013(PIP5K1B);ENSCHIG00000015058(INPPL1);ENSCHIG00000016031(-);ENSCHIG00000017356(PLCG2);ENSCHIG00000019789(INPP4B);ENSCHIG00000020993(PLCE1);ENSCHIG00000023057(ISYNA1)	K00889+K15909+K01803+K05859+K01109+K05860+K01858	https://www.genome.jp/dbget-bin/www_bget?map00562
Human Diseases	Infectious diseases	Malaria	7	71	0.558233	0.911395	ko05144	ENSCHIG00000001922(TGFB3);ENSCHIG00000011916(TGFB1);ENSCHIG00000015573(SDC2);ENSCHIG00000020142(CXCL8);ENSCHIG00000022660(TGFB2);ENSCHIG00000024483(THBS4);ENSCHIG00000025069(CD36)	K13377+K13375+K16336+K10030+K13376+K04659+K06259	https://www.genome.jp/dbget-bin/www_bget?map05144
Metabolism	Metabolism of cofactors and vitamins	Vitamin B6 metabolism	1	8	0.564123	0.911395	ko00750	ENSCHIG00000013439(AOX1)	K00157	https://www.genome.jp/dbget-bin/www_bget?map00750
Human Diseases	Cancer: overview	PD-L1 expression and PD-1 checkpoint pathway in cancer	10	103	0.569047	0.911395	ko05235	ENSCHIG00000003903(JAK2);ENSCHIG00000004093(JUN);ENSCHIG00000006676(CD3D);ENSCHIG00000006979(CD247);ENSCHIG00000017377(EML4);ENSCHIG00000020307(STAT3);ENSCHIG00000020547(EGFR);ENSCHIG00000020806(CSNK2A2);ENSCHIG00000024404(MAP2K6);ENSCHIG00000025384(FOS)	K04447+K04448+K06450+K06453+K15420+K04692+K04361+K03097+K04433+K04379	https://www.genome.jp/dbget-bin/www_bget?map05235
Metabolism	Metabolism of other amino acids	Selenocompound metabolism	2	19	0.571693	0.911395	ko00450	ENSCHIG00000013444(PAPSS2);ENSCHIG00000021009(TXNRD1)	K13811+K22182	https://www.genome.jp/dbget-bin/www_bget?map00450
Metabolism	Metabolism of cofactors and vitamins	Thiamine metabolism	2	19	0.571693	0.911395	ko00730	ENSCHIG00000007647(AK4);ENSCHIG00000011217(AK1)	K00939+K00939	https://www.genome.jp/dbget-bin/www_bget?map00730
Metabolism	Global and overview maps	2-Oxocarboxylic acid metabolism	2	19	0.571693	0.911395	ko01210	ENSCHIG00000003808(IDH2);ENSCHIG00000014252(IDH3A)	K00031+K00030	https://www.genome.jp/dbget-bin/www_bget?map01210
Human Diseases	Infectious diseases	Leishmaniasis	9	93	0.574601	0.911627	ko05140	ENSCHIG00000001922(TGFB3);ENSCHIG00000003903(JAK2);ENSCHIG00000004093(JUN);ENSCHIG00000011916(TGFB1);ENSCHIG00000016589(EEF1A2);ENSCHIG00000016993(PRKCB);ENSCHIG00000021035(TAB2);ENSCHIG00000022660(TGFB2);ENSCHIG00000025384(FOS)	K13377+K04447+K04448+K13375+K03231+K19662+K04404+K13376+K04379	https://www.genome.jp/dbget-bin/www_bget?map05140
Metabolism	Carbohydrate metabolism	Butanoate metabolism	3	30	0.578689	0.91372	ko00650	ENSCHIG00000016645(AACS);ENSCHIG00000021003(GAD2);ENSCHIG00000022188(ABAT)	K01907+K01580+K13524	https://www.genome.jp/dbget-bin/www_bget?map00650
Organismal Systems	Immune system	Chemokine signaling pathway	18	189	0.598022	0.934754	ko04062	ENSCHIG00000003903(JAK2);ENSCHIG00000011175(CCL17);ENSCHIG00000011588(ADCY9);ENSCHIG00000013620(ARRB1);ENSCHIG00000013798(CXCR4);ENSCHIG00000013813(SHC4);ENSCHIG00000014217(-);ENSCHIG00000015392(FGR);ENSCHIG00000016993(PRKCB);ENSCHIG00000020142(CXCL8);ENSCHIG00000020307(STAT3);ENSCHIG00000020902(ELMO1);ENSCHIG00000021617(PIK3R5);ENSCHIG00000021915(VAV2);ENSCHIG00000022450(LYN);ENSCHIG00000022874(…	K04447+K21083+K08049+K04439+K04189+K17449+K05505+K08891+K19662+K10030+K04692+K12366+K21290+K05730+K05854+K08045+K08041+K05871	https://www.genome.jp/dbget-bin/www_bget?map04062
Metabolism	Glycan biosynthesis and metabolism	Glycosaminoglycan biosynthesis - chondroitin sulfate / dermatan sulfate	2	20	0.600237	0.934754	ko00532	ENSCHIG00000011828(CHPF);ENSCHIG00000015554(CHST11)	K00747+K01017	https://www.genome.jp/dbget-bin/www_bget?map00532
Organismal Systems	Sensory system	Phototransduction - fly	3	31	0.601523	0.934754	ko04745	ENSCHIG00000006698(TRPC4);ENSCHIG00000022969(CAMK2B);ENSCHIG00000025051(CAMK2A)	K04967+K04515+K04515	https://www.genome.jp/dbget-bin/www_bget?map04745
Human Diseases	Infectious diseases	Pertussis	7	74	0.603341	0.934754	ko05133	ENSCHIG00000004093(JUN);ENSCHIG00000012570(C1S);ENSCHIG00000014396(C2);ENSCHIG00000019405(SERPING1);ENSCHIG00000020142(CXCL8);ENSCHIG00000023479(C1R);ENSCHIG00000025384(FOS)	K04448+K01331+K01332+K04001+K10030+K01330+K04379	https://www.genome.jp/dbget-bin/www_bget?map05133
Human Diseases	Cancers	Acute myeloid leukemia	6	64	0.613422	0.945026	ko05221	ENSCHIG00000008305(ZBTB16);ENSCHIG00000010534(CCND1);ENSCHIG00000011320(DUSP6);ENSCHIG00000017436(MPO);ENSCHIG00000017736(CCNA2);ENSCHIG00000020307(STAT3)	K10055+K04503+K21946+K10789+K06627+K04692	https://www.genome.jp/dbget-bin/www_bget?map05221
Human Diseases	Infectious diseases	Epstein-Barr virus infection	25	264	0.615699	0.945026	ko05169	ENSCHIG00000004093(JUN);ENSCHIG00000006676(CD3D);ENSCHIG00000006979(CD247);ENSCHIG00000006945(CDK2);ENSCHIG00000007326(E2F2);ENSCHIG00000009614(-);ENSCHIG00000010534(CCND1);ENSCHIG00000011819(GADD45B);ENSCHIG00000012617(RELB);ENSCHIG00000016621(GADD45G);ENSCHIG00000016771(TRAF5);ENSCHIG00000017140(MAP3K14);ENSCHIG00000017356(PLCG2);ENSCHIG00000017736(CCNA2);ENSCHIG00000017824(NEDD4);ENSCHIG000000…	K04448+K06450+K06453+K02206+K09389+K06751+K04503+K04402+K09253+K04402+K09849+K04466+K05859+K06627+K10591+K03875+K04692+K04404+K06053+K05854+K06626+K04433+K08738+K12646+K03031	https://www.genome.jp/dbget-bin/www_bget?map05169
Human Diseases	Neurodegenerative diseases	Prion diseases	3	32	0.623525	0.947574	ko05020	ENSCHIG00000013038(NCAM1);ENSCHIG00000014184(PRNP);ENSCHIG00000022705(EGR1)	K06491+K05634+K09203	https://www.genome.jp/dbget-bin/www_bget?map05020
Metabolism	Amino acid metabolism	Cysteine and methionine metabolism	5	54	0.625973	0.947574	ko00270	ENSCHIG00000001308(SRM);ENSCHIG00000006391(DNMT3B);ENSCHIG00000014317(TST);ENSCHIG00000021041(CDO1);ENSCHIG00000025257(GCLM)	K00797+K17399+K01011+K00456+K11205	https://www.genome.jp/dbget-bin/www_bget?map00270
Metabolism	Lipid metabolism	Ether lipid metabolism	5	54	0.625973	0.947574	ko00565	ENSCHIG00000008758(LPCAT1);ENSCHIG00000010044(PLD1);ENSCHIG00000020725(PLPP1);ENSCHIG00000024459(-);ENSCHIG00000026712(PLA2G4E)	K13510+K01115+K01080+K16817+K16342	https://www.genome.jp/dbget-bin/www_bget?map00565
Metabolism	Lipid metabolism	Glycerophospholipid metabolism	10	108	0.630697	0.950366	ko00564	ENSCHIG00000008758(LPCAT1);ENSCHIG00000010044(PLD1);ENSCHIG00000010497(PTDSS2);ENSCHIG00000016897(CRLS1);ENSCHIG00000020725(PLPP1);ENSCHIG00000024459(-);ENSCHIG00000024860(PNPLA7);ENSCHIG00000025469(GPAT3);ENSCHIG00000025662(DGKD);ENSCHIG00000026712(PLA2G4E)	K13510+K01115+K08730+K08744+K01080+K16817+K14676+K13506+K00901+K16342	https://www.genome.jp/dbget-bin/www_bget?map00564
Metabolism	Amino acid metabolism	Alanine, aspartate and glutamate metabolism	4	44	0.642305	0.959328	ko00250	ENSCHIG00000018279(ADSS1);ENSCHIG00000021003(GAD2);ENSCHIG00000022188(ABAT);ENSCHIG00000022371(CAD)	K01939+K01580+K13524+K11540	https://www.genome.jp/dbget-bin/www_bget?map00250
Human Diseases	Cardiovascular diseases	Viral myocarditis	10	109	0.642459	0.959328	ko05416	ENSCHIG00000009614(-);ENSCHIG00000010534(CCND1);ENSCHIG00000010887(SGCG);ENSCHIG00000014532(SGCA);ENSCHIG00000016051(CD86);ENSCHIG00000017127(MYH6);ENSCHIG00000019457(SGCD);ENSCHIG00000021214(MYH7);ENSCHIG00000025818(SGCB);ENSCHIG00000025853(-)	K06751+K04503+K12564+K12565+K05413+K17751+K12563+K17751+K12566+K08738	https://www.genome.jp/dbget-bin/www_bget?pathway+map05416
Metabolism	Metabolism of cofactors and vitamins	Riboflavin metabolism	1	10	0.64588	0.960091	ko00740	ENSCHIG00000021831(BLVRB)	K05901	https://www.genome.jp/dbget-bin/www_bget?map00740
Metabolism	Lipid metabolism	Steroid biosynthesis	2	22	0.652958	0.961948	ko00100	ENSCHIG00000008956(TM7SF2);ENSCHIG00000009239(CYP24A1)	K00222+K07436	https://www.genome.jp/dbget-bin/www_bget?map00100
Metabolism	Glycan biosynthesis and metabolism	Mannose type O-glycan biosyntheis	2	22	0.652958	0.961948	ko00515	ENSCHIG00000015609(LARGE1);ENSCHIG00000025120(CRPPA)	K09668+K21031	https://www.genome.jp/dbget-bin/www_bget?map00515
Metabolism	Carbohydrate metabolism	Citrate cycle (TCA cycle)	3	34	0.664982	0.971541	ko00020	ENSCHIG00000003808(IDH2);ENSCHIG00000006876(OGDH);ENSCHIG00000014252(IDH3A)	K00031+K00164+K00030	https://www.genome.jp/dbget-bin/www_bget?map00020
Organismal Systems	Immune system	Th1 and Th2 cell differentiation	10	111	0.665358	0.971541	ko04658	ENSCHIG00000003903(JAK2);ENSCHIG00000004093(JUN);ENSCHIG00000006676(CD3D);ENSCHIG00000006979(CD247);ENSCHIG00000010711(-);ENSCHIG00000015794(JAG2);ENSCHIG00000020787(DLL1);ENSCHIG00000020996(JAG1);ENSCHIG00000022041(RBPJ);ENSCHIG00000025384(FOS)	K04447+K04448+K06450+K06453+K06061+K21635+K06051+K06052+K06053+K04379	https://www.genome.jp/dbget-bin/www_bget?map04658
Human Diseases	Infectious diseases	Chagas disease (American trypanosomiasis)	12	133	0.670276	0.974409	ko05142	ENSCHIG00000001922(TGFB3);ENSCHIG00000004093(JUN);ENSCHIG00000004449(-);ENSCHIG00000006676(CD3D);ENSCHIG00000006979(CD247);ENSCHIG00000011916(TGFB1);ENSCHIG00000020142(CXCL8);ENSCHIG00000020858(SERPINE1);ENSCHIG00000021016(GNA14);ENSCHIG00000022660(TGFB2);ENSCHIG00000024549(ADCY1);ENSCHIG00000025384(FOS)	K13377+K04448+K04632+K06450+K06453+K13375+K10030+K03982+K04636+K13376+K08041+K04379	https://www.genome.jp/dbget-bin/www_bget?map05142
Metabolism	Amino acid metabolism	Phenylalanine metabolism	2	23	0.677168	0.976828	ko00360	ENSCHIG00000006644(-);ENSCHIG00000013689(DDC)	K00276+K01593	https://www.genome.jp/dbget-bin/www_bget?map00360
Metabolism	Metabolism of cofactors and vitamins	Ubiquinone and other terpenoid-quinone biosynthesis	1	11	0.680819	0.976828	ko00130	ENSCHIG00000025722(NQO1)	K00355	https://www.genome.jp/dbget-bin/www_bget?map00130
Genetic Information Processing	Folding, sorting and degradation	Sulfur relay system	1	11	0.680819	0.976828	ko04122	ENSCHIG00000014317(TST)	K01011	https://www.genome.jp/dbget-bin/www_bget?map04122
Human Diseases	Cancers	Renal cell carcinoma	6	69	0.686651	0.98011	ko05211	ENSCHIG00000001922(TGFB3);ENSCHIG00000004093(JUN);ENSCHIG00000011916(TGFB1);ENSCHIG00000015523(SLC2A1);ENSCHIG00000016948(EGLN3);ENSCHIG00000022660(TGFB2)	K13377+K04448+K13375+K07299+K09592+K13376	https://www.genome.jp/dbget-bin/www_bget?map05211
Environmental Information Processing	Signal transduction	VEGF signaling pathway	5	58	0.689047	0.98011	ko04370	ENSCHIG00000016993(PRKCB);ENSCHIG00000017356(PLCG2);ENSCHIG00000021681(SPHK1);ENSCHIG00000023927(PRKCG);ENSCHIG00000026712(PLA2G4E)	K19662+K05859+K04718+K19663+K16342	https://www.genome.jp/dbget-bin/www_bget?map04370
Organismal Systems	Immune system	Th17 cell differentiation	11	125	0.698966	0.989951	ko04659	ENSCHIG00000003903(JAK2);ENSCHIG00000004093(JUN);ENSCHIG00000006676(CD3D);ENSCHIG00000006979(CD247);ENSCHIG00000011916(TGFB1);ENSCHIG00000013774(SMAD3);ENSCHIG00000019440(-);ENSCHIG00000020307(STAT3);ENSCHIG00000025384(FOS);ENSCHIG00000025775(RORA);ENSCHIG00000026695(RXRG)	K04447+K04448+K06450+K06453+K13375+K23605+K09093+K04692+K04379+K08532+K08526	https://www.genome.jp/dbget-bin/www_bget?map04659
Metabolism	Lipid metabolism	Fatty acid degradation	4	49	0.725136	1	ko00071	ENSCHIG00000021660(-);ENSCHIG00000022106(ALDH16A1);ENSCHIG00000023248(-);ENSCHIG00000023593(CPT1B)	K00149+K00128+K00128+K19523	https://www.genome.jp/dbget-bin/www_bget?map00071
Organismal Systems	Excretory system	Vasopressin-regulated water reabsorption	4	49	0.725136	1	ko04962	ENSCHIG00000004449(-);ENSCHIG00000011588(ADCY9);ENSCHIG00000013760(-);ENSCHIG00000025878(ARHGDIG)	K04632+K08049+K10415+K12462	https://www.genome.jp/dbget-bin/www_bget?map04962
Environmental Information Processing	Signal transduction	Hippo signaling pathway -fly	6	72	0.725948	1	ko04391	ENSCHIG00000012879(WWC1);ENSCHIG00000013481(LLGL2);ENSCHIG00000019714(RASSF4);ENSCHIG00000022720(CCNE2);ENSCHIG00000023383(CRB1);ENSCHIG00000023662(TP63)	K16685+K06094+K09851+K06626+K16681+K10149	https://www.genome.jp/dbget-bin/www_bget?map04391
Human Diseases	Immune diseases	Inflammatiory bowel disease (IBD)	7	84	0.734116	1	ko05321	ENSCHIG00000001922(TGFB3);ENSCHIG00000004093(JUN);ENSCHIG00000011916(TGFB1);ENSCHIG00000013774(SMAD3);ENSCHIG00000020307(STAT3);ENSCHIG00000022660(TGFB2);ENSCHIG00000025775(RORA)	K13377+K04448+K13375+K23605+K04692+K13376+K08532	https://www.genome.jp/dbget-bin/www_bget?map05321
Genetic Information Processing	Replication and repair	Non-homologous end-joining	1	13	0.740707	1	ko03450	ENSCHIG00000009155(FEN1)	K04799	https://www.genome.jp/dbget-bin/www_bget?map03450
Human Diseases	Cancers	Prostate cancer	8	96	0.74209	1	ko05215	ENSCHIG00000000147(PLAT);ENSCHIG00000006945(CDK2);ENSCHIG00000007326(E2F2);ENSCHIG00000010534(CCND1);ENSCHIG00000015138(ETV5);ENSCHIG00000018863(IGF1);ENSCHIG00000020547(EGFR);ENSCHIG00000022720(CCNE2)	K01343+K02206+K09389+K04503+K15593+K05459+K04361+K06626	https://www.genome.jp/dbget-bin/www_bget?map05215
Organismal Systems	Immune system	Fc epsilon RI signaling pathway	6	74	0.750155	1	ko04664	ENSCHIG00000017356(PLCG2);ENSCHIG00000017530(GAB2);ENSCHIG00000021915(VAV2);ENSCHIG00000022450(LYN);ENSCHIG00000024404(MAP2K6);ENSCHIG00000026712(PLA2G4E)	K05859+K08091+K05730+K05854+K04433+K16342	https://www.genome.jp/dbget-bin/www_bget?map04662
Genetic Information Processing	Replication and repair	Fanconi anemia pathway	4	51	0.753982	1	ko03460	ENSCHIG00000010328(POLH);ENSCHIG00000018966(RPA2);ENSCHIG00000026740(BRCA1);ENSCHIG00000026747(RAD51)	K03509+K10739+K10605+K04482	https://www.genome.jp/dbget-bin/www_bget?map03460
Organismal Systems	Nervous system	Dopaminergic synapse	12	142	0.754711	1	ko04728	ENSCHIG00000004449(-);ENSCHIG00000012226(KIF5C);ENSCHIG00000012884(KCNJ5);ENSCHIG00000013689(DDC);ENSCHIG00000013620(ARRB1);ENSCHIG00000016993(PRKCB);ENSCHIG00000019488(CACNA1D);ENSCHIG00000022874(ADCY5);ENSCHIG00000022969(CAMK2B);ENSCHIG00000023927(PRKCG);ENSCHIG00000025051(CAMK2A);ENSCHIG00000025384(FOS)	K04632+K10396+K04999+K01593+K04439+K19662+K04851+K08045+K04515+K19663+K04515+K04379	https://www.genome.jp/dbget-bin/www_bget?map04728
Metabolism	Global and overview maps	Biosynthesis of amino acids	7	86	0.756284	1	ko01230	ENSCHIG00000003808(IDH2);ENSCHIG00000005138(PGAM2);ENSCHIG00000013438(SHMT1);ENSCHIG00000014252(IDH3A);ENSCHIG00000016031(-);ENSCHIG00000023008(-);MSTRG.347(PGAM1)	K00031+K01834+K00600+K00030+K01803+K01834+K01834	https://www.genome.jp/dbget-bin/www_bget?map01230
Environmental Information Processing	Signal transduction	Hippo signaling pathway - multiple species	2	27	0.760481	1	ko04392	ENSCHIG00000012879(WWC1);ENSCHIG00000019714(RASSF4)	K16685+K09851	https://www.genome.jp/dbget-bin/www_bget?map04392
Human Diseases	Infectious disease: bacterial	Yersinia infection	12	143	0.763115	1	ko05135	ENSCHIG00000004093(JUN);ENSCHIG00000015013(PIP5K1B);ENSCHIG00000015239(RPS6KA1);ENSCHIG00000016479(RPS6KA2);ENSCHIG00000020142(CXCL8);ENSCHIG00000021035(TAB2);ENSCHIG00000021915(VAV2);ENSCHIG00000023712(-);ENSCHIG00000024404(MAP2K6);ENSCHIG00000024454(GIT2);ENSCHIG00000025384(FOS);ENSCHIG00000026234(PTK2B)	K04448+K00889+K04373+K04373+K10030+K04404+K05730+K05748+K04433+K12487+K04379+K05871	https://www.genome.jp/dbget-bin/www_bget?map05135
Metabolism	Glycan biosynthesis and metabolism	Glycosaminoglycan biosynthesis - keratan sulfate	1	14	0.766299	1	ko00533	ENSCHIG00000009561(B3GNT2)	K00741	https://www.genome.jp/dbget-bin/www_bget?map00533
Organismal Systems	Digestive system	Fat digestion and absorption	4	52	0.767505	1	ko04975	ENSCHIG00000020725(PLPP1);ENSCHIG00000021348(-);ENSCHIG00000024104(ABCA1);ENSCHIG00000025069(CD36)	K01080+K08757+K05641+K06259	https://www.genome.jp/dbget-bin/www_bget?map04975
Metabolism	Carbohydrate metabolism	Pentose phosphate pathway	2	28	0.778162	1	ko00030	ENSCHIG00000016122(GPI);ENSCHIG00000017472(FBP2)	K01810+K03841	https://www.genome.jp/dbget-bin/www_bget?map00030
Metabolism	Amino acid metabolism	Tyrosine metabolism	3	41	0.783518	1	ko00350	ENSCHIG00000006644(-);ENSCHIG00000013439(AOX1);ENSCHIG00000013689(DDC)	K00276+K00157+K01593	https://www.genome.jp/dbget-bin/www_bget?map00350
Human Diseases	Infectious diseases	Salmonella infection	22	258	0.795177	1	ko05132	ENSCHIG00000004093(JUN);ENSCHIG00000009461(MYL12B);ENSCHIG00000008714(MYH8);ENSCHIG00000009070(MYH4);ENSCHIG00000011344(-);ENSCHIG00000012025(-);ENSCHIG00000012713(RHOB);ENSCHIG00000013760(-);ENSCHIG00000015436(KLC2);ENSCHIG00000015995(FLNB);ENSCHIG00000016760(RHOJ);ENSCHIG00000017889(S100A10);ENSCHIG00000018193(MYH7B);ENSCHIG00000020142(CXCL8);ENSCHIG00000020512(MYH3);ENSCHIG00000021035(TAB2);EN…	K04448+K12757+K10352+K10352+K10352+K23934+K07856+K10415+K10407+K04437+K07864+K17274+K10352+K10030+K10352+K04404+K04433+K04379+K08738+K23938+K10352+K10352	https://www.genome.jp/dbget-bin/www_bget?map05132
Organismal Systems	Immune system	Cytosolic DNA-sensing pathway	5	67	0.803058	1	ko04623	ENSCHIG00000006747(-);ENSCHIG00000008824(-);ENSCHIG00000018397(CGAS);ENSCHIG00000020304(IL33);ENSCHIG00000025883(DDX58)	K12965+K03024+K17834+K12967+K12646	https://www.genome.jp/dbget-bin/www_bget?map04623
Human Diseases	Infectious diseases	Measles	14	172	0.812061	1	ko05162	ENSCHIG00000004093(JUN);ENSCHIG00000006676(CD3D);ENSCHIG00000006945(CDK2);ENSCHIG00000010534(CCND1);ENSCHIG00000019848(IFIH1);ENSCHIG00000020307(STAT3);ENSCHIG00000020806(CSNK2A2);ENSCHIG00000021035(TAB2);ENSCHIG00000022720(CCNE2);ENSCHIG00000024426(CBLB);ENSCHIG00000025384(FOS);ENSCHIG00000025411(HSPA6);ENSCHIG00000025853(-);ENSCHIG00000025883(DDX58)	K04448+K06450+K02206+K04503+K12647+K04692+K03097+K04404+K06626+K22517+K04379+K03283+K08738+K12646	https://www.genome.jp/dbget-bin/www_bget?map05162
Environmental Information Processing	Signal transduction	Ras signaling pathway	22	262	0.817322	1	ko04014	ENSCHIG00000010044(PLD1);ENSCHIG00000011455(FGF18);ENSCHIG00000013813(SHC4);ENSCHIG00000015574(FGF7);ENSCHIG00000016993(PRKCB);ENSCHIG00000017356(PLCG2);ENSCHIG00000017530(GAB2);ENSCHIG00000018863(IGF1);ENSCHIG00000019080(NGFR);ENSCHIG00000019161(ANGPT2);ENSCHIG00000019587(FLT1);ENSCHIG00000020547(EGFR);ENSCHIG00000020738(FGF9);ENSCHIG00000020993(PLCE1);ENSCHIG00000023122(NTRK2);ENSCHIG0000002392…	K01115+K04358+K17449+K04358+K19662+K05859+K08091+K05459+K02583+K05466+K05096+K04361+K04358+K05860+K04360+K19663+K16817+K04358+K05461+K17638+K16342+K17630	https://www.genome.jp/dbget-bin/www_bget?map04014
Human Diseases	Immune diseases	Rheumatoid arthritis	10	128	0.82293	1	ko05323	ENSCHIG00000001922(TGFB3);ENSCHIG00000004093(JUN);ENSCHIG00000011916(TGFB1);ENSCHIG00000014217(-);ENSCHIG00000016051(CD86);ENSCHIG00000019587(FLT1);ENSCHIG00000020142(CXCL8);ENSCHIG00000020875(CTSL);ENSCHIG00000022660(TGFB2);ENSCHIG00000025384(FOS)	K13377+K04448+K13375+K05505+K05413+K05096+K10030+K01365+K13376+K04379	https://www.genome.jp/dbget-bin/www_bget?map05323
Metabolism	Lipid metabolism	alpha-Linolenic acid metabolism	2	31	0.824503	1	ko00592	ENSCHIG00000024459(-);ENSCHIG00000026712(PLA2G4E)	K16817+K16342	https://www.genome.jp/dbget-bin/www_bget?map00592
Organismal Systems	Immune system	Toll-like receptor signaling pathway	8	105	0.825017	1	ko04620	ENSCHIG00000004093(JUN);ENSCHIG00000014910(SPP1);ENSCHIG00000016051(CD86);ENSCHIG00000017886(MAP3K8);ENSCHIG00000020142(CXCL8);ENSCHIG00000021035(TAB2);ENSCHIG00000024404(MAP2K6);ENSCHIG00000025384(FOS)	K04448+K06250+K05413+K04415+K10030+K04404+K04433+K04379	https://www.genome.jp/dbget-bin/www_bget?map04620
Organismal Systems	Immune system	T cell receptor signaling pathway	9	117	0.827351	1	ko04660	ENSCHIG00000004093(JUN);ENSCHIG00000006676(CD3D);ENSCHIG00000006979(CD247);ENSCHIG00000017140(MAP3K14);ENSCHIG00000017886(MAP3K8);ENSCHIG00000020978(CARD11);ENSCHIG00000021915(VAV2);ENSCHIG00000024426(CBLB);ENSCHIG00000025384(FOS)	K04448+K06450+K06453+K04466+K04415+K07367+K05730+K22517+K04379	https://www.genome.jp/dbget-bin/www_bget?map04660
Metabolism	Lipid metabolism	Fatty acid biosynthesis	1	17	0.828905	1	ko00061	ENSCHIG00000020615(ACACB)	K01946	https://www.genome.jp/dbget-bin/www_bget?map00061
Cellular Processes	Cell growth and death	Apoptosis - multiple species	3	45	0.834149	1	ko04215	ENSCHIG00000019080(NGFR);ENSCHIG00000024623(-);ENSCHIG00000025853(-)	K02583+K16943+K08738	https://www.genome.jp/dbget-bin/www_bget?map04215
Human Diseases	Endocrine and metabolic diseases	Type I diabetes mellitus	6	83	0.839872	1	ko04940	ENSCHIG00000009614(-);ENSCHIG00000014039(PTPRN);ENSCHIG00000016051(CD86);ENSCHIG00000018892(PTPRN2);ENSCHIG00000021003(GAD2);ENSCHIG00000025090(CPE)	K06751+K07817+K05413+K07817+K01580+K01294	https://www.genome.jp/dbget-bin/www_bget?map04940
Human Diseases	Infectious diseases	Vibrio cholerae infection	4	59	0.8464	1	ko05110	ENSCHIG00000004449(-);ENSCHIG00000011588(ADCY9);ENSCHIG00000015372(SEC61A2);ENSCHIG00000017356(PLCG2)	K04632+K08049+K10956+K05859	https://www.genome.jp/dbget-bin/www_bget?map05110
Environmental Information Processing	Signaling molecules and interaction	Neuroactive ligand-receptor interaction	28	338	0.861361	1	ko04080	ENSCHIG00000003956(PTH2R);ENSCHIG00000008918(P2RY1);ENSCHIG00000008916(HTR1B);ENSCHIG00000011152(GPR83);ENSCHIG00000011193(-);ENSCHIG00000011485(GLRA3);ENSCHIG00000011883(EDN1);ENSCHIG00000012516(PTGFR);ENSCHIG00000014506(CHRNB1);ENSCHIG00000014693(CHRNG);ENSCHIG00000016712(ADORA2B);ENSCHIG00000016921(HTR2A);ENSCHIG00000017279(CHRNA5);ENSCHIG00000017316(LPAR3);ENSCHIG00000017957(GABRG1);ENSCHIG00…	K04586+K04270+K04153+K04210+K04153+K05195+K16366+K04262+K04812+K04818+K04267+K04157+K04807+K04294+K05186+K04803+K05424+K04197+K04816+K04289+K04320+K12333+K05211+K04194+K08397+K05196+K05222+K05219	https://www.genome.jp/dbget-bin/www_bget?map04080
Environmental Information Processing	Signal transduction	Sphingolipid signaling pathway	9	123	0.867796	1	ko04071	ENSCHIG00000006098(CERS4);ENSCHIG00000010044(PLD1);ENSCHIG00000010672(-);ENSCHIG00000016993(PRKCB);ENSCHIG00000017530(GAB2);ENSCHIG00000021681(SPHK1);ENSCHIG00000023132(ACER2);ENSCHIG00000023927(PRKCG);ENSCHIG00000024066(MAP3K5)	K04710+K01115+K23727+K19662+K08091+K04718+K01441+K19663+K04426	https://www.genome.jp/dbget-bin/www_bget?map04071
Organismal Systems	Environmental adaptation	Circadian rhythm	2	35	0.872714	1	ko04710	ENSCHIG00000014436(PRKAA2);ENSCHIG00000025775(RORA)	K07198+K08532	https://www.genome.jp/dbget-bin/www_bget?map04710
Human Diseases	Infectious disease: viral	Human immunodeficiency virus 1 infection	22	274	0.873372	1	ko05170	ENSCHIG00000000353(CDK1);ENSCHIG00000004093(JUN);ENSCHIG00000006676(CD3D);ENSCHIG00000006979(CD247);ENSCHIG00000009614(-);ENSCHIG00000011172(AP1S1);ENSCHIG00000013798(CXCR4);ENSCHIG00000014721(CCNB2);ENSCHIG00000016273(-);ENSCHIG00000016771(TRAF5);ENSCHIG00000016993(PRKCB);ENSCHIG00000017356(PLCG2);ENSCHIG00000018397(CGAS);ENSCHIG00000021035(TAB2);ENSCHIG00000023577(AP1G2);ENSCHIG00000023927(PRKC…	K02087+K04448+K06450+K06453+K06751+K12394+K04189+K21770+K05868+K09849+K19662+K05859+K17834+K04404+K12391+K19663+K17334+K04433+K02216+K04379+K08738+K05871	https://www.genome.jp/dbget-bin/www_bget?map05170
Human Diseases	Infectious diseases	African trypanosomiasis	3	49	0.874242	1	ko05143	ENSCHIG00000016993(PRKCB);ENSCHIG00000021348(-);ENSCHIG00000023927(PRKCG)	K19662+K08757+K19663	https://www.genome.jp/dbget-bin/www_bget?map05143
Human Diseases	Infectious diseases	Human cytomegalovirus infection	21	264	0.878588	1	ko05163	ENSCHIG00000004449(-);ENSCHIG00000007326(E2F2);ENSCHIG00000009614(-);ENSCHIG00000010534(CCND1);ENSCHIG00000011588(ADCY9);ENSCHIG00000012823(IL10RA);ENSCHIG00000013798(CXCR4);ENSCHIG00000016771(TRAF5);ENSCHIG00000016993(PRKCB);ENSCHIG00000018397(CGAS);ENSCHIG00000020142(CXCL8);ENSCHIG00000020307(STAT3);ENSCHIG00000020547(EGFR);ENSCHIG00000022874(ADCY5);ENSCHIG00000023927(PRKCG);ENSCHIG00000024116(…	K04632+K09389+K06751+K04503+K08049+K05134+K04189+K09849+K19662+K17834+K10030+K04692+K04361+K08045+K19663+K17334+K04433+K08041+K08738+K06621+K05871	https://www.genome.jp/dbget-bin/www_bget?map05163
Organismal Systems	Nervous system	Retrograde endocannabinoid signaling	13	173	0.882614	1	ko04723	ENSCHIG00000011090(MGLL);ENSCHIG00000011011(RIMS1);ENSCHIG00000011588(ADCY9);ENSCHIG00000012884(KCNJ5);ENSCHIG00000013440(CACNA1S);ENSCHIG00000016993(PRKCB);ENSCHIG00000017957(GABRG1);ENSCHIG00000019488(CACNA1D);ENSCHIG00000022914(NDUFB3);ENSCHIG00000022874(ADCY5);ENSCHIG00000023927(PRKCG);ENSCHIG00000024549(ADCY1);ENSCHIG00000025996(-)	K01054+K15291+K08049+K04999+K04857+K19662+K05186+K04851+K03959+K08045+K19663+K08041+K03944	https://www.genome.jp/dbget-bin/www_bget?map04723
Human Diseases	Infectious diseases	Kaposi sarcoma-associated herpesvirus infection	17	220	0.885297	1	ko05167	ENSCHIG00000003903(JAK2);ENSCHIG00000004093(JUN);ENSCHIG00000007326(E2F2);ENSCHIG00000009614(-);ENSCHIG00000010534(CCND1);ENSCHIG00000014217(-);ENSCHIG00000016051(CD86);ENSCHIG00000017356(PLCG2);ENSCHIG00000019161(ANGPT2);ENSCHIG00000020142(CXCL8);ENSCHIG00000020307(STAT3);ENSCHIG00000021617(PIK3R5);ENSCHIG00000022450(LYN);ENSCHIG00000024116(NFATC4);ENSCHIG00000024404(MAP2K6);ENSCHIG00000025384(F…	K04447+K04448+K09389+K06751+K04503+K05505+K05413+K05859+K05466+K10030+K04692+K21290+K05854+K17334+K04433+K04379+K08738	https://www.genome.jp/dbget-bin/www_bget?map05167
Metabolism	Global and overview maps	Fatty acid metabolism	4	64	0.887806	1	ko01212	ENSCHIG00000002858(ELOVL2);ENSCHIG00000020567(ELOVL3);ENSCHIG00000023593(CPT1B);ENSCHIG00000026086(HACD1)	K10205+K10248+K19523+K10703	https://www.genome.jp/dbget-bin/www_bget?map01212
Human Diseases	Infectious diseases	Bacterial invasion of epithelial cells	6	90	0.889987	1	ko05100	ENSCHIG00000010009(CAV3);ENSCHIG00000013813(SHC4);ENSCHIG00000018029(CDH1);ENSCHIG00000020902(ELMO1);ENSCHIG00000023712(-);ENSCHIG00000026793(-)	K12959+K17449+K05689+K12366+K05748+K05691	https://www.genome.jp/dbget-bin/www_bget?map05100
Metabolism	Glycan biosynthesis and metabolism	Glycosaminoglycan degradation	1	22	0.898276	1	ko00531	ENSCHIG00000023522(HYAL1)	K01197	https://www.genome.jp/dbget-bin/www_bget?map00531
Organismal Systems	Development	Dorso-ventral axis formation	1	22	0.898276	1	ko04320	ENSCHIG00000020547(EGFR)	K04361	https://www.genome.jp/dbget-bin/www_bget?map04320
Metabolism	Lipid metabolism	Steroid hormone biosynthesis	5	79	0.900594	1	ko00140	ENSCHIG00000005111(-);ENSCHIG00000012227(-);ENSCHIG00000012833(CYP7B1);ENSCHIG00000021527(-);ENSCHIG00000022151(CYP11A1)	K04119+K04119+K07430+K04119+K00498	https://www.genome.jp/dbget-bin/www_bget?map00140
Metabolism	Carbohydrate metabolism	Glyoxylate and dicarboxylate metabolism	2	39	0.908456	1	ko00630	ENSCHIG00000013438(SHMT1);ENSCHIG00000023954(ACSS2)	K00600+K01895	https://www.genome.jp/dbget-bin/www_bget?map00630
Metabolism	Metabolism of cofactors and vitamins	Porphyrin and chlorophyll metabolism	2	39	0.908456	1	ko00860	ENSCHIG00000016700(HMOX1);ENSCHIG00000021831(BLVRB)	K00510+K05901	https://www.genome.jp/dbget-bin/www_bget?map00860
Human Diseases	Substance dependence	Nicotine addiction	2	39	0.908456	1	ko05033	ENSCHIG00000017957(GABRG1);ENSCHIG00000022718(GRIN2C)	K05186+K05211	https://www.genome.jp/dbget-bin/www_bget?map05033
Organismal Systems	Endocrine system	Prolactin signaling pathway	5	81	0.911928	1	ko04917	ENSCHIG00000003903(JAK2);ENSCHIG00000010534(CCND1);ENSCHIG00000013813(SHC4);ENSCHIG00000020307(STAT3);ENSCHIG00000025384(FOS)	K04447+K04503+K17449+K04692+K04379	https://www.genome.jp/dbget-bin/www_bget?map04917
Genetic Information Processing	Folding, sorting and degradation	Ubiquitin mediated proteolysis	11	157	0.916067	1	ko04120	ENSCHIG00000016162(-);ENSCHIG00000017670(UBE2I);ENSCHIG00000017824(NEDD4);ENSCHIG00000019384(-);ENSCHIG00000020079(-);ENSCHIG00000022729(-);ENSCHIG00000024373(FBXW7);ENSCHIG00000024426(CBLB);ENSCHIG00000025320(UBE2S);ENSCHIG00000026351(MAP3K1);ENSCHIG00000026740(BRCA1)	K06688+K10577+K10591+K03875+K03363+K10576+K10260+K22517+K10583+K04416+K10605	https://www.genome.jp/dbget-bin/www_bget?map04120
Human Diseases	Neurodegenerative diseases	Amyotrophic lateral sclerosis (ALS)	4	69	0.919115	1	ko05014	ENSCHIG00000022718(GRIN2C);ENSCHIG00000024066(MAP3K5);ENSCHIG00000024404(MAP2K6);ENSCHIG00000025853(-)	K05211+K04426+K04433+K08738	https://www.genome.jp/dbget-bin/www_bget?map05014
Human Diseases	Infectious diseases	Staphylococcus aureus infection	8	121	0.919744	1	ko05150	ENSCHIG00000010632(KRT17);ENSCHIG00000012570(C1S);ENSCHIG00000014396(C2);ENSCHIG00000014749(KRT14);ENSCHIG00000020774(-);ENSCHIG00000022942(-);ENSCHIG00000023479(C1R);ENSCHIG00000023628(-)	K07604+K01331+K01332+K07604+K04004+K01335+K01330+K07604	https://www.genome.jp/dbget-bin/www_bget?map05150
Organismal Systems	Nervous system	Synaptic vesicle cycle	5	83	0.922112	1	ko04721	ENSCHIG00000009059(SLC6A13);ENSCHIG00000011011(RIMS1);ENSCHIG00000012437(SLC6A1);ENSCHIG00000013596(SLC6A12);ENSCHIG00000017045(SLC1A3)	K05046+K15291+K05034+K05045+K05614	https://www.genome.jp/dbget-bin/www_bget?map04721
Human Diseases	Infectious diseases	Legionellosis	5	83	0.922112	1	ko05134	ENSCHIG00000014217(-);ENSCHIG00000016589(EEF1A2);ENSCHIG00000020142(CXCL8);ENSCHIG00000025411(HSPA6);ENSCHIG00000025853(-)	K05505+K03231+K10030+K03283+K08738	https://www.genome.jp/dbget-bin/www_bget?map05134
Metabolism	Glycan biosynthesis and metabolism	Glycosaminoglycan biosynthesis - heparan sulfate / heparin	1	25	0.925549	1	ko00534	ENSCHIG00000009348(EXT1)	K02366	https://www.genome.jp/dbget-bin/www_bget?map00534
Environmental Information Processing	Signaling molecules and interaction	Viral protein interaction with cytokine and cytokine receptor	6	97	0.926108	1	ko04061	ENSCHIG00000002856(ACKR3);ENSCHIG00000011175(CCL17);ENSCHIG00000012823(IL10RA);ENSCHIG00000013798(CXCR4);ENSCHIG00000014217(-);ENSCHIG00000020142(CXCL8)	K04304+K21083+K05134+K04189+K05505+K10030	https://www.genome.jp/dbget-bin/www_bget?map04061
Cellular Processes	Transport and catabolism	Endocytosis	20	267	0.926818	1	ko04144	ENSCHIG00000003758(ARFGAP2);ENSCHIG00000008189(SPG21);ENSCHIG00000009614(-);ENSCHIG00000010009(CAV3);ENSCHIG00000010044(PLD1);ENSCHIG00000010830(IGF2R);ENSCHIG00000012226(KIF5C);ENSCHIG00000013620(ARRB1);ENSCHIG00000013774(SMAD3);ENSCHIG00000013798(CXCR4);ENSCHIG00000015013(PIP5K1B);ENSCHIG00000016284(PSD);ENSCHIG00000017794(EHD3);ENSCHIG00000017824(NEDD4);ENSCHIG00000020547(EGFR);ENSCHIG00000022…	K12493+K19367+K06751+K12959+K01115+K06564+K10396+K04439+K23605+K04189+K00889+K12494+K12476+K10591+K04361+K12493+K22517+K12487+K19366+K03283	https://www.genome.jp/dbget-bin/www_bget?map04144
Organismal Systems	Endocrine system	Renin-angiotensin system	1	26	0.932907	1	ko04614	ENSCHIG00000018324(MME)	K01389	https://www.genome.jp/dbget-bin/www_bget?map04614
Metabolism	Glycan biosynthesis and metabolism	Various types of N-glycan biosynthesis	2	43	0.934629	1	ko00513	ENSCHIG00000015516(MGAT4A);ENSCHIG00000017004(MAN1C1)	K00738+K01230	https://www.genome.jp/dbget-bin/www_bget?map00513
Metabolism	Lipid metabolism	Linoleic acid metabolism	2	43	0.934629	1	ko00591	ENSCHIG00000024459(-);ENSCHIG00000026712(PLA2G4E)	K16817+K16342	https://www.genome.jp/dbget-bin/www_bget?map00591
Human Diseases	Endocrine and metabolic diseases	Non-alcoholic fatty liver disease (NAFLD)	14	199	0.935019	1	ko04932	ENSCHIG00000004093(JUN);ENSCHIG00000011897(DDIT3);ENSCHIG00000011916(TGFB1);ENSCHIG00000014436(PRKAA2);ENSCHIG00000014925(COX7A1);ENSCHIG00000017488(UQCRQ);ENSCHIG00000019065(COX6A2);ENSCHIG00000019616(LEP);ENSCHIG00000020142(CXCL8);ENSCHIG00000022914(NDUFB3);ENSCHIG00000024066(MAP3K5);ENSCHIG00000025853(-);ENSCHIG00000025996(-);MSTRG.6937(IRS1)	K04448+K04452+K13375+K07198+K02270+K00418+K02266+K05424+K10030+K03959+K04426+K08738+K03944+K16172	https://www.genome.jp/dbget-bin/www_bget?map04932
Human Diseases	Infectious diseases	Tuberculosis	14	201	0.940446	1	ko05152	ENSCHIG00000001922(TGFB3);ENSCHIG00000003903(JAK2);ENSCHIG00000007519(MRC2);ENSCHIG00000011916(TGFB1);ENSCHIG00000012823(IL10RA);ENSCHIG00000014130(CD74);ENSCHIG00000020965(-);ENSCHIG00000021644(CORO1A);ENSCHIG00000021681(SPHK1);ENSCHIG00000022660(TGFB2);ENSCHIG00000022969(CAMK2B);ENSCHIG00000023586(VDR);ENSCHIG00000025051(CAMK2A);ENSCHIG00000025853(-)	K13377+K04447+K06560+K13375+K05134+K06505+K08064+K13882+K04718+K13376+K04515+K08539+K04515+K08738	https://www.genome.jp/dbget-bin/www_bget?map05152
Organismal Systems	Environmental adaptation	Thermogenesis	23	308	0.941391	1	ko04714	ENSCHIG00000004449(-);ENSCHIG00000008209(-);ENSCHIG00000008581(-);ENSCHIG00000010729(DPF1);ENSCHIG00000011090(MGLL);ENSCHIG00000011545(-);ENSCHIG00000011588(ADCY9);ENSCHIG00000012195(PRKG1);ENSCHIG00000014436(PRKAA2);ENSCHIG00000014925(COX7A1);ENSCHIG00000015239(RPS6KA1);ENSCHIG00000015877(PPARG);ENSCHIG00000016479(RPS6KA2);ENSCHIG00000017488(UQCRQ);ENSCHIG00000019065(COX6A2);ENSCHIG00000022348(-…	K04632+K02991+K02132+K22198+K01054+K02991+K08049+K07376+K07198+K02270+K04373+K08530+K04373+K00418+K02266+K11265+K03959+K08045+K19523+K04426+K08041+K11647+K03944	https://www.genome.jp/dbget-bin/www_bget?map04714
Genetic Information Processing	Folding, sorting and degradation	Protein export	1	28	0.945516	1	ko03060	ENSCHIG00000015372(SEC61A2)	K10956	https://www.genome.jp/dbget-bin/www_bget?map03060
Organismal Systems	Immune system	Intestinal immune network for IgA production	4	75	0.946209	1	ko04672	ENSCHIG00000011916(TGFB1);ENSCHIG00000013798(CXCR4);ENSCHIG00000016051(CD86);ENSCHIG00000017140(MAP3K14)	K13375+K04189+K05413+K04466	https://www.genome.jp/dbget-bin/www_bget?map04672
Organismal Systems	Excretory system	Collecting duct acid secretion	1	29	0.950903	1	ko04966	ENSCHIG00000016188(CA2)	K18245	https://www.genome.jp/dbget-bin/www_bget?map04966
Human Diseases	Neurodegenerative diseases	Huntington disease	26	350	0.95457	1	ko05016	ENSCHIG00000002435(TUBA4A);ENSCHIG00000008581(-);ENSCHIG00000009974(DLG4);ENSCHIG00000010476(MC1R);ENSCHIG00000012226(KIF5C);ENSCHIG00000012666(-);ENSCHIG00000014925(COX7A1);ENSCHIG00000015436(KLC2);ENSCHIG00000015877(PPARG);ENSCHIG00000017045(SLC1A3);ENSCHIG00000017488(UQCRQ);ENSCHIG00000018025(TUBA1B);ENSCHIG00000019065(COX6A2);ENSCHIG00000022118(TUBB4B);ENSCHIG00000022914(NDUFB3);ENSCHIG000000…	K07374+K02132+K11828+K07375+K10396+K15041+K02270+K10407+K08530+K05614+K00418+K07374+K02266+K07375+K03959+K07374+K07374+K04426+K07374+K07375+K05625+K08738+K03944+K10408+K05863+K07375	https://www.genome.jp/dbget-bin/www_bget?map05016
Metabolism	Glycan biosynthesis and metabolism	Glycosphingolipid biosynthesis - lacto and neolacto series	1	30	0.955758	1	ko00601	ENSCHIG00000009561(B3GNT2)	K00741	https://www.genome.jp/dbget-bin/www_bget?map00601
Genetic Information Processing	Translation	Ribosome biogenesis in eukaryotes	4	80	0.962142	1	ko03008	ENSCHIG00000010490(WDR3);ENSCHIG00000020806(CSNK2A2);ENSCHIG00000022443(REXO5);ENSCHIG00000023450(NOP56)	K14556+K03097+K14570+K14564	https://www.genome.jp/dbget-bin/www_bget?map03008
Environmental Information Processing	Signaling molecules and interaction	Cytokine-cytokine receptor interaction	21	299	0.966596	1	ko04060	ENSCHIG00000001922(TGFB3);ENSCHIG00000002856(ACKR3);ENSCHIG00000009696(IL1RN);ENSCHIG00000011175(CCL17);ENSCHIG00000011916(TGFB1);ENSCHIG00000011929(TNFSF18);ENSCHIG00000012823(IL10RA);ENSCHIG00000013798(CXCR4);ENSCHIG00000014217(-);ENSCHIG00000019080(NGFR);ENSCHIG00000019581(GDF6);ENSCHIG00000019616(LEP);ENSCHIG00000019785(TNFSF4);ENSCHIG00000020142(CXCL8);ENSCHIG00000020304(IL33);ENSCHIG0000002…	K13377+K04304+K05481+K21083+K13375+K05479+K05134+K04189+K05505+K02583+K20012+K05424+K05469+K10030+K12967+K04662+K05155+K13376+K05143+K22687+K22670	https://www.genome.jp/dbget-bin/www_bget?map04060
Genetic Information Processing	Transcription	RNA polymerase	1	33	0.967629	1	ko03020	ENSCHIG00000008824(-)	K03024	https://www.genome.jp/dbget-bin/www_bget?map03020
Genetic Information Processing	Folding, sorting and degradation	SNARE interactions in vesicular transport	1	33	0.967629	1	ko04130	ENSCHIG00000007036(STX11)	K08487	https://www.genome.jp/dbget-bin/www_bget?map04130
Environmental Information Processing	Signal transduction	Hedgehog signaling pathway - fly	1	33	0.967629	1	ko04341	ENSCHIG00000021149(BMP4)	K04662	https://www.genome.jp/dbget-bin/www_bget?pathway+map04341
Organismal Systems	Immune system	RIG-I-like receptor signaling pathway	4	83	0.969473	1	ko04622	ENSCHIG00000019848(IFIH1);ENSCHIG00000020142(CXCL8);ENSCHIG00000025883(DDX58);ENSCHIG00000026351(MAP3K1)	K12647+K10030+K12646+K04416	https://www.genome.jp/dbget-bin/www_bget?map04622
Organismal Systems	Immune system	Hematopoietic cell lineage	6	112	0.970505	1	ko04640	ENSCHIG00000006676(CD3D);ENSCHIG00000015227(ITGA3);ENSCHIG00000018324(MME);ENSCHIG00000021216(ITGA1);ENSCHIG00000025069(CD36);ENSCHIG00000025211(KITLG)	K06450+K06482+K01389+K06480+K06259+K05461	https://www.genome.jp/dbget-bin/www_bget?map04640
Metabolism	Glycan biosynthesis and metabolism	N-Glycan biosynthesis	2	53	0.972525	1	ko00510	ENSCHIG00000015516(MGAT4A);ENSCHIG00000017004(MAN1C1)	K00738+K01230	https://www.genome.jp/dbget-bin/www_bget?map00510
Organismal Systems	Immune system	NOD-like receptor signaling pathway	11	188	0.982404	1	ko04621	ENSCHIG00000004093(JUN);ENSCHIG00000011075(PANX1);ENSCHIG00000012666(-);ENSCHIG00000014217(-);ENSCHIG00000014722(DHX33);ENSCHIG00000016771(TRAF5);ENSCHIG00000017585(TRPM2);ENSCHIG00000018831(-);ENSCHIG00000019657(PSTPIP1);ENSCHIG00000020142(CXCL8);ENSCHIG00000021035(TAB2)	K04448+K03443+K15041+K05505+K17820+K09849+K04977+K11864+K12804+K10030+K04404	https://www.genome.jp/dbget-bin/www_bget?map04621
Human Diseases	Neurodegenerative diseases	Parkinson disease	12	209	0.988541	1	ko05012	ENSCHIG00000008581(-);ENSCHIG00000012666(-);ENSCHIG00000013060(SNCAIP);ENSCHIG00000014925(COX7A1);ENSCHIG00000017488(UQCRQ);ENSCHIG00000019065(COX6A2);ENSCHIG00000019061(UCHL1);ENSCHIG00000022914(NDUFB3);ENSCHIG00000022874(ADCY5);ENSCHIG00000025853(-);ENSCHIG00000025996(-);ENSCHIG00000026699(SLC25A4)	K02132+K15041+K04558+K02270+K00418+K02266+K05611+K03959+K08045+K08738+K03944+K05863	https://www.genome.jp/dbget-bin/www_bget?pathway+map05012
Human Diseases	Immune diseases	Primary immunodeficiency	1	43	0.988584	1	ko05340	ENSCHIG00000006676(CD3D)	K06450	https://www.genome.jp/dbget-bin/www_bget?map05340
Human Diseases	Infectious diseases	Hepatitis C	9	173	0.991211	1	ko05160	ENSCHIG00000006945(CDK2);ENSCHIG00000007326(E2F2);ENSCHIG00000010534(CCND1);ENSCHIG00000016094(YWHAH);ENSCHIG00000020307(STAT3);ENSCHIG00000020547(EGFR);ENSCHIG00000025558(YWHAG);ENSCHIG00000025853(-);ENSCHIG00000025883(DDX58)	K02206+K09389+K04503+K16198+K04692+K04361+K16198+K08738+K12646	https://www.genome.jp/dbget-bin/www_bget?map05160
Genetic Information Processing	Translation	Aminoacyl-tRNA biosynthesis	1	46	0.991651	1	ko00970	ENSCHIG00000024636(-)	K01875	https://www.genome.jp/dbget-bin/www_bget?map00970
Organismal Systems	Immune system	Natural killer cell mediated cytotoxicity	7	147	0.992432	1	ko04650	ENSCHIG00000006979(CD247);ENSCHIG00000013813(SHC4);ENSCHIG00000016993(PRKCB);ENSCHIG00000017356(PLCG2);ENSCHIG00000021915(VAV2);ENSCHIG00000023927(PRKCG);ENSCHIG00000026234(PTK2B)	K06453+K17449+K19662+K05859+K05730+K19663+K05871	https://www.genome.jp/dbget-bin/www_bget?map04650
Organismal Systems	Immune system	Antigen processing and presentation	5	118	0.992854	1	ko04612	ENSCHIG00000009614(-);ENSCHIG00000014130(CD74);ENSCHIG00000020875(CTSL);ENSCHIG00000020965(-);ENSCHIG00000025411(HSPA6)	K06751+K06505+K01365+K08064+K03283	https://www.genome.jp/dbget-bin/www_bget?map04612
Genetic Information Processing	Transcription	Spliceosome	9	179	0.993944	1	ko03040	ENSCHIG00000009659(SRSF3);ENSCHIG00000010787(SRSF1);ENSCHIG00000010905(TCERG1);ENSCHIG00000016654(-);ENSCHIG00000017001(SRSF2);ENSCHIG00000022096(SRSF4);ENSCHIG00000024648(-);ENSCHIG00000025411(HSPA6);ENSCHIG00000026827(SNRPA)	K12892+K12890+K12824+K12886+K12891+K12893+K12662+K03283+K11091	https://www.genome.jp/dbget-bin/www_bget?map03040
Cellular Processes	Transport and catabolism	Mitophagy - animal	2	72	0.995065	1	ko04137	ENSCHIG00000004093(JUN);ENSCHIG00000020806(CSNK2A2)	K04448+K03097	https://www.genome.jp/dbget-bin/www_bget?map04137
Human Diseases	Immune diseases	Graft-versus-host disease	2	72	0.995065	1	ko05332	ENSCHIG00000009614(-);ENSCHIG00000016051(CD86)	K06751+K05413	https://www.genome.jp/dbget-bin/www_bget?map05332
Metabolism	Metabolism of cofactors and vitamins	Retinol metabolism	2	75	0.99626	1	ko00830	ENSCHIG00000008787(DHRS3);ENSCHIG00000013439(AOX1)	K11146+K00157	https://www.genome.jp/dbget-bin/www_bget?map00830
Human Diseases	Infectious diseases	Influenza A	9	187	0.99636	1	ko05164	ENSCHIG00000003903(JAK2);ENSCHIG00000011593(-);ENSCHIG00000016993(PRKCB);ENSCHIG00000019848(IFIH1);ENSCHIG00000020142(CXCL8);ENSCHIG00000020304(IL33);ENSCHIG00000025853(-);ENSCHIG00000025883(DDX58);ENSCHIG00000026699(SLC25A4)	K04447+K15043+K19662+K12647+K10030+K12967+K08738+K12646+K05863	https://www.genome.jp/dbget-bin/www_bget?map05164
Genetic Information Processing	Folding, sorting and degradation	Proteasome	1	56	0.99706	1	ko03050	ENSCHIG00000026335(PSMD8)	K03031	https://www.genome.jp/dbget-bin/www_bget?map03050
Human Diseases	Immune diseases	Allograft rejection	2	84	0.998385	1	ko05330	ENSCHIG00000009614(-);ENSCHIG00000016051(CD86)	K06751+K05413	https://www.genome.jp/dbget-bin/www_bget?map05330
Genetic Information Processing	Folding, sorting and degradation	RNA degradation	2	87	0.998783	1	ko03018	ENSCHIG00000003822(TOB1);ENSCHIG00000012095(BTG1)	K14443+K14443	https://www.genome.jp/dbget-bin/www_bget?map03018
Genetic Information Processing	Translation	RNA transport	8	193	0.99911	1	ko03013	ENSCHIG00000005292(NUP205);ENSCHIG00000012317(EIF4A2);ENSCHIG00000016589(EEF1A2);ENSCHIG00000016961(NDC1);ENSCHIG00000017670(UBE2I);ENSCHIG00000021283(EIF5);ENSCHIG00000023148(NUP35);ENSCHIG00000026389(RANGAP1)	K14310+K03257+K03231+K14315+K10577+K03262+K14313+K14319	https://www.genome.jp/dbget-bin/www_bget?map03013
Environmental Information Processing	Signal transduction	Jak-STAT signaling pathway	7	180	0.999258	1	ko04630	ENSCHIG00000003903(JAK2);ENSCHIG00000010534(CCND1);ENSCHIG00000012823(IL10RA);ENSCHIG00000013439(AOX1);ENSCHIG00000019616(LEP);ENSCHIG00000020307(STAT3);ENSCHIG00000020547(EGFR)	K04447+K04503+K05134+K00157+K05424+K04692+K04361	https://www.genome.jp/dbget-bin/www_bget?map04630
Genetic Information Processing	Translation	mRNA surveillance pathway	2	97	0.999529	1	ko03015	ENSCHIG00000006323(-);ENSCHIG00000018192(SMG7)	K11125+K14409	https://www.genome.jp/dbget-bin/www_bget?map03015
Human Diseases	Immune diseases	Autoimmune thyroid disease	2	97	0.999529	1	ko05320	ENSCHIG00000009614(-);ENSCHIG00000016051(CD86)	K06751+K05413	https://www.genome.jp/dbget-bin/www_bget?map05320
Genetic Information Processing	Folding, sorting and degradation	Protein processing in endoplasmic reticulum	7	194	0.99974	1	ko04141	ENSCHIG00000011897(DDIT3);ENSCHIG00000014088(CRYAB);ENSCHIG00000015372(SEC61A2);ENSCHIG00000017004(MAN1C1);ENSCHIG00000018647(SVIP);ENSCHIG00000024066(MAP3K5);ENSCHIG00000025411(HSPA6)	K04452+K09542+K10956+K01230+K14014+K04426+K03283	https://www.genome.jp/dbget-bin/www_bget?map04141
Cellular Processes	Transport and catabolism	Autophagy - animal	4	143	0.999747	1	ko04140	ENSCHIG00000014436(PRKAA2);ENSCHIG00000020147(RRAGD);ENSCHIG00000020875(CTSL);MSTRG.6937(IRS1)	K07198+K16186+K01365+K16172	https://www.genome.jp/dbget-bin/www_bget?map04140
Metabolism	Energy metabolism	Oxidative phosphorylation	7	200	0.999835	1	ko00190	ENSCHIG00000008581(-);ENSCHIG00000014925(COX7A1);ENSCHIG00000016191(PPA1);ENSCHIG00000017488(UQCRQ);ENSCHIG00000019065(COX6A2);ENSCHIG00000022914(NDUFB3);ENSCHIG00000025996(-)	K02132+K02270+K01507+K00418+K02266+K03959+K03944	https://www.genome.jp/dbget-bin/www_bget?map00190
Human Diseases	Infectious diseases	Herpes simplex infection	19	436	0.999996	1	ko05168	ENSCHIG00000003903(JAK2);ENSCHIG00000009614(-);ENSCHIG00000009659(SRSF3);ENSCHIG00000010787(SRSF1);ENSCHIG00000014130(CD74);ENSCHIG00000016771(TRAF5);ENSCHIG00000017001(SRSF2);ENSCHIG00000018397(CGAS);ENSCHIG00000019848(IFIH1);ENSCHIG00000021035(TAB2);ENSCHIG00000022096(SRSF4);ENSCHIG00000025659(ZNF558);ENSCHIG00000025853(-);ENSCHIG00000025883(DDX58);ENSCHIG00000026297(NECTIN1);ENSCHIG00000026681…	K04447+K06751+K12892+K12890+K06505+K09849+K12891+K17834+K12647+K04404+K12893+K09228+K08738+K12646+K06081+K09228+K09228+K09228+K09228	https://www.genome.jp/dbget-bin/www_bget?map05168
Genetic Information Processing	Translation	Ribosome	7	414	1	1	ko03010	ENSCHIG00000008209(-);ENSCHIG00000008397(-);ENSCHIG00000011545(-);ENSCHIG00000011903(-);ENSCHIG00000012581(-);ENSCHIG00000015041(MRPL24);ENSCHIG00000027062(-)	K02991+K02942+K02991+K02957+K02872+K02895+K02872	https://www.genome.jp/dbget-bin/www_bget?map03010
Organismal Systems	Sensory system	Olfactory transduction	8	751	1	1	ko04740	ENSCHIG00000005606(SLC8A2);ENSCHIG00000008263(NCALD);ENSCHIG00000011087(SLC8A3);ENSCHIG00000012195(PRKG1);ENSCHIG00000013620(ARRB1);ENSCHIG00000021702(SLC8A1);ENSCHIG00000022969(CAMK2B);ENSCHIG00000025051(CAMK2A)	K05849+K19695+K05849+K07376+K04439+K05849+K04515+K04515	https://www.genome.jp/dbget-bin/www_bget?map04740
