# Supplementary material for: Transcriptome Analysis Reveals the Profile of Long Non-Coding RNAs during Myogenic Differentiation in Goats
Source: Int J Mol Sci. 2023 Mar 28;24(7):6370. doi: 10.3390/ijms24076370 (PMC10094361; doi:10.3390/ijms24076370)
Supplement: Supplementary file 1 [file ijms-24-06370-s001.zip › Table S12. List of lncRNA-mRNA interaction pairs from three comparisons.xlsx]

## Sheet: GM-vs-DM1
Table S12. List of lncRNA-mRNA interaction pairs from three comparisons_GM-vs-DM1
LncRNA id	Value(GM)	Value(DM1)	up/down	log2(fold change)	q value	Gene id	Symbol	Value(GM)	Value(DM1)	up/down	log2(fold change)	q value	Regulation model	Correlation
MSTRG.1567.1	0.56	1.45	up	1.37255	8.03777e-13	ENSCHIG00000010396	SIX2	1.79333	3.64667	up	1.02393	0.00658641	cis-acting	Positive
MSTRG.2126.1	0.001	0.28	up	8.12928	0.0139548	MSTRG.2125	--	3.68667	1.72667	down	-1.09433	3.1176e-08	cis-acting	negative
MSTRG.2126.2	4.04667	1.86333	down	-1.11885	8.87235e-06	MSTRG.2125	--	3.68667	1.72667	down	-1.09433	3.1176e-08	cis-acting	Positive
MSTRG.2126.4	4.40333	1.62	down	-1.4426	0.000585279	MSTRG.2125	--	3.68667	1.72667	down	-1.09433	3.1176e-08	cis-acting	Positive
MSTRG.2262.2	3.51667	1.73333	down	-1.02066	1.72302e-05	ENSCHIG00000007738	BORA	7.32	3.01667	down	-1.27889	1.02944e-13	cis-acting	Positive
MSTRG.3694.1	0.126667	0.66	up	2.38143	3.37775e-08	ENSCHIG00000020623	PPFIBP2	0.68	1.42	up	1.06228	0.000136687	cis-acting	Positive
MSTRG.4128.1	1.26	5.14667	up	2.03021	6.53429e-12	ENSCHIG00000015137	CLCN6	0.001	0.203333	up	7.6677	0.000136753	cis-acting	Positive
MSTRG.4128.1	1.26	5.14667	up	2.03021	6.53429e-12	ENSCHIG00000025785	MTHFR	2.83667	11.6033	up	2.03227	1.71823e-52	cis-acting	Positive
MSTRG.5787.1	3.31	6.66667	up	1.01013	9.65465e-21	ENSCHIG00000026865	A1BG	0.556667	1.34333	up	1.27093	0.00256543	cis-acting	Positive
MSTRG.5932.1	2.23333	1.03333	down	-1.11189	0.00819739	ENSCHIG00000023965	SPAG5	17.95	4.21333	down	-2.09095	1.42435e-189	cis-acting	Positive
MSTRG.6925.1	2.94333	1.34667	down	-1.12806	4.5096e-09	ENSCHIG00000009052	SLC16A14	10.4933	3.36667	down	-1.64008	9.64406e-21	cis-acting	Positive
MSTRG.7618.8	1.92667	0.543333	down	-1.8262	2.87845e-18	ENSCHIG00000021552	ANKRD33B	6.32667	2.97333	down	-1.08936	5.45103e-08	cis-acting	Positive
ENSCHIT00000007460	3.92333	1.47	down	-1.41626	1.23987e-05	MSTRG.8015	--	19.9667	7.86667	down	-1.34377	4.30082e-140	cis-acting	Positive
MSTRG.8061.1	0.296667	0.0266667	down	-3.47573	0.0160406	ENSCHIG00000018279	ADSS1	8.88	17.9533	up	1.01562	1.85775e-26	cis-acting	negative
MSTRG.9308.1	0.343333	3.00667	up	3.13048	1.06646e-08	ENSCHIG00000016901	SOX8	0.27	4.73	up	4.13081	3.93701e-69	cis-acting	Positive
MSTRG.9308.2	0.0633333	3.15333	up	5.63777	8.17459e-23	ENSCHIG00000016901	SOX8	0.27	4.73	up	4.13081	3.93701e-69	cis-acting	Positive
MSTRG.10666.1	0.11	1.11	up	3.33498	2.11877e-24	MSTRG.10667	Pol	0.09	1.42	up	3.97982	3.1754e-157	cis-acting	Positive
MSTRG.11062.1	0.78	1.69	up	1.11548	0.00715914	MSTRG.11063	--	3.92333	8.61	up	1.13393	7.11864e-26	cis-acting	Positive
MSTRG.11117.1	0.786667	2.20667	up	1.48804	2.0485e-06	ENSCHIG00000016095	HES6	0.07	1.2	up	4.09954	7.78431e-05	cis-acting	Positive
MSTRG.11117.2	3.87667	8.33333	up	1.10408	9.46018e-10	ENSCHIG00000016095	HES6	0.07	1.2	up	4.09954	7.78431e-05	cis-acting	Positive
MSTRG.13513.4	2.89667	0.843333	down	-1.78022	2.80346e-35	MSTRG.13524	pol	4.55667	1.20333	down	-1.92094	1.2079e-65	cis-acting	Positive
MSTRG.9308.2	0.0633333	3.15333	up	5.63777	8.17459e-23	MSTRG.9728	VGF	12.9767	3.88667	down	-1.73931	3.71849e-36	trans-acting	negative
MSTRG.9308.1	0.343333	3.00667	up	3.13048	1.06646e-08	MSTRG.9728	VGF	12.9767	3.88667	down	-1.73931	3.71849e-36	trans-acting	negative
MSTRG.9142.1	0.91	1.96	up	1.10692	2.75251e-14	MSTRG.9728	VGF	12.9767	3.88667	down	-1.73931	3.71849e-36	trans-acting	negative
MSTRG.8575.1	5.75667	2.46333	down	-1.22462	3.99505e-21	MSTRG.9728	VGF	12.9767	3.88667	down	-1.73931	3.71849e-36	trans-acting	Positive
MSTRG.8052.1	3.89333	1.14667	down	-1.76356	1.80456e-19	MSTRG.9728	VGF	12.9767	3.88667	down	-1.73931	3.71849e-36	trans-acting	Positive
MSTRG.8015.2	11.19	4.63	down	-1.27313	5.47331e-31	MSTRG.9728	VGF	12.9767	3.88667	down	-1.73931	3.71849e-36	trans-acting	Positive
MSTRG.8009.2	11.8967	4.6	down	-1.37085	3.12816e-56	MSTRG.9728	VGF	12.9767	3.88667	down	-1.73931	3.71849e-36	trans-acting	Positive
MSTRG.8009.1	9.21333	2.4	down	-1.94069	1.11492e-18	MSTRG.9728	VGF	12.9767	3.88667	down	-1.73931	3.71849e-36	trans-acting	Positive
MSTRG.8007.3	44.68	16.01	down	-1.48066	4.89685e-152	MSTRG.9728	VGF	12.9767	3.88667	down	-1.73931	3.71849e-36	trans-acting	Positive
MSTRG.8007.2	23.64	7.13667	down	-1.72791	3.56633e-112	MSTRG.9728	VGF	12.9767	3.88667	down	-1.73931	3.71849e-36	trans-acting	Positive
MSTRG.7618.8	1.92667	0.543333	down	-1.8262	2.87845e-18	MSTRG.9728	VGF	12.9767	3.88667	down	-1.73931	3.71849e-36	trans-acting	Positive
MSTRG.6925.1	2.94333	1.34667	down	-1.12806	4.5096e-09	MSTRG.9728	VGF	12.9767	3.88667	down	-1.73931	3.71849e-36	trans-acting	Positive
MSTRG.5844.2	0.786667	2.3	up	1.54781	5.52877e-16	MSTRG.9728	VGF	12.9767	3.88667	down	-1.73931	3.71849e-36	trans-acting	negative
MSTRG.5337.1	2.53667	1.05333	down	-1.26797	2.84695e-13	MSTRG.9728	VGF	12.9767	3.88667	down	-1.73931	3.71849e-36	trans-acting	Positive
MSTRG.2946.1	2.89	5.80333	up	1.00581	1.32395e-21	MSTRG.9728	VGF	12.9767	3.88667	down	-1.73931	3.71849e-36	trans-acting	negative
MSTRG.2311.1	1.57667	0.583333	down	-1.43449	0.000959445	MSTRG.9728	VGF	12.9767	3.88667	down	-1.73931	3.71849e-36	trans-acting	Positive
MSTRG.1818.1	9.17667	2.65333	down	-1.79016	1.48179e-18	MSTRG.9728	VGF	12.9767	3.88667	down	-1.73931	3.71849e-36	trans-acting	Positive
MSTRG.1749.1	6.15667	3.03	down	-1.02283	6.68342e-09	MSTRG.9728	VGF	12.9767	3.88667	down	-1.73931	3.71849e-36	trans-acting	Positive
MSTRG.15338.1	5.09333	2.25333	down	-1.17655	1.07209e-33	MSTRG.9728	VGF	12.9767	3.88667	down	-1.73931	3.71849e-36	trans-acting	Positive
MSTRG.13513.4	2.89667	0.843333	down	-1.78022	2.80346e-35	MSTRG.9728	VGF	12.9767	3.88667	down	-1.73931	3.71849e-36	trans-acting	Positive
MSTRG.13480.1	0.876667	1.94333	up	1.14843	3.27736e-05	MSTRG.9728	VGF	12.9767	3.88667	down	-1.73931	3.71849e-36	trans-acting	negative
MSTRG.12158.3	2.45333	1.17333	down	-1.06413	9.74836e-25	MSTRG.9728	VGF	12.9767	3.88667	down	-1.73931	3.71849e-36	trans-acting	Positive
MSTRG.12158.2	2.72	0.996667	down	-1.44842	1.33678e-30	MSTRG.9728	VGF	12.9767	3.88667	down	-1.73931	3.71849e-36	trans-acting	Positive
MSTRG.12158.1	5.74667	2.36333	down	-1.2819	4.54956e-65	MSTRG.9728	VGF	12.9767	3.88667	down	-1.73931	3.71849e-36	trans-acting	Positive
MSTRG.12156.1	1.75	0.623333	down	-1.48928	1.47341e-17	MSTRG.9728	VGF	12.9767	3.88667	down	-1.73931	3.71849e-36	trans-acting	Positive
MSTRG.11473.1	5.44333	2.23	down	-1.28745	3.06873e-25	MSTRG.9728	VGF	12.9767	3.88667	down	-1.73931	3.71849e-36	trans-acting	Positive
MSTRG.10927.2	3.38667	0.363333	down	-3.2205	1.06977e-35	MSTRG.9728	VGF	12.9767	3.88667	down	-1.73931	3.71849e-36	trans-acting	Positive
MSTRG.10348.2	3.98333	1.49	down	-1.41866	1.92938e-31	MSTRG.9728	VGF	12.9767	3.88667	down	-1.73931	3.71849e-36	trans-acting	Positive
MSTRG.10064.1	10.0233	4.82667	down	-1.05426	1.24151e-18	MSTRG.9728	VGF	12.9767	3.88667	down	-1.73931	3.71849e-36	trans-acting	Positive
ENSCHIT00000007460	3.92333	1.47	down	-1.41626	1.23987e-05	MSTRG.9728	VGF	12.9767	3.88667	down	-1.73931	3.71849e-36	trans-acting	Positive
ENSCHIT00000002352	1.96	0.623333	down	-1.65278	1.14915e-06	MSTRG.9728	VGF	12.9767	3.88667	down	-1.73931	3.71849e-36	trans-acting	Positive
MSTRG.9621.1	1.78333	4.83667	up	1.43944	0.00710401	MSTRG.9621	KDM2B	5.56667	13.0967	up	1.23431	1.15357e-11	trans-acting	Positive
MSTRG.5787.1	3.31	6.66667	up	1.01013	9.65465e-21	MSTRG.9621	KDM2B	5.56667	13.0967	up	1.23431	1.15357e-11	trans-acting	Positive
MSTRG.4128.1	1.26	5.14667	up	2.03021	6.53429e-12	MSTRG.9621	KDM2B	5.56667	13.0967	up	1.23431	1.15357e-11	trans-acting	Positive
MSTRG.13858.1	0.22	1.58	up	2.84435	5.06373e-13	MSTRG.9621	KDM2B	5.56667	13.0967	up	1.23431	1.15357e-11	trans-acting	Positive
MSTRG.11363.1	0.616667	1.56667	up	1.34514	0.00271678	MSTRG.9621	KDM2B	5.56667	13.0967	up	1.23431	1.15357e-11	trans-acting	Positive
MSTRG.9458.1	0.813333	1.83667	up	1.17517	0.0012581	MSTRG.9549	HS3ST4	1.51667	0.35	down	-2.11548	1.62242e-09	trans-acting	negative
MSTRG.15255.3	1.56667	0.616667	down	-1.34514	6.74552e-05	MSTRG.9549	HS3ST4	1.51667	0.35	down	-2.11548	1.62242e-09	trans-acting	Positive
MSTRG.14081.1	0.813333	2.08333	up	1.35698	0.00177308	MSTRG.9549	HS3ST4	1.51667	0.35	down	-2.11548	1.62242e-09	trans-acting	negative
ENSCHIT00000005083	0.733333	0.11	down	-2.73697	0.00144244	MSTRG.9549	HS3ST4	1.51667	0.35	down	-2.11548	1.62242e-09	trans-acting	Positive
MSTRG.9466.3	6.38333	2.65667	down	-1.26469	4.02016e-22	MSTRG.9466	--	16.4367	7.28333	down	-1.17425	6.85624e-108	trans-acting	Positive
MSTRG.8481.1	1.48667	4.04667	up	1.44465	2.64806e-12	MSTRG.9466	--	16.4367	7.28333	down	-1.17425	6.85624e-108	trans-acting	negative
MSTRG.8429.1	2.70667	1.15	down	-1.23488	1.78966e-19	MSTRG.9466	--	16.4367	7.28333	down	-1.17425	6.85624e-108	trans-acting	Positive
MSTRG.8428.1	3.57333	1.28333	down	-1.47737	2.50968e-36	MSTRG.9466	--	16.4367	7.28333	down	-1.17425	6.85624e-108	trans-acting	Positive
MSTRG.7618.8	1.92667	0.543333	down	-1.8262	2.87845e-18	MSTRG.9466	--	16.4367	7.28333	down	-1.17425	6.85624e-108	trans-acting	Positive
MSTRG.7208.1	0.823333	2.34333	up	1.50901	1.79875e-09	MSTRG.9466	--	16.4367	7.28333	down	-1.17425	6.85624e-108	trans-acting	negative
MSTRG.7192.1	2.07667	0.6	down	-1.79124	1.46582e-12	MSTRG.9466	--	16.4367	7.28333	down	-1.17425	6.85624e-108	trans-acting	Positive
MSTRG.6439.1	0.52	2.21333	up	2.08964	2.12275e-20	MSTRG.9466	--	16.4367	7.28333	down	-1.17425	6.85624e-108	trans-acting	negative
MSTRG.5787.1	3.31	6.66667	up	1.01013	9.65465e-21	MSTRG.9466	--	16.4367	7.28333	down	-1.17425	6.85624e-108	trans-acting	negative
MSTRG.3673.1	1.73333	0.733333	down	-1.24101	6.45407e-07	MSTRG.9466	--	16.4367	7.28333	down	-1.17425	6.85624e-108	trans-acting	Positive
MSTRG.2443.2	34.8033	74.2267	up	1.09271	3.8729e-32	MSTRG.9466	--	16.4367	7.28333	down	-1.17425	6.85624e-108	trans-acting	negative
MSTRG.2116.1	1.54	3.38333	up	1.13551	2.34609e-08	MSTRG.9466	--	16.4367	7.28333	down	-1.17425	6.85624e-108	trans-acting	negative
MSTRG.15518.1	11.5867	24.0733	up	1.05497	1.48003e-07	MSTRG.9466	--	16.4367	7.28333	down	-1.17425	6.85624e-108	trans-acting	negative
MSTRG.15092.1	0.826667	4	up	2.27462	3.08817e-15	MSTRG.9466	--	16.4367	7.28333	down	-1.17425	6.85624e-108	trans-acting	negative
MSTRG.13847.1	6.83	1.87667	down	-1.86371	2.31798e-10	MSTRG.9466	--	16.4367	7.28333	down	-1.17425	6.85624e-108	trans-acting	Positive
MSTRG.1380.1	7.1	2.19667	down	-1.6925	1.87051e-43	MSTRG.9466	--	16.4367	7.28333	down	-1.17425	6.85624e-108	trans-acting	Positive
MSTRG.13228.4	2.74333	0.506667	down	-2.43682	1.08948e-20	MSTRG.9466	--	16.4367	7.28333	down	-1.17425	6.85624e-108	trans-acting	Positive
MSTRG.127.1	1.24667	3.97333	up	1.67227	4.49622e-11	MSTRG.9466	--	16.4367	7.28333	down	-1.17425	6.85624e-108	trans-acting	negative
MSTRG.11363.1	0.616667	1.56667	up	1.34514	0.00271678	MSTRG.9466	--	16.4367	7.28333	down	-1.17425	6.85624e-108	trans-acting	negative
MSTRG.11324.1	2.45333	0.913333	down	-1.42553	7.71642e-46	MSTRG.9466	--	16.4367	7.28333	down	-1.17425	6.85624e-108	trans-acting	Positive
ENSCHIT00000006048	0.103333	0.82	up	2.98832	3.36293e-13	MSTRG.9466	--	16.4367	7.28333	down	-1.17425	6.85624e-108	trans-acting	negative
MSTRG.9142.1	0.91	1.96	up	1.10692	2.75251e-14	MSTRG.9181	--	0.803333	1.66667	up	1.05289	0.00174256	trans-acting	Positive
MSTRG.8727.1	0.653333	2.31333	up	1.82408	8.83674e-07	MSTRG.8843	C6orf141	2.17667	0.61	down	-1.83524	3.6778e-07	trans-acting	negative
MSTRG.6439.1	0.52	2.21333	up	2.08964	2.12275e-20	MSTRG.8843	C6orf141	2.17667	0.61	down	-1.83524	3.6778e-07	trans-acting	negative
MSTRG.5787.1	3.31	6.66667	up	1.01013	9.65465e-21	MSTRG.8843	C6orf141	2.17667	0.61	down	-1.83524	3.6778e-07	trans-acting	negative
MSTRG.2116.1	1.54	3.38333	up	1.13551	2.34609e-08	MSTRG.8843	C6orf141	2.17667	0.61	down	-1.83524	3.6778e-07	trans-acting	negative
MSTRG.14081.1	0.813333	2.08333	up	1.35698	0.00177308	MSTRG.8843	C6orf141	2.17667	0.61	down	-1.83524	3.6778e-07	trans-acting	negative
MSTRG.13847.1	6.83	1.87667	down	-1.86371	2.31798e-10	MSTRG.8843	C6orf141	2.17667	0.61	down	-1.83524	3.6778e-07	trans-acting	Positive
MSTRG.127.1	1.24667	3.97333	up	1.67227	4.49622e-11	MSTRG.8843	C6orf141	2.17667	0.61	down	-1.83524	3.6778e-07	trans-acting	negative
MSTRG.11363.1	0.616667	1.56667	up	1.34514	0.00271678	MSTRG.8843	C6orf141	2.17667	0.61	down	-1.83524	3.6778e-07	trans-acting	negative
MSTRG.6439.1	0.52	2.21333	up	2.08964	2.12275e-20	MSTRG.8683	gag-pol	2.63333	6.43	up	1.28793	8.75971e-49	trans-acting	Positive
MSTRG.5787.1	3.31	6.66667	up	1.01013	9.65465e-21	MSTRG.8683	gag-pol	2.63333	6.43	up	1.28793	8.75971e-49	trans-acting	Positive
MSTRG.4128.1	1.26	5.14667	up	2.03021	6.53429e-12	MSTRG.8683	gag-pol	2.63333	6.43	up	1.28793	8.75971e-49	trans-acting	Positive
MSTRG.2116.1	1.54	3.38333	up	1.13551	2.34609e-08	MSTRG.8683	gag-pol	2.63333	6.43	up	1.28793	8.75971e-49	trans-acting	Positive
MSTRG.14626.1	0.94	2.57	up	1.45104	1.88206e-13	MSTRG.8683	gag-pol	2.63333	6.43	up	1.28793	8.75971e-49	trans-acting	Positive
MSTRG.13869.1	0.816667	2.58667	up	1.66327	2.63366e-43	MSTRG.8683	gag-pol	2.63333	6.43	up	1.28793	8.75971e-49	trans-acting	Positive
MSTRG.1380.1	7.1	2.19667	down	-1.6925	1.87051e-43	MSTRG.8683	gag-pol	2.63333	6.43	up	1.28793	8.75971e-49	trans-acting	negative
MSTRG.1379.1	4.56	2.09667	down	-1.12094	3.96087e-12	MSTRG.8683	gag-pol	2.63333	6.43	up	1.28793	8.75971e-49	trans-acting	negative
MSTRG.13223.1	2.09667	8.89667	up	2.08517	4.77642e-15	MSTRG.8683	gag-pol	2.63333	6.43	up	1.28793	8.75971e-49	trans-acting	Positive
MSTRG.12844.1	0.876667	1.96667	up	1.16565	2.97093e-07	MSTRG.8683	gag-pol	2.63333	6.43	up	1.28793	8.75971e-49	trans-acting	Positive
MSTRG.11117.2	3.87667	8.33333	up	1.10408	9.46018e-10	MSTRG.8683	gag-pol	2.63333	6.43	up	1.28793	8.75971e-49	trans-acting	Positive
MSTRG.1011.1	8.94333	1.39667	down	-2.67882	8.63146e-36	MSTRG.8683	gag-pol	2.63333	6.43	up	1.28793	8.75971e-49	trans-acting	negative
MSTRG.9828.1	11.5	3.22667	down	-1.83352	7.99086e-10	MSTRG.8015	--	19.9667	7.86667	down	-1.34377	4.30082e-140	trans-acting	Positive
MSTRG.9308.2	0.0633333	3.15333	up	5.63777	8.17459e-23	MSTRG.8015	--	19.9667	7.86667	down	-1.34377	4.30082e-140	trans-acting	negative
MSTRG.9308.1	0.343333	3.00667	up	3.13048	1.06646e-08	MSTRG.8015	--	19.9667	7.86667	down	-1.34377	4.30082e-140	trans-acting	negative
MSTRG.8575.1	5.75667	2.46333	down	-1.22462	3.99505e-21	MSTRG.8015	--	19.9667	7.86667	down	-1.34377	4.30082e-140	trans-acting	Positive
MSTRG.8052.1	3.89333	1.14667	down	-1.76356	1.80456e-19	MSTRG.8015	--	19.9667	7.86667	down	-1.34377	4.30082e-140	trans-acting	Positive
MSTRG.8015.2	11.19	4.63	down	-1.27313	5.47331e-31	MSTRG.8015	--	19.9667	7.86667	down	-1.34377	4.30082e-140	trans-acting	Positive
MSTRG.8009.2	11.8967	4.6	down	-1.37085	3.12816e-56	MSTRG.8015	--	19.9667	7.86667	down	-1.34377	4.30082e-140	trans-acting	Positive
MSTRG.8009.1	9.21333	2.4	down	-1.94069	1.11492e-18	MSTRG.8015	--	19.9667	7.86667	down	-1.34377	4.30082e-140	trans-acting	Positive
MSTRG.8007.3	44.68	16.01	down	-1.48066	4.89685e-152	MSTRG.8015	--	19.9667	7.86667	down	-1.34377	4.30082e-140	trans-acting	Positive
MSTRG.8007.2	23.64	7.13667	down	-1.72791	3.56633e-112	MSTRG.8015	--	19.9667	7.86667	down	-1.34377	4.30082e-140	trans-acting	Positive
MSTRG.7619.1	6.07333	2.62	down	-1.21292	9.82157e-19	MSTRG.8015	--	19.9667	7.86667	down	-1.34377	4.30082e-140	trans-acting	Positive
MSTRG.7618.9	3.68667	1.65	down	-1.15985	1.14916e-11	MSTRG.8015	--	19.9667	7.86667	down	-1.34377	4.30082e-140	trans-acting	Positive
MSTRG.7618.8	1.92667	0.543333	down	-1.8262	2.87845e-18	MSTRG.8015	--	19.9667	7.86667	down	-1.34377	4.30082e-140	trans-acting	Positive
MSTRG.7618.7	4.74667	2.24	down	-1.08342	1.72846e-20	MSTRG.8015	--	19.9667	7.86667	down	-1.34377	4.30082e-140	trans-acting	Positive
MSTRG.7618.6	2.18	0.7	down	-1.6389	1.249e-06	MSTRG.8015	--	19.9667	7.86667	down	-1.34377	4.30082e-140	trans-acting	Positive
MSTRG.7604.2	3.72	1.77667	down	-1.06613	7.86804e-17	MSTRG.8015	--	19.9667	7.86667	down	-1.34377	4.30082e-140	trans-acting	Positive
MSTRG.5844.2	0.786667	2.3	up	1.54781	5.52877e-16	MSTRG.8015	--	19.9667	7.86667	down	-1.34377	4.30082e-140	trans-acting	negative
MSTRG.5337.1	2.53667	1.05333	down	-1.26797	2.84695e-13	MSTRG.8015	--	19.9667	7.86667	down	-1.34377	4.30082e-140	trans-acting	Positive
MSTRG.3722.2	0.0566667	1.23667	up	4.44781	0.000292927	MSTRG.8015	--	19.9667	7.86667	down	-1.34377	4.30082e-140	trans-acting	negative
MSTRG.2946.1	2.89	5.80333	up	1.00581	1.32395e-21	MSTRG.8015	--	19.9667	7.86667	down	-1.34377	4.30082e-140	trans-acting	negative
MSTRG.2311.1	1.57667	0.583333	down	-1.43449	0.000959445	MSTRG.8015	--	19.9667	7.86667	down	-1.34377	4.30082e-140	trans-acting	Positive
MSTRG.1818.1	9.17667	2.65333	down	-1.79016	1.48179e-18	MSTRG.8015	--	19.9667	7.86667	down	-1.34377	4.30082e-140	trans-acting	Positive
MSTRG.1749.1	6.15667	3.03	down	-1.02283	6.68342e-09	MSTRG.8015	--	19.9667	7.86667	down	-1.34377	4.30082e-140	trans-acting	Positive
MSTRG.15338.1	5.09333	2.25333	down	-1.17655	1.07209e-33	MSTRG.8015	--	19.9667	7.86667	down	-1.34377	4.30082e-140	trans-acting	Positive
MSTRG.14998.1	3.22	0.946667	down	-1.76613	3.80561e-28	MSTRG.8015	--	19.9667	7.86667	down	-1.34377	4.30082e-140	trans-acting	Positive
MSTRG.13523.1	3.36333	0.826667	down	-2.02451	4.59101e-30	MSTRG.8015	--	19.9667	7.86667	down	-1.34377	4.30082e-140	trans-acting	Positive
MSTRG.13521.2	1.76333	0.673333	down	-1.38891	1.94561e-17	MSTRG.8015	--	19.9667	7.86667	down	-1.34377	4.30082e-140	trans-acting	Positive
MSTRG.13521.1	3.47333	1.61333	down	-1.10628	9.45387e-25	MSTRG.8015	--	19.9667	7.86667	down	-1.34377	4.30082e-140	trans-acting	Positive
MSTRG.13520.2	1.65333	0.806667	down	-1.03533	3.38799e-05	MSTRG.8015	--	19.9667	7.86667	down	-1.34377	4.30082e-140	trans-acting	Positive
MSTRG.13518.1	3.58	1.52333	down	-1.23273	1.57788e-07	MSTRG.8015	--	19.9667	7.86667	down	-1.34377	4.30082e-140	trans-acting	Positive
MSTRG.13513.5	5.67333	2.48667	down	-1.18998	2.60735e-29	MSTRG.8015	--	19.9667	7.86667	down	-1.34377	4.30082e-140	trans-acting	Positive
MSTRG.13513.4	2.89667	0.843333	down	-1.78022	2.80346e-35	MSTRG.8015	--	19.9667	7.86667	down	-1.34377	4.30082e-140	trans-acting	Positive
MSTRG.13513.3	2.68667	0.743333	down	-1.85374	1.83071e-14	MSTRG.8015	--	19.9667	7.86667	down	-1.34377	4.30082e-140	trans-acting	Positive
MSTRG.13480.1	0.876667	1.94333	up	1.14843	3.27736e-05	MSTRG.8015	--	19.9667	7.86667	down	-1.34377	4.30082e-140	trans-acting	negative
MSTRG.13228.4	2.74333	0.506667	down	-2.43682	1.08948e-20	MSTRG.8015	--	19.9667	7.86667	down	-1.34377	4.30082e-140	trans-acting	Positive
MSTRG.13004.1	2.39667	1.14	down	-1.072	1.22721e-12	MSTRG.8015	--	19.9667	7.86667	down	-1.34377	4.30082e-140	trans-acting	Positive
MSTRG.13003.1	1.71333	0.803333	down	-1.09274	1.62244e-08	MSTRG.8015	--	19.9667	7.86667	down	-1.34377	4.30082e-140	trans-acting	Positive
MSTRG.1273.2	1.26333	3.05	up	1.27157	2.0101e-06	MSTRG.8015	--	19.9667	7.86667	down	-1.34377	4.30082e-140	trans-acting	negative
MSTRG.12158.3	2.45333	1.17333	down	-1.06413	9.74836e-25	MSTRG.8015	--	19.9667	7.86667	down	-1.34377	4.30082e-140	trans-acting	Positive
MSTRG.12158.2	2.72	0.996667	down	-1.44842	1.33678e-30	MSTRG.8015	--	19.9667	7.86667	down	-1.34377	4.30082e-140	trans-acting	Positive
MSTRG.12158.1	5.74667	2.36333	down	-1.2819	4.54956e-65	MSTRG.8015	--	19.9667	7.86667	down	-1.34377	4.30082e-140	trans-acting	Positive
MSTRG.12156.1	1.75	0.623333	down	-1.48928	1.47341e-17	MSTRG.8015	--	19.9667	7.86667	down	-1.34377	4.30082e-140	trans-acting	Positive
MSTRG.11473.1	5.44333	2.23	down	-1.28745	3.06873e-25	MSTRG.8015	--	19.9667	7.86667	down	-1.34377	4.30082e-140	trans-acting	Positive
MSTRG.11324.3	3.56	1.46667	down	-1.27934	3.07268e-35	MSTRG.8015	--	19.9667	7.86667	down	-1.34377	4.30082e-140	trans-acting	Positive
MSTRG.10927.2	3.38667	0.363333	down	-3.2205	1.06977e-35	MSTRG.8015	--	19.9667	7.86667	down	-1.34377	4.30082e-140	trans-acting	Positive
MSTRG.10348.2	3.98333	1.49	down	-1.41866	1.92938e-31	MSTRG.8015	--	19.9667	7.86667	down	-1.34377	4.30082e-140	trans-acting	Positive
MSTRG.10181.1	1.41	0.46	down	-1.61599	2.02713e-10	MSTRG.8015	--	19.9667	7.86667	down	-1.34377	4.30082e-140	trans-acting	Positive
MSTRG.10064.1	10.0233	4.82667	down	-1.05426	1.24151e-18	MSTRG.8015	--	19.9667	7.86667	down	-1.34377	4.30082e-140	trans-acting	Positive
ENSCHIT00000007460	3.92333	1.47	down	-1.41626	1.23987e-05	MSTRG.8015	--	19.9667	7.86667	down	-1.34377	4.30082e-140	trans-acting	Positive
ENSCHIT00000006965	2.97667	1.36667	down	-1.12304	1.85901e-08	MSTRG.8015	--	19.9667	7.86667	down	-1.34377	4.30082e-140	trans-acting	Positive
ENSCHIT00000002352	1.96	0.623333	down	-1.65278	1.14915e-06	MSTRG.8015	--	19.9667	7.86667	down	-1.34377	4.30082e-140	trans-acting	Positive
MSTRG.9828.1	11.5	3.22667	down	-1.83352	7.99086e-10	MSTRG.8006	--	43.89	18.11	down	-1.27711	1.16594e-39	trans-acting	Positive
MSTRG.9308.2	0.0633333	3.15333	up	5.63777	8.17459e-23	MSTRG.8006	--	43.89	18.11	down	-1.27711	1.16594e-39	trans-acting	negative
MSTRG.9308.1	0.343333	3.00667	up	3.13048	1.06646e-08	MSTRG.8006	--	43.89	18.11	down	-1.27711	1.16594e-39	trans-acting	negative
MSTRG.9142.1	0.91	1.96	up	1.10692	2.75251e-14	MSTRG.8006	--	43.89	18.11	down	-1.27711	1.16594e-39	trans-acting	negative
MSTRG.8575.1	5.75667	2.46333	down	-1.22462	3.99505e-21	MSTRG.8006	--	43.89	18.11	down	-1.27711	1.16594e-39	trans-acting	Positive
MSTRG.8052.1	3.89333	1.14667	down	-1.76356	1.80456e-19	MSTRG.8006	--	43.89	18.11	down	-1.27711	1.16594e-39	trans-acting	Positive
MSTRG.8015.2	11.19	4.63	down	-1.27313	5.47331e-31	MSTRG.8006	--	43.89	18.11	down	-1.27711	1.16594e-39	trans-acting	Positive
MSTRG.8009.2	11.8967	4.6	down	-1.37085	3.12816e-56	MSTRG.8006	--	43.89	18.11	down	-1.27711	1.16594e-39	trans-acting	Positive
MSTRG.8009.1	9.21333	2.4	down	-1.94069	1.11492e-18	MSTRG.8006	--	43.89	18.11	down	-1.27711	1.16594e-39	trans-acting	Positive
MSTRG.8007.3	44.68	16.01	down	-1.48066	4.89685e-152	MSTRG.8006	--	43.89	18.11	down	-1.27711	1.16594e-39	trans-acting	Positive
MSTRG.8007.2	23.64	7.13667	down	-1.72791	3.56633e-112	MSTRG.8006	--	43.89	18.11	down	-1.27711	1.16594e-39	trans-acting	Positive
MSTRG.7619.1	6.07333	2.62	down	-1.21292	9.82157e-19	MSTRG.8006	--	43.89	18.11	down	-1.27711	1.16594e-39	trans-acting	Positive
MSTRG.7618.9	3.68667	1.65	down	-1.15985	1.14916e-11	MSTRG.8006	--	43.89	18.11	down	-1.27711	1.16594e-39	trans-acting	Positive
MSTRG.7618.8	1.92667	0.543333	down	-1.8262	2.87845e-18	MSTRG.8006	--	43.89	18.11	down	-1.27711	1.16594e-39	trans-acting	Positive
MSTRG.7618.7	4.74667	2.24	down	-1.08342	1.72846e-20	MSTRG.8006	--	43.89	18.11	down	-1.27711	1.16594e-39	trans-acting	Positive
MSTRG.5337.1	2.53667	1.05333	down	-1.26797	2.84695e-13	MSTRG.8006	--	43.89	18.11	down	-1.27711	1.16594e-39	trans-acting	Positive
MSTRG.3722.2	0.0566667	1.23667	up	4.44781	0.000292927	MSTRG.8006	--	43.89	18.11	down	-1.27711	1.16594e-39	trans-acting	negative
MSTRG.2946.1	2.89	5.80333	up	1.00581	1.32395e-21	MSTRG.8006	--	43.89	18.11	down	-1.27711	1.16594e-39	trans-acting	negative
MSTRG.1818.1	9.17667	2.65333	down	-1.79016	1.48179e-18	MSTRG.8006	--	43.89	18.11	down	-1.27711	1.16594e-39	trans-acting	Positive
MSTRG.1749.1	6.15667	3.03	down	-1.02283	6.68342e-09	MSTRG.8006	--	43.89	18.11	down	-1.27711	1.16594e-39	trans-acting	Positive
MSTRG.15338.1	5.09333	2.25333	down	-1.17655	1.07209e-33	MSTRG.8006	--	43.89	18.11	down	-1.27711	1.16594e-39	trans-acting	Positive
MSTRG.14998.1	3.22	0.946667	down	-1.76613	3.80561e-28	MSTRG.8006	--	43.89	18.11	down	-1.27711	1.16594e-39	trans-acting	Positive
MSTRG.13523.1	3.36333	0.826667	down	-2.02451	4.59101e-30	MSTRG.8006	--	43.89	18.11	down	-1.27711	1.16594e-39	trans-acting	Positive
MSTRG.13521.2	1.76333	0.673333	down	-1.38891	1.94561e-17	MSTRG.8006	--	43.89	18.11	down	-1.27711	1.16594e-39	trans-acting	Positive
MSTRG.13521.1	3.47333	1.61333	down	-1.10628	9.45387e-25	MSTRG.8006	--	43.89	18.11	down	-1.27711	1.16594e-39	trans-acting	Positive
MSTRG.13520.2	1.65333	0.806667	down	-1.03533	3.38799e-05	MSTRG.8006	--	43.89	18.11	down	-1.27711	1.16594e-39	trans-acting	Positive
MSTRG.13518.1	3.58	1.52333	down	-1.23273	1.57788e-07	MSTRG.8006	--	43.89	18.11	down	-1.27711	1.16594e-39	trans-acting	Positive
MSTRG.13513.5	5.67333	2.48667	down	-1.18998	2.60735e-29	MSTRG.8006	--	43.89	18.11	down	-1.27711	1.16594e-39	trans-acting	Positive
MSTRG.13513.4	2.89667	0.843333	down	-1.78022	2.80346e-35	MSTRG.8006	--	43.89	18.11	down	-1.27711	1.16594e-39	trans-acting	Positive
MSTRG.13513.3	2.68667	0.743333	down	-1.85374	1.83071e-14	MSTRG.8006	--	43.89	18.11	down	-1.27711	1.16594e-39	trans-acting	Positive
MSTRG.13480.1	0.876667	1.94333	up	1.14843	3.27736e-05	MSTRG.8006	--	43.89	18.11	down	-1.27711	1.16594e-39	trans-acting	negative
MSTRG.13228.4	2.74333	0.506667	down	-2.43682	1.08948e-20	MSTRG.8006	--	43.89	18.11	down	-1.27711	1.16594e-39	trans-acting	Positive
MSTRG.13004.1	2.39667	1.14	down	-1.072	1.22721e-12	MSTRG.8006	--	43.89	18.11	down	-1.27711	1.16594e-39	trans-acting	Positive
MSTRG.1273.2	1.26333	3.05	up	1.27157	2.0101e-06	MSTRG.8006	--	43.89	18.11	down	-1.27711	1.16594e-39	trans-acting	negative
MSTRG.12158.3	2.45333	1.17333	down	-1.06413	9.74836e-25	MSTRG.8006	--	43.89	18.11	down	-1.27711	1.16594e-39	trans-acting	Positive
MSTRG.12158.2	2.72	0.996667	down	-1.44842	1.33678e-30	MSTRG.8006	--	43.89	18.11	down	-1.27711	1.16594e-39	trans-acting	Positive
MSTRG.12158.1	5.74667	2.36333	down	-1.2819	4.54956e-65	MSTRG.8006	--	43.89	18.11	down	-1.27711	1.16594e-39	trans-acting	Positive
MSTRG.12156.1	1.75	0.623333	down	-1.48928	1.47341e-17	MSTRG.8006	--	43.89	18.11	down	-1.27711	1.16594e-39	trans-acting	Positive
MSTRG.11473.1	5.44333	2.23	down	-1.28745	3.06873e-25	MSTRG.8006	--	43.89	18.11	down	-1.27711	1.16594e-39	trans-acting	Positive
MSTRG.10927.2	3.38667	0.363333	down	-3.2205	1.06977e-35	MSTRG.8006	--	43.89	18.11	down	-1.27711	1.16594e-39	trans-acting	Positive
MSTRG.10348.2	3.98333	1.49	down	-1.41866	1.92938e-31	MSTRG.8006	--	43.89	18.11	down	-1.27711	1.16594e-39	trans-acting	Positive
MSTRG.10064.1	10.0233	4.82667	down	-1.05426	1.24151e-18	MSTRG.8006	--	43.89	18.11	down	-1.27711	1.16594e-39	trans-acting	Positive
ENSCHIT00000007460	3.92333	1.47	down	-1.41626	1.23987e-05	MSTRG.8006	--	43.89	18.11	down	-1.27711	1.16594e-39	trans-acting	Positive
ENSCHIT00000006965	2.97667	1.36667	down	-1.12304	1.85901e-08	MSTRG.8006	--	43.89	18.11	down	-1.27711	1.16594e-39	trans-acting	Positive
MSTRG.9308.2	0.0633333	3.15333	up	5.63777	8.17459e-23	MSTRG.7672	--	0.593333	1.57667	up	1.40996	3.14989e-05	trans-acting	Positive
MSTRG.9308.1	0.343333	3.00667	up	3.13048	1.06646e-08	MSTRG.7672	--	0.593333	1.57667	up	1.40996	3.14989e-05	trans-acting	Positive
MSTRG.9142.1	0.91	1.96	up	1.10692	2.75251e-14	MSTRG.7672	--	0.593333	1.57667	up	1.40996	3.14989e-05	trans-acting	Positive
MSTRG.8575.1	5.75667	2.46333	down	-1.22462	3.99505e-21	MSTRG.7672	--	0.593333	1.57667	up	1.40996	3.14989e-05	trans-acting	negative
MSTRG.8015.2	11.19	4.63	down	-1.27313	5.47331e-31	MSTRG.7672	--	0.593333	1.57667	up	1.40996	3.14989e-05	trans-acting	negative
MSTRG.8009.2	11.8967	4.6	down	-1.37085	3.12816e-56	MSTRG.7672	--	0.593333	1.57667	up	1.40996	3.14989e-05	trans-acting	negative
MSTRG.8009.1	9.21333	2.4	down	-1.94069	1.11492e-18	MSTRG.7672	--	0.593333	1.57667	up	1.40996	3.14989e-05	trans-acting	negative
MSTRG.8007.3	44.68	16.01	down	-1.48066	4.89685e-152	MSTRG.7672	--	0.593333	1.57667	up	1.40996	3.14989e-05	trans-acting	negative
MSTRG.8007.2	23.64	7.13667	down	-1.72791	3.56633e-112	MSTRG.7672	--	0.593333	1.57667	up	1.40996	3.14989e-05	trans-acting	negative
MSTRG.7618.7	4.74667	2.24	down	-1.08342	1.72846e-20	MSTRG.7672	--	0.593333	1.57667	up	1.40996	3.14989e-05	trans-acting	negative
MSTRG.5337.1	2.53667	1.05333	down	-1.26797	2.84695e-13	MSTRG.7672	--	0.593333	1.57667	up	1.40996	3.14989e-05	trans-acting	negative
MSTRG.2946.1	2.89	5.80333	up	1.00581	1.32395e-21	MSTRG.7672	--	0.593333	1.57667	up	1.40996	3.14989e-05	trans-acting	Positive
MSTRG.2266.1	2.10333	0.773333	down	-1.44352	0.000124181	MSTRG.7672	--	0.593333	1.57667	up	1.40996	3.14989e-05	trans-acting	negative
MSTRG.1818.1	9.17667	2.65333	down	-1.79016	1.48179e-18	MSTRG.7672	--	0.593333	1.57667	up	1.40996	3.14989e-05	trans-acting	negative
MSTRG.1749.1	6.15667	3.03	down	-1.02283	6.68342e-09	MSTRG.7672	--	0.593333	1.57667	up	1.40996	3.14989e-05	trans-acting	negative
MSTRG.15338.1	5.09333	2.25333	down	-1.17655	1.07209e-33	MSTRG.7672	--	0.593333	1.57667	up	1.40996	3.14989e-05	trans-acting	negative
MSTRG.14573.1	0.38	1.2	up	1.65896	7.07619e-07	MSTRG.7672	--	0.593333	1.57667	up	1.40996	3.14989e-05	trans-acting	Positive
MSTRG.13523.1	3.36333	0.826667	down	-2.02451	4.59101e-30	MSTRG.7672	--	0.593333	1.57667	up	1.40996	3.14989e-05	trans-acting	negative
MSTRG.13521.2	1.76333	0.673333	down	-1.38891	1.94561e-17	MSTRG.7672	--	0.593333	1.57667	up	1.40996	3.14989e-05	trans-acting	negative
MSTRG.13521.1	3.47333	1.61333	down	-1.10628	9.45387e-25	MSTRG.7672	--	0.593333	1.57667	up	1.40996	3.14989e-05	trans-acting	negative
MSTRG.13518.1	3.58	1.52333	down	-1.23273	1.57788e-07	MSTRG.7672	--	0.593333	1.57667	up	1.40996	3.14989e-05	trans-acting	negative
MSTRG.13513.5	5.67333	2.48667	down	-1.18998	2.60735e-29	MSTRG.7672	--	0.593333	1.57667	up	1.40996	3.14989e-05	trans-acting	negative
MSTRG.13513.4	2.89667	0.843333	down	-1.78022	2.80346e-35	MSTRG.7672	--	0.593333	1.57667	up	1.40996	3.14989e-05	trans-acting	negative
MSTRG.13513.3	2.68667	0.743333	down	-1.85374	1.83071e-14	MSTRG.7672	--	0.593333	1.57667	up	1.40996	3.14989e-05	trans-acting	negative
MSTRG.12158.3	2.45333	1.17333	down	-1.06413	9.74836e-25	MSTRG.7672	--	0.593333	1.57667	up	1.40996	3.14989e-05	trans-acting	negative
MSTRG.12158.2	2.72	0.996667	down	-1.44842	1.33678e-30	MSTRG.7672	--	0.593333	1.57667	up	1.40996	3.14989e-05	trans-acting	negative
MSTRG.12158.1	5.74667	2.36333	down	-1.2819	4.54956e-65	MSTRG.7672	--	0.593333	1.57667	up	1.40996	3.14989e-05	trans-acting	negative
MSTRG.10348.2	3.98333	1.49	down	-1.41866	1.92938e-31	MSTRG.7672	--	0.593333	1.57667	up	1.40996	3.14989e-05	trans-acting	negative
MSTRG.10064.1	10.0233	4.82667	down	-1.05426	1.24151e-18	MSTRG.7672	--	0.593333	1.57667	up	1.40996	3.14989e-05	trans-acting	negative
ENSCHIT00000006965	2.97667	1.36667	down	-1.12304	1.85901e-08	MSTRG.7672	--	0.593333	1.57667	up	1.40996	3.14989e-05	trans-acting	negative
MSTRG.9828.1	11.5	3.22667	down	-1.83352	7.99086e-10	MSTRG.7606	--	6.05667	2.69	down	-1.17092	7.48347e-27	trans-acting	Positive
MSTRG.9308.1	0.343333	3.00667	up	3.13048	1.06646e-08	MSTRG.7606	--	6.05667	2.69	down	-1.17092	7.48347e-27	trans-acting	negative
MSTRG.8575.1	5.75667	2.46333	down	-1.22462	3.99505e-21	MSTRG.7606	--	6.05667	2.69	down	-1.17092	7.48347e-27	trans-acting	Positive
MSTRG.8052.1	3.89333	1.14667	down	-1.76356	1.80456e-19	MSTRG.7606	--	6.05667	2.69	down	-1.17092	7.48347e-27	trans-acting	Positive
MSTRG.8015.2	11.19	4.63	down	-1.27313	5.47331e-31	MSTRG.7606	--	6.05667	2.69	down	-1.17092	7.48347e-27	trans-acting	Positive
MSTRG.8009.2	11.8967	4.6	down	-1.37085	3.12816e-56	MSTRG.7606	--	6.05667	2.69	down	-1.17092	7.48347e-27	trans-acting	Positive
MSTRG.8009.1	9.21333	2.4	down	-1.94069	1.11492e-18	MSTRG.7606	--	6.05667	2.69	down	-1.17092	7.48347e-27	trans-acting	Positive
MSTRG.8007.3	44.68	16.01	down	-1.48066	4.89685e-152	MSTRG.7606	--	6.05667	2.69	down	-1.17092	7.48347e-27	trans-acting	Positive
MSTRG.8007.2	23.64	7.13667	down	-1.72791	3.56633e-112	MSTRG.7606	--	6.05667	2.69	down	-1.17092	7.48347e-27	trans-acting	Positive
MSTRG.7619.1	6.07333	2.62	down	-1.21292	9.82157e-19	MSTRG.7606	--	6.05667	2.69	down	-1.17092	7.48347e-27	trans-acting	Positive
MSTRG.7618.9	3.68667	1.65	down	-1.15985	1.14916e-11	MSTRG.7606	--	6.05667	2.69	down	-1.17092	7.48347e-27	trans-acting	Positive
MSTRG.7618.8	1.92667	0.543333	down	-1.8262	2.87845e-18	MSTRG.7606	--	6.05667	2.69	down	-1.17092	7.48347e-27	trans-acting	Positive
MSTRG.7618.7	4.74667	2.24	down	-1.08342	1.72846e-20	MSTRG.7606	--	6.05667	2.69	down	-1.17092	7.48347e-27	trans-acting	Positive
MSTRG.7618.6	2.18	0.7	down	-1.6389	1.249e-06	MSTRG.7606	--	6.05667	2.69	down	-1.17092	7.48347e-27	trans-acting	Positive
MSTRG.7604.2	3.72	1.77667	down	-1.06613	7.86804e-17	MSTRG.7606	--	6.05667	2.69	down	-1.17092	7.48347e-27	trans-acting	Positive
MSTRG.7192.1	2.07667	0.6	down	-1.79124	1.46582e-12	MSTRG.7606	--	6.05667	2.69	down	-1.17092	7.48347e-27	trans-acting	Positive
MSTRG.3722.2	0.0566667	1.23667	up	4.44781	0.000292927	MSTRG.7606	--	6.05667	2.69	down	-1.17092	7.48347e-27	trans-acting	negative
MSTRG.2266.1	2.10333	0.773333	down	-1.44352	0.000124181	MSTRG.7606	--	6.05667	2.69	down	-1.17092	7.48347e-27	trans-acting	Positive
MSTRG.1818.1	9.17667	2.65333	down	-1.79016	1.48179e-18	MSTRG.7606	--	6.05667	2.69	down	-1.17092	7.48347e-27	trans-acting	Positive
MSTRG.15338.1	5.09333	2.25333	down	-1.17655	1.07209e-33	MSTRG.7606	--	6.05667	2.69	down	-1.17092	7.48347e-27	trans-acting	Positive
MSTRG.14998.1	3.22	0.946667	down	-1.76613	3.80561e-28	MSTRG.7606	--	6.05667	2.69	down	-1.17092	7.48347e-27	trans-acting	Positive
MSTRG.13523.1	3.36333	0.826667	down	-2.02451	4.59101e-30	MSTRG.7606	--	6.05667	2.69	down	-1.17092	7.48347e-27	trans-acting	Positive
MSTRG.13521.2	1.76333	0.673333	down	-1.38891	1.94561e-17	MSTRG.7606	--	6.05667	2.69	down	-1.17092	7.48347e-27	trans-acting	Positive
MSTRG.13521.1	3.47333	1.61333	down	-1.10628	9.45387e-25	MSTRG.7606	--	6.05667	2.69	down	-1.17092	7.48347e-27	trans-acting	Positive
MSTRG.13520.1	3.57667	1.61333	down	-1.14857	3.92498e-05	MSTRG.7606	--	6.05667	2.69	down	-1.17092	7.48347e-27	trans-acting	Positive
MSTRG.13518.1	3.58	1.52333	down	-1.23273	1.57788e-07	MSTRG.7606	--	6.05667	2.69	down	-1.17092	7.48347e-27	trans-acting	Positive
MSTRG.13514.1	1.89333	0.916667	down	-1.04646	3.77047e-11	MSTRG.7606	--	6.05667	2.69	down	-1.17092	7.48347e-27	trans-acting	Positive
MSTRG.13513.5	5.67333	2.48667	down	-1.18998	2.60735e-29	MSTRG.7606	--	6.05667	2.69	down	-1.17092	7.48347e-27	trans-acting	Positive
MSTRG.13513.4	2.89667	0.843333	down	-1.78022	2.80346e-35	MSTRG.7606	--	6.05667	2.69	down	-1.17092	7.48347e-27	trans-acting	Positive
MSTRG.13513.3	2.68667	0.743333	down	-1.85374	1.83071e-14	MSTRG.7606	--	6.05667	2.69	down	-1.17092	7.48347e-27	trans-acting	Positive
MSTRG.13480.1	0.876667	1.94333	up	1.14843	3.27736e-05	MSTRG.7606	--	6.05667	2.69	down	-1.17092	7.48347e-27	trans-acting	negative
MSTRG.13228.4	2.74333	0.506667	down	-2.43682	1.08948e-20	MSTRG.7606	--	6.05667	2.69	down	-1.17092	7.48347e-27	trans-acting	Positive
MSTRG.13004.1	2.39667	1.14	down	-1.072	1.22721e-12	MSTRG.7606	--	6.05667	2.69	down	-1.17092	7.48347e-27	trans-acting	Positive
MSTRG.13003.1	1.71333	0.803333	down	-1.09274	1.62244e-08	MSTRG.7606	--	6.05667	2.69	down	-1.17092	7.48347e-27	trans-acting	Positive
MSTRG.12158.3	2.45333	1.17333	down	-1.06413	9.74836e-25	MSTRG.7606	--	6.05667	2.69	down	-1.17092	7.48347e-27	trans-acting	Positive
MSTRG.12158.2	2.72	0.996667	down	-1.44842	1.33678e-30	MSTRG.7606	--	6.05667	2.69	down	-1.17092	7.48347e-27	trans-acting	Positive
MSTRG.12158.1	5.74667	2.36333	down	-1.2819	4.54956e-65	MSTRG.7606	--	6.05667	2.69	down	-1.17092	7.48347e-27	trans-acting	Positive
MSTRG.12156.1	1.75	0.623333	down	-1.48928	1.47341e-17	MSTRG.7606	--	6.05667	2.69	down	-1.17092	7.48347e-27	trans-acting	Positive
MSTRG.11324.3	3.56	1.46667	down	-1.27934	3.07268e-35	MSTRG.7606	--	6.05667	2.69	down	-1.17092	7.48347e-27	trans-acting	Positive
MSTRG.11324.1	2.45333	0.913333	down	-1.42553	7.71642e-46	MSTRG.7606	--	6.05667	2.69	down	-1.17092	7.48347e-27	trans-acting	Positive
MSTRG.10927.2	3.38667	0.363333	down	-3.2205	1.06977e-35	MSTRG.7606	--	6.05667	2.69	down	-1.17092	7.48347e-27	trans-acting	Positive
MSTRG.10348.2	3.98333	1.49	down	-1.41866	1.92938e-31	MSTRG.7606	--	6.05667	2.69	down	-1.17092	7.48347e-27	trans-acting	Positive
MSTRG.10181.1	1.41	0.46	down	-1.61599	2.02713e-10	MSTRG.7606	--	6.05667	2.69	down	-1.17092	7.48347e-27	trans-acting	Positive
ENSCHIT00000006967	2.97	1.28333	down	-1.21057	1.79261e-07	MSTRG.7606	--	6.05667	2.69	down	-1.17092	7.48347e-27	trans-acting	Positive
ENSCHIT00000006965	2.97667	1.36667	down	-1.12304	1.85901e-08	MSTRG.7606	--	6.05667	2.69	down	-1.17092	7.48347e-27	trans-acting	Positive
ENSCHIT00000002352	1.96	0.623333	down	-1.65278	1.14915e-06	MSTRG.7606	--	6.05667	2.69	down	-1.17092	7.48347e-27	trans-acting	Positive
MSTRG.8575.1	5.75667	2.46333	down	-1.22462	3.99505e-21	MSTRG.7605	--	8.58667	4.16667	down	-1.0432	7.03409e-11	trans-acting	Positive
MSTRG.8015.2	11.19	4.63	down	-1.27313	5.47331e-31	MSTRG.7605	--	8.58667	4.16667	down	-1.0432	7.03409e-11	trans-acting	Positive
MSTRG.8009.1	9.21333	2.4	down	-1.94069	1.11492e-18	MSTRG.7605	--	8.58667	4.16667	down	-1.0432	7.03409e-11	trans-acting	Positive
MSTRG.8007.2	23.64	7.13667	down	-1.72791	3.56633e-112	MSTRG.7605	--	8.58667	4.16667	down	-1.0432	7.03409e-11	trans-acting	Positive
MSTRG.7619.1	6.07333	2.62	down	-1.21292	9.82157e-19	MSTRG.7605	--	8.58667	4.16667	down	-1.0432	7.03409e-11	trans-acting	Positive
MSTRG.7618.9	3.68667	1.65	down	-1.15985	1.14916e-11	MSTRG.7605	--	8.58667	4.16667	down	-1.0432	7.03409e-11	trans-acting	Positive
MSTRG.7618.7	4.74667	2.24	down	-1.08342	1.72846e-20	MSTRG.7605	--	8.58667	4.16667	down	-1.0432	7.03409e-11	trans-acting	Positive
MSTRG.7618.6	2.18	0.7	down	-1.6389	1.249e-06	MSTRG.7605	--	8.58667	4.16667	down	-1.0432	7.03409e-11	trans-acting	Positive
MSTRG.7604.2	3.72	1.77667	down	-1.06613	7.86804e-17	MSTRG.7605	--	8.58667	4.16667	down	-1.0432	7.03409e-11	trans-acting	Positive
MSTRG.7192.1	2.07667	0.6	down	-1.79124	1.46582e-12	MSTRG.7605	--	8.58667	4.16667	down	-1.0432	7.03409e-11	trans-acting	Positive
MSTRG.3722.2	0.0566667	1.23667	up	4.44781	0.000292927	MSTRG.7605	--	8.58667	4.16667	down	-1.0432	7.03409e-11	trans-acting	negative
MSTRG.2266.1	2.10333	0.773333	down	-1.44352	0.000124181	MSTRG.7605	--	8.58667	4.16667	down	-1.0432	7.03409e-11	trans-acting	Positive
MSTRG.15338.1	5.09333	2.25333	down	-1.17655	1.07209e-33	MSTRG.7605	--	8.58667	4.16667	down	-1.0432	7.03409e-11	trans-acting	Positive
MSTRG.14998.1	3.22	0.946667	down	-1.76613	3.80561e-28	MSTRG.7605	--	8.58667	4.16667	down	-1.0432	7.03409e-11	trans-acting	Positive
MSTRG.13523.1	3.36333	0.826667	down	-2.02451	4.59101e-30	MSTRG.7605	--	8.58667	4.16667	down	-1.0432	7.03409e-11	trans-acting	Positive
MSTRG.13521.2	1.76333	0.673333	down	-1.38891	1.94561e-17	MSTRG.7605	--	8.58667	4.16667	down	-1.0432	7.03409e-11	trans-acting	Positive
MSTRG.13521.1	3.47333	1.61333	down	-1.10628	9.45387e-25	MSTRG.7605	--	8.58667	4.16667	down	-1.0432	7.03409e-11	trans-acting	Positive
MSTRG.13520.1	3.57667	1.61333	down	-1.14857	3.92498e-05	MSTRG.7605	--	8.58667	4.16667	down	-1.0432	7.03409e-11	trans-acting	Positive
MSTRG.13519.1	3.19333	1.1	down	-1.53756	2.57861e-08	MSTRG.7605	--	8.58667	4.16667	down	-1.0432	7.03409e-11	trans-acting	Positive
MSTRG.13518.1	3.58	1.52333	down	-1.23273	1.57788e-07	MSTRG.7605	--	8.58667	4.16667	down	-1.0432	7.03409e-11	trans-acting	Positive
MSTRG.13514.1	1.89333	0.916667	down	-1.04646	3.77047e-11	MSTRG.7605	--	8.58667	4.16667	down	-1.0432	7.03409e-11	trans-acting	Positive
MSTRG.13513.5	5.67333	2.48667	down	-1.18998	2.60735e-29	MSTRG.7605	--	8.58667	4.16667	down	-1.0432	7.03409e-11	trans-acting	Positive
MSTRG.13513.4	2.89667	0.843333	down	-1.78022	2.80346e-35	MSTRG.7605	--	8.58667	4.16667	down	-1.0432	7.03409e-11	trans-acting	Positive
MSTRG.13513.3	2.68667	0.743333	down	-1.85374	1.83071e-14	MSTRG.7605	--	8.58667	4.16667	down	-1.0432	7.03409e-11	trans-acting	Positive
MSTRG.13228.4	2.74333	0.506667	down	-2.43682	1.08948e-20	MSTRG.7605	--	8.58667	4.16667	down	-1.0432	7.03409e-11	trans-acting	Positive
MSTRG.13004.1	2.39667	1.14	down	-1.072	1.22721e-12	MSTRG.7605	--	8.58667	4.16667	down	-1.0432	7.03409e-11	trans-acting	Positive
MSTRG.13003.1	1.71333	0.803333	down	-1.09274	1.62244e-08	MSTRG.7605	--	8.58667	4.16667	down	-1.0432	7.03409e-11	trans-acting	Positive
MSTRG.12158.1	5.74667	2.36333	down	-1.2819	4.54956e-65	MSTRG.7605	--	8.58667	4.16667	down	-1.0432	7.03409e-11	trans-acting	Positive
MSTRG.11324.3	3.56	1.46667	down	-1.27934	3.07268e-35	MSTRG.7605	--	8.58667	4.16667	down	-1.0432	7.03409e-11	trans-acting	Positive
MSTRG.11324.1	2.45333	0.913333	down	-1.42553	7.71642e-46	MSTRG.7605	--	8.58667	4.16667	down	-1.0432	7.03409e-11	trans-acting	Positive
MSTRG.10348.2	3.98333	1.49	down	-1.41866	1.92938e-31	MSTRG.7605	--	8.58667	4.16667	down	-1.0432	7.03409e-11	trans-acting	Positive
MSTRG.10181.1	1.41	0.46	down	-1.61599	2.02713e-10	MSTRG.7605	--	8.58667	4.16667	down	-1.0432	7.03409e-11	trans-acting	Positive
ENSCHIT00000006967	2.97	1.28333	down	-1.21057	1.79261e-07	MSTRG.7605	--	8.58667	4.16667	down	-1.0432	7.03409e-11	trans-acting	Positive
ENSCHIT00000006965	2.97667	1.36667	down	-1.12304	1.85901e-08	MSTRG.7605	--	8.58667	4.16667	down	-1.0432	7.03409e-11	trans-acting	Positive
MSTRG.8015.2	11.19	4.63	down	-1.27313	5.47331e-31	MSTRG.7604	Pol	7.06	3.33333	down	-1.0827	2.4821e-08	trans-acting	Positive
MSTRG.7619.1	6.07333	2.62	down	-1.21292	9.82157e-19	MSTRG.7604	Pol	7.06	3.33333	down	-1.0827	2.4821e-08	trans-acting	Positive
MSTRG.7618.7	4.74667	2.24	down	-1.08342	1.72846e-20	MSTRG.7604	Pol	7.06	3.33333	down	-1.0827	2.4821e-08	trans-acting	Positive
MSTRG.7604.2	3.72	1.77667	down	-1.06613	7.86804e-17	MSTRG.7604	Pol	7.06	3.33333	down	-1.0827	2.4821e-08	trans-acting	Positive
MSTRG.3722.2	0.0566667	1.23667	up	4.44781	0.000292927	MSTRG.7604	Pol	7.06	3.33333	down	-1.0827	2.4821e-08	trans-acting	negative
MSTRG.15338.1	5.09333	2.25333	down	-1.17655	1.07209e-33	MSTRG.7604	Pol	7.06	3.33333	down	-1.0827	2.4821e-08	trans-acting	Positive
MSTRG.13523.1	3.36333	0.826667	down	-2.02451	4.59101e-30	MSTRG.7604	Pol	7.06	3.33333	down	-1.0827	2.4821e-08	trans-acting	Positive
MSTRG.13521.2	1.76333	0.673333	down	-1.38891	1.94561e-17	MSTRG.7604	Pol	7.06	3.33333	down	-1.0827	2.4821e-08	trans-acting	Positive
MSTRG.13521.1	3.47333	1.61333	down	-1.10628	9.45387e-25	MSTRG.7604	Pol	7.06	3.33333	down	-1.0827	2.4821e-08	trans-acting	Positive
MSTRG.13520.1	3.57667	1.61333	down	-1.14857	3.92498e-05	MSTRG.7604	Pol	7.06	3.33333	down	-1.0827	2.4821e-08	trans-acting	Positive
MSTRG.13519.1	3.19333	1.1	down	-1.53756	2.57861e-08	MSTRG.7604	Pol	7.06	3.33333	down	-1.0827	2.4821e-08	trans-acting	Positive
MSTRG.13518.1	3.58	1.52333	down	-1.23273	1.57788e-07	MSTRG.7604	Pol	7.06	3.33333	down	-1.0827	2.4821e-08	trans-acting	Positive
MSTRG.13514.1	1.89333	0.916667	down	-1.04646	3.77047e-11	MSTRG.7604	Pol	7.06	3.33333	down	-1.0827	2.4821e-08	trans-acting	Positive
MSTRG.13513.5	5.67333	2.48667	down	-1.18998	2.60735e-29	MSTRG.7604	Pol	7.06	3.33333	down	-1.0827	2.4821e-08	trans-acting	Positive
MSTRG.13513.4	2.89667	0.843333	down	-1.78022	2.80346e-35	MSTRG.7604	Pol	7.06	3.33333	down	-1.0827	2.4821e-08	trans-acting	Positive
MSTRG.13513.3	2.68667	0.743333	down	-1.85374	1.83071e-14	MSTRG.7604	Pol	7.06	3.33333	down	-1.0827	2.4821e-08	trans-acting	Positive
MSTRG.13004.1	2.39667	1.14	down	-1.072	1.22721e-12	MSTRG.7604	Pol	7.06	3.33333	down	-1.0827	2.4821e-08	trans-acting	Positive
MSTRG.13003.1	1.71333	0.803333	down	-1.09274	1.62244e-08	MSTRG.7604	Pol	7.06	3.33333	down	-1.0827	2.4821e-08	trans-acting	Positive
MSTRG.11324.3	3.56	1.46667	down	-1.27934	3.07268e-35	MSTRG.7604	Pol	7.06	3.33333	down	-1.0827	2.4821e-08	trans-acting	Positive
MSTRG.10348.2	3.98333	1.49	down	-1.41866	1.92938e-31	MSTRG.7604	Pol	7.06	3.33333	down	-1.0827	2.4821e-08	trans-acting	Positive
MSTRG.10181.1	1.41	0.46	down	-1.61599	2.02713e-10	MSTRG.7604	Pol	7.06	3.33333	down	-1.0827	2.4821e-08	trans-acting	Positive
ENSCHIT00000006967	2.97	1.28333	down	-1.21057	1.79261e-07	MSTRG.7604	Pol	7.06	3.33333	down	-1.0827	2.4821e-08	trans-acting	Positive
ENSCHIT00000006965	2.97667	1.36667	down	-1.12304	1.85901e-08	MSTRG.7604	Pol	7.06	3.33333	down	-1.0827	2.4821e-08	trans-acting	Positive
MSTRG.995.1	0.43	1.64	up	1.93129	7.29436e-05	MSTRG.6937	IRS1	5.13	12.9233	up	1.33295	1.13911e-202	trans-acting	Positive
MSTRG.8070.5	38.9833	85.8433	up	1.13885	2.85436e-22	MSTRG.6937	IRS1	5.13	12.9233	up	1.33295	1.13911e-202	trans-acting	Positive
MSTRG.5787.1	3.31	6.66667	up	1.01013	9.65465e-21	MSTRG.6937	IRS1	5.13	12.9233	up	1.33295	1.13911e-202	trans-acting	Positive
MSTRG.463.1	0.416667	1.68667	up	2.01721	5.26e-05	MSTRG.6937	IRS1	5.13	12.9233	up	1.33295	1.13911e-202	trans-acting	Positive
MSTRG.14837.1	1.66333	5.42333	up	1.7051	2.70718e-19	MSTRG.6937	IRS1	5.13	12.9233	up	1.33295	1.13911e-202	trans-acting	Positive
MSTRG.14626.2	1.03	2.48	up	1.2677	2.65067e-12	MSTRG.6937	IRS1	5.13	12.9233	up	1.33295	1.13911e-202	trans-acting	Positive
MSTRG.14626.1	0.94	2.57	up	1.45104	1.88206e-13	MSTRG.6937	IRS1	5.13	12.9233	up	1.33295	1.13911e-202	trans-acting	Positive
MSTRG.13869.1	0.816667	2.58667	up	1.66327	2.63366e-43	MSTRG.6937	IRS1	5.13	12.9233	up	1.33295	1.13911e-202	trans-acting	Positive
MSTRG.1379.1	4.56	2.09667	down	-1.12094	3.96087e-12	MSTRG.6937	IRS1	5.13	12.9233	up	1.33295	1.13911e-202	trans-acting	negative
MSTRG.13223.1	2.09667	8.89667	up	2.08517	4.77642e-15	MSTRG.6937	IRS1	5.13	12.9233	up	1.33295	1.13911e-202	trans-acting	Positive
MSTRG.11117.2	3.87667	8.33333	up	1.10408	9.46018e-10	MSTRG.6937	IRS1	5.13	12.9233	up	1.33295	1.13911e-202	trans-acting	Positive
MSTRG.1011.1	8.94333	1.39667	down	-2.67882	8.63146e-36	MSTRG.6937	IRS1	5.13	12.9233	up	1.33295	1.13911e-202	trans-acting	negative
MSTRG.8831.2	0.64	2.32667	up	1.86212	0.000348401	MSTRG.6911	GTF2IRD2	1.57	3.18333	up	1.01977	0.00115908	trans-acting	Positive
MSTRG.995.1	0.43	1.64	up	1.93129	7.29436e-05	MSTRG.6855	--	22.4	10.9433	down	-1.03345	4.43033e-60	trans-acting	negative
MSTRG.463.1	0.416667	1.68667	up	2.01721	5.26e-05	MSTRG.6855	--	22.4	10.9433	down	-1.03345	4.43033e-60	trans-acting	negative
MSTRG.14837.1	1.66333	5.42333	up	1.7051	2.70718e-19	MSTRG.6855	--	22.4	10.9433	down	-1.03345	4.43033e-60	trans-acting	negative
MSTRG.14626.2	1.03	2.48	up	1.2677	2.65067e-12	MSTRG.6855	--	22.4	10.9433	down	-1.03345	4.43033e-60	trans-acting	negative
MSTRG.13223.1	2.09667	8.89667	up	2.08517	4.77642e-15	MSTRG.6855	--	22.4	10.9433	down	-1.03345	4.43033e-60	trans-acting	negative
MSTRG.7208.1	0.823333	2.34333	up	1.50901	1.79875e-09	MSTRG.5787	env	10.38	20.9467	up	1.01291	1.46767e-78	trans-acting	Positive
MSTRG.6439.1	0.52	2.21333	up	2.08964	2.12275e-20	MSTRG.5787	env	10.38	20.9467	up	1.01291	1.46767e-78	trans-acting	Positive
MSTRG.5787.1	3.31	6.66667	up	1.01013	9.65465e-21	MSTRG.5787	env	10.38	20.9467	up	1.01291	1.46767e-78	trans-acting	Positive
MSTRG.4128.1	1.26	5.14667	up	2.03021	6.53429e-12	MSTRG.5787	env	10.38	20.9467	up	1.01291	1.46767e-78	trans-acting	Positive
MSTRG.2116.1	1.54	3.38333	up	1.13551	2.34609e-08	MSTRG.5787	env	10.38	20.9467	up	1.01291	1.46767e-78	trans-acting	Positive
MSTRG.14626.1	0.94	2.57	up	1.45104	1.88206e-13	MSTRG.5787	env	10.38	20.9467	up	1.01291	1.46767e-78	trans-acting	Positive
MSTRG.14081.1	0.813333	2.08333	up	1.35698	0.00177308	MSTRG.5787	env	10.38	20.9467	up	1.01291	1.46767e-78	trans-acting	Positive
MSTRG.13869.1	0.816667	2.58667	up	1.66327	2.63366e-43	MSTRG.5787	env	10.38	20.9467	up	1.01291	1.46767e-78	trans-acting	Positive
MSTRG.1380.1	7.1	2.19667	down	-1.6925	1.87051e-43	MSTRG.5787	env	10.38	20.9467	up	1.01291	1.46767e-78	trans-acting	negative
MSTRG.127.1	1.24667	3.97333	up	1.67227	4.49622e-11	MSTRG.5787	env	10.38	20.9467	up	1.01291	1.46767e-78	trans-acting	Positive
MSTRG.1210.1	0.466667	2.11667	up	2.18133	0.000430612	MSTRG.5787	env	10.38	20.9467	up	1.01291	1.46767e-78	trans-acting	Positive
MSTRG.11363.1	0.616667	1.56667	up	1.34514	0.00271678	MSTRG.5787	env	10.38	20.9467	up	1.01291	1.46767e-78	trans-acting	Positive
MSTRG.11117.2	3.87667	8.33333	up	1.10408	9.46018e-10	MSTRG.5787	env	10.38	20.9467	up	1.01291	1.46767e-78	trans-acting	Positive
MSTRG.1011.1	8.94333	1.39667	down	-2.67882	8.63146e-36	MSTRG.5787	env	10.38	20.9467	up	1.01291	1.46767e-78	trans-acting	negative
MSTRG.9828.1	11.5	3.22667	down	-1.83352	7.99086e-10	MSTRG.4969	F52C9.6	4.46667	1.92	down	-1.21809	2.94853e-18	trans-acting	Positive
MSTRG.8575.1	5.75667	2.46333	down	-1.22462	3.99505e-21	MSTRG.4969	F52C9.6	4.46667	1.92	down	-1.21809	2.94853e-18	trans-acting	Positive
MSTRG.8481.1	1.48667	4.04667	up	1.44465	2.64806e-12	MSTRG.4969	F52C9.6	4.46667	1.92	down	-1.21809	2.94853e-18	trans-acting	negative
MSTRG.8428.1	3.57333	1.28333	down	-1.47737	2.50968e-36	MSTRG.4969	F52C9.6	4.46667	1.92	down	-1.21809	2.94853e-18	trans-acting	Positive
MSTRG.8009.1	9.21333	2.4	down	-1.94069	1.11492e-18	MSTRG.4969	F52C9.6	4.46667	1.92	down	-1.21809	2.94853e-18	trans-acting	Positive
MSTRG.8007.2	23.64	7.13667	down	-1.72791	3.56633e-112	MSTRG.4969	F52C9.6	4.46667	1.92	down	-1.21809	2.94853e-18	trans-acting	Positive
MSTRG.7619.1	6.07333	2.62	down	-1.21292	9.82157e-19	MSTRG.4969	F52C9.6	4.46667	1.92	down	-1.21809	2.94853e-18	trans-acting	Positive
MSTRG.7618.9	3.68667	1.65	down	-1.15985	1.14916e-11	MSTRG.4969	F52C9.6	4.46667	1.92	down	-1.21809	2.94853e-18	trans-acting	Positive
MSTRG.7618.8	1.92667	0.543333	down	-1.8262	2.87845e-18	MSTRG.4969	F52C9.6	4.46667	1.92	down	-1.21809	2.94853e-18	trans-acting	Positive
MSTRG.7618.7	4.74667	2.24	down	-1.08342	1.72846e-20	MSTRG.4969	F52C9.6	4.46667	1.92	down	-1.21809	2.94853e-18	trans-acting	Positive
MSTRG.7618.6	2.18	0.7	down	-1.6389	1.249e-06	MSTRG.4969	F52C9.6	4.46667	1.92	down	-1.21809	2.94853e-18	trans-acting	Positive
MSTRG.7192.1	2.07667	0.6	down	-1.79124	1.46582e-12	MSTRG.4969	F52C9.6	4.46667	1.92	down	-1.21809	2.94853e-18	trans-acting	Positive
MSTRG.3722.2	0.0566667	1.23667	up	4.44781	0.000292927	MSTRG.4969	F52C9.6	4.46667	1.92	down	-1.21809	2.94853e-18	trans-acting	negative
MSTRG.2443.2	34.8033	74.2267	up	1.09271	3.8729e-32	MSTRG.4969	F52C9.6	4.46667	1.92	down	-1.21809	2.94853e-18	trans-acting	negative
MSTRG.2266.1	2.10333	0.773333	down	-1.44352	0.000124181	MSTRG.4969	F52C9.6	4.46667	1.92	down	-1.21809	2.94853e-18	trans-acting	Positive
MSTRG.2126.4	4.40333	1.62	down	-1.4426	0.000585279	MSTRG.4969	F52C9.6	4.46667	1.92	down	-1.21809	2.94853e-18	trans-acting	Positive
MSTRG.15338.1	5.09333	2.25333	down	-1.17655	1.07209e-33	MSTRG.4969	F52C9.6	4.46667	1.92	down	-1.21809	2.94853e-18	trans-acting	Positive
MSTRG.15301.1	0.83	1.75667	up	1.08166	0.000763366	MSTRG.4969	F52C9.6	4.46667	1.92	down	-1.21809	2.94853e-18	trans-acting	negative
MSTRG.15092.1	0.826667	4	up	2.27462	3.08817e-15	MSTRG.4969	F52C9.6	4.46667	1.92	down	-1.21809	2.94853e-18	trans-acting	negative
MSTRG.14998.1	3.22	0.946667	down	-1.76613	3.80561e-28	MSTRG.4969	F52C9.6	4.46667	1.92	down	-1.21809	2.94853e-18	trans-acting	Positive
MSTRG.13523.1	3.36333	0.826667	down	-2.02451	4.59101e-30	MSTRG.4969	F52C9.6	4.46667	1.92	down	-1.21809	2.94853e-18	trans-acting	Positive
MSTRG.13521.2	1.76333	0.673333	down	-1.38891	1.94561e-17	MSTRG.4969	F52C9.6	4.46667	1.92	down	-1.21809	2.94853e-18	trans-acting	Positive
MSTRG.13513.5	5.67333	2.48667	down	-1.18998	2.60735e-29	MSTRG.4969	F52C9.6	4.46667	1.92	down	-1.21809	2.94853e-18	trans-acting	Positive
MSTRG.13513.4	2.89667	0.843333	down	-1.78022	2.80346e-35	MSTRG.4969	F52C9.6	4.46667	1.92	down	-1.21809	2.94853e-18	trans-acting	Positive
MSTRG.13513.3	2.68667	0.743333	down	-1.85374	1.83071e-14	MSTRG.4969	F52C9.6	4.46667	1.92	down	-1.21809	2.94853e-18	trans-acting	Positive
MSTRG.13480.1	0.876667	1.94333	up	1.14843	3.27736e-05	MSTRG.4969	F52C9.6	4.46667	1.92	down	-1.21809	2.94853e-18	trans-acting	negative
MSTRG.13228.4	2.74333	0.506667	down	-2.43682	1.08948e-20	MSTRG.4969	F52C9.6	4.46667	1.92	down	-1.21809	2.94853e-18	trans-acting	Positive
MSTRG.13004.1	2.39667	1.14	down	-1.072	1.22721e-12	MSTRG.4969	F52C9.6	4.46667	1.92	down	-1.21809	2.94853e-18	trans-acting	Positive
MSTRG.13003.1	1.71333	0.803333	down	-1.09274	1.62244e-08	MSTRG.4969	F52C9.6	4.46667	1.92	down	-1.21809	2.94853e-18	trans-acting	Positive
MSTRG.12158.2	2.72	0.996667	down	-1.44842	1.33678e-30	MSTRG.4969	F52C9.6	4.46667	1.92	down	-1.21809	2.94853e-18	trans-acting	Positive
MSTRG.12158.1	5.74667	2.36333	down	-1.2819	4.54956e-65	MSTRG.4969	F52C9.6	4.46667	1.92	down	-1.21809	2.94853e-18	trans-acting	Positive
MSTRG.12156.1	1.75	0.623333	down	-1.48928	1.47341e-17	MSTRG.4969	F52C9.6	4.46667	1.92	down	-1.21809	2.94853e-18	trans-acting	Positive
MSTRG.11324.3	3.56	1.46667	down	-1.27934	3.07268e-35	MSTRG.4969	F52C9.6	4.46667	1.92	down	-1.21809	2.94853e-18	trans-acting	Positive
MSTRG.11324.1	2.45333	0.913333	down	-1.42553	7.71642e-46	MSTRG.4969	F52C9.6	4.46667	1.92	down	-1.21809	2.94853e-18	trans-acting	Positive
MSTRG.10927.2	3.38667	0.363333	down	-3.2205	1.06977e-35	MSTRG.4969	F52C9.6	4.46667	1.92	down	-1.21809	2.94853e-18	trans-acting	Positive
MSTRG.10348.2	3.98333	1.49	down	-1.41866	1.92938e-31	MSTRG.4969	F52C9.6	4.46667	1.92	down	-1.21809	2.94853e-18	trans-acting	Positive
MSTRG.10181.1	1.41	0.46	down	-1.61599	2.02713e-10	MSTRG.4969	F52C9.6	4.46667	1.92	down	-1.21809	2.94853e-18	trans-acting	Positive
ENSCHIT00000006965	2.97667	1.36667	down	-1.12304	1.85901e-08	MSTRG.4969	F52C9.6	4.46667	1.92	down	-1.21809	2.94853e-18	trans-acting	Positive
ENSCHIT00000002352	1.96	0.623333	down	-1.65278	1.14915e-06	MSTRG.4969	F52C9.6	4.46667	1.92	down	-1.21809	2.94853e-18	trans-acting	Positive
MSTRG.9142.1	0.91	1.96	up	1.10692	2.75251e-14	MSTRG.4767	SPRY1	2.34333	7.34	up	1.64722	4.36414e-55	trans-acting	Positive
MSTRG.8009.2	11.8967	4.6	down	-1.37085	3.12816e-56	MSTRG.4767	SPRY1	2.34333	7.34	up	1.64722	4.36414e-55	trans-acting	negative
MSTRG.4012.1	0.356667	0.993333	up	1.4777	0.00875954	MSTRG.4767	SPRY1	2.34333	7.34	up	1.64722	4.36414e-55	trans-acting	Positive
MSTRG.3722.1	0.293333	1.18333	up	2.01224	0.00888392	MSTRG.4767	SPRY1	2.34333	7.34	up	1.64722	4.36414e-55	trans-acting	Positive
MSTRG.2946.1	2.89	5.80333	up	1.00581	1.32395e-21	MSTRG.4767	SPRY1	2.34333	7.34	up	1.64722	4.36414e-55	trans-acting	Positive
MSTRG.1749.1	6.15667	3.03	down	-1.02283	6.68342e-09	MSTRG.4767	SPRY1	2.34333	7.34	up	1.64722	4.36414e-55	trans-acting	negative
MSTRG.14573.1	0.38	1.2	up	1.65896	7.07619e-07	MSTRG.4767	SPRY1	2.34333	7.34	up	1.64722	4.36414e-55	trans-acting	Positive
MSTRG.1273.2	1.26333	3.05	up	1.27157	2.0101e-06	MSTRG.4767	SPRY1	2.34333	7.34	up	1.64722	4.36414e-55	trans-acting	Positive
MSTRG.10064.1	10.0233	4.82667	down	-1.05426	1.24151e-18	MSTRG.4767	SPRY1	2.34333	7.34	up	1.64722	4.36414e-55	trans-acting	negative
MSTRG.463.1	0.416667	1.68667	up	2.01721	5.26e-05	MSTRG.462	Pol	19.6533	64.8833	up	1.72307	3.61117e-79	trans-acting	Positive
MSTRG.462.1	1.39	8.96667	up	2.68949	5.46731e-08	MSTRG.462	Pol	19.6533	64.8833	up	1.72307	3.61117e-79	trans-acting	Positive
MSTRG.3528.4	1.77	3.63	up	1.03622	0.000211632	MSTRG.462	Pol	19.6533	64.8833	up	1.72307	3.61117e-79	trans-acting	Positive
MSTRG.2342.1	0.78	1.93333	up	1.30954	4.22313e-13	MSTRG.462	Pol	19.6533	64.8833	up	1.72307	3.61117e-79	trans-acting	Positive
MSTRG.1567.1	0.56	1.45	up	1.37255	8.03777e-13	MSTRG.462	Pol	19.6533	64.8833	up	1.72307	3.61117e-79	trans-acting	Positive
MSTRG.14837.1	1.66333	5.42333	up	1.7051	2.70718e-19	MSTRG.462	Pol	19.6533	64.8833	up	1.72307	3.61117e-79	trans-acting	Positive
MSTRG.14626.1	0.94	2.57	up	1.45104	1.88206e-13	MSTRG.462	Pol	19.6533	64.8833	up	1.72307	3.61117e-79	trans-acting	Positive
MSTRG.13869.1	0.816667	2.58667	up	1.66327	2.63366e-43	MSTRG.462	Pol	19.6533	64.8833	up	1.72307	3.61117e-79	trans-acting	Positive
MSTRG.13223.1	2.09667	8.89667	up	2.08517	4.77642e-15	MSTRG.462	Pol	19.6533	64.8833	up	1.72307	3.61117e-79	trans-acting	Positive
MSTRG.11916.2	0.0866667	0.386667	up	2.15754	1.3967e-05	MSTRG.462	Pol	19.6533	64.8833	up	1.72307	3.61117e-79	trans-acting	Positive
MSTRG.1011.1	8.94333	1.39667	down	-2.67882	8.63146e-36	MSTRG.462	Pol	19.6533	64.8833	up	1.72307	3.61117e-79	trans-acting	negative
MSTRG.8836.1	0.02	6.02	up	8.23362	2.20116e-21	MSTRG.4535	--	0.926667	1.94667	up	1.07088	1.57603e-11	trans-acting	Positive
MSTRG.4012.1	0.356667	0.993333	up	1.4777	0.00875954	MSTRG.4535	--	0.926667	1.94667	up	1.07088	1.57603e-11	trans-acting	Positive
MSTRG.3722.1	0.293333	1.18333	up	2.01224	0.00888392	MSTRG.4535	--	0.926667	1.94667	up	1.07088	1.57603e-11	trans-acting	Positive
MSTRG.3694.1	0.126667	0.66	up	2.38143	3.37775e-08	MSTRG.4535	--	0.926667	1.94667	up	1.07088	1.57603e-11	trans-acting	Positive
MSTRG.3211.1	1.22667	3.33667	up	1.44366	8.54964e-16	MSTRG.4535	--	0.926667	1.94667	up	1.07088	1.57603e-11	trans-acting	Positive
MSTRG.2946.1	2.89	5.80333	up	1.00581	1.32395e-21	MSTRG.4535	--	0.926667	1.94667	up	1.07088	1.57603e-11	trans-acting	Positive
MSTRG.14573.1	0.38	1.2	up	1.65896	7.07619e-07	MSTRG.4535	--	0.926667	1.94667	up	1.07088	1.57603e-11	trans-acting	Positive
MSTRG.14153.1	0.753333	1.69	up	1.16566	7.33156e-06	MSTRG.4535	--	0.926667	1.94667	up	1.07088	1.57603e-11	trans-acting	Positive
MSTRG.10064.1	10.0233	4.82667	down	-1.05426	1.24151e-18	MSTRG.4535	--	0.926667	1.94667	up	1.07088	1.57603e-11	trans-acting	negative
MSTRG.8429.1	2.70667	1.15	down	-1.23488	1.78966e-19	MSTRG.3854	--	2.32	0.58	down	-2	5.08527e-34	trans-acting	Positive
MSTRG.8428.1	3.57333	1.28333	down	-1.47737	2.50968e-36	MSTRG.3854	--	2.32	0.58	down	-2	5.08527e-34	trans-acting	Positive
MSTRG.7208.1	0.823333	2.34333	up	1.50901	1.79875e-09	MSTRG.3854	--	2.32	0.58	down	-2	5.08527e-34	trans-acting	negative
MSTRG.6439.1	0.52	2.21333	up	2.08964	2.12275e-20	MSTRG.3854	--	2.32	0.58	down	-2	5.08527e-34	trans-acting	negative
MSTRG.5787.1	3.31	6.66667	up	1.01013	9.65465e-21	MSTRG.3854	--	2.32	0.58	down	-2	5.08527e-34	trans-acting	negative
MSTRG.4364.2	2.77	1.08333	down	-1.35441	1.6397e-08	MSTRG.3854	--	2.32	0.58	down	-2	5.08527e-34	trans-acting	Positive
MSTRG.4128.1	1.26	5.14667	up	2.03021	6.53429e-12	MSTRG.3854	--	2.32	0.58	down	-2	5.08527e-34	trans-acting	negative
MSTRG.3392.1	0.973333	2.18333	up	1.16553	3.78948e-06	MSTRG.3854	--	2.32	0.58	down	-2	5.08527e-34	trans-acting	negative
MSTRG.2116.1	1.54	3.38333	up	1.13551	2.34609e-08	MSTRG.3854	--	2.32	0.58	down	-2	5.08527e-34	trans-acting	negative
MSTRG.14081.1	0.813333	2.08333	up	1.35698	0.00177308	MSTRG.3854	--	2.32	0.58	down	-2	5.08527e-34	trans-acting	negative
MSTRG.13869.1	0.816667	2.58667	up	1.66327	2.63366e-43	MSTRG.3854	--	2.32	0.58	down	-2	5.08527e-34	trans-acting	negative
MSTRG.13858.1	0.22	1.58	up	2.84435	5.06373e-13	MSTRG.3854	--	2.32	0.58	down	-2	5.08527e-34	trans-acting	negative
MSTRG.1380.1	7.1	2.19667	down	-1.6925	1.87051e-43	MSTRG.3854	--	2.32	0.58	down	-2	5.08527e-34	trans-acting	Positive
MSTRG.1379.1	4.56	2.09667	down	-1.12094	3.96087e-12	MSTRG.3854	--	2.32	0.58	down	-2	5.08527e-34	trans-acting	Positive
MSTRG.12844.1	0.876667	1.96667	up	1.16565	2.97093e-07	MSTRG.3854	--	2.32	0.58	down	-2	5.08527e-34	trans-acting	negative
MSTRG.127.1	1.24667	3.97333	up	1.67227	4.49622e-11	MSTRG.3854	--	2.32	0.58	down	-2	5.08527e-34	trans-acting	negative
MSTRG.11363.1	0.616667	1.56667	up	1.34514	0.00271678	MSTRG.3854	--	2.32	0.58	down	-2	5.08527e-34	trans-acting	negative
MSTRG.11117.2	3.87667	8.33333	up	1.10408	9.46018e-10	MSTRG.3854	--	2.32	0.58	down	-2	5.08527e-34	trans-acting	negative
MSTRG.1011.1	8.94333	1.39667	down	-2.67882	8.63146e-36	MSTRG.3854	--	2.32	0.58	down	-2	5.08527e-34	trans-acting	Positive
ENSCHIT00000003765	1.56	0.713333	down	-1.1289	7.21864e-05	MSTRG.3854	--	2.32	0.58	down	-2	5.08527e-34	trans-acting	Positive
MSTRG.9308.2	0.0633333	3.15333	up	5.63777	8.17459e-23	MSTRG.347	PGAM1	211.503	102.707	down	-1.04215	5.39393e-225	trans-acting	negative
MSTRG.9308.1	0.343333	3.00667	up	3.13048	1.06646e-08	MSTRG.347	PGAM1	211.503	102.707	down	-1.04215	5.39393e-225	trans-acting	negative
MSTRG.8727.1	0.653333	2.31333	up	1.82408	8.83674e-07	MSTRG.347	PGAM1	211.503	102.707	down	-1.04215	5.39393e-225	trans-acting	negative
MSTRG.8575.1	5.75667	2.46333	down	-1.22462	3.99505e-21	MSTRG.347	PGAM1	211.503	102.707	down	-1.04215	5.39393e-225	trans-acting	Positive
MSTRG.8481.1	1.48667	4.04667	up	1.44465	2.64806e-12	MSTRG.347	PGAM1	211.503	102.707	down	-1.04215	5.39393e-225	trans-acting	negative
MSTRG.8052.1	3.89333	1.14667	down	-1.76356	1.80456e-19	MSTRG.347	PGAM1	211.503	102.707	down	-1.04215	5.39393e-225	trans-acting	Positive
MSTRG.8009.1	9.21333	2.4	down	-1.94069	1.11492e-18	MSTRG.347	PGAM1	211.503	102.707	down	-1.04215	5.39393e-225	trans-acting	Positive
MSTRG.8007.3	44.68	16.01	down	-1.48066	4.89685e-152	MSTRG.347	PGAM1	211.503	102.707	down	-1.04215	5.39393e-225	trans-acting	Positive
MSTRG.8007.2	23.64	7.13667	down	-1.72791	3.56633e-112	MSTRG.347	PGAM1	211.503	102.707	down	-1.04215	5.39393e-225	trans-acting	Positive
MSTRG.7619.1	6.07333	2.62	down	-1.21292	9.82157e-19	MSTRG.347	PGAM1	211.503	102.707	down	-1.04215	5.39393e-225	trans-acting	Positive
MSTRG.7618.9	3.68667	1.65	down	-1.15985	1.14916e-11	MSTRG.347	PGAM1	211.503	102.707	down	-1.04215	5.39393e-225	trans-acting	Positive
MSTRG.7618.8	1.92667	0.543333	down	-1.8262	2.87845e-18	MSTRG.347	PGAM1	211.503	102.707	down	-1.04215	5.39393e-225	trans-acting	Positive
MSTRG.7618.6	2.18	0.7	down	-1.6389	1.249e-06	MSTRG.347	PGAM1	211.503	102.707	down	-1.04215	5.39393e-225	trans-acting	Positive
MSTRG.7192.1	2.07667	0.6	down	-1.79124	1.46582e-12	MSTRG.347	PGAM1	211.503	102.707	down	-1.04215	5.39393e-225	trans-acting	Positive
MSTRG.6925.1	2.94333	1.34667	down	-1.12806	4.5096e-09	MSTRG.347	PGAM1	211.503	102.707	down	-1.04215	5.39393e-225	trans-acting	Positive
MSTRG.5844.2	0.786667	2.3	up	1.54781	5.52877e-16	MSTRG.347	PGAM1	211.503	102.707	down	-1.04215	5.39393e-225	trans-acting	negative
MSTRG.3238.1	1.81667	6.32	up	1.79863	9.12315e-24	MSTRG.347	PGAM1	211.503	102.707	down	-1.04215	5.39393e-225	trans-acting	negative
MSTRG.2443.2	34.8033	74.2267	up	1.09271	3.8729e-32	MSTRG.347	PGAM1	211.503	102.707	down	-1.04215	5.39393e-225	trans-acting	negative
MSTRG.1818.1	9.17667	2.65333	down	-1.79016	1.48179e-18	MSTRG.347	PGAM1	211.503	102.707	down	-1.04215	5.39393e-225	trans-acting	Positive
MSTRG.15338.1	5.09333	2.25333	down	-1.17655	1.07209e-33	MSTRG.347	PGAM1	211.503	102.707	down	-1.04215	5.39393e-225	trans-acting	Positive
MSTRG.15092.1	0.826667	4	up	2.27462	3.08817e-15	MSTRG.347	PGAM1	211.503	102.707	down	-1.04215	5.39393e-225	trans-acting	negative
MSTRG.14998.1	3.22	0.946667	down	-1.76613	3.80561e-28	MSTRG.347	PGAM1	211.503	102.707	down	-1.04215	5.39393e-225	trans-acting	Positive
MSTRG.13847.1	6.83	1.87667	down	-1.86371	2.31798e-10	MSTRG.347	PGAM1	211.503	102.707	down	-1.04215	5.39393e-225	trans-acting	Positive
MSTRG.13523.1	3.36333	0.826667	down	-2.02451	4.59101e-30	MSTRG.347	PGAM1	211.503	102.707	down	-1.04215	5.39393e-225	trans-acting	Positive
MSTRG.1324.1	7.40333	2.32	down	-1.67405	0.000313335	MSTRG.347	PGAM1	211.503	102.707	down	-1.04215	5.39393e-225	trans-acting	Positive
MSTRG.13228.4	2.74333	0.506667	down	-2.43682	1.08948e-20	MSTRG.347	PGAM1	211.503	102.707	down	-1.04215	5.39393e-225	trans-acting	Positive
MSTRG.12158.2	2.72	0.996667	down	-1.44842	1.33678e-30	MSTRG.347	PGAM1	211.503	102.707	down	-1.04215	5.39393e-225	trans-acting	Positive
MSTRG.12158.1	5.74667	2.36333	down	-1.2819	4.54956e-65	MSTRG.347	PGAM1	211.503	102.707	down	-1.04215	5.39393e-225	trans-acting	Positive
MSTRG.12156.1	1.75	0.623333	down	-1.48928	1.47341e-17	MSTRG.347	PGAM1	211.503	102.707	down	-1.04215	5.39393e-225	trans-acting	Positive
MSTRG.11473.1	5.44333	2.23	down	-1.28745	3.06873e-25	MSTRG.347	PGAM1	211.503	102.707	down	-1.04215	5.39393e-225	trans-acting	Positive
MSTRG.11324.3	3.56	1.46667	down	-1.27934	3.07268e-35	MSTRG.347	PGAM1	211.503	102.707	down	-1.04215	5.39393e-225	trans-acting	Positive
MSTRG.11324.1	2.45333	0.913333	down	-1.42553	7.71642e-46	MSTRG.347	PGAM1	211.503	102.707	down	-1.04215	5.39393e-225	trans-acting	Positive
MSTRG.10927.2	3.38667	0.363333	down	-3.2205	1.06977e-35	MSTRG.347	PGAM1	211.503	102.707	down	-1.04215	5.39393e-225	trans-acting	Positive
MSTRG.10181.1	1.41	0.46	down	-1.61599	2.02713e-10	MSTRG.347	PGAM1	211.503	102.707	down	-1.04215	5.39393e-225	trans-acting	Positive
ENSCHIT00000006048	0.103333	0.82	up	2.98832	3.36293e-13	MSTRG.347	PGAM1	211.503	102.707	down	-1.04215	5.39393e-225	trans-acting	negative
ENSCHIT00000002352	1.96	0.623333	down	-1.65278	1.14915e-06	MSTRG.347	PGAM1	211.503	102.707	down	-1.04215	5.39393e-225	trans-acting	Positive
MSTRG.8481.1	1.48667	4.04667	up	1.44465	2.64806e-12	MSTRG.2125	--	3.68667	1.72667	down	-1.09433	3.1176e-08	trans-acting	negative
MSTRG.7619.1	6.07333	2.62	down	-1.21292	9.82157e-19	MSTRG.2125	--	3.68667	1.72667	down	-1.09433	3.1176e-08	trans-acting	Positive
MSTRG.7192.1	2.07667	0.6	down	-1.79124	1.46582e-12	MSTRG.2125	--	3.68667	1.72667	down	-1.09433	3.1176e-08	trans-acting	Positive
MSTRG.5701.1	0.363333	1.51	up	2.05518	4.76182e-05	MSTRG.2125	--	3.68667	1.72667	down	-1.09433	3.1176e-08	trans-acting	negative
MSTRG.3722.2	0.0566667	1.23667	up	4.44781	0.000292927	MSTRG.2125	--	3.68667	1.72667	down	-1.09433	3.1176e-08	trans-acting	negative
MSTRG.2443.2	34.8033	74.2267	up	1.09271	3.8729e-32	MSTRG.2125	--	3.68667	1.72667	down	-1.09433	3.1176e-08	trans-acting	negative
MSTRG.15301.1	0.83	1.75667	up	1.08166	0.000763366	MSTRG.2125	--	3.68667	1.72667	down	-1.09433	3.1176e-08	trans-acting	negative
MSTRG.13004.1	2.39667	1.14	down	-1.072	1.22721e-12	MSTRG.2125	--	3.68667	1.72667	down	-1.09433	3.1176e-08	trans-acting	Positive
MSTRG.11324.3	3.56	1.46667	down	-1.27934	3.07268e-35	MSTRG.2125	--	3.68667	1.72667	down	-1.09433	3.1176e-08	trans-acting	Positive
MSTRG.11324.1	2.45333	0.913333	down	-1.42553	7.71642e-46	MSTRG.2125	--	3.68667	1.72667	down	-1.09433	3.1176e-08	trans-acting	Positive
MSTRG.10181.1	1.41	0.46	down	-1.61599	2.02713e-10	MSTRG.2125	--	3.68667	1.72667	down	-1.09433	3.1176e-08	trans-acting	Positive
MSTRG.9828.1	11.5	3.22667	down	-1.83352	7.99086e-10	MSTRG.2038	--	8.03667	1.16333	down	-2.78833	6.35281e-71	trans-acting	Positive
MSTRG.9308.2	0.0633333	3.15333	up	5.63777	8.17459e-23	MSTRG.2038	--	8.03667	1.16333	down	-2.78833	6.35281e-71	trans-acting	negative
MSTRG.9308.1	0.343333	3.00667	up	3.13048	1.06646e-08	MSTRG.2038	--	8.03667	1.16333	down	-2.78833	6.35281e-71	trans-acting	negative
MSTRG.8575.1	5.75667	2.46333	down	-1.22462	3.99505e-21	MSTRG.2038	--	8.03667	1.16333	down	-2.78833	6.35281e-71	trans-acting	Positive
MSTRG.8481.1	1.48667	4.04667	up	1.44465	2.64806e-12	MSTRG.2038	--	8.03667	1.16333	down	-2.78833	6.35281e-71	trans-acting	negative
MSTRG.8052.1	3.89333	1.14667	down	-1.76356	1.80456e-19	MSTRG.2038	--	8.03667	1.16333	down	-2.78833	6.35281e-71	trans-acting	Positive
MSTRG.8015.2	11.19	4.63	down	-1.27313	5.47331e-31	MSTRG.2038	--	8.03667	1.16333	down	-2.78833	6.35281e-71	trans-acting	Positive
MSTRG.8009.2	11.8967	4.6	down	-1.37085	3.12816e-56	MSTRG.2038	--	8.03667	1.16333	down	-2.78833	6.35281e-71	trans-acting	Positive
MSTRG.8009.1	9.21333	2.4	down	-1.94069	1.11492e-18	MSTRG.2038	--	8.03667	1.16333	down	-2.78833	6.35281e-71	trans-acting	Positive
MSTRG.8007.3	44.68	16.01	down	-1.48066	4.89685e-152	MSTRG.2038	--	8.03667	1.16333	down	-2.78833	6.35281e-71	trans-acting	Positive
MSTRG.8007.2	23.64	7.13667	down	-1.72791	3.56633e-112	MSTRG.2038	--	8.03667	1.16333	down	-2.78833	6.35281e-71	trans-acting	Positive
MSTRG.7619.1	6.07333	2.62	down	-1.21292	9.82157e-19	MSTRG.2038	--	8.03667	1.16333	down	-2.78833	6.35281e-71	trans-acting	Positive
MSTRG.7618.9	3.68667	1.65	down	-1.15985	1.14916e-11	MSTRG.2038	--	8.03667	1.16333	down	-2.78833	6.35281e-71	trans-acting	Positive
MSTRG.7618.8	1.92667	0.543333	down	-1.8262	2.87845e-18	MSTRG.2038	--	8.03667	1.16333	down	-2.78833	6.35281e-71	trans-acting	Positive
MSTRG.7618.7	4.74667	2.24	down	-1.08342	1.72846e-20	MSTRG.2038	--	8.03667	1.16333	down	-2.78833	6.35281e-71	trans-acting	Positive
MSTRG.7618.6	2.18	0.7	down	-1.6389	1.249e-06	MSTRG.2038	--	8.03667	1.16333	down	-2.78833	6.35281e-71	trans-acting	Positive
MSTRG.7192.1	2.07667	0.6	down	-1.79124	1.46582e-12	MSTRG.2038	--	8.03667	1.16333	down	-2.78833	6.35281e-71	trans-acting	Positive
MSTRG.6925.1	2.94333	1.34667	down	-1.12806	4.5096e-09	MSTRG.2038	--	8.03667	1.16333	down	-2.78833	6.35281e-71	trans-acting	Positive
MSTRG.5844.2	0.786667	2.3	up	1.54781	5.52877e-16	MSTRG.2038	--	8.03667	1.16333	down	-2.78833	6.35281e-71	trans-acting	negative
MSTRG.5337.1	2.53667	1.05333	down	-1.26797	2.84695e-13	MSTRG.2038	--	8.03667	1.16333	down	-2.78833	6.35281e-71	trans-acting	Positive
MSTRG.3722.2	0.0566667	1.23667	up	4.44781	0.000292927	MSTRG.2038	--	8.03667	1.16333	down	-2.78833	6.35281e-71	trans-acting	negative
MSTRG.3238.1	1.81667	6.32	up	1.79863	9.12315e-24	MSTRG.2038	--	8.03667	1.16333	down	-2.78833	6.35281e-71	trans-acting	negative
MSTRG.2946.1	2.89	5.80333	up	1.00581	1.32395e-21	MSTRG.2038	--	8.03667	1.16333	down	-2.78833	6.35281e-71	trans-acting	negative
MSTRG.2311.1	1.57667	0.583333	down	-1.43449	0.000959445	MSTRG.2038	--	8.03667	1.16333	down	-2.78833	6.35281e-71	trans-acting	Positive
MSTRG.1818.1	9.17667	2.65333	down	-1.79016	1.48179e-18	MSTRG.2038	--	8.03667	1.16333	down	-2.78833	6.35281e-71	trans-acting	Positive
MSTRG.1749.1	6.15667	3.03	down	-1.02283	6.68342e-09	MSTRG.2038	--	8.03667	1.16333	down	-2.78833	6.35281e-71	trans-acting	Positive
MSTRG.15338.1	5.09333	2.25333	down	-1.17655	1.07209e-33	MSTRG.2038	--	8.03667	1.16333	down	-2.78833	6.35281e-71	trans-acting	Positive
MSTRG.15092.1	0.826667	4	up	2.27462	3.08817e-15	MSTRG.2038	--	8.03667	1.16333	down	-2.78833	6.35281e-71	trans-acting	negative
MSTRG.14998.1	3.22	0.946667	down	-1.76613	3.80561e-28	MSTRG.2038	--	8.03667	1.16333	down	-2.78833	6.35281e-71	trans-acting	Positive
MSTRG.13523.1	3.36333	0.826667	down	-2.02451	4.59101e-30	MSTRG.2038	--	8.03667	1.16333	down	-2.78833	6.35281e-71	trans-acting	Positive
MSTRG.13521.2	1.76333	0.673333	down	-1.38891	1.94561e-17	MSTRG.2038	--	8.03667	1.16333	down	-2.78833	6.35281e-71	trans-acting	Positive
MSTRG.13521.1	3.47333	1.61333	down	-1.10628	9.45387e-25	MSTRG.2038	--	8.03667	1.16333	down	-2.78833	6.35281e-71	trans-acting	Positive
MSTRG.13513.4	2.89667	0.843333	down	-1.78022	2.80346e-35	MSTRG.2038	--	8.03667	1.16333	down	-2.78833	6.35281e-71	trans-acting	Positive
MSTRG.13513.3	2.68667	0.743333	down	-1.85374	1.83071e-14	MSTRG.2038	--	8.03667	1.16333	down	-2.78833	6.35281e-71	trans-acting	Positive
MSTRG.13480.1	0.876667	1.94333	up	1.14843	3.27736e-05	MSTRG.2038	--	8.03667	1.16333	down	-2.78833	6.35281e-71	trans-acting	negative
MSTRG.1324.1	7.40333	2.32	down	-1.67405	0.000313335	MSTRG.2038	--	8.03667	1.16333	down	-2.78833	6.35281e-71	trans-acting	Positive
MSTRG.13228.4	2.74333	0.506667	down	-2.43682	1.08948e-20	MSTRG.2038	--	8.03667	1.16333	down	-2.78833	6.35281e-71	trans-acting	Positive
MSTRG.13004.1	2.39667	1.14	down	-1.072	1.22721e-12	MSTRG.2038	--	8.03667	1.16333	down	-2.78833	6.35281e-71	trans-acting	Positive
MSTRG.12158.3	2.45333	1.17333	down	-1.06413	9.74836e-25	MSTRG.2038	--	8.03667	1.16333	down	-2.78833	6.35281e-71	trans-acting	Positive
MSTRG.12158.2	2.72	0.996667	down	-1.44842	1.33678e-30	MSTRG.2038	--	8.03667	1.16333	down	-2.78833	6.35281e-71	trans-acting	Positive
MSTRG.12158.1	5.74667	2.36333	down	-1.2819	4.54956e-65	MSTRG.2038	--	8.03667	1.16333	down	-2.78833	6.35281e-71	trans-acting	Positive
MSTRG.12156.1	1.75	0.623333	down	-1.48928	1.47341e-17	MSTRG.2038	--	8.03667	1.16333	down	-2.78833	6.35281e-71	trans-acting	Positive
MSTRG.11473.1	5.44333	2.23	down	-1.28745	3.06873e-25	MSTRG.2038	--	8.03667	1.16333	down	-2.78833	6.35281e-71	trans-acting	Positive
MSTRG.11324.3	3.56	1.46667	down	-1.27934	3.07268e-35	MSTRG.2038	--	8.03667	1.16333	down	-2.78833	6.35281e-71	trans-acting	Positive
MSTRG.10927.2	3.38667	0.363333	down	-3.2205	1.06977e-35	MSTRG.2038	--	8.03667	1.16333	down	-2.78833	6.35281e-71	trans-acting	Positive
MSTRG.10348.2	3.98333	1.49	down	-1.41866	1.92938e-31	MSTRG.2038	--	8.03667	1.16333	down	-2.78833	6.35281e-71	trans-acting	Positive
MSTRG.10181.1	1.41	0.46	down	-1.61599	2.02713e-10	MSTRG.2038	--	8.03667	1.16333	down	-2.78833	6.35281e-71	trans-acting	Positive
MSTRG.10064.1	10.0233	4.82667	down	-1.05426	1.24151e-18	MSTRG.2038	--	8.03667	1.16333	down	-2.78833	6.35281e-71	trans-acting	Positive
ENSCHIT00000007460	3.92333	1.47	down	-1.41626	1.23987e-05	MSTRG.2038	--	8.03667	1.16333	down	-2.78833	6.35281e-71	trans-acting	Positive
ENSCHIT00000002352	1.96	0.623333	down	-1.65278	1.14915e-06	MSTRG.2038	--	8.03667	1.16333	down	-2.78833	6.35281e-71	trans-acting	Positive
MSTRG.8429.1	2.70667	1.15	down	-1.23488	1.78966e-19	MSTRG.15794	--	0.61	2.47667	up	2.02152	1.40483e-09	trans-acting	negative
MSTRG.8428.1	3.57333	1.28333	down	-1.47737	2.50968e-36	MSTRG.15794	--	0.61	2.47667	up	2.02152	1.40483e-09	trans-acting	negative
MSTRG.7208.1	0.823333	2.34333	up	1.50901	1.79875e-09	MSTRG.15794	--	0.61	2.47667	up	2.02152	1.40483e-09	trans-acting	Positive
MSTRG.6439.1	0.52	2.21333	up	2.08964	2.12275e-20	MSTRG.15794	--	0.61	2.47667	up	2.02152	1.40483e-09	trans-acting	Positive
MSTRG.5787.1	3.31	6.66667	up	1.01013	9.65465e-21	MSTRG.15794	--	0.61	2.47667	up	2.02152	1.40483e-09	trans-acting	Positive
MSTRG.4128.1	1.26	5.14667	up	2.03021	6.53429e-12	MSTRG.15794	--	0.61	2.47667	up	2.02152	1.40483e-09	trans-acting	Positive
MSTRG.3673.1	1.73333	0.733333	down	-1.24101	6.45407e-07	MSTRG.15794	--	0.61	2.47667	up	2.02152	1.40483e-09	trans-acting	negative
MSTRG.3392.1	0.973333	2.18333	up	1.16553	3.78948e-06	MSTRG.15794	--	0.61	2.47667	up	2.02152	1.40483e-09	trans-acting	Positive
MSTRG.13869.1	0.816667	2.58667	up	1.66327	2.63366e-43	MSTRG.15794	--	0.61	2.47667	up	2.02152	1.40483e-09	trans-acting	Positive
MSTRG.1380.1	7.1	2.19667	down	-1.6925	1.87051e-43	MSTRG.15794	--	0.61	2.47667	up	2.02152	1.40483e-09	trans-acting	negative
MSTRG.127.1	1.24667	3.97333	up	1.67227	4.49622e-11	MSTRG.15794	--	0.61	2.47667	up	2.02152	1.40483e-09	trans-acting	Positive
MSTRG.11363.1	0.616667	1.56667	up	1.34514	0.00271678	MSTRG.15794	--	0.61	2.47667	up	2.02152	1.40483e-09	trans-acting	Positive
ENSCHIT00000003765	1.56	0.713333	down	-1.1289	7.21864e-05	MSTRG.15794	--	0.61	2.47667	up	2.02152	1.40483e-09	trans-acting	negative
MSTRG.9308.2	0.0633333	3.15333	up	5.63777	8.17459e-23	MSTRG.15410	--	0.61	1.51	up	1.30767	0.000596691	trans-acting	Positive
MSTRG.3238.1	1.81667	6.32	up	1.79863	9.12315e-24	MSTRG.15410	--	0.61	1.51	up	1.30767	0.000596691	trans-acting	Positive
MSTRG.10658.2	0.03	1.41	up	5.55459	0.00851989	MSTRG.15410	--	0.61	1.51	up	1.30767	0.000596691	trans-acting	Positive
MSTRG.9308.2	0.0633333	3.15333	up	5.63777	8.17459e-23	MSTRG.14999	F52C9.6	2.45667	0.173333	down	-3.82508	2.47816e-46	trans-acting	negative
MSTRG.9308.1	0.343333	3.00667	up	3.13048	1.06646e-08	MSTRG.14999	F52C9.6	2.45667	0.173333	down	-3.82508	2.47816e-46	trans-acting	negative
MSTRG.8727.1	0.653333	2.31333	up	1.82408	8.83674e-07	MSTRG.14999	F52C9.6	2.45667	0.173333	down	-3.82508	2.47816e-46	trans-acting	negative
MSTRG.8575.1	5.75667	2.46333	down	-1.22462	3.99505e-21	MSTRG.14999	F52C9.6	2.45667	0.173333	down	-3.82508	2.47816e-46	trans-acting	Positive
MSTRG.8481.1	1.48667	4.04667	up	1.44465	2.64806e-12	MSTRG.14999	F52C9.6	2.45667	0.173333	down	-3.82508	2.47816e-46	trans-acting	negative
MSTRG.8052.1	3.89333	1.14667	down	-1.76356	1.80456e-19	MSTRG.14999	F52C9.6	2.45667	0.173333	down	-3.82508	2.47816e-46	trans-acting	Positive
MSTRG.8009.1	9.21333	2.4	down	-1.94069	1.11492e-18	MSTRG.14999	F52C9.6	2.45667	0.173333	down	-3.82508	2.47816e-46	trans-acting	Positive
MSTRG.8007.3	44.68	16.01	down	-1.48066	4.89685e-152	MSTRG.14999	F52C9.6	2.45667	0.173333	down	-3.82508	2.47816e-46	trans-acting	Positive
MSTRG.8007.2	23.64	7.13667	down	-1.72791	3.56633e-112	MSTRG.14999	F52C9.6	2.45667	0.173333	down	-3.82508	2.47816e-46	trans-acting	Positive
MSTRG.7619.1	6.07333	2.62	down	-1.21292	9.82157e-19	MSTRG.14999	F52C9.6	2.45667	0.173333	down	-3.82508	2.47816e-46	trans-acting	Positive
MSTRG.7618.9	3.68667	1.65	down	-1.15985	1.14916e-11	MSTRG.14999	F52C9.6	2.45667	0.173333	down	-3.82508	2.47816e-46	trans-acting	Positive
MSTRG.7618.8	1.92667	0.543333	down	-1.8262	2.87845e-18	MSTRG.14999	F52C9.6	2.45667	0.173333	down	-3.82508	2.47816e-46	trans-acting	Positive
MSTRG.7618.6	2.18	0.7	down	-1.6389	1.249e-06	MSTRG.14999	F52C9.6	2.45667	0.173333	down	-3.82508	2.47816e-46	trans-acting	Positive
MSTRG.7192.1	2.07667	0.6	down	-1.79124	1.46582e-12	MSTRG.14999	F52C9.6	2.45667	0.173333	down	-3.82508	2.47816e-46	trans-acting	Positive
MSTRG.6925.1	2.94333	1.34667	down	-1.12806	4.5096e-09	MSTRG.14999	F52C9.6	2.45667	0.173333	down	-3.82508	2.47816e-46	trans-acting	Positive
MSTRG.5844.2	0.786667	2.3	up	1.54781	5.52877e-16	MSTRG.14999	F52C9.6	2.45667	0.173333	down	-3.82508	2.47816e-46	trans-acting	negative
MSTRG.3238.1	1.81667	6.32	up	1.79863	9.12315e-24	MSTRG.14999	F52C9.6	2.45667	0.173333	down	-3.82508	2.47816e-46	trans-acting	negative
MSTRG.2443.2	34.8033	74.2267	up	1.09271	3.8729e-32	MSTRG.14999	F52C9.6	2.45667	0.173333	down	-3.82508	2.47816e-46	trans-acting	negative
MSTRG.2311.1	1.57667	0.583333	down	-1.43449	0.000959445	MSTRG.14999	F52C9.6	2.45667	0.173333	down	-3.82508	2.47816e-46	trans-acting	Positive
MSTRG.1818.1	9.17667	2.65333	down	-1.79016	1.48179e-18	MSTRG.14999	F52C9.6	2.45667	0.173333	down	-3.82508	2.47816e-46	trans-acting	Positive
MSTRG.15338.1	5.09333	2.25333	down	-1.17655	1.07209e-33	MSTRG.14999	F52C9.6	2.45667	0.173333	down	-3.82508	2.47816e-46	trans-acting	Positive
MSTRG.15092.1	0.826667	4	up	2.27462	3.08817e-15	MSTRG.14999	F52C9.6	2.45667	0.173333	down	-3.82508	2.47816e-46	trans-acting	negative
MSTRG.14998.1	3.22	0.946667	down	-1.76613	3.80561e-28	MSTRG.14999	F52C9.6	2.45667	0.173333	down	-3.82508	2.47816e-46	trans-acting	Positive
MSTRG.13847.1	6.83	1.87667	down	-1.86371	2.31798e-10	MSTRG.14999	F52C9.6	2.45667	0.173333	down	-3.82508	2.47816e-46	trans-acting	Positive
MSTRG.13480.1	0.876667	1.94333	up	1.14843	3.27736e-05	MSTRG.14999	F52C9.6	2.45667	0.173333	down	-3.82508	2.47816e-46	trans-acting	negative
MSTRG.1324.1	7.40333	2.32	down	-1.67405	0.000313335	MSTRG.14999	F52C9.6	2.45667	0.173333	down	-3.82508	2.47816e-46	trans-acting	Positive
MSTRG.13228.4	2.74333	0.506667	down	-2.43682	1.08948e-20	MSTRG.14999	F52C9.6	2.45667	0.173333	down	-3.82508	2.47816e-46	trans-acting	Positive
MSTRG.12158.3	2.45333	1.17333	down	-1.06413	9.74836e-25	MSTRG.14999	F52C9.6	2.45667	0.173333	down	-3.82508	2.47816e-46	trans-acting	Positive
MSTRG.12158.2	2.72	0.996667	down	-1.44842	1.33678e-30	MSTRG.14999	F52C9.6	2.45667	0.173333	down	-3.82508	2.47816e-46	trans-acting	Positive
MSTRG.12158.1	5.74667	2.36333	down	-1.2819	4.54956e-65	MSTRG.14999	F52C9.6	2.45667	0.173333	down	-3.82508	2.47816e-46	trans-acting	Positive
MSTRG.12156.1	1.75	0.623333	down	-1.48928	1.47341e-17	MSTRG.14999	F52C9.6	2.45667	0.173333	down	-3.82508	2.47816e-46	trans-acting	Positive
MSTRG.11473.1	5.44333	2.23	down	-1.28745	3.06873e-25	MSTRG.14999	F52C9.6	2.45667	0.173333	down	-3.82508	2.47816e-46	trans-acting	Positive
MSTRG.11324.3	3.56	1.46667	down	-1.27934	3.07268e-35	MSTRG.14999	F52C9.6	2.45667	0.173333	down	-3.82508	2.47816e-46	trans-acting	Positive
MSTRG.11324.1	2.45333	0.913333	down	-1.42553	7.71642e-46	MSTRG.14999	F52C9.6	2.45667	0.173333	down	-3.82508	2.47816e-46	trans-acting	Positive
MSTRG.10927.2	3.38667	0.363333	down	-3.2205	1.06977e-35	MSTRG.14999	F52C9.6	2.45667	0.173333	down	-3.82508	2.47816e-46	trans-acting	Positive
MSTRG.10181.1	1.41	0.46	down	-1.61599	2.02713e-10	MSTRG.14999	F52C9.6	2.45667	0.173333	down	-3.82508	2.47816e-46	trans-acting	Positive
ENSCHIT00000007460	3.92333	1.47	down	-1.41626	1.23987e-05	MSTRG.14999	F52C9.6	2.45667	0.173333	down	-3.82508	2.47816e-46	trans-acting	Positive
ENSCHIT00000006048	0.103333	0.82	up	2.98832	3.36293e-13	MSTRG.14999	F52C9.6	2.45667	0.173333	down	-3.82508	2.47816e-46	trans-acting	negative
ENSCHIT00000002352	1.96	0.623333	down	-1.65278	1.14915e-06	MSTRG.14999	F52C9.6	2.45667	0.173333	down	-3.82508	2.47816e-46	trans-acting	Positive
MSTRG.8836.2	0.0733333	4.14	up	5.81902	9.83445e-50	MSTRG.14516	--	0.0466667	0.583333	up	3.64386	0.0154203	trans-acting	Positive
MSTRG.8836.1	0.02	6.02	up	8.23362	2.20116e-21	MSTRG.14516	--	0.0466667	0.583333	up	3.64386	0.0154203	trans-acting	Positive
MSTRG.3211.1	1.22667	3.33667	up	1.44366	8.54964e-16	MSTRG.14516	--	0.0466667	0.583333	up	3.64386	0.0154203	trans-acting	Positive
MSTRG.8870.1	0.00666667	1.04	up	7.2854	5.90147e-09	MSTRG.13840	DOK7	0.143333	2.57667	up	4.16806	1.63801e-08	trans-acting	Positive
MSTRG.8836.2	0.0733333	4.14	up	5.81902	9.83445e-50	MSTRG.13840	DOK7	0.143333	2.57667	up	4.16806	1.63801e-08	trans-acting	Positive
MSTRG.8836.1	0.02	6.02	up	8.23362	2.20116e-21	MSTRG.13840	DOK7	0.143333	2.57667	up	4.16806	1.63801e-08	trans-acting	Positive
MSTRG.5603.1	0.001	0.353333	up	8.46489	0.000557481	MSTRG.13840	DOK7	0.143333	2.57667	up	4.16806	1.63801e-08	trans-acting	Positive
MSTRG.5374.1	0.001	0.253333	up	7.98489	9.03331e-05	MSTRG.13840	DOK7	0.143333	2.57667	up	4.16806	1.63801e-08	trans-acting	Positive
MSTRG.4012.1	0.356667	0.993333	up	1.4777	0.00875954	MSTRG.13840	DOK7	0.143333	2.57667	up	4.16806	1.63801e-08	trans-acting	Positive
MSTRG.3722.1	0.293333	1.18333	up	2.01224	0.00888392	MSTRG.13840	DOK7	0.143333	2.57667	up	4.16806	1.63801e-08	trans-acting	Positive
MSTRG.3694.1	0.126667	0.66	up	2.38143	3.37775e-08	MSTRG.13840	DOK7	0.143333	2.57667	up	4.16806	1.63801e-08	trans-acting	Positive
MSTRG.3211.1	1.22667	3.33667	up	1.44366	8.54964e-16	MSTRG.13840	DOK7	0.143333	2.57667	up	4.16806	1.63801e-08	trans-acting	Positive
MSTRG.14153.1	0.753333	1.69	up	1.16566	7.33156e-06	MSTRG.13840	DOK7	0.143333	2.57667	up	4.16806	1.63801e-08	trans-acting	Positive
MSTRG.12657.1	0.0566667	0.2	up	1.81943	0.00503321	MSTRG.13840	DOK7	0.143333	2.57667	up	4.16806	1.63801e-08	trans-acting	Positive
MSTRG.11115.1	0.03	0.416667	up	3.79586	0.00302124	MSTRG.13840	DOK7	0.143333	2.57667	up	4.16806	1.63801e-08	trans-acting	Positive
MSTRG.10559.2	1.03333	2.55667	up	1.30696	0.00046379	MSTRG.13840	DOK7	0.143333	2.57667	up	4.16806	1.63801e-08	trans-acting	Positive
MSTRG.9828.1	11.5	3.22667	down	-1.83352	7.99086e-10	MSTRG.13524	pol	4.55667	1.20333	down	-1.92094	1.2079e-65	trans-acting	Positive
MSTRG.9308.2	0.0633333	3.15333	up	5.63777	8.17459e-23	MSTRG.13524	pol	4.55667	1.20333	down	-1.92094	1.2079e-65	trans-acting	negative
MSTRG.9308.1	0.343333	3.00667	up	3.13048	1.06646e-08	MSTRG.13524	pol	4.55667	1.20333	down	-1.92094	1.2079e-65	trans-acting	negative
MSTRG.8575.1	5.75667	2.46333	down	-1.22462	3.99505e-21	MSTRG.13524	pol	4.55667	1.20333	down	-1.92094	1.2079e-65	trans-acting	Positive
MSTRG.8052.1	3.89333	1.14667	down	-1.76356	1.80456e-19	MSTRG.13524	pol	4.55667	1.20333	down	-1.92094	1.2079e-65	trans-acting	Positive
MSTRG.8015.2	11.19	4.63	down	-1.27313	5.47331e-31	MSTRG.13524	pol	4.55667	1.20333	down	-1.92094	1.2079e-65	trans-acting	Positive
MSTRG.8009.2	11.8967	4.6	down	-1.37085	3.12816e-56	MSTRG.13524	pol	4.55667	1.20333	down	-1.92094	1.2079e-65	trans-acting	Positive
MSTRG.8009.1	9.21333	2.4	down	-1.94069	1.11492e-18	MSTRG.13524	pol	4.55667	1.20333	down	-1.92094	1.2079e-65	trans-acting	Positive
MSTRG.8007.3	44.68	16.01	down	-1.48066	4.89685e-152	MSTRG.13524	pol	4.55667	1.20333	down	-1.92094	1.2079e-65	trans-acting	Positive
MSTRG.8007.2	23.64	7.13667	down	-1.72791	3.56633e-112	MSTRG.13524	pol	4.55667	1.20333	down	-1.92094	1.2079e-65	trans-acting	Positive
MSTRG.7619.1	6.07333	2.62	down	-1.21292	9.82157e-19	MSTRG.13524	pol	4.55667	1.20333	down	-1.92094	1.2079e-65	trans-acting	Positive
MSTRG.7618.9	3.68667	1.65	down	-1.15985	1.14916e-11	MSTRG.13524	pol	4.55667	1.20333	down	-1.92094	1.2079e-65	trans-acting	Positive
MSTRG.7618.8	1.92667	0.543333	down	-1.8262	2.87845e-18	MSTRG.13524	pol	4.55667	1.20333	down	-1.92094	1.2079e-65	trans-acting	Positive
MSTRG.7618.7	4.74667	2.24	down	-1.08342	1.72846e-20	MSTRG.13524	pol	4.55667	1.20333	down	-1.92094	1.2079e-65	trans-acting	Positive
MSTRG.7618.6	2.18	0.7	down	-1.6389	1.249e-06	MSTRG.13524	pol	4.55667	1.20333	down	-1.92094	1.2079e-65	trans-acting	Positive
MSTRG.7604.2	3.72	1.77667	down	-1.06613	7.86804e-17	MSTRG.13524	pol	4.55667	1.20333	down	-1.92094	1.2079e-65	trans-acting	Positive
MSTRG.7192.1	2.07667	0.6	down	-1.79124	1.46582e-12	MSTRG.13524	pol	4.55667	1.20333	down	-1.92094	1.2079e-65	trans-acting	Positive
MSTRG.5844.2	0.786667	2.3	up	1.54781	5.52877e-16	MSTRG.13524	pol	4.55667	1.20333	down	-1.92094	1.2079e-65	trans-acting	negative
MSTRG.5337.1	2.53667	1.05333	down	-1.26797	2.84695e-13	MSTRG.13524	pol	4.55667	1.20333	down	-1.92094	1.2079e-65	trans-acting	Positive
MSTRG.3722.2	0.0566667	1.23667	up	4.44781	0.000292927	MSTRG.13524	pol	4.55667	1.20333	down	-1.92094	1.2079e-65	trans-acting	negative
MSTRG.2946.1	2.89	5.80333	up	1.00581	1.32395e-21	MSTRG.13524	pol	4.55667	1.20333	down	-1.92094	1.2079e-65	trans-acting	negative
MSTRG.2311.1	1.57667	0.583333	down	-1.43449	0.000959445	MSTRG.13524	pol	4.55667	1.20333	down	-1.92094	1.2079e-65	trans-acting	Positive
MSTRG.1818.1	9.17667	2.65333	down	-1.79016	1.48179e-18	MSTRG.13524	pol	4.55667	1.20333	down	-1.92094	1.2079e-65	trans-acting	Positive
MSTRG.1749.1	6.15667	3.03	down	-1.02283	6.68342e-09	MSTRG.13524	pol	4.55667	1.20333	down	-1.92094	1.2079e-65	trans-acting	Positive
MSTRG.15338.1	5.09333	2.25333	down	-1.17655	1.07209e-33	MSTRG.13524	pol	4.55667	1.20333	down	-1.92094	1.2079e-65	trans-acting	Positive
MSTRG.14998.1	3.22	0.946667	down	-1.76613	3.80561e-28	MSTRG.13524	pol	4.55667	1.20333	down	-1.92094	1.2079e-65	trans-acting	Positive
MSTRG.13523.1	3.36333	0.826667	down	-2.02451	4.59101e-30	MSTRG.13524	pol	4.55667	1.20333	down	-1.92094	1.2079e-65	trans-acting	Positive
MSTRG.13521.2	1.76333	0.673333	down	-1.38891	1.94561e-17	MSTRG.13524	pol	4.55667	1.20333	down	-1.92094	1.2079e-65	trans-acting	Positive
MSTRG.13521.1	3.47333	1.61333	down	-1.10628	9.45387e-25	MSTRG.13524	pol	4.55667	1.20333	down	-1.92094	1.2079e-65	trans-acting	Positive
MSTRG.13518.1	3.58	1.52333	down	-1.23273	1.57788e-07	MSTRG.13524	pol	4.55667	1.20333	down	-1.92094	1.2079e-65	trans-acting	Positive
MSTRG.13514.1	1.89333	0.916667	down	-1.04646	3.77047e-11	MSTRG.13524	pol	4.55667	1.20333	down	-1.92094	1.2079e-65	trans-acting	Positive
MSTRG.13513.5	5.67333	2.48667	down	-1.18998	2.60735e-29	MSTRG.13524	pol	4.55667	1.20333	down	-1.92094	1.2079e-65	trans-acting	Positive
MSTRG.13513.4	2.89667	0.843333	down	-1.78022	2.80346e-35	MSTRG.13524	pol	4.55667	1.20333	down	-1.92094	1.2079e-65	trans-acting	Positive
MSTRG.13513.3	2.68667	0.743333	down	-1.85374	1.83071e-14	MSTRG.13524	pol	4.55667	1.20333	down	-1.92094	1.2079e-65	trans-acting	Positive
MSTRG.13480.1	0.876667	1.94333	up	1.14843	3.27736e-05	MSTRG.13524	pol	4.55667	1.20333	down	-1.92094	1.2079e-65	trans-acting	negative
MSTRG.13228.4	2.74333	0.506667	down	-2.43682	1.08948e-20	MSTRG.13524	pol	4.55667	1.20333	down	-1.92094	1.2079e-65	trans-acting	Positive
MSTRG.13004.1	2.39667	1.14	down	-1.072	1.22721e-12	MSTRG.13524	pol	4.55667	1.20333	down	-1.92094	1.2079e-65	trans-acting	Positive
MSTRG.13003.1	1.71333	0.803333	down	-1.09274	1.62244e-08	MSTRG.13524	pol	4.55667	1.20333	down	-1.92094	1.2079e-65	trans-acting	Positive
MSTRG.12158.3	2.45333	1.17333	down	-1.06413	9.74836e-25	MSTRG.13524	pol	4.55667	1.20333	down	-1.92094	1.2079e-65	trans-acting	Positive
MSTRG.12158.2	2.72	0.996667	down	-1.44842	1.33678e-30	MSTRG.13524	pol	4.55667	1.20333	down	-1.92094	1.2079e-65	trans-acting	Positive
MSTRG.12158.1	5.74667	2.36333	down	-1.2819	4.54956e-65	MSTRG.13524	pol	4.55667	1.20333	down	-1.92094	1.2079e-65	trans-acting	Positive
MSTRG.12156.1	1.75	0.623333	down	-1.48928	1.47341e-17	MSTRG.13524	pol	4.55667	1.20333	down	-1.92094	1.2079e-65	trans-acting	Positive
MSTRG.11324.3	3.56	1.46667	down	-1.27934	3.07268e-35	MSTRG.13524	pol	4.55667	1.20333	down	-1.92094	1.2079e-65	trans-acting	Positive
MSTRG.11324.1	2.45333	0.913333	down	-1.42553	7.71642e-46	MSTRG.13524	pol	4.55667	1.20333	down	-1.92094	1.2079e-65	trans-acting	Positive
MSTRG.10927.2	3.38667	0.363333	down	-3.2205	1.06977e-35	MSTRG.13524	pol	4.55667	1.20333	down	-1.92094	1.2079e-65	trans-acting	Positive
MSTRG.10348.2	3.98333	1.49	down	-1.41866	1.92938e-31	MSTRG.13524	pol	4.55667	1.20333	down	-1.92094	1.2079e-65	trans-acting	Positive
MSTRG.10181.1	1.41	0.46	down	-1.61599	2.02713e-10	MSTRG.13524	pol	4.55667	1.20333	down	-1.92094	1.2079e-65	trans-acting	Positive
MSTRG.10064.1	10.0233	4.82667	down	-1.05426	1.24151e-18	MSTRG.13524	pol	4.55667	1.20333	down	-1.92094	1.2079e-65	trans-acting	Positive
ENSCHIT00000007460	3.92333	1.47	down	-1.41626	1.23987e-05	MSTRG.13524	pol	4.55667	1.20333	down	-1.92094	1.2079e-65	trans-acting	Positive
ENSCHIT00000006965	2.97667	1.36667	down	-1.12304	1.85901e-08	MSTRG.13524	pol	4.55667	1.20333	down	-1.92094	1.2079e-65	trans-acting	Positive
ENSCHIT00000002352	1.96	0.623333	down	-1.65278	1.14915e-06	MSTRG.13524	pol	4.55667	1.20333	down	-1.92094	1.2079e-65	trans-acting	Positive
MSTRG.9828.1	11.5	3.22667	down	-1.83352	7.99086e-10	MSTRG.13522	Pol	1.90667	0.506667	down	-1.91194	1.65344e-48	trans-acting	Positive
MSTRG.8575.1	5.75667	2.46333	down	-1.22462	3.99505e-21	MSTRG.13522	Pol	1.90667	0.506667	down	-1.91194	1.65344e-48	trans-acting	Positive
MSTRG.8052.1	3.89333	1.14667	down	-1.76356	1.80456e-19	MSTRG.13522	Pol	1.90667	0.506667	down	-1.91194	1.65344e-48	trans-acting	Positive
MSTRG.8015.2	11.19	4.63	down	-1.27313	5.47331e-31	MSTRG.13522	Pol	1.90667	0.506667	down	-1.91194	1.65344e-48	trans-acting	Positive
MSTRG.8009.2	11.8967	4.6	down	-1.37085	3.12816e-56	MSTRG.13522	Pol	1.90667	0.506667	down	-1.91194	1.65344e-48	trans-acting	Positive
MSTRG.8009.1	9.21333	2.4	down	-1.94069	1.11492e-18	MSTRG.13522	Pol	1.90667	0.506667	down	-1.91194	1.65344e-48	trans-acting	Positive
MSTRG.8007.3	44.68	16.01	down	-1.48066	4.89685e-152	MSTRG.13522	Pol	1.90667	0.506667	down	-1.91194	1.65344e-48	trans-acting	Positive
MSTRG.8007.2	23.64	7.13667	down	-1.72791	3.56633e-112	MSTRG.13522	Pol	1.90667	0.506667	down	-1.91194	1.65344e-48	trans-acting	Positive
MSTRG.7619.1	6.07333	2.62	down	-1.21292	9.82157e-19	MSTRG.13522	Pol	1.90667	0.506667	down	-1.91194	1.65344e-48	trans-acting	Positive
MSTRG.7618.9	3.68667	1.65	down	-1.15985	1.14916e-11	MSTRG.13522	Pol	1.90667	0.506667	down	-1.91194	1.65344e-48	trans-acting	Positive
MSTRG.7618.8	1.92667	0.543333	down	-1.8262	2.87845e-18	MSTRG.13522	Pol	1.90667	0.506667	down	-1.91194	1.65344e-48	trans-acting	Positive
MSTRG.7618.7	4.74667	2.24	down	-1.08342	1.72846e-20	MSTRG.13522	Pol	1.90667	0.506667	down	-1.91194	1.65344e-48	trans-acting	Positive
MSTRG.7618.6	2.18	0.7	down	-1.6389	1.249e-06	MSTRG.13522	Pol	1.90667	0.506667	down	-1.91194	1.65344e-48	trans-acting	Positive
MSTRG.7604.2	3.72	1.77667	down	-1.06613	7.86804e-17	MSTRG.13522	Pol	1.90667	0.506667	down	-1.91194	1.65344e-48	trans-acting	Positive
MSTRG.7192.1	2.07667	0.6	down	-1.79124	1.46582e-12	MSTRG.13522	Pol	1.90667	0.506667	down	-1.91194	1.65344e-48	trans-acting	Positive
MSTRG.5337.1	2.53667	1.05333	down	-1.26797	2.84695e-13	MSTRG.13522	Pol	1.90667	0.506667	down	-1.91194	1.65344e-48	trans-acting	Positive
MSTRG.3722.2	0.0566667	1.23667	up	4.44781	0.000292927	MSTRG.13522	Pol	1.90667	0.506667	down	-1.91194	1.65344e-48	trans-acting	negative
MSTRG.2266.1	2.10333	0.773333	down	-1.44352	0.000124181	MSTRG.13522	Pol	1.90667	0.506667	down	-1.91194	1.65344e-48	trans-acting	Positive
MSTRG.1818.1	9.17667	2.65333	down	-1.79016	1.48179e-18	MSTRG.13522	Pol	1.90667	0.506667	down	-1.91194	1.65344e-48	trans-acting	Positive
MSTRG.1749.1	6.15667	3.03	down	-1.02283	6.68342e-09	MSTRG.13522	Pol	1.90667	0.506667	down	-1.91194	1.65344e-48	trans-acting	Positive
MSTRG.15338.1	5.09333	2.25333	down	-1.17655	1.07209e-33	MSTRG.13522	Pol	1.90667	0.506667	down	-1.91194	1.65344e-48	trans-acting	Positive
MSTRG.14998.1	3.22	0.946667	down	-1.76613	3.80561e-28	MSTRG.13522	Pol	1.90667	0.506667	down	-1.91194	1.65344e-48	trans-acting	Positive
MSTRG.13523.1	3.36333	0.826667	down	-2.02451	4.59101e-30	MSTRG.13522	Pol	1.90667	0.506667	down	-1.91194	1.65344e-48	trans-acting	Positive
MSTRG.13521.2	1.76333	0.673333	down	-1.38891	1.94561e-17	MSTRG.13522	Pol	1.90667	0.506667	down	-1.91194	1.65344e-48	trans-acting	Positive
MSTRG.13521.1	3.47333	1.61333	down	-1.10628	9.45387e-25	MSTRG.13522	Pol	1.90667	0.506667	down	-1.91194	1.65344e-48	trans-acting	Positive
MSTRG.13520.1	3.57667	1.61333	down	-1.14857	3.92498e-05	MSTRG.13522	Pol	1.90667	0.506667	down	-1.91194	1.65344e-48	trans-acting	Positive
MSTRG.13519.1	3.19333	1.1	down	-1.53756	2.57861e-08	MSTRG.13522	Pol	1.90667	0.506667	down	-1.91194	1.65344e-48	trans-acting	Positive
MSTRG.13518.1	3.58	1.52333	down	-1.23273	1.57788e-07	MSTRG.13522	Pol	1.90667	0.506667	down	-1.91194	1.65344e-48	trans-acting	Positive
MSTRG.13514.1	1.89333	0.916667	down	-1.04646	3.77047e-11	MSTRG.13522	Pol	1.90667	0.506667	down	-1.91194	1.65344e-48	trans-acting	Positive
MSTRG.13513.5	5.67333	2.48667	down	-1.18998	2.60735e-29	MSTRG.13522	Pol	1.90667	0.506667	down	-1.91194	1.65344e-48	trans-acting	Positive
MSTRG.13513.4	2.89667	0.843333	down	-1.78022	2.80346e-35	MSTRG.13522	Pol	1.90667	0.506667	down	-1.91194	1.65344e-48	trans-acting	Positive
MSTRG.13513.3	2.68667	0.743333	down	-1.85374	1.83071e-14	MSTRG.13522	Pol	1.90667	0.506667	down	-1.91194	1.65344e-48	trans-acting	Positive
MSTRG.13480.1	0.876667	1.94333	up	1.14843	3.27736e-05	MSTRG.13522	Pol	1.90667	0.506667	down	-1.91194	1.65344e-48	trans-acting	negative
MSTRG.13228.4	2.74333	0.506667	down	-2.43682	1.08948e-20	MSTRG.13522	Pol	1.90667	0.506667	down	-1.91194	1.65344e-48	trans-acting	Positive
MSTRG.13004.1	2.39667	1.14	down	-1.072	1.22721e-12	MSTRG.13522	Pol	1.90667	0.506667	down	-1.91194	1.65344e-48	trans-acting	Positive
MSTRG.13003.1	1.71333	0.803333	down	-1.09274	1.62244e-08	MSTRG.13522	Pol	1.90667	0.506667	down	-1.91194	1.65344e-48	trans-acting	Positive
MSTRG.12158.3	2.45333	1.17333	down	-1.06413	9.74836e-25	MSTRG.13522	Pol	1.90667	0.506667	down	-1.91194	1.65344e-48	trans-acting	Positive
MSTRG.12158.2	2.72	0.996667	down	-1.44842	1.33678e-30	MSTRG.13522	Pol	1.90667	0.506667	down	-1.91194	1.65344e-48	trans-acting	Positive
MSTRG.12158.1	5.74667	2.36333	down	-1.2819	4.54956e-65	MSTRG.13522	Pol	1.90667	0.506667	down	-1.91194	1.65344e-48	trans-acting	Positive
MSTRG.12156.1	1.75	0.623333	down	-1.48928	1.47341e-17	MSTRG.13522	Pol	1.90667	0.506667	down	-1.91194	1.65344e-48	trans-acting	Positive
MSTRG.11324.3	3.56	1.46667	down	-1.27934	3.07268e-35	MSTRG.13522	Pol	1.90667	0.506667	down	-1.91194	1.65344e-48	trans-acting	Positive
MSTRG.11324.1	2.45333	0.913333	down	-1.42553	7.71642e-46	MSTRG.13522	Pol	1.90667	0.506667	down	-1.91194	1.65344e-48	trans-acting	Positive
MSTRG.10927.2	3.38667	0.363333	down	-3.2205	1.06977e-35	MSTRG.13522	Pol	1.90667	0.506667	down	-1.91194	1.65344e-48	trans-acting	Positive
MSTRG.10348.2	3.98333	1.49	down	-1.41866	1.92938e-31	MSTRG.13522	Pol	1.90667	0.506667	down	-1.91194	1.65344e-48	trans-acting	Positive
MSTRG.10181.1	1.41	0.46	down	-1.61599	2.02713e-10	MSTRG.13522	Pol	1.90667	0.506667	down	-1.91194	1.65344e-48	trans-acting	Positive
ENSCHIT00000006967	2.97	1.28333	down	-1.21057	1.79261e-07	MSTRG.13522	Pol	1.90667	0.506667	down	-1.91194	1.65344e-48	trans-acting	Positive
ENSCHIT00000006965	2.97667	1.36667	down	-1.12304	1.85901e-08	MSTRG.13522	Pol	1.90667	0.506667	down	-1.91194	1.65344e-48	trans-acting	Positive
ENSCHIT00000002352	1.96	0.623333	down	-1.65278	1.14915e-06	MSTRG.13522	Pol	1.90667	0.506667	down	-1.91194	1.65344e-48	trans-acting	Positive
MSTRG.8727.1	0.653333	2.31333	up	1.82408	8.83674e-07	MSTRG.1265	--	1.87	8.73667	up	2.22404	5.81824e-38	trans-acting	Positive
MSTRG.8481.1	1.48667	4.04667	up	1.44465	2.64806e-12	MSTRG.1265	--	1.87	8.73667	up	2.22404	5.81824e-38	trans-acting	Positive
MSTRG.8428.1	3.57333	1.28333	down	-1.47737	2.50968e-36	MSTRG.1265	--	1.87	8.73667	up	2.22404	5.81824e-38	trans-acting	negative
MSTRG.7618.8	1.92667	0.543333	down	-1.8262	2.87845e-18	MSTRG.1265	--	1.87	8.73667	up	2.22404	5.81824e-38	trans-acting	negative
MSTRG.7192.1	2.07667	0.6	down	-1.79124	1.46582e-12	MSTRG.1265	--	1.87	8.73667	up	2.22404	5.81824e-38	trans-acting	negative
MSTRG.6439.1	0.52	2.21333	up	2.08964	2.12275e-20	MSTRG.1265	--	1.87	8.73667	up	2.22404	5.81824e-38	trans-acting	Positive
MSTRG.3238.1	1.81667	6.32	up	1.79863	9.12315e-24	MSTRG.1265	--	1.87	8.73667	up	2.22404	5.81824e-38	trans-acting	Positive
MSTRG.2443.2	34.8033	74.2267	up	1.09271	3.8729e-32	MSTRG.1265	--	1.87	8.73667	up	2.22404	5.81824e-38	trans-acting	Positive
MSTRG.2116.1	1.54	3.38333	up	1.13551	2.34609e-08	MSTRG.1265	--	1.87	8.73667	up	2.22404	5.81824e-38	trans-acting	Positive
MSTRG.15092.1	0.826667	4	up	2.27462	3.08817e-15	MSTRG.1265	--	1.87	8.73667	up	2.22404	5.81824e-38	trans-acting	Positive
MSTRG.13858.1	0.22	1.58	up	2.84435	5.06373e-13	MSTRG.1265	--	1.87	8.73667	up	2.22404	5.81824e-38	trans-acting	Positive
MSTRG.13847.1	6.83	1.87667	down	-1.86371	2.31798e-10	MSTRG.1265	--	1.87	8.73667	up	2.22404	5.81824e-38	trans-acting	negative
MSTRG.13228.4	2.74333	0.506667	down	-2.43682	1.08948e-20	MSTRG.1265	--	1.87	8.73667	up	2.22404	5.81824e-38	trans-acting	negative
MSTRG.127.1	1.24667	3.97333	up	1.67227	4.49622e-11	MSTRG.1265	--	1.87	8.73667	up	2.22404	5.81824e-38	trans-acting	Positive
MSTRG.11473.1	5.44333	2.23	down	-1.28745	3.06873e-25	MSTRG.1265	--	1.87	8.73667	up	2.22404	5.81824e-38	trans-acting	negative
MSTRG.11363.1	0.616667	1.56667	up	1.34514	0.00271678	MSTRG.1265	--	1.87	8.73667	up	2.22404	5.81824e-38	trans-acting	Positive
MSTRG.11324.1	2.45333	0.913333	down	-1.42553	7.71642e-46	MSTRG.1265	--	1.87	8.73667	up	2.22404	5.81824e-38	trans-acting	negative
MSTRG.10927.2	3.38667	0.363333	down	-3.2205	1.06977e-35	MSTRG.1265	--	1.87	8.73667	up	2.22404	5.81824e-38	trans-acting	negative
ENSCHIT00000006048	0.103333	0.82	up	2.98832	3.36293e-13	MSTRG.1265	--	1.87	8.73667	up	2.22404	5.81824e-38	trans-acting	Positive
MSTRG.9308.2	0.0633333	3.15333	up	5.63777	8.17459e-23	MSTRG.11989	env	5.21	1.33333	down	-1.96625	2.35062e-46	trans-acting	negative
MSTRG.9308.1	0.343333	3.00667	up	3.13048	1.06646e-08	MSTRG.11989	env	5.21	1.33333	down	-1.96625	2.35062e-46	trans-acting	negative
MSTRG.8575.1	5.75667	2.46333	down	-1.22462	3.99505e-21	MSTRG.11989	env	5.21	1.33333	down	-1.96625	2.35062e-46	trans-acting	Positive
MSTRG.8481.1	1.48667	4.04667	up	1.44465	2.64806e-12	MSTRG.11989	env	5.21	1.33333	down	-1.96625	2.35062e-46	trans-acting	negative
MSTRG.8052.1	3.89333	1.14667	down	-1.76356	1.80456e-19	MSTRG.11989	env	5.21	1.33333	down	-1.96625	2.35062e-46	trans-acting	Positive
MSTRG.8009.1	9.21333	2.4	down	-1.94069	1.11492e-18	MSTRG.11989	env	5.21	1.33333	down	-1.96625	2.35062e-46	trans-acting	Positive
MSTRG.8007.3	44.68	16.01	down	-1.48066	4.89685e-152	MSTRG.11989	env	5.21	1.33333	down	-1.96625	2.35062e-46	trans-acting	Positive
MSTRG.8007.2	23.64	7.13667	down	-1.72791	3.56633e-112	MSTRG.11989	env	5.21	1.33333	down	-1.96625	2.35062e-46	trans-acting	Positive
MSTRG.7619.1	6.07333	2.62	down	-1.21292	9.82157e-19	MSTRG.11989	env	5.21	1.33333	down	-1.96625	2.35062e-46	trans-acting	Positive
MSTRG.7618.8	1.92667	0.543333	down	-1.8262	2.87845e-18	MSTRG.11989	env	5.21	1.33333	down	-1.96625	2.35062e-46	trans-acting	Positive
MSTRG.7192.1	2.07667	0.6	down	-1.79124	1.46582e-12	MSTRG.11989	env	5.21	1.33333	down	-1.96625	2.35062e-46	trans-acting	Positive
MSTRG.6925.1	2.94333	1.34667	down	-1.12806	4.5096e-09	MSTRG.11989	env	5.21	1.33333	down	-1.96625	2.35062e-46	trans-acting	Positive
MSTRG.5844.2	0.786667	2.3	up	1.54781	5.52877e-16	MSTRG.11989	env	5.21	1.33333	down	-1.96625	2.35062e-46	trans-acting	negative
MSTRG.5337.1	2.53667	1.05333	down	-1.26797	2.84695e-13	MSTRG.11989	env	5.21	1.33333	down	-1.96625	2.35062e-46	trans-acting	Positive
MSTRG.3238.1	1.81667	6.32	up	1.79863	9.12315e-24	MSTRG.11989	env	5.21	1.33333	down	-1.96625	2.35062e-46	trans-acting	negative
MSTRG.1818.1	9.17667	2.65333	down	-1.79016	1.48179e-18	MSTRG.11989	env	5.21	1.33333	down	-1.96625	2.35062e-46	trans-acting	Positive
MSTRG.15338.1	5.09333	2.25333	down	-1.17655	1.07209e-33	MSTRG.11989	env	5.21	1.33333	down	-1.96625	2.35062e-46	trans-acting	Positive
MSTRG.15092.1	0.826667	4	up	2.27462	3.08817e-15	MSTRG.11989	env	5.21	1.33333	down	-1.96625	2.35062e-46	trans-acting	negative
MSTRG.14998.1	3.22	0.946667	down	-1.76613	3.80561e-28	MSTRG.11989	env	5.21	1.33333	down	-1.96625	2.35062e-46	trans-acting	Positive
MSTRG.13847.1	6.83	1.87667	down	-1.86371	2.31798e-10	MSTRG.11989	env	5.21	1.33333	down	-1.96625	2.35062e-46	trans-acting	Positive
MSTRG.13480.1	0.876667	1.94333	up	1.14843	3.27736e-05	MSTRG.11989	env	5.21	1.33333	down	-1.96625	2.35062e-46	trans-acting	negative
MSTRG.1324.1	7.40333	2.32	down	-1.67405	0.000313335	MSTRG.11989	env	5.21	1.33333	down	-1.96625	2.35062e-46	trans-acting	Positive
MSTRG.13228.4	2.74333	0.506667	down	-2.43682	1.08948e-20	MSTRG.11989	env	5.21	1.33333	down	-1.96625	2.35062e-46	trans-acting	Positive
MSTRG.12158.3	2.45333	1.17333	down	-1.06413	9.74836e-25	MSTRG.11989	env	5.21	1.33333	down	-1.96625	2.35062e-46	trans-acting	Positive
MSTRG.12158.2	2.72	0.996667	down	-1.44842	1.33678e-30	MSTRG.11989	env	5.21	1.33333	down	-1.96625	2.35062e-46	trans-acting	Positive
MSTRG.12158.1	5.74667	2.36333	down	-1.2819	4.54956e-65	MSTRG.11989	env	5.21	1.33333	down	-1.96625	2.35062e-46	trans-acting	Positive
MSTRG.12156.1	1.75	0.623333	down	-1.48928	1.47341e-17	MSTRG.11989	env	5.21	1.33333	down	-1.96625	2.35062e-46	trans-acting	Positive
MSTRG.11473.1	5.44333	2.23	down	-1.28745	3.06873e-25	MSTRG.11989	env	5.21	1.33333	down	-1.96625	2.35062e-46	trans-acting	Positive
MSTRG.11324.3	3.56	1.46667	down	-1.27934	3.07268e-35	MSTRG.11989	env	5.21	1.33333	down	-1.96625	2.35062e-46	trans-acting	Positive
MSTRG.10927.2	3.38667	0.363333	down	-3.2205	1.06977e-35	MSTRG.11989	env	5.21	1.33333	down	-1.96625	2.35062e-46	trans-acting	Positive
MSTRG.10348.2	3.98333	1.49	down	-1.41866	1.92938e-31	MSTRG.11989	env	5.21	1.33333	down	-1.96625	2.35062e-46	trans-acting	Positive
ENSCHIT00000007460	3.92333	1.47	down	-1.41626	1.23987e-05	MSTRG.11989	env	5.21	1.33333	down	-1.96625	2.35062e-46	trans-acting	Positive
ENSCHIT00000002352	1.96	0.623333	down	-1.65278	1.14915e-06	MSTRG.11989	env	5.21	1.33333	down	-1.96625	2.35062e-46	trans-acting	Positive
MSTRG.9308.2	0.0633333	3.15333	up	5.63777	8.17459e-23	MSTRG.11793	F52C9.6	18.63	7.17	down	-1.37758	1.11213e-42	trans-acting	negative
MSTRG.9308.1	0.343333	3.00667	up	3.13048	1.06646e-08	MSTRG.11793	F52C9.6	18.63	7.17	down	-1.37758	1.11213e-42	trans-acting	negative
MSTRG.8575.1	5.75667	2.46333	down	-1.22462	3.99505e-21	MSTRG.11793	F52C9.6	18.63	7.17	down	-1.37758	1.11213e-42	trans-acting	Positive
MSTRG.8481.1	1.48667	4.04667	up	1.44465	2.64806e-12	MSTRG.11793	F52C9.6	18.63	7.17	down	-1.37758	1.11213e-42	trans-acting	negative
MSTRG.8009.1	9.21333	2.4	down	-1.94069	1.11492e-18	MSTRG.11793	F52C9.6	18.63	7.17	down	-1.37758	1.11213e-42	trans-acting	Positive
MSTRG.8007.3	44.68	16.01	down	-1.48066	4.89685e-152	MSTRG.11793	F52C9.6	18.63	7.17	down	-1.37758	1.11213e-42	trans-acting	Positive
MSTRG.8007.2	23.64	7.13667	down	-1.72791	3.56633e-112	MSTRG.11793	F52C9.6	18.63	7.17	down	-1.37758	1.11213e-42	trans-acting	Positive
MSTRG.7618.9	3.68667	1.65	down	-1.15985	1.14916e-11	MSTRG.11793	F52C9.6	18.63	7.17	down	-1.37758	1.11213e-42	trans-acting	Positive
MSTRG.7618.8	1.92667	0.543333	down	-1.8262	2.87845e-18	MSTRG.11793	F52C9.6	18.63	7.17	down	-1.37758	1.11213e-42	trans-acting	Positive
MSTRG.7618.6	2.18	0.7	down	-1.6389	1.249e-06	MSTRG.11793	F52C9.6	18.63	7.17	down	-1.37758	1.11213e-42	trans-acting	Positive
MSTRG.7192.1	2.07667	0.6	down	-1.79124	1.46582e-12	MSTRG.11793	F52C9.6	18.63	7.17	down	-1.37758	1.11213e-42	trans-acting	Positive
MSTRG.6925.1	2.94333	1.34667	down	-1.12806	4.5096e-09	MSTRG.11793	F52C9.6	18.63	7.17	down	-1.37758	1.11213e-42	trans-acting	Positive
MSTRG.5844.2	0.786667	2.3	up	1.54781	5.52877e-16	MSTRG.11793	F52C9.6	18.63	7.17	down	-1.37758	1.11213e-42	trans-acting	negative
MSTRG.5337.1	2.53667	1.05333	down	-1.26797	2.84695e-13	MSTRG.11793	F52C9.6	18.63	7.17	down	-1.37758	1.11213e-42	trans-acting	Positive
MSTRG.3238.1	1.81667	6.32	up	1.79863	9.12315e-24	MSTRG.11793	F52C9.6	18.63	7.17	down	-1.37758	1.11213e-42	trans-acting	negative
MSTRG.2311.1	1.57667	0.583333	down	-1.43449	0.000959445	MSTRG.11793	F52C9.6	18.63	7.17	down	-1.37758	1.11213e-42	trans-acting	Positive
MSTRG.2266.1	2.10333	0.773333	down	-1.44352	0.000124181	MSTRG.11793	F52C9.6	18.63	7.17	down	-1.37758	1.11213e-42	trans-acting	Positive
MSTRG.1818.1	9.17667	2.65333	down	-1.79016	1.48179e-18	MSTRG.11793	F52C9.6	18.63	7.17	down	-1.37758	1.11213e-42	trans-acting	Positive
MSTRG.15338.1	5.09333	2.25333	down	-1.17655	1.07209e-33	MSTRG.11793	F52C9.6	18.63	7.17	down	-1.37758	1.11213e-42	trans-acting	Positive
MSTRG.15092.1	0.826667	4	up	2.27462	3.08817e-15	MSTRG.11793	F52C9.6	18.63	7.17	down	-1.37758	1.11213e-42	trans-acting	negative
MSTRG.14998.1	3.22	0.946667	down	-1.76613	3.80561e-28	MSTRG.11793	F52C9.6	18.63	7.17	down	-1.37758	1.11213e-42	trans-acting	Positive
MSTRG.13523.1	3.36333	0.826667	down	-2.02451	4.59101e-30	MSTRG.11793	F52C9.6	18.63	7.17	down	-1.37758	1.11213e-42	trans-acting	Positive
MSTRG.13513.4	2.89667	0.843333	down	-1.78022	2.80346e-35	MSTRG.11793	F52C9.6	18.63	7.17	down	-1.37758	1.11213e-42	trans-acting	Positive
MSTRG.13513.3	2.68667	0.743333	down	-1.85374	1.83071e-14	MSTRG.11793	F52C9.6	18.63	7.17	down	-1.37758	1.11213e-42	trans-acting	Positive
MSTRG.13480.1	0.876667	1.94333	up	1.14843	3.27736e-05	MSTRG.11793	F52C9.6	18.63	7.17	down	-1.37758	1.11213e-42	trans-acting	negative
MSTRG.13228.4	2.74333	0.506667	down	-2.43682	1.08948e-20	MSTRG.11793	F52C9.6	18.63	7.17	down	-1.37758	1.11213e-42	trans-acting	Positive
MSTRG.12158.3	2.45333	1.17333	down	-1.06413	9.74836e-25	MSTRG.11793	F52C9.6	18.63	7.17	down	-1.37758	1.11213e-42	trans-acting	Positive
MSTRG.12158.2	2.72	0.996667	down	-1.44842	1.33678e-30	MSTRG.11793	F52C9.6	18.63	7.17	down	-1.37758	1.11213e-42	trans-acting	Positive
MSTRG.12158.1	5.74667	2.36333	down	-1.2819	4.54956e-65	MSTRG.11793	F52C9.6	18.63	7.17	down	-1.37758	1.11213e-42	trans-acting	Positive
MSTRG.12156.1	1.75	0.623333	down	-1.48928	1.47341e-17	MSTRG.11793	F52C9.6	18.63	7.17	down	-1.37758	1.11213e-42	trans-acting	Positive
MSTRG.11473.1	5.44333	2.23	down	-1.28745	3.06873e-25	MSTRG.11793	F52C9.6	18.63	7.17	down	-1.37758	1.11213e-42	trans-acting	Positive
MSTRG.11324.3	3.56	1.46667	down	-1.27934	3.07268e-35	MSTRG.11793	F52C9.6	18.63	7.17	down	-1.37758	1.11213e-42	trans-acting	Positive
MSTRG.11324.1	2.45333	0.913333	down	-1.42553	7.71642e-46	MSTRG.11793	F52C9.6	18.63	7.17	down	-1.37758	1.11213e-42	trans-acting	Positive
MSTRG.10927.2	3.38667	0.363333	down	-3.2205	1.06977e-35	MSTRG.11793	F52C9.6	18.63	7.17	down	-1.37758	1.11213e-42	trans-acting	Positive
MSTRG.10348.2	3.98333	1.49	down	-1.41866	1.92938e-31	MSTRG.11793	F52C9.6	18.63	7.17	down	-1.37758	1.11213e-42	trans-acting	Positive
MSTRG.10181.1	1.41	0.46	down	-1.61599	2.02713e-10	MSTRG.11793	F52C9.6	18.63	7.17	down	-1.37758	1.11213e-42	trans-acting	Positive
ENSCHIT00000007460	3.92333	1.47	down	-1.41626	1.23987e-05	MSTRG.11793	F52C9.6	18.63	7.17	down	-1.37758	1.11213e-42	trans-acting	Positive
ENSCHIT00000002352	1.96	0.623333	down	-1.65278	1.14915e-06	MSTRG.11793	F52C9.6	18.63	7.17	down	-1.37758	1.11213e-42	trans-acting	Positive
MSTRG.8870.1	0.00666667	1.04	up	7.2854	5.90147e-09	MSTRG.11151	PTAFR	0.46	2.02	up	2.13465	4.20046e-26	trans-acting	Positive
MSTRG.8836.2	0.0733333	4.14	up	5.81902	9.83445e-50	MSTRG.11151	PTAFR	0.46	2.02	up	2.13465	4.20046e-26	trans-acting	Positive
MSTRG.8836.1	0.02	6.02	up	8.23362	2.20116e-21	MSTRG.11151	PTAFR	0.46	2.02	up	2.13465	4.20046e-26	trans-acting	Positive
MSTRG.7523.1	0.001	0.68	up	9.40939	1.86985e-06	MSTRG.11151	PTAFR	0.46	2.02	up	2.13465	4.20046e-26	trans-acting	Positive
MSTRG.5603.1	0.001	0.353333	up	8.46489	0.000557481	MSTRG.11151	PTAFR	0.46	2.02	up	2.13465	4.20046e-26	trans-acting	Positive
MSTRG.5374.1	0.001	0.253333	up	7.98489	9.03331e-05	MSTRG.11151	PTAFR	0.46	2.02	up	2.13465	4.20046e-26	trans-acting	Positive
MSTRG.4012.1	0.356667	0.993333	up	1.4777	0.00875954	MSTRG.11151	PTAFR	0.46	2.02	up	2.13465	4.20046e-26	trans-acting	Positive
MSTRG.3722.1	0.293333	1.18333	up	2.01224	0.00888392	MSTRG.11151	PTAFR	0.46	2.02	up	2.13465	4.20046e-26	trans-acting	Positive
MSTRG.3694.1	0.126667	0.66	up	2.38143	3.37775e-08	MSTRG.11151	PTAFR	0.46	2.02	up	2.13465	4.20046e-26	trans-acting	Positive
MSTRG.3211.1	1.22667	3.33667	up	1.44366	8.54964e-16	MSTRG.11151	PTAFR	0.46	2.02	up	2.13465	4.20046e-26	trans-acting	Positive
MSTRG.14153.1	0.753333	1.69	up	1.16566	7.33156e-06	MSTRG.11151	PTAFR	0.46	2.02	up	2.13465	4.20046e-26	trans-acting	Positive
MSTRG.13190.1	0.0533333	1.15	up	4.43045	0.00121353	MSTRG.11151	PTAFR	0.46	2.02	up	2.13465	4.20046e-26	trans-acting	Positive
MSTRG.12657.1	0.0566667	0.2	up	1.81943	0.00503321	MSTRG.11151	PTAFR	0.46	2.02	up	2.13465	4.20046e-26	trans-acting	Positive
MSTRG.11115.1	0.03	0.416667	up	3.79586	0.00302124	MSTRG.11151	PTAFR	0.46	2.02	up	2.13465	4.20046e-26	trans-acting	Positive
MSTRG.10559.2	1.03333	2.55667	up	1.30696	0.00046379	MSTRG.11151	PTAFR	0.46	2.02	up	2.13465	4.20046e-26	trans-acting	Positive
MSTRG.8007.3	44.68	16.01	down	-1.48066	4.89685e-152	MSTRG.11059	--	3.43333	7.49333	up	1.126	1.93481e-16	trans-acting	negative
MSTRG.8007.2	23.64	7.13667	down	-1.72791	3.56633e-112	MSTRG.11059	--	3.43333	7.49333	up	1.126	1.93481e-16	trans-acting	negative
MSTRG.2152.1	0.673333	2.11667	up	1.6524	5.26739e-05	MSTRG.11059	--	3.43333	7.49333	up	1.126	1.93481e-16	trans-acting	Positive
MSTRG.1818.1	9.17667	2.65333	down	-1.79016	1.48179e-18	MSTRG.11059	--	3.43333	7.49333	up	1.126	1.93481e-16	trans-acting	negative
MSTRG.9142.1	0.91	1.96	up	1.10692	2.75251e-14	MSTRG.10781	--	0.163333	1.21333	up	2.89308	1.19476e-20	trans-acting	Positive
MSTRG.4012.1	0.356667	0.993333	up	1.4777	0.00875954	MSTRG.10781	--	0.163333	1.21333	up	2.89308	1.19476e-20	trans-acting	Positive
MSTRG.2946.1	2.89	5.80333	up	1.00581	1.32395e-21	MSTRG.10781	--	0.163333	1.21333	up	2.89308	1.19476e-20	trans-acting	Positive
MSTRG.14573.1	0.38	1.2	up	1.65896	7.07619e-07	MSTRG.10781	--	0.163333	1.21333	up	2.89308	1.19476e-20	trans-acting	Positive
MSTRG.10656.1	0.0866667	1.86333	up	4.42626	1.13098e-62	MSTRG.10781	--	0.163333	1.21333	up	2.89308	1.19476e-20	trans-acting	Positive
MSTRG.10064.1	10.0233	4.82667	down	-1.05426	1.24151e-18	MSTRG.10781	--	0.163333	1.21333	up	2.89308	1.19476e-20	trans-acting	negative
MSTRG.10671.1	0.0833333	1.07333	up	3.68706	2.92529e-14	MSTRG.10667	Pol	0.09	1.42	up	3.97982	3.1754e-157	trans-acting	Positive
MSTRG.10670.2	0.07	1.86	up	4.7318	3.41927e-73	MSTRG.10667	Pol	0.09	1.42	up	3.97982	3.1754e-157	trans-acting	Positive
MSTRG.10666.1	0.11	1.11	up	3.33498	2.11877e-24	MSTRG.10667	Pol	0.09	1.42	up	3.97982	3.1754e-157	trans-acting	Positive
MSTRG.10665.1	0.14	1.54333	up	3.46255	1.90236e-36	MSTRG.10667	Pol	0.09	1.42	up	3.97982	3.1754e-157	trans-acting	Positive
MSTRG.10664.1	0.186667	1.32	up	2.822	1.98071e-18	MSTRG.10667	Pol	0.09	1.42	up	3.97982	3.1754e-157	trans-acting	Positive
MSTRG.10660.1	0.0533333	1.77333	up	5.05528	1.54222e-19	MSTRG.10667	Pol	0.09	1.42	up	3.97982	3.1754e-157	trans-acting	Positive
MSTRG.10658.2	0.03	1.41	up	5.55459	0.00851989	MSTRG.10667	Pol	0.09	1.42	up	3.97982	3.1754e-157	trans-acting	Positive
MSTRG.10656.1	0.0866667	1.86333	up	4.42626	1.13098e-62	MSTRG.10667	Pol	0.09	1.42	up	3.97982	3.1754e-157	trans-acting	Positive
MSTRG.8836.2	0.0733333	4.14	up	5.81902	9.83445e-50	ENSCHIG00000027271	-	0.01	0.51	up	5.67243	0.000315293	trans-acting	Positive
MSTRG.8836.1	0.02	6.02	up	8.23362	2.20116e-21	ENSCHIG00000027271	-	0.01	0.51	up	5.67243	0.000315293	trans-acting	Positive
MSTRG.5374.1	0.001	0.253333	up	7.98489	9.03331e-05	ENSCHIG00000027271	-	0.01	0.51	up	5.67243	0.000315293	trans-acting	Positive
MSTRG.4012.1	0.356667	0.993333	up	1.4777	0.00875954	ENSCHIG00000027271	-	0.01	0.51	up	5.67243	0.000315293	trans-acting	Positive
MSTRG.3722.1	0.293333	1.18333	up	2.01224	0.00888392	ENSCHIG00000027271	-	0.01	0.51	up	5.67243	0.000315293	trans-acting	Positive
MSTRG.3694.1	0.126667	0.66	up	2.38143	3.37775e-08	ENSCHIG00000027271	-	0.01	0.51	up	5.67243	0.000315293	trans-acting	Positive
MSTRG.3211.1	1.22667	3.33667	up	1.44366	8.54964e-16	ENSCHIG00000027271	-	0.01	0.51	up	5.67243	0.000315293	trans-acting	Positive
MSTRG.14153.1	0.753333	1.69	up	1.16566	7.33156e-06	ENSCHIG00000027271	-	0.01	0.51	up	5.67243	0.000315293	trans-acting	Positive
MSTRG.9466.3	6.38333	2.65667	down	-1.26469	4.02016e-22	ENSCHIG00000027269	CCN1	307.817	101.64	down	-1.5986	0	trans-acting	Positive
MSTRG.8727.1	0.653333	2.31333	up	1.82408	8.83674e-07	ENSCHIG00000027269	CCN1	307.817	101.64	down	-1.5986	0	trans-acting	negative
MSTRG.8481.1	1.48667	4.04667	up	1.44465	2.64806e-12	ENSCHIG00000027269	CCN1	307.817	101.64	down	-1.5986	0	trans-acting	negative
MSTRG.8428.1	3.57333	1.28333	down	-1.47737	2.50968e-36	ENSCHIG00000027269	CCN1	307.817	101.64	down	-1.5986	0	trans-acting	Positive
MSTRG.7618.8	1.92667	0.543333	down	-1.8262	2.87845e-18	ENSCHIG00000027269	CCN1	307.817	101.64	down	-1.5986	0	trans-acting	Positive
MSTRG.7192.1	2.07667	0.6	down	-1.79124	1.46582e-12	ENSCHIG00000027269	CCN1	307.817	101.64	down	-1.5986	0	trans-acting	Positive
MSTRG.6439.1	0.52	2.21333	up	2.08964	2.12275e-20	ENSCHIG00000027269	CCN1	307.817	101.64	down	-1.5986	0	trans-acting	negative
MSTRG.5787.1	3.31	6.66667	up	1.01013	9.65465e-21	ENSCHIG00000027269	CCN1	307.817	101.64	down	-1.5986	0	trans-acting	negative
MSTRG.4364.2	2.77	1.08333	down	-1.35441	1.6397e-08	ENSCHIG00000027269	CCN1	307.817	101.64	down	-1.5986	0	trans-acting	Positive
MSTRG.3238.1	1.81667	6.32	up	1.79863	9.12315e-24	ENSCHIG00000027269	CCN1	307.817	101.64	down	-1.5986	0	trans-acting	negative
MSTRG.2443.2	34.8033	74.2267	up	1.09271	3.8729e-32	ENSCHIG00000027269	CCN1	307.817	101.64	down	-1.5986	0	trans-acting	negative
MSTRG.2116.1	1.54	3.38333	up	1.13551	2.34609e-08	ENSCHIG00000027269	CCN1	307.817	101.64	down	-1.5986	0	trans-acting	negative
MSTRG.15518.1	11.5867	24.0733	up	1.05497	1.48003e-07	ENSCHIG00000027269	CCN1	307.817	101.64	down	-1.5986	0	trans-acting	negative
MSTRG.15092.1	0.826667	4	up	2.27462	3.08817e-15	ENSCHIG00000027269	CCN1	307.817	101.64	down	-1.5986	0	trans-acting	negative
MSTRG.14081.1	0.813333	2.08333	up	1.35698	0.00177308	ENSCHIG00000027269	CCN1	307.817	101.64	down	-1.5986	0	trans-acting	negative
MSTRG.13858.1	0.22	1.58	up	2.84435	5.06373e-13	ENSCHIG00000027269	CCN1	307.817	101.64	down	-1.5986	0	trans-acting	negative
MSTRG.13847.1	6.83	1.87667	down	-1.86371	2.31798e-10	ENSCHIG00000027269	CCN1	307.817	101.64	down	-1.5986	0	trans-acting	Positive
MSTRG.1380.1	7.1	2.19667	down	-1.6925	1.87051e-43	ENSCHIG00000027269	CCN1	307.817	101.64	down	-1.5986	0	trans-acting	Positive
MSTRG.127.1	1.24667	3.97333	up	1.67227	4.49622e-11	ENSCHIG00000027269	CCN1	307.817	101.64	down	-1.5986	0	trans-acting	negative
MSTRG.11363.1	0.616667	1.56667	up	1.34514	0.00271678	ENSCHIG00000027269	CCN1	307.817	101.64	down	-1.5986	0	trans-acting	negative
MSTRG.11324.1	2.45333	0.913333	down	-1.42553	7.71642e-46	ENSCHIG00000027269	CCN1	307.817	101.64	down	-1.5986	0	trans-acting	Positive
ENSCHIT00000006048	0.103333	0.82	up	2.98832	3.36293e-13	ENSCHIG00000027269	CCN1	307.817	101.64	down	-1.5986	0	trans-acting	negative
MSTRG.9308.2	0.0633333	3.15333	up	5.63777	8.17459e-23	ENSCHIG00000027224	NXPH3	6.60333	1.66667	down	-1.98623	3.90866e-38	trans-acting	negative
MSTRG.8575.1	5.75667	2.46333	down	-1.22462	3.99505e-21	ENSCHIG00000027224	NXPH3	6.60333	1.66667	down	-1.98623	3.90866e-38	trans-acting	Positive
MSTRG.8481.1	1.48667	4.04667	up	1.44465	2.64806e-12	ENSCHIG00000027224	NXPH3	6.60333	1.66667	down	-1.98623	3.90866e-38	trans-acting	negative
MSTRG.8428.1	3.57333	1.28333	down	-1.47737	2.50968e-36	ENSCHIG00000027224	NXPH3	6.60333	1.66667	down	-1.98623	3.90866e-38	trans-acting	Positive
MSTRG.8052.1	3.89333	1.14667	down	-1.76356	1.80456e-19	ENSCHIG00000027224	NXPH3	6.60333	1.66667	down	-1.98623	3.90866e-38	trans-acting	Positive
MSTRG.8009.1	9.21333	2.4	down	-1.94069	1.11492e-18	ENSCHIG00000027224	NXPH3	6.60333	1.66667	down	-1.98623	3.90866e-38	trans-acting	Positive
MSTRG.8007.3	44.68	16.01	down	-1.48066	4.89685e-152	ENSCHIG00000027224	NXPH3	6.60333	1.66667	down	-1.98623	3.90866e-38	trans-acting	Positive
MSTRG.8007.2	23.64	7.13667	down	-1.72791	3.56633e-112	ENSCHIG00000027224	NXPH3	6.60333	1.66667	down	-1.98623	3.90866e-38	trans-acting	Positive
MSTRG.7619.1	6.07333	2.62	down	-1.21292	9.82157e-19	ENSCHIG00000027224	NXPH3	6.60333	1.66667	down	-1.98623	3.90866e-38	trans-acting	Positive
MSTRG.7618.9	3.68667	1.65	down	-1.15985	1.14916e-11	ENSCHIG00000027224	NXPH3	6.60333	1.66667	down	-1.98623	3.90866e-38	trans-acting	Positive
MSTRG.7618.8	1.92667	0.543333	down	-1.8262	2.87845e-18	ENSCHIG00000027224	NXPH3	6.60333	1.66667	down	-1.98623	3.90866e-38	trans-acting	Positive
MSTRG.7618.7	4.74667	2.24	down	-1.08342	1.72846e-20	ENSCHIG00000027224	NXPH3	6.60333	1.66667	down	-1.98623	3.90866e-38	trans-acting	Positive
MSTRG.7618.6	2.18	0.7	down	-1.6389	1.249e-06	ENSCHIG00000027224	NXPH3	6.60333	1.66667	down	-1.98623	3.90866e-38	trans-acting	Positive
MSTRG.7192.1	2.07667	0.6	down	-1.79124	1.46582e-12	ENSCHIG00000027224	NXPH3	6.60333	1.66667	down	-1.98623	3.90866e-38	trans-acting	Positive
MSTRG.6925.1	2.94333	1.34667	down	-1.12806	4.5096e-09	ENSCHIG00000027224	NXPH3	6.60333	1.66667	down	-1.98623	3.90866e-38	trans-acting	Positive
MSTRG.5844.2	0.786667	2.3	up	1.54781	5.52877e-16	ENSCHIG00000027224	NXPH3	6.60333	1.66667	down	-1.98623	3.90866e-38	trans-acting	negative
MSTRG.3238.1	1.81667	6.32	up	1.79863	9.12315e-24	ENSCHIG00000027224	NXPH3	6.60333	1.66667	down	-1.98623	3.90866e-38	trans-acting	negative
MSTRG.2443.2	34.8033	74.2267	up	1.09271	3.8729e-32	ENSCHIG00000027224	NXPH3	6.60333	1.66667	down	-1.98623	3.90866e-38	trans-acting	negative
MSTRG.2266.1	2.10333	0.773333	down	-1.44352	0.000124181	ENSCHIG00000027224	NXPH3	6.60333	1.66667	down	-1.98623	3.90866e-38	trans-acting	Positive
MSTRG.1818.1	9.17667	2.65333	down	-1.79016	1.48179e-18	ENSCHIG00000027224	NXPH3	6.60333	1.66667	down	-1.98623	3.90866e-38	trans-acting	Positive
MSTRG.15338.1	5.09333	2.25333	down	-1.17655	1.07209e-33	ENSCHIG00000027224	NXPH3	6.60333	1.66667	down	-1.98623	3.90866e-38	trans-acting	Positive
MSTRG.15092.1	0.826667	4	up	2.27462	3.08817e-15	ENSCHIG00000027224	NXPH3	6.60333	1.66667	down	-1.98623	3.90866e-38	trans-acting	negative
MSTRG.14998.1	3.22	0.946667	down	-1.76613	3.80561e-28	ENSCHIG00000027224	NXPH3	6.60333	1.66667	down	-1.98623	3.90866e-38	trans-acting	Positive
MSTRG.13847.1	6.83	1.87667	down	-1.86371	2.31798e-10	ENSCHIG00000027224	NXPH3	6.60333	1.66667	down	-1.98623	3.90866e-38	trans-acting	Positive
MSTRG.13523.1	3.36333	0.826667	down	-2.02451	4.59101e-30	ENSCHIG00000027224	NXPH3	6.60333	1.66667	down	-1.98623	3.90866e-38	trans-acting	Positive
MSTRG.13521.2	1.76333	0.673333	down	-1.38891	1.94561e-17	ENSCHIG00000027224	NXPH3	6.60333	1.66667	down	-1.98623	3.90866e-38	trans-acting	Positive
MSTRG.13513.4	2.89667	0.843333	down	-1.78022	2.80346e-35	ENSCHIG00000027224	NXPH3	6.60333	1.66667	down	-1.98623	3.90866e-38	trans-acting	Positive
MSTRG.13513.3	2.68667	0.743333	down	-1.85374	1.83071e-14	ENSCHIG00000027224	NXPH3	6.60333	1.66667	down	-1.98623	3.90866e-38	trans-acting	Positive
MSTRG.13480.1	0.876667	1.94333	up	1.14843	3.27736e-05	ENSCHIG00000027224	NXPH3	6.60333	1.66667	down	-1.98623	3.90866e-38	trans-acting	negative
MSTRG.13228.4	2.74333	0.506667	down	-2.43682	1.08948e-20	ENSCHIG00000027224	NXPH3	6.60333	1.66667	down	-1.98623	3.90866e-38	trans-acting	Positive
MSTRG.13004.1	2.39667	1.14	down	-1.072	1.22721e-12	ENSCHIG00000027224	NXPH3	6.60333	1.66667	down	-1.98623	3.90866e-38	trans-acting	Positive
MSTRG.127.1	1.24667	3.97333	up	1.67227	4.49622e-11	ENSCHIG00000027224	NXPH3	6.60333	1.66667	down	-1.98623	3.90866e-38	trans-acting	negative
MSTRG.12158.2	2.72	0.996667	down	-1.44842	1.33678e-30	ENSCHIG00000027224	NXPH3	6.60333	1.66667	down	-1.98623	3.90866e-38	trans-acting	Positive
MSTRG.12158.1	5.74667	2.36333	down	-1.2819	4.54956e-65	ENSCHIG00000027224	NXPH3	6.60333	1.66667	down	-1.98623	3.90866e-38	trans-acting	Positive
MSTRG.11473.1	5.44333	2.23	down	-1.28745	3.06873e-25	ENSCHIG00000027224	NXPH3	6.60333	1.66667	down	-1.98623	3.90866e-38	trans-acting	Positive
MSTRG.11324.3	3.56	1.46667	down	-1.27934	3.07268e-35	ENSCHIG00000027224	NXPH3	6.60333	1.66667	down	-1.98623	3.90866e-38	trans-acting	Positive
MSTRG.11324.1	2.45333	0.913333	down	-1.42553	7.71642e-46	ENSCHIG00000027224	NXPH3	6.60333	1.66667	down	-1.98623	3.90866e-38	trans-acting	Positive
MSTRG.10927.2	3.38667	0.363333	down	-3.2205	1.06977e-35	ENSCHIG00000027224	NXPH3	6.60333	1.66667	down	-1.98623	3.90866e-38	trans-acting	Positive
MSTRG.10348.2	3.98333	1.49	down	-1.41866	1.92938e-31	ENSCHIG00000027224	NXPH3	6.60333	1.66667	down	-1.98623	3.90866e-38	trans-acting	Positive
MSTRG.10181.1	1.41	0.46	down	-1.61599	2.02713e-10	ENSCHIG00000027224	NXPH3	6.60333	1.66667	down	-1.98623	3.90866e-38	trans-acting	Positive
ENSCHIT00000006048	0.103333	0.82	up	2.98832	3.36293e-13	ENSCHIG00000027224	NXPH3	6.60333	1.66667	down	-1.98623	3.90866e-38	trans-acting	negative
ENSCHIT00000002352	1.96	0.623333	down	-1.65278	1.14915e-06	ENSCHIG00000027224	NXPH3	6.60333	1.66667	down	-1.98623	3.90866e-38	trans-acting	Positive
MSTRG.4364.2	2.77	1.08333	down	-1.35441	1.6397e-08	ENSCHIG00000027218	DEPDC7	0.626667	0.243333	down	-1.36476	0.00872316	trans-acting	Positive
MSTRG.14081.1	0.813333	2.08333	up	1.35698	0.00177308	ENSCHIG00000027198	LRR1	2.80667	0.886667	down	-1.66239	2.32166e-07	trans-acting	negative
MSTRG.127.1	1.24667	3.97333	up	1.67227	4.49622e-11	ENSCHIG00000027198	LRR1	2.80667	0.886667	down	-1.66239	2.32166e-07	trans-acting	negative
MSTRG.1210.1	0.466667	2.11667	up	2.18133	0.000430612	ENSCHIG00000027198	LRR1	2.80667	0.886667	down	-1.66239	2.32166e-07	trans-acting	negative
MSTRG.8870.1	0.00666667	1.04	up	7.2854	5.90147e-09	ENSCHIG00000027176	OLFML2B	0.136667	0.743333	up	2.44335	2.94772e-05	trans-acting	Positive
MSTRG.8061.1	0.296667	0.0266667	down	-3.47573	0.0160406	ENSCHIG00000027176	OLFML2B	0.136667	0.743333	up	2.44335	2.94772e-05	trans-acting	negative
MSTRG.5603.1	0.001	0.353333	up	8.46489	0.000557481	ENSCHIG00000027176	OLFML2B	0.136667	0.743333	up	2.44335	2.94772e-05	trans-acting	Positive
MSTRG.3694.1	0.126667	0.66	up	2.38143	3.37775e-08	ENSCHIG00000027176	OLFML2B	0.136667	0.743333	up	2.44335	2.94772e-05	trans-acting	Positive
MSTRG.14153.1	0.753333	1.69	up	1.16566	7.33156e-06	ENSCHIG00000027176	OLFML2B	0.136667	0.743333	up	2.44335	2.94772e-05	trans-acting	Positive
MSTRG.13190.1	0.0533333	1.15	up	4.43045	0.00121353	ENSCHIG00000027176	OLFML2B	0.136667	0.743333	up	2.44335	2.94772e-05	trans-acting	Positive
MSTRG.12657.1	0.0566667	0.2	up	1.81943	0.00503321	ENSCHIG00000027176	OLFML2B	0.136667	0.743333	up	2.44335	2.94772e-05	trans-acting	Positive
MSTRG.11115.1	0.03	0.416667	up	3.79586	0.00302124	ENSCHIG00000027176	OLFML2B	0.136667	0.743333	up	2.44335	2.94772e-05	trans-acting	Positive
MSTRG.10559.2	1.03333	2.55667	up	1.30696	0.00046379	ENSCHIG00000027176	OLFML2B	0.136667	0.743333	up	2.44335	2.94772e-05	trans-acting	Positive
MSTRG.14626.1	0.94	2.57	up	1.45104	1.88206e-13	ENSCHIG00000027160	CCDC146	0.001	0.146667	up	7.1964	0.000297114	trans-acting	Positive
MSTRG.13869.1	0.816667	2.58667	up	1.66327	2.63366e-43	ENSCHIG00000027160	CCDC146	0.001	0.146667	up	7.1964	0.000297114	trans-acting	Positive
MSTRG.13223.1	2.09667	8.89667	up	2.08517	4.77642e-15	ENSCHIG00000027160	CCDC146	0.001	0.146667	up	7.1964	0.000297114	trans-acting	Positive
MSTRG.12844.1	0.876667	1.96667	up	1.16565	2.97093e-07	ENSCHIG00000027160	CCDC146	0.001	0.146667	up	7.1964	0.000297114	trans-acting	Positive
MSTRG.1011.1	8.94333	1.39667	down	-2.67882	8.63146e-36	ENSCHIG00000027160	CCDC146	0.001	0.146667	up	7.1964	0.000297114	trans-acting	negative
MSTRG.8575.1	5.75667	2.46333	down	-1.22462	3.99505e-21	ENSCHIG00000027143	ARHGAP18	1.21	2.87333	up	1.24772	5.89275e-12	trans-acting	negative
MSTRG.8481.1	1.48667	4.04667	up	1.44465	2.64806e-12	ENSCHIG00000027143	ARHGAP18	1.21	2.87333	up	1.24772	5.89275e-12	trans-acting	Positive
MSTRG.7618.8	1.92667	0.543333	down	-1.8262	2.87845e-18	ENSCHIG00000027143	ARHGAP18	1.21	2.87333	up	1.24772	5.89275e-12	trans-acting	negative
MSTRG.7192.1	2.07667	0.6	down	-1.79124	1.46582e-12	ENSCHIG00000027143	ARHGAP18	1.21	2.87333	up	1.24772	5.89275e-12	trans-acting	negative
MSTRG.2443.2	34.8033	74.2267	up	1.09271	3.8729e-32	ENSCHIG00000027143	ARHGAP18	1.21	2.87333	up	1.24772	5.89275e-12	trans-acting	Positive
MSTRG.2311.1	1.57667	0.583333	down	-1.43449	0.000959445	ENSCHIG00000027143	ARHGAP18	1.21	2.87333	up	1.24772	5.89275e-12	trans-acting	negative
MSTRG.15092.1	0.826667	4	up	2.27462	3.08817e-15	ENSCHIG00000027143	ARHGAP18	1.21	2.87333	up	1.24772	5.89275e-12	trans-acting	Positive
MSTRG.13847.1	6.83	1.87667	down	-1.86371	2.31798e-10	ENSCHIG00000027143	ARHGAP18	1.21	2.87333	up	1.24772	5.89275e-12	trans-acting	negative
MSTRG.13480.1	0.876667	1.94333	up	1.14843	3.27736e-05	ENSCHIG00000027143	ARHGAP18	1.21	2.87333	up	1.24772	5.89275e-12	trans-acting	Positive
MSTRG.127.1	1.24667	3.97333	up	1.67227	4.49622e-11	ENSCHIG00000027143	ARHGAP18	1.21	2.87333	up	1.24772	5.89275e-12	trans-acting	Positive
MSTRG.11473.1	5.44333	2.23	down	-1.28745	3.06873e-25	ENSCHIG00000027143	ARHGAP18	1.21	2.87333	up	1.24772	5.89275e-12	trans-acting	negative
MSTRG.11324.3	3.56	1.46667	down	-1.27934	3.07268e-35	ENSCHIG00000027143	ARHGAP18	1.21	2.87333	up	1.24772	5.89275e-12	trans-acting	negative
MSTRG.11324.1	2.45333	0.913333	down	-1.42553	7.71642e-46	ENSCHIG00000027143	ARHGAP18	1.21	2.87333	up	1.24772	5.89275e-12	trans-acting	negative
MSTRG.10927.2	3.38667	0.363333	down	-3.2205	1.06977e-35	ENSCHIG00000027143	ARHGAP18	1.21	2.87333	up	1.24772	5.89275e-12	trans-acting	negative
ENSCHIT00000006048	0.103333	0.82	up	2.98832	3.36293e-13	ENSCHIG00000027143	ARHGAP18	1.21	2.87333	up	1.24772	5.89275e-12	trans-acting	Positive
ENSCHIT00000002352	1.96	0.623333	down	-1.65278	1.14915e-06	ENSCHIG00000027143	ARHGAP18	1.21	2.87333	up	1.24772	5.89275e-12	trans-acting	negative
MSTRG.6439.1	0.52	2.21333	up	2.08964	2.12275e-20	ENSCHIG00000027140	ROR1	6.56333	13.97	up	1.08983	3.02585e-20	trans-acting	Positive
MSTRG.5787.1	3.31	6.66667	up	1.01013	9.65465e-21	ENSCHIG00000027140	ROR1	6.56333	13.97	up	1.08983	3.02585e-20	trans-acting	Positive
MSTRG.2116.1	1.54	3.38333	up	1.13551	2.34609e-08	ENSCHIG00000027140	ROR1	6.56333	13.97	up	1.08983	3.02585e-20	trans-acting	Positive
MSTRG.14081.1	0.813333	2.08333	up	1.35698	0.00177308	ENSCHIG00000027140	ROR1	6.56333	13.97	up	1.08983	3.02585e-20	trans-acting	Positive
MSTRG.1380.1	7.1	2.19667	down	-1.6925	1.87051e-43	ENSCHIG00000027140	ROR1	6.56333	13.97	up	1.08983	3.02585e-20	trans-acting	negative
MSTRG.1210.1	0.466667	2.11667	up	2.18133	0.000430612	ENSCHIG00000027140	ROR1	6.56333	13.97	up	1.08983	3.02585e-20	trans-acting	Positive
MSTRG.9466.3	6.38333	2.65667	down	-1.26469	4.02016e-22	ENSCHIG00000027136	MCM7	63.12	9.76667	down	-2.69216	0	trans-acting	Positive
MSTRG.8727.1	0.653333	2.31333	up	1.82408	8.83674e-07	ENSCHIG00000027136	MCM7	63.12	9.76667	down	-2.69216	0	trans-acting	negative
MSTRG.8481.1	1.48667	4.04667	up	1.44465	2.64806e-12	ENSCHIG00000027136	MCM7	63.12	9.76667	down	-2.69216	0	trans-acting	negative
MSTRG.8428.1	3.57333	1.28333	down	-1.47737	2.50968e-36	ENSCHIG00000027136	MCM7	63.12	9.76667	down	-2.69216	0	trans-acting	Positive
MSTRG.7618.8	1.92667	0.543333	down	-1.8262	2.87845e-18	ENSCHIG00000027136	MCM7	63.12	9.76667	down	-2.69216	0	trans-acting	Positive
MSTRG.7192.1	2.07667	0.6	down	-1.79124	1.46582e-12	ENSCHIG00000027136	MCM7	63.12	9.76667	down	-2.69216	0	trans-acting	Positive
MSTRG.6439.1	0.52	2.21333	up	2.08964	2.12275e-20	ENSCHIG00000027136	MCM7	63.12	9.76667	down	-2.69216	0	trans-acting	negative
MSTRG.3238.1	1.81667	6.32	up	1.79863	9.12315e-24	ENSCHIG00000027136	MCM7	63.12	9.76667	down	-2.69216	0	trans-acting	negative
MSTRG.2443.2	34.8033	74.2267	up	1.09271	3.8729e-32	ENSCHIG00000027136	MCM7	63.12	9.76667	down	-2.69216	0	trans-acting	negative
MSTRG.2116.1	1.54	3.38333	up	1.13551	2.34609e-08	ENSCHIG00000027136	MCM7	63.12	9.76667	down	-2.69216	0	trans-acting	negative
MSTRG.15518.1	11.5867	24.0733	up	1.05497	1.48003e-07	ENSCHIG00000027136	MCM7	63.12	9.76667	down	-2.69216	0	trans-acting	negative
MSTRG.15092.1	0.826667	4	up	2.27462	3.08817e-15	ENSCHIG00000027136	MCM7	63.12	9.76667	down	-2.69216	0	trans-acting	negative
MSTRG.14998.1	3.22	0.946667	down	-1.76613	3.80561e-28	ENSCHIG00000027136	MCM7	63.12	9.76667	down	-2.69216	0	trans-acting	Positive
MSTRG.13858.1	0.22	1.58	up	2.84435	5.06373e-13	ENSCHIG00000027136	MCM7	63.12	9.76667	down	-2.69216	0	trans-acting	negative
MSTRG.13847.1	6.83	1.87667	down	-1.86371	2.31798e-10	ENSCHIG00000027136	MCM7	63.12	9.76667	down	-2.69216	0	trans-acting	Positive
MSTRG.13228.4	2.74333	0.506667	down	-2.43682	1.08948e-20	ENSCHIG00000027136	MCM7	63.12	9.76667	down	-2.69216	0	trans-acting	Positive
MSTRG.127.1	1.24667	3.97333	up	1.67227	4.49622e-11	ENSCHIG00000027136	MCM7	63.12	9.76667	down	-2.69216	0	trans-acting	negative
MSTRG.11473.1	5.44333	2.23	down	-1.28745	3.06873e-25	ENSCHIG00000027136	MCM7	63.12	9.76667	down	-2.69216	0	trans-acting	Positive
MSTRG.11363.1	0.616667	1.56667	up	1.34514	0.00271678	ENSCHIG00000027136	MCM7	63.12	9.76667	down	-2.69216	0	trans-acting	negative
MSTRG.11324.1	2.45333	0.913333	down	-1.42553	7.71642e-46	ENSCHIG00000027136	MCM7	63.12	9.76667	down	-2.69216	0	trans-acting	Positive
MSTRG.10927.2	3.38667	0.363333	down	-3.2205	1.06977e-35	ENSCHIG00000027136	MCM7	63.12	9.76667	down	-2.69216	0	trans-acting	Positive
ENSCHIT00000006048	0.103333	0.82	up	2.98832	3.36293e-13	ENSCHIG00000027136	MCM7	63.12	9.76667	down	-2.69216	0	trans-acting	negative
MSTRG.8870.1	0.00666667	1.04	up	7.2854	5.90147e-09	ENSCHIG00000027120	DUSP27	0.613333	1.78667	up	1.54253	1.79391e-14	trans-acting	Positive
MSTRG.8836.2	0.0733333	4.14	up	5.81902	9.83445e-50	ENSCHIG00000027120	DUSP27	0.613333	1.78667	up	1.54253	1.79391e-14	trans-acting	Positive
MSTRG.8836.1	0.02	6.02	up	8.23362	2.20116e-21	ENSCHIG00000027120	DUSP27	0.613333	1.78667	up	1.54253	1.79391e-14	trans-acting	Positive
MSTRG.7523.1	0.001	0.68	up	9.40939	1.86985e-06	ENSCHIG00000027120	DUSP27	0.613333	1.78667	up	1.54253	1.79391e-14	trans-acting	Positive
MSTRG.5603.1	0.001	0.353333	up	8.46489	0.000557481	ENSCHIG00000027120	DUSP27	0.613333	1.78667	up	1.54253	1.79391e-14	trans-acting	Positive
MSTRG.5374.1	0.001	0.253333	up	7.98489	9.03331e-05	ENSCHIG00000027120	DUSP27	0.613333	1.78667	up	1.54253	1.79391e-14	trans-acting	Positive
MSTRG.3694.1	0.126667	0.66	up	2.38143	3.37775e-08	ENSCHIG00000027120	DUSP27	0.613333	1.78667	up	1.54253	1.79391e-14	trans-acting	Positive
MSTRG.3211.1	1.22667	3.33667	up	1.44366	8.54964e-16	ENSCHIG00000027120	DUSP27	0.613333	1.78667	up	1.54253	1.79391e-14	trans-acting	Positive
MSTRG.14153.1	0.753333	1.69	up	1.16566	7.33156e-06	ENSCHIG00000027120	DUSP27	0.613333	1.78667	up	1.54253	1.79391e-14	trans-acting	Positive
MSTRG.13190.1	0.0533333	1.15	up	4.43045	0.00121353	ENSCHIG00000027120	DUSP27	0.613333	1.78667	up	1.54253	1.79391e-14	trans-acting	Positive
MSTRG.12657.1	0.0566667	0.2	up	1.81943	0.00503321	ENSCHIG00000027120	DUSP27	0.613333	1.78667	up	1.54253	1.79391e-14	trans-acting	Positive
MSTRG.11115.1	0.03	0.416667	up	3.79586	0.00302124	ENSCHIG00000027120	DUSP27	0.613333	1.78667	up	1.54253	1.79391e-14	trans-acting	Positive
MSTRG.10559.2	1.03333	2.55667	up	1.30696	0.00046379	ENSCHIG00000027120	DUSP27	0.613333	1.78667	up	1.54253	1.79391e-14	trans-acting	Positive
MSTRG.8727.1	0.653333	2.31333	up	1.82408	8.83674e-07	ENSCHIG00000027118	-	1.89	0.59	down	-1.6796	6.63913e-13	trans-acting	negative
MSTRG.8481.1	1.48667	4.04667	up	1.44465	2.64806e-12	ENSCHIG00000027118	-	1.89	0.59	down	-1.6796	6.63913e-13	trans-acting	negative
MSTRG.7618.8	1.92667	0.543333	down	-1.8262	2.87845e-18	ENSCHIG00000027118	-	1.89	0.59	down	-1.6796	6.63913e-13	trans-acting	Positive
MSTRG.6925.1	2.94333	1.34667	down	-1.12806	4.5096e-09	ENSCHIG00000027118	-	1.89	0.59	down	-1.6796	6.63913e-13	trans-acting	Positive
MSTRG.5844.2	0.786667	2.3	up	1.54781	5.52877e-16	ENSCHIG00000027118	-	1.89	0.59	down	-1.6796	6.63913e-13	trans-acting	negative
MSTRG.3238.1	1.81667	6.32	up	1.79863	9.12315e-24	ENSCHIG00000027118	-	1.89	0.59	down	-1.6796	6.63913e-13	trans-acting	negative
MSTRG.2443.2	34.8033	74.2267	up	1.09271	3.8729e-32	ENSCHIG00000027118	-	1.89	0.59	down	-1.6796	6.63913e-13	trans-acting	negative
MSTRG.15092.1	0.826667	4	up	2.27462	3.08817e-15	ENSCHIG00000027118	-	1.89	0.59	down	-1.6796	6.63913e-13	trans-acting	negative
MSTRG.13847.1	6.83	1.87667	down	-1.86371	2.31798e-10	ENSCHIG00000027118	-	1.89	0.59	down	-1.6796	6.63913e-13	trans-acting	Positive
MSTRG.11473.1	5.44333	2.23	down	-1.28745	3.06873e-25	ENSCHIG00000027118	-	1.89	0.59	down	-1.6796	6.63913e-13	trans-acting	Positive
MSTRG.10927.2	3.38667	0.363333	down	-3.2205	1.06977e-35	ENSCHIG00000027118	-	1.89	0.59	down	-1.6796	6.63913e-13	trans-acting	Positive
ENSCHIT00000009087	0.87	0.15	down	-2.53605	0.00170737	ENSCHIG00000027118	-	1.89	0.59	down	-1.6796	6.63913e-13	trans-acting	Positive
ENSCHIT00000006048	0.103333	0.82	up	2.98832	3.36293e-13	ENSCHIG00000027118	-	1.89	0.59	down	-1.6796	6.63913e-13	trans-acting	negative
MSTRG.8070.5	38.9833	85.8433	up	1.13885	2.85436e-22	ENSCHIG00000027071	VEPH1	0.376667	2.2	up	2.54614	1.30809e-48	trans-acting	Positive
MSTRG.5787.1	3.31	6.66667	up	1.01013	9.65465e-21	ENSCHIG00000027071	VEPH1	0.376667	2.2	up	2.54614	1.30809e-48	trans-acting	Positive
MSTRG.463.1	0.416667	1.68667	up	2.01721	5.26e-05	ENSCHIG00000027071	VEPH1	0.376667	2.2	up	2.54614	1.30809e-48	trans-acting	Positive
MSTRG.14837.1	1.66333	5.42333	up	1.7051	2.70718e-19	ENSCHIG00000027071	VEPH1	0.376667	2.2	up	2.54614	1.30809e-48	trans-acting	Positive
MSTRG.14626.2	1.03	2.48	up	1.2677	2.65067e-12	ENSCHIG00000027071	VEPH1	0.376667	2.2	up	2.54614	1.30809e-48	trans-acting	Positive
MSTRG.14626.1	0.94	2.57	up	1.45104	1.88206e-13	ENSCHIG00000027071	VEPH1	0.376667	2.2	up	2.54614	1.30809e-48	trans-acting	Positive
MSTRG.13869.1	0.816667	2.58667	up	1.66327	2.63366e-43	ENSCHIG00000027071	VEPH1	0.376667	2.2	up	2.54614	1.30809e-48	trans-acting	Positive
MSTRG.1379.1	4.56	2.09667	down	-1.12094	3.96087e-12	ENSCHIG00000027071	VEPH1	0.376667	2.2	up	2.54614	1.30809e-48	trans-acting	negative
MSTRG.13223.1	2.09667	8.89667	up	2.08517	4.77642e-15	ENSCHIG00000027071	VEPH1	0.376667	2.2	up	2.54614	1.30809e-48	trans-acting	Positive
MSTRG.11117.2	3.87667	8.33333	up	1.10408	9.46018e-10	ENSCHIG00000027071	VEPH1	0.376667	2.2	up	2.54614	1.30809e-48	trans-acting	Positive
MSTRG.1011.1	8.94333	1.39667	down	-2.67882	8.63146e-36	ENSCHIG00000027071	VEPH1	0.376667	2.2	up	2.54614	1.30809e-48	trans-acting	negative
MSTRG.995.1	0.43	1.64	up	1.93129	7.29436e-05	ENSCHIG00000027030	C11orf16	0.03	0.383333	up	3.67557	0.00088602	trans-acting	Positive
MSTRG.8070.5	38.9833	85.8433	up	1.13885	2.85436e-22	ENSCHIG00000027030	C11orf16	0.03	0.383333	up	3.67557	0.00088602	trans-acting	Positive
MSTRG.5787.1	3.31	6.66667	up	1.01013	9.65465e-21	ENSCHIG00000027030	C11orf16	0.03	0.383333	up	3.67557	0.00088602	trans-acting	Positive
MSTRG.3392.1	0.973333	2.18333	up	1.16553	3.78948e-06	ENSCHIG00000027030	C11orf16	0.03	0.383333	up	3.67557	0.00088602	trans-acting	Positive
MSTRG.2830.4	1.09667	2.42333	up	1.14387	0.00433702	ENSCHIG00000027030	C11orf16	0.03	0.383333	up	3.67557	0.00088602	trans-acting	Positive
MSTRG.13869.1	0.816667	2.58667	up	1.66327	2.63366e-43	ENSCHIG00000027030	C11orf16	0.03	0.383333	up	3.67557	0.00088602	trans-acting	Positive
MSTRG.1210.1	0.466667	2.11667	up	2.18133	0.000430612	ENSCHIG00000027030	C11orf16	0.03	0.383333	up	3.67557	0.00088602	trans-acting	Positive
MSTRG.11117.2	3.87667	8.33333	up	1.10408	9.46018e-10	ENSCHIG00000027030	C11orf16	0.03	0.383333	up	3.67557	0.00088602	trans-acting	Positive
MSTRG.1011.1	8.94333	1.39667	down	-2.67882	8.63146e-36	ENSCHIG00000027030	C11orf16	0.03	0.383333	up	3.67557	0.00088602	trans-acting	negative
MSTRG.1011.1	8.94333	1.39667	down	-2.67882	8.63146e-36	ENSCHIG00000027005	-	5.01333	11.9733	up	1.25598	2.57901e-06	trans-acting	negative
MSTRG.11062.1	0.78	1.69	up	1.11548	0.00715914	ENSCHIG00000027002	UBASH3B	4.71	2.06	down	-1.19308	1.10401e-23	trans-acting	negative
MSTRG.9466.3	6.38333	2.65667	down	-1.26469	4.02016e-22	ENSCHIG00000026976	TMEM232	0.256667	0.953333	up	1.89308	3.40749e-05	trans-acting	negative
MSTRG.8429.1	2.70667	1.15	down	-1.23488	1.78966e-19	ENSCHIG00000026976	TMEM232	0.256667	0.953333	up	1.89308	3.40749e-05	trans-acting	negative
MSTRG.6439.1	0.52	2.21333	up	2.08964	2.12275e-20	ENSCHIG00000026976	TMEM232	0.256667	0.953333	up	1.89308	3.40749e-05	trans-acting	Positive
MSTRG.15518.1	11.5867	24.0733	up	1.05497	1.48003e-07	ENSCHIG00000026976	TMEM232	0.256667	0.953333	up	1.89308	3.40749e-05	trans-acting	Positive
ENSCHIT00000006048	0.103333	0.82	up	2.98832	3.36293e-13	ENSCHIG00000026976	TMEM232	0.256667	0.953333	up	1.89308	3.40749e-05	trans-acting	Positive
MSTRG.1210.1	0.466667	2.11667	up	2.18133	0.000430612	ENSCHIG00000026970	FAM20A	1.08667	3.5	up	1.68745	0.000263878	trans-acting	Positive
MSTRG.7618.9	3.68667	1.65	down	-1.15985	1.14916e-11	ENSCHIG00000026879	DZIP3	1.68	4.02667	up	1.26112	5.78522e-14	trans-acting	negative
MSTRG.7192.1	2.07667	0.6	down	-1.79124	1.46582e-12	ENSCHIG00000026879	DZIP3	1.68	4.02667	up	1.26112	5.78522e-14	trans-acting	negative
MSTRG.5844.2	0.786667	2.3	up	1.54781	5.52877e-16	ENSCHIG00000026879	DZIP3	1.68	4.02667	up	1.26112	5.78522e-14	trans-acting	Positive
MSTRG.2443.2	34.8033	74.2267	up	1.09271	3.8729e-32	ENSCHIG00000026879	DZIP3	1.68	4.02667	up	1.26112	5.78522e-14	trans-acting	Positive
MSTRG.2311.1	1.57667	0.583333	down	-1.43449	0.000959445	ENSCHIG00000026879	DZIP3	1.68	4.02667	up	1.26112	5.78522e-14	trans-acting	negative
MSTRG.13228.4	2.74333	0.506667	down	-2.43682	1.08948e-20	ENSCHIG00000026879	DZIP3	1.68	4.02667	up	1.26112	5.78522e-14	trans-acting	negative
ENSCHIT00000006048	0.103333	0.82	up	2.98832	3.36293e-13	ENSCHIG00000026879	DZIP3	1.68	4.02667	up	1.26112	5.78522e-14	trans-acting	Positive
MSTRG.8870.1	0.00666667	1.04	up	7.2854	5.90147e-09	ENSCHIG00000026869	MYBPC1	0.203333	1.71333	up	3.07489	0.0110177	trans-acting	Positive
MSTRG.8836.2	0.0733333	4.14	up	5.81902	9.83445e-50	ENSCHIG00000026869	MYBPC1	0.203333	1.71333	up	3.07489	0.0110177	trans-acting	Positive
MSTRG.8836.1	0.02	6.02	up	8.23362	2.20116e-21	ENSCHIG00000026869	MYBPC1	0.203333	1.71333	up	3.07489	0.0110177	trans-acting	Positive
MSTRG.8061.1	0.296667	0.0266667	down	-3.47573	0.0160406	ENSCHIG00000026869	MYBPC1	0.203333	1.71333	up	3.07489	0.0110177	trans-acting	negative
MSTRG.5603.1	0.001	0.353333	up	8.46489	0.000557481	ENSCHIG00000026869	MYBPC1	0.203333	1.71333	up	3.07489	0.0110177	trans-acting	Positive
MSTRG.5374.1	0.001	0.253333	up	7.98489	9.03331e-05	ENSCHIG00000026869	MYBPC1	0.203333	1.71333	up	3.07489	0.0110177	trans-acting	Positive
MSTRG.3694.1	0.126667	0.66	up	2.38143	3.37775e-08	ENSCHIG00000026869	MYBPC1	0.203333	1.71333	up	3.07489	0.0110177	trans-acting	Positive
MSTRG.3211.1	1.22667	3.33667	up	1.44366	8.54964e-16	ENSCHIG00000026869	MYBPC1	0.203333	1.71333	up	3.07489	0.0110177	trans-acting	Positive
MSTRG.14153.1	0.753333	1.69	up	1.16566	7.33156e-06	ENSCHIG00000026869	MYBPC1	0.203333	1.71333	up	3.07489	0.0110177	trans-acting	Positive
MSTRG.13190.1	0.0533333	1.15	up	4.43045	0.00121353	ENSCHIG00000026869	MYBPC1	0.203333	1.71333	up	3.07489	0.0110177	trans-acting	Positive
MSTRG.12657.1	0.0566667	0.2	up	1.81943	0.00503321	ENSCHIG00000026869	MYBPC1	0.203333	1.71333	up	3.07489	0.0110177	trans-acting	Positive
MSTRG.11115.1	0.03	0.416667	up	3.79586	0.00302124	ENSCHIG00000026869	MYBPC1	0.203333	1.71333	up	3.07489	0.0110177	trans-acting	Positive
MSTRG.10559.2	1.03333	2.55667	up	1.30696	0.00046379	ENSCHIG00000026869	MYBPC1	0.203333	1.71333	up	3.07489	0.0110177	trans-acting	Positive
MSTRG.2830.4	1.09667	2.42333	up	1.14387	0.00433702	ENSCHIG00000026865	A1BG	0.556667	1.34333	up	1.27093	0.00256543	trans-acting	Positive
MSTRG.1210.1	0.466667	2.11667	up	2.18133	0.000430612	ENSCHIG00000026829	LIPC	0.146667	0.893333	up	2.60666	7.0739e-06	trans-acting	Positive
MSTRG.11117.2	3.87667	8.33333	up	1.10408	9.46018e-10	ENSCHIG00000026829	LIPC	0.146667	0.893333	up	2.60666	7.0739e-06	trans-acting	Positive
MSTRG.9466.3	6.38333	2.65667	down	-1.26469	4.02016e-22	ENSCHIG00000026827	SNRPA	22.9267	9.21333	down	-1.31523	1.60656e-30	trans-acting	Positive
MSTRG.8727.1	0.653333	2.31333	up	1.82408	8.83674e-07	ENSCHIG00000026827	SNRPA	22.9267	9.21333	down	-1.31523	1.60656e-30	trans-acting	negative
MSTRG.7208.1	0.823333	2.34333	up	1.50901	1.79875e-09	ENSCHIG00000026827	SNRPA	22.9267	9.21333	down	-1.31523	1.60656e-30	trans-acting	negative
MSTRG.6439.1	0.52	2.21333	up	2.08964	2.12275e-20	ENSCHIG00000026827	SNRPA	22.9267	9.21333	down	-1.31523	1.60656e-30	trans-acting	negative
MSTRG.5787.1	3.31	6.66667	up	1.01013	9.65465e-21	ENSCHIG00000026827	SNRPA	22.9267	9.21333	down	-1.31523	1.60656e-30	trans-acting	negative
MSTRG.4128.1	1.26	5.14667	up	2.03021	6.53429e-12	ENSCHIG00000026827	SNRPA	22.9267	9.21333	down	-1.31523	1.60656e-30	trans-acting	negative
MSTRG.2443.2	34.8033	74.2267	up	1.09271	3.8729e-32	ENSCHIG00000026827	SNRPA	22.9267	9.21333	down	-1.31523	1.60656e-30	trans-acting	negative
MSTRG.2116.1	1.54	3.38333	up	1.13551	2.34609e-08	ENSCHIG00000026827	SNRPA	22.9267	9.21333	down	-1.31523	1.60656e-30	trans-acting	negative
MSTRG.15518.1	11.5867	24.0733	up	1.05497	1.48003e-07	ENSCHIG00000026827	SNRPA	22.9267	9.21333	down	-1.31523	1.60656e-30	trans-acting	negative
MSTRG.15092.1	0.826667	4	up	2.27462	3.08817e-15	ENSCHIG00000026827	SNRPA	22.9267	9.21333	down	-1.31523	1.60656e-30	trans-acting	negative
MSTRG.13869.1	0.816667	2.58667	up	1.66327	2.63366e-43	ENSCHIG00000026827	SNRPA	22.9267	9.21333	down	-1.31523	1.60656e-30	trans-acting	negative
MSTRG.13858.1	0.22	1.58	up	2.84435	5.06373e-13	ENSCHIG00000026827	SNRPA	22.9267	9.21333	down	-1.31523	1.60656e-30	trans-acting	negative
MSTRG.13847.1	6.83	1.87667	down	-1.86371	2.31798e-10	ENSCHIG00000026827	SNRPA	22.9267	9.21333	down	-1.31523	1.60656e-30	trans-acting	Positive
MSTRG.1380.1	7.1	2.19667	down	-1.6925	1.87051e-43	ENSCHIG00000026827	SNRPA	22.9267	9.21333	down	-1.31523	1.60656e-30	trans-acting	Positive
MSTRG.1379.1	4.56	2.09667	down	-1.12094	3.96087e-12	ENSCHIG00000026827	SNRPA	22.9267	9.21333	down	-1.31523	1.60656e-30	trans-acting	Positive
MSTRG.12844.1	0.876667	1.96667	up	1.16565	2.97093e-07	ENSCHIG00000026827	SNRPA	22.9267	9.21333	down	-1.31523	1.60656e-30	trans-acting	negative
MSTRG.127.1	1.24667	3.97333	up	1.67227	4.49622e-11	ENSCHIG00000026827	SNRPA	22.9267	9.21333	down	-1.31523	1.60656e-30	trans-acting	negative
MSTRG.11363.1	0.616667	1.56667	up	1.34514	0.00271678	ENSCHIG00000026827	SNRPA	22.9267	9.21333	down	-1.31523	1.60656e-30	trans-acting	negative
ENSCHIT00000006048	0.103333	0.82	up	2.98832	3.36293e-13	ENSCHIG00000026827	SNRPA	22.9267	9.21333	down	-1.31523	1.60656e-30	trans-acting	negative
MSTRG.9466.3	6.38333	2.65667	down	-1.26469	4.02016e-22	ENSCHIG00000026815	ADAMTS4	4.65	1.72667	down	-1.42924	2.426e-15	trans-acting	Positive
MSTRG.8727.1	0.653333	2.31333	up	1.82408	8.83674e-07	ENSCHIG00000026815	ADAMTS4	4.65	1.72667	down	-1.42924	2.426e-15	trans-acting	negative
MSTRG.6439.1	0.52	2.21333	up	2.08964	2.12275e-20	ENSCHIG00000026815	ADAMTS4	4.65	1.72667	down	-1.42924	2.426e-15	trans-acting	negative
MSTRG.2443.2	34.8033	74.2267	up	1.09271	3.8729e-32	ENSCHIG00000026815	ADAMTS4	4.65	1.72667	down	-1.42924	2.426e-15	trans-acting	negative
MSTRG.15092.1	0.826667	4	up	2.27462	3.08817e-15	ENSCHIG00000026815	ADAMTS4	4.65	1.72667	down	-1.42924	2.426e-15	trans-acting	negative
MSTRG.13847.1	6.83	1.87667	down	-1.86371	2.31798e-10	ENSCHIG00000026815	ADAMTS4	4.65	1.72667	down	-1.42924	2.426e-15	trans-acting	Positive
MSTRG.127.1	1.24667	3.97333	up	1.67227	4.49622e-11	ENSCHIG00000026815	ADAMTS4	4.65	1.72667	down	-1.42924	2.426e-15	trans-acting	negative
MSTRG.11363.1	0.616667	1.56667	up	1.34514	0.00271678	ENSCHIG00000026815	ADAMTS4	4.65	1.72667	down	-1.42924	2.426e-15	trans-acting	negative
ENSCHIT00000006048	0.103333	0.82	up	2.98832	3.36293e-13	ENSCHIG00000026815	ADAMTS4	4.65	1.72667	down	-1.42924	2.426e-15	trans-acting	negative
MSTRG.8870.1	0.00666667	1.04	up	7.2854	5.90147e-09	ENSCHIG00000026800	TXLNB	0.136667	0.503333	up	1.88085	0.00577565	trans-acting	Positive
MSTRG.8836.2	0.0733333	4.14	up	5.81902	9.83445e-50	ENSCHIG00000026800	TXLNB	0.136667	0.503333	up	1.88085	0.00577565	trans-acting	Positive
MSTRG.8836.1	0.02	6.02	up	8.23362	2.20116e-21	ENSCHIG00000026800	TXLNB	0.136667	0.503333	up	1.88085	0.00577565	trans-acting	Positive
MSTRG.7523.1	0.001	0.68	up	9.40939	1.86985e-06	ENSCHIG00000026800	TXLNB	0.136667	0.503333	up	1.88085	0.00577565	trans-acting	Positive
MSTRG.5603.1	0.001	0.353333	up	8.46489	0.000557481	ENSCHIG00000026800	TXLNB	0.136667	0.503333	up	1.88085	0.00577565	trans-acting	Positive
MSTRG.5374.1	0.001	0.253333	up	7.98489	9.03331e-05	ENSCHIG00000026800	TXLNB	0.136667	0.503333	up	1.88085	0.00577565	trans-acting	Positive
MSTRG.3694.1	0.126667	0.66	up	2.38143	3.37775e-08	ENSCHIG00000026800	TXLNB	0.136667	0.503333	up	1.88085	0.00577565	trans-acting	Positive
MSTRG.3211.1	1.22667	3.33667	up	1.44366	8.54964e-16	ENSCHIG00000026800	TXLNB	0.136667	0.503333	up	1.88085	0.00577565	trans-acting	Positive
MSTRG.14153.1	0.753333	1.69	up	1.16566	7.33156e-06	ENSCHIG00000026800	TXLNB	0.136667	0.503333	up	1.88085	0.00577565	trans-acting	Positive
MSTRG.12657.1	0.0566667	0.2	up	1.81943	0.00503321	ENSCHIG00000026800	TXLNB	0.136667	0.503333	up	1.88085	0.00577565	trans-acting	Positive
MSTRG.11115.1	0.03	0.416667	up	3.79586	0.00302124	ENSCHIG00000026800	TXLNB	0.136667	0.503333	up	1.88085	0.00577565	trans-acting	Positive
MSTRG.10559.2	1.03333	2.55667	up	1.30696	0.00046379	ENSCHIG00000026800	TXLNB	0.136667	0.503333	up	1.88085	0.00577565	trans-acting	Positive
MSTRG.9466.3	6.38333	2.65667	down	-1.26469	4.02016e-22	ENSCHIG00000026797	CDCA7	4.88	0.333333	down	-3.87184	2.15448e-19	trans-acting	Positive
MSTRG.8727.1	0.653333	2.31333	up	1.82408	8.83674e-07	ENSCHIG00000026797	CDCA7	4.88	0.333333	down	-3.87184	2.15448e-19	trans-acting	negative
MSTRG.8481.1	1.48667	4.04667	up	1.44465	2.64806e-12	ENSCHIG00000026797	CDCA7	4.88	0.333333	down	-3.87184	2.15448e-19	trans-acting	negative
MSTRG.6439.1	0.52	2.21333	up	2.08964	2.12275e-20	ENSCHIG00000026797	CDCA7	4.88	0.333333	down	-3.87184	2.15448e-19	trans-acting	negative
MSTRG.15092.1	0.826667	4	up	2.27462	3.08817e-15	ENSCHIG00000026797	CDCA7	4.88	0.333333	down	-3.87184	2.15448e-19	trans-acting	negative
MSTRG.14081.1	0.813333	2.08333	up	1.35698	0.00177308	ENSCHIG00000026797	CDCA7	4.88	0.333333	down	-3.87184	2.15448e-19	trans-acting	negative
MSTRG.13847.1	6.83	1.87667	down	-1.86371	2.31798e-10	ENSCHIG00000026797	CDCA7	4.88	0.333333	down	-3.87184	2.15448e-19	trans-acting	Positive
MSTRG.127.1	1.24667	3.97333	up	1.67227	4.49622e-11	ENSCHIG00000026797	CDCA7	4.88	0.333333	down	-3.87184	2.15448e-19	trans-acting	negative
MSTRG.11363.1	0.616667	1.56667	up	1.34514	0.00271678	ENSCHIG00000026797	CDCA7	4.88	0.333333	down	-3.87184	2.15448e-19	trans-acting	negative
MSTRG.9466.3	6.38333	2.65667	down	-1.26469	4.02016e-22	ENSCHIG00000026785	LRRC7	0.0866667	0.293333	up	1.75899	0.000347566	trans-acting	negative
MSTRG.6439.1	0.52	2.21333	up	2.08964	2.12275e-20	ENSCHIG00000026785	LRRC7	0.0866667	0.293333	up	1.75899	0.000347566	trans-acting	Positive
MSTRG.13858.1	0.22	1.58	up	2.84435	5.06373e-13	ENSCHIG00000026785	LRRC7	0.0866667	0.293333	up	1.75899	0.000347566	trans-acting	Positive
MSTRG.13847.1	6.83	1.87667	down	-1.86371	2.31798e-10	ENSCHIG00000026785	LRRC7	0.0866667	0.293333	up	1.75899	0.000347566	trans-acting	negative
MSTRG.12844.1	0.876667	1.96667	up	1.16565	2.97093e-07	ENSCHIG00000026785	LRRC7	0.0866667	0.293333	up	1.75899	0.000347566	trans-acting	Positive
ENSCHIT00000006048	0.103333	0.82	up	2.98832	3.36293e-13	ENSCHIG00000026785	LRRC7	0.0866667	0.293333	up	1.75899	0.000347566	trans-acting	Positive
MSTRG.995.1	0.43	1.64	up	1.93129	7.29436e-05	ENSCHIG00000026769	SLC44A5	0.163333	0.463333	up	1.50423	0.000235545	trans-acting	Positive
MSTRG.8070.5	38.9833	85.8433	up	1.13885	2.85436e-22	ENSCHIG00000026769	SLC44A5	0.163333	0.463333	up	1.50423	0.000235545	trans-acting	Positive
MSTRG.14837.1	1.66333	5.42333	up	1.7051	2.70718e-19	ENSCHIG00000026769	SLC44A5	0.163333	0.463333	up	1.50423	0.000235545	trans-acting	Positive
MSTRG.9308.1	0.343333	3.00667	up	3.13048	1.06646e-08	ENSCHIG00000026763	C1QTNF1	1.25	5.32333	up	2.0904	3.69694e-11	trans-acting	Positive
MSTRG.8575.1	5.75667	2.46333	down	-1.22462	3.99505e-21	ENSCHIG00000026763	C1QTNF1	1.25	5.32333	up	2.0904	3.69694e-11	trans-acting	negative
MSTRG.8009.1	9.21333	2.4	down	-1.94069	1.11492e-18	ENSCHIG00000026763	C1QTNF1	1.25	5.32333	up	2.0904	3.69694e-11	trans-acting	negative
MSTRG.7619.1	6.07333	2.62	down	-1.21292	9.82157e-19	ENSCHIG00000026763	C1QTNF1	1.25	5.32333	up	2.0904	3.69694e-11	trans-acting	negative
MSTRG.7618.8	1.92667	0.543333	down	-1.8262	2.87845e-18	ENSCHIG00000026763	C1QTNF1	1.25	5.32333	up	2.0904	3.69694e-11	trans-acting	negative
MSTRG.7618.7	4.74667	2.24	down	-1.08342	1.72846e-20	ENSCHIG00000026763	C1QTNF1	1.25	5.32333	up	2.0904	3.69694e-11	trans-acting	negative
MSTRG.7618.6	2.18	0.7	down	-1.6389	1.249e-06	ENSCHIG00000026763	C1QTNF1	1.25	5.32333	up	2.0904	3.69694e-11	trans-acting	negative
MSTRG.2266.1	2.10333	0.773333	down	-1.44352	0.000124181	ENSCHIG00000026763	C1QTNF1	1.25	5.32333	up	2.0904	3.69694e-11	trans-acting	negative
MSTRG.2152.1	0.673333	2.11667	up	1.6524	5.26739e-05	ENSCHIG00000026763	C1QTNF1	1.25	5.32333	up	2.0904	3.69694e-11	trans-acting	Positive
MSTRG.1818.1	9.17667	2.65333	down	-1.79016	1.48179e-18	ENSCHIG00000026763	C1QTNF1	1.25	5.32333	up	2.0904	3.69694e-11	trans-acting	negative
MSTRG.15338.1	5.09333	2.25333	down	-1.17655	1.07209e-33	ENSCHIG00000026763	C1QTNF1	1.25	5.32333	up	2.0904	3.69694e-11	trans-acting	negative
MSTRG.14998.1	3.22	0.946667	down	-1.76613	3.80561e-28	ENSCHIG00000026763	C1QTNF1	1.25	5.32333	up	2.0904	3.69694e-11	trans-acting	negative
MSTRG.13521.2	1.76333	0.673333	down	-1.38891	1.94561e-17	ENSCHIG00000026763	C1QTNF1	1.25	5.32333	up	2.0904	3.69694e-11	trans-acting	negative
MSTRG.13004.1	2.39667	1.14	down	-1.072	1.22721e-12	ENSCHIG00000026763	C1QTNF1	1.25	5.32333	up	2.0904	3.69694e-11	trans-acting	negative
MSTRG.8481.1	1.48667	4.04667	up	1.44465	2.64806e-12	ENSCHIG00000026756	-	1.23333	0.32	down	-1.94642	1.62414e-14	trans-acting	negative
MSTRG.8429.1	2.70667	1.15	down	-1.23488	1.78966e-19	ENSCHIG00000026756	-	1.23333	0.32	down	-1.94642	1.62414e-14	trans-acting	Positive
MSTRG.8428.1	3.57333	1.28333	down	-1.47737	2.50968e-36	ENSCHIG00000026756	-	1.23333	0.32	down	-1.94642	1.62414e-14	trans-acting	Positive
MSTRG.7208.1	0.823333	2.34333	up	1.50901	1.79875e-09	ENSCHIG00000026756	-	1.23333	0.32	down	-1.94642	1.62414e-14	trans-acting	negative
MSTRG.7192.1	2.07667	0.6	down	-1.79124	1.46582e-12	ENSCHIG00000026756	-	1.23333	0.32	down	-1.94642	1.62414e-14	trans-acting	Positive
MSTRG.6439.1	0.52	2.21333	up	2.08964	2.12275e-20	ENSCHIG00000026756	-	1.23333	0.32	down	-1.94642	1.62414e-14	trans-acting	negative
MSTRG.5787.1	3.31	6.66667	up	1.01013	9.65465e-21	ENSCHIG00000026756	-	1.23333	0.32	down	-1.94642	1.62414e-14	trans-acting	negative
MSTRG.4364.2	2.77	1.08333	down	-1.35441	1.6397e-08	ENSCHIG00000026756	-	1.23333	0.32	down	-1.94642	1.62414e-14	trans-acting	Positive
MSTRG.2443.2	34.8033	74.2267	up	1.09271	3.8729e-32	ENSCHIG00000026756	-	1.23333	0.32	down	-1.94642	1.62414e-14	trans-acting	negative
MSTRG.2116.1	1.54	3.38333	up	1.13551	2.34609e-08	ENSCHIG00000026756	-	1.23333	0.32	down	-1.94642	1.62414e-14	trans-acting	negative
MSTRG.15092.1	0.826667	4	up	2.27462	3.08817e-15	ENSCHIG00000026756	-	1.23333	0.32	down	-1.94642	1.62414e-14	trans-acting	negative
MSTRG.13858.1	0.22	1.58	up	2.84435	5.06373e-13	ENSCHIG00000026756	-	1.23333	0.32	down	-1.94642	1.62414e-14	trans-acting	negative
MSTRG.1380.1	7.1	2.19667	down	-1.6925	1.87051e-43	ENSCHIG00000026756	-	1.23333	0.32	down	-1.94642	1.62414e-14	trans-acting	Positive
MSTRG.127.1	1.24667	3.97333	up	1.67227	4.49622e-11	ENSCHIG00000026756	-	1.23333	0.32	down	-1.94642	1.62414e-14	trans-acting	negative
MSTRG.11363.1	0.616667	1.56667	up	1.34514	0.00271678	ENSCHIG00000026756	-	1.23333	0.32	down	-1.94642	1.62414e-14	trans-acting	negative
MSTRG.11324.1	2.45333	0.913333	down	-1.42553	7.71642e-46	ENSCHIG00000026756	-	1.23333	0.32	down	-1.94642	1.62414e-14	trans-acting	Positive
ENSCHIT00000006048	0.103333	0.82	up	2.98832	3.36293e-13	ENSCHIG00000026756	-	1.23333	0.32	down	-1.94642	1.62414e-14	trans-acting	negative
ENSCHIT00000003765	1.56	0.713333	down	-1.1289	7.21864e-05	ENSCHIG00000026756	-	1.23333	0.32	down	-1.94642	1.62414e-14	trans-acting	Positive
MSTRG.9466.3	6.38333	2.65667	down	-1.26469	4.02016e-22	ENSCHIG00000026752	DDAH2	24.74	89.88	up	1.86115	2.65254e-150	trans-acting	negative
MSTRG.8727.1	0.653333	2.31333	up	1.82408	8.83674e-07	ENSCHIG00000026752	DDAH2	24.74	89.88	up	1.86115	2.65254e-150	trans-acting	Positive
MSTRG.8481.1	1.48667	4.04667	up	1.44465	2.64806e-12	ENSCHIG00000026752	DDAH2	24.74	89.88	up	1.86115	2.65254e-150	trans-acting	Positive
MSTRG.8428.1	3.57333	1.28333	down	-1.47737	2.50968e-36	ENSCHIG00000026752	DDAH2	24.74	89.88	up	1.86115	2.65254e-150	trans-acting	negative
MSTRG.6439.1	0.52	2.21333	up	2.08964	2.12275e-20	ENSCHIG00000026752	DDAH2	24.74	89.88	up	1.86115	2.65254e-150	trans-acting	Positive
MSTRG.5787.1	3.31	6.66667	up	1.01013	9.65465e-21	ENSCHIG00000026752	DDAH2	24.74	89.88	up	1.86115	2.65254e-150	trans-acting	Positive
MSTRG.4128.1	1.26	5.14667	up	2.03021	6.53429e-12	ENSCHIG00000026752	DDAH2	24.74	89.88	up	1.86115	2.65254e-150	trans-acting	Positive
MSTRG.3238.1	1.81667	6.32	up	1.79863	9.12315e-24	ENSCHIG00000026752	DDAH2	24.74	89.88	up	1.86115	2.65254e-150	trans-acting	Positive
MSTRG.2443.2	34.8033	74.2267	up	1.09271	3.8729e-32	ENSCHIG00000026752	DDAH2	24.74	89.88	up	1.86115	2.65254e-150	trans-acting	Positive
MSTRG.2116.1	1.54	3.38333	up	1.13551	2.34609e-08	ENSCHIG00000026752	DDAH2	24.74	89.88	up	1.86115	2.65254e-150	trans-acting	Positive
MSTRG.15518.1	11.5867	24.0733	up	1.05497	1.48003e-07	ENSCHIG00000026752	DDAH2	24.74	89.88	up	1.86115	2.65254e-150	trans-acting	Positive
MSTRG.15255.3	1.56667	0.616667	down	-1.34514	6.74552e-05	ENSCHIG00000026752	DDAH2	24.74	89.88	up	1.86115	2.65254e-150	trans-acting	negative
MSTRG.15092.1	0.826667	4	up	2.27462	3.08817e-15	ENSCHIG00000026752	DDAH2	24.74	89.88	up	1.86115	2.65254e-150	trans-acting	Positive
MSTRG.14081.1	0.813333	2.08333	up	1.35698	0.00177308	ENSCHIG00000026752	DDAH2	24.74	89.88	up	1.86115	2.65254e-150	trans-acting	Positive
MSTRG.13858.1	0.22	1.58	up	2.84435	5.06373e-13	ENSCHIG00000026752	DDAH2	24.74	89.88	up	1.86115	2.65254e-150	trans-acting	Positive
MSTRG.13847.1	6.83	1.87667	down	-1.86371	2.31798e-10	ENSCHIG00000026752	DDAH2	24.74	89.88	up	1.86115	2.65254e-150	trans-acting	negative
MSTRG.1380.1	7.1	2.19667	down	-1.6925	1.87051e-43	ENSCHIG00000026752	DDAH2	24.74	89.88	up	1.86115	2.65254e-150	trans-acting	negative
MSTRG.127.1	1.24667	3.97333	up	1.67227	4.49622e-11	ENSCHIG00000026752	DDAH2	24.74	89.88	up	1.86115	2.65254e-150	trans-acting	Positive
MSTRG.11363.1	0.616667	1.56667	up	1.34514	0.00271678	ENSCHIG00000026752	DDAH2	24.74	89.88	up	1.86115	2.65254e-150	trans-acting	Positive
MSTRG.11324.1	2.45333	0.913333	down	-1.42553	7.71642e-46	ENSCHIG00000026752	DDAH2	24.74	89.88	up	1.86115	2.65254e-150	trans-acting	negative
ENSCHIT00000006048	0.103333	0.82	up	2.98832	3.36293e-13	ENSCHIG00000026752	DDAH2	24.74	89.88	up	1.86115	2.65254e-150	trans-acting	Positive
MSTRG.8429.1	2.70667	1.15	down	-1.23488	1.78966e-19	ENSCHIG00000026747	RAD51	13.3233	2.69	down	-2.30828	1.19261e-31	trans-acting	Positive
MSTRG.7208.1	0.823333	2.34333	up	1.50901	1.79875e-09	ENSCHIG00000026747	RAD51	13.3233	2.69	down	-2.30828	1.19261e-31	trans-acting	negative
MSTRG.6439.1	0.52	2.21333	up	2.08964	2.12275e-20	ENSCHIG00000026747	RAD51	13.3233	2.69	down	-2.30828	1.19261e-31	trans-acting	negative
MSTRG.5787.1	3.31	6.66667	up	1.01013	9.65465e-21	ENSCHIG00000026747	RAD51	13.3233	2.69	down	-2.30828	1.19261e-31	trans-acting	negative
MSTRG.4364.2	2.77	1.08333	down	-1.35441	1.6397e-08	ENSCHIG00000026747	RAD51	13.3233	2.69	down	-2.30828	1.19261e-31	trans-acting	Positive
MSTRG.4128.1	1.26	5.14667	up	2.03021	6.53429e-12	ENSCHIG00000026747	RAD51	13.3233	2.69	down	-2.30828	1.19261e-31	trans-acting	negative
MSTRG.2116.1	1.54	3.38333	up	1.13551	2.34609e-08	ENSCHIG00000026747	RAD51	13.3233	2.69	down	-2.30828	1.19261e-31	trans-acting	negative
MSTRG.14081.1	0.813333	2.08333	up	1.35698	0.00177308	ENSCHIG00000026747	RAD51	13.3233	2.69	down	-2.30828	1.19261e-31	trans-acting	negative
MSTRG.13869.1	0.816667	2.58667	up	1.66327	2.63366e-43	ENSCHIG00000026747	RAD51	13.3233	2.69	down	-2.30828	1.19261e-31	trans-acting	negative
MSTRG.1380.1	7.1	2.19667	down	-1.6925	1.87051e-43	ENSCHIG00000026747	RAD51	13.3233	2.69	down	-2.30828	1.19261e-31	trans-acting	Positive
MSTRG.1379.1	4.56	2.09667	down	-1.12094	3.96087e-12	ENSCHIG00000026747	RAD51	13.3233	2.69	down	-2.30828	1.19261e-31	trans-acting	Positive
MSTRG.12844.1	0.876667	1.96667	up	1.16565	2.97093e-07	ENSCHIG00000026747	RAD51	13.3233	2.69	down	-2.30828	1.19261e-31	trans-acting	negative
MSTRG.127.1	1.24667	3.97333	up	1.67227	4.49622e-11	ENSCHIG00000026747	RAD51	13.3233	2.69	down	-2.30828	1.19261e-31	trans-acting	negative
MSTRG.11363.1	0.616667	1.56667	up	1.34514	0.00271678	ENSCHIG00000026747	RAD51	13.3233	2.69	down	-2.30828	1.19261e-31	trans-acting	negative
MSTRG.11117.2	3.87667	8.33333	up	1.10408	9.46018e-10	ENSCHIG00000026747	RAD51	13.3233	2.69	down	-2.30828	1.19261e-31	trans-acting	negative
MSTRG.1011.1	8.94333	1.39667	down	-2.67882	8.63146e-36	ENSCHIG00000026747	RAD51	13.3233	2.69	down	-2.30828	1.19261e-31	trans-acting	Positive
ENSCHIT00000003765	1.56	0.713333	down	-1.1289	7.21864e-05	ENSCHIG00000026747	RAD51	13.3233	2.69	down	-2.30828	1.19261e-31	trans-acting	Positive
MSTRG.8428.1	3.57333	1.28333	down	-1.47737	2.50968e-36	ENSCHIG00000026740	BRCA1	3.59333	0.96	down	-1.90422	3.5408e-36	trans-acting	Positive
MSTRG.2152.1	0.673333	2.11667	up	1.6524	5.26739e-05	ENSCHIG00000026740	BRCA1	3.59333	0.96	down	-1.90422	3.5408e-36	trans-acting	negative
MSTRG.14081.1	0.813333	2.08333	up	1.35698	0.00177308	ENSCHIG00000026737	DEK	2.07667	0.583333	down	-1.83188	0.000267291	trans-acting	negative
MSTRG.11363.1	0.616667	1.56667	up	1.34514	0.00271678	ENSCHIG00000026737	DEK	2.07667	0.583333	down	-1.83188	0.000267291	trans-acting	negative
ENSCHIT00000000925	0.146667	0.61	up	2.05627	0.000351191	ENSCHIG00000026737	DEK	2.07667	0.583333	down	-1.83188	0.000267291	trans-acting	negative
MSTRG.8870.1	0.00666667	1.04	up	7.2854	5.90147e-09	ENSCHIG00000026734	CAP2	4.67667	9.45667	up	1.01585	9.68511e-17	trans-acting	Positive
MSTRG.8836.2	0.0733333	4.14	up	5.81902	9.83445e-50	ENSCHIG00000026734	CAP2	4.67667	9.45667	up	1.01585	9.68511e-17	trans-acting	Positive
MSTRG.8836.1	0.02	6.02	up	8.23362	2.20116e-21	ENSCHIG00000026734	CAP2	4.67667	9.45667	up	1.01585	9.68511e-17	trans-acting	Positive
MSTRG.7523.1	0.001	0.68	up	9.40939	1.86985e-06	ENSCHIG00000026734	CAP2	4.67667	9.45667	up	1.01585	9.68511e-17	trans-acting	Positive
MSTRG.5603.1	0.001	0.353333	up	8.46489	0.000557481	ENSCHIG00000026734	CAP2	4.67667	9.45667	up	1.01585	9.68511e-17	trans-acting	Positive
MSTRG.5374.1	0.001	0.253333	up	7.98489	9.03331e-05	ENSCHIG00000026734	CAP2	4.67667	9.45667	up	1.01585	9.68511e-17	trans-acting	Positive
MSTRG.3694.1	0.126667	0.66	up	2.38143	3.37775e-08	ENSCHIG00000026734	CAP2	4.67667	9.45667	up	1.01585	9.68511e-17	trans-acting	Positive
MSTRG.3211.1	1.22667	3.33667	up	1.44366	8.54964e-16	ENSCHIG00000026734	CAP2	4.67667	9.45667	up	1.01585	9.68511e-17	trans-acting	Positive
MSTRG.14153.1	0.753333	1.69	up	1.16566	7.33156e-06	ENSCHIG00000026734	CAP2	4.67667	9.45667	up	1.01585	9.68511e-17	trans-acting	Positive
MSTRG.13190.1	0.0533333	1.15	up	4.43045	0.00121353	ENSCHIG00000026734	CAP2	4.67667	9.45667	up	1.01585	9.68511e-17	trans-acting	Positive
MSTRG.12657.1	0.0566667	0.2	up	1.81943	0.00503321	ENSCHIG00000026734	CAP2	4.67667	9.45667	up	1.01585	9.68511e-17	trans-acting	Positive
MSTRG.11115.1	0.03	0.416667	up	3.79586	0.00302124	ENSCHIG00000026734	CAP2	4.67667	9.45667	up	1.01585	9.68511e-17	trans-acting	Positive
MSTRG.10559.2	1.03333	2.55667	up	1.30696	0.00046379	ENSCHIG00000026734	CAP2	4.67667	9.45667	up	1.01585	9.68511e-17	trans-acting	Positive
MSTRG.9466.3	6.38333	2.65667	down	-1.26469	4.02016e-22	ENSCHIG00000026725	-	8.32667	33.0233	up	1.98767	5.02263e-163	trans-acting	negative
MSTRG.8429.1	2.70667	1.15	down	-1.23488	1.78966e-19	ENSCHIG00000026725	-	8.32667	33.0233	up	1.98767	5.02263e-163	trans-acting	negative
MSTRG.7208.1	0.823333	2.34333	up	1.50901	1.79875e-09	ENSCHIG00000026725	-	8.32667	33.0233	up	1.98767	5.02263e-163	trans-acting	Positive
MSTRG.6439.1	0.52	2.21333	up	2.08964	2.12275e-20	ENSCHIG00000026725	-	8.32667	33.0233	up	1.98767	5.02263e-163	trans-acting	Positive
MSTRG.5787.1	3.31	6.66667	up	1.01013	9.65465e-21	ENSCHIG00000026725	-	8.32667	33.0233	up	1.98767	5.02263e-163	trans-acting	Positive
MSTRG.4128.1	1.26	5.14667	up	2.03021	6.53429e-12	ENSCHIG00000026725	-	8.32667	33.0233	up	1.98767	5.02263e-163	trans-acting	Positive
MSTRG.3673.1	1.73333	0.733333	down	-1.24101	6.45407e-07	ENSCHIG00000026725	-	8.32667	33.0233	up	1.98767	5.02263e-163	trans-acting	negative
MSTRG.2116.1	1.54	3.38333	up	1.13551	2.34609e-08	ENSCHIG00000026725	-	8.32667	33.0233	up	1.98767	5.02263e-163	trans-acting	Positive
MSTRG.15092.1	0.826667	4	up	2.27462	3.08817e-15	ENSCHIG00000026725	-	8.32667	33.0233	up	1.98767	5.02263e-163	trans-acting	Positive
MSTRG.14081.1	0.813333	2.08333	up	1.35698	0.00177308	ENSCHIG00000026725	-	8.32667	33.0233	up	1.98767	5.02263e-163	trans-acting	Positive
MSTRG.13869.1	0.816667	2.58667	up	1.66327	2.63366e-43	ENSCHIG00000026725	-	8.32667	33.0233	up	1.98767	5.02263e-163	trans-acting	Positive
MSTRG.13858.1	0.22	1.58	up	2.84435	5.06373e-13	ENSCHIG00000026725	-	8.32667	33.0233	up	1.98767	5.02263e-163	trans-acting	Positive
MSTRG.1380.1	7.1	2.19667	down	-1.6925	1.87051e-43	ENSCHIG00000026725	-	8.32667	33.0233	up	1.98767	5.02263e-163	trans-acting	negative
MSTRG.12844.1	0.876667	1.96667	up	1.16565	2.97093e-07	ENSCHIG00000026725	-	8.32667	33.0233	up	1.98767	5.02263e-163	trans-acting	Positive
MSTRG.127.1	1.24667	3.97333	up	1.67227	4.49622e-11	ENSCHIG00000026725	-	8.32667	33.0233	up	1.98767	5.02263e-163	trans-acting	Positive
MSTRG.1210.1	0.466667	2.11667	up	2.18133	0.000430612	ENSCHIG00000026725	-	8.32667	33.0233	up	1.98767	5.02263e-163	trans-acting	Positive
MSTRG.11363.1	0.616667	1.56667	up	1.34514	0.00271678	ENSCHIG00000026725	-	8.32667	33.0233	up	1.98767	5.02263e-163	trans-acting	Positive
MSTRG.11117.2	3.87667	8.33333	up	1.10408	9.46018e-10	ENSCHIG00000026725	-	8.32667	33.0233	up	1.98767	5.02263e-163	trans-acting	Positive
MSTRG.1011.1	8.94333	1.39667	down	-2.67882	8.63146e-36	ENSCHIG00000026725	-	8.32667	33.0233	up	1.98767	5.02263e-163	trans-acting	negative
MSTRG.995.1	0.43	1.64	up	1.93129	7.29436e-05	ENSCHIG00000026723	-	0.55	2.25667	up	2.03669	9.38527e-15	trans-acting	Positive
MSTRG.8070.5	38.9833	85.8433	up	1.13885	2.85436e-22	ENSCHIG00000026723	-	0.55	2.25667	up	2.03669	9.38527e-15	trans-acting	Positive
MSTRG.463.1	0.416667	1.68667	up	2.01721	5.26e-05	ENSCHIG00000026723	-	0.55	2.25667	up	2.03669	9.38527e-15	trans-acting	Positive
MSTRG.14837.1	1.66333	5.42333	up	1.7051	2.70718e-19	ENSCHIG00000026723	-	0.55	2.25667	up	2.03669	9.38527e-15	trans-acting	Positive
MSTRG.13223.1	2.09667	8.89667	up	2.08517	4.77642e-15	ENSCHIG00000026723	-	0.55	2.25667	up	2.03669	9.38527e-15	trans-acting	Positive
MSTRG.8870.1	0.00666667	1.04	up	7.2854	5.90147e-09	ENSCHIG00000026694	NRCAM	0.306667	0.64	up	1.0614	0.000611341	trans-acting	Positive
MSTRG.8836.2	0.0733333	4.14	up	5.81902	9.83445e-50	ENSCHIG00000026694	NRCAM	0.306667	0.64	up	1.0614	0.000611341	trans-acting	Positive
MSTRG.8836.1	0.02	6.02	up	8.23362	2.20116e-21	ENSCHIG00000026694	NRCAM	0.306667	0.64	up	1.0614	0.000611341	trans-acting	Positive
MSTRG.7523.1	0.001	0.68	up	9.40939	1.86985e-06	ENSCHIG00000026694	NRCAM	0.306667	0.64	up	1.0614	0.000611341	trans-acting	Positive
MSTRG.5603.1	0.001	0.353333	up	8.46489	0.000557481	ENSCHIG00000026694	NRCAM	0.306667	0.64	up	1.0614	0.000611341	trans-acting	Positive
MSTRG.5374.1	0.001	0.253333	up	7.98489	9.03331e-05	ENSCHIG00000026694	NRCAM	0.306667	0.64	up	1.0614	0.000611341	trans-acting	Positive
MSTRG.3694.1	0.126667	0.66	up	2.38143	3.37775e-08	ENSCHIG00000026694	NRCAM	0.306667	0.64	up	1.0614	0.000611341	trans-acting	Positive
MSTRG.3211.1	1.22667	3.33667	up	1.44366	8.54964e-16	ENSCHIG00000026694	NRCAM	0.306667	0.64	up	1.0614	0.000611341	trans-acting	Positive
MSTRG.14153.1	0.753333	1.69	up	1.16566	7.33156e-06	ENSCHIG00000026694	NRCAM	0.306667	0.64	up	1.0614	0.000611341	trans-acting	Positive
MSTRG.12657.1	0.0566667	0.2	up	1.81943	0.00503321	ENSCHIG00000026694	NRCAM	0.306667	0.64	up	1.0614	0.000611341	trans-acting	Positive
MSTRG.10559.2	1.03333	2.55667	up	1.30696	0.00046379	ENSCHIG00000026694	NRCAM	0.306667	0.64	up	1.0614	0.000611341	trans-acting	Positive
MSTRG.8429.1	2.70667	1.15	down	-1.23488	1.78966e-19	ENSCHIG00000026682	FBXO5	2.54333	0.48	down	-2.40561	3.12149e-49	trans-acting	Positive
MSTRG.5787.1	3.31	6.66667	up	1.01013	9.65465e-21	ENSCHIG00000026682	FBXO5	2.54333	0.48	down	-2.40561	3.12149e-49	trans-acting	negative
MSTRG.3392.1	0.973333	2.18333	up	1.16553	3.78948e-06	ENSCHIG00000026682	FBXO5	2.54333	0.48	down	-2.40561	3.12149e-49	trans-acting	negative
MSTRG.2116.1	1.54	3.38333	up	1.13551	2.34609e-08	ENSCHIG00000026682	FBXO5	2.54333	0.48	down	-2.40561	3.12149e-49	trans-acting	negative
MSTRG.14081.1	0.813333	2.08333	up	1.35698	0.00177308	ENSCHIG00000026682	FBXO5	2.54333	0.48	down	-2.40561	3.12149e-49	trans-acting	negative
MSTRG.13869.1	0.816667	2.58667	up	1.66327	2.63366e-43	ENSCHIG00000026682	FBXO5	2.54333	0.48	down	-2.40561	3.12149e-49	trans-acting	negative
MSTRG.1380.1	7.1	2.19667	down	-1.6925	1.87051e-43	ENSCHIG00000026682	FBXO5	2.54333	0.48	down	-2.40561	3.12149e-49	trans-acting	Positive
MSTRG.127.1	1.24667	3.97333	up	1.67227	4.49622e-11	ENSCHIG00000026682	FBXO5	2.54333	0.48	down	-2.40561	3.12149e-49	trans-acting	negative
MSTRG.1210.1	0.466667	2.11667	up	2.18133	0.000430612	ENSCHIG00000026682	FBXO5	2.54333	0.48	down	-2.40561	3.12149e-49	trans-acting	negative
MSTRG.11363.1	0.616667	1.56667	up	1.34514	0.00271678	ENSCHIG00000026682	FBXO5	2.54333	0.48	down	-2.40561	3.12149e-49	trans-acting	negative
MSTRG.1011.1	8.94333	1.39667	down	-2.67882	8.63146e-36	ENSCHIG00000026682	FBXO5	2.54333	0.48	down	-2.40561	3.12149e-49	trans-acting	Positive
MSTRG.9466.3	6.38333	2.65667	down	-1.26469	4.02016e-22	ENSCHIG00000026681	-	3.4	1.47667	down	-1.20319	3.10393e-12	trans-acting	Positive
MSTRG.6439.1	0.52	2.21333	up	2.08964	2.12275e-20	ENSCHIG00000026681	-	3.4	1.47667	down	-1.20319	3.10393e-12	trans-acting	negative
MSTRG.5787.1	3.31	6.66667	up	1.01013	9.65465e-21	ENSCHIG00000026681	-	3.4	1.47667	down	-1.20319	3.10393e-12	trans-acting	negative
MSTRG.4128.1	1.26	5.14667	up	2.03021	6.53429e-12	ENSCHIG00000026681	-	3.4	1.47667	down	-1.20319	3.10393e-12	trans-acting	negative
MSTRG.2116.1	1.54	3.38333	up	1.13551	2.34609e-08	ENSCHIG00000026681	-	3.4	1.47667	down	-1.20319	3.10393e-12	trans-acting	negative
MSTRG.14626.1	0.94	2.57	up	1.45104	1.88206e-13	ENSCHIG00000026681	-	3.4	1.47667	down	-1.20319	3.10393e-12	trans-acting	negative
MSTRG.13869.1	0.816667	2.58667	up	1.66327	2.63366e-43	ENSCHIG00000026681	-	3.4	1.47667	down	-1.20319	3.10393e-12	trans-acting	negative
MSTRG.1380.1	7.1	2.19667	down	-1.6925	1.87051e-43	ENSCHIG00000026681	-	3.4	1.47667	down	-1.20319	3.10393e-12	trans-acting	Positive
MSTRG.1379.1	4.56	2.09667	down	-1.12094	3.96087e-12	ENSCHIG00000026681	-	3.4	1.47667	down	-1.20319	3.10393e-12	trans-acting	Positive
MSTRG.12844.1	0.876667	1.96667	up	1.16565	2.97093e-07	ENSCHIG00000026681	-	3.4	1.47667	down	-1.20319	3.10393e-12	trans-acting	negative
MSTRG.11363.1	0.616667	1.56667	up	1.34514	0.00271678	ENSCHIG00000026681	-	3.4	1.47667	down	-1.20319	3.10393e-12	trans-acting	negative
MSTRG.1011.1	8.94333	1.39667	down	-2.67882	8.63146e-36	ENSCHIG00000026681	-	3.4	1.47667	down	-1.20319	3.10393e-12	trans-acting	Positive
MSTRG.9308.2	0.0633333	3.15333	up	5.63777	8.17459e-23	ENSCHIG00000026654	HMMR	5.64333	1.51667	down	-1.89564	4.55374e-32	trans-acting	negative
MSTRG.9142.2	0.34	1.18	up	1.79518	0.00115034	ENSCHIG00000026654	HMMR	5.64333	1.51667	down	-1.89564	4.55374e-32	trans-acting	negative
MSTRG.8575.1	5.75667	2.46333	down	-1.22462	3.99505e-21	ENSCHIG00000026654	HMMR	5.64333	1.51667	down	-1.89564	4.55374e-32	trans-acting	Positive
MSTRG.8015.2	11.19	4.63	down	-1.27313	5.47331e-31	ENSCHIG00000026654	HMMR	5.64333	1.51667	down	-1.89564	4.55374e-32	trans-acting	Positive
MSTRG.8009.1	9.21333	2.4	down	-1.94069	1.11492e-18	ENSCHIG00000026654	HMMR	5.64333	1.51667	down	-1.89564	4.55374e-32	trans-acting	Positive
MSTRG.8007.3	44.68	16.01	down	-1.48066	4.89685e-152	ENSCHIG00000026654	HMMR	5.64333	1.51667	down	-1.89564	4.55374e-32	trans-acting	Positive
MSTRG.8007.2	23.64	7.13667	down	-1.72791	3.56633e-112	ENSCHIG00000026654	HMMR	5.64333	1.51667	down	-1.89564	4.55374e-32	trans-acting	Positive
MSTRG.7618.8	1.92667	0.543333	down	-1.8262	2.87845e-18	ENSCHIG00000026654	HMMR	5.64333	1.51667	down	-1.89564	4.55374e-32	trans-acting	Positive
MSTRG.7618.7	4.74667	2.24	down	-1.08342	1.72846e-20	ENSCHIG00000026654	HMMR	5.64333	1.51667	down	-1.89564	4.55374e-32	trans-acting	Positive
MSTRG.7618.6	2.18	0.7	down	-1.6389	1.249e-06	ENSCHIG00000026654	HMMR	5.64333	1.51667	down	-1.89564	4.55374e-32	trans-acting	Positive
MSTRG.3238.1	1.81667	6.32	up	1.79863	9.12315e-24	ENSCHIG00000026654	HMMR	5.64333	1.51667	down	-1.89564	4.55374e-32	trans-acting	negative
MSTRG.2266.1	2.10333	0.773333	down	-1.44352	0.000124181	ENSCHIG00000026654	HMMR	5.64333	1.51667	down	-1.89564	4.55374e-32	trans-acting	Positive
MSTRG.1818.1	9.17667	2.65333	down	-1.79016	1.48179e-18	ENSCHIG00000026654	HMMR	5.64333	1.51667	down	-1.89564	4.55374e-32	trans-acting	Positive
MSTRG.15338.1	5.09333	2.25333	down	-1.17655	1.07209e-33	ENSCHIG00000026654	HMMR	5.64333	1.51667	down	-1.89564	4.55374e-32	trans-acting	Positive
MSTRG.15092.1	0.826667	4	up	2.27462	3.08817e-15	ENSCHIG00000026654	HMMR	5.64333	1.51667	down	-1.89564	4.55374e-32	trans-acting	negative
MSTRG.14998.1	3.22	0.946667	down	-1.76613	3.80561e-28	ENSCHIG00000026654	HMMR	5.64333	1.51667	down	-1.89564	4.55374e-32	trans-acting	Positive
MSTRG.13523.1	3.36333	0.826667	down	-2.02451	4.59101e-30	ENSCHIG00000026654	HMMR	5.64333	1.51667	down	-1.89564	4.55374e-32	trans-acting	Positive
MSTRG.13513.4	2.89667	0.843333	down	-1.78022	2.80346e-35	ENSCHIG00000026654	HMMR	5.64333	1.51667	down	-1.89564	4.55374e-32	trans-acting	Positive
MSTRG.12158.2	2.72	0.996667	down	-1.44842	1.33678e-30	ENSCHIG00000026654	HMMR	5.64333	1.51667	down	-1.89564	4.55374e-32	trans-acting	Positive
MSTRG.12158.1	5.74667	2.36333	down	-1.2819	4.54956e-65	ENSCHIG00000026654	HMMR	5.64333	1.51667	down	-1.89564	4.55374e-32	trans-acting	Positive
MSTRG.11473.1	5.44333	2.23	down	-1.28745	3.06873e-25	ENSCHIG00000026654	HMMR	5.64333	1.51667	down	-1.89564	4.55374e-32	trans-acting	Positive
MSTRG.10927.2	3.38667	0.363333	down	-3.2205	1.06977e-35	ENSCHIG00000026654	HMMR	5.64333	1.51667	down	-1.89564	4.55374e-32	trans-acting	Positive
MSTRG.10348.2	3.98333	1.49	down	-1.41866	1.92938e-31	ENSCHIG00000026654	HMMR	5.64333	1.51667	down	-1.89564	4.55374e-32	trans-acting	Positive
MSTRG.10181.1	1.41	0.46	down	-1.61599	2.02713e-10	ENSCHIG00000026654	HMMR	5.64333	1.51667	down	-1.89564	4.55374e-32	trans-acting	Positive
ENSCHIT00000002352	1.96	0.623333	down	-1.65278	1.14915e-06	ENSCHIG00000026654	HMMR	5.64333	1.51667	down	-1.89564	4.55374e-32	trans-acting	Positive
MSTRG.9142.1	0.91	1.96	up	1.10692	2.75251e-14	ENSCHIG00000026653	AFF3	1.91333	4.39	up	1.19813	2.5254e-16	trans-acting	Positive
MSTRG.8015.2	11.19	4.63	down	-1.27313	5.47331e-31	ENSCHIG00000026653	AFF3	1.91333	4.39	up	1.19813	2.5254e-16	trans-acting	negative
MSTRG.8009.2	11.8967	4.6	down	-1.37085	3.12816e-56	ENSCHIG00000026653	AFF3	1.91333	4.39	up	1.19813	2.5254e-16	trans-acting	negative
MSTRG.2946.1	2.89	5.80333	up	1.00581	1.32395e-21	ENSCHIG00000026653	AFF3	1.91333	4.39	up	1.19813	2.5254e-16	trans-acting	Positive
MSTRG.14573.1	0.38	1.2	up	1.65896	7.07619e-07	ENSCHIG00000026653	AFF3	1.91333	4.39	up	1.19813	2.5254e-16	trans-acting	Positive
MSTRG.1273.2	1.26333	3.05	up	1.27157	2.0101e-06	ENSCHIG00000026653	AFF3	1.91333	4.39	up	1.19813	2.5254e-16	trans-acting	Positive
MSTRG.10064.1	10.0233	4.82667	down	-1.05426	1.24151e-18	ENSCHIG00000026653	AFF3	1.91333	4.39	up	1.19813	2.5254e-16	trans-acting	negative
MSTRG.7208.1	0.823333	2.34333	up	1.50901	1.79875e-09	ENSCHIG00000026647	ZNF608	2.10667	7.35667	up	1.80409	1.14243e-91	trans-acting	Positive
MSTRG.6439.1	0.52	2.21333	up	2.08964	2.12275e-20	ENSCHIG00000026647	ZNF608	2.10667	7.35667	up	1.80409	1.14243e-91	trans-acting	Positive
MSTRG.5787.1	3.31	6.66667	up	1.01013	9.65465e-21	ENSCHIG00000026647	ZNF608	2.10667	7.35667	up	1.80409	1.14243e-91	trans-acting	Positive
MSTRG.4128.1	1.26	5.14667	up	2.03021	6.53429e-12	ENSCHIG00000026647	ZNF608	2.10667	7.35667	up	1.80409	1.14243e-91	trans-acting	Positive
MSTRG.2116.1	1.54	3.38333	up	1.13551	2.34609e-08	ENSCHIG00000026647	ZNF608	2.10667	7.35667	up	1.80409	1.14243e-91	trans-acting	Positive
MSTRG.1443.1	1.21	3.64667	up	1.59157	3.54827e-07	ENSCHIG00000026647	ZNF608	2.10667	7.35667	up	1.80409	1.14243e-91	trans-acting	Positive
MSTRG.13869.1	0.816667	2.58667	up	1.66327	2.63366e-43	ENSCHIG00000026647	ZNF608	2.10667	7.35667	up	1.80409	1.14243e-91	trans-acting	Positive
MSTRG.1379.1	4.56	2.09667	down	-1.12094	3.96087e-12	ENSCHIG00000026647	ZNF608	2.10667	7.35667	up	1.80409	1.14243e-91	trans-acting	negative
MSTRG.12844.1	0.876667	1.96667	up	1.16565	2.97093e-07	ENSCHIG00000026647	ZNF608	2.10667	7.35667	up	1.80409	1.14243e-91	trans-acting	Positive
MSTRG.11363.1	0.616667	1.56667	up	1.34514	0.00271678	ENSCHIG00000026647	ZNF608	2.10667	7.35667	up	1.80409	1.14243e-91	trans-acting	Positive
MSTRG.11117.2	3.87667	8.33333	up	1.10408	9.46018e-10	ENSCHIG00000026647	ZNF608	2.10667	7.35667	up	1.80409	1.14243e-91	trans-acting	Positive
ENSCHIT00000001149	0.08	0.293333	up	1.87447	0.0131327	ENSCHIG00000026647	ZNF608	2.10667	7.35667	up	1.80409	1.14243e-91	trans-acting	Positive
MSTRG.9466.3	6.38333	2.65667	down	-1.26469	4.02016e-22	ENSCHIG00000026636	CENPT	13.16	1.96333	down	-2.74478	8.2198e-38	trans-acting	Positive
MSTRG.6439.1	0.52	2.21333	up	2.08964	2.12275e-20	ENSCHIG00000026636	CENPT	13.16	1.96333	down	-2.74478	8.2198e-38	trans-acting	negative
MSTRG.2443.2	34.8033	74.2267	up	1.09271	3.8729e-32	ENSCHIG00000026636	CENPT	13.16	1.96333	down	-2.74478	8.2198e-38	trans-acting	negative
MSTRG.2126.2	4.04667	1.86333	down	-1.11885	8.87235e-06	ENSCHIG00000026636	CENPT	13.16	1.96333	down	-2.74478	8.2198e-38	trans-acting	Positive
MSTRG.15092.1	0.826667	4	up	2.27462	3.08817e-15	ENSCHIG00000026636	CENPT	13.16	1.96333	down	-2.74478	8.2198e-38	trans-acting	negative
MSTRG.13847.1	6.83	1.87667	down	-1.86371	2.31798e-10	ENSCHIG00000026636	CENPT	13.16	1.96333	down	-2.74478	8.2198e-38	trans-acting	Positive
MSTRG.1324.1	7.40333	2.32	down	-1.67405	0.000313335	ENSCHIG00000026636	CENPT	13.16	1.96333	down	-2.74478	8.2198e-38	trans-acting	Positive
MSTRG.8836.1	0.02	6.02	up	8.23362	2.20116e-21	ENSCHIG00000026624	-	1.78333	7.25667	up	2.02473	1.47156e-15	trans-acting	Positive
MSTRG.4012.1	0.356667	0.993333	up	1.4777	0.00875954	ENSCHIG00000026624	-	1.78333	7.25667	up	2.02473	1.47156e-15	trans-acting	Positive
MSTRG.3722.1	0.293333	1.18333	up	2.01224	0.00888392	ENSCHIG00000026624	-	1.78333	7.25667	up	2.02473	1.47156e-15	trans-acting	Positive
MSTRG.3694.1	0.126667	0.66	up	2.38143	3.37775e-08	ENSCHIG00000026624	-	1.78333	7.25667	up	2.02473	1.47156e-15	trans-acting	Positive
MSTRG.3211.1	1.22667	3.33667	up	1.44366	8.54964e-16	ENSCHIG00000026624	-	1.78333	7.25667	up	2.02473	1.47156e-15	trans-acting	Positive
MSTRG.14573.1	0.38	1.2	up	1.65896	7.07619e-07	ENSCHIG00000026624	-	1.78333	7.25667	up	2.02473	1.47156e-15	trans-acting	Positive
MSTRG.14153.1	0.753333	1.69	up	1.16566	7.33156e-06	ENSCHIG00000026624	-	1.78333	7.25667	up	2.02473	1.47156e-15	trans-acting	Positive
MSTRG.10824.2	0.816667	2.77667	up	1.76553	5.59242e-12	ENSCHIG00000026624	-	1.78333	7.25667	up	2.02473	1.47156e-15	trans-acting	Positive
MSTRG.10559.2	1.03333	2.55667	up	1.30696	0.00046379	ENSCHIG00000026624	-	1.78333	7.25667	up	2.02473	1.47156e-15	trans-acting	Positive
MSTRG.9828.1	11.5	3.22667	down	-1.83352	7.99086e-10	ENSCHIG00000026596	QRFPR	2.77667	0.816667	down	-1.76553	2.11396e-28	trans-acting	Positive
MSTRG.9308.2	0.0633333	3.15333	up	5.63777	8.17459e-23	ENSCHIG00000026596	QRFPR	2.77667	0.816667	down	-1.76553	2.11396e-28	trans-acting	negative
MSTRG.9308.1	0.343333	3.00667	up	3.13048	1.06646e-08	ENSCHIG00000026596	QRFPR	2.77667	0.816667	down	-1.76553	2.11396e-28	trans-acting	negative
MSTRG.8575.1	5.75667	2.46333	down	-1.22462	3.99505e-21	ENSCHIG00000026596	QRFPR	2.77667	0.816667	down	-1.76553	2.11396e-28	trans-acting	Positive
MSTRG.8481.1	1.48667	4.04667	up	1.44465	2.64806e-12	ENSCHIG00000026596	QRFPR	2.77667	0.816667	down	-1.76553	2.11396e-28	trans-acting	negative
MSTRG.8052.1	3.89333	1.14667	down	-1.76356	1.80456e-19	ENSCHIG00000026596	QRFPR	2.77667	0.816667	down	-1.76553	2.11396e-28	trans-acting	Positive
MSTRG.8015.2	11.19	4.63	down	-1.27313	5.47331e-31	ENSCHIG00000026596	QRFPR	2.77667	0.816667	down	-1.76553	2.11396e-28	trans-acting	Positive
MSTRG.8009.2	11.8967	4.6	down	-1.37085	3.12816e-56	ENSCHIG00000026596	QRFPR	2.77667	0.816667	down	-1.76553	2.11396e-28	trans-acting	Positive
MSTRG.8009.1	9.21333	2.4	down	-1.94069	1.11492e-18	ENSCHIG00000026596	QRFPR	2.77667	0.816667	down	-1.76553	2.11396e-28	trans-acting	Positive
MSTRG.8007.3	44.68	16.01	down	-1.48066	4.89685e-152	ENSCHIG00000026596	QRFPR	2.77667	0.816667	down	-1.76553	2.11396e-28	trans-acting	Positive
MSTRG.8007.2	23.64	7.13667	down	-1.72791	3.56633e-112	ENSCHIG00000026596	QRFPR	2.77667	0.816667	down	-1.76553	2.11396e-28	trans-acting	Positive
MSTRG.7619.1	6.07333	2.62	down	-1.21292	9.82157e-19	ENSCHIG00000026596	QRFPR	2.77667	0.816667	down	-1.76553	2.11396e-28	trans-acting	Positive
MSTRG.7618.9	3.68667	1.65	down	-1.15985	1.14916e-11	ENSCHIG00000026596	QRFPR	2.77667	0.816667	down	-1.76553	2.11396e-28	trans-acting	Positive
MSTRG.7618.8	1.92667	0.543333	down	-1.8262	2.87845e-18	ENSCHIG00000026596	QRFPR	2.77667	0.816667	down	-1.76553	2.11396e-28	trans-acting	Positive
MSTRG.7618.7	4.74667	2.24	down	-1.08342	1.72846e-20	ENSCHIG00000026596	QRFPR	2.77667	0.816667	down	-1.76553	2.11396e-28	trans-acting	Positive
MSTRG.7618.6	2.18	0.7	down	-1.6389	1.249e-06	ENSCHIG00000026596	QRFPR	2.77667	0.816667	down	-1.76553	2.11396e-28	trans-acting	Positive
MSTRG.7192.1	2.07667	0.6	down	-1.79124	1.46582e-12	ENSCHIG00000026596	QRFPR	2.77667	0.816667	down	-1.76553	2.11396e-28	trans-acting	Positive
MSTRG.6925.1	2.94333	1.34667	down	-1.12806	4.5096e-09	ENSCHIG00000026596	QRFPR	2.77667	0.816667	down	-1.76553	2.11396e-28	trans-acting	Positive
MSTRG.5844.2	0.786667	2.3	up	1.54781	5.52877e-16	ENSCHIG00000026596	QRFPR	2.77667	0.816667	down	-1.76553	2.11396e-28	trans-acting	negative
MSTRG.5337.1	2.53667	1.05333	down	-1.26797	2.84695e-13	ENSCHIG00000026596	QRFPR	2.77667	0.816667	down	-1.76553	2.11396e-28	trans-acting	Positive
MSTRG.3722.2	0.0566667	1.23667	up	4.44781	0.000292927	ENSCHIG00000026596	QRFPR	2.77667	0.816667	down	-1.76553	2.11396e-28	trans-acting	negative
MSTRG.3238.1	1.81667	6.32	up	1.79863	9.12315e-24	ENSCHIG00000026596	QRFPR	2.77667	0.816667	down	-1.76553	2.11396e-28	trans-acting	negative
MSTRG.2443.2	34.8033	74.2267	up	1.09271	3.8729e-32	ENSCHIG00000026596	QRFPR	2.77667	0.816667	down	-1.76553	2.11396e-28	trans-acting	negative
MSTRG.2311.1	1.57667	0.583333	down	-1.43449	0.000959445	ENSCHIG00000026596	QRFPR	2.77667	0.816667	down	-1.76553	2.11396e-28	trans-acting	Positive
MSTRG.2266.1	2.10333	0.773333	down	-1.44352	0.000124181	ENSCHIG00000026596	QRFPR	2.77667	0.816667	down	-1.76553	2.11396e-28	trans-acting	Positive
MSTRG.1818.1	9.17667	2.65333	down	-1.79016	1.48179e-18	ENSCHIG00000026596	QRFPR	2.77667	0.816667	down	-1.76553	2.11396e-28	trans-acting	Positive
MSTRG.1749.1	6.15667	3.03	down	-1.02283	6.68342e-09	ENSCHIG00000026596	QRFPR	2.77667	0.816667	down	-1.76553	2.11396e-28	trans-acting	Positive
MSTRG.15338.1	5.09333	2.25333	down	-1.17655	1.07209e-33	ENSCHIG00000026596	QRFPR	2.77667	0.816667	down	-1.76553	2.11396e-28	trans-acting	Positive
MSTRG.15092.1	0.826667	4	up	2.27462	3.08817e-15	ENSCHIG00000026596	QRFPR	2.77667	0.816667	down	-1.76553	2.11396e-28	trans-acting	negative
MSTRG.14998.1	3.22	0.946667	down	-1.76613	3.80561e-28	ENSCHIG00000026596	QRFPR	2.77667	0.816667	down	-1.76553	2.11396e-28	trans-acting	Positive
MSTRG.13523.1	3.36333	0.826667	down	-2.02451	4.59101e-30	ENSCHIG00000026596	QRFPR	2.77667	0.816667	down	-1.76553	2.11396e-28	trans-acting	Positive
MSTRG.13521.2	1.76333	0.673333	down	-1.38891	1.94561e-17	ENSCHIG00000026596	QRFPR	2.77667	0.816667	down	-1.76553	2.11396e-28	trans-acting	Positive
MSTRG.13521.1	3.47333	1.61333	down	-1.10628	9.45387e-25	ENSCHIG00000026596	QRFPR	2.77667	0.816667	down	-1.76553	2.11396e-28	trans-acting	Positive
MSTRG.13513.5	5.67333	2.48667	down	-1.18998	2.60735e-29	ENSCHIG00000026596	QRFPR	2.77667	0.816667	down	-1.76553	2.11396e-28	trans-acting	Positive
MSTRG.13513.4	2.89667	0.843333	down	-1.78022	2.80346e-35	ENSCHIG00000026596	QRFPR	2.77667	0.816667	down	-1.76553	2.11396e-28	trans-acting	Positive
MSTRG.13513.3	2.68667	0.743333	down	-1.85374	1.83071e-14	ENSCHIG00000026596	QRFPR	2.77667	0.816667	down	-1.76553	2.11396e-28	trans-acting	Positive
MSTRG.13480.1	0.876667	1.94333	up	1.14843	3.27736e-05	ENSCHIG00000026596	QRFPR	2.77667	0.816667	down	-1.76553	2.11396e-28	trans-acting	negative
MSTRG.1324.1	7.40333	2.32	down	-1.67405	0.000313335	ENSCHIG00000026596	QRFPR	2.77667	0.816667	down	-1.76553	2.11396e-28	trans-acting	Positive
MSTRG.13228.4	2.74333	0.506667	down	-2.43682	1.08948e-20	ENSCHIG00000026596	QRFPR	2.77667	0.816667	down	-1.76553	2.11396e-28	trans-acting	Positive
MSTRG.13004.1	2.39667	1.14	down	-1.072	1.22721e-12	ENSCHIG00000026596	QRFPR	2.77667	0.816667	down	-1.76553	2.11396e-28	trans-acting	Positive
MSTRG.12158.3	2.45333	1.17333	down	-1.06413	9.74836e-25	ENSCHIG00000026596	QRFPR	2.77667	0.816667	down	-1.76553	2.11396e-28	trans-acting	Positive
MSTRG.12158.2	2.72	0.996667	down	-1.44842	1.33678e-30	ENSCHIG00000026596	QRFPR	2.77667	0.816667	down	-1.76553	2.11396e-28	trans-acting	Positive
MSTRG.12158.1	5.74667	2.36333	down	-1.2819	4.54956e-65	ENSCHIG00000026596	QRFPR	2.77667	0.816667	down	-1.76553	2.11396e-28	trans-acting	Positive
MSTRG.12156.1	1.75	0.623333	down	-1.48928	1.47341e-17	ENSCHIG00000026596	QRFPR	2.77667	0.816667	down	-1.76553	2.11396e-28	trans-acting	Positive
MSTRG.11473.1	5.44333	2.23	down	-1.28745	3.06873e-25	ENSCHIG00000026596	QRFPR	2.77667	0.816667	down	-1.76553	2.11396e-28	trans-acting	Positive
MSTRG.11324.3	3.56	1.46667	down	-1.27934	3.07268e-35	ENSCHIG00000026596	QRFPR	2.77667	0.816667	down	-1.76553	2.11396e-28	trans-acting	Positive
MSTRG.11324.1	2.45333	0.913333	down	-1.42553	7.71642e-46	ENSCHIG00000026596	QRFPR	2.77667	0.816667	down	-1.76553	2.11396e-28	trans-acting	Positive
MSTRG.10927.2	3.38667	0.363333	down	-3.2205	1.06977e-35	ENSCHIG00000026596	QRFPR	2.77667	0.816667	down	-1.76553	2.11396e-28	trans-acting	Positive
MSTRG.10348.2	3.98333	1.49	down	-1.41866	1.92938e-31	ENSCHIG00000026596	QRFPR	2.77667	0.816667	down	-1.76553	2.11396e-28	trans-acting	Positive
MSTRG.10181.1	1.41	0.46	down	-1.61599	2.02713e-10	ENSCHIG00000026596	QRFPR	2.77667	0.816667	down	-1.76553	2.11396e-28	trans-acting	Positive
ENSCHIT00000007460	3.92333	1.47	down	-1.41626	1.23987e-05	ENSCHIG00000026596	QRFPR	2.77667	0.816667	down	-1.76553	2.11396e-28	trans-acting	Positive
ENSCHIT00000006965	2.97667	1.36667	down	-1.12304	1.85901e-08	ENSCHIG00000026596	QRFPR	2.77667	0.816667	down	-1.76553	2.11396e-28	trans-acting	Positive
ENSCHIT00000002352	1.96	0.623333	down	-1.65278	1.14915e-06	ENSCHIG00000026596	QRFPR	2.77667	0.816667	down	-1.76553	2.11396e-28	trans-acting	Positive
MSTRG.9466.3	6.38333	2.65667	down	-1.26469	4.02016e-22	ENSCHIG00000026586	TTC7A	24.1	10.0833	down	-1.25706	3.69907e-83	trans-acting	Positive
MSTRG.8727.1	0.653333	2.31333	up	1.82408	8.83674e-07	ENSCHIG00000026586	TTC7A	24.1	10.0833	down	-1.25706	3.69907e-83	trans-acting	negative
MSTRG.8481.1	1.48667	4.04667	up	1.44465	2.64806e-12	ENSCHIG00000026586	TTC7A	24.1	10.0833	down	-1.25706	3.69907e-83	trans-acting	negative
MSTRG.6439.1	0.52	2.21333	up	2.08964	2.12275e-20	ENSCHIG00000026586	TTC7A	24.1	10.0833	down	-1.25706	3.69907e-83	trans-acting	negative
MSTRG.5787.1	3.31	6.66667	up	1.01013	9.65465e-21	ENSCHIG00000026586	TTC7A	24.1	10.0833	down	-1.25706	3.69907e-83	trans-acting	negative
MSTRG.4128.1	1.26	5.14667	up	2.03021	6.53429e-12	ENSCHIG00000026586	TTC7A	24.1	10.0833	down	-1.25706	3.69907e-83	trans-acting	negative
MSTRG.2443.2	34.8033	74.2267	up	1.09271	3.8729e-32	ENSCHIG00000026586	TTC7A	24.1	10.0833	down	-1.25706	3.69907e-83	trans-acting	negative
MSTRG.2116.1	1.54	3.38333	up	1.13551	2.34609e-08	ENSCHIG00000026586	TTC7A	24.1	10.0833	down	-1.25706	3.69907e-83	trans-acting	negative
MSTRG.15518.1	11.5867	24.0733	up	1.05497	1.48003e-07	ENSCHIG00000026586	TTC7A	24.1	10.0833	down	-1.25706	3.69907e-83	trans-acting	negative
MSTRG.15092.1	0.826667	4	up	2.27462	3.08817e-15	ENSCHIG00000026586	TTC7A	24.1	10.0833	down	-1.25706	3.69907e-83	trans-acting	negative
MSTRG.14081.1	0.813333	2.08333	up	1.35698	0.00177308	ENSCHIG00000026586	TTC7A	24.1	10.0833	down	-1.25706	3.69907e-83	trans-acting	negative
MSTRG.13858.1	0.22	1.58	up	2.84435	5.06373e-13	ENSCHIG00000026586	TTC7A	24.1	10.0833	down	-1.25706	3.69907e-83	trans-acting	negative
MSTRG.13847.1	6.83	1.87667	down	-1.86371	2.31798e-10	ENSCHIG00000026586	TTC7A	24.1	10.0833	down	-1.25706	3.69907e-83	trans-acting	Positive
MSTRG.1380.1	7.1	2.19667	down	-1.6925	1.87051e-43	ENSCHIG00000026586	TTC7A	24.1	10.0833	down	-1.25706	3.69907e-83	trans-acting	Positive
MSTRG.12844.1	0.876667	1.96667	up	1.16565	2.97093e-07	ENSCHIG00000026586	TTC7A	24.1	10.0833	down	-1.25706	3.69907e-83	trans-acting	negative
MSTRG.127.1	1.24667	3.97333	up	1.67227	4.49622e-11	ENSCHIG00000026586	TTC7A	24.1	10.0833	down	-1.25706	3.69907e-83	trans-acting	negative
MSTRG.11363.1	0.616667	1.56667	up	1.34514	0.00271678	ENSCHIG00000026586	TTC7A	24.1	10.0833	down	-1.25706	3.69907e-83	trans-acting	negative
ENSCHIT00000006048	0.103333	0.82	up	2.98832	3.36293e-13	ENSCHIG00000026586	TTC7A	24.1	10.0833	down	-1.25706	3.69907e-83	trans-acting	negative
MSTRG.8575.1	5.75667	2.46333	down	-1.22462	3.99505e-21	ENSCHIG00000026584	XKR8	1.14333	3.26333	up	1.5131	1.6149e-06	trans-acting	negative
MSTRG.7619.1	6.07333	2.62	down	-1.21292	9.82157e-19	ENSCHIG00000026584	XKR8	1.14333	3.26333	up	1.5131	1.6149e-06	trans-acting	negative
MSTRG.13480.1	0.876667	1.94333	up	1.14843	3.27736e-05	ENSCHIG00000026584	XKR8	1.14333	3.26333	up	1.5131	1.6149e-06	trans-acting	Positive
MSTRG.13004.1	2.39667	1.14	down	-1.072	1.22721e-12	ENSCHIG00000026584	XKR8	1.14333	3.26333	up	1.5131	1.6149e-06	trans-acting	negative
ENSCHIT00000006956	2.28	0.853333	down	-1.41785	6.32219e-05	ENSCHIG00000026584	XKR8	1.14333	3.26333	up	1.5131	1.6149e-06	trans-acting	negative
MSTRG.1379.1	4.56	2.09667	down	-1.12094	3.96087e-12	ENSCHIG00000026549	TMEM63A	1.96333	5.82667	up	1.56937	8.61068e-09	trans-acting	negative
MSTRG.8870.1	0.00666667	1.04	up	7.2854	5.90147e-09	ENSCHIG00000026509	C4orf54	1.42333	0.48	down	-1.56817	1.11632e-27	trans-acting	negative
MSTRG.8836.2	0.0733333	4.14	up	5.81902	9.83445e-50	ENSCHIG00000026509	C4orf54	1.42333	0.48	down	-1.56817	1.11632e-27	trans-acting	negative
MSTRG.7523.1	0.001	0.68	up	9.40939	1.86985e-06	ENSCHIG00000026509	C4orf54	1.42333	0.48	down	-1.56817	1.11632e-27	trans-acting	negative
MSTRG.5603.1	0.001	0.353333	up	8.46489	0.000557481	ENSCHIG00000026509	C4orf54	1.42333	0.48	down	-1.56817	1.11632e-27	trans-acting	negative
MSTRG.5374.1	0.001	0.253333	up	7.98489	9.03331e-05	ENSCHIG00000026509	C4orf54	1.42333	0.48	down	-1.56817	1.11632e-27	trans-acting	negative
MSTRG.12657.1	0.0566667	0.2	up	1.81943	0.00503321	ENSCHIG00000026509	C4orf54	1.42333	0.48	down	-1.56817	1.11632e-27	trans-acting	negative
MSTRG.8429.1	2.70667	1.15	down	-1.23488	1.78966e-19	ENSCHIG00000026457	CEP128	0.363333	0.11	down	-1.72379	0.000415222	trans-acting	Positive
ENSCHIT00000003765	1.56	0.713333	down	-1.1289	7.21864e-05	ENSCHIG00000026457	CEP128	0.363333	0.11	down	-1.72379	0.000415222	trans-acting	Positive
MSTRG.6439.1	0.52	2.21333	up	2.08964	2.12275e-20	ENSCHIG00000026411	HYDIN	0.203333	0.503333	up	1.30767	1.44755e-09	trans-acting	Positive
MSTRG.13858.1	0.22	1.58	up	2.84435	5.06373e-13	ENSCHIG00000026411	HYDIN	0.203333	0.503333	up	1.30767	1.44755e-09	trans-acting	Positive
ENSCHIT00000006048	0.103333	0.82	up	2.98832	3.36293e-13	ENSCHIG00000026411	HYDIN	0.203333	0.503333	up	1.30767	1.44755e-09	trans-acting	Positive
MSTRG.65.1	0.11	0.706667	up	2.68353	0.0129454	ENSCHIG00000026391	SERPINF1	13.7633	29.25	up	1.08761	2.77256e-21	trans-acting	Positive
MSTRG.4012.1	0.356667	0.993333	up	1.4777	0.00875954	ENSCHIG00000026391	SERPINF1	13.7633	29.25	up	1.08761	2.77256e-21	trans-acting	Positive
MSTRG.3722.1	0.293333	1.18333	up	2.01224	0.00888392	ENSCHIG00000026391	SERPINF1	13.7633	29.25	up	1.08761	2.77256e-21	trans-acting	Positive
MSTRG.3211.1	1.22667	3.33667	up	1.44366	8.54964e-16	ENSCHIG00000026391	SERPINF1	13.7633	29.25	up	1.08761	2.77256e-21	trans-acting	Positive
MSTRG.2946.1	2.89	5.80333	up	1.00581	1.32395e-21	ENSCHIG00000026391	SERPINF1	13.7633	29.25	up	1.08761	2.77256e-21	trans-acting	Positive
MSTRG.14153.1	0.753333	1.69	up	1.16566	7.33156e-06	ENSCHIG00000026391	SERPINF1	13.7633	29.25	up	1.08761	2.77256e-21	trans-acting	Positive
MSTRG.10064.1	10.0233	4.82667	down	-1.05426	1.24151e-18	ENSCHIG00000026391	SERPINF1	13.7633	29.25	up	1.08761	2.77256e-21	trans-acting	negative
MSTRG.9308.2	0.0633333	3.15333	up	5.63777	8.17459e-23	ENSCHIG00000026389	RANGAP1	22.3033	8.79333	down	-1.34278	1.75951e-40	trans-acting	negative
MSTRG.8575.1	5.75667	2.46333	down	-1.22462	3.99505e-21	ENSCHIG00000026389	RANGAP1	22.3033	8.79333	down	-1.34278	1.75951e-40	trans-acting	Positive
MSTRG.8481.1	1.48667	4.04667	up	1.44465	2.64806e-12	ENSCHIG00000026389	RANGAP1	22.3033	8.79333	down	-1.34278	1.75951e-40	trans-acting	negative
MSTRG.8428.1	3.57333	1.28333	down	-1.47737	2.50968e-36	ENSCHIG00000026389	RANGAP1	22.3033	8.79333	down	-1.34278	1.75951e-40	trans-acting	Positive
MSTRG.8052.1	3.89333	1.14667	down	-1.76356	1.80456e-19	ENSCHIG00000026389	RANGAP1	22.3033	8.79333	down	-1.34278	1.75951e-40	trans-acting	Positive
MSTRG.8009.1	9.21333	2.4	down	-1.94069	1.11492e-18	ENSCHIG00000026389	RANGAP1	22.3033	8.79333	down	-1.34278	1.75951e-40	trans-acting	Positive
MSTRG.8007.2	23.64	7.13667	down	-1.72791	3.56633e-112	ENSCHIG00000026389	RANGAP1	22.3033	8.79333	down	-1.34278	1.75951e-40	trans-acting	Positive
MSTRG.7619.1	6.07333	2.62	down	-1.21292	9.82157e-19	ENSCHIG00000026389	RANGAP1	22.3033	8.79333	down	-1.34278	1.75951e-40	trans-acting	Positive
MSTRG.7618.9	3.68667	1.65	down	-1.15985	1.14916e-11	ENSCHIG00000026389	RANGAP1	22.3033	8.79333	down	-1.34278	1.75951e-40	trans-acting	Positive
MSTRG.7618.8	1.92667	0.543333	down	-1.8262	2.87845e-18	ENSCHIG00000026389	RANGAP1	22.3033	8.79333	down	-1.34278	1.75951e-40	trans-acting	Positive
MSTRG.7618.7	4.74667	2.24	down	-1.08342	1.72846e-20	ENSCHIG00000026389	RANGAP1	22.3033	8.79333	down	-1.34278	1.75951e-40	trans-acting	Positive
MSTRG.7618.6	2.18	0.7	down	-1.6389	1.249e-06	ENSCHIG00000026389	RANGAP1	22.3033	8.79333	down	-1.34278	1.75951e-40	trans-acting	Positive
MSTRG.7192.1	2.07667	0.6	down	-1.79124	1.46582e-12	ENSCHIG00000026389	RANGAP1	22.3033	8.79333	down	-1.34278	1.75951e-40	trans-acting	Positive
MSTRG.5844.2	0.786667	2.3	up	1.54781	5.52877e-16	ENSCHIG00000026389	RANGAP1	22.3033	8.79333	down	-1.34278	1.75951e-40	trans-acting	negative
MSTRG.3238.1	1.81667	6.32	up	1.79863	9.12315e-24	ENSCHIG00000026389	RANGAP1	22.3033	8.79333	down	-1.34278	1.75951e-40	trans-acting	negative
MSTRG.2443.2	34.8033	74.2267	up	1.09271	3.8729e-32	ENSCHIG00000026389	RANGAP1	22.3033	8.79333	down	-1.34278	1.75951e-40	trans-acting	negative
MSTRG.15338.1	5.09333	2.25333	down	-1.17655	1.07209e-33	ENSCHIG00000026389	RANGAP1	22.3033	8.79333	down	-1.34278	1.75951e-40	trans-acting	Positive
MSTRG.15092.1	0.826667	4	up	2.27462	3.08817e-15	ENSCHIG00000026389	RANGAP1	22.3033	8.79333	down	-1.34278	1.75951e-40	trans-acting	negative
MSTRG.14998.1	3.22	0.946667	down	-1.76613	3.80561e-28	ENSCHIG00000026389	RANGAP1	22.3033	8.79333	down	-1.34278	1.75951e-40	trans-acting	Positive
MSTRG.13523.1	3.36333	0.826667	down	-2.02451	4.59101e-30	ENSCHIG00000026389	RANGAP1	22.3033	8.79333	down	-1.34278	1.75951e-40	trans-acting	Positive
MSTRG.13521.2	1.76333	0.673333	down	-1.38891	1.94561e-17	ENSCHIG00000026389	RANGAP1	22.3033	8.79333	down	-1.34278	1.75951e-40	trans-acting	Positive
MSTRG.13513.5	5.67333	2.48667	down	-1.18998	2.60735e-29	ENSCHIG00000026389	RANGAP1	22.3033	8.79333	down	-1.34278	1.75951e-40	trans-acting	Positive
MSTRG.13513.4	2.89667	0.843333	down	-1.78022	2.80346e-35	ENSCHIG00000026389	RANGAP1	22.3033	8.79333	down	-1.34278	1.75951e-40	trans-acting	Positive
MSTRG.13513.3	2.68667	0.743333	down	-1.85374	1.83071e-14	ENSCHIG00000026389	RANGAP1	22.3033	8.79333	down	-1.34278	1.75951e-40	trans-acting	Positive
MSTRG.13228.4	2.74333	0.506667	down	-2.43682	1.08948e-20	ENSCHIG00000026389	RANGAP1	22.3033	8.79333	down	-1.34278	1.75951e-40	trans-acting	Positive
MSTRG.13004.1	2.39667	1.14	down	-1.072	1.22721e-12	ENSCHIG00000026389	RANGAP1	22.3033	8.79333	down	-1.34278	1.75951e-40	trans-acting	Positive
MSTRG.12158.2	2.72	0.996667	down	-1.44842	1.33678e-30	ENSCHIG00000026389	RANGAP1	22.3033	8.79333	down	-1.34278	1.75951e-40	trans-acting	Positive
MSTRG.12158.1	5.74667	2.36333	down	-1.2819	4.54956e-65	ENSCHIG00000026389	RANGAP1	22.3033	8.79333	down	-1.34278	1.75951e-40	trans-acting	Positive
MSTRG.11324.3	3.56	1.46667	down	-1.27934	3.07268e-35	ENSCHIG00000026389	RANGAP1	22.3033	8.79333	down	-1.34278	1.75951e-40	trans-acting	Positive
MSTRG.11324.1	2.45333	0.913333	down	-1.42553	7.71642e-46	ENSCHIG00000026389	RANGAP1	22.3033	8.79333	down	-1.34278	1.75951e-40	trans-acting	Positive
MSTRG.10927.2	3.38667	0.363333	down	-3.2205	1.06977e-35	ENSCHIG00000026389	RANGAP1	22.3033	8.79333	down	-1.34278	1.75951e-40	trans-acting	Positive
MSTRG.10348.2	3.98333	1.49	down	-1.41866	1.92938e-31	ENSCHIG00000026389	RANGAP1	22.3033	8.79333	down	-1.34278	1.75951e-40	trans-acting	Positive
MSTRG.10181.1	1.41	0.46	down	-1.61599	2.02713e-10	ENSCHIG00000026389	RANGAP1	22.3033	8.79333	down	-1.34278	1.75951e-40	trans-acting	Positive
MSTRG.9466.3	6.38333	2.65667	down	-1.26469	4.02016e-22	ENSCHIG00000026375	-	1.56333	0.406667	down	-1.94271	3.08294e-11	trans-acting	Positive
MSTRG.8481.1	1.48667	4.04667	up	1.44465	2.64806e-12	ENSCHIG00000026375	-	1.56333	0.406667	down	-1.94271	3.08294e-11	trans-acting	negative
MSTRG.8428.1	3.57333	1.28333	down	-1.47737	2.50968e-36	ENSCHIG00000026375	-	1.56333	0.406667	down	-1.94271	3.08294e-11	trans-acting	Positive
MSTRG.7618.9	3.68667	1.65	down	-1.15985	1.14916e-11	ENSCHIG00000026375	-	1.56333	0.406667	down	-1.94271	3.08294e-11	trans-acting	Positive
MSTRG.7618.8	1.92667	0.543333	down	-1.8262	2.87845e-18	ENSCHIG00000026375	-	1.56333	0.406667	down	-1.94271	3.08294e-11	trans-acting	Positive
MSTRG.7192.1	2.07667	0.6	down	-1.79124	1.46582e-12	ENSCHIG00000026375	-	1.56333	0.406667	down	-1.94271	3.08294e-11	trans-acting	Positive
MSTRG.6439.1	0.52	2.21333	up	2.08964	2.12275e-20	ENSCHIG00000026375	-	1.56333	0.406667	down	-1.94271	3.08294e-11	trans-acting	negative
MSTRG.3238.1	1.81667	6.32	up	1.79863	9.12315e-24	ENSCHIG00000026375	-	1.56333	0.406667	down	-1.94271	3.08294e-11	trans-acting	negative
MSTRG.2443.2	34.8033	74.2267	up	1.09271	3.8729e-32	ENSCHIG00000026375	-	1.56333	0.406667	down	-1.94271	3.08294e-11	trans-acting	negative
MSTRG.2116.1	1.54	3.38333	up	1.13551	2.34609e-08	ENSCHIG00000026375	-	1.56333	0.406667	down	-1.94271	3.08294e-11	trans-acting	negative
MSTRG.15518.1	11.5867	24.0733	up	1.05497	1.48003e-07	ENSCHIG00000026375	-	1.56333	0.406667	down	-1.94271	3.08294e-11	trans-acting	negative
MSTRG.15092.1	0.826667	4	up	2.27462	3.08817e-15	ENSCHIG00000026375	-	1.56333	0.406667	down	-1.94271	3.08294e-11	trans-acting	negative
MSTRG.13858.1	0.22	1.58	up	2.84435	5.06373e-13	ENSCHIG00000026375	-	1.56333	0.406667	down	-1.94271	3.08294e-11	trans-acting	negative
MSTRG.13847.1	6.83	1.87667	down	-1.86371	2.31798e-10	ENSCHIG00000026375	-	1.56333	0.406667	down	-1.94271	3.08294e-11	trans-acting	Positive
MSTRG.13228.4	2.74333	0.506667	down	-2.43682	1.08948e-20	ENSCHIG00000026375	-	1.56333	0.406667	down	-1.94271	3.08294e-11	trans-acting	Positive
MSTRG.11324.1	2.45333	0.913333	down	-1.42553	7.71642e-46	ENSCHIG00000026375	-	1.56333	0.406667	down	-1.94271	3.08294e-11	trans-acting	Positive
ENSCHIT00000006048	0.103333	0.82	up	2.98832	3.36293e-13	ENSCHIG00000026375	-	1.56333	0.406667	down	-1.94271	3.08294e-11	trans-acting	negative
MSTRG.8727.1	0.653333	2.31333	up	1.82408	8.83674e-07	ENSCHIG00000026372	IQGAP3	20.27	3.76333	down	-2.42926	7.49931e-273	trans-acting	negative
MSTRG.8481.1	1.48667	4.04667	up	1.44465	2.64806e-12	ENSCHIG00000026372	IQGAP3	20.27	3.76333	down	-2.42926	7.49931e-273	trans-acting	negative
MSTRG.7618.8	1.92667	0.543333	down	-1.8262	2.87845e-18	ENSCHIG00000026372	IQGAP3	20.27	3.76333	down	-2.42926	7.49931e-273	trans-acting	Positive
MSTRG.7192.1	2.07667	0.6	down	-1.79124	1.46582e-12	ENSCHIG00000026372	IQGAP3	20.27	3.76333	down	-2.42926	7.49931e-273	trans-acting	Positive
MSTRG.6925.1	2.94333	1.34667	down	-1.12806	4.5096e-09	ENSCHIG00000026372	IQGAP3	20.27	3.76333	down	-2.42926	7.49931e-273	trans-acting	Positive
MSTRG.6439.1	0.52	2.21333	up	2.08964	2.12275e-20	ENSCHIG00000026372	IQGAP3	20.27	3.76333	down	-2.42926	7.49931e-273	trans-acting	negative
MSTRG.5844.2	0.786667	2.3	up	1.54781	5.52877e-16	ENSCHIG00000026372	IQGAP3	20.27	3.76333	down	-2.42926	7.49931e-273	trans-acting	negative
MSTRG.3238.1	1.81667	6.32	up	1.79863	9.12315e-24	ENSCHIG00000026372	IQGAP3	20.27	3.76333	down	-2.42926	7.49931e-273	trans-acting	negative
MSTRG.2443.2	34.8033	74.2267	up	1.09271	3.8729e-32	ENSCHIG00000026372	IQGAP3	20.27	3.76333	down	-2.42926	7.49931e-273	trans-acting	negative
MSTRG.2116.1	1.54	3.38333	up	1.13551	2.34609e-08	ENSCHIG00000026372	IQGAP3	20.27	3.76333	down	-2.42926	7.49931e-273	trans-acting	negative
MSTRG.15518.1	11.5867	24.0733	up	1.05497	1.48003e-07	ENSCHIG00000026372	IQGAP3	20.27	3.76333	down	-2.42926	7.49931e-273	trans-acting	negative
MSTRG.15092.1	0.826667	4	up	2.27462	3.08817e-15	ENSCHIG00000026372	IQGAP3	20.27	3.76333	down	-2.42926	7.49931e-273	trans-acting	negative
MSTRG.14998.1	3.22	0.946667	down	-1.76613	3.80561e-28	ENSCHIG00000026372	IQGAP3	20.27	3.76333	down	-2.42926	7.49931e-273	trans-acting	Positive
MSTRG.14081.1	0.813333	2.08333	up	1.35698	0.00177308	ENSCHIG00000026372	IQGAP3	20.27	3.76333	down	-2.42926	7.49931e-273	trans-acting	negative
MSTRG.13858.1	0.22	1.58	up	2.84435	5.06373e-13	ENSCHIG00000026372	IQGAP3	20.27	3.76333	down	-2.42926	7.49931e-273	trans-acting	negative
MSTRG.13847.1	6.83	1.87667	down	-1.86371	2.31798e-10	ENSCHIG00000026372	IQGAP3	20.27	3.76333	down	-2.42926	7.49931e-273	trans-acting	Positive
MSTRG.13228.4	2.74333	0.506667	down	-2.43682	1.08948e-20	ENSCHIG00000026372	IQGAP3	20.27	3.76333	down	-2.42926	7.49931e-273	trans-acting	Positive
MSTRG.127.1	1.24667	3.97333	up	1.67227	4.49622e-11	ENSCHIG00000026372	IQGAP3	20.27	3.76333	down	-2.42926	7.49931e-273	trans-acting	negative
MSTRG.11473.1	5.44333	2.23	down	-1.28745	3.06873e-25	ENSCHIG00000026372	IQGAP3	20.27	3.76333	down	-2.42926	7.49931e-273	trans-acting	Positive
MSTRG.11363.1	0.616667	1.56667	up	1.34514	0.00271678	ENSCHIG00000026372	IQGAP3	20.27	3.76333	down	-2.42926	7.49931e-273	trans-acting	negative
MSTRG.11324.3	3.56	1.46667	down	-1.27934	3.07268e-35	ENSCHIG00000026372	IQGAP3	20.27	3.76333	down	-2.42926	7.49931e-273	trans-acting	Positive
MSTRG.11324.1	2.45333	0.913333	down	-1.42553	7.71642e-46	ENSCHIG00000026372	IQGAP3	20.27	3.76333	down	-2.42926	7.49931e-273	trans-acting	Positive
MSTRG.10927.2	3.38667	0.363333	down	-3.2205	1.06977e-35	ENSCHIG00000026372	IQGAP3	20.27	3.76333	down	-2.42926	7.49931e-273	trans-acting	Positive
ENSCHIT00000006048	0.103333	0.82	up	2.98832	3.36293e-13	ENSCHIG00000026372	IQGAP3	20.27	3.76333	down	-2.42926	7.49931e-273	trans-acting	negative
MSTRG.9466.3	6.38333	2.65667	down	-1.26469	4.02016e-22	ENSCHIG00000026335	PSMD8	73.4633	33.3967	down	-1.13732	1.21821e-230	trans-acting	Positive
MSTRG.8727.1	0.653333	2.31333	up	1.82408	8.83674e-07	ENSCHIG00000026335	PSMD8	73.4633	33.3967	down	-1.13732	1.21821e-230	trans-acting	negative
MSTRG.8481.1	1.48667	4.04667	up	1.44465	2.64806e-12	ENSCHIG00000026335	PSMD8	73.4633	33.3967	down	-1.13732	1.21821e-230	trans-acting	negative
MSTRG.8428.1	3.57333	1.28333	down	-1.47737	2.50968e-36	ENSCHIG00000026335	PSMD8	73.4633	33.3967	down	-1.13732	1.21821e-230	trans-acting	Positive
MSTRG.7208.1	0.823333	2.34333	up	1.50901	1.79875e-09	ENSCHIG00000026335	PSMD8	73.4633	33.3967	down	-1.13732	1.21821e-230	trans-acting	negative
MSTRG.7192.1	2.07667	0.6	down	-1.79124	1.46582e-12	ENSCHIG00000026335	PSMD8	73.4633	33.3967	down	-1.13732	1.21821e-230	trans-acting	Positive
MSTRG.6439.1	0.52	2.21333	up	2.08964	2.12275e-20	ENSCHIG00000026335	PSMD8	73.4633	33.3967	down	-1.13732	1.21821e-230	trans-acting	negative
MSTRG.5787.1	3.31	6.66667	up	1.01013	9.65465e-21	ENSCHIG00000026335	PSMD8	73.4633	33.3967	down	-1.13732	1.21821e-230	trans-acting	negative
MSTRG.4128.1	1.26	5.14667	up	2.03021	6.53429e-12	ENSCHIG00000026335	PSMD8	73.4633	33.3967	down	-1.13732	1.21821e-230	trans-acting	negative
MSTRG.2443.2	34.8033	74.2267	up	1.09271	3.8729e-32	ENSCHIG00000026335	PSMD8	73.4633	33.3967	down	-1.13732	1.21821e-230	trans-acting	negative
MSTRG.2116.1	1.54	3.38333	up	1.13551	2.34609e-08	ENSCHIG00000026335	PSMD8	73.4633	33.3967	down	-1.13732	1.21821e-230	trans-acting	negative
MSTRG.15518.1	11.5867	24.0733	up	1.05497	1.48003e-07	ENSCHIG00000026335	PSMD8	73.4633	33.3967	down	-1.13732	1.21821e-230	trans-acting	negative
MSTRG.15092.1	0.826667	4	up	2.27462	3.08817e-15	ENSCHIG00000026335	PSMD8	73.4633	33.3967	down	-1.13732	1.21821e-230	trans-acting	negative
MSTRG.14081.1	0.813333	2.08333	up	1.35698	0.00177308	ENSCHIG00000026335	PSMD8	73.4633	33.3967	down	-1.13732	1.21821e-230	trans-acting	negative
MSTRG.13858.1	0.22	1.58	up	2.84435	5.06373e-13	ENSCHIG00000026335	PSMD8	73.4633	33.3967	down	-1.13732	1.21821e-230	trans-acting	negative
MSTRG.13847.1	6.83	1.87667	down	-1.86371	2.31798e-10	ENSCHIG00000026335	PSMD8	73.4633	33.3967	down	-1.13732	1.21821e-230	trans-acting	Positive
MSTRG.1380.1	7.1	2.19667	down	-1.6925	1.87051e-43	ENSCHIG00000026335	PSMD8	73.4633	33.3967	down	-1.13732	1.21821e-230	trans-acting	Positive
MSTRG.127.1	1.24667	3.97333	up	1.67227	4.49622e-11	ENSCHIG00000026335	PSMD8	73.4633	33.3967	down	-1.13732	1.21821e-230	trans-acting	negative
MSTRG.11363.1	0.616667	1.56667	up	1.34514	0.00271678	ENSCHIG00000026335	PSMD8	73.4633	33.3967	down	-1.13732	1.21821e-230	trans-acting	negative
MSTRG.11324.1	2.45333	0.913333	down	-1.42553	7.71642e-46	ENSCHIG00000026335	PSMD8	73.4633	33.3967	down	-1.13732	1.21821e-230	trans-acting	Positive
ENSCHIT00000006048	0.103333	0.82	up	2.98832	3.36293e-13	ENSCHIG00000026335	PSMD8	73.4633	33.3967	down	-1.13732	1.21821e-230	trans-acting	negative
MSTRG.9246.1	0.403333	1.19333	up	1.56495	6.10693e-05	ENSCHIG00000026307	ADGRG5	0.00333333	0.23	up	6.10852	8.81676e-05	trans-acting	Positive
MSTRG.12634.1	1.45333	3.50333	up	1.26936	0.00383607	ENSCHIG00000026303	SPATA17	0.28	0.766667	up	1.45317	0.00712151	trans-acting	Positive
MSTRG.1379.1	4.56	2.09667	down	-1.12094	3.96087e-12	ENSCHIG00000026234	PTK2B	0.126667	0.41	up	1.69459	0.000629598	trans-acting	negative
MSTRG.11117.2	3.87667	8.33333	up	1.10408	9.46018e-10	ENSCHIG00000026234	PTK2B	0.126667	0.41	up	1.69459	0.000629598	trans-acting	Positive
MSTRG.8727.1	0.653333	2.31333	up	1.82408	8.83674e-07	ENSCHIG00000026211	FZD4	4.55667	18.5533	up	2.02563	5.11945e-112	trans-acting	Positive
MSTRG.6439.1	0.52	2.21333	up	2.08964	2.12275e-20	ENSCHIG00000026211	FZD4	4.55667	18.5533	up	2.02563	5.11945e-112	trans-acting	Positive
MSTRG.5787.1	3.31	6.66667	up	1.01013	9.65465e-21	ENSCHIG00000026211	FZD4	4.55667	18.5533	up	2.02563	5.11945e-112	trans-acting	Positive
MSTRG.4128.1	1.26	5.14667	up	2.03021	6.53429e-12	ENSCHIG00000026211	FZD4	4.55667	18.5533	up	2.02563	5.11945e-112	trans-acting	Positive
MSTRG.2443.2	34.8033	74.2267	up	1.09271	3.8729e-32	ENSCHIG00000026211	FZD4	4.55667	18.5533	up	2.02563	5.11945e-112	trans-acting	Positive
MSTRG.2116.1	1.54	3.38333	up	1.13551	2.34609e-08	ENSCHIG00000026211	FZD4	4.55667	18.5533	up	2.02563	5.11945e-112	trans-acting	Positive
MSTRG.15092.1	0.826667	4	up	2.27462	3.08817e-15	ENSCHIG00000026211	FZD4	4.55667	18.5533	up	2.02563	5.11945e-112	trans-acting	Positive
MSTRG.14081.1	0.813333	2.08333	up	1.35698	0.00177308	ENSCHIG00000026211	FZD4	4.55667	18.5533	up	2.02563	5.11945e-112	trans-acting	Positive
MSTRG.13869.1	0.816667	2.58667	up	1.66327	2.63366e-43	ENSCHIG00000026211	FZD4	4.55667	18.5533	up	2.02563	5.11945e-112	trans-acting	Positive
MSTRG.13858.1	0.22	1.58	up	2.84435	5.06373e-13	ENSCHIG00000026211	FZD4	4.55667	18.5533	up	2.02563	5.11945e-112	trans-acting	Positive
MSTRG.13847.1	6.83	1.87667	down	-1.86371	2.31798e-10	ENSCHIG00000026211	FZD4	4.55667	18.5533	up	2.02563	5.11945e-112	trans-acting	negative
MSTRG.1380.1	7.1	2.19667	down	-1.6925	1.87051e-43	ENSCHIG00000026211	FZD4	4.55667	18.5533	up	2.02563	5.11945e-112	trans-acting	negative
MSTRG.12844.1	0.876667	1.96667	up	1.16565	2.97093e-07	ENSCHIG00000026211	FZD4	4.55667	18.5533	up	2.02563	5.11945e-112	trans-acting	Positive
MSTRG.127.1	1.24667	3.97333	up	1.67227	4.49622e-11	ENSCHIG00000026211	FZD4	4.55667	18.5533	up	2.02563	5.11945e-112	trans-acting	Positive
MSTRG.11363.1	0.616667	1.56667	up	1.34514	0.00271678	ENSCHIG00000026211	FZD4	4.55667	18.5533	up	2.02563	5.11945e-112	trans-acting	Positive
MSTRG.1011.1	8.94333	1.39667	down	-2.67882	8.63146e-36	ENSCHIG00000026211	FZD4	4.55667	18.5533	up	2.02563	5.11945e-112	trans-acting	negative
ENSCHIT00000006048	0.103333	0.82	up	2.98832	3.36293e-13	ENSCHIG00000026211	FZD4	4.55667	18.5533	up	2.02563	5.11945e-112	trans-acting	Positive
MSTRG.8429.1	2.70667	1.15	down	-1.23488	1.78966e-19	ENSCHIG00000026166	MELK	4.52333	0.776667	down	-2.54202	2.01717e-63	trans-acting	Positive
MSTRG.8428.1	3.57333	1.28333	down	-1.47737	2.50968e-36	ENSCHIG00000026166	MELK	4.52333	0.776667	down	-2.54202	2.01717e-63	trans-acting	Positive
MSTRG.7208.1	0.823333	2.34333	up	1.50901	1.79875e-09	ENSCHIG00000026166	MELK	4.52333	0.776667	down	-2.54202	2.01717e-63	trans-acting	negative
MSTRG.6439.1	0.52	2.21333	up	2.08964	2.12275e-20	ENSCHIG00000026166	MELK	4.52333	0.776667	down	-2.54202	2.01717e-63	trans-acting	negative
MSTRG.5787.1	3.31	6.66667	up	1.01013	9.65465e-21	ENSCHIG00000026166	MELK	4.52333	0.776667	down	-2.54202	2.01717e-63	trans-acting	negative
MSTRG.4364.2	2.77	1.08333	down	-1.35441	1.6397e-08	ENSCHIG00000026166	MELK	4.52333	0.776667	down	-2.54202	2.01717e-63	trans-acting	Positive
MSTRG.4128.1	1.26	5.14667	up	2.03021	6.53429e-12	ENSCHIG00000026166	MELK	4.52333	0.776667	down	-2.54202	2.01717e-63	trans-acting	negative
MSTRG.2116.1	1.54	3.38333	up	1.13551	2.34609e-08	ENSCHIG00000026166	MELK	4.52333	0.776667	down	-2.54202	2.01717e-63	trans-acting	negative
MSTRG.15518.1	11.5867	24.0733	up	1.05497	1.48003e-07	ENSCHIG00000026166	MELK	4.52333	0.776667	down	-2.54202	2.01717e-63	trans-acting	negative
MSTRG.14081.1	0.813333	2.08333	up	1.35698	0.00177308	ENSCHIG00000026166	MELK	4.52333	0.776667	down	-2.54202	2.01717e-63	trans-acting	negative
MSTRG.13869.1	0.816667	2.58667	up	1.66327	2.63366e-43	ENSCHIG00000026166	MELK	4.52333	0.776667	down	-2.54202	2.01717e-63	trans-acting	negative
MSTRG.13858.1	0.22	1.58	up	2.84435	5.06373e-13	ENSCHIG00000026166	MELK	4.52333	0.776667	down	-2.54202	2.01717e-63	trans-acting	negative
MSTRG.1380.1	7.1	2.19667	down	-1.6925	1.87051e-43	ENSCHIG00000026166	MELK	4.52333	0.776667	down	-2.54202	2.01717e-63	trans-acting	Positive
MSTRG.1379.1	4.56	2.09667	down	-1.12094	3.96087e-12	ENSCHIG00000026166	MELK	4.52333	0.776667	down	-2.54202	2.01717e-63	trans-acting	Positive
MSTRG.12844.1	0.876667	1.96667	up	1.16565	2.97093e-07	ENSCHIG00000026166	MELK	4.52333	0.776667	down	-2.54202	2.01717e-63	trans-acting	negative
MSTRG.127.1	1.24667	3.97333	up	1.67227	4.49622e-11	ENSCHIG00000026166	MELK	4.52333	0.776667	down	-2.54202	2.01717e-63	trans-acting	negative
MSTRG.11363.1	0.616667	1.56667	up	1.34514	0.00271678	ENSCHIG00000026166	MELK	4.52333	0.776667	down	-2.54202	2.01717e-63	trans-acting	negative
MSTRG.11117.2	3.87667	8.33333	up	1.10408	9.46018e-10	ENSCHIG00000026166	MELK	4.52333	0.776667	down	-2.54202	2.01717e-63	trans-acting	negative
MSTRG.1011.1	8.94333	1.39667	down	-2.67882	8.63146e-36	ENSCHIG00000026166	MELK	4.52333	0.776667	down	-2.54202	2.01717e-63	trans-acting	Positive
ENSCHIT00000003765	1.56	0.713333	down	-1.1289	7.21864e-05	ENSCHIG00000026166	MELK	4.52333	0.776667	down	-2.54202	2.01717e-63	trans-acting	Positive
MSTRG.8870.1	0.00666667	1.04	up	7.2854	5.90147e-09	ENSCHIG00000026141	OBSCN	0.0433333	0.366667	up	3.08092	0.00149481	trans-acting	Positive
MSTRG.8836.2	0.0733333	4.14	up	5.81902	9.83445e-50	ENSCHIG00000026141	OBSCN	0.0433333	0.366667	up	3.08092	0.00149481	trans-acting	Positive
MSTRG.8836.1	0.02	6.02	up	8.23362	2.20116e-21	ENSCHIG00000026141	OBSCN	0.0433333	0.366667	up	3.08092	0.00149481	trans-acting	Positive
MSTRG.7523.1	0.001	0.68	up	9.40939	1.86985e-06	ENSCHIG00000026141	OBSCN	0.0433333	0.366667	up	3.08092	0.00149481	trans-acting	Positive
MSTRG.5603.1	0.001	0.353333	up	8.46489	0.000557481	ENSCHIG00000026141	OBSCN	0.0433333	0.366667	up	3.08092	0.00149481	trans-acting	Positive
MSTRG.5374.1	0.001	0.253333	up	7.98489	9.03331e-05	ENSCHIG00000026141	OBSCN	0.0433333	0.366667	up	3.08092	0.00149481	trans-acting	Positive
MSTRG.3694.1	0.126667	0.66	up	2.38143	3.37775e-08	ENSCHIG00000026141	OBSCN	0.0433333	0.366667	up	3.08092	0.00149481	trans-acting	Positive
MSTRG.3211.1	1.22667	3.33667	up	1.44366	8.54964e-16	ENSCHIG00000026141	OBSCN	0.0433333	0.366667	up	3.08092	0.00149481	trans-acting	Positive
MSTRG.14153.1	0.753333	1.69	up	1.16566	7.33156e-06	ENSCHIG00000026141	OBSCN	0.0433333	0.366667	up	3.08092	0.00149481	trans-acting	Positive
MSTRG.13190.1	0.0533333	1.15	up	4.43045	0.00121353	ENSCHIG00000026141	OBSCN	0.0433333	0.366667	up	3.08092	0.00149481	trans-acting	Positive
MSTRG.12657.1	0.0566667	0.2	up	1.81943	0.00503321	ENSCHIG00000026141	OBSCN	0.0433333	0.366667	up	3.08092	0.00149481	trans-acting	Positive
MSTRG.11115.1	0.03	0.416667	up	3.79586	0.00302124	ENSCHIG00000026141	OBSCN	0.0433333	0.366667	up	3.08092	0.00149481	trans-acting	Positive
MSTRG.10559.2	1.03333	2.55667	up	1.30696	0.00046379	ENSCHIG00000026141	OBSCN	0.0433333	0.366667	up	3.08092	0.00149481	trans-acting	Positive
MSTRG.6439.1	0.52	2.21333	up	2.08964	2.12275e-20	ENSCHIG00000026123	GAL3ST4	0.306667	2.59667	up	3.08192	0.00920783	trans-acting	Positive
MSTRG.2443.2	34.8033	74.2267	up	1.09271	3.8729e-32	ENSCHIG00000026123	GAL3ST4	0.306667	2.59667	up	3.08192	0.00920783	trans-acting	Positive
MSTRG.2116.1	1.54	3.38333	up	1.13551	2.34609e-08	ENSCHIG00000026123	GAL3ST4	0.306667	2.59667	up	3.08192	0.00920783	trans-acting	Positive
MSTRG.13858.1	0.22	1.58	up	2.84435	5.06373e-13	ENSCHIG00000026123	GAL3ST4	0.306667	2.59667	up	3.08192	0.00920783	trans-acting	Positive
MSTRG.13847.1	6.83	1.87667	down	-1.86371	2.31798e-10	ENSCHIG00000026123	GAL3ST4	0.306667	2.59667	up	3.08192	0.00920783	trans-acting	negative
MSTRG.12844.1	0.876667	1.96667	up	1.16565	2.97093e-07	ENSCHIG00000026123	GAL3ST4	0.306667	2.59667	up	3.08192	0.00920783	trans-acting	Positive
ENSCHIT00000006048	0.103333	0.82	up	2.98832	3.36293e-13	ENSCHIG00000026123	GAL3ST4	0.306667	2.59667	up	3.08192	0.00920783	trans-acting	Positive
MSTRG.8727.1	0.653333	2.31333	up	1.82408	8.83674e-07	ENSCHIG00000026118	-	7.77667	1.24	down	-2.64881	1.61694e-20	trans-acting	negative
MSTRG.8481.1	1.48667	4.04667	up	1.44465	2.64806e-12	ENSCHIG00000026118	-	7.77667	1.24	down	-2.64881	1.61694e-20	trans-acting	negative
MSTRG.8428.1	3.57333	1.28333	down	-1.47737	2.50968e-36	ENSCHIG00000026118	-	7.77667	1.24	down	-2.64881	1.61694e-20	trans-acting	Positive
MSTRG.7618.8	1.92667	0.543333	down	-1.8262	2.87845e-18	ENSCHIG00000026118	-	7.77667	1.24	down	-2.64881	1.61694e-20	trans-acting	Positive
MSTRG.6439.1	0.52	2.21333	up	2.08964	2.12275e-20	ENSCHIG00000026118	-	7.77667	1.24	down	-2.64881	1.61694e-20	trans-acting	negative
MSTRG.4364.2	2.77	1.08333	down	-1.35441	1.6397e-08	ENSCHIG00000026118	-	7.77667	1.24	down	-2.64881	1.61694e-20	trans-acting	Positive
MSTRG.3238.1	1.81667	6.32	up	1.79863	9.12315e-24	ENSCHIG00000026118	-	7.77667	1.24	down	-2.64881	1.61694e-20	trans-acting	negative
MSTRG.2443.2	34.8033	74.2267	up	1.09271	3.8729e-32	ENSCHIG00000026118	-	7.77667	1.24	down	-2.64881	1.61694e-20	trans-acting	negative
MSTRG.2116.1	1.54	3.38333	up	1.13551	2.34609e-08	ENSCHIG00000026118	-	7.77667	1.24	down	-2.64881	1.61694e-20	trans-acting	negative
MSTRG.15092.1	0.826667	4	up	2.27462	3.08817e-15	ENSCHIG00000026118	-	7.77667	1.24	down	-2.64881	1.61694e-20	trans-acting	negative
MSTRG.14081.1	0.813333	2.08333	up	1.35698	0.00177308	ENSCHIG00000026118	-	7.77667	1.24	down	-2.64881	1.61694e-20	trans-acting	negative
MSTRG.13858.1	0.22	1.58	up	2.84435	5.06373e-13	ENSCHIG00000026118	-	7.77667	1.24	down	-2.64881	1.61694e-20	trans-acting	negative
MSTRG.13847.1	6.83	1.87667	down	-1.86371	2.31798e-10	ENSCHIG00000026118	-	7.77667	1.24	down	-2.64881	1.61694e-20	trans-acting	Positive
MSTRG.127.1	1.24667	3.97333	up	1.67227	4.49622e-11	ENSCHIG00000026118	-	7.77667	1.24	down	-2.64881	1.61694e-20	trans-acting	negative
MSTRG.11473.1	5.44333	2.23	down	-1.28745	3.06873e-25	ENSCHIG00000026118	-	7.77667	1.24	down	-2.64881	1.61694e-20	trans-acting	Positive
MSTRG.11363.1	0.616667	1.56667	up	1.34514	0.00271678	ENSCHIG00000026118	-	7.77667	1.24	down	-2.64881	1.61694e-20	trans-acting	negative
MSTRG.11324.1	2.45333	0.913333	down	-1.42553	7.71642e-46	ENSCHIG00000026118	-	7.77667	1.24	down	-2.64881	1.61694e-20	trans-acting	Positive
MSTRG.10927.2	3.38667	0.363333	down	-3.2205	1.06977e-35	ENSCHIG00000026118	-	7.77667	1.24	down	-2.64881	1.61694e-20	trans-acting	Positive
ENSCHIT00000006048	0.103333	0.82	up	2.98832	3.36293e-13	ENSCHIG00000026118	-	7.77667	1.24	down	-2.64881	1.61694e-20	trans-acting	negative
ENSCHIT00000002352	1.96	0.623333	down	-1.65278	1.14915e-06	ENSCHIG00000026118	-	7.77667	1.24	down	-2.64881	1.61694e-20	trans-acting	Positive
MSTRG.8070.5	38.9833	85.8433	up	1.13885	2.85436e-22	ENSCHIG00000026117	VCAN	121.08	52.45	down	-1.20695	0	trans-acting	negative
MSTRG.463.1	0.416667	1.68667	up	2.01721	5.26e-05	ENSCHIG00000026117	VCAN	121.08	52.45	down	-1.20695	0	trans-acting	negative
MSTRG.2342.1	0.78	1.93333	up	1.30954	4.22313e-13	ENSCHIG00000026117	VCAN	121.08	52.45	down	-1.20695	0	trans-acting	negative
MSTRG.14837.1	1.66333	5.42333	up	1.7051	2.70718e-19	ENSCHIG00000026117	VCAN	121.08	52.45	down	-1.20695	0	trans-acting	negative
MSTRG.14626.1	0.94	2.57	up	1.45104	1.88206e-13	ENSCHIG00000026117	VCAN	121.08	52.45	down	-1.20695	0	trans-acting	negative
MSTRG.13869.1	0.816667	2.58667	up	1.66327	2.63366e-43	ENSCHIG00000026117	VCAN	121.08	52.45	down	-1.20695	0	trans-acting	negative
MSTRG.1379.1	4.56	2.09667	down	-1.12094	3.96087e-12	ENSCHIG00000026117	VCAN	121.08	52.45	down	-1.20695	0	trans-acting	Positive
MSTRG.13223.1	2.09667	8.89667	up	2.08517	4.77642e-15	ENSCHIG00000026117	VCAN	121.08	52.45	down	-1.20695	0	trans-acting	negative
MSTRG.11117.2	3.87667	8.33333	up	1.10408	9.46018e-10	ENSCHIG00000026117	VCAN	121.08	52.45	down	-1.20695	0	trans-acting	negative
MSTRG.13513.4	2.89667	0.843333	down	-1.78022	2.80346e-35	ENSCHIG00000026110	KCNK1	0.523333	0.213333	down	-1.29462	0.000436465	trans-acting	Positive
MSTRG.12158.1	5.74667	2.36333	down	-1.2819	4.54956e-65	ENSCHIG00000026110	KCNK1	0.523333	0.213333	down	-1.29462	0.000436465	trans-acting	Positive
MSTRG.8575.1	5.75667	2.46333	down	-1.22462	3.99505e-21	ENSCHIG00000026102	IL17RD	1.32667	2.82333	up	1.08959	9.50544e-08	trans-acting	negative
MSTRG.8481.1	1.48667	4.04667	up	1.44465	2.64806e-12	ENSCHIG00000026102	IL17RD	1.32667	2.82333	up	1.08959	9.50544e-08	trans-acting	Positive
MSTRG.8009.1	9.21333	2.4	down	-1.94069	1.11492e-18	ENSCHIG00000026102	IL17RD	1.32667	2.82333	up	1.08959	9.50544e-08	trans-acting	negative
MSTRG.8007.3	44.68	16.01	down	-1.48066	4.89685e-152	ENSCHIG00000026102	IL17RD	1.32667	2.82333	up	1.08959	9.50544e-08	trans-acting	negative
MSTRG.8007.2	23.64	7.13667	down	-1.72791	3.56633e-112	ENSCHIG00000026102	IL17RD	1.32667	2.82333	up	1.08959	9.50544e-08	trans-acting	negative
MSTRG.7744.1	1.45333	4.74667	up	1.70755	0.00199464	ENSCHIG00000026102	IL17RD	1.32667	2.82333	up	1.08959	9.50544e-08	trans-acting	Positive
MSTRG.7618.8	1.92667	0.543333	down	-1.8262	2.87845e-18	ENSCHIG00000026102	IL17RD	1.32667	2.82333	up	1.08959	9.50544e-08	trans-acting	negative
MSTRG.6925.1	2.94333	1.34667	down	-1.12806	4.5096e-09	ENSCHIG00000026102	IL17RD	1.32667	2.82333	up	1.08959	9.50544e-08	trans-acting	negative
MSTRG.5337.1	2.53667	1.05333	down	-1.26797	2.84695e-13	ENSCHIG00000026102	IL17RD	1.32667	2.82333	up	1.08959	9.50544e-08	trans-acting	negative
MSTRG.3722.2	0.0566667	1.23667	up	4.44781	0.000292927	ENSCHIG00000026102	IL17RD	1.32667	2.82333	up	1.08959	9.50544e-08	trans-acting	Positive
MSTRG.2311.1	1.57667	0.583333	down	-1.43449	0.000959445	ENSCHIG00000026102	IL17RD	1.32667	2.82333	up	1.08959	9.50544e-08	trans-acting	negative
MSTRG.15338.1	5.09333	2.25333	down	-1.17655	1.07209e-33	ENSCHIG00000026102	IL17RD	1.32667	2.82333	up	1.08959	9.50544e-08	trans-acting	negative
MSTRG.13480.1	0.876667	1.94333	up	1.14843	3.27736e-05	ENSCHIG00000026102	IL17RD	1.32667	2.82333	up	1.08959	9.50544e-08	trans-acting	Positive
MSTRG.12156.1	1.75	0.623333	down	-1.48928	1.47341e-17	ENSCHIG00000026102	IL17RD	1.32667	2.82333	up	1.08959	9.50544e-08	trans-acting	negative
MSTRG.11473.1	5.44333	2.23	down	-1.28745	3.06873e-25	ENSCHIG00000026102	IL17RD	1.32667	2.82333	up	1.08959	9.50544e-08	trans-acting	negative
MSTRG.10927.2	3.38667	0.363333	down	-3.2205	1.06977e-35	ENSCHIG00000026102	IL17RD	1.32667	2.82333	up	1.08959	9.50544e-08	trans-acting	negative
ENSCHIT00000007460	3.92333	1.47	down	-1.41626	1.23987e-05	ENSCHIG00000026102	IL17RD	1.32667	2.82333	up	1.08959	9.50544e-08	trans-acting	negative
ENSCHIT00000002352	1.96	0.623333	down	-1.65278	1.14915e-06	ENSCHIG00000026102	IL17RD	1.32667	2.82333	up	1.08959	9.50544e-08	trans-acting	negative
MSTRG.8836.2	0.0733333	4.14	up	5.81902	9.83445e-50	ENSCHIG00000026101	NCKAP5	0.00333333	0.0833333	up	4.64386	0.000537202	trans-acting	Positive
MSTRG.8836.1	0.02	6.02	up	8.23362	2.20116e-21	ENSCHIG00000026101	NCKAP5	0.00333333	0.0833333	up	4.64386	0.000537202	trans-acting	Positive
MSTRG.65.1	0.11	0.706667	up	2.68353	0.0129454	ENSCHIG00000026101	NCKAP5	0.00333333	0.0833333	up	4.64386	0.000537202	trans-acting	Positive
MSTRG.5374.1	0.001	0.253333	up	7.98489	9.03331e-05	ENSCHIG00000026101	NCKAP5	0.00333333	0.0833333	up	4.64386	0.000537202	trans-acting	Positive
MSTRG.3694.1	0.126667	0.66	up	2.38143	3.37775e-08	ENSCHIG00000026101	NCKAP5	0.00333333	0.0833333	up	4.64386	0.000537202	trans-acting	Positive
MSTRG.3211.1	1.22667	3.33667	up	1.44366	8.54964e-16	ENSCHIG00000026101	NCKAP5	0.00333333	0.0833333	up	4.64386	0.000537202	trans-acting	Positive
MSTRG.14153.1	0.753333	1.69	up	1.16566	7.33156e-06	ENSCHIG00000026101	NCKAP5	0.00333333	0.0833333	up	4.64386	0.000537202	trans-acting	Positive
MSTRG.10559.2	1.03333	2.55667	up	1.30696	0.00046379	ENSCHIG00000026101	NCKAP5	0.00333333	0.0833333	up	4.64386	0.000537202	trans-acting	Positive
MSTRG.9308.2	0.0633333	3.15333	up	5.63777	8.17459e-23	ENSCHIG00000026088	OIP5	4.43	1.12667	down	-1.97525	2.08861e-07	trans-acting	negative
MSTRG.9308.1	0.343333	3.00667	up	3.13048	1.06646e-08	ENSCHIG00000026088	OIP5	4.43	1.12667	down	-1.97525	2.08861e-07	trans-acting	negative
MSTRG.9246.1	0.403333	1.19333	up	1.56495	6.10693e-05	ENSCHIG00000026088	OIP5	4.43	1.12667	down	-1.97525	2.08861e-07	trans-acting	negative
MSTRG.8575.1	5.75667	2.46333	down	-1.22462	3.99505e-21	ENSCHIG00000026088	OIP5	4.43	1.12667	down	-1.97525	2.08861e-07	trans-acting	Positive
MSTRG.8481.1	1.48667	4.04667	up	1.44465	2.64806e-12	ENSCHIG00000026088	OIP5	4.43	1.12667	down	-1.97525	2.08861e-07	trans-acting	negative
MSTRG.8052.1	3.89333	1.14667	down	-1.76356	1.80456e-19	ENSCHIG00000026088	OIP5	4.43	1.12667	down	-1.97525	2.08861e-07	trans-acting	Positive
MSTRG.8015.2	11.19	4.63	down	-1.27313	5.47331e-31	ENSCHIG00000026088	OIP5	4.43	1.12667	down	-1.97525	2.08861e-07	trans-acting	Positive
MSTRG.8009.2	11.8967	4.6	down	-1.37085	3.12816e-56	ENSCHIG00000026088	OIP5	4.43	1.12667	down	-1.97525	2.08861e-07	trans-acting	Positive
MSTRG.8009.1	9.21333	2.4	down	-1.94069	1.11492e-18	ENSCHIG00000026088	OIP5	4.43	1.12667	down	-1.97525	2.08861e-07	trans-acting	Positive
MSTRG.8007.3	44.68	16.01	down	-1.48066	4.89685e-152	ENSCHIG00000026088	OIP5	4.43	1.12667	down	-1.97525	2.08861e-07	trans-acting	Positive
MSTRG.8007.2	23.64	7.13667	down	-1.72791	3.56633e-112	ENSCHIG00000026088	OIP5	4.43	1.12667	down	-1.97525	2.08861e-07	trans-acting	Positive
MSTRG.7619.1	6.07333	2.62	down	-1.21292	9.82157e-19	ENSCHIG00000026088	OIP5	4.43	1.12667	down	-1.97525	2.08861e-07	trans-acting	Positive
MSTRG.7618.9	3.68667	1.65	down	-1.15985	1.14916e-11	ENSCHIG00000026088	OIP5	4.43	1.12667	down	-1.97525	2.08861e-07	trans-acting	Positive
MSTRG.7618.8	1.92667	0.543333	down	-1.8262	2.87845e-18	ENSCHIG00000026088	OIP5	4.43	1.12667	down	-1.97525	2.08861e-07	trans-acting	Positive
MSTRG.7618.6	2.18	0.7	down	-1.6389	1.249e-06	ENSCHIG00000026088	OIP5	4.43	1.12667	down	-1.97525	2.08861e-07	trans-acting	Positive
MSTRG.7192.1	2.07667	0.6	down	-1.79124	1.46582e-12	ENSCHIG00000026088	OIP5	4.43	1.12667	down	-1.97525	2.08861e-07	trans-acting	Positive
MSTRG.6925.1	2.94333	1.34667	down	-1.12806	4.5096e-09	ENSCHIG00000026088	OIP5	4.43	1.12667	down	-1.97525	2.08861e-07	trans-acting	Positive
MSTRG.5844.2	0.786667	2.3	up	1.54781	5.52877e-16	ENSCHIG00000026088	OIP5	4.43	1.12667	down	-1.97525	2.08861e-07	trans-acting	negative
MSTRG.5337.1	2.53667	1.05333	down	-1.26797	2.84695e-13	ENSCHIG00000026088	OIP5	4.43	1.12667	down	-1.97525	2.08861e-07	trans-acting	Positive
MSTRG.3722.2	0.0566667	1.23667	up	4.44781	0.000292927	ENSCHIG00000026088	OIP5	4.43	1.12667	down	-1.97525	2.08861e-07	trans-acting	negative
MSTRG.3238.1	1.81667	6.32	up	1.79863	9.12315e-24	ENSCHIG00000026088	OIP5	4.43	1.12667	down	-1.97525	2.08861e-07	trans-acting	negative
MSTRG.2311.1	1.57667	0.583333	down	-1.43449	0.000959445	ENSCHIG00000026088	OIP5	4.43	1.12667	down	-1.97525	2.08861e-07	trans-acting	Positive
MSTRG.1818.1	9.17667	2.65333	down	-1.79016	1.48179e-18	ENSCHIG00000026088	OIP5	4.43	1.12667	down	-1.97525	2.08861e-07	trans-acting	Positive
MSTRG.15338.1	5.09333	2.25333	down	-1.17655	1.07209e-33	ENSCHIG00000026088	OIP5	4.43	1.12667	down	-1.97525	2.08861e-07	trans-acting	Positive
MSTRG.15092.1	0.826667	4	up	2.27462	3.08817e-15	ENSCHIG00000026088	OIP5	4.43	1.12667	down	-1.97525	2.08861e-07	trans-acting	negative
MSTRG.14998.1	3.22	0.946667	down	-1.76613	3.80561e-28	ENSCHIG00000026088	OIP5	4.43	1.12667	down	-1.97525	2.08861e-07	trans-acting	Positive
MSTRG.13523.1	3.36333	0.826667	down	-2.02451	4.59101e-30	ENSCHIG00000026088	OIP5	4.43	1.12667	down	-1.97525	2.08861e-07	trans-acting	Positive
MSTRG.13513.4	2.89667	0.843333	down	-1.78022	2.80346e-35	ENSCHIG00000026088	OIP5	4.43	1.12667	down	-1.97525	2.08861e-07	trans-acting	Positive
MSTRG.13513.3	2.68667	0.743333	down	-1.85374	1.83071e-14	ENSCHIG00000026088	OIP5	4.43	1.12667	down	-1.97525	2.08861e-07	trans-acting	Positive
MSTRG.13480.1	0.876667	1.94333	up	1.14843	3.27736e-05	ENSCHIG00000026088	OIP5	4.43	1.12667	down	-1.97525	2.08861e-07	trans-acting	negative
MSTRG.13228.4	2.74333	0.506667	down	-2.43682	1.08948e-20	ENSCHIG00000026088	OIP5	4.43	1.12667	down	-1.97525	2.08861e-07	trans-acting	Positive
MSTRG.12158.2	2.72	0.996667	down	-1.44842	1.33678e-30	ENSCHIG00000026088	OIP5	4.43	1.12667	down	-1.97525	2.08861e-07	trans-acting	Positive
MSTRG.12158.1	5.74667	2.36333	down	-1.2819	4.54956e-65	ENSCHIG00000026088	OIP5	4.43	1.12667	down	-1.97525	2.08861e-07	trans-acting	Positive
MSTRG.12156.1	1.75	0.623333	down	-1.48928	1.47341e-17	ENSCHIG00000026088	OIP5	4.43	1.12667	down	-1.97525	2.08861e-07	trans-acting	Positive
MSTRG.11473.1	5.44333	2.23	down	-1.28745	3.06873e-25	ENSCHIG00000026088	OIP5	4.43	1.12667	down	-1.97525	2.08861e-07	trans-acting	Positive
MSTRG.11324.3	3.56	1.46667	down	-1.27934	3.07268e-35	ENSCHIG00000026088	OIP5	4.43	1.12667	down	-1.97525	2.08861e-07	trans-acting	Positive
MSTRG.10927.2	3.38667	0.363333	down	-3.2205	1.06977e-35	ENSCHIG00000026088	OIP5	4.43	1.12667	down	-1.97525	2.08861e-07	trans-acting	Positive
MSTRG.10348.2	3.98333	1.49	down	-1.41866	1.92938e-31	ENSCHIG00000026088	OIP5	4.43	1.12667	down	-1.97525	2.08861e-07	trans-acting	Positive
MSTRG.10181.1	1.41	0.46	down	-1.61599	2.02713e-10	ENSCHIG00000026088	OIP5	4.43	1.12667	down	-1.97525	2.08861e-07	trans-acting	Positive
ENSCHIT00000007460	3.92333	1.47	down	-1.41626	1.23987e-05	ENSCHIG00000026088	OIP5	4.43	1.12667	down	-1.97525	2.08861e-07	trans-acting	Positive
ENSCHIT00000002352	1.96	0.623333	down	-1.65278	1.14915e-06	ENSCHIG00000026088	OIP5	4.43	1.12667	down	-1.97525	2.08861e-07	trans-acting	Positive
MSTRG.7208.1	0.823333	2.34333	up	1.50901	1.79875e-09	ENSCHIG00000026064	BMP10	0.54	0.0866667	down	-2.63941	3.98777e-08	trans-acting	negative
MSTRG.5787.1	3.31	6.66667	up	1.01013	9.65465e-21	ENSCHIG00000026064	BMP10	0.54	0.0866667	down	-2.63941	3.98777e-08	trans-acting	negative
MSTRG.4128.1	1.26	5.14667	up	2.03021	6.53429e-12	ENSCHIG00000026064	BMP10	0.54	0.0866667	down	-2.63941	3.98777e-08	trans-acting	negative
MSTRG.3673.1	1.73333	0.733333	down	-1.24101	6.45407e-07	ENSCHIG00000026064	BMP10	0.54	0.0866667	down	-2.63941	3.98777e-08	trans-acting	Positive
MSTRG.14626.1	0.94	2.57	up	1.45104	1.88206e-13	ENSCHIG00000026064	BMP10	0.54	0.0866667	down	-2.63941	3.98777e-08	trans-acting	negative
MSTRG.13869.1	0.816667	2.58667	up	1.66327	2.63366e-43	ENSCHIG00000026064	BMP10	0.54	0.0866667	down	-2.63941	3.98777e-08	trans-acting	negative
MSTRG.1379.1	4.56	2.09667	down	-1.12094	3.96087e-12	ENSCHIG00000026064	BMP10	0.54	0.0866667	down	-2.63941	3.98777e-08	trans-acting	Positive
MSTRG.463.1	0.416667	1.68667	up	2.01721	5.26e-05	ENSCHIG00000026062	GRB14	0.156667	1.27	up	3.01906	9.83276e-08	trans-acting	Positive
MSTRG.2830.4	1.09667	2.42333	up	1.14387	0.00433702	ENSCHIG00000026062	GRB14	0.156667	1.27	up	3.01906	9.83276e-08	trans-acting	Positive
MSTRG.14626.2	1.03	2.48	up	1.2677	2.65067e-12	ENSCHIG00000026062	GRB14	0.156667	1.27	up	3.01906	9.83276e-08	trans-acting	Positive
MSTRG.13223.1	2.09667	8.89667	up	2.08517	4.77642e-15	ENSCHIG00000026062	GRB14	0.156667	1.27	up	3.01906	9.83276e-08	trans-acting	Positive
MSTRG.11271.1	2.49333	6.54	up	1.39121	4.38119e-06	ENSCHIG00000026062	GRB14	0.156667	1.27	up	3.01906	9.83276e-08	trans-acting	Positive
MSTRG.8481.1	1.48667	4.04667	up	1.44465	2.64806e-12	ENSCHIG00000026041	RYBP	4.87333	9.85667	up	1.01619	7.3078e-25	trans-acting	Positive
MSTRG.5844.2	0.786667	2.3	up	1.54781	5.52877e-16	ENSCHIG00000026041	RYBP	4.87333	9.85667	up	1.01619	7.3078e-25	trans-acting	Positive
MSTRG.2443.2	34.8033	74.2267	up	1.09271	3.8729e-32	ENSCHIG00000026041	RYBP	4.87333	9.85667	up	1.01619	7.3078e-25	trans-acting	Positive
MSTRG.13228.4	2.74333	0.506667	down	-2.43682	1.08948e-20	ENSCHIG00000026041	RYBP	4.87333	9.85667	up	1.01619	7.3078e-25	trans-acting	negative
ENSCHIT00000009087	0.87	0.15	down	-2.53605	0.00170737	ENSCHIG00000026041	RYBP	4.87333	9.85667	up	1.01619	7.3078e-25	trans-acting	negative
ENSCHIT00000006048	0.103333	0.82	up	2.98832	3.36293e-13	ENSCHIG00000026041	RYBP	4.87333	9.85667	up	1.01619	7.3078e-25	trans-acting	Positive
MSTRG.5787.1	3.31	6.66667	up	1.01013	9.65465e-21	ENSCHIG00000026040	HOXC4	0.823333	3.33667	up	2.01886	6.34679e-11	trans-acting	Positive
MSTRG.2116.1	1.54	3.38333	up	1.13551	2.34609e-08	ENSCHIG00000026040	HOXC4	0.823333	3.33667	up	2.01886	6.34679e-11	trans-acting	Positive
MSTRG.1443.1	1.21	3.64667	up	1.59157	3.54827e-07	ENSCHIG00000026040	HOXC4	0.823333	3.33667	up	2.01886	6.34679e-11	trans-acting	Positive
MSTRG.14081.1	0.813333	2.08333	up	1.35698	0.00177308	ENSCHIG00000026040	HOXC4	0.823333	3.33667	up	2.01886	6.34679e-11	trans-acting	Positive
MSTRG.13869.1	0.816667	2.58667	up	1.66327	2.63366e-43	ENSCHIG00000026040	HOXC4	0.823333	3.33667	up	2.01886	6.34679e-11	trans-acting	Positive
MSTRG.11117.2	3.87667	8.33333	up	1.10408	9.46018e-10	ENSCHIG00000026040	HOXC4	0.823333	3.33667	up	2.01886	6.34679e-11	trans-acting	Positive
MSTRG.9308.2	0.0633333	3.15333	up	5.63777	8.17459e-23	ENSCHIG00000026036	DKK2	2.51333	0.23	down	-3.4499	8.52307e-09	trans-acting	negative
MSTRG.9308.1	0.343333	3.00667	up	3.13048	1.06646e-08	ENSCHIG00000026036	DKK2	2.51333	0.23	down	-3.4499	8.52307e-09	trans-acting	negative
MSTRG.8575.1	5.75667	2.46333	down	-1.22462	3.99505e-21	ENSCHIG00000026036	DKK2	2.51333	0.23	down	-3.4499	8.52307e-09	trans-acting	Positive
MSTRG.8052.1	3.89333	1.14667	down	-1.76356	1.80456e-19	ENSCHIG00000026036	DKK2	2.51333	0.23	down	-3.4499	8.52307e-09	trans-acting	Positive
MSTRG.8015.2	11.19	4.63	down	-1.27313	5.47331e-31	ENSCHIG00000026036	DKK2	2.51333	0.23	down	-3.4499	8.52307e-09	trans-acting	Positive
MSTRG.8009.1	9.21333	2.4	down	-1.94069	1.11492e-18	ENSCHIG00000026036	DKK2	2.51333	0.23	down	-3.4499	8.52307e-09	trans-acting	Positive
MSTRG.8007.3	44.68	16.01	down	-1.48066	4.89685e-152	ENSCHIG00000026036	DKK2	2.51333	0.23	down	-3.4499	8.52307e-09	trans-acting	Positive
MSTRG.8007.2	23.64	7.13667	down	-1.72791	3.56633e-112	ENSCHIG00000026036	DKK2	2.51333	0.23	down	-3.4499	8.52307e-09	trans-acting	Positive
MSTRG.7619.1	6.07333	2.62	down	-1.21292	9.82157e-19	ENSCHIG00000026036	DKK2	2.51333	0.23	down	-3.4499	8.52307e-09	trans-acting	Positive
MSTRG.7618.9	3.68667	1.65	down	-1.15985	1.14916e-11	ENSCHIG00000026036	DKK2	2.51333	0.23	down	-3.4499	8.52307e-09	trans-acting	Positive
MSTRG.7618.8	1.92667	0.543333	down	-1.8262	2.87845e-18	ENSCHIG00000026036	DKK2	2.51333	0.23	down	-3.4499	8.52307e-09	trans-acting	Positive
MSTRG.7618.7	4.74667	2.24	down	-1.08342	1.72846e-20	ENSCHIG00000026036	DKK2	2.51333	0.23	down	-3.4499	8.52307e-09	trans-acting	Positive
MSTRG.7618.6	2.18	0.7	down	-1.6389	1.249e-06	ENSCHIG00000026036	DKK2	2.51333	0.23	down	-3.4499	8.52307e-09	trans-acting	Positive
MSTRG.7192.1	2.07667	0.6	down	-1.79124	1.46582e-12	ENSCHIG00000026036	DKK2	2.51333	0.23	down	-3.4499	8.52307e-09	trans-acting	Positive
MSTRG.6925.1	2.94333	1.34667	down	-1.12806	4.5096e-09	ENSCHIG00000026036	DKK2	2.51333	0.23	down	-3.4499	8.52307e-09	trans-acting	Positive
MSTRG.5844.2	0.786667	2.3	up	1.54781	5.52877e-16	ENSCHIG00000026036	DKK2	2.51333	0.23	down	-3.4499	8.52307e-09	trans-acting	negative
MSTRG.3238.1	1.81667	6.32	up	1.79863	9.12315e-24	ENSCHIG00000026036	DKK2	2.51333	0.23	down	-3.4499	8.52307e-09	trans-acting	negative
MSTRG.2311.1	1.57667	0.583333	down	-1.43449	0.000959445	ENSCHIG00000026036	DKK2	2.51333	0.23	down	-3.4499	8.52307e-09	trans-acting	Positive
MSTRG.1818.1	9.17667	2.65333	down	-1.79016	1.48179e-18	ENSCHIG00000026036	DKK2	2.51333	0.23	down	-3.4499	8.52307e-09	trans-acting	Positive
MSTRG.15338.1	5.09333	2.25333	down	-1.17655	1.07209e-33	ENSCHIG00000026036	DKK2	2.51333	0.23	down	-3.4499	8.52307e-09	trans-acting	Positive
MSTRG.15092.1	0.826667	4	up	2.27462	3.08817e-15	ENSCHIG00000026036	DKK2	2.51333	0.23	down	-3.4499	8.52307e-09	trans-acting	negative
MSTRG.14998.1	3.22	0.946667	down	-1.76613	3.80561e-28	ENSCHIG00000026036	DKK2	2.51333	0.23	down	-3.4499	8.52307e-09	trans-acting	Positive
MSTRG.13523.1	3.36333	0.826667	down	-2.02451	4.59101e-30	ENSCHIG00000026036	DKK2	2.51333	0.23	down	-3.4499	8.52307e-09	trans-acting	Positive
MSTRG.13521.2	1.76333	0.673333	down	-1.38891	1.94561e-17	ENSCHIG00000026036	DKK2	2.51333	0.23	down	-3.4499	8.52307e-09	trans-acting	Positive
MSTRG.1324.1	7.40333	2.32	down	-1.67405	0.000313335	ENSCHIG00000026036	DKK2	2.51333	0.23	down	-3.4499	8.52307e-09	trans-acting	Positive
MSTRG.13228.4	2.74333	0.506667	down	-2.43682	1.08948e-20	ENSCHIG00000026036	DKK2	2.51333	0.23	down	-3.4499	8.52307e-09	trans-acting	Positive
MSTRG.12158.3	2.45333	1.17333	down	-1.06413	9.74836e-25	ENSCHIG00000026036	DKK2	2.51333	0.23	down	-3.4499	8.52307e-09	trans-acting	Positive
MSTRG.12158.2	2.72	0.996667	down	-1.44842	1.33678e-30	ENSCHIG00000026036	DKK2	2.51333	0.23	down	-3.4499	8.52307e-09	trans-acting	Positive
MSTRG.12158.1	5.74667	2.36333	down	-1.2819	4.54956e-65	ENSCHIG00000026036	DKK2	2.51333	0.23	down	-3.4499	8.52307e-09	trans-acting	Positive
MSTRG.12156.1	1.75	0.623333	down	-1.48928	1.47341e-17	ENSCHIG00000026036	DKK2	2.51333	0.23	down	-3.4499	8.52307e-09	trans-acting	Positive
MSTRG.11473.1	5.44333	2.23	down	-1.28745	3.06873e-25	ENSCHIG00000026036	DKK2	2.51333	0.23	down	-3.4499	8.52307e-09	trans-acting	Positive
MSTRG.11324.3	3.56	1.46667	down	-1.27934	3.07268e-35	ENSCHIG00000026036	DKK2	2.51333	0.23	down	-3.4499	8.52307e-09	trans-acting	Positive
MSTRG.10927.2	3.38667	0.363333	down	-3.2205	1.06977e-35	ENSCHIG00000026036	DKK2	2.51333	0.23	down	-3.4499	8.52307e-09	trans-acting	Positive
MSTRG.10348.2	3.98333	1.49	down	-1.41866	1.92938e-31	ENSCHIG00000026036	DKK2	2.51333	0.23	down	-3.4499	8.52307e-09	trans-acting	Positive
ENSCHIT00000007460	3.92333	1.47	down	-1.41626	1.23987e-05	ENSCHIG00000026036	DKK2	2.51333	0.23	down	-3.4499	8.52307e-09	trans-acting	Positive
MSTRG.1324.1	7.40333	2.32	down	-1.67405	0.000313335	ENSCHIG00000026030	N4BP3	0.366667	0.001	down	-8.51833	2.59266e-05	trans-acting	Positive
MSTRG.8870.1	0.00666667	1.04	up	7.2854	5.90147e-09	ENSCHIG00000026003	PALMD	0.0266667	0.183333	up	2.78136	0.000202327	trans-acting	Positive
MSTRG.8836.2	0.0733333	4.14	up	5.81902	9.83445e-50	ENSCHIG00000026003	PALMD	0.0266667	0.183333	up	2.78136	0.000202327	trans-acting	Positive
MSTRG.8836.1	0.02	6.02	up	8.23362	2.20116e-21	ENSCHIG00000026003	PALMD	0.0266667	0.183333	up	2.78136	0.000202327	trans-acting	Positive
MSTRG.8061.1	0.296667	0.0266667	down	-3.47573	0.0160406	ENSCHIG00000026003	PALMD	0.0266667	0.183333	up	2.78136	0.000202327	trans-acting	negative
MSTRG.7523.1	0.001	0.68	up	9.40939	1.86985e-06	ENSCHIG00000026003	PALMD	0.0266667	0.183333	up	2.78136	0.000202327	trans-acting	Positive
MSTRG.5603.1	0.001	0.353333	up	8.46489	0.000557481	ENSCHIG00000026003	PALMD	0.0266667	0.183333	up	2.78136	0.000202327	trans-acting	Positive
MSTRG.5374.1	0.001	0.253333	up	7.98489	9.03331e-05	ENSCHIG00000026003	PALMD	0.0266667	0.183333	up	2.78136	0.000202327	trans-acting	Positive
MSTRG.3694.1	0.126667	0.66	up	2.38143	3.37775e-08	ENSCHIG00000026003	PALMD	0.0266667	0.183333	up	2.78136	0.000202327	trans-acting	Positive
MSTRG.3211.1	1.22667	3.33667	up	1.44366	8.54964e-16	ENSCHIG00000026003	PALMD	0.0266667	0.183333	up	2.78136	0.000202327	trans-acting	Positive
MSTRG.14153.1	0.753333	1.69	up	1.16566	7.33156e-06	ENSCHIG00000026003	PALMD	0.0266667	0.183333	up	2.78136	0.000202327	trans-acting	Positive
MSTRG.13190.1	0.0533333	1.15	up	4.43045	0.00121353	ENSCHIG00000026003	PALMD	0.0266667	0.183333	up	2.78136	0.000202327	trans-acting	Positive
MSTRG.12657.1	0.0566667	0.2	up	1.81943	0.00503321	ENSCHIG00000026003	PALMD	0.0266667	0.183333	up	2.78136	0.000202327	trans-acting	Positive
MSTRG.11115.1	0.03	0.416667	up	3.79586	0.00302124	ENSCHIG00000026003	PALMD	0.0266667	0.183333	up	2.78136	0.000202327	trans-acting	Positive
MSTRG.10559.2	1.03333	2.55667	up	1.30696	0.00046379	ENSCHIG00000026003	PALMD	0.0266667	0.183333	up	2.78136	0.000202327	trans-acting	Positive
MSTRG.9828.1	11.5	3.22667	down	-1.83352	7.99086e-10	ENSCHIG00000025944	CADM1	6.74333	2.61667	down	-1.36573	1.74831e-31	trans-acting	Positive
MSTRG.8015.2	11.19	4.63	down	-1.27313	5.47331e-31	ENSCHIG00000025944	CADM1	6.74333	2.61667	down	-1.36573	1.74831e-31	trans-acting	Positive
MSTRG.8009.2	11.8967	4.6	down	-1.37085	3.12816e-56	ENSCHIG00000025944	CADM1	6.74333	2.61667	down	-1.36573	1.74831e-31	trans-acting	Positive
MSTRG.8009.1	9.21333	2.4	down	-1.94069	1.11492e-18	ENSCHIG00000025944	CADM1	6.74333	2.61667	down	-1.36573	1.74831e-31	trans-acting	Positive
MSTRG.8007.3	44.68	16.01	down	-1.48066	4.89685e-152	ENSCHIG00000025944	CADM1	6.74333	2.61667	down	-1.36573	1.74831e-31	trans-acting	Positive
MSTRG.8007.2	23.64	7.13667	down	-1.72791	3.56633e-112	ENSCHIG00000025944	CADM1	6.74333	2.61667	down	-1.36573	1.74831e-31	trans-acting	Positive
MSTRG.7618.9	3.68667	1.65	down	-1.15985	1.14916e-11	ENSCHIG00000025944	CADM1	6.74333	2.61667	down	-1.36573	1.74831e-31	trans-acting	Positive
MSTRG.7618.7	4.74667	2.24	down	-1.08342	1.72846e-20	ENSCHIG00000025944	CADM1	6.74333	2.61667	down	-1.36573	1.74831e-31	trans-acting	Positive
MSTRG.7604.2	3.72	1.77667	down	-1.06613	7.86804e-17	ENSCHIG00000025944	CADM1	6.74333	2.61667	down	-1.36573	1.74831e-31	trans-acting	Positive
MSTRG.7192.1	2.07667	0.6	down	-1.79124	1.46582e-12	ENSCHIG00000025944	CADM1	6.74333	2.61667	down	-1.36573	1.74831e-31	trans-acting	Positive
MSTRG.5337.1	2.53667	1.05333	down	-1.26797	2.84695e-13	ENSCHIG00000025944	CADM1	6.74333	2.61667	down	-1.36573	1.74831e-31	trans-acting	Positive
MSTRG.3722.2	0.0566667	1.23667	up	4.44781	0.000292927	ENSCHIG00000025944	CADM1	6.74333	2.61667	down	-1.36573	1.74831e-31	trans-acting	negative
MSTRG.2266.1	2.10333	0.773333	down	-1.44352	0.000124181	ENSCHIG00000025944	CADM1	6.74333	2.61667	down	-1.36573	1.74831e-31	trans-acting	Positive
MSTRG.1818.1	9.17667	2.65333	down	-1.79016	1.48179e-18	ENSCHIG00000025944	CADM1	6.74333	2.61667	down	-1.36573	1.74831e-31	trans-acting	Positive
MSTRG.1749.1	6.15667	3.03	down	-1.02283	6.68342e-09	ENSCHIG00000025944	CADM1	6.74333	2.61667	down	-1.36573	1.74831e-31	trans-acting	Positive
MSTRG.15338.1	5.09333	2.25333	down	-1.17655	1.07209e-33	ENSCHIG00000025944	CADM1	6.74333	2.61667	down	-1.36573	1.74831e-31	trans-acting	Positive
MSTRG.13523.1	3.36333	0.826667	down	-2.02451	4.59101e-30	ENSCHIG00000025944	CADM1	6.74333	2.61667	down	-1.36573	1.74831e-31	trans-acting	Positive
MSTRG.13521.1	3.47333	1.61333	down	-1.10628	9.45387e-25	ENSCHIG00000025944	CADM1	6.74333	2.61667	down	-1.36573	1.74831e-31	trans-acting	Positive
MSTRG.13520.1	3.57667	1.61333	down	-1.14857	3.92498e-05	ENSCHIG00000025944	CADM1	6.74333	2.61667	down	-1.36573	1.74831e-31	trans-acting	Positive
MSTRG.13519.1	3.19333	1.1	down	-1.53756	2.57861e-08	ENSCHIG00000025944	CADM1	6.74333	2.61667	down	-1.36573	1.74831e-31	trans-acting	Positive
MSTRG.13518.1	3.58	1.52333	down	-1.23273	1.57788e-07	ENSCHIG00000025944	CADM1	6.74333	2.61667	down	-1.36573	1.74831e-31	trans-acting	Positive
MSTRG.13516.1	2.66	1.13333	down	-1.23085	0.00102222	ENSCHIG00000025944	CADM1	6.74333	2.61667	down	-1.36573	1.74831e-31	trans-acting	Positive
MSTRG.13514.1	1.89333	0.916667	down	-1.04646	3.77047e-11	ENSCHIG00000025944	CADM1	6.74333	2.61667	down	-1.36573	1.74831e-31	trans-acting	Positive
MSTRG.13513.5	5.67333	2.48667	down	-1.18998	2.60735e-29	ENSCHIG00000025944	CADM1	6.74333	2.61667	down	-1.36573	1.74831e-31	trans-acting	Positive
MSTRG.13513.4	2.89667	0.843333	down	-1.78022	2.80346e-35	ENSCHIG00000025944	CADM1	6.74333	2.61667	down	-1.36573	1.74831e-31	trans-acting	Positive
MSTRG.13513.3	2.68667	0.743333	down	-1.85374	1.83071e-14	ENSCHIG00000025944	CADM1	6.74333	2.61667	down	-1.36573	1.74831e-31	trans-acting	Positive
MSTRG.13004.1	2.39667	1.14	down	-1.072	1.22721e-12	ENSCHIG00000025944	CADM1	6.74333	2.61667	down	-1.36573	1.74831e-31	trans-acting	Positive
MSTRG.13003.1	1.71333	0.803333	down	-1.09274	1.62244e-08	ENSCHIG00000025944	CADM1	6.74333	2.61667	down	-1.36573	1.74831e-31	trans-acting	Positive
MSTRG.1240.2	1.47333	0.46	down	-1.67938	0.000710341	ENSCHIG00000025944	CADM1	6.74333	2.61667	down	-1.36573	1.74831e-31	trans-acting	Positive
MSTRG.12158.3	2.45333	1.17333	down	-1.06413	9.74836e-25	ENSCHIG00000025944	CADM1	6.74333	2.61667	down	-1.36573	1.74831e-31	trans-acting	Positive
MSTRG.12158.2	2.72	0.996667	down	-1.44842	1.33678e-30	ENSCHIG00000025944	CADM1	6.74333	2.61667	down	-1.36573	1.74831e-31	trans-acting	Positive
MSTRG.12158.1	5.74667	2.36333	down	-1.2819	4.54956e-65	ENSCHIG00000025944	CADM1	6.74333	2.61667	down	-1.36573	1.74831e-31	trans-acting	Positive
MSTRG.11324.3	3.56	1.46667	down	-1.27934	3.07268e-35	ENSCHIG00000025944	CADM1	6.74333	2.61667	down	-1.36573	1.74831e-31	trans-acting	Positive
MSTRG.10927.2	3.38667	0.363333	down	-3.2205	1.06977e-35	ENSCHIG00000025944	CADM1	6.74333	2.61667	down	-1.36573	1.74831e-31	trans-acting	Positive
MSTRG.10348.2	3.98333	1.49	down	-1.41866	1.92938e-31	ENSCHIG00000025944	CADM1	6.74333	2.61667	down	-1.36573	1.74831e-31	trans-acting	Positive
MSTRG.10181.1	1.41	0.46	down	-1.61599	2.02713e-10	ENSCHIG00000025944	CADM1	6.74333	2.61667	down	-1.36573	1.74831e-31	trans-acting	Positive
ENSCHIT00000006967	2.97	1.28333	down	-1.21057	1.79261e-07	ENSCHIG00000025944	CADM1	6.74333	2.61667	down	-1.36573	1.74831e-31	trans-acting	Positive
ENSCHIT00000006965	2.97667	1.36667	down	-1.12304	1.85901e-08	ENSCHIG00000025944	CADM1	6.74333	2.61667	down	-1.36573	1.74831e-31	trans-acting	Positive
MSTRG.8009.2	11.8967	4.6	down	-1.37085	3.12816e-56	ENSCHIG00000025927	UPK1B	3.01	7.00333	up	1.21828	8.5278e-09	trans-acting	negative
MSTRG.5337.1	2.53667	1.05333	down	-1.26797	2.84695e-13	ENSCHIG00000025927	UPK1B	3.01	7.00333	up	1.21828	8.5278e-09	trans-acting	negative
MSTRG.3722.1	0.293333	1.18333	up	2.01224	0.00888392	ENSCHIG00000025927	UPK1B	3.01	7.00333	up	1.21828	8.5278e-09	trans-acting	Positive
MSTRG.2946.1	2.89	5.80333	up	1.00581	1.32395e-21	ENSCHIG00000025927	UPK1B	3.01	7.00333	up	1.21828	8.5278e-09	trans-acting	Positive
MSTRG.1749.1	6.15667	3.03	down	-1.02283	6.68342e-09	ENSCHIG00000025927	UPK1B	3.01	7.00333	up	1.21828	8.5278e-09	trans-acting	negative
MSTRG.12158.3	2.45333	1.17333	down	-1.06413	9.74836e-25	ENSCHIG00000025927	UPK1B	3.01	7.00333	up	1.21828	8.5278e-09	trans-acting	negative
MSTRG.10064.1	10.0233	4.82667	down	-1.05426	1.24151e-18	ENSCHIG00000025927	UPK1B	3.01	7.00333	up	1.21828	8.5278e-09	trans-acting	negative
MSTRG.9308.1	0.343333	3.00667	up	3.13048	1.06646e-08	ENSCHIG00000025924	LIG1	4.69333	1.07	down	-2.133	3.60571e-09	trans-acting	negative
MSTRG.8009.1	9.21333	2.4	down	-1.94069	1.11492e-18	ENSCHIG00000025924	LIG1	4.69333	1.07	down	-2.133	3.60571e-09	trans-acting	Positive
MSTRG.7618.9	3.68667	1.65	down	-1.15985	1.14916e-11	ENSCHIG00000025924	LIG1	4.69333	1.07	down	-2.133	3.60571e-09	trans-acting	Positive
MSTRG.7618.8	1.92667	0.543333	down	-1.8262	2.87845e-18	ENSCHIG00000025924	LIG1	4.69333	1.07	down	-2.133	3.60571e-09	trans-acting	Positive
MSTRG.6925.1	2.94333	1.34667	down	-1.12806	4.5096e-09	ENSCHIG00000025924	LIG1	4.69333	1.07	down	-2.133	3.60571e-09	trans-acting	Positive
MSTRG.3238.1	1.81667	6.32	up	1.79863	9.12315e-24	ENSCHIG00000025924	LIG1	4.69333	1.07	down	-2.133	3.60571e-09	trans-acting	negative
MSTRG.14998.1	3.22	0.946667	down	-1.76613	3.80561e-28	ENSCHIG00000025924	LIG1	4.69333	1.07	down	-2.133	3.60571e-09	trans-acting	Positive
MSTRG.13228.4	2.74333	0.506667	down	-2.43682	1.08948e-20	ENSCHIG00000025924	LIG1	4.69333	1.07	down	-2.133	3.60571e-09	trans-acting	Positive
MSTRG.4012.1	0.356667	0.993333	up	1.4777	0.00875954	ENSCHIG00000025891	SLC16A9	0.0333333	0.156667	up	2.23266	0.00213752	trans-acting	Positive
MSTRG.2946.1	2.89	5.80333	up	1.00581	1.32395e-21	ENSCHIG00000025891	SLC16A9	0.0333333	0.156667	up	2.23266	0.00213752	trans-acting	Positive
MSTRG.14573.1	0.38	1.2	up	1.65896	7.07619e-07	ENSCHIG00000025891	SLC16A9	0.0333333	0.156667	up	2.23266	0.00213752	trans-acting	Positive
MSTRG.6925.1	2.94333	1.34667	down	-1.12806	4.5096e-09	ENSCHIG00000025880	PRUNE2	4.42333	2.03	down	-1.12365	8.06458e-07	trans-acting	Positive
MSTRG.5844.2	0.786667	2.3	up	1.54781	5.52877e-16	ENSCHIG00000025880	PRUNE2	4.42333	2.03	down	-1.12365	8.06458e-07	trans-acting	negative
MSTRG.2311.1	1.57667	0.583333	down	-1.43449	0.000959445	ENSCHIG00000025880	PRUNE2	4.42333	2.03	down	-1.12365	8.06458e-07	trans-acting	Positive
MSTRG.11473.1	5.44333	2.23	down	-1.28745	3.06873e-25	ENSCHIG00000025880	PRUNE2	4.42333	2.03	down	-1.12365	8.06458e-07	trans-acting	Positive
ENSCHIT00000009087	0.87	0.15	down	-2.53605	0.00170737	ENSCHIG00000025880	PRUNE2	4.42333	2.03	down	-1.12365	8.06458e-07	trans-acting	Positive
MSTRG.9466.3	6.38333	2.65667	down	-1.26469	4.02016e-22	ENSCHIG00000025868	PLK2	98.9567	17.4167	down	-2.50633	0	trans-acting	Positive
MSTRG.8727.1	0.653333	2.31333	up	1.82408	8.83674e-07	ENSCHIG00000025868	PLK2	98.9567	17.4167	down	-2.50633	0	trans-acting	negative
MSTRG.8481.1	1.48667	4.04667	up	1.44465	2.64806e-12	ENSCHIG00000025868	PLK2	98.9567	17.4167	down	-2.50633	0	trans-acting	negative
MSTRG.8428.1	3.57333	1.28333	down	-1.47737	2.50968e-36	ENSCHIG00000025868	PLK2	98.9567	17.4167	down	-2.50633	0	trans-acting	Positive
MSTRG.7618.8	1.92667	0.543333	down	-1.8262	2.87845e-18	ENSCHIG00000025868	PLK2	98.9567	17.4167	down	-2.50633	0	trans-acting	Positive
MSTRG.7192.1	2.07667	0.6	down	-1.79124	1.46582e-12	ENSCHIG00000025868	PLK2	98.9567	17.4167	down	-2.50633	0	trans-acting	Positive
MSTRG.6439.1	0.52	2.21333	up	2.08964	2.12275e-20	ENSCHIG00000025868	PLK2	98.9567	17.4167	down	-2.50633	0	trans-acting	negative
MSTRG.5787.1	3.31	6.66667	up	1.01013	9.65465e-21	ENSCHIG00000025868	PLK2	98.9567	17.4167	down	-2.50633	0	trans-acting	negative
MSTRG.4364.2	2.77	1.08333	down	-1.35441	1.6397e-08	ENSCHIG00000025868	PLK2	98.9567	17.4167	down	-2.50633	0	trans-acting	Positive
MSTRG.3238.1	1.81667	6.32	up	1.79863	9.12315e-24	ENSCHIG00000025868	PLK2	98.9567	17.4167	down	-2.50633	0	trans-acting	negative
MSTRG.2443.2	34.8033	74.2267	up	1.09271	3.8729e-32	ENSCHIG00000025868	PLK2	98.9567	17.4167	down	-2.50633	0	trans-acting	negative
MSTRG.2116.1	1.54	3.38333	up	1.13551	2.34609e-08	ENSCHIG00000025868	PLK2	98.9567	17.4167	down	-2.50633	0	trans-acting	negative
MSTRG.15518.1	11.5867	24.0733	up	1.05497	1.48003e-07	ENSCHIG00000025868	PLK2	98.9567	17.4167	down	-2.50633	0	trans-acting	negative
MSTRG.15092.1	0.826667	4	up	2.27462	3.08817e-15	ENSCHIG00000025868	PLK2	98.9567	17.4167	down	-2.50633	0	trans-acting	negative
MSTRG.14081.1	0.813333	2.08333	up	1.35698	0.00177308	ENSCHIG00000025868	PLK2	98.9567	17.4167	down	-2.50633	0	trans-acting	negative
MSTRG.13858.1	0.22	1.58	up	2.84435	5.06373e-13	ENSCHIG00000025868	PLK2	98.9567	17.4167	down	-2.50633	0	trans-acting	negative
MSTRG.13847.1	6.83	1.87667	down	-1.86371	2.31798e-10	ENSCHIG00000025868	PLK2	98.9567	17.4167	down	-2.50633	0	trans-acting	Positive
MSTRG.1380.1	7.1	2.19667	down	-1.6925	1.87051e-43	ENSCHIG00000025868	PLK2	98.9567	17.4167	down	-2.50633	0	trans-acting	Positive
MSTRG.127.1	1.24667	3.97333	up	1.67227	4.49622e-11	ENSCHIG00000025868	PLK2	98.9567	17.4167	down	-2.50633	0	trans-acting	negative
MSTRG.11363.1	0.616667	1.56667	up	1.34514	0.00271678	ENSCHIG00000025868	PLK2	98.9567	17.4167	down	-2.50633	0	trans-acting	negative
MSTRG.11324.1	2.45333	0.913333	down	-1.42553	7.71642e-46	ENSCHIG00000025868	PLK2	98.9567	17.4167	down	-2.50633	0	trans-acting	Positive
ENSCHIT00000006048	0.103333	0.82	up	2.98832	3.36293e-13	ENSCHIG00000025868	PLK2	98.9567	17.4167	down	-2.50633	0	trans-acting	negative
MSTRG.8070.5	38.9833	85.8433	up	1.13885	2.85436e-22	ENSCHIG00000025863	SMARCA2	7.11333	17.7967	up	1.32301	3.82234e-114	trans-acting	Positive
MSTRG.5787.1	3.31	6.66667	up	1.01013	9.65465e-21	ENSCHIG00000025863	SMARCA2	7.11333	17.7967	up	1.32301	3.82234e-114	trans-acting	Positive
MSTRG.463.1	0.416667	1.68667	up	2.01721	5.26e-05	ENSCHIG00000025863	SMARCA2	7.11333	17.7967	up	1.32301	3.82234e-114	trans-acting	Positive
MSTRG.4128.1	1.26	5.14667	up	2.03021	6.53429e-12	ENSCHIG00000025863	SMARCA2	7.11333	17.7967	up	1.32301	3.82234e-114	trans-acting	Positive
MSTRG.2342.1	0.78	1.93333	up	1.30954	4.22313e-13	ENSCHIG00000025863	SMARCA2	7.11333	17.7967	up	1.32301	3.82234e-114	trans-acting	Positive
MSTRG.14837.1	1.66333	5.42333	up	1.7051	2.70718e-19	ENSCHIG00000025863	SMARCA2	7.11333	17.7967	up	1.32301	3.82234e-114	trans-acting	Positive
MSTRG.14626.1	0.94	2.57	up	1.45104	1.88206e-13	ENSCHIG00000025863	SMARCA2	7.11333	17.7967	up	1.32301	3.82234e-114	trans-acting	Positive
MSTRG.13869.1	0.816667	2.58667	up	1.66327	2.63366e-43	ENSCHIG00000025863	SMARCA2	7.11333	17.7967	up	1.32301	3.82234e-114	trans-acting	Positive
MSTRG.1379.1	4.56	2.09667	down	-1.12094	3.96087e-12	ENSCHIG00000025863	SMARCA2	7.11333	17.7967	up	1.32301	3.82234e-114	trans-acting	negative
MSTRG.13223.1	2.09667	8.89667	up	2.08517	4.77642e-15	ENSCHIG00000025863	SMARCA2	7.11333	17.7967	up	1.32301	3.82234e-114	trans-acting	Positive
MSTRG.11117.2	3.87667	8.33333	up	1.10408	9.46018e-10	ENSCHIG00000025863	SMARCA2	7.11333	17.7967	up	1.32301	3.82234e-114	trans-acting	Positive
MSTRG.1011.1	8.94333	1.39667	down	-2.67882	8.63146e-36	ENSCHIG00000025863	SMARCA2	7.11333	17.7967	up	1.32301	3.82234e-114	trans-acting	negative
MSTRG.14626.1	0.94	2.57	up	1.45104	1.88206e-13	ENSCHIG00000025853	-	17.5433	8.34333	down	-1.07223	5.12535e-07	trans-acting	negative
MSTRG.995.1	0.43	1.64	up	1.93129	7.29436e-05	ENSCHIG00000025803	SALL2	0.001	0.166667	up	7.38082	9.03693e-07	trans-acting	Positive
MSTRG.8070.5	38.9833	85.8433	up	1.13885	2.85436e-22	ENSCHIG00000025803	SALL2	0.001	0.166667	up	7.38082	9.03693e-07	trans-acting	Positive
MSTRG.463.1	0.416667	1.68667	up	2.01721	5.26e-05	ENSCHIG00000025803	SALL2	0.001	0.166667	up	7.38082	9.03693e-07	trans-acting	Positive
MSTRG.462.1	1.39	8.96667	up	2.68949	5.46731e-08	ENSCHIG00000025803	SALL2	0.001	0.166667	up	7.38082	9.03693e-07	trans-acting	Positive
MSTRG.3528.4	1.77	3.63	up	1.03622	0.000211632	ENSCHIG00000025803	SALL2	0.001	0.166667	up	7.38082	9.03693e-07	trans-acting	Positive
MSTRG.2342.1	0.78	1.93333	up	1.30954	4.22313e-13	ENSCHIG00000025803	SALL2	0.001	0.166667	up	7.38082	9.03693e-07	trans-acting	Positive
MSTRG.14837.1	1.66333	5.42333	up	1.7051	2.70718e-19	ENSCHIG00000025803	SALL2	0.001	0.166667	up	7.38082	9.03693e-07	trans-acting	Positive
MSTRG.13223.1	2.09667	8.89667	up	2.08517	4.77642e-15	ENSCHIG00000025803	SALL2	0.001	0.166667	up	7.38082	9.03693e-07	trans-acting	Positive
MSTRG.9308.2	0.0633333	3.15333	up	5.63777	8.17459e-23	ENSCHIG00000025802	G2E3	10.21	3.33333	down	-1.61495	1.06073e-45	trans-acting	negative
MSTRG.9308.1	0.343333	3.00667	up	3.13048	1.06646e-08	ENSCHIG00000025802	G2E3	10.21	3.33333	down	-1.61495	1.06073e-45	trans-acting	negative
MSTRG.8575.1	5.75667	2.46333	down	-1.22462	3.99505e-21	ENSCHIG00000025802	G2E3	10.21	3.33333	down	-1.61495	1.06073e-45	trans-acting	Positive
MSTRG.8481.1	1.48667	4.04667	up	1.44465	2.64806e-12	ENSCHIG00000025802	G2E3	10.21	3.33333	down	-1.61495	1.06073e-45	trans-acting	negative
MSTRG.8052.1	3.89333	1.14667	down	-1.76356	1.80456e-19	ENSCHIG00000025802	G2E3	10.21	3.33333	down	-1.61495	1.06073e-45	trans-acting	Positive
MSTRG.8015.2	11.19	4.63	down	-1.27313	5.47331e-31	ENSCHIG00000025802	G2E3	10.21	3.33333	down	-1.61495	1.06073e-45	trans-acting	Positive
MSTRG.8009.2	11.8967	4.6	down	-1.37085	3.12816e-56	ENSCHIG00000025802	G2E3	10.21	3.33333	down	-1.61495	1.06073e-45	trans-acting	Positive
MSTRG.8009.1	9.21333	2.4	down	-1.94069	1.11492e-18	ENSCHIG00000025802	G2E3	10.21	3.33333	down	-1.61495	1.06073e-45	trans-acting	Positive
MSTRG.8007.3	44.68	16.01	down	-1.48066	4.89685e-152	ENSCHIG00000025802	G2E3	10.21	3.33333	down	-1.61495	1.06073e-45	trans-acting	Positive
MSTRG.8007.2	23.64	7.13667	down	-1.72791	3.56633e-112	ENSCHIG00000025802	G2E3	10.21	3.33333	down	-1.61495	1.06073e-45	trans-acting	Positive
MSTRG.7619.1	6.07333	2.62	down	-1.21292	9.82157e-19	ENSCHIG00000025802	G2E3	10.21	3.33333	down	-1.61495	1.06073e-45	trans-acting	Positive
MSTRG.7618.9	3.68667	1.65	down	-1.15985	1.14916e-11	ENSCHIG00000025802	G2E3	10.21	3.33333	down	-1.61495	1.06073e-45	trans-acting	Positive
MSTRG.7618.8	1.92667	0.543333	down	-1.8262	2.87845e-18	ENSCHIG00000025802	G2E3	10.21	3.33333	down	-1.61495	1.06073e-45	trans-acting	Positive
MSTRG.7618.7	4.74667	2.24	down	-1.08342	1.72846e-20	ENSCHIG00000025802	G2E3	10.21	3.33333	down	-1.61495	1.06073e-45	trans-acting	Positive
MSTRG.7618.6	2.18	0.7	down	-1.6389	1.249e-06	ENSCHIG00000025802	G2E3	10.21	3.33333	down	-1.61495	1.06073e-45	trans-acting	Positive
MSTRG.7192.1	2.07667	0.6	down	-1.79124	1.46582e-12	ENSCHIG00000025802	G2E3	10.21	3.33333	down	-1.61495	1.06073e-45	trans-acting	Positive
MSTRG.6925.1	2.94333	1.34667	down	-1.12806	4.5096e-09	ENSCHIG00000025802	G2E3	10.21	3.33333	down	-1.61495	1.06073e-45	trans-acting	Positive
MSTRG.5844.2	0.786667	2.3	up	1.54781	5.52877e-16	ENSCHIG00000025802	G2E3	10.21	3.33333	down	-1.61495	1.06073e-45	trans-acting	negative
MSTRG.5337.1	2.53667	1.05333	down	-1.26797	2.84695e-13	ENSCHIG00000025802	G2E3	10.21	3.33333	down	-1.61495	1.06073e-45	trans-acting	Positive
MSTRG.3722.2	0.0566667	1.23667	up	4.44781	0.000292927	ENSCHIG00000025802	G2E3	10.21	3.33333	down	-1.61495	1.06073e-45	trans-acting	negative
MSTRG.3238.1	1.81667	6.32	up	1.79863	9.12315e-24	ENSCHIG00000025802	G2E3	10.21	3.33333	down	-1.61495	1.06073e-45	trans-acting	negative
MSTRG.2443.2	34.8033	74.2267	up	1.09271	3.8729e-32	ENSCHIG00000025802	G2E3	10.21	3.33333	down	-1.61495	1.06073e-45	trans-acting	negative
MSTRG.2311.1	1.57667	0.583333	down	-1.43449	0.000959445	ENSCHIG00000025802	G2E3	10.21	3.33333	down	-1.61495	1.06073e-45	trans-acting	Positive
MSTRG.2266.1	2.10333	0.773333	down	-1.44352	0.000124181	ENSCHIG00000025802	G2E3	10.21	3.33333	down	-1.61495	1.06073e-45	trans-acting	Positive
MSTRG.1818.1	9.17667	2.65333	down	-1.79016	1.48179e-18	ENSCHIG00000025802	G2E3	10.21	3.33333	down	-1.61495	1.06073e-45	trans-acting	Positive
MSTRG.15338.1	5.09333	2.25333	down	-1.17655	1.07209e-33	ENSCHIG00000025802	G2E3	10.21	3.33333	down	-1.61495	1.06073e-45	trans-acting	Positive
MSTRG.15092.1	0.826667	4	up	2.27462	3.08817e-15	ENSCHIG00000025802	G2E3	10.21	3.33333	down	-1.61495	1.06073e-45	trans-acting	negative
MSTRG.14998.1	3.22	0.946667	down	-1.76613	3.80561e-28	ENSCHIG00000025802	G2E3	10.21	3.33333	down	-1.61495	1.06073e-45	trans-acting	Positive
MSTRG.13847.1	6.83	1.87667	down	-1.86371	2.31798e-10	ENSCHIG00000025802	G2E3	10.21	3.33333	down	-1.61495	1.06073e-45	trans-acting	Positive
MSTRG.13523.1	3.36333	0.826667	down	-2.02451	4.59101e-30	ENSCHIG00000025802	G2E3	10.21	3.33333	down	-1.61495	1.06073e-45	trans-acting	Positive
MSTRG.13521.2	1.76333	0.673333	down	-1.38891	1.94561e-17	ENSCHIG00000025802	G2E3	10.21	3.33333	down	-1.61495	1.06073e-45	trans-acting	Positive
MSTRG.13513.4	2.89667	0.843333	down	-1.78022	2.80346e-35	ENSCHIG00000025802	G2E3	10.21	3.33333	down	-1.61495	1.06073e-45	trans-acting	Positive
MSTRG.13513.3	2.68667	0.743333	down	-1.85374	1.83071e-14	ENSCHIG00000025802	G2E3	10.21	3.33333	down	-1.61495	1.06073e-45	trans-acting	Positive
MSTRG.13480.1	0.876667	1.94333	up	1.14843	3.27736e-05	ENSCHIG00000025802	G2E3	10.21	3.33333	down	-1.61495	1.06073e-45	trans-acting	negative
MSTRG.1324.1	7.40333	2.32	down	-1.67405	0.000313335	ENSCHIG00000025802	G2E3	10.21	3.33333	down	-1.61495	1.06073e-45	trans-acting	Positive
MSTRG.13228.4	2.74333	0.506667	down	-2.43682	1.08948e-20	ENSCHIG00000025802	G2E3	10.21	3.33333	down	-1.61495	1.06073e-45	trans-acting	Positive
MSTRG.13004.1	2.39667	1.14	down	-1.072	1.22721e-12	ENSCHIG00000025802	G2E3	10.21	3.33333	down	-1.61495	1.06073e-45	trans-acting	Positive
MSTRG.12158.3	2.45333	1.17333	down	-1.06413	9.74836e-25	ENSCHIG00000025802	G2E3	10.21	3.33333	down	-1.61495	1.06073e-45	trans-acting	Positive
MSTRG.12158.2	2.72	0.996667	down	-1.44842	1.33678e-30	ENSCHIG00000025802	G2E3	10.21	3.33333	down	-1.61495	1.06073e-45	trans-acting	Positive
MSTRG.12158.1	5.74667	2.36333	down	-1.2819	4.54956e-65	ENSCHIG00000025802	G2E3	10.21	3.33333	down	-1.61495	1.06073e-45	trans-acting	Positive
MSTRG.12156.1	1.75	0.623333	down	-1.48928	1.47341e-17	ENSCHIG00000025802	G2E3	10.21	3.33333	down	-1.61495	1.06073e-45	trans-acting	Positive
MSTRG.11473.1	5.44333	2.23	down	-1.28745	3.06873e-25	ENSCHIG00000025802	G2E3	10.21	3.33333	down	-1.61495	1.06073e-45	trans-acting	Positive
MSTRG.11324.3	3.56	1.46667	down	-1.27934	3.07268e-35	ENSCHIG00000025802	G2E3	10.21	3.33333	down	-1.61495	1.06073e-45	trans-acting	Positive
MSTRG.11324.1	2.45333	0.913333	down	-1.42553	7.71642e-46	ENSCHIG00000025802	G2E3	10.21	3.33333	down	-1.61495	1.06073e-45	trans-acting	Positive
MSTRG.10927.2	3.38667	0.363333	down	-3.2205	1.06977e-35	ENSCHIG00000025802	G2E3	10.21	3.33333	down	-1.61495	1.06073e-45	trans-acting	Positive
MSTRG.10348.2	3.98333	1.49	down	-1.41866	1.92938e-31	ENSCHIG00000025802	G2E3	10.21	3.33333	down	-1.61495	1.06073e-45	trans-acting	Positive
MSTRG.10181.1	1.41	0.46	down	-1.61599	2.02713e-10	ENSCHIG00000025802	G2E3	10.21	3.33333	down	-1.61495	1.06073e-45	trans-acting	Positive
ENSCHIT00000007460	3.92333	1.47	down	-1.41626	1.23987e-05	ENSCHIG00000025802	G2E3	10.21	3.33333	down	-1.61495	1.06073e-45	trans-acting	Positive
ENSCHIT00000002352	1.96	0.623333	down	-1.65278	1.14915e-06	ENSCHIG00000025802	G2E3	10.21	3.33333	down	-1.61495	1.06073e-45	trans-acting	Positive
MSTRG.8429.1	2.70667	1.15	down	-1.23488	1.78966e-19	ENSCHIG00000025790	C8orf48	0.943333	3.01333	up	1.67552	0.000582626	trans-acting	negative
MSTRG.7208.1	0.823333	2.34333	up	1.50901	1.79875e-09	ENSCHIG00000025790	C8orf48	0.943333	3.01333	up	1.67552	0.000582626	trans-acting	Positive
MSTRG.6439.1	0.52	2.21333	up	2.08964	2.12275e-20	ENSCHIG00000025790	C8orf48	0.943333	3.01333	up	1.67552	0.000582626	trans-acting	Positive
MSTRG.4128.1	1.26	5.14667	up	2.03021	6.53429e-12	ENSCHIG00000025790	C8orf48	0.943333	3.01333	up	1.67552	0.000582626	trans-acting	Positive
MSTRG.3673.1	1.73333	0.733333	down	-1.24101	6.45407e-07	ENSCHIG00000025790	C8orf48	0.943333	3.01333	up	1.67552	0.000582626	trans-acting	negative
MSTRG.1380.1	7.1	2.19667	down	-1.6925	1.87051e-43	ENSCHIG00000025790	C8orf48	0.943333	3.01333	up	1.67552	0.000582626	trans-acting	negative
ENSCHIT00000003765	1.56	0.713333	down	-1.1289	7.21864e-05	ENSCHIG00000025790	C8orf48	0.943333	3.01333	up	1.67552	0.000582626	trans-acting	negative
MSTRG.5787.1	3.31	6.66667	up	1.01013	9.65465e-21	ENSCHIG00000025785	MTHFR	2.83667	11.6033	up	2.03227	1.71823e-52	trans-acting	Positive
MSTRG.4128.1	1.26	5.14667	up	2.03021	6.53429e-12	ENSCHIG00000025785	MTHFR	2.83667	11.6033	up	2.03227	1.71823e-52	trans-acting	Positive
MSTRG.2116.1	1.54	3.38333	up	1.13551	2.34609e-08	ENSCHIG00000025785	MTHFR	2.83667	11.6033	up	2.03227	1.71823e-52	trans-acting	Positive
MSTRG.14626.1	0.94	2.57	up	1.45104	1.88206e-13	ENSCHIG00000025785	MTHFR	2.83667	11.6033	up	2.03227	1.71823e-52	trans-acting	Positive
MSTRG.13869.1	0.816667	2.58667	up	1.66327	2.63366e-43	ENSCHIG00000025785	MTHFR	2.83667	11.6033	up	2.03227	1.71823e-52	trans-acting	Positive
MSTRG.1379.1	4.56	2.09667	down	-1.12094	3.96087e-12	ENSCHIG00000025785	MTHFR	2.83667	11.6033	up	2.03227	1.71823e-52	trans-acting	negative
MSTRG.12844.1	0.876667	1.96667	up	1.16565	2.97093e-07	ENSCHIG00000025785	MTHFR	2.83667	11.6033	up	2.03227	1.71823e-52	trans-acting	Positive
MSTRG.11363.1	0.616667	1.56667	up	1.34514	0.00271678	ENSCHIG00000025785	MTHFR	2.83667	11.6033	up	2.03227	1.71823e-52	trans-acting	Positive
MSTRG.11117.2	3.87667	8.33333	up	1.10408	9.46018e-10	ENSCHIG00000025785	MTHFR	2.83667	11.6033	up	2.03227	1.71823e-52	trans-acting	Positive
MSTRG.1011.1	8.94333	1.39667	down	-2.67882	8.63146e-36	ENSCHIG00000025785	MTHFR	2.83667	11.6033	up	2.03227	1.71823e-52	trans-acting	negative
MSTRG.9308.2	0.0633333	3.15333	up	5.63777	8.17459e-23	ENSCHIG00000025777	TLCD1	5.35333	2.59333	down	-1.04563	2.62651e-05	trans-acting	negative
MSTRG.8727.1	0.653333	2.31333	up	1.82408	8.83674e-07	ENSCHIG00000025777	TLCD1	5.35333	2.59333	down	-1.04563	2.62651e-05	trans-acting	negative
MSTRG.8575.1	5.75667	2.46333	down	-1.22462	3.99505e-21	ENSCHIG00000025777	TLCD1	5.35333	2.59333	down	-1.04563	2.62651e-05	trans-acting	Positive
MSTRG.8481.1	1.48667	4.04667	up	1.44465	2.64806e-12	ENSCHIG00000025777	TLCD1	5.35333	2.59333	down	-1.04563	2.62651e-05	trans-acting	negative
MSTRG.8052.1	3.89333	1.14667	down	-1.76356	1.80456e-19	ENSCHIG00000025777	TLCD1	5.35333	2.59333	down	-1.04563	2.62651e-05	trans-acting	Positive
MSTRG.8009.1	9.21333	2.4	down	-1.94069	1.11492e-18	ENSCHIG00000025777	TLCD1	5.35333	2.59333	down	-1.04563	2.62651e-05	trans-acting	Positive
MSTRG.7618.8	1.92667	0.543333	down	-1.8262	2.87845e-18	ENSCHIG00000025777	TLCD1	5.35333	2.59333	down	-1.04563	2.62651e-05	trans-acting	Positive
MSTRG.6925.1	2.94333	1.34667	down	-1.12806	4.5096e-09	ENSCHIG00000025777	TLCD1	5.35333	2.59333	down	-1.04563	2.62651e-05	trans-acting	Positive
MSTRG.5844.2	0.786667	2.3	up	1.54781	5.52877e-16	ENSCHIG00000025777	TLCD1	5.35333	2.59333	down	-1.04563	2.62651e-05	trans-acting	negative
MSTRG.3238.1	1.81667	6.32	up	1.79863	9.12315e-24	ENSCHIG00000025777	TLCD1	5.35333	2.59333	down	-1.04563	2.62651e-05	trans-acting	negative
MSTRG.2443.2	34.8033	74.2267	up	1.09271	3.8729e-32	ENSCHIG00000025777	TLCD1	5.35333	2.59333	down	-1.04563	2.62651e-05	trans-acting	negative
MSTRG.15092.1	0.826667	4	up	2.27462	3.08817e-15	ENSCHIG00000025777	TLCD1	5.35333	2.59333	down	-1.04563	2.62651e-05	trans-acting	negative
MSTRG.14998.1	3.22	0.946667	down	-1.76613	3.80561e-28	ENSCHIG00000025777	TLCD1	5.35333	2.59333	down	-1.04563	2.62651e-05	trans-acting	Positive
MSTRG.13847.1	6.83	1.87667	down	-1.86371	2.31798e-10	ENSCHIG00000025777	TLCD1	5.35333	2.59333	down	-1.04563	2.62651e-05	trans-acting	Positive
MSTRG.1324.1	7.40333	2.32	down	-1.67405	0.000313335	ENSCHIG00000025777	TLCD1	5.35333	2.59333	down	-1.04563	2.62651e-05	trans-acting	Positive
MSTRG.13228.4	2.74333	0.506667	down	-2.43682	1.08948e-20	ENSCHIG00000025777	TLCD1	5.35333	2.59333	down	-1.04563	2.62651e-05	trans-acting	Positive
MSTRG.11473.1	5.44333	2.23	down	-1.28745	3.06873e-25	ENSCHIG00000025777	TLCD1	5.35333	2.59333	down	-1.04563	2.62651e-05	trans-acting	Positive
MSTRG.10927.2	3.38667	0.363333	down	-3.2205	1.06977e-35	ENSCHIG00000025777	TLCD1	5.35333	2.59333	down	-1.04563	2.62651e-05	trans-acting	Positive
MSTRG.9308.2	0.0633333	3.15333	up	5.63777	8.17459e-23	ENSCHIG00000025775	RORA	0.703333	1.68667	up	1.26189	1.35205e-10	trans-acting	Positive
MSTRG.3238.1	1.81667	6.32	up	1.79863	9.12315e-24	ENSCHIG00000025775	RORA	0.703333	1.68667	up	1.26189	1.35205e-10	trans-acting	Positive
MSTRG.995.1	0.43	1.64	up	1.93129	7.29436e-05	ENSCHIG00000025761	GLDN	11.2167	2.74333	down	-2.03164	5.1208e-61	trans-acting	negative
MSTRG.463.1	0.416667	1.68667	up	2.01721	5.26e-05	ENSCHIG00000025761	GLDN	11.2167	2.74333	down	-2.03164	5.1208e-61	trans-acting	negative
MSTRG.14837.1	1.66333	5.42333	up	1.7051	2.70718e-19	ENSCHIG00000025761	GLDN	11.2167	2.74333	down	-2.03164	5.1208e-61	trans-acting	negative
MSTRG.11062.1	0.78	1.69	up	1.11548	0.00715914	ENSCHIG00000025761	GLDN	11.2167	2.74333	down	-2.03164	5.1208e-61	trans-acting	negative
MSTRG.9308.2	0.0633333	3.15333	up	5.63777	8.17459e-23	ENSCHIG00000025739	PCDHB13	1.68667	3.65667	up	1.11635	1.93191e-10	trans-acting	Positive
MSTRG.9142.2	0.34	1.18	up	1.79518	0.00115034	ENSCHIG00000025739	PCDHB13	1.68667	3.65667	up	1.11635	1.93191e-10	trans-acting	Positive
MSTRG.8727.1	0.653333	2.31333	up	1.82408	8.83674e-07	ENSCHIG00000025739	PCDHB13	1.68667	3.65667	up	1.11635	1.93191e-10	trans-acting	Positive
MSTRG.15255.3	1.56667	0.616667	down	-1.34514	6.74552e-05	ENSCHIG00000025739	PCDHB13	1.68667	3.65667	up	1.11635	1.93191e-10	trans-acting	negative
MSTRG.9828.1	11.5	3.22667	down	-1.83352	7.99086e-10	ENSCHIG00000025722	NQO1	84.84	20.0533	down	-2.0809	1.79985e-155	trans-acting	Positive
MSTRG.9308.2	0.0633333	3.15333	up	5.63777	8.17459e-23	ENSCHIG00000025722	NQO1	84.84	20.0533	down	-2.0809	1.79985e-155	trans-acting	negative
MSTRG.9308.1	0.343333	3.00667	up	3.13048	1.06646e-08	ENSCHIG00000025722	NQO1	84.84	20.0533	down	-2.0809	1.79985e-155	trans-acting	negative
MSTRG.9142.1	0.91	1.96	up	1.10692	2.75251e-14	ENSCHIG00000025722	NQO1	84.84	20.0533	down	-2.0809	1.79985e-155	trans-acting	negative
MSTRG.8575.1	5.75667	2.46333	down	-1.22462	3.99505e-21	ENSCHIG00000025722	NQO1	84.84	20.0533	down	-2.0809	1.79985e-155	trans-acting	Positive
MSTRG.8481.1	1.48667	4.04667	up	1.44465	2.64806e-12	ENSCHIG00000025722	NQO1	84.84	20.0533	down	-2.0809	1.79985e-155	trans-acting	negative
MSTRG.8052.1	3.89333	1.14667	down	-1.76356	1.80456e-19	ENSCHIG00000025722	NQO1	84.84	20.0533	down	-2.0809	1.79985e-155	trans-acting	Positive
MSTRG.8015.2	11.19	4.63	down	-1.27313	5.47331e-31	ENSCHIG00000025722	NQO1	84.84	20.0533	down	-2.0809	1.79985e-155	trans-acting	Positive
MSTRG.8009.2	11.8967	4.6	down	-1.37085	3.12816e-56	ENSCHIG00000025722	NQO1	84.84	20.0533	down	-2.0809	1.79985e-155	trans-acting	Positive
MSTRG.8009.1	9.21333	2.4	down	-1.94069	1.11492e-18	ENSCHIG00000025722	NQO1	84.84	20.0533	down	-2.0809	1.79985e-155	trans-acting	Positive
MSTRG.8007.3	44.68	16.01	down	-1.48066	4.89685e-152	ENSCHIG00000025722	NQO1	84.84	20.0533	down	-2.0809	1.79985e-155	trans-acting	Positive
MSTRG.8007.2	23.64	7.13667	down	-1.72791	3.56633e-112	ENSCHIG00000025722	NQO1	84.84	20.0533	down	-2.0809	1.79985e-155	trans-acting	Positive
MSTRG.7619.1	6.07333	2.62	down	-1.21292	9.82157e-19	ENSCHIG00000025722	NQO1	84.84	20.0533	down	-2.0809	1.79985e-155	trans-acting	Positive
MSTRG.7618.9	3.68667	1.65	down	-1.15985	1.14916e-11	ENSCHIG00000025722	NQO1	84.84	20.0533	down	-2.0809	1.79985e-155	trans-acting	Positive
MSTRG.7618.8	1.92667	0.543333	down	-1.8262	2.87845e-18	ENSCHIG00000025722	NQO1	84.84	20.0533	down	-2.0809	1.79985e-155	trans-acting	Positive
MSTRG.7618.7	4.74667	2.24	down	-1.08342	1.72846e-20	ENSCHIG00000025722	NQO1	84.84	20.0533	down	-2.0809	1.79985e-155	trans-acting	Positive
MSTRG.7618.6	2.18	0.7	down	-1.6389	1.249e-06	ENSCHIG00000025722	NQO1	84.84	20.0533	down	-2.0809	1.79985e-155	trans-acting	Positive
MSTRG.7192.1	2.07667	0.6	down	-1.79124	1.46582e-12	ENSCHIG00000025722	NQO1	84.84	20.0533	down	-2.0809	1.79985e-155	trans-acting	Positive
MSTRG.6925.1	2.94333	1.34667	down	-1.12806	4.5096e-09	ENSCHIG00000025722	NQO1	84.84	20.0533	down	-2.0809	1.79985e-155	trans-acting	Positive
MSTRG.5844.2	0.786667	2.3	up	1.54781	5.52877e-16	ENSCHIG00000025722	NQO1	84.84	20.0533	down	-2.0809	1.79985e-155	trans-acting	negative
MSTRG.5337.1	2.53667	1.05333	down	-1.26797	2.84695e-13	ENSCHIG00000025722	NQO1	84.84	20.0533	down	-2.0809	1.79985e-155	trans-acting	Positive
MSTRG.3722.2	0.0566667	1.23667	up	4.44781	0.000292927	ENSCHIG00000025722	NQO1	84.84	20.0533	down	-2.0809	1.79985e-155	trans-acting	negative
MSTRG.3238.1	1.81667	6.32	up	1.79863	9.12315e-24	ENSCHIG00000025722	NQO1	84.84	20.0533	down	-2.0809	1.79985e-155	trans-acting	negative
MSTRG.2946.1	2.89	5.80333	up	1.00581	1.32395e-21	ENSCHIG00000025722	NQO1	84.84	20.0533	down	-2.0809	1.79985e-155	trans-acting	negative
MSTRG.2311.1	1.57667	0.583333	down	-1.43449	0.000959445	ENSCHIG00000025722	NQO1	84.84	20.0533	down	-2.0809	1.79985e-155	trans-acting	Positive
MSTRG.1818.1	9.17667	2.65333	down	-1.79016	1.48179e-18	ENSCHIG00000025722	NQO1	84.84	20.0533	down	-2.0809	1.79985e-155	trans-acting	Positive
MSTRG.1749.1	6.15667	3.03	down	-1.02283	6.68342e-09	ENSCHIG00000025722	NQO1	84.84	20.0533	down	-2.0809	1.79985e-155	trans-acting	Positive
MSTRG.15338.1	5.09333	2.25333	down	-1.17655	1.07209e-33	ENSCHIG00000025722	NQO1	84.84	20.0533	down	-2.0809	1.79985e-155	trans-acting	Positive
MSTRG.15092.1	0.826667	4	up	2.27462	3.08817e-15	ENSCHIG00000025722	NQO1	84.84	20.0533	down	-2.0809	1.79985e-155	trans-acting	negative
MSTRG.14998.1	3.22	0.946667	down	-1.76613	3.80561e-28	ENSCHIG00000025722	NQO1	84.84	20.0533	down	-2.0809	1.79985e-155	trans-acting	Positive
MSTRG.13523.1	3.36333	0.826667	down	-2.02451	4.59101e-30	ENSCHIG00000025722	NQO1	84.84	20.0533	down	-2.0809	1.79985e-155	trans-acting	Positive
MSTRG.13521.2	1.76333	0.673333	down	-1.38891	1.94561e-17	ENSCHIG00000025722	NQO1	84.84	20.0533	down	-2.0809	1.79985e-155	trans-acting	Positive
MSTRG.13521.1	3.47333	1.61333	down	-1.10628	9.45387e-25	ENSCHIG00000025722	NQO1	84.84	20.0533	down	-2.0809	1.79985e-155	trans-acting	Positive
MSTRG.13513.4	2.89667	0.843333	down	-1.78022	2.80346e-35	ENSCHIG00000025722	NQO1	84.84	20.0533	down	-2.0809	1.79985e-155	trans-acting	Positive
MSTRG.13513.3	2.68667	0.743333	down	-1.85374	1.83071e-14	ENSCHIG00000025722	NQO1	84.84	20.0533	down	-2.0809	1.79985e-155	trans-acting	Positive
MSTRG.13480.1	0.876667	1.94333	up	1.14843	3.27736e-05	ENSCHIG00000025722	NQO1	84.84	20.0533	down	-2.0809	1.79985e-155	trans-acting	negative
MSTRG.1324.1	7.40333	2.32	down	-1.67405	0.000313335	ENSCHIG00000025722	NQO1	84.84	20.0533	down	-2.0809	1.79985e-155	trans-acting	Positive
MSTRG.13228.4	2.74333	0.506667	down	-2.43682	1.08948e-20	ENSCHIG00000025722	NQO1	84.84	20.0533	down	-2.0809	1.79985e-155	trans-acting	Positive
MSTRG.12158.3	2.45333	1.17333	down	-1.06413	9.74836e-25	ENSCHIG00000025722	NQO1	84.84	20.0533	down	-2.0809	1.79985e-155	trans-acting	Positive
MSTRG.12158.2	2.72	0.996667	down	-1.44842	1.33678e-30	ENSCHIG00000025722	NQO1	84.84	20.0533	down	-2.0809	1.79985e-155	trans-acting	Positive
MSTRG.12158.1	5.74667	2.36333	down	-1.2819	4.54956e-65	ENSCHIG00000025722	NQO1	84.84	20.0533	down	-2.0809	1.79985e-155	trans-acting	Positive
MSTRG.12156.1	1.75	0.623333	down	-1.48928	1.47341e-17	ENSCHIG00000025722	NQO1	84.84	20.0533	down	-2.0809	1.79985e-155	trans-acting	Positive
MSTRG.11473.1	5.44333	2.23	down	-1.28745	3.06873e-25	ENSCHIG00000025722	NQO1	84.84	20.0533	down	-2.0809	1.79985e-155	trans-acting	Positive
MSTRG.11324.3	3.56	1.46667	down	-1.27934	3.07268e-35	ENSCHIG00000025722	NQO1	84.84	20.0533	down	-2.0809	1.79985e-155	trans-acting	Positive
MSTRG.10927.2	3.38667	0.363333	down	-3.2205	1.06977e-35	ENSCHIG00000025722	NQO1	84.84	20.0533	down	-2.0809	1.79985e-155	trans-acting	Positive
MSTRG.10348.2	3.98333	1.49	down	-1.41866	1.92938e-31	ENSCHIG00000025722	NQO1	84.84	20.0533	down	-2.0809	1.79985e-155	trans-acting	Positive
MSTRG.10181.1	1.41	0.46	down	-1.61599	2.02713e-10	ENSCHIG00000025722	NQO1	84.84	20.0533	down	-2.0809	1.79985e-155	trans-acting	Positive
ENSCHIT00000007460	3.92333	1.47	down	-1.41626	1.23987e-05	ENSCHIG00000025722	NQO1	84.84	20.0533	down	-2.0809	1.79985e-155	trans-acting	Positive
ENSCHIT00000002352	1.96	0.623333	down	-1.65278	1.14915e-06	ENSCHIG00000025722	NQO1	84.84	20.0533	down	-2.0809	1.79985e-155	trans-acting	Positive
MSTRG.8870.1	0.00666667	1.04	up	7.2854	5.90147e-09	ENSCHIG00000025700	MYMK	0.05	8.21333	up	7.3599	1.64002e-12	trans-acting	Positive
MSTRG.8836.2	0.0733333	4.14	up	5.81902	9.83445e-50	ENSCHIG00000025700	MYMK	0.05	8.21333	up	7.3599	1.64002e-12	trans-acting	Positive
MSTRG.8836.1	0.02	6.02	up	8.23362	2.20116e-21	ENSCHIG00000025700	MYMK	0.05	8.21333	up	7.3599	1.64002e-12	trans-acting	Positive
MSTRG.8061.1	0.296667	0.0266667	down	-3.47573	0.0160406	ENSCHIG00000025700	MYMK	0.05	8.21333	up	7.3599	1.64002e-12	trans-acting	negative
MSTRG.7523.1	0.001	0.68	up	9.40939	1.86985e-06	ENSCHIG00000025700	MYMK	0.05	8.21333	up	7.3599	1.64002e-12	trans-acting	Positive
MSTRG.5603.1	0.001	0.353333	up	8.46489	0.000557481	ENSCHIG00000025700	MYMK	0.05	8.21333	up	7.3599	1.64002e-12	trans-acting	Positive
MSTRG.5374.1	0.001	0.253333	up	7.98489	9.03331e-05	ENSCHIG00000025700	MYMK	0.05	8.21333	up	7.3599	1.64002e-12	trans-acting	Positive
MSTRG.3694.1	0.126667	0.66	up	2.38143	3.37775e-08	ENSCHIG00000025700	MYMK	0.05	8.21333	up	7.3599	1.64002e-12	trans-acting	Positive
MSTRG.3211.1	1.22667	3.33667	up	1.44366	8.54964e-16	ENSCHIG00000025700	MYMK	0.05	8.21333	up	7.3599	1.64002e-12	trans-acting	Positive
MSTRG.14153.1	0.753333	1.69	up	1.16566	7.33156e-06	ENSCHIG00000025700	MYMK	0.05	8.21333	up	7.3599	1.64002e-12	trans-acting	Positive
MSTRG.13190.1	0.0533333	1.15	up	4.43045	0.00121353	ENSCHIG00000025700	MYMK	0.05	8.21333	up	7.3599	1.64002e-12	trans-acting	Positive
MSTRG.12657.1	0.0566667	0.2	up	1.81943	0.00503321	ENSCHIG00000025700	MYMK	0.05	8.21333	up	7.3599	1.64002e-12	trans-acting	Positive
[truncated: 15,179 more rows]

## Sheet: GM-vs-DM5
Table S12. List of lncRNA-mRNA interaction pairs from three comparisons_GM-vs-DM5
LncRNA id	Value(GM)	Value(DM5)	up/down	log2(fold change)	q value	Gene id	Symbol	Value(GM)	Value(DM5)	up/down	log2(fold change)	q value	Regulation model	Correlation
MSTRG.2912.1	11.23	22.9667	up	1.03218	2.32928e-16	ENSCHIG00000012983	MMP24	0.08	0.573333	up	2.8413	0.000747859	cis-acting	Positive
MSTRG.3694.1	0.126667	2.88	up	4.50696	2.43287e-51	ENSCHIG00000020623	PPFIBP2	0.68	3.44667	up	2.3416	5.59961e-21	cis-acting	Positive
MSTRG.4128.1	1.26	3.02	up	1.26112	0.000383728	ENSCHIG00000025785	MTHFR	2.83667	6.05667	up	1.09433	2.74928e-06	cis-acting	Positive
MSTRG.4624.1	0.001	2.16667	up	11.0813	1.08703e-05	ENSCHIG00000019988	MYL2	1.71	1146.37	up	9.38886	0	cis-acting	Positive
MSTRG.5374.1	0.001	2.46333	up	11.2664	2.03312e-14	ENSCHIG00000022668	-	0.166667	2.03	up	3.60644	1.7079e-28	cis-acting	Positive
MSTRG.6483.1	0.17	1.71	up	3.33039	2.09176e-05	ENSCHIG00000010552	RAB40B	1.14333	7.49	up	2.71172	1.02535e-39	cis-acting	Positive
MSTRG.6925.1	2.94333	1.42	down	-1.05156	4.21341e-08	ENSCHIG00000009052	SLC16A14	10.4933	3.63667	down	-1.52878	5.27778e-07	cis-acting	Positive
MSTRG.7618.8	1.92667	0.63	down	-1.61268	4.48039e-17	ENSCHIG00000021552	ANKRD33B	6.32667	2.76	down	-1.19678	0.0081093	cis-acting	Positive
MSTRG.7792.2	15.78	4.58333	down	-1.78363	4.7602e-22	MSTRG.7791	pol	85.3933	25.9733	down	-1.71709	4.34925e-16	cis-acting	Positive
ENSCHIT00000007460	3.92333	0.94	down	-2.06135	5.67408e-08	MSTRG.8015	--	19.9667	4.86667	down	-2.03659	5.37032e-74	cis-acting	Positive
MSTRG.8059.2	0.001	2.94333	up	11.5232	6.30848e-12	ENSCHIG00000018279	ADSS1	8.88	40.24	up	2.18	4.7774e-83	cis-acting	Positive
MSTRG.8061.1	0.296667	1.94667	up	2.71409	3.426e-06	ENSCHIG00000026753	-	8.08	0.001	down	-12.9801	2.33391e-18	cis-acting	negative
MSTRG.8061.1	0.296667	1.94667	up	2.71409	3.426e-06	ENSCHIG00000018279	ADSS1	8.88	40.24	up	2.18	4.7774e-83	cis-acting	Positive
MSTRG.8318.1	0.0366667	2.06667	up	5.81669	5.27993e-05	ENSCHIG00000013634	ITIH4	0.16	0.853333	up	2.41504	1.50142e-05	cis-acting	Positive
MSTRG.8870.1	0.00666667	22.3267	up	11.7095	3.11155e-23	ENSCHIG00000022410	SLC29A1	0.001	1.17667	up	10.2005	6.01872e-15	cis-acting	Positive
MSTRG.9308.1	0.343333	3.19667	up	3.21889	3.78033e-20	ENSCHIG00000016901	SOX8	0.27	2.59667	up	3.26563	7.7812e-26	cis-acting	Positive
MSTRG.9308.2	0.0633333	3.40667	up	5.74925	9.66825e-23	ENSCHIG00000016901	SOX8	0.27	2.59667	up	3.26563	7.7812e-26	cis-acting	Positive
MSTRG.10064.1	10.0233	1.82	down	-2.46135	1.23982e-55	ENSCHIG00000021440	CNNM1	13.2133	2.49333	down	-2.40585	9.74846e-52	cis-acting	Positive
MSTRG.10348.2	3.98333	1.02667	down	-1.95601	4.06034e-59	ENSCHIG00000024070	VEGFC	7.2	2.92333	down	-1.30038	2.39224e-06	cis-acting	Positive
MSTRG.10348.1	2.55333	0.603333	down	-2.08135	2.45555e-52	ENSCHIG00000024070	VEGFC	7.2	2.92333	down	-1.30038	2.39224e-06	cis-acting	Positive
MSTRG.10573.1	1.26333	0.553333	down	-1.19101	0.00416729	ENSCHIG00000015700	MAP3K21	9.31	2.11333	down	-2.13926	9.86441e-51	cis-acting	Positive
MSTRG.10666.1	0.11	2.08	up	4.24101	1.0885e-27	MSTRG.10667	Pol	0.09	2.25667	up	4.64812	1.44472e-23	cis-acting	Positive
MSTRG.11117.1	0.786667	2.15	up	1.45051	0.000414567	ENSCHIG00000016095	HES6	0.07	16.34	up	7.86684	1.28426e-19	cis-acting	Positive
MSTRG.13516.1	2.66	0.963333	down	-1.46532	0.00017259	MSTRG.13515	Pol	2.45	0.88	down	-1.47721	2.27545e-06	cis-acting	Positive
MSTRG.13513.4	2.89667	0.496667	down	-2.54404	1.77124e-35	MSTRG.13524	pol	4.55667	0.706667	down	-2.68888	2.95025e-34	cis-acting	Positive
MSTRG.9308.2	0.0633333	3.40667	up	5.74925	9.66825e-23	MSTRG.9728	VGF	12.9767	2.29	down	-2.5025	3.64019e-55	trans-acting	negative
MSTRG.9308.1	0.343333	3.19667	up	3.21889	3.78033e-20	MSTRG.9728	VGF	12.9767	2.29	down	-2.5025	3.64019e-55	trans-acting	negative
MSTRG.9142.1	0.91	2.41333	up	1.40709	3.69498e-26	MSTRG.9728	VGF	12.9767	2.29	down	-2.5025	3.64019e-55	trans-acting	negative
MSTRG.8579.3	15.3033	6.17333	down	-1.30972	2.86352e-41	MSTRG.9728	VGF	12.9767	2.29	down	-2.5025	3.64019e-55	trans-acting	Positive
MSTRG.8575.1	5.75667	2.23	down	-1.36819	1.5768e-21	MSTRG.9728	VGF	12.9767	2.29	down	-2.5025	3.64019e-55	trans-acting	Positive
MSTRG.8052.1	3.89333	0.816667	down	-2.25319	1.11031e-26	MSTRG.9728	VGF	12.9767	2.29	down	-2.5025	3.64019e-55	trans-acting	Positive
MSTRG.8015.2	11.19	2.83	down	-1.98334	2.76772e-45	MSTRG.9728	VGF	12.9767	2.29	down	-2.5025	3.64019e-55	trans-acting	Positive
MSTRG.8009.2	11.8967	2.11667	down	-2.49069	8.97548e-112	MSTRG.9728	VGF	12.9767	2.29	down	-2.5025	3.64019e-55	trans-acting	Positive
MSTRG.8009.1	9.21333	1.72667	down	-2.41573	6.16497e-29	MSTRG.9728	VGF	12.9767	2.29	down	-2.5025	3.64019e-55	trans-acting	Positive
MSTRG.8007.3	44.68	10.34	down	-2.11139	1.06532e-126	MSTRG.9728	VGF	12.9767	2.29	down	-2.5025	3.64019e-55	trans-acting	Positive
MSTRG.8007.2	23.64	5.01	down	-2.23835	1.39982e-45	MSTRG.9728	VGF	12.9767	2.29	down	-2.5025	3.64019e-55	trans-acting	Positive
MSTRG.7618.8	1.92667	0.63	down	-1.61268	4.48039e-17	MSTRG.9728	VGF	12.9767	2.29	down	-2.5025	3.64019e-55	trans-acting	Positive
MSTRG.7560.1	4.75	2.06	down	-1.20528	3.98518e-16	MSTRG.9728	VGF	12.9767	2.29	down	-2.5025	3.64019e-55	trans-acting	Positive
MSTRG.6974.1	2.48667	0.926667	down	-1.42409	5.54987e-12	MSTRG.9728	VGF	12.9767	2.29	down	-2.5025	3.64019e-55	trans-acting	Positive
MSTRG.6925.1	2.94333	1.42	down	-1.05156	4.21341e-08	MSTRG.9728	VGF	12.9767	2.29	down	-2.5025	3.64019e-55	trans-acting	Positive
MSTRG.5844.2	0.786667	2.27667	up	1.5331	1.48325e-14	MSTRG.9728	VGF	12.9767	2.29	down	-2.5025	3.64019e-55	trans-acting	negative
MSTRG.5342.1	4.79333	1.70333	down	-1.49267	2.50722e-18	MSTRG.9728	VGF	12.9767	2.29	down	-2.5025	3.64019e-55	trans-acting	Positive
MSTRG.5337.1	2.53667	0.616667	down	-2.04037	9.70662e-20	MSTRG.9728	VGF	12.9767	2.29	down	-2.5025	3.64019e-55	trans-acting	Positive
MSTRG.4853.1	2.68	5.74	up	1.09882	2.97776e-11	MSTRG.9728	VGF	12.9767	2.29	down	-2.5025	3.64019e-55	trans-acting	negative
MSTRG.2946.1	2.89	7.30333	up	1.33749	1.53237e-35	MSTRG.9728	VGF	12.9767	2.29	down	-2.5025	3.64019e-55	trans-acting	negative
MSTRG.2912.1	11.23	22.9667	up	1.03218	2.32928e-16	MSTRG.9728	VGF	12.9767	2.29	down	-2.5025	3.64019e-55	trans-acting	negative
MSTRG.2787.1	46.0233	92.49	up	1.00693	6.04664e-19	MSTRG.9728	VGF	12.9767	2.29	down	-2.5025	3.64019e-55	trans-acting	negative
MSTRG.2311.1	1.57667	0.52	down	-1.60029	0.000491343	MSTRG.9728	VGF	12.9767	2.29	down	-2.5025	3.64019e-55	trans-acting	Positive
MSTRG.1818.1	9.17667	1.93333	down	-2.24688	4.55023e-18	MSTRG.9728	VGF	12.9767	2.29	down	-2.5025	3.64019e-55	trans-acting	Positive
MSTRG.1749.1	6.15667	1.97	down	-1.64395	3.67866e-20	MSTRG.9728	VGF	12.9767	2.29	down	-2.5025	3.64019e-55	trans-acting	Positive
MSTRG.15338.1	5.09333	2.03667	down	-1.3224	1.76835e-30	MSTRG.9728	VGF	12.9767	2.29	down	-2.5025	3.64019e-55	trans-acting	Positive
MSTRG.13513.4	2.89667	0.496667	down	-2.54404	1.77124e-35	MSTRG.9728	VGF	12.9767	2.29	down	-2.5025	3.64019e-55	trans-acting	Positive
MSTRG.13480.1	0.876667	2.00333	up	1.1923	5.02849e-06	MSTRG.9728	VGF	12.9767	2.29	down	-2.5025	3.64019e-55	trans-acting	negative
MSTRG.12833.2	5.42667	2.09	down	-1.37656	1.47298e-25	MSTRG.9728	VGF	12.9767	2.29	down	-2.5025	3.64019e-55	trans-acting	Positive
MSTRG.12158.3	2.45333	0.89	down	-1.46287	3.36793e-27	MSTRG.9728	VGF	12.9767	2.29	down	-2.5025	3.64019e-55	trans-acting	Positive
MSTRG.12158.2	2.72	0.823333	down	-1.72406	6.66497e-27	MSTRG.9728	VGF	12.9767	2.29	down	-2.5025	3.64019e-55	trans-acting	Positive
MSTRG.12158.1	5.74667	1.83	down	-1.65088	3.53893e-86	MSTRG.9728	VGF	12.9767	2.29	down	-2.5025	3.64019e-55	trans-acting	Positive
MSTRG.12156.1	1.75	0.493333	down	-1.82672	1.07193e-23	MSTRG.9728	VGF	12.9767	2.29	down	-2.5025	3.64019e-55	trans-acting	Positive
MSTRG.11473.1	5.44333	2.32	down	-1.23037	1.58755e-21	MSTRG.9728	VGF	12.9767	2.29	down	-2.5025	3.64019e-55	trans-acting	Positive
MSTRG.10927.2	3.38667	0.343333	down	-3.30218	3.6091e-39	MSTRG.9728	VGF	12.9767	2.29	down	-2.5025	3.64019e-55	trans-acting	Positive
MSTRG.10348.2	3.98333	1.02667	down	-1.95601	4.06034e-59	MSTRG.9728	VGF	12.9767	2.29	down	-2.5025	3.64019e-55	trans-acting	Positive
MSTRG.10064.1	10.0233	1.82	down	-2.46135	1.23982e-55	MSTRG.9728	VGF	12.9767	2.29	down	-2.5025	3.64019e-55	trans-acting	Positive
ENSCHIT00000007460	3.92333	0.94	down	-2.06135	5.67408e-08	MSTRG.9728	VGF	12.9767	2.29	down	-2.5025	3.64019e-55	trans-acting	Positive
ENSCHIT00000002352	1.96	0.68	down	-1.52725	4.5996e-06	MSTRG.9728	VGF	12.9767	2.29	down	-2.5025	3.64019e-55	trans-acting	Positive
MSTRG.9142.1	0.91	2.41333	up	1.40709	3.69498e-26	MSTRG.9181	--	0.803333	2.10667	up	1.39089	7.17995e-05	trans-acting	Positive
MSTRG.5342.1	4.79333	1.70333	down	-1.49267	2.50722e-18	MSTRG.9181	--	0.803333	2.10667	up	1.39089	7.17995e-05	trans-acting	negative
MSTRG.2615.1	0.803333	1.79333	up	1.15857	6.16043e-09	MSTRG.9181	--	0.803333	2.10667	up	1.39089	7.17995e-05	trans-acting	Positive
MSTRG.11135.6	1.09667	2.41667	up	1.13989	1.04385e-13	MSTRG.9181	--	0.803333	2.10667	up	1.39089	7.17995e-05	trans-acting	Positive
MSTRG.8870.1	0.00666667	22.3267	up	11.7095	3.11155e-23	MSTRG.8416	Col7a1	2.95333	0.746667	down	-1.98381	2.41556e-07	trans-acting	negative
MSTRG.8836.2	0.0733333	32.33	up	8.78419	2.78338e-134	MSTRG.8416	Col7a1	2.95333	0.746667	down	-1.98381	2.41556e-07	trans-acting	negative
MSTRG.8836.1	0.02	30.87	up	10.592	8.14255e-36	MSTRG.8416	Col7a1	2.95333	0.746667	down	-1.98381	2.41556e-07	trans-acting	negative
MSTRG.8120.2	0.001	4.1	up	12.0014	6.10676e-19	MSTRG.8416	Col7a1	2.95333	0.746667	down	-1.98381	2.41556e-07	trans-acting	negative
MSTRG.8120.1	0.0266667	13.3633	up	8.96903	2.48693e-41	MSTRG.8416	Col7a1	2.95333	0.746667	down	-1.98381	2.41556e-07	trans-acting	negative
MSTRG.7791.4	4.66333	1.35667	down	-1.7813	1.73846e-24	MSTRG.8416	Col7a1	2.95333	0.746667	down	-1.98381	2.41556e-07	trans-acting	Positive
MSTRG.7791.3	6.14	1.84667	down	-1.73332	6.71691e-39	MSTRG.8416	Col7a1	2.95333	0.746667	down	-1.98381	2.41556e-07	trans-acting	Positive
MSTRG.6483.1	0.17	1.71	up	3.33039	2.09176e-05	MSTRG.8416	Col7a1	2.95333	0.746667	down	-1.98381	2.41556e-07	trans-acting	negative
MSTRG.6270.1	1.53667	4.26667	up	1.47331	2.18565e-10	MSTRG.8416	Col7a1	2.95333	0.746667	down	-1.98381	2.41556e-07	trans-acting	negative
MSTRG.612.1	0.736667	1.84333	up	1.32323	3.95081e-08	MSTRG.8416	Col7a1	2.95333	0.746667	down	-1.98381	2.41556e-07	trans-acting	negative
MSTRG.5374.1	0.001	2.46333	up	11.2664	2.03312e-14	MSTRG.8416	Col7a1	2.95333	0.746667	down	-1.98381	2.41556e-07	trans-acting	negative
MSTRG.5263.1	0.32	1.22333	up	1.93467	6.7425e-05	MSTRG.8416	Col7a1	2.95333	0.746667	down	-1.98381	2.41556e-07	trans-acting	negative
MSTRG.5262.1	0.546667	1.64667	up	1.59082	1.03282e-13	MSTRG.8416	Col7a1	2.95333	0.746667	down	-1.98381	2.41556e-07	trans-acting	negative
MSTRG.5087.1	0.00333333	2.33	up	9.44915	9.26496e-13	MSTRG.8416	Col7a1	2.95333	0.746667	down	-1.98381	2.41556e-07	trans-acting	negative
MSTRG.4363.3	4.79667	16.8567	up	1.81322	3.35498e-17	MSTRG.8416	Col7a1	2.95333	0.746667	down	-1.98381	2.41556e-07	trans-acting	negative
MSTRG.4037.1	0.001	2.92	up	11.5118	1.91323e-20	MSTRG.8416	Col7a1	2.95333	0.746667	down	-1.98381	2.41556e-07	trans-acting	negative
MSTRG.4012.1	0.356667	1.99667	up	2.48495	7.10903e-08	MSTRG.8416	Col7a1	2.95333	0.746667	down	-1.98381	2.41556e-07	trans-acting	negative
MSTRG.3722.1	0.293333	2.27333	up	2.9542	3.03539e-06	MSTRG.8416	Col7a1	2.95333	0.746667	down	-1.98381	2.41556e-07	trans-acting	negative
MSTRG.3694.1	0.126667	2.88	up	4.50696	2.43287e-51	MSTRG.8416	Col7a1	2.95333	0.746667	down	-1.98381	2.41556e-07	trans-acting	negative
MSTRG.3211.1	1.22667	10.2533	up	3.06328	3.87728e-104	MSTRG.8416	Col7a1	2.95333	0.746667	down	-1.98381	2.41556e-07	trans-acting	negative
MSTRG.3176.1	0.001	1.85	up	10.8533	6.122e-12	MSTRG.8416	Col7a1	2.95333	0.746667	down	-1.98381	2.41556e-07	trans-acting	negative
MSTRG.1942.1	2.47667	6.29333	up	1.34542	1.63734e-09	MSTRG.8416	Col7a1	2.95333	0.746667	down	-1.98381	2.41556e-07	trans-acting	negative
MSTRG.1894.1	0.03	2.27667	up	6.24582	4.9697e-21	MSTRG.8416	Col7a1	2.95333	0.746667	down	-1.98381	2.41556e-07	trans-acting	negative
MSTRG.14153.1	0.753333	5.83333	up	2.95296	4.42876e-57	MSTRG.8416	Col7a1	2.95333	0.746667	down	-1.98381	2.41556e-07	trans-acting	negative
MSTRG.13190.1	0.0533333	7.11667	up	7.06002	1.78744e-10	MSTRG.8416	Col7a1	2.95333	0.746667	down	-1.98381	2.41556e-07	trans-acting	negative
MSTRG.12657.1	0.0566667	2.67667	up	5.56179	1.67418e-56	MSTRG.8416	Col7a1	2.95333	0.746667	down	-1.98381	2.41556e-07	trans-acting	negative
MSTRG.11115.1	0.03	8.85667	up	8.20566	7.27574e-21	MSTRG.8416	Col7a1	2.95333	0.746667	down	-1.98381	2.41556e-07	trans-acting	negative
MSTRG.10559.2	1.03333	15.3767	up	3.89537	1.13072e-67	MSTRG.8416	Col7a1	2.95333	0.746667	down	-1.98381	2.41556e-07	trans-acting	negative
MSTRG.10559.1	1.35333	15.55	up	3.52233	3.62071e-14	MSTRG.8416	Col7a1	2.95333	0.746667	down	-1.98381	2.41556e-07	trans-acting	negative
MSTRG.8836.2	0.0733333	32.33	up	8.78419	2.78338e-134	MSTRG.8415	COL7A1	4.15333	1.38	down	-1.5896	1.09226e-10	trans-acting	negative
MSTRG.8836.1	0.02	30.87	up	10.592	8.14255e-36	MSTRG.8415	COL7A1	4.15333	1.38	down	-1.5896	1.09226e-10	trans-acting	negative
MSTRG.7513.2	1.34333	5.22	up	1.95823	3.44159e-09	MSTRG.8415	COL7A1	4.15333	1.38	down	-1.5896	1.09226e-10	trans-acting	negative
MSTRG.612.1	0.736667	1.84333	up	1.32323	3.95081e-08	MSTRG.8415	COL7A1	4.15333	1.38	down	-1.5896	1.09226e-10	trans-acting	negative
MSTRG.5374.1	0.001	2.46333	up	11.2664	2.03312e-14	MSTRG.8415	COL7A1	4.15333	1.38	down	-1.5896	1.09226e-10	trans-acting	negative
MSTRG.5263.1	0.32	1.22333	up	1.93467	6.7425e-05	MSTRG.8415	COL7A1	4.15333	1.38	down	-1.5896	1.09226e-10	trans-acting	negative
MSTRG.3694.1	0.126667	2.88	up	4.50696	2.43287e-51	MSTRG.8415	COL7A1	4.15333	1.38	down	-1.5896	1.09226e-10	trans-acting	negative
MSTRG.3211.1	1.22667	10.2533	up	3.06328	3.87728e-104	MSTRG.8415	COL7A1	4.15333	1.38	down	-1.5896	1.09226e-10	trans-acting	negative
MSTRG.1720.1	1.69	5.13333	up	1.60287	1.42413e-12	MSTRG.8415	COL7A1	4.15333	1.38	down	-1.5896	1.09226e-10	trans-acting	negative
MSTRG.14153.1	0.753333	5.83333	up	2.95296	4.42876e-57	MSTRG.8415	COL7A1	4.15333	1.38	down	-1.5896	1.09226e-10	trans-acting	negative
MSTRG.10559.1	1.35333	15.55	up	3.52233	3.62071e-14	MSTRG.8415	COL7A1	4.15333	1.38	down	-1.5896	1.09226e-10	trans-acting	negative
MSTRG.9828.1	11.5	2.09	down	-2.46006	0.00112189	MSTRG.8015	--	19.9667	4.86667	down	-2.03659	5.37032e-74	trans-acting	Positive
MSTRG.9308.2	0.0633333	3.40667	up	5.74925	9.66825e-23	MSTRG.8015	--	19.9667	4.86667	down	-2.03659	5.37032e-74	trans-acting	negative
MSTRG.9308.1	0.343333	3.19667	up	3.21889	3.78033e-20	MSTRG.8015	--	19.9667	4.86667	down	-2.03659	5.37032e-74	trans-acting	negative
MSTRG.8579.3	15.3033	6.17333	down	-1.30972	2.86352e-41	MSTRG.8015	--	19.9667	4.86667	down	-2.03659	5.37032e-74	trans-acting	Positive
MSTRG.8575.1	5.75667	2.23	down	-1.36819	1.5768e-21	MSTRG.8015	--	19.9667	4.86667	down	-2.03659	5.37032e-74	trans-acting	Positive
MSTRG.8052.1	3.89333	0.816667	down	-2.25319	1.11031e-26	MSTRG.8015	--	19.9667	4.86667	down	-2.03659	5.37032e-74	trans-acting	Positive
MSTRG.8015.2	11.19	2.83	down	-1.98334	2.76772e-45	MSTRG.8015	--	19.9667	4.86667	down	-2.03659	5.37032e-74	trans-acting	Positive
MSTRG.8009.2	11.8967	2.11667	down	-2.49069	8.97548e-112	MSTRG.8015	--	19.9667	4.86667	down	-2.03659	5.37032e-74	trans-acting	Positive
MSTRG.8009.1	9.21333	1.72667	down	-2.41573	6.16497e-29	MSTRG.8015	--	19.9667	4.86667	down	-2.03659	5.37032e-74	trans-acting	Positive
MSTRG.8007.3	44.68	10.34	down	-2.11139	1.06532e-126	MSTRG.8015	--	19.9667	4.86667	down	-2.03659	5.37032e-74	trans-acting	Positive
MSTRG.8007.2	23.64	5.01	down	-2.23835	1.39982e-45	MSTRG.8015	--	19.9667	4.86667	down	-2.03659	5.37032e-74	trans-acting	Positive
MSTRG.7619.1	6.07333	2.59	down	-1.22954	5.75774e-25	MSTRG.8015	--	19.9667	4.86667	down	-2.03659	5.37032e-74	trans-acting	Positive
MSTRG.7618.9	3.68667	1.66	down	-1.15113	1.33441e-10	MSTRG.8015	--	19.9667	4.86667	down	-2.03659	5.37032e-74	trans-acting	Positive
MSTRG.7618.8	1.92667	0.63	down	-1.61268	4.48039e-17	MSTRG.8015	--	19.9667	4.86667	down	-2.03659	5.37032e-74	trans-acting	Positive
MSTRG.7618.7	4.74667	2.06333	down	-1.20194	1.37283e-21	MSTRG.8015	--	19.9667	4.86667	down	-2.03659	5.37032e-74	trans-acting	Positive
MSTRG.7618.6	2.18	0.75	down	-1.53937	1.09744e-05	MSTRG.8015	--	19.9667	4.86667	down	-2.03659	5.37032e-74	trans-acting	Positive
MSTRG.7604.2	3.72	1.43667	down	-1.37258	1.70681e-10	MSTRG.8015	--	19.9667	4.86667	down	-2.03659	5.37032e-74	trans-acting	Positive
MSTRG.7560.1	4.75	2.06	down	-1.20528	3.98518e-16	MSTRG.8015	--	19.9667	4.86667	down	-2.03659	5.37032e-74	trans-acting	Positive
MSTRG.6974.1	2.48667	0.926667	down	-1.42409	5.54987e-12	MSTRG.8015	--	19.9667	4.86667	down	-2.03659	5.37032e-74	trans-acting	Positive
MSTRG.5844.2	0.786667	2.27667	up	1.5331	1.48325e-14	MSTRG.8015	--	19.9667	4.86667	down	-2.03659	5.37032e-74	trans-acting	negative
MSTRG.5342.1	4.79333	1.70333	down	-1.49267	2.50722e-18	MSTRG.8015	--	19.9667	4.86667	down	-2.03659	5.37032e-74	trans-acting	Positive
MSTRG.5337.1	2.53667	0.616667	down	-2.04037	9.70662e-20	MSTRG.8015	--	19.9667	4.86667	down	-2.03659	5.37032e-74	trans-acting	Positive
MSTRG.4853.1	2.68	5.74	up	1.09882	2.97776e-11	MSTRG.8015	--	19.9667	4.86667	down	-2.03659	5.37032e-74	trans-acting	negative
MSTRG.3722.2	0.0566667	1.39333	up	4.6199	0.000106359	MSTRG.8015	--	19.9667	4.86667	down	-2.03659	5.37032e-74	trans-acting	negative
MSTRG.2946.1	2.89	7.30333	up	1.33749	1.53237e-35	MSTRG.8015	--	19.9667	4.86667	down	-2.03659	5.37032e-74	trans-acting	negative
MSTRG.2912.1	11.23	22.9667	up	1.03218	2.32928e-16	MSTRG.8015	--	19.9667	4.86667	down	-2.03659	5.37032e-74	trans-acting	negative
MSTRG.2787.1	46.0233	92.49	up	1.00693	6.04664e-19	MSTRG.8015	--	19.9667	4.86667	down	-2.03659	5.37032e-74	trans-acting	negative
MSTRG.2311.1	1.57667	0.52	down	-1.60029	0.000491343	MSTRG.8015	--	19.9667	4.86667	down	-2.03659	5.37032e-74	trans-acting	Positive
MSTRG.1818.1	9.17667	1.93333	down	-2.24688	4.55023e-18	MSTRG.8015	--	19.9667	4.86667	down	-2.03659	5.37032e-74	trans-acting	Positive
MSTRG.1749.1	6.15667	1.97	down	-1.64395	3.67866e-20	MSTRG.8015	--	19.9667	4.86667	down	-2.03659	5.37032e-74	trans-acting	Positive
MSTRG.15338.1	5.09333	2.03667	down	-1.3224	1.76835e-30	MSTRG.8015	--	19.9667	4.86667	down	-2.03659	5.37032e-74	trans-acting	Positive
MSTRG.14998.1	3.22	0.996667	down	-1.69188	2.56514e-18	MSTRG.8015	--	19.9667	4.86667	down	-2.03659	5.37032e-74	trans-acting	Positive
MSTRG.13523.1	3.36333	0.666667	down	-2.33485	4.9027e-25	MSTRG.8015	--	19.9667	4.86667	down	-2.03659	5.37032e-74	trans-acting	Positive
MSTRG.13521.2	1.76333	0.633333	down	-1.47727	9.44664e-15	MSTRG.8015	--	19.9667	4.86667	down	-2.03659	5.37032e-74	trans-acting	Positive
MSTRG.13521.1	3.47333	1.04333	down	-1.73512	4.75331e-31	MSTRG.8015	--	19.9667	4.86667	down	-2.03659	5.37032e-74	trans-acting	Positive
MSTRG.13520.2	1.65333	0.426667	down	-1.9542	7.89128e-11	MSTRG.8015	--	19.9667	4.86667	down	-2.03659	5.37032e-74	trans-acting	Positive
MSTRG.13518.1	3.58	0.84	down	-2.0915	1.21638e-13	MSTRG.8015	--	19.9667	4.86667	down	-2.03659	5.37032e-74	trans-acting	Positive
MSTRG.13513.5	5.67333	2.16333	down	-1.39094	1.35161e-17	MSTRG.8015	--	19.9667	4.86667	down	-2.03659	5.37032e-74	trans-acting	Positive
MSTRG.13513.4	2.89667	0.496667	down	-2.54404	1.77124e-35	MSTRG.8015	--	19.9667	4.86667	down	-2.03659	5.37032e-74	trans-acting	Positive
MSTRG.13513.3	2.68667	0.496667	down	-2.43547	1.08066e-11	MSTRG.8015	--	19.9667	4.86667	down	-2.03659	5.37032e-74	trans-acting	Positive
MSTRG.13480.1	0.876667	2.00333	up	1.1923	5.02849e-06	MSTRG.8015	--	19.9667	4.86667	down	-2.03659	5.37032e-74	trans-acting	negative
MSTRG.13228.4	2.74333	0.603333	down	-2.1849	3.12753e-18	MSTRG.8015	--	19.9667	4.86667	down	-2.03659	5.37032e-74	trans-acting	Positive
MSTRG.13004.1	2.39667	1.13	down	-1.08471	1.78722e-15	MSTRG.8015	--	19.9667	4.86667	down	-2.03659	5.37032e-74	trans-acting	Positive
MSTRG.13003.1	1.71333	0.78	down	-1.13526	2.84978e-07	MSTRG.8015	--	19.9667	4.86667	down	-2.03659	5.37032e-74	trans-acting	Positive
MSTRG.12833.2	5.42667	2.09	down	-1.37656	1.47298e-25	MSTRG.8015	--	19.9667	4.86667	down	-2.03659	5.37032e-74	trans-acting	Positive
MSTRG.1273.2	1.26333	4.03667	up	1.67593	3.44028e-12	MSTRG.8015	--	19.9667	4.86667	down	-2.03659	5.37032e-74	trans-acting	negative
MSTRG.12158.3	2.45333	0.89	down	-1.46287	3.36793e-27	MSTRG.8015	--	19.9667	4.86667	down	-2.03659	5.37032e-74	trans-acting	Positive
MSTRG.12158.2	2.72	0.823333	down	-1.72406	6.66497e-27	MSTRG.8015	--	19.9667	4.86667	down	-2.03659	5.37032e-74	trans-acting	Positive
MSTRG.12158.1	5.74667	1.83	down	-1.65088	3.53893e-86	MSTRG.8015	--	19.9667	4.86667	down	-2.03659	5.37032e-74	trans-acting	Positive
MSTRG.12156.1	1.75	0.493333	down	-1.82672	1.07193e-23	MSTRG.8015	--	19.9667	4.86667	down	-2.03659	5.37032e-74	trans-acting	Positive
MSTRG.11473.1	5.44333	2.32	down	-1.23037	1.58755e-21	MSTRG.8015	--	19.9667	4.86667	down	-2.03659	5.37032e-74	trans-acting	Positive
MSTRG.11324.3	3.56	1.6	down	-1.15381	1.82973e-27	MSTRG.8015	--	19.9667	4.86667	down	-2.03659	5.37032e-74	trans-acting	Positive
MSTRG.10927.2	3.38667	0.343333	down	-3.30218	3.6091e-39	MSTRG.8015	--	19.9667	4.86667	down	-2.03659	5.37032e-74	trans-acting	Positive
MSTRG.10348.2	3.98333	1.02667	down	-1.95601	4.06034e-59	MSTRG.8015	--	19.9667	4.86667	down	-2.03659	5.37032e-74	trans-acting	Positive
MSTRG.10348.1	2.55333	0.603333	down	-2.08135	2.45555e-52	MSTRG.8015	--	19.9667	4.86667	down	-2.03659	5.37032e-74	trans-acting	Positive
MSTRG.10181.1	1.41	0.513333	down	-1.45773	7.25187e-11	MSTRG.8015	--	19.9667	4.86667	down	-2.03659	5.37032e-74	trans-acting	Positive
MSTRG.10064.1	10.0233	1.82	down	-2.46135	1.23982e-55	MSTRG.8015	--	19.9667	4.86667	down	-2.03659	5.37032e-74	trans-acting	Positive
ENSCHIT00000007460	3.92333	0.94	down	-2.06135	5.67408e-08	MSTRG.8015	--	19.9667	4.86667	down	-2.03659	5.37032e-74	trans-acting	Positive
ENSCHIT00000006965	2.97667	1.05333	down	-1.49874	5.57168e-12	MSTRG.8015	--	19.9667	4.86667	down	-2.03659	5.37032e-74	trans-acting	Positive
ENSCHIT00000002352	1.96	0.68	down	-1.52725	4.5996e-06	MSTRG.8015	--	19.9667	4.86667	down	-2.03659	5.37032e-74	trans-acting	Positive
MSTRG.9828.1	11.5	2.09	down	-2.46006	0.00112189	MSTRG.8006	--	43.89	10.2167	down	-2.10297	1.78648e-223	trans-acting	Positive
MSTRG.9308.2	0.0633333	3.40667	up	5.74925	9.66825e-23	MSTRG.8006	--	43.89	10.2167	down	-2.10297	1.78648e-223	trans-acting	negative
MSTRG.9308.1	0.343333	3.19667	up	3.21889	3.78033e-20	MSTRG.8006	--	43.89	10.2167	down	-2.10297	1.78648e-223	trans-acting	negative
MSTRG.9142.1	0.91	2.41333	up	1.40709	3.69498e-26	MSTRG.8006	--	43.89	10.2167	down	-2.10297	1.78648e-223	trans-acting	negative
MSTRG.8579.3	15.3033	6.17333	down	-1.30972	2.86352e-41	MSTRG.8006	--	43.89	10.2167	down	-2.10297	1.78648e-223	trans-acting	Positive
MSTRG.8575.1	5.75667	2.23	down	-1.36819	1.5768e-21	MSTRG.8006	--	43.89	10.2167	down	-2.10297	1.78648e-223	trans-acting	Positive
MSTRG.8052.1	3.89333	0.816667	down	-2.25319	1.11031e-26	MSTRG.8006	--	43.89	10.2167	down	-2.10297	1.78648e-223	trans-acting	Positive
MSTRG.8015.2	11.19	2.83	down	-1.98334	2.76772e-45	MSTRG.8006	--	43.89	10.2167	down	-2.10297	1.78648e-223	trans-acting	Positive
MSTRG.8009.2	11.8967	2.11667	down	-2.49069	8.97548e-112	MSTRG.8006	--	43.89	10.2167	down	-2.10297	1.78648e-223	trans-acting	Positive
MSTRG.8009.1	9.21333	1.72667	down	-2.41573	6.16497e-29	MSTRG.8006	--	43.89	10.2167	down	-2.10297	1.78648e-223	trans-acting	Positive
MSTRG.8007.3	44.68	10.34	down	-2.11139	1.06532e-126	MSTRG.8006	--	43.89	10.2167	down	-2.10297	1.78648e-223	trans-acting	Positive
MSTRG.8007.2	23.64	5.01	down	-2.23835	1.39982e-45	MSTRG.8006	--	43.89	10.2167	down	-2.10297	1.78648e-223	trans-acting	Positive
MSTRG.7619.1	6.07333	2.59	down	-1.22954	5.75774e-25	MSTRG.8006	--	43.89	10.2167	down	-2.10297	1.78648e-223	trans-acting	Positive
MSTRG.7618.9	3.68667	1.66	down	-1.15113	1.33441e-10	MSTRG.8006	--	43.89	10.2167	down	-2.10297	1.78648e-223	trans-acting	Positive
MSTRG.7618.8	1.92667	0.63	down	-1.61268	4.48039e-17	MSTRG.8006	--	43.89	10.2167	down	-2.10297	1.78648e-223	trans-acting	Positive
MSTRG.7618.7	4.74667	2.06333	down	-1.20194	1.37283e-21	MSTRG.8006	--	43.89	10.2167	down	-2.10297	1.78648e-223	trans-acting	Positive
MSTRG.7560.1	4.75	2.06	down	-1.20528	3.98518e-16	MSTRG.8006	--	43.89	10.2167	down	-2.10297	1.78648e-223	trans-acting	Positive
MSTRG.6974.1	2.48667	0.926667	down	-1.42409	5.54987e-12	MSTRG.8006	--	43.89	10.2167	down	-2.10297	1.78648e-223	trans-acting	Positive
MSTRG.5342.1	4.79333	1.70333	down	-1.49267	2.50722e-18	MSTRG.8006	--	43.89	10.2167	down	-2.10297	1.78648e-223	trans-acting	Positive
MSTRG.5337.1	2.53667	0.616667	down	-2.04037	9.70662e-20	MSTRG.8006	--	43.89	10.2167	down	-2.10297	1.78648e-223	trans-acting	Positive
MSTRG.4853.1	2.68	5.74	up	1.09882	2.97776e-11	MSTRG.8006	--	43.89	10.2167	down	-2.10297	1.78648e-223	trans-acting	negative
MSTRG.3722.2	0.0566667	1.39333	up	4.6199	0.000106359	MSTRG.8006	--	43.89	10.2167	down	-2.10297	1.78648e-223	trans-acting	negative
MSTRG.2946.1	2.89	7.30333	up	1.33749	1.53237e-35	MSTRG.8006	--	43.89	10.2167	down	-2.10297	1.78648e-223	trans-acting	negative
MSTRG.2912.1	11.23	22.9667	up	1.03218	2.32928e-16	MSTRG.8006	--	43.89	10.2167	down	-2.10297	1.78648e-223	trans-acting	negative
MSTRG.2787.1	46.0233	92.49	up	1.00693	6.04664e-19	MSTRG.8006	--	43.89	10.2167	down	-2.10297	1.78648e-223	trans-acting	negative
MSTRG.1818.1	9.17667	1.93333	down	-2.24688	4.55023e-18	MSTRG.8006	--	43.89	10.2167	down	-2.10297	1.78648e-223	trans-acting	Positive
MSTRG.1749.1	6.15667	1.97	down	-1.64395	3.67866e-20	MSTRG.8006	--	43.89	10.2167	down	-2.10297	1.78648e-223	trans-acting	Positive
MSTRG.15338.1	5.09333	2.03667	down	-1.3224	1.76835e-30	MSTRG.8006	--	43.89	10.2167	down	-2.10297	1.78648e-223	trans-acting	Positive
MSTRG.14998.1	3.22	0.996667	down	-1.69188	2.56514e-18	MSTRG.8006	--	43.89	10.2167	down	-2.10297	1.78648e-223	trans-acting	Positive
MSTRG.13523.1	3.36333	0.666667	down	-2.33485	4.9027e-25	MSTRG.8006	--	43.89	10.2167	down	-2.10297	1.78648e-223	trans-acting	Positive
MSTRG.13521.2	1.76333	0.633333	down	-1.47727	9.44664e-15	MSTRG.8006	--	43.89	10.2167	down	-2.10297	1.78648e-223	trans-acting	Positive
MSTRG.13521.1	3.47333	1.04333	down	-1.73512	4.75331e-31	MSTRG.8006	--	43.89	10.2167	down	-2.10297	1.78648e-223	trans-acting	Positive
MSTRG.13520.2	1.65333	0.426667	down	-1.9542	7.89128e-11	MSTRG.8006	--	43.89	10.2167	down	-2.10297	1.78648e-223	trans-acting	Positive
MSTRG.13518.1	3.58	0.84	down	-2.0915	1.21638e-13	MSTRG.8006	--	43.89	10.2167	down	-2.10297	1.78648e-223	trans-acting	Positive
MSTRG.13513.5	5.67333	2.16333	down	-1.39094	1.35161e-17	MSTRG.8006	--	43.89	10.2167	down	-2.10297	1.78648e-223	trans-acting	Positive
MSTRG.13513.4	2.89667	0.496667	down	-2.54404	1.77124e-35	MSTRG.8006	--	43.89	10.2167	down	-2.10297	1.78648e-223	trans-acting	Positive
MSTRG.13513.3	2.68667	0.496667	down	-2.43547	1.08066e-11	MSTRG.8006	--	43.89	10.2167	down	-2.10297	1.78648e-223	trans-acting	Positive
MSTRG.13480.1	0.876667	2.00333	up	1.1923	5.02849e-06	MSTRG.8006	--	43.89	10.2167	down	-2.10297	1.78648e-223	trans-acting	negative
MSTRG.13228.4	2.74333	0.603333	down	-2.1849	3.12753e-18	MSTRG.8006	--	43.89	10.2167	down	-2.10297	1.78648e-223	trans-acting	Positive
MSTRG.13004.1	2.39667	1.13	down	-1.08471	1.78722e-15	MSTRG.8006	--	43.89	10.2167	down	-2.10297	1.78648e-223	trans-acting	Positive
MSTRG.12833.2	5.42667	2.09	down	-1.37656	1.47298e-25	MSTRG.8006	--	43.89	10.2167	down	-2.10297	1.78648e-223	trans-acting	Positive
MSTRG.1273.2	1.26333	4.03667	up	1.67593	3.44028e-12	MSTRG.8006	--	43.89	10.2167	down	-2.10297	1.78648e-223	trans-acting	negative
MSTRG.12158.3	2.45333	0.89	down	-1.46287	3.36793e-27	MSTRG.8006	--	43.89	10.2167	down	-2.10297	1.78648e-223	trans-acting	Positive
MSTRG.12158.2	2.72	0.823333	down	-1.72406	6.66497e-27	MSTRG.8006	--	43.89	10.2167	down	-2.10297	1.78648e-223	trans-acting	Positive
MSTRG.12158.1	5.74667	1.83	down	-1.65088	3.53893e-86	MSTRG.8006	--	43.89	10.2167	down	-2.10297	1.78648e-223	trans-acting	Positive
MSTRG.12156.1	1.75	0.493333	down	-1.82672	1.07193e-23	MSTRG.8006	--	43.89	10.2167	down	-2.10297	1.78648e-223	trans-acting	Positive
MSTRG.11473.1	5.44333	2.32	down	-1.23037	1.58755e-21	MSTRG.8006	--	43.89	10.2167	down	-2.10297	1.78648e-223	trans-acting	Positive
MSTRG.10927.2	3.38667	0.343333	down	-3.30218	3.6091e-39	MSTRG.8006	--	43.89	10.2167	down	-2.10297	1.78648e-223	trans-acting	Positive
MSTRG.10348.2	3.98333	1.02667	down	-1.95601	4.06034e-59	MSTRG.8006	--	43.89	10.2167	down	-2.10297	1.78648e-223	trans-acting	Positive
MSTRG.10348.1	2.55333	0.603333	down	-2.08135	2.45555e-52	MSTRG.8006	--	43.89	10.2167	down	-2.10297	1.78648e-223	trans-acting	Positive
MSTRG.10064.1	10.0233	1.82	down	-2.46135	1.23982e-55	MSTRG.8006	--	43.89	10.2167	down	-2.10297	1.78648e-223	trans-acting	Positive
ENSCHIT00000007460	3.92333	0.94	down	-2.06135	5.67408e-08	MSTRG.8006	--	43.89	10.2167	down	-2.10297	1.78648e-223	trans-acting	Positive
ENSCHIT00000006965	2.97667	1.05333	down	-1.49874	5.57168e-12	MSTRG.8006	--	43.89	10.2167	down	-2.10297	1.78648e-223	trans-acting	Positive
MSTRG.7792.2	15.78	4.58333	down	-1.78363	4.7602e-22	MSTRG.7791	pol	85.3933	25.9733	down	-1.71709	4.34925e-16	trans-acting	Positive
MSTRG.7791.4	4.66333	1.35667	down	-1.7813	1.73846e-24	MSTRG.7791	pol	85.3933	25.9733	down	-1.71709	4.34925e-16	trans-acting	Positive
MSTRG.7791.3	6.14	1.84667	down	-1.73332	6.71691e-39	MSTRG.7791	pol	85.3933	25.9733	down	-1.71709	4.34925e-16	trans-acting	Positive
MSTRG.3722.1	0.293333	2.27333	up	2.9542	3.03539e-06	MSTRG.7791	pol	85.3933	25.9733	down	-1.71709	4.34925e-16	trans-acting	negative
MSTRG.1747.8	4.68333	1.70333	down	-1.45917	1.23496e-26	MSTRG.7791	pol	85.3933	25.9733	down	-1.71709	4.34925e-16	trans-acting	Positive
MSTRG.9308.2	0.0633333	3.40667	up	5.74925	9.66825e-23	MSTRG.7672	--	0.593333	1.89667	up	1.67655	9.49473e-06	trans-acting	Positive
MSTRG.9308.1	0.343333	3.19667	up	3.21889	3.78033e-20	MSTRG.7672	--	0.593333	1.89667	up	1.67655	9.49473e-06	trans-acting	Positive
MSTRG.9142.1	0.91	2.41333	up	1.40709	3.69498e-26	MSTRG.7672	--	0.593333	1.89667	up	1.67655	9.49473e-06	trans-acting	Positive
MSTRG.8579.3	15.3033	6.17333	down	-1.30972	2.86352e-41	MSTRG.7672	--	0.593333	1.89667	up	1.67655	9.49473e-06	trans-acting	negative
MSTRG.8575.1	5.75667	2.23	down	-1.36819	1.5768e-21	MSTRG.7672	--	0.593333	1.89667	up	1.67655	9.49473e-06	trans-acting	negative
MSTRG.8015.2	11.19	2.83	down	-1.98334	2.76772e-45	MSTRG.7672	--	0.593333	1.89667	up	1.67655	9.49473e-06	trans-acting	negative
MSTRG.8009.2	11.8967	2.11667	down	-2.49069	8.97548e-112	MSTRG.7672	--	0.593333	1.89667	up	1.67655	9.49473e-06	trans-acting	negative
MSTRG.8009.1	9.21333	1.72667	down	-2.41573	6.16497e-29	MSTRG.7672	--	0.593333	1.89667	up	1.67655	9.49473e-06	trans-acting	negative
MSTRG.8007.3	44.68	10.34	down	-2.11139	1.06532e-126	MSTRG.7672	--	0.593333	1.89667	up	1.67655	9.49473e-06	trans-acting	negative
MSTRG.8007.2	23.64	5.01	down	-2.23835	1.39982e-45	MSTRG.7672	--	0.593333	1.89667	up	1.67655	9.49473e-06	trans-acting	negative
MSTRG.7618.7	4.74667	2.06333	down	-1.20194	1.37283e-21	MSTRG.7672	--	0.593333	1.89667	up	1.67655	9.49473e-06	trans-acting	negative
MSTRG.6974.1	2.48667	0.926667	down	-1.42409	5.54987e-12	MSTRG.7672	--	0.593333	1.89667	up	1.67655	9.49473e-06	trans-acting	negative
MSTRG.5337.1	2.53667	0.616667	down	-2.04037	9.70662e-20	MSTRG.7672	--	0.593333	1.89667	up	1.67655	9.49473e-06	trans-acting	negative
MSTRG.2946.1	2.89	7.30333	up	1.33749	1.53237e-35	MSTRG.7672	--	0.593333	1.89667	up	1.67655	9.49473e-06	trans-acting	Positive
MSTRG.2912.1	11.23	22.9667	up	1.03218	2.32928e-16	MSTRG.7672	--	0.593333	1.89667	up	1.67655	9.49473e-06	trans-acting	Positive
MSTRG.2266.1	2.10333	0.753333	down	-1.48132	0.000435316	MSTRG.7672	--	0.593333	1.89667	up	1.67655	9.49473e-06	trans-acting	negative
MSTRG.1818.1	9.17667	1.93333	down	-2.24688	4.55023e-18	MSTRG.7672	--	0.593333	1.89667	up	1.67655	9.49473e-06	trans-acting	negative
MSTRG.1749.1	6.15667	1.97	down	-1.64395	3.67866e-20	MSTRG.7672	--	0.593333	1.89667	up	1.67655	9.49473e-06	trans-acting	negative
MSTRG.15338.1	5.09333	2.03667	down	-1.3224	1.76835e-30	MSTRG.7672	--	0.593333	1.89667	up	1.67655	9.49473e-06	trans-acting	negative
MSTRG.14573.1	0.38	1.79333	up	2.23857	3.65388e-13	MSTRG.7672	--	0.593333	1.89667	up	1.67655	9.49473e-06	trans-acting	Positive
MSTRG.13523.1	3.36333	0.666667	down	-2.33485	4.9027e-25	MSTRG.7672	--	0.593333	1.89667	up	1.67655	9.49473e-06	trans-acting	negative
MSTRG.13521.2	1.76333	0.633333	down	-1.47727	9.44664e-15	MSTRG.7672	--	0.593333	1.89667	up	1.67655	9.49473e-06	trans-acting	negative
MSTRG.13521.1	3.47333	1.04333	down	-1.73512	4.75331e-31	MSTRG.7672	--	0.593333	1.89667	up	1.67655	9.49473e-06	trans-acting	negative
MSTRG.13518.1	3.58	0.84	down	-2.0915	1.21638e-13	MSTRG.7672	--	0.593333	1.89667	up	1.67655	9.49473e-06	trans-acting	negative
MSTRG.13513.5	5.67333	2.16333	down	-1.39094	1.35161e-17	MSTRG.7672	--	0.593333	1.89667	up	1.67655	9.49473e-06	trans-acting	negative
MSTRG.13513.4	2.89667	0.496667	down	-2.54404	1.77124e-35	MSTRG.7672	--	0.593333	1.89667	up	1.67655	9.49473e-06	trans-acting	negative
MSTRG.13513.3	2.68667	0.496667	down	-2.43547	1.08066e-11	MSTRG.7672	--	0.593333	1.89667	up	1.67655	9.49473e-06	trans-acting	negative
MSTRG.12158.3	2.45333	0.89	down	-1.46287	3.36793e-27	MSTRG.7672	--	0.593333	1.89667	up	1.67655	9.49473e-06	trans-acting	negative
MSTRG.12158.2	2.72	0.823333	down	-1.72406	6.66497e-27	MSTRG.7672	--	0.593333	1.89667	up	1.67655	9.49473e-06	trans-acting	negative
MSTRG.12158.1	5.74667	1.83	down	-1.65088	3.53893e-86	MSTRG.7672	--	0.593333	1.89667	up	1.67655	9.49473e-06	trans-acting	negative
MSTRG.10348.2	3.98333	1.02667	down	-1.95601	4.06034e-59	MSTRG.7672	--	0.593333	1.89667	up	1.67655	9.49473e-06	trans-acting	negative
MSTRG.10064.1	10.0233	1.82	down	-2.46135	1.23982e-55	MSTRG.7672	--	0.593333	1.89667	up	1.67655	9.49473e-06	trans-acting	negative
ENSCHIT00000006965	2.97667	1.05333	down	-1.49874	5.57168e-12	MSTRG.7672	--	0.593333	1.89667	up	1.67655	9.49473e-06	trans-acting	negative
MSTRG.9828.1	11.5	2.09	down	-2.46006	0.00112189	MSTRG.7606	--	6.05667	2.38667	down	-1.34353	9.66209e-14	trans-acting	Positive
MSTRG.9670.7	3.61	1.70333	down	-1.08364	9.56004e-08	MSTRG.7606	--	6.05667	2.38667	down	-1.34353	9.66209e-14	trans-acting	Positive
MSTRG.9308.1	0.343333	3.19667	up	3.21889	3.78033e-20	MSTRG.7606	--	6.05667	2.38667	down	-1.34353	9.66209e-14	trans-acting	negative
MSTRG.8579.3	15.3033	6.17333	down	-1.30972	2.86352e-41	MSTRG.7606	--	6.05667	2.38667	down	-1.34353	9.66209e-14	trans-acting	Positive
MSTRG.8575.1	5.75667	2.23	down	-1.36819	1.5768e-21	MSTRG.7606	--	6.05667	2.38667	down	-1.34353	9.66209e-14	trans-acting	Positive
MSTRG.8052.1	3.89333	0.816667	down	-2.25319	1.11031e-26	MSTRG.7606	--	6.05667	2.38667	down	-1.34353	9.66209e-14	trans-acting	Positive
MSTRG.8015.2	11.19	2.83	down	-1.98334	2.76772e-45	MSTRG.7606	--	6.05667	2.38667	down	-1.34353	9.66209e-14	trans-acting	Positive
MSTRG.8009.2	11.8967	2.11667	down	-2.49069	8.97548e-112	MSTRG.7606	--	6.05667	2.38667	down	-1.34353	9.66209e-14	trans-acting	Positive
MSTRG.8009.1	9.21333	1.72667	down	-2.41573	6.16497e-29	MSTRG.7606	--	6.05667	2.38667	down	-1.34353	9.66209e-14	trans-acting	Positive
MSTRG.8007.3	44.68	10.34	down	-2.11139	1.06532e-126	MSTRG.7606	--	6.05667	2.38667	down	-1.34353	9.66209e-14	trans-acting	Positive
MSTRG.8007.2	23.64	5.01	down	-2.23835	1.39982e-45	MSTRG.7606	--	6.05667	2.38667	down	-1.34353	9.66209e-14	trans-acting	Positive
MSTRG.7619.1	6.07333	2.59	down	-1.22954	5.75774e-25	MSTRG.7606	--	6.05667	2.38667	down	-1.34353	9.66209e-14	trans-acting	Positive
MSTRG.7618.9	3.68667	1.66	down	-1.15113	1.33441e-10	MSTRG.7606	--	6.05667	2.38667	down	-1.34353	9.66209e-14	trans-acting	Positive
MSTRG.7618.8	1.92667	0.63	down	-1.61268	4.48039e-17	MSTRG.7606	--	6.05667	2.38667	down	-1.34353	9.66209e-14	trans-acting	Positive
MSTRG.7618.7	4.74667	2.06333	down	-1.20194	1.37283e-21	MSTRG.7606	--	6.05667	2.38667	down	-1.34353	9.66209e-14	trans-acting	Positive
MSTRG.7618.6	2.18	0.75	down	-1.53937	1.09744e-05	MSTRG.7606	--	6.05667	2.38667	down	-1.34353	9.66209e-14	trans-acting	Positive
MSTRG.7604.2	3.72	1.43667	down	-1.37258	1.70681e-10	MSTRG.7606	--	6.05667	2.38667	down	-1.34353	9.66209e-14	trans-acting	Positive
MSTRG.7192.1	2.07667	0.783333	down	-1.40657	1.20641e-08	MSTRG.7606	--	6.05667	2.38667	down	-1.34353	9.66209e-14	trans-acting	Positive
MSTRG.6974.1	2.48667	0.926667	down	-1.42409	5.54987e-12	MSTRG.7606	--	6.05667	2.38667	down	-1.34353	9.66209e-14	trans-acting	Positive
MSTRG.3722.2	0.0566667	1.39333	up	4.6199	0.000106359	MSTRG.7606	--	6.05667	2.38667	down	-1.34353	9.66209e-14	trans-acting	negative
MSTRG.2912.1	11.23	22.9667	up	1.03218	2.32928e-16	MSTRG.7606	--	6.05667	2.38667	down	-1.34353	9.66209e-14	trans-acting	negative
MSTRG.2266.1	2.10333	0.753333	down	-1.48132	0.000435316	MSTRG.7606	--	6.05667	2.38667	down	-1.34353	9.66209e-14	trans-acting	Positive
MSTRG.1818.1	9.17667	1.93333	down	-2.24688	4.55023e-18	MSTRG.7606	--	6.05667	2.38667	down	-1.34353	9.66209e-14	trans-acting	Positive
MSTRG.15338.1	5.09333	2.03667	down	-1.3224	1.76835e-30	MSTRG.7606	--	6.05667	2.38667	down	-1.34353	9.66209e-14	trans-acting	Positive
MSTRG.14998.1	3.22	0.996667	down	-1.69188	2.56514e-18	MSTRG.7606	--	6.05667	2.38667	down	-1.34353	9.66209e-14	trans-acting	Positive
MSTRG.13523.1	3.36333	0.666667	down	-2.33485	4.9027e-25	MSTRG.7606	--	6.05667	2.38667	down	-1.34353	9.66209e-14	trans-acting	Positive
MSTRG.13521.2	1.76333	0.633333	down	-1.47727	9.44664e-15	MSTRG.7606	--	6.05667	2.38667	down	-1.34353	9.66209e-14	trans-acting	Positive
MSTRG.13521.1	3.47333	1.04333	down	-1.73512	4.75331e-31	MSTRG.7606	--	6.05667	2.38667	down	-1.34353	9.66209e-14	trans-acting	Positive
MSTRG.13520.1	3.57667	0.993333	down	-1.84827	6.6218e-06	MSTRG.7606	--	6.05667	2.38667	down	-1.34353	9.66209e-14	trans-acting	Positive
MSTRG.13518.1	3.58	0.84	down	-2.0915	1.21638e-13	MSTRG.7606	--	6.05667	2.38667	down	-1.34353	9.66209e-14	trans-acting	Positive
MSTRG.13514.1	1.89333	0.633333	down	-1.57989	2.31459e-09	MSTRG.7606	--	6.05667	2.38667	down	-1.34353	9.66209e-14	trans-acting	Positive
MSTRG.13513.5	5.67333	2.16333	down	-1.39094	1.35161e-17	MSTRG.7606	--	6.05667	2.38667	down	-1.34353	9.66209e-14	trans-acting	Positive
MSTRG.13513.4	2.89667	0.496667	down	-2.54404	1.77124e-35	MSTRG.7606	--	6.05667	2.38667	down	-1.34353	9.66209e-14	trans-acting	Positive
MSTRG.13513.3	2.68667	0.496667	down	-2.43547	1.08066e-11	MSTRG.7606	--	6.05667	2.38667	down	-1.34353	9.66209e-14	trans-acting	Positive
MSTRG.13480.1	0.876667	2.00333	up	1.1923	5.02849e-06	MSTRG.7606	--	6.05667	2.38667	down	-1.34353	9.66209e-14	trans-acting	negative
MSTRG.13228.4	2.74333	0.603333	down	-2.1849	3.12753e-18	MSTRG.7606	--	6.05667	2.38667	down	-1.34353	9.66209e-14	trans-acting	Positive
MSTRG.13004.1	2.39667	1.13	down	-1.08471	1.78722e-15	MSTRG.7606	--	6.05667	2.38667	down	-1.34353	9.66209e-14	trans-acting	Positive
MSTRG.13003.1	1.71333	0.78	down	-1.13526	2.84978e-07	MSTRG.7606	--	6.05667	2.38667	down	-1.34353	9.66209e-14	trans-acting	Positive
MSTRG.12158.3	2.45333	0.89	down	-1.46287	3.36793e-27	MSTRG.7606	--	6.05667	2.38667	down	-1.34353	9.66209e-14	trans-acting	Positive
MSTRG.12158.2	2.72	0.823333	down	-1.72406	6.66497e-27	MSTRG.7606	--	6.05667	2.38667	down	-1.34353	9.66209e-14	trans-acting	Positive
MSTRG.12158.1	5.74667	1.83	down	-1.65088	3.53893e-86	MSTRG.7606	--	6.05667	2.38667	down	-1.34353	9.66209e-14	trans-acting	Positive
MSTRG.12156.1	1.75	0.493333	down	-1.82672	1.07193e-23	MSTRG.7606	--	6.05667	2.38667	down	-1.34353	9.66209e-14	trans-acting	Positive
MSTRG.11324.3	3.56	1.6	down	-1.15381	1.82973e-27	MSTRG.7606	--	6.05667	2.38667	down	-1.34353	9.66209e-14	trans-acting	Positive
MSTRG.11324.1	2.45333	1.16667	down	-1.07235	1.42523e-28	MSTRG.7606	--	6.05667	2.38667	down	-1.34353	9.66209e-14	trans-acting	Positive
MSTRG.10927.2	3.38667	0.343333	down	-3.30218	3.6091e-39	MSTRG.7606	--	6.05667	2.38667	down	-1.34353	9.66209e-14	trans-acting	Positive
MSTRG.10348.2	3.98333	1.02667	down	-1.95601	4.06034e-59	MSTRG.7606	--	6.05667	2.38667	down	-1.34353	9.66209e-14	trans-acting	Positive
MSTRG.10181.1	1.41	0.513333	down	-1.45773	7.25187e-11	MSTRG.7606	--	6.05667	2.38667	down	-1.34353	9.66209e-14	trans-acting	Positive
ENSCHIT00000006969	3.95333	1.78	down	-1.15119	0.00166725	MSTRG.7606	--	6.05667	2.38667	down	-1.34353	9.66209e-14	trans-acting	Positive
ENSCHIT00000006967	2.97	1.10333	down	-1.42859	5.5675e-06	MSTRG.7606	--	6.05667	2.38667	down	-1.34353	9.66209e-14	trans-acting	Positive
ENSCHIT00000006965	2.97667	1.05333	down	-1.49874	5.57168e-12	MSTRG.7606	--	6.05667	2.38667	down	-1.34353	9.66209e-14	trans-acting	Positive
ENSCHIT00000002352	1.96	0.68	down	-1.52725	4.5996e-06	MSTRG.7606	--	6.05667	2.38667	down	-1.34353	9.66209e-14	trans-acting	Positive
MSTRG.9670.7	3.61	1.70333	down	-1.08364	9.56004e-08	MSTRG.7605	--	8.58667	3.80333	down	-1.17483	8.32321e-06	trans-acting	Positive
MSTRG.8579.3	15.3033	6.17333	down	-1.30972	2.86352e-41	MSTRG.7605	--	8.58667	3.80333	down	-1.17483	8.32321e-06	trans-acting	Positive
MSTRG.8575.1	5.75667	2.23	down	-1.36819	1.5768e-21	MSTRG.7605	--	8.58667	3.80333	down	-1.17483	8.32321e-06	trans-acting	Positive
MSTRG.8015.2	11.19	2.83	down	-1.98334	2.76772e-45	MSTRG.7605	--	8.58667	3.80333	down	-1.17483	8.32321e-06	trans-acting	Positive
MSTRG.8009.1	9.21333	1.72667	down	-2.41573	6.16497e-29	MSTRG.7605	--	8.58667	3.80333	down	-1.17483	8.32321e-06	trans-acting	Positive
MSTRG.8007.2	23.64	5.01	down	-2.23835	1.39982e-45	MSTRG.7605	--	8.58667	3.80333	down	-1.17483	8.32321e-06	trans-acting	Positive
MSTRG.7619.1	6.07333	2.59	down	-1.22954	5.75774e-25	MSTRG.7605	--	8.58667	3.80333	down	-1.17483	8.32321e-06	trans-acting	Positive
MSTRG.7618.9	3.68667	1.66	down	-1.15113	1.33441e-10	MSTRG.7605	--	8.58667	3.80333	down	-1.17483	8.32321e-06	trans-acting	Positive
MSTRG.7618.7	4.74667	2.06333	down	-1.20194	1.37283e-21	MSTRG.7605	--	8.58667	3.80333	down	-1.17483	8.32321e-06	trans-acting	Positive
MSTRG.7618.6	2.18	0.75	down	-1.53937	1.09744e-05	MSTRG.7605	--	8.58667	3.80333	down	-1.17483	8.32321e-06	trans-acting	Positive
MSTRG.7604.2	3.72	1.43667	down	-1.37258	1.70681e-10	MSTRG.7605	--	8.58667	3.80333	down	-1.17483	8.32321e-06	trans-acting	Positive
MSTRG.7192.1	2.07667	0.783333	down	-1.40657	1.20641e-08	MSTRG.7605	--	8.58667	3.80333	down	-1.17483	8.32321e-06	trans-acting	Positive
MSTRG.6974.1	2.48667	0.926667	down	-1.42409	5.54987e-12	MSTRG.7605	--	8.58667	3.80333	down	-1.17483	8.32321e-06	trans-acting	Positive
MSTRG.3722.2	0.0566667	1.39333	up	4.6199	0.000106359	MSTRG.7605	--	8.58667	3.80333	down	-1.17483	8.32321e-06	trans-acting	negative
MSTRG.2266.1	2.10333	0.753333	down	-1.48132	0.000435316	MSTRG.7605	--	8.58667	3.80333	down	-1.17483	8.32321e-06	trans-acting	Positive
MSTRG.15338.1	5.09333	2.03667	down	-1.3224	1.76835e-30	MSTRG.7605	--	8.58667	3.80333	down	-1.17483	8.32321e-06	trans-acting	Positive
MSTRG.14998.1	3.22	0.996667	down	-1.69188	2.56514e-18	MSTRG.7605	--	8.58667	3.80333	down	-1.17483	8.32321e-06	trans-acting	Positive
MSTRG.13523.1	3.36333	0.666667	down	-2.33485	4.9027e-25	MSTRG.7605	--	8.58667	3.80333	down	-1.17483	8.32321e-06	trans-acting	Positive
MSTRG.13521.2	1.76333	0.633333	down	-1.47727	9.44664e-15	MSTRG.7605	--	8.58667	3.80333	down	-1.17483	8.32321e-06	trans-acting	Positive
MSTRG.13521.1	3.47333	1.04333	down	-1.73512	4.75331e-31	MSTRG.7605	--	8.58667	3.80333	down	-1.17483	8.32321e-06	trans-acting	Positive
MSTRG.13520.1	3.57667	0.993333	down	-1.84827	6.6218e-06	MSTRG.7605	--	8.58667	3.80333	down	-1.17483	8.32321e-06	trans-acting	Positive
MSTRG.13519.1	3.19333	0.876667	down	-1.86496	1.95714e-08	MSTRG.7605	--	8.58667	3.80333	down	-1.17483	8.32321e-06	trans-acting	Positive
MSTRG.13518.1	3.58	0.84	down	-2.0915	1.21638e-13	MSTRG.7605	--	8.58667	3.80333	down	-1.17483	8.32321e-06	trans-acting	Positive
MSTRG.13514.1	1.89333	0.633333	down	-1.57989	2.31459e-09	MSTRG.7605	--	8.58667	3.80333	down	-1.17483	8.32321e-06	trans-acting	Positive
MSTRG.13513.5	5.67333	2.16333	down	-1.39094	1.35161e-17	MSTRG.7605	--	8.58667	3.80333	down	-1.17483	8.32321e-06	trans-acting	Positive
MSTRG.13513.4	2.89667	0.496667	down	-2.54404	1.77124e-35	MSTRG.7605	--	8.58667	3.80333	down	-1.17483	8.32321e-06	trans-acting	Positive
MSTRG.13513.3	2.68667	0.496667	down	-2.43547	1.08066e-11	MSTRG.7605	--	8.58667	3.80333	down	-1.17483	8.32321e-06	trans-acting	Positive
MSTRG.13228.4	2.74333	0.603333	down	-2.1849	3.12753e-18	MSTRG.7605	--	8.58667	3.80333	down	-1.17483	8.32321e-06	trans-acting	Positive
MSTRG.13004.1	2.39667	1.13	down	-1.08471	1.78722e-15	MSTRG.7605	--	8.58667	3.80333	down	-1.17483	8.32321e-06	trans-acting	Positive
MSTRG.13003.1	1.71333	0.78	down	-1.13526	2.84978e-07	MSTRG.7605	--	8.58667	3.80333	down	-1.17483	8.32321e-06	trans-acting	Positive
MSTRG.12158.1	5.74667	1.83	down	-1.65088	3.53893e-86	MSTRG.7605	--	8.58667	3.80333	down	-1.17483	8.32321e-06	trans-acting	Positive
MSTRG.11324.3	3.56	1.6	down	-1.15381	1.82973e-27	MSTRG.7605	--	8.58667	3.80333	down	-1.17483	8.32321e-06	trans-acting	Positive
MSTRG.11324.1	2.45333	1.16667	down	-1.07235	1.42523e-28	MSTRG.7605	--	8.58667	3.80333	down	-1.17483	8.32321e-06	trans-acting	Positive
MSTRG.10348.2	3.98333	1.02667	down	-1.95601	4.06034e-59	MSTRG.7605	--	8.58667	3.80333	down	-1.17483	8.32321e-06	trans-acting	Positive
MSTRG.10181.1	1.41	0.513333	down	-1.45773	7.25187e-11	MSTRG.7605	--	8.58667	3.80333	down	-1.17483	8.32321e-06	trans-acting	Positive
ENSCHIT00000006967	2.97	1.10333	down	-1.42859	5.5675e-06	MSTRG.7605	--	8.58667	3.80333	down	-1.17483	8.32321e-06	trans-acting	Positive
ENSCHIT00000006965	2.97667	1.05333	down	-1.49874	5.57168e-12	MSTRG.7605	--	8.58667	3.80333	down	-1.17483	8.32321e-06	trans-acting	Positive
MSTRG.9670.7	3.61	1.70333	down	-1.08364	9.56004e-08	MSTRG.7604	Pol	7.06	2.82333	down	-1.32227	0.000172637	trans-acting	Positive
MSTRG.8579.3	15.3033	6.17333	down	-1.30972	2.86352e-41	MSTRG.7604	Pol	7.06	2.82333	down	-1.32227	0.000172637	trans-acting	Positive
MSTRG.8015.2	11.19	2.83	down	-1.98334	2.76772e-45	MSTRG.7604	Pol	7.06	2.82333	down	-1.32227	0.000172637	trans-acting	Positive
MSTRG.7619.1	6.07333	2.59	down	-1.22954	5.75774e-25	MSTRG.7604	Pol	7.06	2.82333	down	-1.32227	0.000172637	trans-acting	Positive
MSTRG.7618.7	4.74667	2.06333	down	-1.20194	1.37283e-21	MSTRG.7604	Pol	7.06	2.82333	down	-1.32227	0.000172637	trans-acting	Positive
MSTRG.7604.2	3.72	1.43667	down	-1.37258	1.70681e-10	MSTRG.7604	Pol	7.06	2.82333	down	-1.32227	0.000172637	trans-acting	Positive
MSTRG.3722.2	0.0566667	1.39333	up	4.6199	0.000106359	MSTRG.7604	Pol	7.06	2.82333	down	-1.32227	0.000172637	trans-acting	negative
MSTRG.15338.1	5.09333	2.03667	down	-1.3224	1.76835e-30	MSTRG.7604	Pol	7.06	2.82333	down	-1.32227	0.000172637	trans-acting	Positive
MSTRG.13523.1	3.36333	0.666667	down	-2.33485	4.9027e-25	MSTRG.7604	Pol	7.06	2.82333	down	-1.32227	0.000172637	trans-acting	Positive
MSTRG.13521.2	1.76333	0.633333	down	-1.47727	9.44664e-15	MSTRG.7604	Pol	7.06	2.82333	down	-1.32227	0.000172637	trans-acting	Positive
MSTRG.13521.1	3.47333	1.04333	down	-1.73512	4.75331e-31	MSTRG.7604	Pol	7.06	2.82333	down	-1.32227	0.000172637	trans-acting	Positive
MSTRG.13520.1	3.57667	0.993333	down	-1.84827	6.6218e-06	MSTRG.7604	Pol	7.06	2.82333	down	-1.32227	0.000172637	trans-acting	Positive
MSTRG.13519.1	3.19333	0.876667	down	-1.86496	1.95714e-08	MSTRG.7604	Pol	7.06	2.82333	down	-1.32227	0.000172637	trans-acting	Positive
MSTRG.13518.1	3.58	0.84	down	-2.0915	1.21638e-13	MSTRG.7604	Pol	7.06	2.82333	down	-1.32227	0.000172637	trans-acting	Positive
MSTRG.13514.1	1.89333	0.633333	down	-1.57989	2.31459e-09	MSTRG.7604	Pol	7.06	2.82333	down	-1.32227	0.000172637	trans-acting	Positive
MSTRG.13513.5	5.67333	2.16333	down	-1.39094	1.35161e-17	MSTRG.7604	Pol	7.06	2.82333	down	-1.32227	0.000172637	trans-acting	Positive
MSTRG.13513.4	2.89667	0.496667	down	-2.54404	1.77124e-35	MSTRG.7604	Pol	7.06	2.82333	down	-1.32227	0.000172637	trans-acting	Positive
MSTRG.13513.3	2.68667	0.496667	down	-2.43547	1.08066e-11	MSTRG.7604	Pol	7.06	2.82333	down	-1.32227	0.000172637	trans-acting	Positive
MSTRG.13004.1	2.39667	1.13	down	-1.08471	1.78722e-15	MSTRG.7604	Pol	7.06	2.82333	down	-1.32227	0.000172637	trans-acting	Positive
MSTRG.13003.1	1.71333	0.78	down	-1.13526	2.84978e-07	MSTRG.7604	Pol	7.06	2.82333	down	-1.32227	0.000172637	trans-acting	Positive
MSTRG.11324.3	3.56	1.6	down	-1.15381	1.82973e-27	MSTRG.7604	Pol	7.06	2.82333	down	-1.32227	0.000172637	trans-acting	Positive
MSTRG.10348.2	3.98333	1.02667	down	-1.95601	4.06034e-59	MSTRG.7604	Pol	7.06	2.82333	down	-1.32227	0.000172637	trans-acting	Positive
MSTRG.10181.1	1.41	0.513333	down	-1.45773	7.25187e-11	MSTRG.7604	Pol	7.06	2.82333	down	-1.32227	0.000172637	trans-acting	Positive
ENSCHIT00000006967	2.97	1.10333	down	-1.42859	5.5675e-06	MSTRG.7604	Pol	7.06	2.82333	down	-1.32227	0.000172637	trans-acting	Positive
ENSCHIT00000006965	2.97667	1.05333	down	-1.49874	5.57168e-12	MSTRG.7604	Pol	7.06	2.82333	down	-1.32227	0.000172637	trans-acting	Positive
MSTRG.8870.1	0.00666667	22.3267	up	11.7095	3.11155e-23	MSTRG.6400	FZD2	5.99333	18.8133	up	1.65032	2.79643e-27	trans-acting	Positive
MSTRG.8836.2	0.0733333	32.33	up	8.78419	2.78338e-134	MSTRG.6400	FZD2	5.99333	18.8133	up	1.65032	2.79643e-27	trans-acting	Positive
MSTRG.8836.1	0.02	30.87	up	10.592	8.14255e-36	MSTRG.6400	FZD2	5.99333	18.8133	up	1.65032	2.79643e-27	trans-acting	Positive
MSTRG.8120.2	0.001	4.1	up	12.0014	6.10676e-19	MSTRG.6400	FZD2	5.99333	18.8133	up	1.65032	2.79643e-27	trans-acting	Positive
MSTRG.8120.1	0.0266667	13.3633	up	8.96903	2.48693e-41	MSTRG.6400	FZD2	5.99333	18.8133	up	1.65032	2.79643e-27	trans-acting	Positive
MSTRG.8061.1	0.296667	1.94667	up	2.71409	3.426e-06	MSTRG.6400	FZD2	5.99333	18.8133	up	1.65032	2.79643e-27	trans-acting	Positive
MSTRG.8059.2	0.001	2.94333	up	11.5232	6.30848e-12	MSTRG.6400	FZD2	5.99333	18.8133	up	1.65032	2.79643e-27	trans-acting	Positive
MSTRG.7613.1	0.506667	3.2	up	2.65896	2.56746e-61	MSTRG.6400	FZD2	5.99333	18.8133	up	1.65032	2.79643e-27	trans-acting	Positive
MSTRG.612.1	0.736667	1.84333	up	1.32323	3.95081e-08	MSTRG.6400	FZD2	5.99333	18.8133	up	1.65032	2.79643e-27	trans-acting	Positive
MSTRG.5603.1	0.001	22.1267	up	14.4335	1.68244e-22	MSTRG.6400	FZD2	5.99333	18.8133	up	1.65032	2.79643e-27	trans-acting	Positive
MSTRG.5374.1	0.001	2.46333	up	11.2664	2.03312e-14	MSTRG.6400	FZD2	5.99333	18.8133	up	1.65032	2.79643e-27	trans-acting	Positive
MSTRG.5263.1	0.32	1.22333	up	1.93467	6.7425e-05	MSTRG.6400	FZD2	5.99333	18.8133	up	1.65032	2.79643e-27	trans-acting	Positive
MSTRG.5262.1	0.546667	1.64667	up	1.59082	1.03282e-13	MSTRG.6400	FZD2	5.99333	18.8133	up	1.65032	2.79643e-27	trans-acting	Positive
MSTRG.5087.1	0.00333333	2.33	up	9.44915	9.26496e-13	MSTRG.6400	FZD2	5.99333	18.8133	up	1.65032	2.79643e-27	trans-acting	Positive
MSTRG.4363.3	4.79667	16.8567	up	1.81322	3.35498e-17	MSTRG.6400	FZD2	5.99333	18.8133	up	1.65032	2.79643e-27	trans-acting	Positive
MSTRG.4183.1	0.001	3.11	up	11.6027	2.01826e-10	MSTRG.6400	FZD2	5.99333	18.8133	up	1.65032	2.79643e-27	trans-acting	Positive
MSTRG.4037.1	0.001	2.92	up	11.5118	1.91323e-20	MSTRG.6400	FZD2	5.99333	18.8133	up	1.65032	2.79643e-27	trans-acting	Positive
MSTRG.3694.1	0.126667	2.88	up	4.50696	2.43287e-51	MSTRG.6400	FZD2	5.99333	18.8133	up	1.65032	2.79643e-27	trans-acting	Positive
MSTRG.3176.1	0.001	1.85	up	10.8533	6.122e-12	MSTRG.6400	FZD2	5.99333	18.8133	up	1.65032	2.79643e-27	trans-acting	Positive
MSTRG.2667.1	0.08	1.49	up	4.21917	7.50637e-12	MSTRG.6400	FZD2	5.99333	18.8133	up	1.65032	2.79643e-27	trans-acting	Positive
MSTRG.1894.1	0.03	2.27667	up	6.24582	4.9697e-21	MSTRG.6400	FZD2	5.99333	18.8133	up	1.65032	2.79643e-27	trans-acting	Positive
MSTRG.1856.1	0.00666667	1.84	up	8.10852	9.31184e-10	MSTRG.6400	FZD2	5.99333	18.8133	up	1.65032	2.79643e-27	trans-acting	Positive
MSTRG.14817.1	0.001	1.48	up	10.5314	1.80133e-07	MSTRG.6400	FZD2	5.99333	18.8133	up	1.65032	2.79643e-27	trans-acting	Positive
MSTRG.14601.1	0.0466667	1.52	up	5.02554	6.75455e-08	MSTRG.6400	FZD2	5.99333	18.8133	up	1.65032	2.79643e-27	trans-acting	Positive
MSTRG.14153.1	0.753333	5.83333	up	2.95296	4.42876e-57	MSTRG.6400	FZD2	5.99333	18.8133	up	1.65032	2.79643e-27	trans-acting	Positive
MSTRG.13440.1	0.03	2.99333	up	6.64065	4.95598e-09	MSTRG.6400	FZD2	5.99333	18.8133	up	1.65032	2.79643e-27	trans-acting	Positive
MSTRG.13190.1	0.0533333	7.11667	up	7.06002	1.78744e-10	MSTRG.6400	FZD2	5.99333	18.8133	up	1.65032	2.79643e-27	trans-acting	Positive
MSTRG.12657.1	0.0566667	2.67667	up	5.56179	1.67418e-56	MSTRG.6400	FZD2	5.99333	18.8133	up	1.65032	2.79643e-27	trans-acting	Positive
MSTRG.11115.1	0.03	8.85667	up	8.20566	7.27574e-21	MSTRG.6400	FZD2	5.99333	18.8133	up	1.65032	2.79643e-27	trans-acting	Positive
MSTRG.10559.2	1.03333	15.3767	up	3.89537	1.13072e-67	MSTRG.6400	FZD2	5.99333	18.8133	up	1.65032	2.79643e-27	trans-acting	Positive
MSTRG.10559.1	1.35333	15.55	up	3.52233	3.62071e-14	MSTRG.6400	FZD2	5.99333	18.8133	up	1.65032	2.79643e-27	trans-acting	Positive
MSTRG.10387.1	0.15	0.976667	up	2.7029	0.000387221	MSTRG.6400	FZD2	5.99333	18.8133	up	1.65032	2.79643e-27	trans-acting	Positive
MSTRG.10342.1	0.126667	1.54	up	3.60382	9.36318e-22	MSTRG.6400	FZD2	5.99333	18.8133	up	1.65032	2.79643e-27	trans-acting	Positive
ENSCHIT00000011242	0.00666667	0.25	up	5.22882	0.000327581	MSTRG.6400	FZD2	5.99333	18.8133	up	1.65032	2.79643e-27	trans-acting	Positive
ENSCHIT00000006349	0.001	0.31	up	8.27612	1.64923e-06	MSTRG.6400	FZD2	5.99333	18.8133	up	1.65032	2.79643e-27	trans-acting	Positive
ENSCHIT00000005425	0.001	0.0733333	up	6.1964	0.00536606	MSTRG.6400	FZD2	5.99333	18.8133	up	1.65032	2.79643e-27	trans-acting	Positive
MSTRG.9142.1	0.91	2.41333	up	1.40709	3.69498e-26	MSTRG.4925	CES1	4.63	1.98	down	-1.22551	2.37544e-06	trans-acting	negative
MSTRG.7791.3	6.14	1.84667	down	-1.73332	6.71691e-39	MSTRG.4925	CES1	4.63	1.98	down	-1.22551	2.37544e-06	trans-acting	Positive
MSTRG.7560.1	4.75	2.06	down	-1.20528	3.98518e-16	MSTRG.4925	CES1	4.63	1.98	down	-1.22551	2.37544e-06	trans-acting	Positive
MSTRG.65.1	0.11	1.45333	up	3.72379	2.72739e-05	MSTRG.4925	CES1	4.63	1.98	down	-1.22551	2.37544e-06	trans-acting	negative
MSTRG.6270.1	1.53667	4.26667	up	1.47331	2.18565e-10	MSTRG.4925	CES1	4.63	1.98	down	-1.22551	2.37544e-06	trans-acting	negative
MSTRG.5342.1	4.79333	1.70333	down	-1.49267	2.50722e-18	MSTRG.4925	CES1	4.63	1.98	down	-1.22551	2.37544e-06	trans-acting	Positive
MSTRG.4924.1	5.54	1.29667	down	-2.09508	0.00120289	MSTRG.4925	CES1	4.63	1.98	down	-1.22551	2.37544e-06	trans-acting	Positive
MSTRG.4012.1	0.356667	1.99667	up	2.48495	7.10903e-08	MSTRG.4925	CES1	4.63	1.98	down	-1.22551	2.37544e-06	trans-acting	negative
MSTRG.3722.1	0.293333	2.27333	up	2.9542	3.03539e-06	MSTRG.4925	CES1	4.63	1.98	down	-1.22551	2.37544e-06	trans-acting	negative
MSTRG.2946.1	2.89	7.30333	up	1.33749	1.53237e-35	MSTRG.4925	CES1	4.63	1.98	down	-1.22551	2.37544e-06	trans-acting	negative
MSTRG.12833.2	5.42667	2.09	down	-1.37656	1.47298e-25	MSTRG.4925	CES1	4.63	1.98	down	-1.22551	2.37544e-06	trans-acting	Positive
MSTRG.1273.2	1.26333	4.03667	up	1.67593	3.44028e-12	MSTRG.4925	CES1	4.63	1.98	down	-1.22551	2.37544e-06	trans-acting	negative
MSTRG.10849.1	5.96667	2.77	down	-1.10704	9.59515e-11	MSTRG.4925	CES1	4.63	1.98	down	-1.22551	2.37544e-06	trans-acting	Positive
MSTRG.10348.1	2.55333	0.603333	down	-2.08135	2.45555e-52	MSTRG.4925	CES1	4.63	1.98	down	-1.22551	2.37544e-06	trans-acting	Positive
MSTRG.10064.1	10.0233	1.82	down	-2.46135	1.23982e-55	MSTRG.4925	CES1	4.63	1.98	down	-1.22551	2.37544e-06	trans-acting	Positive
MSTRG.9142.1	0.91	2.41333	up	1.40709	3.69498e-26	MSTRG.4767	SPRY1	2.34333	11.88	up	2.3419	2.01518e-90	trans-acting	Positive
MSTRG.8009.2	11.8967	2.11667	down	-2.49069	8.97548e-112	MSTRG.4767	SPRY1	2.34333	11.88	up	2.3419	2.01518e-90	trans-acting	negative
MSTRG.7791.3	6.14	1.84667	down	-1.73332	6.71691e-39	MSTRG.4767	SPRY1	2.34333	11.88	up	2.3419	2.01518e-90	trans-acting	negative
MSTRG.7560.1	4.75	2.06	down	-1.20528	3.98518e-16	MSTRG.4767	SPRY1	2.34333	11.88	up	2.3419	2.01518e-90	trans-acting	negative
MSTRG.6974.1	2.48667	0.926667	down	-1.42409	5.54987e-12	MSTRG.4767	SPRY1	2.34333	11.88	up	2.3419	2.01518e-90	trans-acting	negative
MSTRG.6270.1	1.53667	4.26667	up	1.47331	2.18565e-10	MSTRG.4767	SPRY1	2.34333	11.88	up	2.3419	2.01518e-90	trans-acting	Positive
MSTRG.5342.1	4.79333	1.70333	down	-1.49267	2.50722e-18	MSTRG.4767	SPRY1	2.34333	11.88	up	2.3419	2.01518e-90	trans-acting	negative
MSTRG.4012.1	0.356667	1.99667	up	2.48495	7.10903e-08	MSTRG.4767	SPRY1	2.34333	11.88	up	2.3419	2.01518e-90	trans-acting	Positive
MSTRG.3722.1	0.293333	2.27333	up	2.9542	3.03539e-06	MSTRG.4767	SPRY1	2.34333	11.88	up	2.3419	2.01518e-90	trans-acting	Positive
MSTRG.2946.1	2.89	7.30333	up	1.33749	1.53237e-35	MSTRG.4767	SPRY1	2.34333	11.88	up	2.3419	2.01518e-90	trans-acting	Positive
MSTRG.1749.1	6.15667	1.97	down	-1.64395	3.67866e-20	MSTRG.4767	SPRY1	2.34333	11.88	up	2.3419	2.01518e-90	trans-acting	negative
MSTRG.1747.8	4.68333	1.70333	down	-1.45917	1.23496e-26	MSTRG.4767	SPRY1	2.34333	11.88	up	2.3419	2.01518e-90	trans-acting	negative
MSTRG.14573.1	0.38	1.79333	up	2.23857	3.65388e-13	MSTRG.4767	SPRY1	2.34333	11.88	up	2.3419	2.01518e-90	trans-acting	Positive
MSTRG.12833.2	5.42667	2.09	down	-1.37656	1.47298e-25	MSTRG.4767	SPRY1	2.34333	11.88	up	2.3419	2.01518e-90	trans-acting	negative
MSTRG.1273.2	1.26333	4.03667	up	1.67593	3.44028e-12	MSTRG.4767	SPRY1	2.34333	11.88	up	2.3419	2.01518e-90	trans-acting	Positive
MSTRG.10849.1	5.96667	2.77	down	-1.10704	9.59515e-11	MSTRG.4767	SPRY1	2.34333	11.88	up	2.3419	2.01518e-90	trans-acting	negative
MSTRG.10348.1	2.55333	0.603333	down	-2.08135	2.45555e-52	MSTRG.4767	SPRY1	2.34333	11.88	up	2.3419	2.01518e-90	trans-acting	negative
MSTRG.10064.1	10.0233	1.82	down	-2.46135	1.23982e-55	MSTRG.4767	SPRY1	2.34333	11.88	up	2.3419	2.01518e-90	trans-acting	negative
MSTRG.8836.1	0.02	30.87	up	10.592	8.14255e-36	MSTRG.4535	--	0.926667	3.38667	up	1.86974	1.47974e-27	trans-acting	Positive
MSTRG.8521.1	3.41333	6.92667	up	1.02098	0.000281511	MSTRG.4535	--	0.926667	3.38667	up	1.86974	1.47974e-27	trans-acting	Positive
MSTRG.7791.3	6.14	1.84667	down	-1.73332	6.71691e-39	MSTRG.4535	--	0.926667	3.38667	up	1.86974	1.47974e-27	trans-acting	negative
MSTRG.6270.1	1.53667	4.26667	up	1.47331	2.18565e-10	MSTRG.4535	--	0.926667	3.38667	up	1.86974	1.47974e-27	trans-acting	Positive
MSTRG.612.1	0.736667	1.84333	up	1.32323	3.95081e-08	MSTRG.4535	--	0.926667	3.38667	up	1.86974	1.47974e-27	trans-acting	Positive
MSTRG.5263.1	0.32	1.22333	up	1.93467	6.7425e-05	MSTRG.4535	--	0.926667	3.38667	up	1.86974	1.47974e-27	trans-acting	Positive
MSTRG.5262.1	0.546667	1.64667	up	1.59082	1.03282e-13	MSTRG.4535	--	0.926667	3.38667	up	1.86974	1.47974e-27	trans-acting	Positive
MSTRG.4924.1	5.54	1.29667	down	-2.09508	0.00120289	MSTRG.4535	--	0.926667	3.38667	up	1.86974	1.47974e-27	trans-acting	negative
MSTRG.4012.1	0.356667	1.99667	up	2.48495	7.10903e-08	MSTRG.4535	--	0.926667	3.38667	up	1.86974	1.47974e-27	trans-acting	Positive
MSTRG.3722.1	0.293333	2.27333	up	2.9542	3.03539e-06	MSTRG.4535	--	0.926667	3.38667	up	1.86974	1.47974e-27	trans-acting	Positive
MSTRG.3694.1	0.126667	2.88	up	4.50696	2.43287e-51	MSTRG.4535	--	0.926667	3.38667	up	1.86974	1.47974e-27	trans-acting	Positive
MSTRG.3211.1	1.22667	10.2533	up	3.06328	3.87728e-104	MSTRG.4535	--	0.926667	3.38667	up	1.86974	1.47974e-27	trans-acting	Positive
MSTRG.2946.1	2.89	7.30333	up	1.33749	1.53237e-35	MSTRG.4535	--	0.926667	3.38667	up	1.86974	1.47974e-27	trans-acting	Positive
MSTRG.1720.1	1.69	5.13333	up	1.60287	1.42413e-12	MSTRG.4535	--	0.926667	3.38667	up	1.86974	1.47974e-27	trans-acting	Positive
MSTRG.14573.1	0.38	1.79333	up	2.23857	3.65388e-13	MSTRG.4535	--	0.926667	3.38667	up	1.86974	1.47974e-27	trans-acting	Positive
MSTRG.14153.1	0.753333	5.83333	up	2.95296	4.42876e-57	MSTRG.4535	--	0.926667	3.38667	up	1.86974	1.47974e-27	trans-acting	Positive
MSTRG.12833.2	5.42667	2.09	down	-1.37656	1.47298e-25	MSTRG.4535	--	0.926667	3.38667	up	1.86974	1.47974e-27	trans-acting	negative
MSTRG.10348.1	2.55333	0.603333	down	-2.08135	2.45555e-52	MSTRG.4535	--	0.926667	3.38667	up	1.86974	1.47974e-27	trans-acting	negative
MSTRG.10064.1	10.0233	1.82	down	-2.46135	1.23982e-55	MSTRG.4535	--	0.926667	3.38667	up	1.86974	1.47974e-27	trans-acting	negative
MSTRG.8870.1	0.00666667	22.3267	up	11.7095	3.11155e-23	MSTRG.2562	GJD4	0.03	33.9067	up	10.1424	3.44023e-33	trans-acting	Positive
MSTRG.8836.2	0.0733333	32.33	up	8.78419	2.78338e-134	MSTRG.2562	GJD4	0.03	33.9067	up	10.1424	3.44023e-33	trans-acting	Positive
MSTRG.8836.1	0.02	30.87	up	10.592	8.14255e-36	MSTRG.2562	GJD4	0.03	33.9067	up	10.1424	3.44023e-33	trans-acting	Positive
MSTRG.8539.2	0.001	3.47667	up	11.7635	8.96712e-09	MSTRG.2562	GJD4	0.03	33.9067	up	10.1424	3.44023e-33	trans-acting	Positive
MSTRG.8120.2	0.001	4.1	up	12.0014	6.10676e-19	MSTRG.2562	GJD4	0.03	33.9067	up	10.1424	3.44023e-33	trans-acting	Positive
MSTRG.8120.1	0.0266667	13.3633	up	8.96903	2.48693e-41	MSTRG.2562	GJD4	0.03	33.9067	up	10.1424	3.44023e-33	trans-acting	Positive
MSTRG.8061.1	0.296667	1.94667	up	2.71409	3.426e-06	MSTRG.2562	GJD4	0.03	33.9067	up	10.1424	3.44023e-33	trans-acting	Positive
MSTRG.8059.2	0.001	2.94333	up	11.5232	6.30848e-12	MSTRG.2562	GJD4	0.03	33.9067	up	10.1424	3.44023e-33	trans-acting	Positive
MSTRG.7613.1	0.506667	3.2	up	2.65896	2.56746e-61	MSTRG.2562	GJD4	0.03	33.9067	up	10.1424	3.44023e-33	trans-acting	Positive
MSTRG.6483.1	0.17	1.71	up	3.33039	2.09176e-05	MSTRG.2562	GJD4	0.03	33.9067	up	10.1424	3.44023e-33	trans-acting	Positive
MSTRG.612.1	0.736667	1.84333	up	1.32323	3.95081e-08	MSTRG.2562	GJD4	0.03	33.9067	up	10.1424	3.44023e-33	trans-acting	Positive
MSTRG.5603.1	0.001	22.1267	up	14.4335	1.68244e-22	MSTRG.2562	GJD4	0.03	33.9067	up	10.1424	3.44023e-33	trans-acting	Positive
MSTRG.5374.1	0.001	2.46333	up	11.2664	2.03312e-14	MSTRG.2562	GJD4	0.03	33.9067	up	10.1424	3.44023e-33	trans-acting	Positive
MSTRG.5274.3	0.156667	3.10667	up	4.3096	2.14378e-07	MSTRG.2562	GJD4	0.03	33.9067	up	10.1424	3.44023e-33	trans-acting	Positive
MSTRG.5263.1	0.32	1.22333	up	1.93467	6.7425e-05	MSTRG.2562	GJD4	0.03	33.9067	up	10.1424	3.44023e-33	trans-acting	Positive
MSTRG.5087.1	0.00333333	2.33	up	9.44915	9.26496e-13	MSTRG.2562	GJD4	0.03	33.9067	up	10.1424	3.44023e-33	trans-acting	Positive
MSTRG.4624.1	0.001	2.16667	up	11.0813	1.08703e-05	MSTRG.2562	GJD4	0.03	33.9067	up	10.1424	3.44023e-33	trans-acting	Positive
MSTRG.4363.3	4.79667	16.8567	up	1.81322	3.35498e-17	MSTRG.2562	GJD4	0.03	33.9067	up	10.1424	3.44023e-33	trans-acting	Positive
MSTRG.4183.1	0.001	3.11	up	11.6027	2.01826e-10	MSTRG.2562	GJD4	0.03	33.9067	up	10.1424	3.44023e-33	trans-acting	Positive
MSTRG.4037.1	0.001	2.92	up	11.5118	1.91323e-20	MSTRG.2562	GJD4	0.03	33.9067	up	10.1424	3.44023e-33	trans-acting	Positive
MSTRG.3694.1	0.126667	2.88	up	4.50696	2.43287e-51	MSTRG.2562	GJD4	0.03	33.9067	up	10.1424	3.44023e-33	trans-acting	Positive
MSTRG.3176.1	0.001	1.85	up	10.8533	6.122e-12	MSTRG.2562	GJD4	0.03	33.9067	up	10.1424	3.44023e-33	trans-acting	Positive
MSTRG.2667.1	0.08	1.49	up	4.21917	7.50637e-12	MSTRG.2562	GJD4	0.03	33.9067	up	10.1424	3.44023e-33	trans-acting	Positive
MSTRG.1894.1	0.03	2.27667	up	6.24582	4.9697e-21	MSTRG.2562	GJD4	0.03	33.9067	up	10.1424	3.44023e-33	trans-acting	Positive
MSTRG.1856.1	0.00666667	1.84	up	8.10852	9.31184e-10	MSTRG.2562	GJD4	0.03	33.9067	up	10.1424	3.44023e-33	trans-acting	Positive
MSTRG.14817.1	0.001	1.48	up	10.5314	1.80133e-07	MSTRG.2562	GJD4	0.03	33.9067	up	10.1424	3.44023e-33	trans-acting	Positive
MSTRG.14601.1	0.0466667	1.52	up	5.02554	6.75455e-08	MSTRG.2562	GJD4	0.03	33.9067	up	10.1424	3.44023e-33	trans-acting	Positive
MSTRG.14434.1	2.25333	1.01	down	-1.15771	2.3934e-05	MSTRG.2562	GJD4	0.03	33.9067	up	10.1424	3.44023e-33	trans-acting	negative
MSTRG.14153.1	0.753333	5.83333	up	2.95296	4.42876e-57	MSTRG.2562	GJD4	0.03	33.9067	up	10.1424	3.44023e-33	trans-acting	Positive
MSTRG.13440.1	0.03	2.99333	up	6.64065	4.95598e-09	MSTRG.2562	GJD4	0.03	33.9067	up	10.1424	3.44023e-33	trans-acting	Positive
MSTRG.13190.1	0.0533333	7.11667	up	7.06002	1.78744e-10	MSTRG.2562	GJD4	0.03	33.9067	up	10.1424	3.44023e-33	trans-acting	Positive
MSTRG.12657.1	0.0566667	2.67667	up	5.56179	1.67418e-56	MSTRG.2562	GJD4	0.03	33.9067	up	10.1424	3.44023e-33	trans-acting	Positive
MSTRG.11115.1	0.03	8.85667	up	8.20566	7.27574e-21	MSTRG.2562	GJD4	0.03	33.9067	up	10.1424	3.44023e-33	trans-acting	Positive
MSTRG.10559.2	1.03333	15.3767	up	3.89537	1.13072e-67	MSTRG.2562	GJD4	0.03	33.9067	up	10.1424	3.44023e-33	trans-acting	Positive
MSTRG.10559.1	1.35333	15.55	up	3.52233	3.62071e-14	MSTRG.2562	GJD4	0.03	33.9067	up	10.1424	3.44023e-33	trans-acting	Positive
MSTRG.10387.1	0.15	0.976667	up	2.7029	0.000387221	MSTRG.2562	GJD4	0.03	33.9067	up	10.1424	3.44023e-33	trans-acting	Positive
MSTRG.10342.1	0.126667	1.54	up	3.60382	9.36318e-22	MSTRG.2562	GJD4	0.03	33.9067	up	10.1424	3.44023e-33	trans-acting	Positive
MSTRG.10306.1	0.0766667	2.78333	up	5.18207	7.37763e-20	MSTRG.2562	GJD4	0.03	33.9067	up	10.1424	3.44023e-33	trans-acting	Positive
ENSCHIT00000011242	0.00666667	0.25	up	5.22882	0.000327581	MSTRG.2562	GJD4	0.03	33.9067	up	10.1424	3.44023e-33	trans-acting	Positive
ENSCHIT00000010625	0.001	1.46667	up	10.5183	1.11375e-09	MSTRG.2562	GJD4	0.03	33.9067	up	10.1424	3.44023e-33	trans-acting	Positive
ENSCHIT00000006349	0.001	0.31	up	8.27612	1.64923e-06	MSTRG.2562	GJD4	0.03	33.9067	up	10.1424	3.44023e-33	trans-acting	Positive
ENSCHIT00000005425	0.001	0.0733333	up	6.1964	0.00536606	MSTRG.2562	GJD4	0.03	33.9067	up	10.1424	3.44023e-33	trans-acting	Positive
MSTRG.8836.2	0.0733333	32.33	up	8.78419	2.78338e-134	MSTRG.2051	CFDP2	0.786667	1.97667	up	1.32925	4.45908e-14	trans-acting	Positive
MSTRG.8836.1	0.02	30.87	up	10.592	8.14255e-36	MSTRG.2051	CFDP2	0.786667	1.97667	up	1.32925	4.45908e-14	trans-acting	Positive
MSTRG.65.1	0.11	1.45333	up	3.72379	2.72739e-05	MSTRG.2051	CFDP2	0.786667	1.97667	up	1.32925	4.45908e-14	trans-acting	Positive
MSTRG.4924.1	5.54	1.29667	down	-2.09508	0.00120289	MSTRG.2051	CFDP2	0.786667	1.97667	up	1.32925	4.45908e-14	trans-acting	negative
MSTRG.3211.1	1.22667	10.2533	up	3.06328	3.87728e-104	MSTRG.2051	CFDP2	0.786667	1.97667	up	1.32925	4.45908e-14	trans-acting	Positive
MSTRG.1942.1	2.47667	6.29333	up	1.34542	1.63734e-09	MSTRG.2051	CFDP2	0.786667	1.97667	up	1.32925	4.45908e-14	trans-acting	Positive
MSTRG.1720.1	1.69	5.13333	up	1.60287	1.42413e-12	MSTRG.2051	CFDP2	0.786667	1.97667	up	1.32925	4.45908e-14	trans-acting	Positive
MSTRG.14153.1	0.753333	5.83333	up	2.95296	4.42876e-57	MSTRG.2051	CFDP2	0.786667	1.97667	up	1.32925	4.45908e-14	trans-acting	Positive
MSTRG.11535.1	0.996667	2.8	up	1.49024	4.09704e-18	MSTRG.2051	CFDP2	0.786667	1.97667	up	1.32925	4.45908e-14	trans-acting	Positive
MSTRG.9828.1	11.5	2.09	down	-2.46006	0.00112189	MSTRG.2038	--	8.03667	0.503333	down	-3.99701	1.17965e-63	trans-acting	Positive
MSTRG.9308.2	0.0633333	3.40667	up	5.74925	9.66825e-23	MSTRG.2038	--	8.03667	0.503333	down	-3.99701	1.17965e-63	trans-acting	negative
MSTRG.9308.1	0.343333	3.19667	up	3.21889	3.78033e-20	MSTRG.2038	--	8.03667	0.503333	down	-3.99701	1.17965e-63	trans-acting	negative
MSTRG.8579.3	15.3033	6.17333	down	-1.30972	2.86352e-41	MSTRG.2038	--	8.03667	0.503333	down	-3.99701	1.17965e-63	trans-acting	Positive
MSTRG.8575.1	5.75667	2.23	down	-1.36819	1.5768e-21	MSTRG.2038	--	8.03667	0.503333	down	-3.99701	1.17965e-63	trans-acting	Positive
MSTRG.8481.1	1.48667	3.62	up	1.28391	2.12696e-09	MSTRG.2038	--	8.03667	0.503333	down	-3.99701	1.17965e-63	trans-acting	negative
MSTRG.8052.1	3.89333	0.816667	down	-2.25319	1.11031e-26	MSTRG.2038	--	8.03667	0.503333	down	-3.99701	1.17965e-63	trans-acting	Positive
MSTRG.8015.2	11.19	2.83	down	-1.98334	2.76772e-45	MSTRG.2038	--	8.03667	0.503333	down	-3.99701	1.17965e-63	trans-acting	Positive
MSTRG.8009.2	11.8967	2.11667	down	-2.49069	8.97548e-112	MSTRG.2038	--	8.03667	0.503333	down	-3.99701	1.17965e-63	trans-acting	Positive
MSTRG.8009.1	9.21333	1.72667	down	-2.41573	6.16497e-29	MSTRG.2038	--	8.03667	0.503333	down	-3.99701	1.17965e-63	trans-acting	Positive
MSTRG.8007.3	44.68	10.34	down	-2.11139	1.06532e-126	MSTRG.2038	--	8.03667	0.503333	down	-3.99701	1.17965e-63	trans-acting	Positive
MSTRG.8007.2	23.64	5.01	down	-2.23835	1.39982e-45	MSTRG.2038	--	8.03667	0.503333	down	-3.99701	1.17965e-63	trans-acting	Positive
MSTRG.7619.1	6.07333	2.59	down	-1.22954	5.75774e-25	MSTRG.2038	--	8.03667	0.503333	down	-3.99701	1.17965e-63	trans-acting	Positive
MSTRG.7618.9	3.68667	1.66	down	-1.15113	1.33441e-10	MSTRG.2038	--	8.03667	0.503333	down	-3.99701	1.17965e-63	trans-acting	Positive
MSTRG.7618.8	1.92667	0.63	down	-1.61268	4.48039e-17	MSTRG.2038	--	8.03667	0.503333	down	-3.99701	1.17965e-63	trans-acting	Positive
MSTRG.7618.7	4.74667	2.06333	down	-1.20194	1.37283e-21	MSTRG.2038	--	8.03667	0.503333	down	-3.99701	1.17965e-63	trans-acting	Positive
MSTRG.7618.6	2.18	0.75	down	-1.53937	1.09744e-05	MSTRG.2038	--	8.03667	0.503333	down	-3.99701	1.17965e-63	trans-acting	Positive
MSTRG.7192.1	2.07667	0.783333	down	-1.40657	1.20641e-08	MSTRG.2038	--	8.03667	0.503333	down	-3.99701	1.17965e-63	trans-acting	Positive
MSTRG.6974.1	2.48667	0.926667	down	-1.42409	5.54987e-12	MSTRG.2038	--	8.03667	0.503333	down	-3.99701	1.17965e-63	trans-acting	Positive
MSTRG.6925.1	2.94333	1.42	down	-1.05156	4.21341e-08	MSTRG.2038	--	8.03667	0.503333	down	-3.99701	1.17965e-63	trans-acting	Positive
MSTRG.5844.2	0.786667	2.27667	up	1.5331	1.48325e-14	MSTRG.2038	--	8.03667	0.503333	down	-3.99701	1.17965e-63	trans-acting	negative
MSTRG.5342.1	4.79333	1.70333	down	-1.49267	2.50722e-18	MSTRG.2038	--	8.03667	0.503333	down	-3.99701	1.17965e-63	trans-acting	Positive
MSTRG.5337.1	2.53667	0.616667	down	-2.04037	9.70662e-20	MSTRG.2038	--	8.03667	0.503333	down	-3.99701	1.17965e-63	trans-acting	Positive
MSTRG.4853.1	2.68	5.74	up	1.09882	2.97776e-11	MSTRG.2038	--	8.03667	0.503333	down	-3.99701	1.17965e-63	trans-acting	negative
MSTRG.3722.2	0.0566667	1.39333	up	4.6199	0.000106359	MSTRG.2038	--	8.03667	0.503333	down	-3.99701	1.17965e-63	trans-acting	negative
MSTRG.3238.1	1.81667	6.01333	up	1.72687	6.70581e-23	MSTRG.2038	--	8.03667	0.503333	down	-3.99701	1.17965e-63	trans-acting	negative
MSTRG.2946.1	2.89	7.30333	up	1.33749	1.53237e-35	MSTRG.2038	--	8.03667	0.503333	down	-3.99701	1.17965e-63	trans-acting	negative
MSTRG.2912.1	11.23	22.9667	up	1.03218	2.32928e-16	MSTRG.2038	--	8.03667	0.503333	down	-3.99701	1.17965e-63	trans-acting	negative
MSTRG.2787.1	46.0233	92.49	up	1.00693	6.04664e-19	MSTRG.2038	--	8.03667	0.503333	down	-3.99701	1.17965e-63	trans-acting	negative
MSTRG.2311.1	1.57667	0.52	down	-1.60029	0.000491343	MSTRG.2038	--	8.03667	0.503333	down	-3.99701	1.17965e-63	trans-acting	Positive
MSTRG.1818.1	9.17667	1.93333	down	-2.24688	4.55023e-18	MSTRG.2038	--	8.03667	0.503333	down	-3.99701	1.17965e-63	trans-acting	Positive
MSTRG.1749.1	6.15667	1.97	down	-1.64395	3.67866e-20	MSTRG.2038	--	8.03667	0.503333	down	-3.99701	1.17965e-63	trans-acting	Positive
MSTRG.15338.1	5.09333	2.03667	down	-1.3224	1.76835e-30	MSTRG.2038	--	8.03667	0.503333	down	-3.99701	1.17965e-63	trans-acting	Positive
MSTRG.15092.1	0.826667	3.32333	up	2.00725	1.38994e-11	MSTRG.2038	--	8.03667	0.503333	down	-3.99701	1.17965e-63	trans-acting	negative
MSTRG.14998.1	3.22	0.996667	down	-1.69188	2.56514e-18	MSTRG.2038	--	8.03667	0.503333	down	-3.99701	1.17965e-63	trans-acting	Positive
MSTRG.13523.1	3.36333	0.666667	down	-2.33485	4.9027e-25	MSTRG.2038	--	8.03667	0.503333	down	-3.99701	1.17965e-63	trans-acting	Positive
MSTRG.13521.2	1.76333	0.633333	down	-1.47727	9.44664e-15	MSTRG.2038	--	8.03667	0.503333	down	-3.99701	1.17965e-63	trans-acting	Positive
MSTRG.13521.1	3.47333	1.04333	down	-1.73512	4.75331e-31	MSTRG.2038	--	8.03667	0.503333	down	-3.99701	1.17965e-63	trans-acting	Positive
MSTRG.13513.4	2.89667	0.496667	down	-2.54404	1.77124e-35	MSTRG.2038	--	8.03667	0.503333	down	-3.99701	1.17965e-63	trans-acting	Positive
MSTRG.13513.3	2.68667	0.496667	down	-2.43547	1.08066e-11	MSTRG.2038	--	8.03667	0.503333	down	-3.99701	1.17965e-63	trans-acting	Positive
MSTRG.13480.1	0.876667	2.00333	up	1.1923	5.02849e-06	MSTRG.2038	--	8.03667	0.503333	down	-3.99701	1.17965e-63	trans-acting	negative
MSTRG.1324.1	7.40333	2.43333	down	-1.60524	0.000415755	MSTRG.2038	--	8.03667	0.503333	down	-3.99701	1.17965e-63	trans-acting	Positive
MSTRG.13228.4	2.74333	0.603333	down	-2.1849	3.12753e-18	MSTRG.2038	--	8.03667	0.503333	down	-3.99701	1.17965e-63	trans-acting	Positive
MSTRG.13004.1	2.39667	1.13	down	-1.08471	1.78722e-15	MSTRG.2038	--	8.03667	0.503333	down	-3.99701	1.17965e-63	trans-acting	Positive
MSTRG.12158.3	2.45333	0.89	down	-1.46287	3.36793e-27	MSTRG.2038	--	8.03667	0.503333	down	-3.99701	1.17965e-63	trans-acting	Positive
MSTRG.12158.2	2.72	0.823333	down	-1.72406	6.66497e-27	MSTRG.2038	--	8.03667	0.503333	down	-3.99701	1.17965e-63	trans-acting	Positive
MSTRG.12158.1	5.74667	1.83	down	-1.65088	3.53893e-86	MSTRG.2038	--	8.03667	0.503333	down	-3.99701	1.17965e-63	trans-acting	Positive
MSTRG.12156.1	1.75	0.493333	down	-1.82672	1.07193e-23	MSTRG.2038	--	8.03667	0.503333	down	-3.99701	1.17965e-63	trans-acting	Positive
MSTRG.11473.1	5.44333	2.32	down	-1.23037	1.58755e-21	MSTRG.2038	--	8.03667	0.503333	down	-3.99701	1.17965e-63	trans-acting	Positive
MSTRG.11324.3	3.56	1.6	down	-1.15381	1.82973e-27	MSTRG.2038	--	8.03667	0.503333	down	-3.99701	1.17965e-63	trans-acting	Positive
MSTRG.10927.2	3.38667	0.343333	down	-3.30218	3.6091e-39	MSTRG.2038	--	8.03667	0.503333	down	-3.99701	1.17965e-63	trans-acting	Positive
MSTRG.10348.2	3.98333	1.02667	down	-1.95601	4.06034e-59	MSTRG.2038	--	8.03667	0.503333	down	-3.99701	1.17965e-63	trans-acting	Positive
MSTRG.10181.1	1.41	0.513333	down	-1.45773	7.25187e-11	MSTRG.2038	--	8.03667	0.503333	down	-3.99701	1.17965e-63	trans-acting	Positive
MSTRG.10064.1	10.0233	1.82	down	-2.46135	1.23982e-55	MSTRG.2038	--	8.03667	0.503333	down	-3.99701	1.17965e-63	trans-acting	Positive
ENSCHIT00000007460	3.92333	0.94	down	-2.06135	5.67408e-08	MSTRG.2038	--	8.03667	0.503333	down	-3.99701	1.17965e-63	trans-acting	Positive
ENSCHIT00000002352	1.96	0.68	down	-1.52725	4.5996e-06	MSTRG.2038	--	8.03667	0.503333	down	-3.99701	1.17965e-63	trans-acting	Positive
MSTRG.6439.1	0.52	1.50333	up	1.53158	2.71285e-09	MSTRG.15794	--	0.61	1.62	up	1.40911	0.00158556	trans-acting	Positive
MSTRG.4128.1	1.26	3.02	up	1.26112	0.000383728	MSTRG.15794	--	0.61	1.62	up	1.40911	0.00158556	trans-acting	Positive
MSTRG.127.1	1.24667	2.97667	up	1.25562	2.62557e-06	MSTRG.15794	--	0.61	1.62	up	1.40911	0.00158556	trans-acting	Positive
MSTRG.9308.2	0.0633333	3.40667	up	5.74925	9.66825e-23	MSTRG.15410	--	0.61	1.52333	up	1.32035	0.00392447	trans-acting	Positive
MSTRG.3238.1	1.81667	6.01333	up	1.72687	6.70581e-23	MSTRG.15410	--	0.61	1.52333	up	1.32035	0.00392447	trans-acting	Positive
MSTRG.10658.2	0.03	1.83667	up	5.93598	0.00520567	MSTRG.15410	--	0.61	1.52333	up	1.32035	0.00392447	trans-acting	Positive
MSTRG.7791.3	6.14	1.84667	down	-1.73332	6.71691e-39	MSTRG.15176	C8orf58	2.15667	4.87667	up	1.17709	2.15617e-07	trans-acting	negative
MSTRG.7560.1	4.75	2.06	down	-1.20528	3.98518e-16	MSTRG.15176	C8orf58	2.15667	4.87667	up	1.17709	2.15617e-07	trans-acting	negative
MSTRG.6270.1	1.53667	4.26667	up	1.47331	2.18565e-10	MSTRG.15176	C8orf58	2.15667	4.87667	up	1.17709	2.15617e-07	trans-acting	Positive
MSTRG.5342.1	4.79333	1.70333	down	-1.49267	2.50722e-18	MSTRG.15176	C8orf58	2.15667	4.87667	up	1.17709	2.15617e-07	trans-acting	negative
MSTRG.3722.1	0.293333	2.27333	up	2.9542	3.03539e-06	MSTRG.15176	C8orf58	2.15667	4.87667	up	1.17709	2.15617e-07	trans-acting	Positive
MSTRG.12833.2	5.42667	2.09	down	-1.37656	1.47298e-25	MSTRG.15176	C8orf58	2.15667	4.87667	up	1.17709	2.15617e-07	trans-acting	negative
MSTRG.10849.1	5.96667	2.77	down	-1.10704	9.59515e-11	MSTRG.15176	C8orf58	2.15667	4.87667	up	1.17709	2.15617e-07	trans-acting	negative
MSTRG.10348.1	2.55333	0.603333	down	-2.08135	2.45555e-52	MSTRG.15176	C8orf58	2.15667	4.87667	up	1.17709	2.15617e-07	trans-acting	negative
MSTRG.10064.1	10.0233	1.82	down	-2.46135	1.23982e-55	MSTRG.15176	C8orf58	2.15667	4.87667	up	1.17709	2.15617e-07	trans-acting	negative
MSTRG.9308.2	0.0633333	3.40667	up	5.74925	9.66825e-23	MSTRG.14999	F52C9.6	2.45667	0.38	down	-2.69263	6.42029e-27	trans-acting	negative
MSTRG.9308.1	0.343333	3.19667	up	3.21889	3.78033e-20	MSTRG.14999	F52C9.6	2.45667	0.38	down	-2.69263	6.42029e-27	trans-acting	negative
MSTRG.8727.1	0.653333	1.84667	up	1.49903	0.000165204	MSTRG.14999	F52C9.6	2.45667	0.38	down	-2.69263	6.42029e-27	trans-acting	negative
MSTRG.8579.3	15.3033	6.17333	down	-1.30972	2.86352e-41	MSTRG.14999	F52C9.6	2.45667	0.38	down	-2.69263	6.42029e-27	trans-acting	Positive
MSTRG.8575.1	5.75667	2.23	down	-1.36819	1.5768e-21	MSTRG.14999	F52C9.6	2.45667	0.38	down	-2.69263	6.42029e-27	trans-acting	Positive
MSTRG.8481.1	1.48667	3.62	up	1.28391	2.12696e-09	MSTRG.14999	F52C9.6	2.45667	0.38	down	-2.69263	6.42029e-27	trans-acting	negative
MSTRG.8052.1	3.89333	0.816667	down	-2.25319	1.11031e-26	MSTRG.14999	F52C9.6	2.45667	0.38	down	-2.69263	6.42029e-27	trans-acting	Positive
MSTRG.8009.1	9.21333	1.72667	down	-2.41573	6.16497e-29	MSTRG.14999	F52C9.6	2.45667	0.38	down	-2.69263	6.42029e-27	trans-acting	Positive
MSTRG.8007.3	44.68	10.34	down	-2.11139	1.06532e-126	MSTRG.14999	F52C9.6	2.45667	0.38	down	-2.69263	6.42029e-27	trans-acting	Positive
MSTRG.8007.2	23.64	5.01	down	-2.23835	1.39982e-45	MSTRG.14999	F52C9.6	2.45667	0.38	down	-2.69263	6.42029e-27	trans-acting	Positive
MSTRG.7619.1	6.07333	2.59	down	-1.22954	5.75774e-25	MSTRG.14999	F52C9.6	2.45667	0.38	down	-2.69263	6.42029e-27	trans-acting	Positive
MSTRG.7618.9	3.68667	1.66	down	-1.15113	1.33441e-10	MSTRG.14999	F52C9.6	2.45667	0.38	down	-2.69263	6.42029e-27	trans-acting	Positive
MSTRG.7618.8	1.92667	0.63	down	-1.61268	4.48039e-17	MSTRG.14999	F52C9.6	2.45667	0.38	down	-2.69263	6.42029e-27	trans-acting	Positive
MSTRG.7618.6	2.18	0.75	down	-1.53937	1.09744e-05	MSTRG.14999	F52C9.6	2.45667	0.38	down	-2.69263	6.42029e-27	trans-acting	Positive
MSTRG.7192.1	2.07667	0.783333	down	-1.40657	1.20641e-08	MSTRG.14999	F52C9.6	2.45667	0.38	down	-2.69263	6.42029e-27	trans-acting	Positive
MSTRG.6925.1	2.94333	1.42	down	-1.05156	4.21341e-08	MSTRG.14999	F52C9.6	2.45667	0.38	down	-2.69263	6.42029e-27	trans-acting	Positive
MSTRG.5844.2	0.786667	2.27667	up	1.5331	1.48325e-14	MSTRG.14999	F52C9.6	2.45667	0.38	down	-2.69263	6.42029e-27	trans-acting	negative
MSTRG.4853.1	2.68	5.74	up	1.09882	2.97776e-11	MSTRG.14999	F52C9.6	2.45667	0.38	down	-2.69263	6.42029e-27	trans-acting	negative
MSTRG.3238.1	1.81667	6.01333	up	1.72687	6.70581e-23	MSTRG.14999	F52C9.6	2.45667	0.38	down	-2.69263	6.42029e-27	trans-acting	negative
MSTRG.2912.1	11.23	22.9667	up	1.03218	2.32928e-16	MSTRG.14999	F52C9.6	2.45667	0.38	down	-2.69263	6.42029e-27	trans-acting	negative
MSTRG.2787.1	46.0233	92.49	up	1.00693	6.04664e-19	MSTRG.14999	F52C9.6	2.45667	0.38	down	-2.69263	6.42029e-27	trans-acting	negative
MSTRG.2311.1	1.57667	0.52	down	-1.60029	0.000491343	MSTRG.14999	F52C9.6	2.45667	0.38	down	-2.69263	6.42029e-27	trans-acting	Positive
MSTRG.1818.1	9.17667	1.93333	down	-2.24688	4.55023e-18	MSTRG.14999	F52C9.6	2.45667	0.38	down	-2.69263	6.42029e-27	trans-acting	Positive
MSTRG.15338.1	5.09333	2.03667	down	-1.3224	1.76835e-30	MSTRG.14999	F52C9.6	2.45667	0.38	down	-2.69263	6.42029e-27	trans-acting	Positive
MSTRG.15092.1	0.826667	3.32333	up	2.00725	1.38994e-11	MSTRG.14999	F52C9.6	2.45667	0.38	down	-2.69263	6.42029e-27	trans-acting	negative
MSTRG.14998.1	3.22	0.996667	down	-1.69188	2.56514e-18	MSTRG.14999	F52C9.6	2.45667	0.38	down	-2.69263	6.42029e-27	trans-acting	Positive
MSTRG.13847.1	6.83	3.15333	down	-1.11501	0.0001121	MSTRG.14999	F52C9.6	2.45667	0.38	down	-2.69263	6.42029e-27	trans-acting	Positive
MSTRG.13480.1	0.876667	2.00333	up	1.1923	5.02849e-06	MSTRG.14999	F52C9.6	2.45667	0.38	down	-2.69263	6.42029e-27	trans-acting	negative
MSTRG.1324.1	7.40333	2.43333	down	-1.60524	0.000415755	MSTRG.14999	F52C9.6	2.45667	0.38	down	-2.69263	6.42029e-27	trans-acting	Positive
MSTRG.13228.4	2.74333	0.603333	down	-2.1849	3.12753e-18	MSTRG.14999	F52C9.6	2.45667	0.38	down	-2.69263	6.42029e-27	trans-acting	Positive
MSTRG.12158.3	2.45333	0.89	down	-1.46287	3.36793e-27	MSTRG.14999	F52C9.6	2.45667	0.38	down	-2.69263	6.42029e-27	trans-acting	Positive
MSTRG.12158.2	2.72	0.823333	down	-1.72406	6.66497e-27	MSTRG.14999	F52C9.6	2.45667	0.38	down	-2.69263	6.42029e-27	trans-acting	Positive
MSTRG.12158.1	5.74667	1.83	down	-1.65088	3.53893e-86	MSTRG.14999	F52C9.6	2.45667	0.38	down	-2.69263	6.42029e-27	trans-acting	Positive
MSTRG.12156.1	1.75	0.493333	down	-1.82672	1.07193e-23	MSTRG.14999	F52C9.6	2.45667	0.38	down	-2.69263	6.42029e-27	trans-acting	Positive
MSTRG.11473.1	5.44333	2.32	down	-1.23037	1.58755e-21	MSTRG.14999	F52C9.6	2.45667	0.38	down	-2.69263	6.42029e-27	trans-acting	Positive
MSTRG.11324.3	3.56	1.6	down	-1.15381	1.82973e-27	MSTRG.14999	F52C9.6	2.45667	0.38	down	-2.69263	6.42029e-27	trans-acting	Positive
MSTRG.11324.1	2.45333	1.16667	down	-1.07235	1.42523e-28	MSTRG.14999	F52C9.6	2.45667	0.38	down	-2.69263	6.42029e-27	trans-acting	Positive
MSTRG.10927.2	3.38667	0.343333	down	-3.30218	3.6091e-39	MSTRG.14999	F52C9.6	2.45667	0.38	down	-2.69263	6.42029e-27	trans-acting	Positive
MSTRG.10181.1	1.41	0.513333	down	-1.45773	7.25187e-11	MSTRG.14999	F52C9.6	2.45667	0.38	down	-2.69263	6.42029e-27	trans-acting	Positive
ENSCHIT00000007460	3.92333	0.94	down	-2.06135	5.67408e-08	MSTRG.14999	F52C9.6	2.45667	0.38	down	-2.69263	6.42029e-27	trans-acting	Positive
ENSCHIT00000006048	0.103333	0.616667	up	2.57719	1.28954e-08	MSTRG.14999	F52C9.6	2.45667	0.38	down	-2.69263	6.42029e-27	trans-acting	negative
ENSCHIT00000002352	1.96	0.68	down	-1.52725	4.5996e-06	MSTRG.14999	F52C9.6	2.45667	0.38	down	-2.69263	6.42029e-27	trans-acting	Positive
MSTRG.8836.2	0.0733333	32.33	up	8.78419	2.78338e-134	MSTRG.14516	--	0.0466667	2.05667	up	5.46177	6.60427e-06	trans-acting	Positive
MSTRG.8836.1	0.02	30.87	up	10.592	8.14255e-36	MSTRG.14516	--	0.0466667	2.05667	up	5.46177	6.60427e-06	trans-acting	Positive
MSTRG.5274.3	0.156667	3.10667	up	4.3096	2.14378e-07	MSTRG.14516	--	0.0466667	2.05667	up	5.46177	6.60427e-06	trans-acting	Positive
MSTRG.3211.1	1.22667	10.2533	up	3.06328	3.87728e-104	MSTRG.14516	--	0.0466667	2.05667	up	5.46177	6.60427e-06	trans-acting	Positive
MSTRG.15482.4	0.001	2.06	up	11.0084	1.04042e-08	MSTRG.14516	--	0.0466667	2.05667	up	5.46177	6.60427e-06	trans-acting	Positive
MSTRG.8873.1	0.001	1.64667	up	10.6853	7.95136e-06	MSTRG.14308	--	0.7	5.25	up	2.90689	1.6769e-24	trans-acting	Positive
MSTRG.8870.1	0.00666667	22.3267	up	11.7095	3.11155e-23	MSTRG.14308	--	0.7	5.25	up	2.90689	1.6769e-24	trans-acting	Positive
MSTRG.8836.2	0.0733333	32.33	up	8.78419	2.78338e-134	MSTRG.14308	--	0.7	5.25	up	2.90689	1.6769e-24	trans-acting	Positive
MSTRG.8836.1	0.02	30.87	up	10.592	8.14255e-36	MSTRG.14308	--	0.7	5.25	up	2.90689	1.6769e-24	trans-acting	Positive
MSTRG.8120.2	0.001	4.1	up	12.0014	6.10676e-19	MSTRG.14308	--	0.7	5.25	up	2.90689	1.6769e-24	trans-acting	Positive
MSTRG.8120.1	0.0266667	13.3633	up	8.96903	2.48693e-41	MSTRG.14308	--	0.7	5.25	up	2.90689	1.6769e-24	trans-acting	Positive
MSTRG.8061.1	0.296667	1.94667	up	2.71409	3.426e-06	MSTRG.14308	--	0.7	5.25	up	2.90689	1.6769e-24	trans-acting	Positive
MSTRG.8059.2	0.001	2.94333	up	11.5232	6.30848e-12	MSTRG.14308	--	0.7	5.25	up	2.90689	1.6769e-24	trans-acting	Positive
MSTRG.7613.1	0.506667	3.2	up	2.65896	2.56746e-61	MSTRG.14308	--	0.7	5.25	up	2.90689	1.6769e-24	trans-acting	Positive
MSTRG.612.1	0.736667	1.84333	up	1.32323	3.95081e-08	MSTRG.14308	--	0.7	5.25	up	2.90689	1.6769e-24	trans-acting	Positive
MSTRG.5603.1	0.001	22.1267	up	14.4335	1.68244e-22	MSTRG.14308	--	0.7	5.25	up	2.90689	1.6769e-24	trans-acting	Positive
MSTRG.5374.1	0.001	2.46333	up	11.2664	2.03312e-14	MSTRG.14308	--	0.7	5.25	up	2.90689	1.6769e-24	trans-acting	Positive
MSTRG.5274.3	0.156667	3.10667	up	4.3096	2.14378e-07	MSTRG.14308	--	0.7	5.25	up	2.90689	1.6769e-24	trans-acting	Positive
MSTRG.5263.1	0.32	1.22333	up	1.93467	6.7425e-05	MSTRG.14308	--	0.7	5.25	up	2.90689	1.6769e-24	trans-acting	Positive
MSTRG.5087.1	0.00333333	2.33	up	9.44915	9.26496e-13	MSTRG.14308	--	0.7	5.25	up	2.90689	1.6769e-24	trans-acting	Positive
MSTRG.4624.1	0.001	2.16667	up	11.0813	1.08703e-05	MSTRG.14308	--	0.7	5.25	up	2.90689	1.6769e-24	trans-acting	Positive
MSTRG.4363.3	4.79667	16.8567	up	1.81322	3.35498e-17	MSTRG.14308	--	0.7	5.25	up	2.90689	1.6769e-24	trans-acting	Positive
MSTRG.4183.1	0.001	3.11	up	11.6027	2.01826e-10	MSTRG.14308	--	0.7	5.25	up	2.90689	1.6769e-24	trans-acting	Positive
MSTRG.4037.1	0.001	2.92	up	11.5118	1.91323e-20	MSTRG.14308	--	0.7	5.25	up	2.90689	1.6769e-24	trans-acting	Positive
MSTRG.3694.1	0.126667	2.88	up	4.50696	2.43287e-51	MSTRG.14308	--	0.7	5.25	up	2.90689	1.6769e-24	trans-acting	Positive
MSTRG.3176.1	0.001	1.85	up	10.8533	6.122e-12	MSTRG.14308	--	0.7	5.25	up	2.90689	1.6769e-24	trans-acting	Positive
MSTRG.2667.1	0.08	1.49	up	4.21917	7.50637e-12	MSTRG.14308	--	0.7	5.25	up	2.90689	1.6769e-24	trans-acting	Positive
MSTRG.1894.1	0.03	2.27667	up	6.24582	4.9697e-21	MSTRG.14308	--	0.7	5.25	up	2.90689	1.6769e-24	trans-acting	Positive
MSTRG.1856.1	0.00666667	1.84	up	8.10852	9.31184e-10	MSTRG.14308	--	0.7	5.25	up	2.90689	1.6769e-24	trans-acting	Positive
MSTRG.15482.4	0.001	2.06	up	11.0084	1.04042e-08	MSTRG.14308	--	0.7	5.25	up	2.90689	1.6769e-24	trans-acting	Positive
MSTRG.14817.1	0.001	1.48	up	10.5314	1.80133e-07	MSTRG.14308	--	0.7	5.25	up	2.90689	1.6769e-24	trans-acting	Positive
MSTRG.14601.1	0.0466667	1.52	up	5.02554	6.75455e-08	MSTRG.14308	--	0.7	5.25	up	2.90689	1.6769e-24	trans-acting	Positive
MSTRG.14434.1	2.25333	1.01	down	-1.15771	2.3934e-05	MSTRG.14308	--	0.7	5.25	up	2.90689	1.6769e-24	trans-acting	negative
MSTRG.14153.1	0.753333	5.83333	up	2.95296	4.42876e-57	MSTRG.14308	--	0.7	5.25	up	2.90689	1.6769e-24	trans-acting	Positive
MSTRG.13440.1	0.03	2.99333	up	6.64065	4.95598e-09	MSTRG.14308	--	0.7	5.25	up	2.90689	1.6769e-24	trans-acting	Positive
MSTRG.13190.1	0.0533333	7.11667	up	7.06002	1.78744e-10	MSTRG.14308	--	0.7	5.25	up	2.90689	1.6769e-24	trans-acting	Positive
MSTRG.12657.1	0.0566667	2.67667	up	5.56179	1.67418e-56	MSTRG.14308	--	0.7	5.25	up	2.90689	1.6769e-24	trans-acting	Positive
MSTRG.11115.1	0.03	8.85667	up	8.20566	7.27574e-21	MSTRG.14308	--	0.7	5.25	up	2.90689	1.6769e-24	trans-acting	Positive
MSTRG.10559.2	1.03333	15.3767	up	3.89537	1.13072e-67	MSTRG.14308	--	0.7	5.25	up	2.90689	1.6769e-24	trans-acting	Positive
MSTRG.10559.1	1.35333	15.55	up	3.52233	3.62071e-14	MSTRG.14308	--	0.7	5.25	up	2.90689	1.6769e-24	trans-acting	Positive
MSTRG.10387.1	0.15	0.976667	up	2.7029	0.000387221	MSTRG.14308	--	0.7	5.25	up	2.90689	1.6769e-24	trans-acting	Positive
MSTRG.10342.1	0.126667	1.54	up	3.60382	9.36318e-22	MSTRG.14308	--	0.7	5.25	up	2.90689	1.6769e-24	trans-acting	Positive
MSTRG.10306.1	0.0766667	2.78333	up	5.18207	7.37763e-20	MSTRG.14308	--	0.7	5.25	up	2.90689	1.6769e-24	trans-acting	Positive
ENSCHIT00000011242	0.00666667	0.25	up	5.22882	0.000327581	MSTRG.14308	--	0.7	5.25	up	2.90689	1.6769e-24	trans-acting	Positive
ENSCHIT00000010625	0.001	1.46667	up	10.5183	1.11375e-09	MSTRG.14308	--	0.7	5.25	up	2.90689	1.6769e-24	trans-acting	Positive
ENSCHIT00000006356	0.0266667	0.256667	up	3.26679	0.000433252	MSTRG.14308	--	0.7	5.25	up	2.90689	1.6769e-24	trans-acting	Positive
ENSCHIT00000005425	0.001	0.0733333	up	6.1964	0.00536606	MSTRG.14308	--	0.7	5.25	up	2.90689	1.6769e-24	trans-acting	Positive
MSTRG.8873.1	0.001	1.64667	up	10.6853	7.95136e-06	MSTRG.13840	DOK7	0.143333	9.13	up	5.99317	4.0364e-19	trans-acting	Positive
MSTRG.8870.1	0.00666667	22.3267	up	11.7095	3.11155e-23	MSTRG.13840	DOK7	0.143333	9.13	up	5.99317	4.0364e-19	trans-acting	Positive
MSTRG.8836.2	0.0733333	32.33	up	8.78419	2.78338e-134	MSTRG.13840	DOK7	0.143333	9.13	up	5.99317	4.0364e-19	trans-acting	Positive
MSTRG.8836.1	0.02	30.87	up	10.592	8.14255e-36	MSTRG.13840	DOK7	0.143333	9.13	up	5.99317	4.0364e-19	trans-acting	Positive
MSTRG.8521.1	3.41333	6.92667	up	1.02098	0.000281511	MSTRG.13840	DOK7	0.143333	9.13	up	5.99317	4.0364e-19	trans-acting	Positive
MSTRG.8120.2	0.001	4.1	up	12.0014	6.10676e-19	MSTRG.13840	DOK7	0.143333	9.13	up	5.99317	4.0364e-19	trans-acting	Positive
MSTRG.8059.2	0.001	2.94333	up	11.5232	6.30848e-12	MSTRG.13840	DOK7	0.143333	9.13	up	5.99317	4.0364e-19	trans-acting	Positive
MSTRG.7791.3	6.14	1.84667	down	-1.73332	6.71691e-39	MSTRG.13840	DOK7	0.143333	9.13	up	5.99317	4.0364e-19	trans-acting	negative
MSTRG.612.1	0.736667	1.84333	up	1.32323	3.95081e-08	MSTRG.13840	DOK7	0.143333	9.13	up	5.99317	4.0364e-19	trans-acting	Positive
MSTRG.5603.1	0.001	22.1267	up	14.4335	1.68244e-22	MSTRG.13840	DOK7	0.143333	9.13	up	5.99317	4.0364e-19	trans-acting	Positive
MSTRG.5374.1	0.001	2.46333	up	11.2664	2.03312e-14	MSTRG.13840	DOK7	0.143333	9.13	up	5.99317	4.0364e-19	trans-acting	Positive
MSTRG.5274.3	0.156667	3.10667	up	4.3096	2.14378e-07	MSTRG.13840	DOK7	0.143333	9.13	up	5.99317	4.0364e-19	trans-acting	Positive
MSTRG.5263.1	0.32	1.22333	up	1.93467	6.7425e-05	MSTRG.13840	DOK7	0.143333	9.13	up	5.99317	4.0364e-19	trans-acting	Positive
MSTRG.5262.1	0.546667	1.64667	up	1.59082	1.03282e-13	MSTRG.13840	DOK7	0.143333	9.13	up	5.99317	4.0364e-19	trans-acting	Positive
MSTRG.5087.1	0.00333333	2.33	up	9.44915	9.26496e-13	MSTRG.13840	DOK7	0.143333	9.13	up	5.99317	4.0364e-19	trans-acting	Positive
MSTRG.4624.1	0.001	2.16667	up	11.0813	1.08703e-05	MSTRG.13840	DOK7	0.143333	9.13	up	5.99317	4.0364e-19	trans-acting	Positive
MSTRG.4037.1	0.001	2.92	up	11.5118	1.91323e-20	MSTRG.13840	DOK7	0.143333	9.13	up	5.99317	4.0364e-19	trans-acting	Positive
MSTRG.4012.1	0.356667	1.99667	up	2.48495	7.10903e-08	MSTRG.13840	DOK7	0.143333	9.13	up	5.99317	4.0364e-19	trans-acting	Positive
MSTRG.3722.1	0.293333	2.27333	up	2.9542	3.03539e-06	MSTRG.13840	DOK7	0.143333	9.13	up	5.99317	4.0364e-19	trans-acting	Positive
MSTRG.3694.1	0.126667	2.88	up	4.50696	2.43287e-51	MSTRG.13840	DOK7	0.143333	9.13	up	5.99317	4.0364e-19	trans-acting	Positive
MSTRG.3211.1	1.22667	10.2533	up	3.06328	3.87728e-104	MSTRG.13840	DOK7	0.143333	9.13	up	5.99317	4.0364e-19	trans-acting	Positive
MSTRG.2667.1	0.08	1.49	up	4.21917	7.50637e-12	MSTRG.13840	DOK7	0.143333	9.13	up	5.99317	4.0364e-19	trans-acting	Positive
MSTRG.1894.1	0.03	2.27667	up	6.24582	4.9697e-21	MSTRG.13840	DOK7	0.143333	9.13	up	5.99317	4.0364e-19	trans-acting	Positive
MSTRG.1856.1	0.00666667	1.84	up	8.10852	9.31184e-10	MSTRG.13840	DOK7	0.143333	9.13	up	5.99317	4.0364e-19	trans-acting	Positive
MSTRG.1720.1	1.69	5.13333	up	1.60287	1.42413e-12	MSTRG.13840	DOK7	0.143333	9.13	up	5.99317	4.0364e-19	trans-acting	Positive
MSTRG.15482.4	0.001	2.06	up	11.0084	1.04042e-08	MSTRG.13840	DOK7	0.143333	9.13	up	5.99317	4.0364e-19	trans-acting	Positive
MSTRG.14153.1	0.753333	5.83333	up	2.95296	4.42876e-57	MSTRG.13840	DOK7	0.143333	9.13	up	5.99317	4.0364e-19	trans-acting	Positive
MSTRG.13440.1	0.03	2.99333	up	6.64065	4.95598e-09	MSTRG.13840	DOK7	0.143333	9.13	up	5.99317	4.0364e-19	trans-acting	Positive
MSTRG.12657.1	0.0566667	2.67667	up	5.56179	1.67418e-56	MSTRG.13840	DOK7	0.143333	9.13	up	5.99317	4.0364e-19	trans-acting	Positive
MSTRG.11115.1	0.03	8.85667	up	8.20566	7.27574e-21	MSTRG.13840	DOK7	0.143333	9.13	up	5.99317	4.0364e-19	trans-acting	Positive
MSTRG.10559.3	0.466667	3.13333	up	2.74723	2.23133e-13	MSTRG.13840	DOK7	0.143333	9.13	up	5.99317	4.0364e-19	trans-acting	Positive
MSTRG.10559.2	1.03333	15.3767	up	3.89537	1.13072e-67	MSTRG.13840	DOK7	0.143333	9.13	up	5.99317	4.0364e-19	trans-acting	Positive
MSTRG.10559.1	1.35333	15.55	up	3.52233	3.62071e-14	MSTRG.13840	DOK7	0.143333	9.13	up	5.99317	4.0364e-19	trans-acting	Positive
MSTRG.10306.1	0.0766667	2.78333	up	5.18207	7.37763e-20	MSTRG.13840	DOK7	0.143333	9.13	up	5.99317	4.0364e-19	trans-acting	Positive
ENSCHIT00000011242	0.00666667	0.25	up	5.22882	0.000327581	MSTRG.13840	DOK7	0.143333	9.13	up	5.99317	4.0364e-19	trans-acting	Positive
MSTRG.9828.1	11.5	2.09	down	-2.46006	0.00112189	MSTRG.13524	pol	4.55667	0.706667	down	-2.68888	2.95025e-34	trans-acting	Positive
MSTRG.9308.2	0.0633333	3.40667	up	5.74925	9.66825e-23	MSTRG.13524	pol	4.55667	0.706667	down	-2.68888	2.95025e-34	trans-acting	negative
MSTRG.9308.1	0.343333	3.19667	up	3.21889	3.78033e-20	MSTRG.13524	pol	4.55667	0.706667	down	-2.68888	2.95025e-34	trans-acting	negative
MSTRG.8579.3	15.3033	6.17333	down	-1.30972	2.86352e-41	MSTRG.13524	pol	4.55667	0.706667	down	-2.68888	2.95025e-34	trans-acting	Positive
MSTRG.8575.1	5.75667	2.23	down	-1.36819	1.5768e-21	MSTRG.13524	pol	4.55667	0.706667	down	-2.68888	2.95025e-34	trans-acting	Positive
MSTRG.8052.1	3.89333	0.816667	down	-2.25319	1.11031e-26	MSTRG.13524	pol	4.55667	0.706667	down	-2.68888	2.95025e-34	trans-acting	Positive
MSTRG.8015.2	11.19	2.83	down	-1.98334	2.76772e-45	MSTRG.13524	pol	4.55667	0.706667	down	-2.68888	2.95025e-34	trans-acting	Positive
MSTRG.8009.2	11.8967	2.11667	down	-2.49069	8.97548e-112	MSTRG.13524	pol	4.55667	0.706667	down	-2.68888	2.95025e-34	trans-acting	Positive
MSTRG.8009.1	9.21333	1.72667	down	-2.41573	6.16497e-29	MSTRG.13524	pol	4.55667	0.706667	down	-2.68888	2.95025e-34	trans-acting	Positive
MSTRG.8007.3	44.68	10.34	down	-2.11139	1.06532e-126	MSTRG.13524	pol	4.55667	0.706667	down	-2.68888	2.95025e-34	trans-acting	Positive
MSTRG.8007.2	23.64	5.01	down	-2.23835	1.39982e-45	MSTRG.13524	pol	4.55667	0.706667	down	-2.68888	2.95025e-34	trans-acting	Positive
MSTRG.7619.1	6.07333	2.59	down	-1.22954	5.75774e-25	MSTRG.13524	pol	4.55667	0.706667	down	-2.68888	2.95025e-34	trans-acting	Positive
MSTRG.7618.9	3.68667	1.66	down	-1.15113	1.33441e-10	MSTRG.13524	pol	4.55667	0.706667	down	-2.68888	2.95025e-34	trans-acting	Positive
MSTRG.7618.8	1.92667	0.63	down	-1.61268	4.48039e-17	MSTRG.13524	pol	4.55667	0.706667	down	-2.68888	2.95025e-34	trans-acting	Positive
MSTRG.7618.7	4.74667	2.06333	down	-1.20194	1.37283e-21	MSTRG.13524	pol	4.55667	0.706667	down	-2.68888	2.95025e-34	trans-acting	Positive
MSTRG.7618.6	2.18	0.75	down	-1.53937	1.09744e-05	MSTRG.13524	pol	4.55667	0.706667	down	-2.68888	2.95025e-34	trans-acting	Positive
MSTRG.7604.2	3.72	1.43667	down	-1.37258	1.70681e-10	MSTRG.13524	pol	4.55667	0.706667	down	-2.68888	2.95025e-34	trans-acting	Positive
MSTRG.7192.1	2.07667	0.783333	down	-1.40657	1.20641e-08	MSTRG.13524	pol	4.55667	0.706667	down	-2.68888	2.95025e-34	trans-acting	Positive
MSTRG.6974.1	2.48667	0.926667	down	-1.42409	5.54987e-12	MSTRG.13524	pol	4.55667	0.706667	down	-2.68888	2.95025e-34	trans-acting	Positive
MSTRG.5844.2	0.786667	2.27667	up	1.5331	1.48325e-14	MSTRG.13524	pol	4.55667	0.706667	down	-2.68888	2.95025e-34	trans-acting	negative
MSTRG.5337.1	2.53667	0.616667	down	-2.04037	9.70662e-20	MSTRG.13524	pol	4.55667	0.706667	down	-2.68888	2.95025e-34	trans-acting	Positive
MSTRG.4853.1	2.68	5.74	up	1.09882	2.97776e-11	MSTRG.13524	pol	4.55667	0.706667	down	-2.68888	2.95025e-34	trans-acting	negative
MSTRG.3722.2	0.0566667	1.39333	up	4.6199	0.000106359	MSTRG.13524	pol	4.55667	0.706667	down	-2.68888	2.95025e-34	trans-acting	negative
MSTRG.2946.1	2.89	7.30333	up	1.33749	1.53237e-35	MSTRG.13524	pol	4.55667	0.706667	down	-2.68888	2.95025e-34	trans-acting	negative
MSTRG.2912.1	11.23	22.9667	up	1.03218	2.32928e-16	MSTRG.13524	pol	4.55667	0.706667	down	-2.68888	2.95025e-34	trans-acting	negative
MSTRG.2787.1	46.0233	92.49	up	1.00693	6.04664e-19	MSTRG.13524	pol	4.55667	0.706667	down	-2.68888	2.95025e-34	trans-acting	negative
MSTRG.2311.1	1.57667	0.52	down	-1.60029	0.000491343	MSTRG.13524	pol	4.55667	0.706667	down	-2.68888	2.95025e-34	trans-acting	Positive
MSTRG.1818.1	9.17667	1.93333	down	-2.24688	4.55023e-18	MSTRG.13524	pol	4.55667	0.706667	down	-2.68888	2.95025e-34	trans-acting	Positive
MSTRG.1749.1	6.15667	1.97	down	-1.64395	3.67866e-20	MSTRG.13524	pol	4.55667	0.706667	down	-2.68888	2.95025e-34	trans-acting	Positive
MSTRG.15338.1	5.09333	2.03667	down	-1.3224	1.76835e-30	MSTRG.13524	pol	4.55667	0.706667	down	-2.68888	2.95025e-34	trans-acting	Positive
MSTRG.14998.1	3.22	0.996667	down	-1.69188	2.56514e-18	MSTRG.13524	pol	4.55667	0.706667	down	-2.68888	2.95025e-34	trans-acting	Positive
MSTRG.13523.1	3.36333	0.666667	down	-2.33485	4.9027e-25	MSTRG.13524	pol	4.55667	0.706667	down	-2.68888	2.95025e-34	trans-acting	Positive
MSTRG.13521.2	1.76333	0.633333	down	-1.47727	9.44664e-15	MSTRG.13524	pol	4.55667	0.706667	down	-2.68888	2.95025e-34	trans-acting	Positive
MSTRG.13521.1	3.47333	1.04333	down	-1.73512	4.75331e-31	MSTRG.13524	pol	4.55667	0.706667	down	-2.68888	2.95025e-34	trans-acting	Positive
MSTRG.13518.1	3.58	0.84	down	-2.0915	1.21638e-13	MSTRG.13524	pol	4.55667	0.706667	down	-2.68888	2.95025e-34	trans-acting	Positive
MSTRG.13514.1	1.89333	0.633333	down	-1.57989	2.31459e-09	MSTRG.13524	pol	4.55667	0.706667	down	-2.68888	2.95025e-34	trans-acting	Positive
MSTRG.13513.5	5.67333	2.16333	down	-1.39094	1.35161e-17	MSTRG.13524	pol	4.55667	0.706667	down	-2.68888	2.95025e-34	trans-acting	Positive
MSTRG.13513.4	2.89667	0.496667	down	-2.54404	1.77124e-35	MSTRG.13524	pol	4.55667	0.706667	down	-2.68888	2.95025e-34	trans-acting	Positive
MSTRG.13513.3	2.68667	0.496667	down	-2.43547	1.08066e-11	MSTRG.13524	pol	4.55667	0.706667	down	-2.68888	2.95025e-34	trans-acting	Positive
MSTRG.13480.1	0.876667	2.00333	up	1.1923	5.02849e-06	MSTRG.13524	pol	4.55667	0.706667	down	-2.68888	2.95025e-34	trans-acting	negative
MSTRG.13228.4	2.74333	0.603333	down	-2.1849	3.12753e-18	MSTRG.13524	pol	4.55667	0.706667	down	-2.68888	2.95025e-34	trans-acting	Positive
MSTRG.13004.1	2.39667	1.13	down	-1.08471	1.78722e-15	MSTRG.13524	pol	4.55667	0.706667	down	-2.68888	2.95025e-34	trans-acting	Positive
MSTRG.13003.1	1.71333	0.78	down	-1.13526	2.84978e-07	MSTRG.13524	pol	4.55667	0.706667	down	-2.68888	2.95025e-34	trans-acting	Positive
MSTRG.12158.3	2.45333	0.89	down	-1.46287	3.36793e-27	MSTRG.13524	pol	4.55667	0.706667	down	-2.68888	2.95025e-34	trans-acting	Positive
MSTRG.12158.2	2.72	0.823333	down	-1.72406	6.66497e-27	MSTRG.13524	pol	4.55667	0.706667	down	-2.68888	2.95025e-34	trans-acting	Positive
MSTRG.12158.1	5.74667	1.83	down	-1.65088	3.53893e-86	MSTRG.13524	pol	4.55667	0.706667	down	-2.68888	2.95025e-34	trans-acting	Positive
MSTRG.12156.1	1.75	0.493333	down	-1.82672	1.07193e-23	MSTRG.13524	pol	4.55667	0.706667	down	-2.68888	2.95025e-34	trans-acting	Positive
MSTRG.11324.3	3.56	1.6	down	-1.15381	1.82973e-27	MSTRG.13524	pol	4.55667	0.706667	down	-2.68888	2.95025e-34	trans-acting	Positive
MSTRG.11324.1	2.45333	1.16667	down	-1.07235	1.42523e-28	MSTRG.13524	pol	4.55667	0.706667	down	-2.68888	2.95025e-34	trans-acting	Positive
MSTRG.10927.2	3.38667	0.343333	down	-3.30218	3.6091e-39	MSTRG.13524	pol	4.55667	0.706667	down	-2.68888	2.95025e-34	trans-acting	Positive
MSTRG.10348.2	3.98333	1.02667	down	-1.95601	4.06034e-59	MSTRG.13524	pol	4.55667	0.706667	down	-2.68888	2.95025e-34	trans-acting	Positive
MSTRG.10181.1	1.41	0.513333	down	-1.45773	7.25187e-11	MSTRG.13524	pol	4.55667	0.706667	down	-2.68888	2.95025e-34	trans-acting	Positive
MSTRG.10064.1	10.0233	1.82	down	-2.46135	1.23982e-55	MSTRG.13524	pol	4.55667	0.706667	down	-2.68888	2.95025e-34	trans-acting	Positive
ENSCHIT00000007460	3.92333	0.94	down	-2.06135	5.67408e-08	MSTRG.13524	pol	4.55667	0.706667	down	-2.68888	2.95025e-34	trans-acting	Positive
ENSCHIT00000006965	2.97667	1.05333	down	-1.49874	5.57168e-12	MSTRG.13524	pol	4.55667	0.706667	down	-2.68888	2.95025e-34	trans-acting	Positive
ENSCHIT00000002352	1.96	0.68	down	-1.52725	4.5996e-06	MSTRG.13524	pol	4.55667	0.706667	down	-2.68888	2.95025e-34	trans-acting	Positive
MSTRG.9828.1	11.5	2.09	down	-2.46006	0.00112189	MSTRG.13522	Pol	1.90667	0.32	down	-2.57491	1.35564e-18	trans-acting	Positive
MSTRG.8579.3	15.3033	6.17333	down	-1.30972	2.86352e-41	MSTRG.13522	Pol	1.90667	0.32	down	-2.57491	1.35564e-18	trans-acting	Positive
MSTRG.8575.1	5.75667	2.23	down	-1.36819	1.5768e-21	MSTRG.13522	Pol	1.90667	0.32	down	-2.57491	1.35564e-18	trans-acting	Positive
MSTRG.8052.1	3.89333	0.816667	down	-2.25319	1.11031e-26	MSTRG.13522	Pol	1.90667	0.32	down	-2.57491	1.35564e-18	trans-acting	Positive
MSTRG.8015.2	11.19	2.83	down	-1.98334	2.76772e-45	MSTRG.13522	Pol	1.90667	0.32	down	-2.57491	1.35564e-18	trans-acting	Positive
MSTRG.8009.2	11.8967	2.11667	down	-2.49069	8.97548e-112	MSTRG.13522	Pol	1.90667	0.32	down	-2.57491	1.35564e-18	trans-acting	Positive
MSTRG.8009.1	9.21333	1.72667	down	-2.41573	6.16497e-29	MSTRG.13522	Pol	1.90667	0.32	down	-2.57491	1.35564e-18	trans-acting	Positive
MSTRG.8007.3	44.68	10.34	down	-2.11139	1.06532e-126	MSTRG.13522	Pol	1.90667	0.32	down	-2.57491	1.35564e-18	trans-acting	Positive
MSTRG.8007.2	23.64	5.01	down	-2.23835	1.39982e-45	MSTRG.13522	Pol	1.90667	0.32	down	-2.57491	1.35564e-18	trans-acting	Positive
MSTRG.7619.1	6.07333	2.59	down	-1.22954	5.75774e-25	MSTRG.13522	Pol	1.90667	0.32	down	-2.57491	1.35564e-18	trans-acting	Positive
MSTRG.7618.9	3.68667	1.66	down	-1.15113	1.33441e-10	MSTRG.13522	Pol	1.90667	0.32	down	-2.57491	1.35564e-18	trans-acting	Positive
MSTRG.7618.8	1.92667	0.63	down	-1.61268	4.48039e-17	MSTRG.13522	Pol	1.90667	0.32	down	-2.57491	1.35564e-18	trans-acting	Positive
MSTRG.7618.7	4.74667	2.06333	down	-1.20194	1.37283e-21	MSTRG.13522	Pol	1.90667	0.32	down	-2.57491	1.35564e-18	trans-acting	Positive
MSTRG.7618.6	2.18	0.75	down	-1.53937	1.09744e-05	MSTRG.13522	Pol	1.90667	0.32	down	-2.57491	1.35564e-18	trans-acting	Positive
MSTRG.7604.2	3.72	1.43667	down	-1.37258	1.70681e-10	MSTRG.13522	Pol	1.90667	0.32	down	-2.57491	1.35564e-18	trans-acting	Positive
MSTRG.7192.1	2.07667	0.783333	down	-1.40657	1.20641e-08	MSTRG.13522	Pol	1.90667	0.32	down	-2.57491	1.35564e-18	trans-acting	Positive
MSTRG.6974.1	2.48667	0.926667	down	-1.42409	5.54987e-12	MSTRG.13522	Pol	1.90667	0.32	down	-2.57491	1.35564e-18	trans-acting	Positive
MSTRG.5337.1	2.53667	0.616667	down	-2.04037	9.70662e-20	MSTRG.13522	Pol	1.90667	0.32	down	-2.57491	1.35564e-18	trans-acting	Positive
MSTRG.4853.1	2.68	5.74	up	1.09882	2.97776e-11	MSTRG.13522	Pol	1.90667	0.32	down	-2.57491	1.35564e-18	trans-acting	negative
MSTRG.3722.2	0.0566667	1.39333	up	4.6199	0.000106359	MSTRG.13522	Pol	1.90667	0.32	down	-2.57491	1.35564e-18	trans-acting	negative
MSTRG.2912.1	11.23	22.9667	up	1.03218	2.32928e-16	MSTRG.13522	Pol	1.90667	0.32	down	-2.57491	1.35564e-18	trans-acting	negative
MSTRG.2266.1	2.10333	0.753333	down	-1.48132	0.000435316	MSTRG.13522	Pol	1.90667	0.32	down	-2.57491	1.35564e-18	trans-acting	Positive
MSTRG.1818.1	9.17667	1.93333	down	-2.24688	4.55023e-18	MSTRG.13522	Pol	1.90667	0.32	down	-2.57491	1.35564e-18	trans-acting	Positive
MSTRG.1749.1	6.15667	1.97	down	-1.64395	3.67866e-20	MSTRG.13522	Pol	1.90667	0.32	down	-2.57491	1.35564e-18	trans-acting	Positive
MSTRG.15338.1	5.09333	2.03667	down	-1.3224	1.76835e-30	MSTRG.13522	Pol	1.90667	0.32	down	-2.57491	1.35564e-18	trans-acting	Positive
MSTRG.14998.1	3.22	0.996667	down	-1.69188	2.56514e-18	MSTRG.13522	Pol	1.90667	0.32	down	-2.57491	1.35564e-18	trans-acting	Positive
MSTRG.13523.1	3.36333	0.666667	down	-2.33485	4.9027e-25	MSTRG.13522	Pol	1.90667	0.32	down	-2.57491	1.35564e-18	trans-acting	Positive
MSTRG.13521.2	1.76333	0.633333	down	-1.47727	9.44664e-15	MSTRG.13522	Pol	1.90667	0.32	down	-2.57491	1.35564e-18	trans-acting	Positive
MSTRG.13521.1	3.47333	1.04333	down	-1.73512	4.75331e-31	MSTRG.13522	Pol	1.90667	0.32	down	-2.57491	1.35564e-18	trans-acting	Positive
MSTRG.13520.1	3.57667	0.993333	down	-1.84827	6.6218e-06	MSTRG.13522	Pol	1.90667	0.32	down	-2.57491	1.35564e-18	trans-acting	Positive
MSTRG.13519.1	3.19333	0.876667	down	-1.86496	1.95714e-08	MSTRG.13522	Pol	1.90667	0.32	down	-2.57491	1.35564e-18	trans-acting	Positive
MSTRG.13518.1	3.58	0.84	down	-2.0915	1.21638e-13	MSTRG.13522	Pol	1.90667	0.32	down	-2.57491	1.35564e-18	trans-acting	Positive
MSTRG.13514.1	1.89333	0.633333	down	-1.57989	2.31459e-09	MSTRG.13522	Pol	1.90667	0.32	down	-2.57491	1.35564e-18	trans-acting	Positive
MSTRG.13513.5	5.67333	2.16333	down	-1.39094	1.35161e-17	MSTRG.13522	Pol	1.90667	0.32	down	-2.57491	1.35564e-18	trans-acting	Positive
MSTRG.13513.4	2.89667	0.496667	down	-2.54404	1.77124e-35	MSTRG.13522	Pol	1.90667	0.32	down	-2.57491	1.35564e-18	trans-acting	Positive
MSTRG.13513.3	2.68667	0.496667	down	-2.43547	1.08066e-11	MSTRG.13522	Pol	1.90667	0.32	down	-2.57491	1.35564e-18	trans-acting	Positive
MSTRG.13480.1	0.876667	2.00333	up	1.1923	5.02849e-06	MSTRG.13522	Pol	1.90667	0.32	down	-2.57491	1.35564e-18	trans-acting	negative
MSTRG.13228.4	2.74333	0.603333	down	-2.1849	3.12753e-18	MSTRG.13522	Pol	1.90667	0.32	down	-2.57491	1.35564e-18	trans-acting	Positive
MSTRG.13004.1	2.39667	1.13	down	-1.08471	1.78722e-15	MSTRG.13522	Pol	1.90667	0.32	down	-2.57491	1.35564e-18	trans-acting	Positive
MSTRG.13003.1	1.71333	0.78	down	-1.13526	2.84978e-07	MSTRG.13522	Pol	1.90667	0.32	down	-2.57491	1.35564e-18	trans-acting	Positive
MSTRG.12158.3	2.45333	0.89	down	-1.46287	3.36793e-27	MSTRG.13522	Pol	1.90667	0.32	down	-2.57491	1.35564e-18	trans-acting	Positive
MSTRG.12158.2	2.72	0.823333	down	-1.72406	6.66497e-27	MSTRG.13522	Pol	1.90667	0.32	down	-2.57491	1.35564e-18	trans-acting	Positive
MSTRG.12158.1	5.74667	1.83	down	-1.65088	3.53893e-86	MSTRG.13522	Pol	1.90667	0.32	down	-2.57491	1.35564e-18	trans-acting	Positive
MSTRG.12156.1	1.75	0.493333	down	-1.82672	1.07193e-23	MSTRG.13522	Pol	1.90667	0.32	down	-2.57491	1.35564e-18	trans-acting	Positive
MSTRG.11324.3	3.56	1.6	down	-1.15381	1.82973e-27	MSTRG.13522	Pol	1.90667	0.32	down	-2.57491	1.35564e-18	trans-acting	Positive
MSTRG.11324.1	2.45333	1.16667	down	-1.07235	1.42523e-28	MSTRG.13522	Pol	1.90667	0.32	down	-2.57491	1.35564e-18	trans-acting	Positive
MSTRG.10927.2	3.38667	0.343333	down	-3.30218	3.6091e-39	MSTRG.13522	Pol	1.90667	0.32	down	-2.57491	1.35564e-18	trans-acting	Positive
MSTRG.10348.2	3.98333	1.02667	down	-1.95601	4.06034e-59	MSTRG.13522	Pol	1.90667	0.32	down	-2.57491	1.35564e-18	trans-acting	Positive
MSTRG.10181.1	1.41	0.513333	down	-1.45773	7.25187e-11	MSTRG.13522	Pol	1.90667	0.32	down	-2.57491	1.35564e-18	trans-acting	Positive
ENSCHIT00000006967	2.97	1.10333	down	-1.42859	5.5675e-06	MSTRG.13522	Pol	1.90667	0.32	down	-2.57491	1.35564e-18	trans-acting	Positive
ENSCHIT00000006965	2.97667	1.05333	down	-1.49874	5.57168e-12	MSTRG.13522	Pol	1.90667	0.32	down	-2.57491	1.35564e-18	trans-acting	Positive
ENSCHIT00000002352	1.96	0.68	down	-1.52725	4.5996e-06	MSTRG.13522	Pol	1.90667	0.32	down	-2.57491	1.35564e-18	trans-acting	Positive
MSTRG.9670.7	3.61	1.70333	down	-1.08364	9.56004e-08	MSTRG.13517	Pol	3.43	1.29667	down	-1.4034	5.91075e-05	trans-acting	Positive
MSTRG.8579.3	15.3033	6.17333	down	-1.30972	2.86352e-41	MSTRG.13517	Pol	3.43	1.29667	down	-1.4034	5.91075e-05	trans-acting	Positive
MSTRG.8575.1	5.75667	2.23	down	-1.36819	1.5768e-21	MSTRG.13517	Pol	3.43	1.29667	down	-1.4034	5.91075e-05	trans-acting	Positive
MSTRG.8015.2	11.19	2.83	down	-1.98334	2.76772e-45	MSTRG.13517	Pol	3.43	1.29667	down	-1.4034	5.91075e-05	trans-acting	Positive
MSTRG.8009.2	11.8967	2.11667	down	-2.49069	8.97548e-112	MSTRG.13517	Pol	3.43	1.29667	down	-1.4034	5.91075e-05	trans-acting	Positive
MSTRG.8009.1	9.21333	1.72667	down	-2.41573	6.16497e-29	MSTRG.13517	Pol	3.43	1.29667	down	-1.4034	5.91075e-05	trans-acting	Positive
MSTRG.8007.3	44.68	10.34	down	-2.11139	1.06532e-126	MSTRG.13517	Pol	3.43	1.29667	down	-1.4034	5.91075e-05	trans-acting	Positive
MSTRG.8007.2	23.64	5.01	down	-2.23835	1.39982e-45	MSTRG.13517	Pol	3.43	1.29667	down	-1.4034	5.91075e-05	trans-acting	Positive
MSTRG.7619.1	6.07333	2.59	down	-1.22954	5.75774e-25	MSTRG.13517	Pol	3.43	1.29667	down	-1.4034	5.91075e-05	trans-acting	Positive
MSTRG.7618.7	4.74667	2.06333	down	-1.20194	1.37283e-21	MSTRG.13517	Pol	3.43	1.29667	down	-1.4034	5.91075e-05	trans-acting	Positive
MSTRG.7604.2	3.72	1.43667	down	-1.37258	1.70681e-10	MSTRG.13517	Pol	3.43	1.29667	down	-1.4034	5.91075e-05	trans-acting	Positive
MSTRG.6974.1	2.48667	0.926667	down	-1.42409	5.54987e-12	MSTRG.13517	Pol	3.43	1.29667	down	-1.4034	5.91075e-05	trans-acting	Positive
MSTRG.3722.2	0.0566667	1.39333	up	4.6199	0.000106359	MSTRG.13517	Pol	3.43	1.29667	down	-1.4034	5.91075e-05	trans-acting	negative
MSTRG.1749.1	6.15667	1.97	down	-1.64395	3.67866e-20	MSTRG.13517	Pol	3.43	1.29667	down	-1.4034	5.91075e-05	trans-acting	Positive
MSTRG.15338.1	5.09333	2.03667	down	-1.3224	1.76835e-30	MSTRG.13517	Pol	3.43	1.29667	down	-1.4034	5.91075e-05	trans-acting	Positive
MSTRG.13523.1	3.36333	0.666667	down	-2.33485	4.9027e-25	MSTRG.13517	Pol	3.43	1.29667	down	-1.4034	5.91075e-05	trans-acting	Positive
MSTRG.13521.2	1.76333	0.633333	down	-1.47727	9.44664e-15	MSTRG.13517	Pol	3.43	1.29667	down	-1.4034	5.91075e-05	trans-acting	Positive
MSTRG.13521.1	3.47333	1.04333	down	-1.73512	4.75331e-31	MSTRG.13517	Pol	3.43	1.29667	down	-1.4034	5.91075e-05	trans-acting	Positive
MSTRG.13520.1	3.57667	0.993333	down	-1.84827	6.6218e-06	MSTRG.13517	Pol	3.43	1.29667	down	-1.4034	5.91075e-05	trans-acting	Positive
MSTRG.13519.1	3.19333	0.876667	down	-1.86496	1.95714e-08	MSTRG.13517	Pol	3.43	1.29667	down	-1.4034	5.91075e-05	trans-acting	Positive
MSTRG.13518.1	3.58	0.84	down	-2.0915	1.21638e-13	MSTRG.13517	Pol	3.43	1.29667	down	-1.4034	5.91075e-05	trans-acting	Positive
MSTRG.13514.1	1.89333	0.633333	down	-1.57989	2.31459e-09	MSTRG.13517	Pol	3.43	1.29667	down	-1.4034	5.91075e-05	trans-acting	Positive
MSTRG.13513.5	5.67333	2.16333	down	-1.39094	1.35161e-17	MSTRG.13517	Pol	3.43	1.29667	down	-1.4034	5.91075e-05	trans-acting	Positive
MSTRG.13513.4	2.89667	0.496667	down	-2.54404	1.77124e-35	MSTRG.13517	Pol	3.43	1.29667	down	-1.4034	5.91075e-05	trans-acting	Positive
MSTRG.13513.3	2.68667	0.496667	down	-2.43547	1.08066e-11	MSTRG.13517	Pol	3.43	1.29667	down	-1.4034	5.91075e-05	trans-acting	Positive
MSTRG.13004.1	2.39667	1.13	down	-1.08471	1.78722e-15	MSTRG.13517	Pol	3.43	1.29667	down	-1.4034	5.91075e-05	trans-acting	Positive
MSTRG.13003.1	1.71333	0.78	down	-1.13526	2.84978e-07	MSTRG.13517	Pol	3.43	1.29667	down	-1.4034	5.91075e-05	trans-acting	Positive
MSTRG.12158.3	2.45333	0.89	down	-1.46287	3.36793e-27	MSTRG.13517	Pol	3.43	1.29667	down	-1.4034	5.91075e-05	trans-acting	Positive
MSTRG.12158.1	5.74667	1.83	down	-1.65088	3.53893e-86	MSTRG.13517	Pol	3.43	1.29667	down	-1.4034	5.91075e-05	trans-acting	Positive
MSTRG.11324.3	3.56	1.6	down	-1.15381	1.82973e-27	MSTRG.13517	Pol	3.43	1.29667	down	-1.4034	5.91075e-05	trans-acting	Positive
MSTRG.10348.2	3.98333	1.02667	down	-1.95601	4.06034e-59	MSTRG.13517	Pol	3.43	1.29667	down	-1.4034	5.91075e-05	trans-acting	Positive
ENSCHIT00000006969	3.95333	1.78	down	-1.15119	0.00166725	MSTRG.13517	Pol	3.43	1.29667	down	-1.4034	5.91075e-05	trans-acting	Positive
ENSCHIT00000006967	2.97	1.10333	down	-1.42859	5.5675e-06	MSTRG.13517	Pol	3.43	1.29667	down	-1.4034	5.91075e-05	trans-acting	Positive
ENSCHIT00000006965	2.97667	1.05333	down	-1.49874	5.57168e-12	MSTRG.13517	Pol	3.43	1.29667	down	-1.4034	5.91075e-05	trans-acting	Positive
MSTRG.9670.7	3.61	1.70333	down	-1.08364	9.56004e-08	MSTRG.13515	Pol	2.45	0.88	down	-1.47721	2.27545e-06	trans-acting	Positive
MSTRG.8015.2	11.19	2.83	down	-1.98334	2.76772e-45	MSTRG.13515	Pol	2.45	0.88	down	-1.47721	2.27545e-06	trans-acting	Positive
MSTRG.7618.7	4.74667	2.06333	down	-1.20194	1.37283e-21	MSTRG.13515	Pol	2.45	0.88	down	-1.47721	2.27545e-06	trans-acting	Positive
MSTRG.7604.2	3.72	1.43667	down	-1.37258	1.70681e-10	MSTRG.13515	Pol	2.45	0.88	down	-1.47721	2.27545e-06	trans-acting	Positive
MSTRG.6974.1	2.48667	0.926667	down	-1.42409	5.54987e-12	MSTRG.13515	Pol	2.45	0.88	down	-1.47721	2.27545e-06	trans-acting	Positive
MSTRG.3722.2	0.0566667	1.39333	up	4.6199	0.000106359	MSTRG.13515	Pol	2.45	0.88	down	-1.47721	2.27545e-06	trans-acting	negative
MSTRG.15338.1	5.09333	2.03667	down	-1.3224	1.76835e-30	MSTRG.13515	Pol	2.45	0.88	down	-1.47721	2.27545e-06	trans-acting	Positive
MSTRG.13523.1	3.36333	0.666667	down	-2.33485	4.9027e-25	MSTRG.13515	Pol	2.45	0.88	down	-1.47721	2.27545e-06	trans-acting	Positive
MSTRG.13521.2	1.76333	0.633333	down	-1.47727	9.44664e-15	MSTRG.13515	Pol	2.45	0.88	down	-1.47721	2.27545e-06	trans-acting	Positive
MSTRG.13521.1	3.47333	1.04333	down	-1.73512	4.75331e-31	MSTRG.13515	Pol	2.45	0.88	down	-1.47721	2.27545e-06	trans-acting	Positive
MSTRG.13520.1	3.57667	0.993333	down	-1.84827	6.6218e-06	MSTRG.13515	Pol	2.45	0.88	down	-1.47721	2.27545e-06	trans-acting	Positive
MSTRG.13519.1	3.19333	0.876667	down	-1.86496	1.95714e-08	MSTRG.13515	Pol	2.45	0.88	down	-1.47721	2.27545e-06	trans-acting	Positive
MSTRG.13518.1	3.58	0.84	down	-2.0915	1.21638e-13	MSTRG.13515	Pol	2.45	0.88	down	-1.47721	2.27545e-06	trans-acting	Positive
MSTRG.13514.1	1.89333	0.633333	down	-1.57989	2.31459e-09	MSTRG.13515	Pol	2.45	0.88	down	-1.47721	2.27545e-06	trans-acting	Positive
MSTRG.13513.5	5.67333	2.16333	down	-1.39094	1.35161e-17	MSTRG.13515	Pol	2.45	0.88	down	-1.47721	2.27545e-06	trans-acting	Positive
MSTRG.13513.4	2.89667	0.496667	down	-2.54404	1.77124e-35	MSTRG.13515	Pol	2.45	0.88	down	-1.47721	2.27545e-06	trans-acting	Positive
MSTRG.13513.3	2.68667	0.496667	down	-2.43547	1.08066e-11	MSTRG.13515	Pol	2.45	0.88	down	-1.47721	2.27545e-06	trans-acting	Positive
MSTRG.13004.1	2.39667	1.13	down	-1.08471	1.78722e-15	MSTRG.13515	Pol	2.45	0.88	down	-1.47721	2.27545e-06	trans-acting	Positive
MSTRG.13003.1	1.71333	0.78	down	-1.13526	2.84978e-07	MSTRG.13515	Pol	2.45	0.88	down	-1.47721	2.27545e-06	trans-acting	Positive
MSTRG.10348.2	3.98333	1.02667	down	-1.95601	4.06034e-59	MSTRG.13515	Pol	2.45	0.88	down	-1.47721	2.27545e-06	trans-acting	Positive
ENSCHIT00000006969	3.95333	1.78	down	-1.15119	0.00166725	MSTRG.13515	Pol	2.45	0.88	down	-1.47721	2.27545e-06	trans-acting	Positive
ENSCHIT00000006967	2.97	1.10333	down	-1.42859	5.5675e-06	MSTRG.13515	Pol	2.45	0.88	down	-1.47721	2.27545e-06	trans-acting	Positive
ENSCHIT00000006965	2.97667	1.05333	down	-1.49874	5.57168e-12	MSTRG.13515	Pol	2.45	0.88	down	-1.47721	2.27545e-06	trans-acting	Positive
MSTRG.8727.1	0.653333	1.84667	up	1.49903	0.000165204	MSTRG.1265	--	1.87	6.92	up	1.88773	3.65709e-17	trans-acting	Positive
MSTRG.8481.1	1.48667	3.62	up	1.28391	2.12696e-09	MSTRG.1265	--	1.87	6.92	up	1.88773	3.65709e-17	trans-acting	Positive
MSTRG.7618.8	1.92667	0.63	down	-1.61268	4.48039e-17	MSTRG.1265	--	1.87	6.92	up	1.88773	3.65709e-17	trans-acting	negative
MSTRG.7192.1	2.07667	0.783333	down	-1.40657	1.20641e-08	MSTRG.1265	--	1.87	6.92	up	1.88773	3.65709e-17	trans-acting	negative
MSTRG.6439.1	0.52	1.50333	up	1.53158	2.71285e-09	MSTRG.1265	--	1.87	6.92	up	1.88773	3.65709e-17	trans-acting	Positive
MSTRG.3238.1	1.81667	6.01333	up	1.72687	6.70581e-23	MSTRG.1265	--	1.87	6.92	up	1.88773	3.65709e-17	trans-acting	Positive
MSTRG.15092.1	0.826667	3.32333	up	2.00725	1.38994e-11	MSTRG.1265	--	1.87	6.92	up	1.88773	3.65709e-17	trans-acting	Positive
MSTRG.13858.1	0.22	1.08	up	2.29546	8.94189e-08	MSTRG.1265	--	1.87	6.92	up	1.88773	3.65709e-17	trans-acting	Positive
MSTRG.13847.1	6.83	3.15333	down	-1.11501	0.0001121	MSTRG.1265	--	1.87	6.92	up	1.88773	3.65709e-17	trans-acting	negative
MSTRG.13228.4	2.74333	0.603333	down	-2.1849	3.12753e-18	MSTRG.1265	--	1.87	6.92	up	1.88773	3.65709e-17	trans-acting	negative
MSTRG.127.1	1.24667	2.97667	up	1.25562	2.62557e-06	MSTRG.1265	--	1.87	6.92	up	1.88773	3.65709e-17	trans-acting	Positive
MSTRG.11473.1	5.44333	2.32	down	-1.23037	1.58755e-21	MSTRG.1265	--	1.87	6.92	up	1.88773	3.65709e-17	trans-acting	negative
MSTRG.11324.1	2.45333	1.16667	down	-1.07235	1.42523e-28	MSTRG.1265	--	1.87	6.92	up	1.88773	3.65709e-17	trans-acting	negative
MSTRG.10927.2	3.38667	0.343333	down	-3.30218	3.6091e-39	MSTRG.1265	--	1.87	6.92	up	1.88773	3.65709e-17	trans-acting	negative
ENSCHIT00000006048	0.103333	0.616667	up	2.57719	1.28954e-08	MSTRG.1265	--	1.87	6.92	up	1.88773	3.65709e-17	trans-acting	Positive
MSTRG.9142.1	0.91	2.41333	up	1.40709	3.69498e-26	MSTRG.12600	F52C9.6	1.09	2.70667	up	1.31219	1.32819e-27	trans-acting	Positive
MSTRG.65.1	0.11	1.45333	up	3.72379	2.72739e-05	MSTRG.12600	F52C9.6	1.09	2.70667	up	1.31219	1.32819e-27	trans-acting	Positive
MSTRG.5342.1	4.79333	1.70333	down	-1.49267	2.50722e-18	MSTRG.12600	F52C9.6	1.09	2.70667	up	1.31219	1.32819e-27	trans-acting	negative
MSTRG.4924.1	5.54	1.29667	down	-2.09508	0.00120289	MSTRG.12600	F52C9.6	1.09	2.70667	up	1.31219	1.32819e-27	trans-acting	negative
MSTRG.2946.1	2.89	7.30333	up	1.33749	1.53237e-35	MSTRG.12600	F52C9.6	1.09	2.70667	up	1.31219	1.32819e-27	trans-acting	Positive
MSTRG.2615.1	0.803333	1.79333	up	1.15857	6.16043e-09	MSTRG.12600	F52C9.6	1.09	2.70667	up	1.31219	1.32819e-27	trans-acting	Positive
MSTRG.11135.6	1.09667	2.41667	up	1.13989	1.04385e-13	MSTRG.12600	F52C9.6	1.09	2.70667	up	1.31219	1.32819e-27	trans-acting	Positive
MSTRG.10658.2	0.03	1.83667	up	5.93598	0.00520567	MSTRG.12600	F52C9.6	1.09	2.70667	up	1.31219	1.32819e-27	trans-acting	Positive
MSTRG.9308.2	0.0633333	3.40667	up	5.74925	9.66825e-23	MSTRG.11989	env	5.21	1.51	down	-1.78673	3.64832e-25	trans-acting	negative
MSTRG.9308.1	0.343333	3.19667	up	3.21889	3.78033e-20	MSTRG.11989	env	5.21	1.51	down	-1.78673	3.64832e-25	trans-acting	negative
MSTRG.8579.3	15.3033	6.17333	down	-1.30972	2.86352e-41	MSTRG.11989	env	5.21	1.51	down	-1.78673	3.64832e-25	trans-acting	Positive
MSTRG.8575.1	5.75667	2.23	down	-1.36819	1.5768e-21	MSTRG.11989	env	5.21	1.51	down	-1.78673	3.64832e-25	trans-acting	Positive
MSTRG.8481.1	1.48667	3.62	up	1.28391	2.12696e-09	MSTRG.11989	env	5.21	1.51	down	-1.78673	3.64832e-25	trans-acting	negative
MSTRG.8052.1	3.89333	0.816667	down	-2.25319	1.11031e-26	MSTRG.11989	env	5.21	1.51	down	-1.78673	3.64832e-25	trans-acting	Positive
MSTRG.8009.1	9.21333	1.72667	down	-2.41573	6.16497e-29	MSTRG.11989	env	5.21	1.51	down	-1.78673	3.64832e-25	trans-acting	Positive
MSTRG.8007.3	44.68	10.34	down	-2.11139	1.06532e-126	MSTRG.11989	env	5.21	1.51	down	-1.78673	3.64832e-25	trans-acting	Positive
MSTRG.8007.2	23.64	5.01	down	-2.23835	1.39982e-45	MSTRG.11989	env	5.21	1.51	down	-1.78673	3.64832e-25	trans-acting	Positive
MSTRG.7619.1	6.07333	2.59	down	-1.22954	5.75774e-25	MSTRG.11989	env	5.21	1.51	down	-1.78673	3.64832e-25	trans-acting	Positive
MSTRG.7618.8	1.92667	0.63	down	-1.61268	4.48039e-17	MSTRG.11989	env	5.21	1.51	down	-1.78673	3.64832e-25	trans-acting	Positive
MSTRG.7192.1	2.07667	0.783333	down	-1.40657	1.20641e-08	MSTRG.11989	env	5.21	1.51	down	-1.78673	3.64832e-25	trans-acting	Positive
MSTRG.6925.1	2.94333	1.42	down	-1.05156	4.21341e-08	MSTRG.11989	env	5.21	1.51	down	-1.78673	3.64832e-25	trans-acting	Positive
MSTRG.5844.2	0.786667	2.27667	up	1.5331	1.48325e-14	MSTRG.11989	env	5.21	1.51	down	-1.78673	3.64832e-25	trans-acting	negative
MSTRG.5337.1	2.53667	0.616667	down	-2.04037	9.70662e-20	MSTRG.11989	env	5.21	1.51	down	-1.78673	3.64832e-25	trans-acting	Positive
MSTRG.4853.1	2.68	5.74	up	1.09882	2.97776e-11	MSTRG.11989	env	5.21	1.51	down	-1.78673	3.64832e-25	trans-acting	negative
MSTRG.3238.1	1.81667	6.01333	up	1.72687	6.70581e-23	MSTRG.11989	env	5.21	1.51	down	-1.78673	3.64832e-25	trans-acting	negative
MSTRG.2912.1	11.23	22.9667	up	1.03218	2.32928e-16	MSTRG.11989	env	5.21	1.51	down	-1.78673	3.64832e-25	trans-acting	negative
MSTRG.2787.1	46.0233	92.49	up	1.00693	6.04664e-19	MSTRG.11989	env	5.21	1.51	down	-1.78673	3.64832e-25	trans-acting	negative
MSTRG.1818.1	9.17667	1.93333	down	-2.24688	4.55023e-18	MSTRG.11989	env	5.21	1.51	down	-1.78673	3.64832e-25	trans-acting	Positive
MSTRG.15338.1	5.09333	2.03667	down	-1.3224	1.76835e-30	MSTRG.11989	env	5.21	1.51	down	-1.78673	3.64832e-25	trans-acting	Positive
MSTRG.15092.1	0.826667	3.32333	up	2.00725	1.38994e-11	MSTRG.11989	env	5.21	1.51	down	-1.78673	3.64832e-25	trans-acting	negative
MSTRG.14998.1	3.22	0.996667	down	-1.69188	2.56514e-18	MSTRG.11989	env	5.21	1.51	down	-1.78673	3.64832e-25	trans-acting	Positive
MSTRG.13847.1	6.83	3.15333	down	-1.11501	0.0001121	MSTRG.11989	env	5.21	1.51	down	-1.78673	3.64832e-25	trans-acting	Positive
MSTRG.13480.1	0.876667	2.00333	up	1.1923	5.02849e-06	MSTRG.11989	env	5.21	1.51	down	-1.78673	3.64832e-25	trans-acting	negative
MSTRG.1324.1	7.40333	2.43333	down	-1.60524	0.000415755	MSTRG.11989	env	5.21	1.51	down	-1.78673	3.64832e-25	trans-acting	Positive
MSTRG.13228.4	2.74333	0.603333	down	-2.1849	3.12753e-18	MSTRG.11989	env	5.21	1.51	down	-1.78673	3.64832e-25	trans-acting	Positive
MSTRG.12158.3	2.45333	0.89	down	-1.46287	3.36793e-27	MSTRG.11989	env	5.21	1.51	down	-1.78673	3.64832e-25	trans-acting	Positive
MSTRG.12158.2	2.72	0.823333	down	-1.72406	6.66497e-27	MSTRG.11989	env	5.21	1.51	down	-1.78673	3.64832e-25	trans-acting	Positive
MSTRG.12158.1	5.74667	1.83	down	-1.65088	3.53893e-86	MSTRG.11989	env	5.21	1.51	down	-1.78673	3.64832e-25	trans-acting	Positive
MSTRG.12156.1	1.75	0.493333	down	-1.82672	1.07193e-23	MSTRG.11989	env	5.21	1.51	down	-1.78673	3.64832e-25	trans-acting	Positive
MSTRG.11473.1	5.44333	2.32	down	-1.23037	1.58755e-21	MSTRG.11989	env	5.21	1.51	down	-1.78673	3.64832e-25	trans-acting	Positive
MSTRG.11324.3	3.56	1.6	down	-1.15381	1.82973e-27	MSTRG.11989	env	5.21	1.51	down	-1.78673	3.64832e-25	trans-acting	Positive
MSTRG.10927.2	3.38667	0.343333	down	-3.30218	3.6091e-39	MSTRG.11989	env	5.21	1.51	down	-1.78673	3.64832e-25	trans-acting	Positive
MSTRG.10348.2	3.98333	1.02667	down	-1.95601	4.06034e-59	MSTRG.11989	env	5.21	1.51	down	-1.78673	3.64832e-25	trans-acting	Positive
ENSCHIT00000007460	3.92333	0.94	down	-2.06135	5.67408e-08	MSTRG.11989	env	5.21	1.51	down	-1.78673	3.64832e-25	trans-acting	Positive
ENSCHIT00000002352	1.96	0.68	down	-1.52725	4.5996e-06	MSTRG.11989	env	5.21	1.51	down	-1.78673	3.64832e-25	trans-acting	Positive
MSTRG.9670.7	3.61	1.70333	down	-1.08364	9.56004e-08	MSTRG.11971	--	3.41333	1.24333	down	-1.45697	1.11937e-16	trans-acting	Positive
MSTRG.8579.3	15.3033	6.17333	down	-1.30972	2.86352e-41	MSTRG.11971	--	3.41333	1.24333	down	-1.45697	1.11937e-16	trans-acting	Positive
MSTRG.8015.2	11.19	2.83	down	-1.98334	2.76772e-45	MSTRG.11971	--	3.41333	1.24333	down	-1.45697	1.11937e-16	trans-acting	Positive
MSTRG.8009.2	11.8967	2.11667	down	-2.49069	8.97548e-112	MSTRG.11971	--	3.41333	1.24333	down	-1.45697	1.11937e-16	trans-acting	Positive
MSTRG.8007.3	44.68	10.34	down	-2.11139	1.06532e-126	MSTRG.11971	--	3.41333	1.24333	down	-1.45697	1.11937e-16	trans-acting	Positive
MSTRG.8007.2	23.64	5.01	down	-2.23835	1.39982e-45	MSTRG.11971	--	3.41333	1.24333	down	-1.45697	1.11937e-16	trans-acting	Positive
MSTRG.7618.7	4.74667	2.06333	down	-1.20194	1.37283e-21	MSTRG.11971	--	3.41333	1.24333	down	-1.45697	1.11937e-16	trans-acting	Positive
MSTRG.7604.2	3.72	1.43667	down	-1.37258	1.70681e-10	MSTRG.11971	--	3.41333	1.24333	down	-1.45697	1.11937e-16	trans-acting	Positive
MSTRG.6974.1	2.48667	0.926667	down	-1.42409	5.54987e-12	MSTRG.11971	--	3.41333	1.24333	down	-1.45697	1.11937e-16	trans-acting	Positive
MSTRG.3722.2	0.0566667	1.39333	up	4.6199	0.000106359	MSTRG.11971	--	3.41333	1.24333	down	-1.45697	1.11937e-16	trans-acting	negative
MSTRG.1749.1	6.15667	1.97	down	-1.64395	3.67866e-20	MSTRG.11971	--	3.41333	1.24333	down	-1.45697	1.11937e-16	trans-acting	Positive
MSTRG.15338.1	5.09333	2.03667	down	-1.3224	1.76835e-30	MSTRG.11971	--	3.41333	1.24333	down	-1.45697	1.11937e-16	trans-acting	Positive
MSTRG.13523.1	3.36333	0.666667	down	-2.33485	4.9027e-25	MSTRG.11971	--	3.41333	1.24333	down	-1.45697	1.11937e-16	trans-acting	Positive
MSTRG.13521.2	1.76333	0.633333	down	-1.47727	9.44664e-15	MSTRG.11971	--	3.41333	1.24333	down	-1.45697	1.11937e-16	trans-acting	Positive
MSTRG.13521.1	3.47333	1.04333	down	-1.73512	4.75331e-31	MSTRG.11971	--	3.41333	1.24333	down	-1.45697	1.11937e-16	trans-acting	Positive
MSTRG.13520.1	3.57667	0.993333	down	-1.84827	6.6218e-06	MSTRG.11971	--	3.41333	1.24333	down	-1.45697	1.11937e-16	trans-acting	Positive
MSTRG.13519.1	3.19333	0.876667	down	-1.86496	1.95714e-08	MSTRG.11971	--	3.41333	1.24333	down	-1.45697	1.11937e-16	trans-acting	Positive
MSTRG.13518.1	3.58	0.84	down	-2.0915	1.21638e-13	MSTRG.11971	--	3.41333	1.24333	down	-1.45697	1.11937e-16	trans-acting	Positive
MSTRG.13514.1	1.89333	0.633333	down	-1.57989	2.31459e-09	MSTRG.11971	--	3.41333	1.24333	down	-1.45697	1.11937e-16	trans-acting	Positive
MSTRG.13513.5	5.67333	2.16333	down	-1.39094	1.35161e-17	MSTRG.11971	--	3.41333	1.24333	down	-1.45697	1.11937e-16	trans-acting	Positive
MSTRG.13513.4	2.89667	0.496667	down	-2.54404	1.77124e-35	MSTRG.11971	--	3.41333	1.24333	down	-1.45697	1.11937e-16	trans-acting	Positive
MSTRG.13513.3	2.68667	0.496667	down	-2.43547	1.08066e-11	MSTRG.11971	--	3.41333	1.24333	down	-1.45697	1.11937e-16	trans-acting	Positive
MSTRG.13004.1	2.39667	1.13	down	-1.08471	1.78722e-15	MSTRG.11971	--	3.41333	1.24333	down	-1.45697	1.11937e-16	trans-acting	Positive
MSTRG.13003.1	1.71333	0.78	down	-1.13526	2.84978e-07	MSTRG.11971	--	3.41333	1.24333	down	-1.45697	1.11937e-16	trans-acting	Positive
MSTRG.12158.3	2.45333	0.89	down	-1.46287	3.36793e-27	MSTRG.11971	--	3.41333	1.24333	down	-1.45697	1.11937e-16	trans-acting	Positive
MSTRG.12158.1	5.74667	1.83	down	-1.65088	3.53893e-86	MSTRG.11971	--	3.41333	1.24333	down	-1.45697	1.11937e-16	trans-acting	Positive
MSTRG.10348.2	3.98333	1.02667	down	-1.95601	4.06034e-59	MSTRG.11971	--	3.41333	1.24333	down	-1.45697	1.11937e-16	trans-acting	Positive
MSTRG.10064.1	10.0233	1.82	down	-2.46135	1.23982e-55	MSTRG.11971	--	3.41333	1.24333	down	-1.45697	1.11937e-16	trans-acting	Positive
ENSCHIT00000006967	2.97	1.10333	down	-1.42859	5.5675e-06	MSTRG.11971	--	3.41333	1.24333	down	-1.45697	1.11937e-16	trans-acting	Positive
ENSCHIT00000006965	2.97667	1.05333	down	-1.49874	5.57168e-12	MSTRG.11971	--	3.41333	1.24333	down	-1.45697	1.11937e-16	trans-acting	Positive
MSTRG.7792.2	15.78	4.58333	down	-1.78363	4.7602e-22	MSTRG.11968	--	5.17	2.41333	down	-1.09914	2.96296e-21	trans-acting	Positive
MSTRG.7791.4	4.66333	1.35667	down	-1.7813	1.73846e-24	MSTRG.11968	--	5.17	2.41333	down	-1.09914	2.96296e-21	trans-acting	Positive
MSTRG.7791.3	6.14	1.84667	down	-1.73332	6.71691e-39	MSTRG.11968	--	5.17	2.41333	down	-1.09914	2.96296e-21	trans-acting	Positive
MSTRG.1747.8	4.68333	1.70333	down	-1.45917	1.23496e-26	MSTRG.11968	--	5.17	2.41333	down	-1.09914	2.96296e-21	trans-acting	Positive
MSTRG.10064.1	10.0233	1.82	down	-2.46135	1.23982e-55	MSTRG.11968	--	5.17	2.41333	down	-1.09914	2.96296e-21	trans-acting	Positive
MSTRG.9308.2	0.0633333	3.40667	up	5.74925	9.66825e-23	MSTRG.11793	F52C9.6	18.63	7.72	down	-1.27095	2.6253e-22	trans-acting	negative
MSTRG.9308.1	0.343333	3.19667	up	3.21889	3.78033e-20	MSTRG.11793	F52C9.6	18.63	7.72	down	-1.27095	2.6253e-22	trans-acting	negative
MSTRG.8579.3	15.3033	6.17333	down	-1.30972	2.86352e-41	MSTRG.11793	F52C9.6	18.63	7.72	down	-1.27095	2.6253e-22	trans-acting	Positive
MSTRG.8575.1	5.75667	2.23	down	-1.36819	1.5768e-21	MSTRG.11793	F52C9.6	18.63	7.72	down	-1.27095	2.6253e-22	trans-acting	Positive
[truncated: 27,340 more rows]

## Sheet: DM1-VS-DM5
Table S12. List of lncRNA-mRNA interaction pairs from three comparisons_DM1-vs-DM5
[truncated: 13,823 more rows]
