# Supplementary material for: Transcriptome Analysis Reveals the Profile of Long Non-Coding RNAs during Myogenic Differentiation in Goats
Source: Int J Mol Sci. 2023 Mar 28;24(7):6370. doi: 10.3390/ijms24076370 (PMC10094361; doi:10.3390/ijms24076370)
Supplement: Supplementary file 1 [file ijms-24-06370-s001.zip › Table S13. List of candidate ceRNAs and their common miRNA targets.xlsx]

## Sheet: Table S13
Table S13. List of candidate ceRNAs and their common miRNA targets
lncRNA_ID	mRNA_ID	corr	miRNA_ID(both)	hyper.test.p	mRNA_Symbol	Description
ENSCHIT00000000925	ENSCHIG00000001958	0.932445	miR-4484-z	0.00478469	MOCOS	molybdenum cofactor sulfurase [Source:NCBI gene;Acc:102184109]
ENSCHIT00000000925	ENSCHIG00000011323	0.929547	miR-4484-z	0.0190699	PKDCC	protein kinase domain containing, cytoplasmic [Source:NCBI gene;Acc:102177986]
ENSCHIT00000000925	ENSCHIG00000011455	0.927913	miR-4484-z	0.0143196	FGF18	fibroblast growth factor 18 [Source:NCBI gene;Acc:102178396]
ENSCHIT00000000925	ENSCHIG00000014211	0.922166	miR-4484-z	0.028536	HLX	H2.0 like homeobox [Source:NCBI gene;Acc:102179582]
ENSCHIT00000000925	ENSCHIG00000017045	0.952962	miR-4484-z	0.0473306	SLC1A3	solute carrier family 1 member 3 [Source:NCBI gene;Acc:102171550]
ENSCHIT00000000925	ENSCHIG00000017707	0.950193	miR-4484-z	0.0238087	-	forkhead box P1 [Source:NCBI gene;Acc:102171383]
ENSCHIT00000000925	ENSCHIG00000026647	0.910219	miR-4484-z	0.0238087	ZNF608	zinc finger protein 608 [Source:NCBI gene;Acc:102188669]
ENSCHIT00000001079	ENSCHIG00000009583	0.905552	chi-miR-15b-5p|miR-149-y|miR-329-x|miR-376-y	0.0232046	SYT6	synaptotagmin 6 [Source:NCBI gene;Acc:102190837]
ENSCHIT00000001079	ENSCHIG00000011075	0.912035	chi-miR-15b-5p|chi-miR-376b-3p|miR-329-x|miR-376-y|miR-496-y	0.00447528	PANX1	pannexin 1 [Source:NCBI gene;Acc:102174365]
ENSCHIT00000001079	ENSCHIG00000011424	0.947791	chi-miR-15b-5p|chi-miR-376b-3p|miR-329-x|miR-376-y	0.00769042	-	hyaluronan synthase 2 [Source:NCBI gene;Acc:102170334]
ENSCHIT00000001079	ENSCHIG00000012174	0.930107	chi-miR-15b-5p|miR-149-y|miR-2312-z|miR-329-x|novel-m0078-5p	0.0107614	-	-
ENSCHIT00000001079	ENSCHIG00000012226	0.956234	chi-miR-15b-5p|chi-miR-376b-3p|miR-2312-z|miR-329-x|miR-376-y	0.00084926	KIF5C	kinesin family member 5C [Source:NCBI gene;Acc:102188541]
ENSCHIT00000001079	ENSCHIG00000012379	0.939892	miR-329-x|novel-m0078-5p	0.0374441	CDH17	cadherin 17 [Source:NCBI gene;Acc:102187786]
ENSCHIT00000001079	ENSCHIG00000013481	0.94756	chi-miR-15b-5p|miR-149-y	0.0205222	LLGL2	LLGL scribble cell polarity complex component 2 [Source:NCBI gene;Acc:102173503]
ENSCHIT00000001079	ENSCHIG00000014364	0.914713	chi-miR-15b-5p|miR-329-x|miR-376-y	0.0271899	AGBL1	ATP/GTP binding protein like 1 [Source:NCBI gene;Acc:102185399]
ENSCHIT00000001079	ENSCHIG00000016921	0.923406	chi-miR-15b-5p|chi-miR-376b-3p|miR-376-y	0.0454843	HTR2A	5-hydroxytryptamine receptor 2A [Source:NCBI gene;Acc:102182605]
ENSCHIT00000001079	ENSCHIG00000019291	0.968496	chi-miR-15b-5p|miR-154-y|miR-2312-z	0.00564821	PSTPIP2	proline-serine-threonine phosphatase interacting protein 2 [Source:NCBI gene;Acc:102184213]
ENSCHIT00000001079	ENSCHIG00000019657	0.956961	miR-149-y	0.0215311	PSTPIP1	proline-serine-threonine phosphatase interacting protein 1 [Source:NCBI gene;Acc:102187808]
ENSCHIT00000001079	ENSCHIG00000021627	0.985607	chi-miR-15b-5p|miR-149-y|miR-329-x	0.0172705	TMEM182	transmembrane protein 182 [Source:NCBI gene;Acc:102189406]
ENSCHIT00000001079	ENSCHIG00000022646	0.926174	miR-149-y|miR-329-x	0.0284528	KCNC4	potassium voltage-gated channel subfamily C member 4 [Source:NCBI gene;Acc:102184215]
ENSCHIT00000001079	ENSCHIG00000022780	0.977334	chi-miR-15b-5p|chi-miR-376b-3p|miR-2312-z|miR-376-y	0.0156368	PKIA	cAMP-dependent protein kinase inhibitor alpha [Source:NCBI gene;Acc:102176903]
ENSCHIT00000001149	ENSCHIG00000013189	0.900882	novel-m0163-3p|novel-m0493-5p	0.00693074	CAMK2N1	calcium/calmodulin dependent protein kinase II inhibitor 1 [Source:NCBI gene;Acc:106503579]
ENSCHIT00000001149	ENSCHIG00000014630	0.943645	novel-m0268-3p|novel-m0493-5p	0.000205871	FAM117B	family with sequence similarity 117 member B [Source:NCBI gene;Acc:102175253]
ENSCHIT00000001149	ENSCHIG00000015605	0.943874	miR-301-x|novel-m0493-5p	0.000410421	ARHGAP20	Rho GTPase activating protein 20 [Source:NCBI gene;Acc:102169032]
ENSCHIT00000001149	ENSCHIG00000016330	0.926356	miR-301-x	0.0471618	OGN	osteoglycin [Source:NCBI gene;Acc:100860756]
ENSCHIT00000001149	ENSCHIG00000016780	0.932888	novel-m0493-5p	0.0285019	CALCOCO1	calcium binding and coiled-coil domain 1 [Source:NCBI gene;Acc:102179072]
ENSCHIT00000001149	ENSCHIG00000021041	0.937645	miR-301-x	0.0285019	CDO1	cysteine dioxygenase type 1 [Source:NCBI gene;Acc:102190230]
ENSCHIT00000001149	ENSCHIG00000021113	0.939853	novel-m0493-5p	0.0378658	-	methyltransferase-like protein 7A [Source:NCBI gene;Acc:102168424]
ENSCHIT00000001149	ENSCHIG00000021572	0.902285	miR-301-x|novel-m0268-3p	0.00189074	VLDLR	very low density lipoprotein receptor [Source:NCBI gene;Acc:102177522]
ENSCHIT00000001149	ENSCHIG00000021574	0.910664	miR-301-x	0.0285019	PEAK1	pseudopodium enriched atypical kinase 1 [Source:NCBI gene;Acc:102188259]
ENSCHIT00000001149	ENSCHIG00000022674	0.926296	novel-m0163-3p	0.0190699	EGR3	early growth response 3 [Source:NCBI gene;Acc:106501825]
ENSCHIT00000001149	ENSCHIG00000025288	0.919744	miR-301-x|novel-m0493-5p	0.0024231	RAB15	RAB15, member RAS oncogene family [Source:NCBI gene;Acc:102189215]
ENSCHIT00000001149	ENSCHIG00000026647	0.951635	novel-m0268-3p|novel-m0493-5p	0.000681837	ZNF608	zinc finger protein 608 [Source:NCBI gene;Acc:102188669]
ENSCHIT00000001149	ENSCHIG00000027071	0.920338	miR-301-x|novel-m0493-5p	0.00101946	VEPH1	ventricular zone expressed PH domain containing 1 [Source:NCBI gene;Acc:102178488]
ENSCHIT00000001422	ENSCHIG00000003853	0.931336	chi-miR-128-5p|novel-m0065-3p	0.00496725	HSF4	heat shock transcription factor 4 [Source:NCBI gene;Acc:102179126]
ENSCHIT00000001422	ENSCHIG00000019737	0.931875	novel-m0563-5p	0.0471618	EDNRA	endothelin receptor type A [Source:NCBI gene;Acc:102174144]
ENSCHIT00000002352	ENSCHIG00000012895	0.909597	miR-6936-y	0.00478469	ORC1	origin recognition complex subunit 1 [Source:NCBI gene;Acc:102187097]
ENSCHIT00000002648	ENSCHIG00000023669	0.907938	miR-345-x	0.0143196	-	DNA polymerase delta 3, accessory subunit [Source:NCBI gene;Acc:102186980]
ENSCHIT00000003765	ENSCHIG00000019911	0.917707	miR-1285-y	0.00478469	NPAS4	neuronal PAS domain protein 4 [Source:NCBI gene;Acc:102176203]
ENSCHIT00000003765	ENSCHIG00000026682	0.927075	miR-1285-y	0.00478469	FBXO5	F-box protein 5 [Source:NCBI gene;Acc:102174572]
ENSCHIT00000005083	ENSCHIG00000012895	0.900593	miR-6936-y	0.00478469	ORC1	origin recognition complex subunit 1 [Source:NCBI gene;Acc:102187097]
ENSCHIT00000005425	ENSCHIG00000002609	0.990166	chi-miR-329a-3p|miR-2285-z	0.0135912	RBM38	RNA binding motif protein 38 [Source:NCBI gene;Acc:102177639]
ENSCHIT00000005425	ENSCHIG00000003341	0.987352	chi-miR-495-3p|miR-495-y|miR-495-z	0.0401405	ACTC1	actin alpha cardiac muscle 1 [Source:NCBI gene;Acc:102170606]
ENSCHIT00000005425	ENSCHIG00000007908	0.917575	chi-miR-134|chi-miR-16b-5p|chi-miR-493-5p|miR-1197-x|miR-2387-x|miR-342-z|novel-m0035-5p|novel-m0133-3p	0.000100507	CACNG6	calcium voltage-gated channel auxiliary subunit gamma 6 [Source:NCBI gene;Acc:102176552]
ENSCHIT00000005425	ENSCHIG00000008360	0.983851	chi-miR-16b-5p|novel-m0133-3p	0.00240956	ECEL1	endothelin converting enzyme like 1 [Source:NCBI gene;Acc:102191476]
ENSCHIT00000005425	ENSCHIG00000008416	0.983991	chi-miR-493-5p|miR-1197-x|miR-2387-x|miR-342-z|novel-m0035-5p|novel-m0060-5p|novel-m0064-3p|novel-m0133-3p	0.0103542	DES	desmin [Source:NCBI gene;Acc:102180712]
ENSCHIT00000005425	ENSCHIG00000009583	0.978419	chi-miR-16b-5p|chi-miR-495-3p|miR-2387-x|miR-342-z|miR-433-x|miR-495-y|novel-m0044-3p|novel-m0060-5p|novel-m0080-5p|novel-m0133-3p	0.000111187	SYT6	synaptotagmin 6 [Source:NCBI gene;Acc:102190837]
ENSCHIT00000005425	ENSCHIG00000011320	0.982663	chi-miR-134|chi-miR-495-3p|miR-342-z|miR-495-z|novel-m0080-5p	0.00143491	DUSP6	dual specificity phosphatase 6 [Source:NCBI gene;Acc:102172327]
ENSCHIT00000005425	ENSCHIG00000011352	0.943601	miR-1197-x|miR-2285-z|miR-342-z|novel-m0035-5p|novel-m0040-5p|novel-m0044-3p	0.00249633	-	TBC1 domain family member 30 [Source:NCBI gene;Acc:102187840]
ENSCHIT00000005425	ENSCHIG00000011768	0.964876	chi-miR-16b-5p|miR-342-z|miR-495-y|miR-495-z|novel-m0064-3p|novel-m0133-3p	0.00208027	SPOCK2	SPARC (osteonectin), cwcv and kazal like domains proteoglycan 2 [Source:NCBI gene;Acc:102184593]
ENSCHIT00000005425	ENSCHIG00000011929	0.922481	chi-miR-16b-5p|chi-miR-495-3p|miR-3958-x|miR-433-x|miR-495-y|novel-m0035-5p|novel-m0040-5p	0.0357436	TNFSF18	TNF superfamily member 18 [Source:NCBI gene;Acc:102179032]
ENSCHIT00000005425	ENSCHIG00000012226	0.968786	chi-miR-16b-5p|chi-miR-495-3p|miR-342-z|miR-495-y|miR-6238-z|novel-m0080-5p	0.0139001	KIF5C	kinesin family member 5C [Source:NCBI gene;Acc:102188541]
ENSCHIT00000005425	ENSCHIG00000012437	0.95048	chi-miR-134|chi-miR-16b-5p|chi-miR-329a-3p|miR-1197-x	0.0298421	SLC6A1	solute carrier family 6 member 1 [Source:NCBI gene;Acc:102188363]
ENSCHIT00000005425	ENSCHIG00000013597	0.955118	chi-miR-493-5p|miR-2285-z|miR-2387-x|miR-342-z|novel-m0044-3p|novel-m0064-3p|novel-m0080-5p|novel-m0133-3p	0.000798145	JCAD	junctional cadherin 5 associated [Source:NCBI gene;Acc:102187960]
ENSCHIT00000005425	ENSCHIG00000013831	0.902072	chi-miR-134|chi-miR-16b-5p|chi-miR-495-3p|miR-1197-x|miR-3958-x|miR-495-y|novel-m0035-5p|novel-m0064-3p|novel-m0133-3p	0.00307876	DTNA	dystrobrevin alpha [Source:NCBI gene;Acc:102177114]
ENSCHIT00000005425	ENSCHIG00000014088	0.98918	chi-miR-16b-5p|chi-miR-329a-3p|chi-miR-493-5p|chi-miR-495-3p|miR-2387-x|miR-495-z|novel-m0133-3p	0.000528851	CRYAB	crystallin alpha B [Source:NCBI gene;Acc:102171725]
ENSCHIT00000005425	ENSCHIG00000014364	0.913724	chi-miR-134|chi-miR-16b-5p|miR-1197-x|novel-m0044-3p|novel-m0080-5p	0.0183205	AGBL1	ATP/GTP binding protein like 1 [Source:NCBI gene;Acc:102185399]
ENSCHIT00000005425	ENSCHIG00000015211	0.948898	miR-342-z|novel-m0040-5p|novel-m0133-3p	0.0179874	KIAA0895L	KIAA0895 like [Source:NCBI gene;Acc:102176817]
ENSCHIT00000005425	ENSCHIG00000015322	0.964789	chi-miR-493-5p|chi-miR-495-3p|miR-495-y|novel-m0035-5p|novel-m0080-5p	0.0104881	ASB4	ankyrin repeat and SOCS box containing 4 [Source:NCBI gene;Acc:102189731]
ENSCHIT00000005425	ENSCHIG00000016621	0.940894	chi-miR-16b-5p|chi-miR-329a-3p|miR-342-z|novel-m0044-3p	0.0135247	GADD45G	growth arrest and DNA damage inducible gamma [Source:NCBI gene;Acc:102188317]
ENSCHIT00000005425	ENSCHIG00000016921	0.96966	chi-miR-16b-5p|chi-miR-495-3p|miR-495-y|novel-m0040-5p|novel-m0060-5p	0.0400904	HTR2A	5-hydroxytryptamine receptor 2A [Source:NCBI gene;Acc:102182605]
ENSCHIT00000005425	ENSCHIG00000016948	0.976556	chi-miR-16b-5p|chi-miR-493-5p|chi-miR-495-3p|miR-3958-x|miR-495-y|miR-495-z|novel-m0044-3p|novel-m0060-5p|novel-m0064-3p|novel-m0080-5p	0.000130718	EGLN3	egl-9 family hypoxia inducible factor 3 [Source:NCBI gene;Acc:102179524]
ENSCHIT00000005425	ENSCHIG00000017316	0.995179	chi-miR-493-5p|chi-miR-495-3p|miR-2387-x|miR-495-y|miR-495-z	0.0207668	LPAR3	lysophosphatidic acid receptor 3 [Source:NCBI gene;Acc:102186820]
ENSCHIT00000005425	ENSCHIG00000017325	0.908173	chi-miR-16b-5p|chi-miR-493-5p|miR-342-z|novel-m0040-5p|novel-m0044-3p|novel-m0064-3p	0.0441945	PTPRD	protein tyrosine phosphatase receptor type D [Source:NCBI gene;Acc:102174567]
ENSCHIT00000005425	ENSCHIG00000018294	0.985698	miR-342-z|miR-495-z|novel-m0035-5p|novel-m0133-3p	0.0223448	UNC45B	unc-45 myosin chaperone B [Source:NCBI gene;Acc:102172931]
ENSCHIT00000005425	ENSCHIG00000019785	0.965864	chi-miR-493-5p|chi-miR-495-3p|miR-1197-x|miR-3958-x|miR-495-y|novel-m0040-5p	0.000730522	TNFSF4	TNF superfamily member 4 [Source:NCBI gene;Acc:102179308]
ENSCHIT00000005425	ENSCHIG00000019988	0.98929	novel-m0060-5p|novel-m0080-5p|novel-m0133-3p	0.0139425	MYL2	myosin light chain 2 [Source:NCBI gene;Acc:102179873]
ENSCHIT00000005425	ENSCHIG00000020787	0.916939	chi-miR-16b-5p|chi-miR-493-5p|chi-miR-495-3p|miR-1197-x|miR-3958-x|miR-495-y|miR-495-z|novel-m0044-3p|novel-m0060-5p|novel-m0080-5p	2.65449e-06	DLL1	delta like canonical Notch ligand 1 [Source:NCBI gene;Acc:102182594]
ENSCHIT00000005425	ENSCHIG00000021312	0.924108	chi-miR-495-3p|miR-342-z|miR-495-y|miR-495-z|novel-m0044-3p|novel-m0080-5p	0.0139001	RALGPS2	Ral GEF with PH domain and SH3 binding motif 2 [Source:NCBI gene;Acc:102185203]
ENSCHIT00000005425	ENSCHIG00000021532	0.987211	chi-miR-16b-5p|miR-1197-x|miR-2387-x|miR-342-z|novel-m0040-5p|novel-m0044-3p	0.00114396	STARD13	StAR related lipid transfer domain containing 13 [Source:NCBI gene;Acc:102180134]
ENSCHIT00000005425	ENSCHIG00000021627	0.967597	chi-miR-16b-5p|chi-miR-493-5p|chi-miR-495-3p|miR-495-y|novel-m0060-5p	0.00897626	TMEM182	transmembrane protein 182 [Source:NCBI gene;Acc:102189406]
ENSCHIT00000005425	ENSCHIG00000022410	0.999226	chi-miR-134|miR-1197-x|miR-2387-x|miR-433-x|novel-m0035-5p|novel-m0040-5p|novel-m0044-3p	0.00805232	SLC29A1	solute carrier family 29 member 1 (Augustine blood group) [Source:NCBI gene;Acc:100861005]
ENSCHIT00000005425	ENSCHIG00000022728	0.996818	chi-miR-134|chi-miR-16b-5p|chi-miR-493-5p|miR-1197-x|miR-2387-x|miR-342-z|novel-m0080-5p	0.0071763	ESRRB	estrogen related receptor beta [Source:NCBI gene;Acc:102176243]
ENSCHIT00000005425	ENSCHIG00000022759	0.990478	chi-miR-134|chi-miR-16b-5p|miR-2387-x|novel-m0040-5p|novel-m0133-3p	0.0327248	COBL	cordon-bleu WH2 repeat protein [Source:NCBI gene;Acc:106502007]
ENSCHIT00000005425	ENSCHIG00000022780	0.909339	chi-miR-134|chi-miR-16b-5p|chi-miR-493-5p|miR-1197-x|novel-m0064-3p|novel-m0133-3p	0.0314167	PKIA	cAMP-dependent protein kinase inhibitor alpha [Source:NCBI gene;Acc:102176903]
ENSCHIT00000005425	ENSCHIG00000023908	0.957046	chi-miR-495-3p|miR-433-x|miR-495-y|novel-m0044-3p|novel-m0060-5p	0.0234238	EPB41L3	erythrocyte membrane protein band 4.1 like 3 [Source:NCBI gene;Acc:102172400]
ENSCHIT00000005425	ENSCHIG00000024365	0.904292	chi-miR-16b-5p|miR-2387-x|novel-m0035-5p|novel-m0064-3p|novel-m0133-3p	0.0183205	RASL11B	RAS like family 11 member B [Source:NCBI gene;Acc:102170404]
ENSCHIT00000005425	ENSCHIG00000025182	0.989241	miR-3958-x|novel-m0035-5p|novel-m0064-3p|novel-m0080-5p	0.0034185	RGS16	regulator of G protein signaling 16 [Source:NCBI gene;Acc:102168476]
ENSCHIT00000005425	ENSCHIG00000025570	0.969544	chi-miR-134|chi-miR-16b-5p|miR-1197-x|miR-2387-x|novel-m0035-5p|novel-m0040-5p|novel-m0133-3p	0.00334164	INKA2	inka box actin regulator 2 [Source:NCBI gene;Acc:102176483]
ENSCHIT00000005425	ENSCHIG00000026053	0.981485	miR-3958-x|miR-495-z|novel-m0133-3p	0.00199322	RND1	Rho family GTPase 1 [Source:NCBI gene;Acc:102181473]
ENSCHIT00000005425	ENSCHIG00000026691	0.984372	chi-miR-16b-5p|miR-342-z|novel-m0035-5p	0.0337038	CMYA5	cardiomyopathy associated 5 [Source:NCBI gene;Acc:102190232]
ENSCHIT00000005425	ENSCHIG00000027120	0.973765	chi-miR-495-3p|miR-495-y|novel-m0080-5p	0.0179874	DUSP27	dual specificity phosphatase 27, atypical [Source:NCBI gene;Acc:102189918]
ENSCHIT00000005425	ENSCHIG00000027176	0.980681	chi-miR-493-5p|miR-1197-x|miR-2387-x|novel-m0035-5p|novel-m0044-3p|novel-m0064-3p|novel-m0133-3p	0.0166387	OLFML2B	olfactomedin like 2B [Source:NCBI gene;Acc:102182842]
ENSCHIT00000006048	ENSCHIG00000008007	0.928462	miR-301-x	0.0190699	SERINC2	serine incorporator 2 [Source:NCBI gene;Acc:102169921]
ENSCHIT00000006048	ENSCHIG00000013856	0.95505	miR-301-x	0.0379562	C1QL1	complement C1q like 1 [Source:NCBI gene;Acc:102190353]
ENSCHIT00000006048	ENSCHIG00000014211	0.927207	miR-301-x|miR-6121-y	0.000172111	HLX	H2.0 like homeobox [Source:NCBI gene;Acc:102179582]
ENSCHIT00000006048	ENSCHIG00000016780	0.91928	miR-6121-y	0.0143196	CALCOCO1	calcium binding and coiled-coil domain 1 [Source:NCBI gene;Acc:102179072]
ENSCHIT00000006048	ENSCHIG00000017319	0.925006	miR-6121-y	0.0143196	LMNTD1	lamin tail domain containing 1 [Source:NCBI gene;Acc:102172243]
ENSCHIT00000006048	ENSCHIG00000018500	0.981776	miR-6121-y	0.0332519	-	BEN domain containing 7 [Source:NCBI gene;Acc:102174314]
ENSCHIT00000006048	ENSCHIG00000018673	0.932451	miR-6121-y	0.0095579	ANKRD29	ankyrin repeat domain 29 [Source:NCBI gene;Acc:102189082]
ENSCHIT00000006048	ENSCHIG00000019334	0.980569	miR-301-x|miR-6121-y	0.000321274	RALGPS1	Ral GEF with PH domain and SH3 binding motif 1 [Source:NCBI gene;Acc:102188870]
ENSCHIT00000006048	ENSCHIG00000021041	0.910472	miR-301-x	0.0143196	CDO1	cysteine dioxygenase type 1 [Source:NCBI gene;Acc:102190230]
ENSCHIT00000006048	ENSCHIG00000021114	0.948826	miR-301-x|miR-6121-y	0.000114741	NEDD9	neural precursor cell expressed, developmentally down-regulated 9 [Source:NCBI gene;Acc:102188001]
ENSCHIT00000006048	ENSCHIG00000021572	0.906122	miR-301-x	0.0379562	VLDLR	very low density lipoprotein receptor [Source:NCBI gene;Acc:102177522]
ENSCHIT00000006048	ENSCHIG00000021574	0.950903	miR-301-x	0.0143196	PEAK1	pseudopodium enriched atypical kinase 1 [Source:NCBI gene;Acc:102188259]
ENSCHIT00000006048	ENSCHIG00000022436	0.900049	miR-6121-y	0.0332519	SLC7A7	solute carrier family 7 member 7 [Source:NCBI gene;Acc:102179479]
ENSCHIT00000006048	ENSCHIG00000023795	0.92809	miR-6121-y	0.0095579	TBC1D8	TBC1 domain family member 8 [Source:NCBI gene;Acc:102187314]
ENSCHIT00000006048	ENSCHIG00000024398	0.98584	miR-6121-y	0.0143196	INHBB	inhibin subunit beta B [Source:NCBI gene;Acc:100861250]
ENSCHIT00000006048	ENSCHIG00000025288	0.951666	miR-301-x	0.0426491	RAB15	RAB15, member RAS oncogene family [Source:NCBI gene;Acc:102189215]
ENSCHIT00000006048	ENSCHIG00000025688	0.916197	miR-301-x	0.0426491	MST1R	macrophage stimulating 1 receptor [Source:NCBI gene;Acc:102175906]
ENSCHIT00000006048	ENSCHIG00000026647	0.949389	miR-6121-y	0.0238087	ZNF608	zinc finger protein 608 [Source:NCBI gene;Acc:102188669]
ENSCHIT00000006048	ENSCHIG00000027143	0.955883	miR-6121-y	0.0143196	ARHGAP18	Rho GTPase activating protein 18 [Source:NCBI gene;Acc:102187864]
ENSCHIT00000006349	ENSCHIG00000006323	0.909963	chi-miR-411b-3p|miR-365-x	0.0290256	-	-
ENSCHIT00000006349	ENSCHIG00000008416	0.965539	chi-miR-2318|miR-149-y|miR-370-x|novel-m0064-3p|novel-m0066-3p|novel-m0160-5p	0.0392452	DES	desmin [Source:NCBI gene;Acc:102180712]
ENSCHIT00000006349	ENSCHIG00000009583	0.956593	chi-miR-411b-3p|miR-149-y|miR-2356-z|miR-330-z|novel-m0044-3p|novel-m0066-3p	0.0183741	SYT6	synaptotagmin 6 [Source:NCBI gene;Acc:102190837]
ENSCHIT00000006349	ENSCHIG00000010408	0.971593	miR-1285-z|miR-149-y|miR-330-z|miR-370-x	0.0161308	HJV	hemojuvelin BMP co-receptor [Source:NCBI gene;Acc:102182747]
ENSCHIT00000006349	ENSCHIG00000011352	0.949896	miR-1285-z|miR-330-z|novel-m0044-3p|novel-m0160-5p	0.0298201	-	TBC1 domain family member 30 [Source:NCBI gene;Acc:102187840]
ENSCHIT00000006349	ENSCHIG00000011761	0.938511	chi-miR-543-3p|miR-2356-z|novel-m0064-3p|novel-m0160-5p	0.0184519	MYOM2	myomesin 2 [Source:NCBI gene;Acc:102169157]
ENSCHIT00000006349	ENSCHIG00000011768	0.936127	miR-149-y|novel-m0064-3p|novel-m0066-3p|novel-m0160-5p	0.0266558	SPOCK2	SPARC (osteonectin), cwcv and kazal like domains proteoglycan 2 [Source:NCBI gene;Acc:102184593]
ENSCHIT00000006349	ENSCHIG00000012062	0.95242	chi-miR-411b-3p|chi-miR-543-3p|miR-1285-z|novel-m0044-3p|novel-m0066-3p	0.0200314	MFAP3L	microfibril associated protein 3 like [Source:NCBI gene;Acc:102169590]
ENSCHIT00000006349	ENSCHIG00000012230	0.935089	chi-miR-1185-3p|chi-miR-411b-3p|chi-miR-543-3p|miR-2356-z|novel-m0066-3p	0.0116663	ROBO2	roundabout guidance receptor 2 [Source:NCBI gene;Acc:102182257]
ENSCHIT00000006349	ENSCHIG00000012603	0.914813	miR-1285-z|miR-149-y|miR-330-z|miR-365-x|novel-m0044-3p|novel-m0064-3p	0.000706622	FAM78A	family with sequence similarity 78 member A [Source:NCBI gene;Acc:102185474]
ENSCHIT00000006349	ENSCHIG00000014950	0.926481	chi-miR-1185-3p|chi-miR-2318|chi-miR-543-3p|miR-1185-y|miR-149-y|miR-2356-z|miR-330-z|novel-m0044-3p|novel-m0160-5p	0.000140442	SPTBN1	spectrin beta, non-erythrocytic 1 [Source:NCBI gene;Acc:102185661]
ENSCHIT00000006349	ENSCHIG00000015211	0.908322	miR-1285-z|miR-330-z|novel-m0066-3p	0.00982776	KIAA0895L	KIAA0895 like [Source:NCBI gene;Acc:102176817]
ENSCHIT00000006349	ENSCHIG00000016948	0.948757	chi-miR-411b-3p|chi-miR-543-3p|miR-2356-z|miR-370-x|novel-m0044-3p|novel-m0064-3p|novel-m0066-3p	0.00440393	EGLN3	egl-9 family hypoxia inducible factor 3 [Source:NCBI gene;Acc:102179524]
ENSCHIT00000006349	ENSCHIG00000017665	0.957036	miR-149-y|miR-330-z|miR-365-x|miR-370-x|novel-m0044-3p|novel-m0160-5p	0.00165637	ANKRD44	ankyrin repeat domain 44 [Source:NCBI gene;Acc:102170741]
ENSCHIT00000006349	ENSCHIG00000018294	0.967111	chi-miR-1185-3p|miR-1185-y|miR-149-y|novel-m0066-3p	0.0103255	UNC45B	unc-45 myosin chaperone B [Source:NCBI gene;Acc:102172931]
ENSCHIT00000006349	ENSCHIG00000018339	0.939713	miR-1285-z|miR-149-y|miR-330-z|miR-370-x|novel-m0064-3p|novel-m0160-5p	0.0199861	DPYSL3	dihydropyrimidinase like 3 [Source:NCBI gene;Acc:102172059]
ENSCHIT00000006349	ENSCHIG00000019165	0.961334	miR-2356-z|miR-330-z|novel-m0134-5p|novel-m0160-5p	0.0140072	KCNH6	potassium voltage-gated channel subfamily H member 6 [Source:NCBI gene;Acc:102172195]
ENSCHIT00000006349	ENSCHIG00000021627	0.94242	chi-miR-2318|miR-149-y|miR-330-z|miR-365-x|novel-m0160-5p	0.00330565	TMEM182	transmembrane protein 182 [Source:NCBI gene;Acc:102189406]
ENSCHIT00000006349	ENSCHIG00000022410	0.99121	chi-miR-411b-3p|chi-miR-758|miR-2356-z|miR-365-x|miR-370-x|novel-m0044-3p|novel-m0134-5p	0.00199844	SLC29A1	solute carrier family 29 member 1 (Augustine blood group) [Source:NCBI gene;Acc:100861005]
ENSCHIT00000006349	ENSCHIG00000022544	0.931712	chi-miR-1185-3p|chi-miR-2318|miR-1185-y|miR-149-y|miR-365-x|novel-m0064-3p|novel-m0066-3p|novel-m0160-5p	7.99249e-05	TIMP3	TIMP metallopeptidase inhibitor 3 [Source:NCBI gene;Acc:102190027]
ENSCHIT00000006349	ENSCHIG00000022759	0.971448	chi-miR-2318|chi-miR-411b-3p|miR-1285-z|novel-m0066-3p|novel-m0160-5p	0.0130951	COBL	cordon-bleu WH2 repeat protein [Source:NCBI gene;Acc:106502007]
ENSCHIT00000006349	ENSCHIG00000023924	0.969797	miR-365-x|novel-m0044-3p|novel-m0066-3p	0.0414789	LMOD2	leiomodin 2 [Source:NCBI gene;Acc:102191762]
ENSCHIT00000006349	ENSCHIG00000024434	0.981882	miR-2356-z|miR-370-x|novel-m0064-3p|novel-m0066-3p|novel-m0160-5p	0.0103505	ALPK2	alpha kinase 2 [Source:NCBI gene;Acc:102173250]
ENSCHIT00000006349	ENSCHIG00000024649	0.933267	chi-miR-1185-3p|chi-miR-411b-3p|chi-miR-758|miR-1185-y|miR-2356-z|miR-365-x|miR-370-x|novel-m0044-3p	0.000187049	SPART	spartin [Source:NCBI gene;Acc:102176336]
ENSCHIT00000006349	ENSCHIG00000024990	0.95592	chi-miR-1185-3p|chi-miR-2318|chi-miR-758|miR-1185-y|novel-m0066-3p|novel-m0160-5p	0.00120052	CCN2	cellular communication network factor 2 [Source:NCBI gene;Acc:102191048]
ENSCHIT00000006349	ENSCHIG00000025051	0.90472	miR-149-y|miR-330-z|miR-370-x|novel-m0066-3p	0.0161308	CAMK2A	calcium/calmodulin dependent protein kinase II alpha [Source:NCBI gene;Acc:102185084]
ENSCHIT00000006349	ENSCHIG00000025555	0.930989	miR-1285-z|miR-149-y|miR-365-x|novel-m0064-3p	0.0332057	GRASP	general receptor for phosphoinositides 1 associated scaffold protein [Source:NCBI gene;Acc:102185717]
ENSCHIT00000006349	ENSCHIG00000025570	0.934321	chi-miR-1185-3p|chi-miR-411b-3p|miR-1185-y|miR-1285-z|miR-2356-z|novel-m0066-3p|novel-m0134-5p	0.000777907	INKA2	inka box actin regulator 2 [Source:NCBI gene;Acc:102176483]
ENSCHIT00000006349	ENSCHIG00000027176	0.964608	chi-miR-1185-3p|miR-1185-y|miR-1285-z|miR-149-y|miR-370-x|novel-m0044-3p|novel-m0064-3p|novel-m0160-5p	0.000765979	OLFML2B	olfactomedin like 2B [Source:NCBI gene;Acc:102182842]
ENSCHIT00000006356	ENSCHIG00000001922	0.948399	novel-m0143-3p|novel-m0144-3p	0.00235205	TGFB3	transforming growth factor beta 3 [Source:NCBI gene;Acc:102189962]
ENSCHIT00000006356	ENSCHIG00000002609	0.934591	miR-1185-y	0.0471618	RBM38	RNA binding motif protein 38 [Source:NCBI gene;Acc:102177639]
ENSCHIT00000006356	ENSCHIG00000011185	0.945258	miR-1185-y|novel-m0143-3p|novel-m0144-3p	1.637e-05	TENM3	teneurin transmembrane protein 3 [Source:NCBI gene;Acc:102185807]
ENSCHIT00000006356	ENSCHIG00000011562	0.977799	miR-1185-y|novel-m0259-3p	0.0307652	OLR1	oxidized low density lipoprotein receptor 1 [Source:NCBI gene;Acc:102185442]
ENSCHIT00000006356	ENSCHIG00000013492	0.959926	novel-m0143-3p|novel-m0144-3p	0.00399316	FRMD8	FERM domain containing 8 [Source:NCBI gene;Acc:100861121]
ENSCHIT00000006356	ENSCHIG00000014364	0.990591	chi-miR-134|miR-1185-y|novel-m0143-3p|novel-m0144-3p	0.000154034	AGBL1	ATP/GTP binding protein like 1 [Source:NCBI gene;Acc:102185399]
ENSCHIT00000006356	ENSCHIG00000016206	0.949089	novel-m0143-3p|novel-m0144-3p	0.00399316	MEF2C	myocyte enhancer factor 2C [Source:NCBI gene;Acc:102175290]
ENSCHIT00000006356	ENSCHIG00000016960	0.933299	novel-m0143-3p|novel-m0144-3p	0.024043	USP28	ubiquitin specific peptidase 28 [Source:NCBI gene;Acc:102179685]
ENSCHIT00000006356	ENSCHIG00000024779	0.932827	novel-m0143-3p|novel-m0144-3p	0.0356402	SORCS1	sortilin related VPS10 domain containing receptor 1 [Source:NCBI gene;Acc:102168513]
ENSCHIT00000006356	ENSCHIG00000024785	0.960796	novel-m0143-3p|novel-m0144-3p	0.00496725	SLC6A6	solute carrier family 6 member 6 [Source:NCBI gene;Acc:102170561]
ENSCHIT00000006356	ENSCHIG00000025878	0.956642	novel-m0143-3p|novel-m0144-3p	0.0491255	ARHGDIG	Rho GDP dissociation inhibitor gamma [Source:NCBI gene;Acc:102169819]
ENSCHIT00000006664	ENSCHIG00000015503	0.929988	miR-326-y	0.0143541	KRT80	keratin 80 [Source:NCBI gene;Acc:102185152]
ENSCHIT00000006664	ENSCHIG00000017941	0.904221	miR-326-y	0.0167464	IMPDH1	inosine monophosphate dehydrogenase 1 [Source:NCBI gene;Acc:102170200]
ENSCHIT00000006765	ENSCHIG00000011793	0.905606	miR-550-x	0.00717703	PRAG1	PEAK1 related, kinase-activating pseudokinase 1 [Source:NCBI gene;Acc:102172788]
ENSCHIT00000006765	ENSCHIG00000016206	0.902411	miR-550-x	0.0215311	MEF2C	myocyte enhancer factor 2C [Source:NCBI gene;Acc:102175290]
ENSCHIT00000006765	ENSCHIG00000017943	0.918093	miR-550-x	0.00717703	GSG1L	GSG1 like [Source:NCBI gene;Acc:102177583]
ENSCHIT00000006765	ENSCHIG00000024785	0.943345	miR-550-x	0.0239234	SLC6A6	solute carrier family 6 member 6 [Source:NCBI gene;Acc:102170561]
ENSCHIT00000006945	ENSCHIG00000023089	0.935508	miR-4334-y|miR-507-y	0.000172111	SLC38A3	solute carrier family 38 member 3 [Source:NCBI gene;Acc:102174074]
ENSCHIT00000006965	ENSCHIG00000008758	0.930647	miR-6519-z	0.0425475	LPCAT1	lysophosphatidylcholine acyltransferase 1 [Source:NCBI gene;Acc:102186907]
ENSCHIT00000006965	ENSCHIG00000012103	0.923049	miR-6519-z	0.0285019	C15orf39	chromosome 21 C15orf39 homolog [Source:NCBI gene;Acc:102168210]
ENSCHIT00000006965	ENSCHIG00000014308	0.937361	miR-6519-z	0.0495193	SNAI1	snail family transcriptional repressor 1 [Source:NCBI gene;Acc:102172917]
ENSCHIT00000006965	ENSCHIG00000016798	0.944455	miR-6519-z	0.0214279	-	protocadherin 9 [Source:NCBI gene;Acc:102175035]
ENSCHIT00000006965	ENSCHIG00000020706	0.946432	miR-6519-z	0.0495193	HJURP	Holliday junction recognition protein [Source:NCBI gene;Acc:102174269]
ENSCHIT00000006965	ENSCHIG00000022096	0.958415	novel-m0400-5p	0.00717703	SRSF4	serine and arginine rich splicing factor 4 [Source:NCBI gene;Acc:102176083]
ENSCHIT00000006965	ENSCHIG00000025298	0.912211	miR-6519-z	0.0495193	RIN1	Ras and Rab interactor 1 [Source:NCBI gene;Acc:102177964]
ENSCHIT00000006967	ENSCHIG00000011217	0.923419	miR-735-x	0.00717703	AK1	adenylate kinase 1 [Source:NCBI gene;Acc:102169601]
ENSCHIT00000006967	ENSCHIG00000016798	0.903372	miR-6519-z	0.0214279	-	protocadherin 9 [Source:NCBI gene;Acc:102175035]
ENSCHIT00000006967	ENSCHIG00000020706	0.907407	miR-6519-z	0.0495193	HJURP	Holliday junction recognition protein [Source:NCBI gene;Acc:102174269]
ENSCHIT00000006967	ENSCHIG00000026596	0.915425	miR-735-x	0.00717703	QRFPR	pyroglutamylated RFamide peptide receptor [Source:NCBI gene;Acc:102189378]
ENSCHIT00000007158	ENSCHIG00000010084	0.910486	miR-629-x	0.0471618	PMP22	peripheral myelin protein 22 [Source:NCBI gene;Acc:102184371]
ENSCHIT00000007158	ENSCHIG00000020044	0.902884	miR-629-x	0.0190699	DOCK4	dedicator of cytokinesis 4 [Source:NCBI gene;Acc:102186655]
ENSCHIT00000009087	ENSCHIG00000012981	0.921651	miR-735-y	0.0167464	TPPP	tubulin polymerization promoting protein [Source:NCBI gene;Acc:102185041]
ENSCHIT00000009087	ENSCHIG00000017068	0.936504	miR-735-y	0.0119617	ANLN	anillin actin binding protein [Source:NCBI gene;Acc:102178507]
ENSCHIT00000009087	ENSCHIG00000017941	0.928643	miR-735-y	0.0167464	IMPDH1	inosine monophosphate dehydrogenase 1 [Source:NCBI gene;Acc:102170200]
ENSCHIT00000009087	ENSCHIG00000021502	0.913272	miR-735-y	0.0191388	SPC24	SPC24 component of NDC80 kinetochore complex [Source:NCBI gene;Acc:102186856]
ENSCHIT00000009087	ENSCHIG00000021724	0.941139	miR-735-y	0.0191388	ADAMTS15	ADAM metallopeptidase with thrombospondin type 1 motif 15 [Source:NCBI gene;Acc:102187842]
ENSCHIT00000009087	ENSCHIG00000022332	0.936308	miR-735-y	0.00717703	TRIP13	thyroid hormone receptor interactor 13 [Source:NCBI gene;Acc:102185871]
ENSCHIT00000009087	ENSCHIG00000027118	0.954152	miR-735-y	0.00717703	-	PTTG1 regulator of sister chromatid separation, securin [Source:NCBI gene;Acc:102183062]
ENSCHIT00000009745	ENSCHIG00000002992	0.920534	miR-1983-z|miR-541-y|novel-m0160-5p	0.0191981	HSPA12A	heat shock protein family A (Hsp70) member 12A [Source:NCBI gene;Acc:102186270]
ENSCHIT00000009745	ENSCHIG00000009247	0.936035	chi-miR-16b-5p|chi-miR-18a-3p|miR-370-x|novel-m0169-5p	0.00382214	SLC6A19	solute carrier family 6 member 19 [Source:NCBI gene;Acc:102188256]
ENSCHIT00000009775	ENSCHIG00000013513	0.957488	novel-m0001-3p	0.0238087	STK32A	serine/threonine kinase 32A [Source:NCBI gene;Acc:102171784]
ENSCHIT00000009928	ENSCHIG00000011424	0.925113	chi-miR-155-5p|miR-155-x|miR-155-z|miR-20-x|miR-2285-y	0.0200314	-	hyaluronan synthase 2 [Source:NCBI gene;Acc:102170334]
ENSCHIT00000009928	ENSCHIG00000011929	0.903948	chi-let-7c-3p|chi-miR-155-5p|chi-miR-381|miR-155-x|miR-155-z|miR-20-x|novel-m0533-3p	0.0102809	TNFSF18	TNF superfamily member 18 [Source:NCBI gene;Acc:102179032]
ENSCHIT00000009928	ENSCHIG00000012230	0.927079	chi-miR-493-5p|miR-2285-y|miR-485-y|miR-539-y|novel-m0533-3p	0.0116663	ROBO2	roundabout guidance receptor 2 [Source:NCBI gene;Acc:102182257]
ENSCHIT00000009928	ENSCHIG00000016921	0.906174	chi-let-7c-3p|chi-miR-154b-3p|miR-20-x|miR-496-x|miR-539-y	0.0163102	HTR2A	5-hydroxytryptamine receptor 2A [Source:NCBI gene;Acc:102182605]
ENSCHIT00000009928	ENSCHIG00000019148	0.933118	chi-miR-154b-3p|miR-485-y|miR-539-y	0.0267203	CALB2	calbindin 2 [Source:NCBI gene;Acc:102182721]
ENSCHIT00000009928	ENSCHIG00000022780	0.941667	chi-miR-154b-3p|chi-miR-381|chi-miR-493-5p|miR-20-x|miR-539-y|miR-541-x|novel-m0533-3p	0.00199844	PKIA	cAMP-dependent protein kinase inhibitor alpha [Source:NCBI gene;Acc:102176903]
ENSCHIT00000009928	ENSCHIG00000023908	0.903237	chi-miR-155-5p|chi-miR-381|miR-155-x|miR-155-z	0.0447183	EPB41L3	erythrocyte membrane protein band 4.1 like 3 [Source:NCBI gene;Acc:102172400]
ENSCHIT00000010625	ENSCHIG00000008416	0.968086	chi-miR-485-5p|miR-370-y|novel-m0035-5p|novel-m0036-3p|novel-m0146-5p	0.0193688	DES	desmin [Source:NCBI gene;Acc:102180712]
ENSCHIT00000010625	ENSCHIG00000009583	0.940251	chi-miR-15b-5p|miR-370-y|novel-m0123-3p|novel-m0138-3p	0.0491573	SYT6	synaptotagmin 6 [Source:NCBI gene;Acc:102190837]
ENSCHIT00000010625	ENSCHIG00000011075	0.919371	chi-miR-15b-5p|chi-miR-485-5p|novel-m0123-3p|novel-m0138-3p|novel-m0146-5p	0.0129378	PANX1	pannexin 1 [Source:NCBI gene;Acc:102174365]
ENSCHIT00000010625	ENSCHIG00000011352	0.916962	chi-miR-485-5p|miR-29-x|miR-370-y|novel-m0035-5p|novel-m0123-3p	0.000547032	-	TBC1 domain family member 30 [Source:NCBI gene;Acc:102187840]
ENSCHIT00000010625	ENSCHIG00000011761	0.942747	chi-miR-15b-5p|chi-miR-485-5p|miR-370-y|novel-m0036-3p	0.00336	MYOM2	myomesin 2 [Source:NCBI gene;Acc:102169157]
ENSCHIT00000010625	ENSCHIG00000011929	0.929522	chi-miR-15b-5p|miR-29-x|novel-m0035-5p|novel-m0042-5p|novel-m0146-5p	0.0193688	TNFSF18	TNF superfamily member 18 [Source:NCBI gene;Acc:102179032]
ENSCHIT00000010625	ENSCHIG00000012197	0.906415	chi-miR-15b-5p|miR-16-y|novel-m0036-3p|novel-m0042-5p	0.012092	RUBCNL	rubicon like autophagy enhancer [Source:NCBI gene;Acc:102182049]
ENSCHIT00000010625	ENSCHIG00000012603	0.92978	chi-miR-15b-5p|chi-miR-485-5p|novel-m0146-5p	0.0406169	FAM78A	family with sequence similarity 78 member A [Source:NCBI gene;Acc:102185474]
ENSCHIT00000010625	ENSCHIG00000013597	0.946274	chi-miR-485-5p|miR-370-y|novel-m0123-3p|novel-m0146-5p	0.0238311	JCAD	junctional cadherin 5 associated [Source:NCBI gene;Acc:102187960]
ENSCHIT00000010625	ENSCHIG00000013689	0.942186	miR-16-y|miR-29-x	0.0360206	DDC	dopa decarboxylase [Source:NCBI gene;Acc:102169726]
ENSCHIT00000010625	ENSCHIG00000013831	0.905312	chi-miR-15b-5p|chi-miR-485-5p|miR-29-x|miR-370-y|novel-m0035-5p|novel-m0123-3p	0.00384603	DTNA	dystrobrevin alpha [Source:NCBI gene;Acc:102177114]
ENSCHIT00000010625	ENSCHIG00000016188	0.904526	miR-370-y|novel-m0036-3p|novel-m0146-5p	0.0280524	CA2	carbonic anhydrase 2 [Source:NCBI gene;Acc:102174762]
ENSCHIT00000010625	ENSCHIG00000016960	0.984247	chi-miR-15b-5p|chi-miR-485-5p|novel-m0146-5p	0.0159068	USP28	ubiquitin specific peptidase 28 [Source:NCBI gene;Acc:102179685]
ENSCHIT00000010625	ENSCHIG00000018633	0.974987	miR-16-y|novel-m0042-5p	0.00367801	RABGEF1	RAB guanine nucleotide exchange factor 1 [Source:NCBI gene;Acc:100861034]
ENSCHIT00000010625	ENSCHIG00000019291	0.988424	chi-miR-15b-5p|novel-m0035-5p|novel-m0138-3p	0.0104629	PSTPIP2	proline-serine-threonine phosphatase interacting protein 2 [Source:NCBI gene;Acc:102184213]
ENSCHIT00000010625	ENSCHIG00000019785	0.921917	chi-miR-485-5p|miR-16-y|novel-m0138-3p	0.0227235	TNFSF4	TNF superfamily member 4 [Source:NCBI gene;Acc:102179308]
ENSCHIT00000010625	ENSCHIG00000020623	0.932197	chi-miR-15b-5p|chi-miR-485-5p|miR-29-x|miR-370-y	0.0188186	PPFIBP2	PPFIA binding protein 2 [Source:NCBI gene;Acc:102187066]
ENSCHIT00000010625	ENSCHIG00000021312	0.930822	chi-miR-485-5p|miR-29-x|novel-m0036-3p|novel-m0138-3p	0.0188186	RALGPS2	Ral GEF with PH domain and SH3 binding motif 2 [Source:NCBI gene;Acc:102185203]
ENSCHIT00000010625	ENSCHIG00000021331	0.969688	chi-miR-485-5p|miR-29-x|miR-370-y	0.00632027	MYOG	myogenin [Source:NCBI gene;Acc:100861395]
ENSCHIT00000010625	ENSCHIG00000022013	0.94495	chi-miR-15b-5p|miR-29-x|novel-m0035-5p|novel-m0036-3p|novel-m0146-5p	0.0111833	HIPK3	homeodomain interacting protein kinase 3 [Source:NCBI gene;Acc:102190054]
ENSCHIT00000010625	ENSCHIG00000022410	0.980033	miR-29-x|miR-370-y|novel-m0035-5p|novel-m0036-3p|novel-m0042-5p|novel-m0123-3p	0.000712321	SLC29A1	solute carrier family 29 member 1 (Augustine blood group) [Source:NCBI gene;Acc:100861005]
ENSCHIT00000010625	ENSCHIG00000022646	0.96678	novel-m0036-3p|novel-m0138-3p	0.0419564	KCNC4	potassium voltage-gated channel subfamily C member 4 [Source:NCBI gene;Acc:102184215]
ENSCHIT00000010625	ENSCHIG00000022728	0.970689	chi-miR-15b-5p|chi-miR-485-5p|novel-m0036-3p|novel-m0042-5p	0.0317401	ESRRB	estrogen related receptor beta [Source:NCBI gene;Acc:102176243]
ENSCHIT00000010625	ENSCHIG00000022767	0.958382	chi-miR-15b-5p|miR-29-x|miR-370-y|novel-m0035-5p|novel-m0138-3p	0.0103733	DCLK1	doublecortin like kinase 1 [Source:NCBI gene;Acc:102176803]
ENSCHIT00000010625	ENSCHIG00000024365	0.916723	chi-miR-15b-5p|chi-miR-485-5p|novel-m0035-5p|novel-m0138-3p	0.00719772	RASL11B	RAS like family 11 member B [Source:NCBI gene;Acc:102170404]
ENSCHIT00000010625	ENSCHIG00000025182	0.974183	novel-m0035-5p|novel-m0036-3p|novel-m0042-5p	0.0042309	RGS16	regulator of G protein signaling 16 [Source:NCBI gene;Acc:102168476]
ENSCHIT00000010625	ENSCHIG00000025796	0.967458	chi-miR-15b-5p|novel-m0146-5p	0.0360206	-	heat shock protein family B (small) member 2 [Source:NCBI gene;Acc:102175970]
ENSCHIT00000010625	ENSCHIG00000026232	0.965306	miR-29-x|miR-370-y	0.0123241	PALLD	palladin, cytoskeletal associated protein [Source:NCBI gene;Acc:102191795]
ENSCHIT00000010625	ENSCHIG00000026713	0.956714	chi-miR-15b-5p|miR-16-y|miR-370-y|novel-m0042-5p	0.0238311	ABCC9	ATP binding cassette subfamily C member 9 [Source:NCBI gene;Acc:102187656]
ENSCHIT00000010626	ENSCHIG00000002992	0.947933	chi-miR-485-5p|miR-370-y|novel-m0146-5p	0.0253088	HSPA12A	heat shock protein family A (Hsp70) member 12A [Source:NCBI gene;Acc:102186270]
ENSCHIT00000010626	ENSCHIG00000012435	0.94021	miR-29-x|novel-m0035-5p|novel-m0036-3p	0.0253088	CA3	carbonic anhydrase 3 [Source:NCBI gene;Acc:102175043]
ENSCHIT00000010626	ENSCHIG00000023549	0.966728	chi-miR-15b-5p|miR-29-x|novel-m0036-3p	0.0227235	RBFOX1	RNA binding fox-1 homolog 1 [Source:NCBI gene;Acc:102170574]
ENSCHIT00000010635	ENSCHIG00000015638	0.920303	chi-miR-433	0.0379562	HSPB8	heat shock protein family B (small) member 8 [Source:NCBI gene;Acc:102182717]
ENSCHIT00000010635	ENSCHIG00000017316	0.905263	chi-miR-433|chi-miR-487a-3p	0.00643696	LPAR3	lysophosphatidic acid receptor 3 [Source:NCBI gene;Acc:102186820]
ENSCHIT00000010635	ENSCHIG00000026713	0.913721	chi-miR-433|chi-miR-487a-3p	0.0118757	ABCC9	ATP binding cassette subfamily C member 9 [Source:NCBI gene;Acc:102187656]
ENSCHIT00000011242	ENSCHIG00000000205	0.932891	chi-miR-130b-5p|miR-1343-x|miR-330-x	0.0492242	PALD1	phosphatase domain containing paladin 1 [Source:NCBI gene;Acc:102170488]
ENSCHIT00000011242	ENSCHIG00000002992	0.968716	chi-miR-130b-5p|miR-1343-x|miR-1983-z|miR-541-y|novel-m0190-5p	0.000858082	HSPA12A	heat shock protein family A (Hsp70) member 12A [Source:NCBI gene;Acc:102186270]
ENSCHIT00000011242	ENSCHIG00000003296	0.933401	chi-miR-130b-5p|miR-541-y|novel-m0118-5p|novel-m0173-3p|novel-m0535-5p	0.0174095	FOSB	FosB proto-oncogene, AP-1 transcription factor subunit [Source:NCBI gene;Acc:100860839]
ENSCHIT00000011242	ENSCHIG00000006085	0.972082	chi-miR-130b-5p|miR-370-x|novel-m0324-5p|novel-m0325-5p|novel-m0326-3p	0.000129907	SLC14A1	solute carrier family 14 member 1 (Kidd blood group) [Source:NCBI gene;Acc:100860878]
ENSCHIT00000011242	ENSCHIG00000006876	0.993146	miR-1343-x|miR-541-y|novel-m0324-5p	0.0107623	OGDH	oxoglutarate dehydrogenase [Source:NCBI gene;Acc:102183291]
ENSCHIT00000011242	ENSCHIG00000008416	0.972965	chi-miR-130b-5p|miR-1983-z|miR-330-x|miR-370-x|miR-541-y|novel-m0118-5p|novel-m0535-5p	0.00272898	DES	desmin [Source:NCBI gene;Acc:102180712]
ENSCHIT00000011242	ENSCHIG00000010408	0.942439	chi-miR-130b-5p|miR-330-x|miR-370-x	0.0492242	HJV	hemojuvelin BMP co-receptor [Source:NCBI gene;Acc:102182747]
ENSCHIT00000011242	ENSCHIG00000010552	0.923018	miR-1983-z|novel-m0018-5p|novel-m0535-5p	0.0356311	RAB40B	RAB40B, member RAS oncogene family [Source:NCBI gene;Acc:102174696]
ENSCHIT00000011242	ENSCHIG00000011761	0.984452	novel-m0173-3p|novel-m0324-5p|novel-m0325-5p|novel-m0326-3p	0.00889315	MYOM2	myomesin 2 [Source:NCBI gene;Acc:102169157]
ENSCHIT00000011242	ENSCHIG00000011768	0.978074	miR-1343-x|miR-330-x|novel-m0118-5p|novel-m0173-3p|novel-m0535-5p	0.0017231	SPOCK2	SPARC (osteonectin), cwcv and kazal like domains proteoglycan 2 [Source:NCBI gene;Acc:102184593]
ENSCHIT00000011242	ENSCHIG00000012603	0.951238	miR-330-x|miR-541-y|novel-m0118-5p|novel-m0173-3p|novel-m0535-5p	0.00201571	FAM78A	family with sequence similarity 78 member A [Source:NCBI gene;Acc:102185474]
ENSCHIT00000011242	ENSCHIG00000013596	0.91642	novel-m0118-5p|novel-m0173-3p|novel-m0324-5p|novel-m0325-5p|novel-m0326-3p|novel-m0535-5p	0.000572433	SLC6A12	sodium- and chloride-dependent betaine transporter [Source:NCBI gene;Acc:102172245]
ENSCHIT00000011242	ENSCHIG00000013597	0.947651	chi-miR-130b-5p|miR-1983-z|miR-541-y|novel-m0118-5p|novel-m0324-5p|novel-m0325-5p|novel-m0326-3p	0.000237784	JCAD	junctional cadherin 5 associated [Source:NCBI gene;Acc:102187960]
ENSCHIT00000011242	ENSCHIG00000014039	0.970263	miR-541-y|novel-m0118-5p|novel-m0173-3p|novel-m0190-5p|novel-m0324-5p|novel-m0325-5p|novel-m0326-3p	5.28489e-05	PTPRN	protein tyrosine phosphatase receptor type N [Source:NCBI gene;Acc:102179143]
ENSCHIT00000011242	ENSCHIG00000014445	0.916854	miR-1983-z|miR-330-x|novel-m0324-5p|novel-m0325-5p|novel-m0326-3p|novel-m0535-5p	5.38216e-05	VGLL2	vestigial like family member 2 [Source:NCBI gene;Acc:106501797]
ENSCHIT00000011242	ENSCHIG00000015146	0.972205	miR-1983-z|miR-330-x	0.026026	MYL4	myosin light chain 4 [Source:NCBI gene;Acc:102168763]
ENSCHIT00000011242	ENSCHIG00000016473	0.93531	miR-330-x|miR-370-x|novel-m0324-5p|novel-m0325-5p|novel-m0326-3p	9.55897e-05	MAP1A	microtubule associated protein 1A [Source:NCBI gene;Acc:102181244]
ENSCHIT00000011242	ENSCHIG00000016620	0.951259	miR-1983-z|miR-330-x|novel-m0173-3p|novel-m0190-5p	0.00185507	GRIP2	glutamate receptor interacting protein 2 [Source:NCBI gene;Acc:108633372]
ENSCHIT00000011242	ENSCHIG00000017530	0.963005	miR-1343-x|miR-541-y|novel-m0118-5p|novel-m0173-3p|novel-m0535-5p	4.81499e-05	GAB2	GRB2 associated binding protein 2 [Source:NCBI gene;Acc:102177137]
ENSCHIT00000011242	ENSCHIG00000018339	0.965006	miR-330-x|miR-370-x|novel-m0018-5p|novel-m0118-5p|novel-m0324-5p|novel-m0325-5p|novel-m0326-3p|novel-m0535-5p	0.000133677	DPYSL3	dihydropyrimidinase like 3 [Source:NCBI gene;Acc:102172059]
ENSCHIT00000011242	ENSCHIG00000018472	0.987352	miR-1343-x|miR-330-x|miR-541-y|novel-m0324-5p|novel-m0325-5p|novel-m0326-3p|novel-m0535-5p	0.00122427	-	-
ENSCHIT00000011242	ENSCHIG00000018758	0.962294	miR-330-x|miR-370-x|miR-541-y|novel-m0324-5p	0.0327306	ASB15	ankyrin repeat and SOCS box containing 15 [Source:NCBI gene;Acc:102188190]
ENSCHIT00000011242	ENSCHIG00000018892	0.931494	miR-330-x|miR-370-x|miR-541-y|novel-m0173-3p|novel-m0324-5p	0.000173036	PTPRN2	protein tyrosine phosphatase receptor type N2 [Source:NCBI gene;Acc:102171032]
ENSCHIT00000011242	ENSCHIG00000019785	0.979214	novel-m0118-5p|novel-m0325-5p|novel-m0326-3p	0.0444363	TNFSF4	TNF superfamily member 4 [Source:NCBI gene;Acc:102179308]
ENSCHIT00000011242	ENSCHIG00000020419	0.901996	novel-m0324-5p|novel-m0325-5p|novel-m0326-3p|novel-m0535-5p	0.0014717	TBC1D4	TBC1 domain family member 4 [Source:NCBI gene;Acc:102180863]
ENSCHIT00000011242	ENSCHIG00000020738	0.942372	miR-330-x|miR-370-x|novel-m0325-5p|novel-m0326-3p|novel-m0535-5p	0.00656812	FGF9	fibroblast growth factor 9 [Source:NCBI gene;Acc:102169602]
ENSCHIT00000011242	ENSCHIG00000020852	0.960724	chi-miR-130b-5p|miR-1983-z|miR-330-x	0.0107623	-	phosphodiesterase 4C [Source:NCBI gene;Acc:102171320]
ENSCHIT00000011242	ENSCHIG00000021312	0.961261	chi-miR-130b-5p|miR-1983-z|miR-330-x|novel-m0018-5p	0.0452791	RALGPS2	Ral GEF with PH domain and SH3 binding motif 2 [Source:NCBI gene;Acc:102185203]
ENSCHIT00000011242	ENSCHIG00000021331	0.976581	miR-330-x|novel-m0324-5p|novel-m0325-5p|novel-m0326-3p	0.00114791	MYOG	myogenin [Source:NCBI gene;Acc:100861395]
ENSCHIT00000011242	ENSCHIG00000022272	0.963565	miR-1983-z|novel-m0118-5p|novel-m0324-5p|novel-m0325-5p|novel-m0326-3p|novel-m0535-5p	1.76718e-05	FBLN7	fibulin 7 [Source:NCBI gene;Acc:102170326]
ENSCHIT00000011242	ENSCHIG00000022728	0.9539	novel-m0118-5p|novel-m0173-3p|novel-m0324-5p|novel-m0325-5p|novel-m0326-3p|novel-m0535-5p	0.003099	ESRRB	estrogen related receptor beta [Source:NCBI gene;Acc:102176243]
ENSCHIT00000011242	ENSCHIG00000024434	0.947601	miR-1343-x|miR-370-x|novel-m0173-3p|novel-m0324-5p|novel-m0325-5p|novel-m0326-3p|novel-m0535-5p	4.35371e-05	ALPK2	alpha kinase 2 [Source:NCBI gene;Acc:102173250]
ENSCHIT00000011242	ENSCHIG00000024649	0.966075	miR-1343-x|miR-370-x|novel-m0324-5p|novel-m0325-5p|novel-m0326-3p	0.0146314	SPART	spartin [Source:NCBI gene;Acc:102176336]
ENSCHIT00000011242	ENSCHIG00000025051	0.935917	chi-miR-130b-5p|miR-330-x|miR-370-x|novel-m0018-5p|novel-m0118-5p|novel-m0173-3p|novel-m0324-5p	4.01489e-06	CAMK2A	calcium/calmodulin dependent protein kinase II alpha [Source:NCBI gene;Acc:102185084]
ENSCHIT00000011242	ENSCHIG00000025878	0.984799	miR-1343-x|miR-1983-z|miR-541-y|novel-m0018-5p|novel-m0118-5p|novel-m0535-5p	0.000243716	ARHGDIG	Rho GDP dissociation inhibitor gamma [Source:NCBI gene;Acc:102169819]
ENSCHIT00000011242	ENSCHIG00000026695	0.975587	novel-m0324-5p|novel-m0325-5p|novel-m0326-3p|novel-m0535-5p	0.000478483	RXRG	retinoid X receptor gamma [Source:NCBI gene;Acc:102170009]
ENSCHIT00000011242	ENSCHIG00000027176	0.942302	miR-1343-x|miR-1983-z|miR-330-x|miR-370-x|miR-541-y|novel-m0190-5p|novel-m0324-5p|novel-m0325-5p|novel-m0326-3p|novel-m0535-5p	8.24455e-07	OLFML2B	olfactomedin like 2B [Source:NCBI gene;Acc:102182842]
MSTRG.10064.1	ENSCHIG00000002616	0.961513	miR-1329-x|novel-m0231-3p|novel-m0424-3p	0.000261377	TPH2	tryptophan hydroxylase 2 [Source:NCBI gene;Acc:102174722]
MSTRG.10064.1	ENSCHIG00000004827	0.983282	miR-1329-x|miR-326-y	0.0073553	-	carbonyl reductase [NADPH] 1 [Source:NCBI gene;Acc:108633281]
MSTRG.10064.1	ENSCHIG00000006935	0.900327	miR-1329-x|miR-326-y|miR-4334-y|novel-m0231-3p	1.47836e-06	GMIP	GEM interacting protein [Source:NCBI gene;Acc:102186575]
MSTRG.10064.1	ENSCHIG00000008107	0.940443	miR-1329-x|novel-m0231-3p	0.00893173	LRFN5	leucine rich repeat and fibronectin type III domain containing 5 [Source:NCBI gene;Acc:102189717]
MSTRG.10064.1	ENSCHIG00000008758	0.955936	novel-m0231-3p|novel-m0424-3p	0.00251601	LPCAT1	lysophosphatidylcholine acyltransferase 1 [Source:NCBI gene;Acc:102186907]
MSTRG.10064.1	ENSCHIG00000011108	0.962026	miR-1329-x	0.0425475	RTKN2	rhotekin 2 [Source:NCBI gene;Acc:102174092]
MSTRG.10064.1	ENSCHIG00000014779	0.94367	miR-326-y|miR-4334-y	0.0125034	GATA2	GATA binding protein 2 [Source:NCBI gene;Acc:106504031]
MSTRG.10064.1	ENSCHIG00000015224	0.96671	miR-326-y	0.0425475	ESRRA	estrogen related receptor alpha [Source:NCBI gene;Acc:102182570]
MSTRG.10064.1	ENSCHIG00000015503	0.951783	miR-326-y|novel-m0231-3p	0.00251601	KRT80	keratin 80 [Source:NCBI gene;Acc:102185152]
MSTRG.10064.1	ENSCHIG00000016057	0.941166	miR-1329-x|novel-m0231-3p	0.00101946	-	BUB1 mitotic checkpoint serine/threonine kinase B [Source:NCBI gene;Acc:102176047]
MSTRG.10064.1	ENSCHIG00000016532	0.961977	miR-1329-x|miR-326-y	0.0073553	DLC1	DLC1 Rho GTPase activating protein [Source:NCBI gene;Acc:102172598]
MSTRG.10064.1	ENSCHIG00000016700	0.919807	miR-302-y|miR-326-y	0.00592247	HMOX1	heme oxygenase 1 [Source:NCBI gene;Acc:100860951]
MSTRG.10064.1	ENSCHIG00000016798	0.934551	miR-1329-x	0.0425475	-	protocadherin 9 [Source:NCBI gene;Acc:102175035]
MSTRG.10064.1	ENSCHIG00000017436	0.960349	miR-326-y|novel-m0231-3p	0.000172111	MPO	myeloperoxidase [Source:NCBI gene;Acc:102185772]
MSTRG.10064.1	ENSCHIG00000017645	0.961033	miR-326-y|miR-4334-y	0.00168819	CNTN2	contactin 2 [Source:NCBI gene;Acc:102181324]
MSTRG.10064.1	ENSCHIG00000017740	0.940837	novel-m0231-3p|novel-m0424-3p	0.00168819	MANEAL	mannosidase endo-alpha like [Source:NCBI gene;Acc:102173525]
MSTRG.10064.1	ENSCHIG00000019061	0.972368	miR-302-y	0.028536	UCHL1	ubiquitin C-terminal hydrolase L1 [Source:NCBI gene;Acc:102178714]
MSTRG.10064.1	ENSCHIG00000022106	0.969195	miR-4334-y	0.0143541	ALDH16A1	aldehyde dehydrogenase 16 family member A1 [Source:NCBI gene;Acc:102169617]
MSTRG.10064.1	ENSCHIG00000023122	0.940165	miR-326-y|miR-4334-y|novel-m0231-3p	0.000261377	NTRK2	neurotrophic receptor tyrosine kinase 2 [Source:NCBI gene;Acc:102180223]
MSTRG.10064.1	ENSCHIG00000024636	0.993687	miR-1329-x|miR-302-y|miR-4334-y|novel-m0231-3p	2.45432e-06	-	seryl-tRNA synthetase 2, mitochondrial [Source:NCBI gene;Acc:102179695]
MSTRG.10064.1	ENSCHIG00000024833	0.929964	miR-302-y|miR-326-y	0.00168819	GLRB	glycine receptor beta [Source:NCBI gene;Acc:102168661]
MSTRG.10064.1	ENSCHIG00000024886	0.988613	miR-1329-x|miR-302-y	0.00251601	FGF5	fibroblast growth factor 5 [Source:NCBI gene;Acc:102171226]
MSTRG.10064.1	ENSCHIG00000025298	0.968888	miR-326-y|miR-4334-y	0.00349974	RIN1	Ras and Rab interactor 1 [Source:NCBI gene;Acc:102177964]
MSTRG.10064.1	ENSCHIG00000026297	0.960604	miR-1329-x|miR-302-y|miR-4334-y	0.00019114	NECTIN1	nectin cell adhesion molecule 1 [Source:NCBI gene;Acc:102186231]
MSTRG.10064.1	ENSCHIG00000027169	0.984283	miR-302-y|miR-4334-y|novel-m0231-3p	9.01823e-05	PDIA5	protein disulfide isomerase family A member 5 [Source:NCBI gene;Acc:102189072]
MSTRG.1011.1	ENSCHIG00000003005	0.947253	miR-735-y	0.0143196	LIN9	lin-9 DREAM MuvB core complex component [Source:NCBI gene;Acc:102189779]
MSTRG.1011.1	ENSCHIG00000008645	0.963412	miR-735-y	0.0285019	NGEF	neuronal guanine nucleotide exchange factor [Source:NCBI gene;Acc:102170660]
MSTRG.1011.1	ENSCHIG00000011442	0.96041	novel-m0407-3p	0.0355418	MCM5	minichromosome maintenance complex component 5 [Source:NCBI gene;Acc:102169080]
MSTRG.1011.1	ENSCHIG00000012516	0.963719	novel-m0407-3p|novel-m0517-5p	0.000342567	PTGFR	prostaglandin F receptor [Source:NCBI gene;Acc:102173625]
MSTRG.1011.1	ENSCHIG00000012709	0.967018	novel-m0407-3p|novel-m0517-5p	0.000717075	RFC3	replication factor C subunit 3 [Source:NCBI gene;Acc:102179393]
MSTRG.1011.1	ENSCHIG00000013888	0.926153	miR-735-y	0.0355418	GEN1	GEN1 Holliday junction 5' flap endonuclease [Source:NCBI gene;Acc:102178282]
MSTRG.1011.1	ENSCHIG00000016961	0.900002	novel-m0407-3p	0.0143196	NDC1	NDC1 transmembrane nucleoporin [Source:NCBI gene;Acc:102179725]
MSTRG.1011.1	ENSCHIG00000018025	0.956425	novel-m0517-5p	0.0143196	TUBA1B	tubulin alpha-1B chain [Source:NCBI gene;Acc:102178700]
MSTRG.1011.1	ENSCHIG00000018397	0.981439	novel-m0517-5p	0.0425475	CGAS	cyclic GMP-AMP synthase [Source:NCBI gene;Acc:102187049]
MSTRG.1011.1	ENSCHIG00000018799	0.927135	novel-m0407-3p	0.0355418	RRM1	ribonucleotide reductase catalytic subunit M1 [Source:NCBI gene;Acc:102189416]
MSTRG.1011.1	ENSCHIG00000019469	0.921693	miR-735-y	0.00717703	TEX30	testis expressed 30 [Source:NCBI gene;Acc:102180326]
MSTRG.1011.1	ENSCHIG00000020440	0.992954	miR-735-y	0.0214279	DDIAS	DNA damage induced apoptosis suppressor [Source:NCBI gene;Acc:102173534]
MSTRG.1011.1	ENSCHIG00000021519	0.91726	novel-m0407-3p|novel-m0517-5p	0.000205871	RRP1B	ribosomal RNA processing 1B [Source:NCBI gene;Acc:102168584]
MSTRG.1011.1	ENSCHIG00000023097	0.913311	novel-m0407-3p|novel-m0517-5p	0.000513023	SFPQ	splicing factor proline and glutamine rich [Source:NCBI gene;Acc:102169247]
MSTRG.1011.1	ENSCHIG00000024501	0.937936	novel-m0517-5p	0.00717703	MICAL2	protein-methionine sulfoxide oxidase MICAL2 [Source:NCBI gene;Acc:102172084]
MSTRG.1011.1	ENSCHIG00000024668	0.905439	novel-m0407-3p	0.0285019	ACOT7	acyl-CoA thioesterase 7 [Source:NCBI gene;Acc:102180523]
MSTRG.1011.1	ENSCHIG00000025388	0.944409	miR-735-y|novel-m0407-3p	0.0012253	-	SH2 domain containing adaptor protein B [Source:NCBI gene;Acc:102183872]
MSTRG.1011.1	ENSCHIG00000025868	0.915866	novel-m0517-5p	0.00717703	PLK2	polo like kinase 2 [Source:NCBI gene;Acc:102183106]
MSTRG.1011.1	ENSCHIG00000026064	0.932264	miR-735-y|novel-m0407-3p|novel-m0517-5p	2.8961e-06	BMP10	bone morphogenetic protein 10 [Source:NCBI gene;Acc:102185577]
MSTRG.10306.1	ENSCHIG00000007169	0.984673	chi-miR-376d|novel-m0060-5p	0.02582	CELF4	CUGBP Elav-like family member 4 [Source:NCBI gene;Acc:102183284]
MSTRG.10306.1	ENSCHIG00000008771	0.99173	chi-miR-130b-5p|miR-155-z	0.0336586	PPP1R3A	protein phosphatase 1 regulatory subunit 3A [Source:NCBI gene;Acc:102183659]
MSTRG.10306.1	ENSCHIG00000009247	0.939321	chi-miR-155-3p|chi-miR-15b-5p|chi-miR-16b-5p|novel-m0072-5p	0.02405	SLC6A19	solute carrier family 6 member 19 [Source:NCBI gene;Acc:102188256]
MSTRG.10306.1	ENSCHIG00000009583	0.961785	chi-miR-130b-5p|chi-miR-15b-5p|chi-miR-16b-5p|chi-miR-17-3p|chi-miR-376d|miR-329-x|miR-376-y|novel-m0044-3p|novel-m0060-5p	4.77466e-05	SYT6	synaptotagmin 6 [Source:NCBI gene;Acc:102190837]
MSTRG.10306.1	ENSCHIG00000010552	0.941227	chi-miR-154b-3p|chi-miR-15b-5p|chi-miR-16b-5p|chi-miR-17-3p	0.00819801	RAB40B	RAB40B, member RAS oncogene family [Source:NCBI gene;Acc:102174696]
MSTRG.10306.1	ENSCHIG00000011075	0.933763	chi-miR-130b-5p|chi-miR-154b-3p|chi-miR-15b-5p|chi-miR-16b-5p|chi-miR-17-3p|chi-miR-376b-3p|chi-miR-376d|miR-155-z|miR-329-x|miR-376-y|novel-m0060-5p	6.71781e-07	PANX1	pannexin 1 [Source:NCBI gene;Acc:102174365]
MSTRG.10306.1	ENSCHIG00000011424	0.955087	chi-miR-15b-5p|chi-miR-16b-5p|chi-miR-376b-3p|chi-miR-376d|miR-155-z|miR-329-x|miR-376-y	0.000364658	-	hyaluronan synthase 2 [Source:NCBI gene;Acc:102170334]
MSTRG.10306.1	ENSCHIG00000011584	0.900042	chi-miR-376b-3p|chi-miR-376d|miR-376-y	0.000441855	-	-
MSTRG.10306.1	ENSCHIG00000011929	0.968789	chi-let-7c-3p|chi-miR-130b-5p|chi-miR-155-3p|chi-miR-15b-5p|chi-miR-16b-5p|miR-154-y|miR-155-z	0.00692827	TNFSF18	TNF superfamily member 18 [Source:NCBI gene;Acc:102179032]
MSTRG.10306.1	ENSCHIG00000012197	0.952923	chi-miR-130b-5p|chi-miR-15b-5p|chi-miR-16b-5p|chi-miR-17-3p|novel-m0044-3p	0.00990128	RUBCNL	rubicon like autophagy enhancer [Source:NCBI gene;Acc:102182049]
MSTRG.10306.1	ENSCHIG00000012226	0.975268	chi-let-7c-3p|chi-miR-15b-5p|chi-miR-16b-5p|chi-miR-17-3p|chi-miR-376b-3p|chi-miR-376d|miR-329-x|miR-376-y	4.58203e-05	KIF5C	kinesin family member 5C [Source:NCBI gene;Acc:102188541]
MSTRG.10306.1	ENSCHIG00000012230	0.968116	chi-miR-155-3p|chi-miR-376b-3p|chi-miR-376d|miR-376-y|novel-m0060-5p	0.00880251	ROBO2	roundabout guidance receptor 2 [Source:NCBI gene;Acc:102182257]
MSTRG.10306.1	ENSCHIG00000012603	0.958959	chi-miR-15b-5p|chi-miR-16b-5p|chi-miR-17-3p|novel-m0044-3p	0.02405	FAM78A	family with sequence similarity 78 member A [Source:NCBI gene;Acc:102185474]
MSTRG.10306.1	ENSCHIG00000013683	0.968428	chi-miR-154b-3p|chi-miR-15b-5p|chi-miR-16b-5p	0.00632027	RNF217	ring finger protein 217 [Source:NCBI gene;Acc:102182790]
MSTRG.10306.1	ENSCHIG00000013831	0.93235	chi-miR-130b-5p|chi-miR-154b-3p|chi-miR-15b-5p|chi-miR-16b-5p|chi-miR-376b-3p|chi-miR-376d	0.0332778	DTNA	dystrobrevin alpha [Source:NCBI gene;Acc:102177114]
MSTRG.10306.1	ENSCHIG00000014088	0.947087	chi-let-7c-3p|chi-miR-130b-5p|chi-miR-16b-5p|chi-miR-17-3p|miR-329-x	0.00526253	CRYAB	crystallin alpha B [Source:NCBI gene;Acc:102171725]
MSTRG.10306.1	ENSCHIG00000014364	0.973193	chi-miR-130b-5p|chi-miR-154b-3p|chi-miR-15b-5p|chi-miR-16b-5p|chi-miR-17-3p|chi-miR-376d|miR-329-x|miR-376-y|novel-m0044-3p	3.05981e-07	AGBL1	ATP/GTP binding protein like 1 [Source:NCBI gene;Acc:102185399]
MSTRG.10306.1	ENSCHIG00000015322	0.998268	chi-miR-130b-5p|chi-miR-154b-3p|chi-miR-155-3p|chi-miR-17-3p	0.019047	ASB4	ankyrin repeat and SOCS box containing 4 [Source:NCBI gene;Acc:102189731]
MSTRG.10306.1	ENSCHIG00000015392	0.955971	chi-miR-130b-5p|chi-miR-376b-3p|chi-miR-376d|miR-376-y	0.0436884	FGR	FGR proto-oncogene, Src family tyrosine kinase [Source:NCBI gene;Acc:102177575]
MSTRG.10306.1	ENSCHIG00000016253	0.937549	chi-miR-15b-5p|chi-miR-16b-5p|chi-miR-17-3p|miR-155-z|novel-m0060-5p|novel-m0072-5p	0.00493307	BEST3	bestrophin 3 [Source:NCBI gene;Acc:102169648]
MSTRG.10306.1	ENSCHIG00000016621	0.980698	chi-miR-155-3p|chi-miR-16b-5p|miR-329-x|novel-m0044-3p	0.00481817	GADD45G	growth arrest and DNA damage inducible gamma [Source:NCBI gene;Acc:102188317]
MSTRG.10306.1	ENSCHIG00000016808	0.918277	chi-miR-130b-5p|chi-miR-15b-5p|chi-miR-16b-5p|chi-miR-17-3p|miR-154-y|novel-m0060-5p	0.00269572	DDIT4L	DNA damage inducible transcript 4 like [Source:NCBI gene;Acc:102177605]
MSTRG.10306.1	ENSCHIG00000016921	0.947789	chi-let-7c-3p|chi-miR-154b-3p|chi-miR-155-3p|chi-miR-15b-5p|chi-miR-16b-5p|chi-miR-17-3p|chi-miR-376b-3p|chi-miR-376d|miR-376-y|novel-m0060-5p	1.11127e-07	HTR2A	5-hydroxytryptamine receptor 2A [Source:NCBI gene;Acc:102182605]
MSTRG.10306.1	ENSCHIG00000016948	0.990646	chi-miR-15b-5p|chi-miR-16b-5p|miR-155-z|miR-329-x|novel-m0044-3p|novel-m0060-5p	0.0144865	EGLN3	egl-9 family hypoxia inducible factor 3 [Source:NCBI gene;Acc:102179524]
MSTRG.10306.1	ENSCHIG00000017250	0.980932	chi-miR-15b-5p|chi-miR-16b-5p|chi-miR-17-3p	0.0264537	CSDE1	cold shock domain containing E1 [Source:NCBI gene;Acc:102187640]
MSTRG.10306.1	ENSCHIG00000019291	0.978271	chi-miR-15b-5p|chi-miR-16b-5p|miR-154-y	0.0306736	PSTPIP2	proline-serine-threonine phosphatase interacting protein 2 [Source:NCBI gene;Acc:102184213]
MSTRG.10306.1	ENSCHIG00000020852	0.98825	chi-miR-130b-5p|chi-miR-17-3p|novel-m0060-5p	0.0158441	-	phosphodiesterase 4C [Source:NCBI gene;Acc:102171320]
MSTRG.10306.1	ENSCHIG00000021627	0.989453	chi-miR-155-3p|chi-miR-15b-5p|chi-miR-16b-5p|miR-329-x|novel-m0060-5p	0.0024477	TMEM182	transmembrane protein 182 [Source:NCBI gene;Acc:102189406]
MSTRG.10306.1	ENSCHIG00000022013	0.924504	chi-miR-155-3p|chi-miR-15b-5p|chi-miR-16b-5p|chi-miR-17-3p|miR-154-y|novel-m0072-5p	0.0157611	HIPK3	homeodomain interacting protein kinase 3 [Source:NCBI gene;Acc:102190054]
MSTRG.10306.1	ENSCHIG00000022759	0.977635	chi-miR-130b-5p|chi-miR-15b-5p|chi-miR-16b-5p|miR-329-x|novel-m0072-5p	0.00990128	COBL	cordon-bleu WH2 repeat protein [Source:NCBI gene;Acc:106502007]
MSTRG.10306.1	ENSCHIG00000022780	0.935689	chi-miR-130b-5p|chi-miR-154b-3p|chi-miR-15b-5p|chi-miR-16b-5p|chi-miR-17-3p|chi-miR-376b-3p|chi-miR-376d|miR-376-y	0.000172939	PKIA	cAMP-dependent protein kinase inhibitor alpha [Source:NCBI gene;Acc:102176903]
MSTRG.10306.1	ENSCHIG00000023258	0.902199	chi-miR-15b-5p|chi-miR-16b-5p|miR-329-x|novel-m0044-3p	0.0214561	CACNA2D1	calcium voltage-gated channel auxiliary subunit alpha2delta 1 [Source:NCBI gene;Acc:102183035]
MSTRG.10306.1	ENSCHIG00000024990	0.984722	chi-let-7c-3p|chi-miR-15b-5p|chi-miR-16b-5p|chi-miR-17-3p	0.0329787	CCN2	cellular communication network factor 2 [Source:NCBI gene;Acc:102191048]
MSTRG.10306.1	ENSCHIG00000026101	0.954531	chi-let-7c-3p|chi-miR-130b-5p|chi-miR-154b-3p|miR-329-x	0.0363476	NCKAP5	NCK associated protein 5 [Source:NCBI gene;Acc:102175445]
MSTRG.10306.1	ENSCHIG00000026691	0.90432	chi-miR-16b-5p|chi-miR-17-3p|miR-329-x	0.0158441	CMYA5	cardiomyopathy associated 5 [Source:NCBI gene;Acc:102190232]
MSTRG.10342.1	ENSCHIG00000010827	0.946792	novel-m0242-5p	0.00478469	FNDC4	fibronectin type III domain containing 4 [Source:NCBI gene;Acc:102176431]
MSTRG.10342.1	ENSCHIG00000013492	0.995087	novel-m0242-5p	0.0215311	FRMD8	FERM domain containing 8 [Source:NCBI gene;Acc:100861121]
MSTRG.10342.1	ENSCHIG00000017651	0.939175	novel-m0242-5p	0.0215311	PADI2	peptidyl arginine deiminase 2 [Source:NCBI gene;Acc:102182926]
MSTRG.10342.1	ENSCHIG00000019616	0.944389	novel-m0242-5p	0.0119617	LEP	leptin [Source:NCBI gene;Acc:100860794]
MSTRG.10342.1	ENSCHIG00000020292	0.993917	novel-m0242-5p	0.0239234	NR4A3	nuclear receptor subfamily 4 group A member 3 [Source:NCBI gene;Acc:102188043]
MSTRG.10342.1	ENSCHIG00000020502	0.989327	novel-m0242-5p	0.0191388	ADAMTS12	ADAM metallopeptidase with thrombospondin type 1 motif 12 [Source:NCBI gene;Acc:102179883]
MSTRG.10342.1	ENSCHIG00000021782	0.91977	novel-m0242-5p	0.0119617	WNT11	Wnt family member 11 [Source:NCBI gene;Acc:102175498]
MSTRG.10342.1	ENSCHIG00000024161	0.931566	novel-m0242-5p	0.0167464	KIFC3	kinesin family member C3 [Source:NCBI gene;Acc:102172378]
MSTRG.10342.1	ENSCHIG00000024785	0.971497	novel-m0242-5p	0.0239234	SLC6A6	solute carrier family 6 member 6 [Source:NCBI gene;Acc:102170561]
MSTRG.10348.1	ENSCHIG00000002616	0.939857	chi-miR-206|chi-miR-211|miR-1329-x|miR-7863-z|novel-m0231-3p|novel-m0310-3p|novel-m0400-5p|novel-m0424-3p	9.32392e-11	TPH2	tryptophan hydroxylase 2 [Source:NCBI gene;Acc:102174722]
MSTRG.10348.1	ENSCHIG00000004827	0.980573	chi-miR-184|chi-miR-211|miR-1329-x|novel-m0433-3p	0.000264702	-	carbonyl reductase [NADPH] 1 [Source:NCBI gene;Acc:108633281]
MSTRG.10348.1	ENSCHIG00000006935	0.920357	miR-1329-x|miR-4334-y|novel-m0231-3p	0.00337456	GMIP	GEM interacting protein [Source:NCBI gene;Acc:102186575]
MSTRG.10348.1	ENSCHIG00000007288	0.906453	chi-miR-206|chi-miR-211|novel-m0424-3p	0.000862936	PDE4B	phosphodiesterase 4B [Source:NCBI gene;Acc:102180558]
MSTRG.10348.1	ENSCHIG00000008107	0.949674	chi-miR-206|chi-miR-208b|chi-miR-211|miR-1329-x|miR-206-y|miR-499-x|novel-m0231-3p|novel-m0310-3p	9.32392e-11	LRFN5	leucine rich repeat and fibronectin type III domain containing 5 [Source:NCBI gene;Acc:102189717]
MSTRG.10348.1	ENSCHIG00000008758	0.940556	miR-206-y|novel-m0231-3p|novel-m0424-3p|novel-m0433-3p	2.07745e-05	LPCAT1	lysophosphatidylcholine acyltransferase 1 [Source:NCBI gene;Acc:102186907]
MSTRG.10348.1	ENSCHIG00000009239	0.910345	chi-miR-184|miR-1329-x	0.00789499	CYP24A1	1,25-dihydroxyvitamin D(3) 24-hydroxylase, mitochondrial [Source:NCBI gene;Acc:102178921]
MSTRG.10348.1	ENSCHIG00000011108	0.937162	chi-miR-206|miR-1329-x|miR-7863-z	4.63376e-05	RTKN2	rhotekin 2 [Source:NCBI gene;Acc:102174092]
MSTRG.10348.1	ENSCHIG00000014308	0.96863	chi-miR-211|novel-m0310-3p	0.02582	SNAI1	snail family transcriptional repressor 1 [Source:NCBI gene;Acc:102172917]
MSTRG.10348.1	ENSCHIG00000014779	0.941502	chi-miR-206|chi-miR-211|miR-206-y|miR-4334-y|miR-7863-z|novel-m0433-3p	1.65855e-06	GATA2	GATA binding protein 2 [Source:NCBI gene;Acc:106504031]
MSTRG.10348.1	ENSCHIG00000015503	0.923411	chi-miR-211|novel-m0231-3p|novel-m0433-3p	0.000862936	KRT80	keratin 80 [Source:NCBI gene;Acc:102185152]
MSTRG.10348.1	ENSCHIG00000016057	0.912833	miR-1329-x|novel-m0231-3p	0.00789499	-	BUB1 mitotic checkpoint serine/threonine kinase B [Source:NCBI gene;Acc:102176047]
MSTRG.10348.1	ENSCHIG00000016532	0.940397	chi-miR-184|chi-miR-211|miR-1329-x|miR-206-y|novel-m0310-3p|novel-m0433-3p	2.163e-07	DLC1	DLC1 Rho GTPase activating protein [Source:NCBI gene;Acc:102172598]
MSTRG.10348.1	ENSCHIG00000016700	0.949267	chi-miR-208b|chi-miR-211|miR-302-y|miR-7863-z|novel-m0433-3p	4.84512e-06	HMOX1	heme oxygenase 1 [Source:NCBI gene;Acc:100860951]
MSTRG.10348.1	ENSCHIG00000017645	0.963763	chi-miR-211|miR-4334-y|novel-m0433-3p	0.000441855	CNTN2	contactin 2 [Source:NCBI gene;Acc:102181324]
MSTRG.10348.1	ENSCHIG00000017740	0.921739	novel-m0231-3p|novel-m0424-3p|novel-m0433-3p	0.000441855	MANEAL	mannosidase endo-alpha like [Source:NCBI gene;Acc:102173525]
MSTRG.10348.1	ENSCHIG00000019061	0.961293	miR-302-y|novel-m0310-3p	0.00137689	UCHL1	ubiquitin C-terminal hydrolase L1 [Source:NCBI gene;Acc:102178714]
MSTRG.10348.1	ENSCHIG00000019419	0.979923	miR-206-y|miR-7863-z	0.00789499	OSGIN1	oxidative stress induced growth inhibitor 1 [Source:NCBI gene;Acc:102181147]
MSTRG.10348.1	ENSCHIG00000020403	0.913031	chi-miR-211	0.0382775	CCN5	cellular communication network factor 5 [Source:NCBI gene;Acc:102184354]
MSTRG.10348.1	ENSCHIG00000022096	0.948532	novel-m0400-5p	0.0382775	SRSF4	serine and arginine rich splicing factor 4 [Source:NCBI gene;Acc:102176083]
MSTRG.10348.1	ENSCHIG00000022106	0.970312	miR-4334-y	0.0382775	ALDH16A1	aldehyde dehydrogenase 16 family member A1 [Source:NCBI gene;Acc:102169617]
MSTRG.10348.1	ENSCHIG00000022450	0.955454	chi-miR-211|novel-m0231-3p|novel-m0310-3p	0.000441855	LYN	LYN proto-oncogene, Src family tyrosine kinase [Source:NCBI gene;Acc:102184639]
MSTRG.10348.1	ENSCHIG00000023122	0.960779	chi-miR-208b|chi-miR-211|miR-4334-y|miR-499-x|novel-m0231-3p|novel-m0310-3p|novel-m0433-3p	8.30551e-09	NTRK2	neurotrophic receptor tyrosine kinase 2 [Source:NCBI gene;Acc:102180223]
MSTRG.10348.1	ENSCHIG00000023343	0.956852	chi-miR-206|chi-miR-211	0.00789499	-	msh homeobox 2 [Source:NCBI gene;Acc:102169797]
MSTRG.10348.1	ENSCHIG00000024115	0.94798	chi-miR-206|miR-7863-z	0.00789499	CRISPLD2	cysteine rich secretory protein LCCL domain containing 2 [Source:NCBI gene;Acc:102186984]
MSTRG.10348.1	ENSCHIG00000024224	0.982239	chi-miR-206|miR-206-y	0.00137689	GLIPR1	GLI pathogenesis related 1 [Source:NCBI gene;Acc:102177958]
MSTRG.10348.1	ENSCHIG00000024360	0.988376	chi-miR-211	0.0382775	ID3	inhibitor of DNA binding 3, HLH protein [Source:NCBI gene;Acc:102185881]
MSTRG.10348.1	ENSCHIG00000024636	0.979274	miR-1329-x|miR-302-y|miR-4334-y|novel-m0231-3p|novel-m0400-5p	9.47394e-06	-	seryl-tRNA synthetase 2, mitochondrial [Source:NCBI gene;Acc:102179695]
MSTRG.10348.1	ENSCHIG00000024833	0.954936	chi-miR-211|miR-302-y	0.0128637	GLRB	glycine receptor beta [Source:NCBI gene;Acc:102168661]
MSTRG.10348.1	ENSCHIG00000024886	0.974671	chi-miR-211|miR-1329-x|miR-302-y|miR-7863-z	2.07745e-05	FGF5	fibroblast growth factor 5 [Source:NCBI gene;Acc:102171226]
MSTRG.10348.1	ENSCHIG00000025298	0.964026	miR-4334-y|miR-7863-z|novel-m0433-3p	0.00147463	RIN1	Ras and Rab interactor 1 [Source:NCBI gene;Acc:102177964]
MSTRG.10348.1	ENSCHIG00000026297	0.967772	miR-1329-x|miR-302-y|miR-4334-y|miR-7863-z|novel-m0310-3p|novel-m0433-3p	2.163e-07	NECTIN1	nectin cell adhesion molecule 1 [Source:NCBI gene;Acc:102186231]
MSTRG.10348.1	ENSCHIG00000027169	0.993514	miR-302-y|miR-4334-y|miR-7863-z|novel-m0231-3p	9.24927e-05	PDIA5	protein disulfide isomerase family A member 5 [Source:NCBI gene;Acc:102189072]
MSTRG.10348.2	ENSCHIG00000002616	0.987514	chi-miR-211|miR-1329-x|miR-7863-z|novel-m0231-3p|novel-m0400-5p	5.3398e-07	TPH2	tryptophan hydroxylase 2 [Source:NCBI gene;Acc:102174722]
MSTRG.10348.2	ENSCHIG00000004827	0.964362	chi-miR-211|miR-1329-x	0.0169819	-	carbonyl reductase [NADPH] 1 [Source:NCBI gene;Acc:108633281]
MSTRG.10348.2	ENSCHIG00000011108	0.984553	miR-1329-x|miR-7863-z	0.0012253	RTKN2	rhotekin 2 [Source:NCBI gene;Acc:102174092]
MSTRG.10348.2	ENSCHIG00000015503	0.97024	chi-miR-211|novel-m0231-3p	0.00592247	KRT80	keratin 80 [Source:NCBI gene;Acc:102185152]
MSTRG.10348.2	ENSCHIG00000016057	0.977334	miR-1329-x|novel-m0231-3p	0.0024231	-	BUB1 mitotic checkpoint serine/threonine kinase B [Source:NCBI gene;Acc:102176047]
MSTRG.10348.2	ENSCHIG00000016532	0.985137	chi-miR-211|miR-1329-x	0.0169819	DLC1	DLC1 Rho GTPase activating protein [Source:NCBI gene;Acc:102172598]
MSTRG.10348.2	ENSCHIG00000017436	0.923951	novel-m0231-3p	0.0426491	MPO	myeloperoxidase [Source:NCBI gene;Acc:102185772]
MSTRG.10348.2	ENSCHIG00000017645	0.926072	chi-miR-211|miR-4334-y	0.00399316	CNTN2	contactin 2 [Source:NCBI gene;Acc:102181324]
MSTRG.10348.2	ENSCHIG00000019061	0.976966	miR-302-y	0.0426491	UCHL1	ubiquitin C-terminal hydrolase L1 [Source:NCBI gene;Acc:102178714]
MSTRG.10348.2	ENSCHIG00000020706	0.976555	miR-507-z|miR-7863-z	0.0081983	HJURP	Holliday junction recognition protein [Source:NCBI gene;Acc:102174269]
MSTRG.10348.2	ENSCHIG00000022096	0.965322	novel-m0400-5p	0.0215311	SRSF4	serine and arginine rich splicing factor 4 [Source:NCBI gene;Acc:102176083]
MSTRG.10348.2	ENSCHIG00000022106	0.948558	miR-4334-y	0.0215311	ALDH16A1	aldehyde dehydrogenase 16 family member A1 [Source:NCBI gene;Acc:102169617]
MSTRG.10348.2	ENSCHIG00000024360	0.954816	chi-miR-211	0.0215311	ID3	inhibitor of DNA binding 3, HLH protein [Source:NCBI gene;Acc:102185881]
MSTRG.10348.2	ENSCHIG00000024400	0.916807	chi-miR-211	0.0426491	SLC35F2	solute carrier family 35 member F2 [Source:NCBI gene;Acc:102172083]
MSTRG.10348.2	ENSCHIG00000024636	0.965185	miR-1329-x|miR-302-y|miR-4334-y|novel-m0231-3p|novel-m0400-5p	2.93654e-07	-	seryl-tRNA synthetase 2, mitochondrial [Source:NCBI gene;Acc:102179695]
MSTRG.10348.2	ENSCHIG00000024886	0.987719	chi-miR-211|miR-1329-x|miR-302-y|miR-7863-z	1.47836e-06	FGF5	fibroblast growth factor 5 [Source:NCBI gene;Acc:102171226]
MSTRG.10348.2	ENSCHIG00000025298	0.950672	miR-4334-y|miR-7863-z	0.0081983	RIN1	Ras and Rab interactor 1 [Source:NCBI gene;Acc:102177964]
MSTRG.10348.2	ENSCHIG00000025924	0.921329	miR-1329-x	0.0426491	LIG1	DNA ligase 1 [Source:NCBI gene;Acc:102174153]
MSTRG.10348.2	ENSCHIG00000026110	0.931353	chi-miR-211|miR-7863-z	0.0081983	KCNK1	potassium two pore domain channel subfamily K member 1 [Source:NCBI gene;Acc:102176940]
MSTRG.10348.2	ENSCHIG00000026297	0.929142	miR-1329-x|miR-302-y|miR-4334-y|miR-7863-z	1.99043e-05	NECTIN1	nectin cell adhesion molecule 1 [Source:NCBI gene;Acc:102186231]
MSTRG.10348.2	ENSCHIG00000027169	0.932026	miR-302-y|miR-4334-y|miR-7863-z|novel-m0231-3p	6.7658e-06	PDIA5	protein disulfide isomerase family A member 5 [Source:NCBI gene;Acc:102189072]
MSTRG.10559.1	ENSCHIG00000000205	0.90041	chi-miR-130a-5p|chi-miR-505-3p|miR-330-x|miR-342-z|novel-m0080-5p	0.00973346	PALD1	phosphatase domain containing paladin 1 [Source:NCBI gene;Acc:102170488]
MSTRG.10559.1	ENSCHIG00000001352	0.985239	chi-miR-505-3p|novel-m0110-3p|novel-m0111-3p|novel-m0112-3p|novel-m0113-3p|novel-m0114-3p	1.05086e-05	-	intelectin-2-like [Source:NCBI gene;Acc:102179092]
MSTRG.10559.1	ENSCHIG00000003296	0.923217	miR-342-z|miR-370-y|miR-505-x|miR-769-z|novel-m0047-5p|novel-m0066-3p	0.0440775	FOSB	FosB proto-oncogene, AP-1 transcription factor subunit [Source:NCBI gene;Acc:100860839]
MSTRG.10559.1	ENSCHIG00000008416	0.988686	chi-miR-7-5p|miR-1197-x|miR-330-x|miR-342-z|miR-370-y|miR-769-z|novel-m0066-3p|novel-m0094-3p|novel-m0533-3p	0.00521127	DES	desmin [Source:NCBI gene;Acc:102180712]
MSTRG.10559.1	ENSCHIG00000009583	0.963106	chi-miR-130a-5p|chi-miR-411b-3p|chi-miR-505-3p|chi-miR-7-5p|miR-330-x|miR-342-z|miR-370-y|miR-505-x|novel-m0018-5p|novel-m0066-3p|novel-m0080-5p|novel-m0094-3p|novel-m0533-3p	6.06181e-07	SYT6	synaptotagmin 6 [Source:NCBI gene;Acc:102190837]
MSTRG.10559.1	ENSCHIG00000010408	0.962426	chi-miR-16b-3p|chi-miR-505-3p|miR-330-x|novel-m0080-5p	0.0462617	HJV	hemojuvelin BMP co-receptor [Source:NCBI gene;Acc:102182747]
MSTRG.10559.1	ENSCHIG00000010552	0.986778	novel-m0018-5p|novel-m0110-3p|novel-m0111-3p|novel-m0112-3p|novel-m0113-3p|novel-m0114-3p	0.000768067	RAB40B	RAB40B, member RAS oncogene family [Source:NCBI gene;Acc:102174696]
MSTRG.10559.1	ENSCHIG00000011352	0.910043	chi-miR-7-5p|miR-1197-x|miR-330-x|miR-342-z|miR-370-y|miR-505-x	0.00416747	-	TBC1 domain family member 30 [Source:NCBI gene;Acc:102187840]
MSTRG.10559.1	ENSCHIG00000011424	0.983585	chi-miR-130a-5p|novel-m0110-3p|novel-m0111-3p|novel-m0112-3p|novel-m0113-3p|novel-m0114-3p	0.019681	-	hyaluronan synthase 2 [Source:NCBI gene;Acc:102170334]
MSTRG.10559.1	ENSCHIG00000011562	0.951007	chi-miR-411b-3p|novel-m0110-3p|novel-m0111-3p|novel-m0112-3p|novel-m0113-3p|novel-m0114-3p|novel-m0533-3p	0.000148865	OLR1	oxidized low density lipoprotein receptor 1 [Source:NCBI gene;Acc:102185442]
MSTRG.10559.1	ENSCHIG00000011768	0.969969	miR-330-x|miR-342-z|miR-505-x|novel-m0066-3p|novel-m0533-3p	0.0181342	SPOCK2	SPARC (osteonectin), cwcv and kazal like domains proteoglycan 2 [Source:NCBI gene;Acc:102184593]
MSTRG.10559.1	ENSCHIG00000011929	0.962985	chi-miR-130a-5p|chi-miR-16b-3p|chi-miR-411b-3p|chi-miR-505-3p|miR-769-z|novel-m0018-5p|novel-m0047-5p|novel-m0533-3p	0.0189808	TNFSF18	TNF superfamily member 18 [Source:NCBI gene;Acc:102179032]
MSTRG.10559.1	ENSCHIG00000012062	0.985671	chi-miR-130a-5p|chi-miR-411b-3p|novel-m0047-5p|novel-m0066-3p|novel-m0094-3p|novel-m0099-3p	0.019681	MFAP3L	microfibril associated protein 3 like [Source:NCBI gene;Acc:102169590]
MSTRG.10559.1	ENSCHIG00000012174	0.910131	chi-miR-411b-3p|chi-miR-7-5p|miR-330-x|novel-m0018-5p|novel-m0047-5p|novel-m0110-3p|novel-m0111-3p|novel-m0112-3p|novel-m0113-3p|novel-m0114-3p|novel-m0533-3p	0.000596911	-	-
MSTRG.10559.1	ENSCHIG00000012226	0.976846	chi-miR-130a-5p|chi-miR-16b-3p|chi-miR-411b-3p|chi-miR-505-3p|miR-342-z|novel-m0080-5p	0.022028	KIF5C	kinesin family member 5C [Source:NCBI gene;Acc:102188541]
MSTRG.10559.1	ENSCHIG00000012230	0.982253	chi-miR-411b-3p|chi-miR-505-3p|miR-342-z|novel-m0066-3p|novel-m0533-3p	0.0425623	ROBO2	roundabout guidance receptor 2 [Source:NCBI gene;Acc:102182257]
MSTRG.10559.1	ENSCHIG00000012349	0.98032	chi-miR-7-5p|miR-769-z	0.00841574	-	serine/threonine-protein kinase TNNI3K [Source:NCBI gene;Acc:102170378]
MSTRG.10559.1	ENSCHIG00000013596	0.98372	chi-miR-505-3p|chi-miR-7-5p|miR-370-y|novel-m0094-3p|novel-m0099-3p	0.0425623	SLC6A12	sodium- and chloride-dependent betaine transporter [Source:NCBI gene;Acc:102172245]
MSTRG.10559.1	ENSCHIG00000014253	0.947584	chi-miR-130a-5p|chi-miR-7-5p|miR-1197-x|miR-330-x|miR-342-z|miR-370-y|novel-m0066-3p	0.0028767	-	chromosome 3 C1orf226 homolog [Source:NCBI gene;Acc:102181452]
MSTRG.10559.1	ENSCHIG00000014376	0.987885	chi-miR-16b-3p|chi-miR-505-3p|chi-miR-7-5p|miR-769-z|novel-m0080-5p|novel-m0099-3p|novel-m0110-3p|novel-m0111-3p|novel-m0112-3p|novel-m0113-3p|novel-m0114-3p|novel-m0533-3p	7.18315e-08	CASQ2	calsequestrin 2 [Source:NCBI gene;Acc:102185134]
MSTRG.10559.1	ENSCHIG00000016188	0.920995	miR-370-y|novel-m0094-3p|novel-m0110-3p|novel-m0111-3p|novel-m0112-3p|novel-m0113-3p|novel-m0114-3p|novel-m0533-3p	2.6605e-05	CA2	carbonic anhydrase 2 [Source:NCBI gene;Acc:102174762]
MSTRG.10559.1	ENSCHIG00000016473	0.956232	miR-1197-x|miR-330-x|novel-m0094-3p|novel-m0533-3p	0.0103255	MAP1A	microtubule associated protein 1A [Source:NCBI gene;Acc:102181244]
MSTRG.10559.1	ENSCHIG00000016777	0.950694	chi-miR-130a-5p|novel-m0047-5p|novel-m0110-3p|novel-m0111-3p|novel-m0112-3p|novel-m0113-3p|novel-m0114-3p	8.1521e-05	C1orf105	chromosome 16 C1orf105 homolog [Source:NCBI gene;Acc:102177740]
MSTRG.10559.1	ENSCHIG00000016808	0.906602	chi-miR-505-3p|miR-1197-x|miR-769-z|novel-m0066-3p|novel-m0094-3p|novel-m0533-3p	0.019681	DDIT4L	DNA damage inducible transcript 4 like [Source:NCBI gene;Acc:102177605]
MSTRG.10559.1	ENSCHIG00000016948	0.986899	chi-miR-130a-5p|chi-miR-411b-3p|chi-miR-505-3p|chi-miR-7-5p|novel-m0047-5p|novel-m0066-3p|novel-m0080-5p|novel-m0533-3p	0.00773449	EGLN3	egl-9 family hypoxia inducible factor 3 [Source:NCBI gene;Acc:102179524]
MSTRG.10559.1	ENSCHIG00000017260	0.947046	miR-330-x|miR-505-x|miR-769-z|novel-m0080-5p	0.00638365	TRPM4	transient receptor potential cation channel subfamily M member 4 [Source:NCBI gene;Acc:102182435]
MSTRG.10559.1	ENSCHIG00000017325	0.928609	chi-miR-130a-5p|miR-342-z|novel-m0110-3p|novel-m0111-3p|novel-m0112-3p|novel-m0113-3p|novel-m0114-3p	0.0210582	PTPRD	protein tyrosine phosphatase receptor type D [Source:NCBI gene;Acc:102174567]
MSTRG.10559.1	ENSCHIG00000018333	0.99503	chi-miR-130a-5p|miR-342-z|novel-m0110-3p|novel-m0111-3p|novel-m0112-3p|novel-m0113-3p|novel-m0114-3p	0.00681568	CYTIP	cytohesin 1 interacting protein [Source:NCBI gene;Acc:102175533]
MSTRG.10559.1	ENSCHIG00000018339	0.974197	chi-miR-130a-5p|chi-miR-505-3p|chi-miR-7-5p|miR-1197-x|miR-330-x|novel-m0018-5p|novel-m0080-5p|novel-m0110-3p|novel-m0111-3p|novel-m0112-3p|novel-m0113-3p|novel-m0114-3p|novel-m0533-3p	7.61504e-07	DPYSL3	dihydropyrimidinase like 3 [Source:NCBI gene;Acc:102172059]
MSTRG.10559.1	ENSCHIG00000018472	0.955517	chi-miR-411b-3p|miR-1197-x|miR-330-x|miR-370-y|novel-m0066-3p|novel-m0110-3p|novel-m0111-3p|novel-m0112-3p|novel-m0113-3p|novel-m0114-3p	0.000392956	-	-
MSTRG.10559.1	ENSCHIG00000018758	0.95501	chi-miR-130a-5p|chi-miR-505-3p|chi-miR-7-5p|miR-330-x|miR-505-x|miR-769-z|novel-m0066-3p	0.0028767	ASB15	ankyrin repeat and SOCS box containing 15 [Source:NCBI gene;Acc:102188190]
MSTRG.10559.1	ENSCHIG00000019000	0.974249	chi-miR-411b-3p|miR-330-x|miR-505-x|miR-769-z|novel-m0533-3p	0.0269642	DUSP26	dual specificity phosphatase 26 [Source:NCBI gene;Acc:102176938]
MSTRG.10559.1	ENSCHIG00000020787	0.91562	chi-miR-411b-3p|chi-miR-505-3p|chi-miR-7-5p|miR-1197-x|novel-m0066-3p|novel-m0080-5p	0.0137	DLL1	delta like canonical Notch ligand 1 [Source:NCBI gene;Acc:102182594]
MSTRG.10559.1	ENSCHIG00000020852	0.952664	miR-330-x|miR-769-z|novel-m0066-3p	0.042943	-	phosphodiesterase 4C [Source:NCBI gene;Acc:102171320]
MSTRG.10559.1	ENSCHIG00000020902	0.979272	novel-m0066-3p|novel-m0110-3p|novel-m0111-3p|novel-m0112-3p|novel-m0113-3p|novel-m0114-3p	5.10404e-05	ELMO1	engulfment and cell motility 1 [Source:NCBI gene;Acc:102188650]
MSTRG.10559.1	ENSCHIG00000021312	0.962618	chi-miR-130a-5p|miR-330-x|miR-342-z|novel-m0018-5p|novel-m0066-3p|novel-m0080-5p|novel-m0110-3p|novel-m0111-3p|novel-m0112-3p|novel-m0113-3p|novel-m0114-3p	2.10398e-06	RALGPS2	Ral GEF with PH domain and SH3 binding motif 2 [Source:NCBI gene;Acc:102185203]
MSTRG.10559.1	ENSCHIG00000021331	0.989027	miR-330-x|miR-370-y|miR-769-z|novel-m0094-3p	0.00819801	MYOG	myogenin [Source:NCBI gene;Acc:100861395]
MSTRG.10559.1	ENSCHIG00000021617	0.956555	miR-330-x|miR-505-x|miR-769-z|novel-m0047-5p|novel-m0094-3p|novel-m0533-3p	0.00238338	PIK3R5	phosphoinositide-3-kinase regulatory subunit 5 [Source:NCBI gene;Acc:102172758]
MSTRG.10559.1	ENSCHIG00000022144	0.938532	chi-miR-130a-5p|novel-m0110-3p|novel-m0111-3p|novel-m0112-3p|novel-m0113-3p|novel-m0114-3p	7.87419e-05	NKD1	NKD inhibitor of WNT signaling pathway 1 [Source:NCBI gene;Acc:102186146]
MSTRG.10559.1	ENSCHIG00000022728	0.981353	chi-miR-7-5p|miR-1197-x|miR-342-z|miR-769-z|novel-m0080-5p|novel-m0533-3p	0.0440775	ESRRB	estrogen related receptor beta [Source:NCBI gene;Acc:102176243]
MSTRG.10559.1	ENSCHIG00000022759	0.990885	chi-miR-411b-3p|chi-miR-7-5p|miR-330-x|novel-m0066-3p|novel-m0533-3p	0.0471876	COBL	cordon-bleu WH2 repeat protein [Source:NCBI gene;Acc:106502007]
MSTRG.10559.1	ENSCHIG00000022780	0.9541	miR-1197-x|miR-330-x|novel-m0047-5p|novel-m0110-3p|novel-m0111-3p|novel-m0112-3p|novel-m0113-3p|novel-m0114-3p|novel-m0533-3p	0.000643221	PKIA	cAMP-dependent protein kinase inhibitor alpha [Source:NCBI gene;Acc:102176903]
MSTRG.10559.1	ENSCHIG00000023593	0.914717	miR-1197-x|miR-370-y|miR-769-z|novel-m0047-5p|novel-m0080-5p	0.0382324	CPT1B	carnitine palmitoyltransferase 1B [Source:NCBI gene;Acc:102187210]
MSTRG.10559.1	ENSCHIG00000024434	0.995946	chi-miR-130a-5p|chi-miR-7-5p|miR-505-x|novel-m0047-5p|novel-m0066-3p|novel-m0099-3p	0.00915081	ALPK2	alpha kinase 2 [Source:NCBI gene;Acc:102173250]
MSTRG.10559.1	ENSCHIG00000024649	0.972048	chi-miR-411b-3p|chi-miR-505-3p|miR-1197-x|miR-342-z|novel-m0094-3p|novel-m0110-3p|novel-m0111-3p|novel-m0112-3p|novel-m0113-3p|novel-m0114-3p	5.82434e-05	SPART	spartin [Source:NCBI gene;Acc:102176336]
MSTRG.10559.1	ENSCHIG00000025051	0.916033	miR-330-x|miR-370-y|miR-505-x|novel-m0018-5p|novel-m0066-3p	0.00973346	CAMK2A	calcium/calmodulin dependent protein kinase II alpha [Source:NCBI gene;Acc:102185084]
MSTRG.10559.1	ENSCHIG00000025182	0.98769	chi-miR-130a-5p|novel-m0066-3p|novel-m0080-5p|novel-m0094-3p	0.00486034	RGS16	regulator of G protein signaling 16 [Source:NCBI gene;Acc:102168476]
MSTRG.10559.1	ENSCHIG00000025570	0.977595	chi-miR-130a-5p|chi-miR-411b-3p|miR-1197-x|miR-370-y|miR-769-z|novel-m0018-5p|novel-m0047-5p|novel-m0066-3p	0.00117768	INKA2	inka box actin regulator 2 [Source:NCBI gene;Acc:102176483]
MSTRG.10559.1	ENSCHIG00000026691	0.971153	miR-342-z|miR-370-y|novel-m0018-5p|novel-m0047-5p	0.00638365	CMYA5	cardiomyopathy associated 5 [Source:NCBI gene;Acc:102190232]
MSTRG.10559.1	ENSCHIG00000026713	0.981398	chi-miR-130a-5p|miR-1197-x|miR-370-y|novel-m0047-5p|novel-m0066-3p|novel-m0533-3p	0.0302255	ABCC9	ATP binding cassette subfamily C member 9 [Source:NCBI gene;Acc:102187656]
MSTRG.10559.1	ENSCHIG00000027120	0.982505	miR-769-z|novel-m0080-5p|novel-m0533-3p	0.0231682	DUSP27	dual specificity phosphatase 27, atypical [Source:NCBI gene;Acc:102189918]
MSTRG.10559.1	ENSCHIG00000027176	0.962795	chi-miR-7-5p|miR-1197-x|miR-330-x|miR-370-y|miR-505-x|miR-769-z|novel-m0047-5p|novel-m0099-3p|novel-m0110-3p|novel-m0111-3p|novel-m0112-3p|novel-m0113-3p|novel-m0114-3p|novel-m0533-3p	6.85238e-08	OLFML2B	olfactomedin like 2B [Source:NCBI gene;Acc:102182842]
MSTRG.10559.2	ENSCHIG00000000205	0.945725	chi-miR-505-3p|miR-330-x|miR-342-z|miR-6535-z|novel-m0080-5p	0.0195968	PALD1	phosphatase domain containing paladin 1 [Source:NCBI gene;Acc:102170488]
MSTRG.10559.2	ENSCHIG00000001352	0.968449	chi-miR-505-3p|novel-m0110-3p|novel-m0111-3p|novel-m0112-3p|novel-m0113-3p|novel-m0114-3p	2.92523e-05	-	intelectin-2-like [Source:NCBI gene;Acc:102179092]
MSTRG.10559.2	ENSCHIG00000003296	0.940925	miR-342-z|miR-370-y|miR-505-x|miR-6535-z|miR-769-z|novel-m0047-5p|novel-m0066-3p	0.030749	FOSB	FosB proto-oncogene, AP-1 transcription factor subunit [Source:NCBI gene;Acc:100860839]
MSTRG.10559.2	ENSCHIG00000008416	0.991315	chi-miR-7-5p|miR-1197-x|miR-330-x|miR-342-z|miR-370-y|miR-6535-z|miR-769-z|novel-m0066-3p|novel-m0094-3p|novel-m0170-5p|novel-m0533-3p	0.00127287	DES	desmin [Source:NCBI gene;Acc:102180712]
MSTRG.10559.2	ENSCHIG00000009247	0.923095	miR-1197-x|miR-330-x|miR-342-z|novel-m0094-3p|novel-m0099-3p|novel-m0110-3p|novel-m0111-3p|novel-m0112-3p|novel-m0113-3p|novel-m0114-3p|novel-m0170-5p	3.4972e-07	SLC6A19	solute carrier family 6 member 19 [Source:NCBI gene;Acc:102188256]
MSTRG.10559.2	ENSCHIG00000009583	0.98323	chi-miR-411b-3p|chi-miR-505-3p|chi-miR-7-5p|miR-330-x|miR-342-z|miR-370-y|miR-505-x|miR-6535-z|novel-m0018-5p|novel-m0066-3p|novel-m0080-5p|novel-m0094-3p|novel-m0170-5p|novel-m0533-3p	8.52212e-07	SYT6	synaptotagmin 6 [Source:NCBI gene;Acc:102190837]
MSTRG.10559.2	ENSCHIG00000010552	0.958259	novel-m0018-5p|novel-m0110-3p|novel-m0111-3p|novel-m0112-3p|novel-m0113-3p|novel-m0114-3p	0.00194325	RAB40B	RAB40B, member RAS oncogene family [Source:NCBI gene;Acc:102174696]
MSTRG.10559.2	ENSCHIG00000011352	0.915744	chi-miR-7-5p|miR-1197-x|miR-330-x|miR-342-z|miR-370-y|miR-505-x	0.00983742	-	TBC1 domain family member 30 [Source:NCBI gene;Acc:102187840]
MSTRG.10559.2	ENSCHIG00000011375	0.942853	chi-miR-2335|miR-505-x|miR-6535-z	0.0108643	CHRD	chordin [Source:NCBI gene;Acc:102181631]
MSTRG.10559.2	ENSCHIG00000011424	0.970726	miR-6535-z|novel-m0110-3p|novel-m0111-3p|novel-m0112-3p|novel-m0113-3p|novel-m0114-3p	0.0422583	-	hyaluronan synthase 2 [Source:NCBI gene;Acc:102170334]
MSTRG.10559.2	ENSCHIG00000011562	0.974274	chi-miR-411b-3p|novel-m0110-3p|novel-m0111-3p|novel-m0112-3p|novel-m0113-3p|novel-m0114-3p|novel-m0533-3p	0.000459288	OLR1	oxidized low density lipoprotein receptor 1 [Source:NCBI gene;Acc:102185442]
MSTRG.10559.2	ENSCHIG00000011768	0.99335	miR-330-x|miR-342-z|miR-505-x|miR-6535-z|novel-m0066-3p|novel-m0533-3p	0.0083051	SPOCK2	SPARC (osteonectin), cwcv and kazal like domains proteoglycan 2 [Source:NCBI gene;Acc:102184593]
MSTRG.10559.2	ENSCHIG00000011929	0.971362	chi-miR-16b-3p|chi-miR-411b-3p|chi-miR-505-3p|miR-2312-z|miR-769-z|novel-m0018-5p|novel-m0047-5p|novel-m0533-3p	0.0498106	TNFSF18	TNF superfamily member 18 [Source:NCBI gene;Acc:102179032]
MSTRG.10559.2	ENSCHIG00000012062	0.987258	chi-miR-411b-3p|miR-6535-z|novel-m0047-5p|novel-m0066-3p|novel-m0094-3p|novel-m0099-3p	0.0422583	MFAP3L	microfibril associated protein 3 like [Source:NCBI gene;Acc:102169590]
MSTRG.10559.2	ENSCHIG00000012174	0.910188	chi-miR-411b-3p|chi-miR-7-5p|miR-2312-z|miR-330-x|miR-6535-z|novel-m0018-5p|novel-m0047-5p|novel-m0110-3p|novel-m0111-3p|novel-m0112-3p|novel-m0113-3p|novel-m0114-3p|novel-m0533-3p	0.00015779	-	-
MSTRG.10559.2	ENSCHIG00000012226	0.972407	chi-miR-16b-3p|chi-miR-411b-3p|chi-miR-505-3p|miR-2312-z|miR-342-z|novel-m0080-5p	0.0468946	KIF5C	kinesin family member 5C [Source:NCBI gene;Acc:102188541]
MSTRG.10559.2	ENSCHIG00000012349	0.98927	chi-miR-7-5p|miR-769-z	0.0115981	-	serine/threonine-protein kinase TNNI3K [Source:NCBI gene;Acc:102170378]
MSTRG.10559.2	ENSCHIG00000013596	0.951901	chi-miR-505-3p|chi-miR-7-5p|miR-370-y|novel-m0094-3p|novel-m0099-3p|novel-m0170-5p	0.0235817	SLC6A12	sodium- and chloride-dependent betaine transporter [Source:NCBI gene;Acc:102172245]
MSTRG.10559.2	ENSCHIG00000013831	0.933844	miR-1197-x|miR-330-x|miR-342-x|miR-370-y|miR-505-x|miR-6535-z|novel-m0066-3p|novel-m0170-5p|novel-m0533-3p	0.0209125	DTNA	dystrobrevin alpha [Source:NCBI gene;Acc:102177114]
MSTRG.10559.2	ENSCHIG00000014253	0.953069	chi-miR-7-5p|miR-1197-x|miR-330-x|miR-342-z|miR-370-y|miR-6535-z|novel-m0066-3p	0.0078259	-	chromosome 3 C1orf226 homolog [Source:NCBI gene;Acc:102181452]
MSTRG.10559.2	ENSCHIG00000014376	0.989108	chi-miR-16b-3p|chi-miR-505-3p|chi-miR-7-5p|miR-769-z|novel-m0080-5p|novel-m0099-3p|novel-m0110-3p|novel-m0111-3p|novel-m0112-3p|novel-m0113-3p|novel-m0114-3p|novel-m0533-3p	7.05362e-07	CASQ2	calsequestrin 2 [Source:NCBI gene;Acc:102185134]
MSTRG.10559.2	ENSCHIG00000015392	0.971496	chi-miR-505-3p|miR-342-x|miR-505-x|miR-6535-z|novel-m0047-5p|novel-m0066-3p	0.0235817	FGR	FGR proto-oncogene, Src family tyrosine kinase [Source:NCBI gene;Acc:102177575]
MSTRG.10559.2	ENSCHIG00000016188	0.905285	miR-370-y|novel-m0094-3p|novel-m0110-3p|novel-m0111-3p|novel-m0112-3p|novel-m0113-3p|novel-m0114-3p|novel-m0170-5p|novel-m0533-3p	1.06585e-05	CA2	carbonic anhydrase 2 [Source:NCBI gene;Acc:102174762]
MSTRG.10559.2	ENSCHIG00000016253	0.935657	chi-miR-16b-3p|miR-1197-x|miR-330-x|miR-342-z|miR-505-x|miR-6535-z|novel-m0066-3p|novel-m0080-5p	0.00594727	BEST3	bestrophin 3 [Source:NCBI gene;Acc:102169648]
MSTRG.10559.2	ENSCHIG00000016473	0.950503	miR-1197-x|miR-330-x|novel-m0094-3p|novel-m0533-3p	0.0184519	MAP1A	microtubule associated protein 1A [Source:NCBI gene;Acc:102181244]
MSTRG.10559.2	ENSCHIG00000016777	0.935348	chi-miR-2335|novel-m0047-5p|novel-m0110-3p|novel-m0111-3p|novel-m0112-3p|novel-m0113-3p|novel-m0114-3p	0.000256062	C1orf105	chromosome 16 C1orf105 homolog [Source:NCBI gene;Acc:102177740]
MSTRG.10559.2	ENSCHIG00000016808	0.903801	chi-miR-505-3p|miR-1197-x|miR-769-z|novel-m0066-3p|novel-m0094-3p|novel-m0170-5p|novel-m0533-3p	0.0119761	DDIT4L	DNA damage inducible transcript 4 like [Source:NCBI gene;Acc:102177605]
MSTRG.10559.2	ENSCHIG00000017260	0.913045	chi-miR-2335|miR-330-x|miR-505-x|miR-769-z|novel-m0080-5p	0.00148082	TRPM4	transient receptor potential cation channel subfamily M member 4 [Source:NCBI gene;Acc:102182435]
MSTRG.10559.2	ENSCHIG00000017304	0.901407	chi-miR-7-5p|miR-1197-x|miR-330-x|novel-m0047-5p|novel-m0110-3p|novel-m0111-3p|novel-m0112-3p|novel-m0113-3p|novel-m0114-3p	0.00248706	GATM	glycine amidinotransferase [Source:NCBI gene;Acc:102184628]
MSTRG.10559.2	ENSCHIG00000017325	0.940692	miR-2312-z|miR-342-z|novel-m0110-3p|novel-m0111-3p|novel-m0112-3p|novel-m0113-3p|novel-m0114-3p	0.0496206	PTPRD	protein tyrosine phosphatase receptor type D [Source:NCBI gene;Acc:102174567]
MSTRG.10559.2	ENSCHIG00000018339	0.983688	chi-miR-505-3p|chi-miR-7-5p|miR-1197-x|miR-330-x|novel-m0018-5p|novel-m0080-5p|novel-m0110-3p|novel-m0111-3p|novel-m0112-3p|novel-m0113-3p|novel-m0114-3p|novel-m0533-3p	5.72873e-05	DPYSL3	dihydropyrimidinase like 3 [Source:NCBI gene;Acc:102172059]
MSTRG.10559.2	ENSCHIG00000018472	0.982428	chi-miR-411b-3p|miR-1197-x|miR-330-x|miR-342-x|miR-370-y|miR-6535-z|novel-m0066-3p|novel-m0110-3p|novel-m0111-3p|novel-m0112-3p|novel-m0113-3p|novel-m0114-3p|novel-m0170-5p	1.05912e-05	-	-
MSTRG.10559.2	ENSCHIG00000018758	0.967701	chi-miR-505-3p|chi-miR-7-5p|miR-330-x|miR-505-x|miR-769-z|novel-m0066-3p	0.030183	ASB15	ankyrin repeat and SOCS box containing 15 [Source:NCBI gene;Acc:102188190]
MSTRG.10559.2	ENSCHIG00000019000	0.984176	chi-miR-411b-3p|miR-330-x|miR-505-x|miR-6535-z|miR-769-z|novel-m0533-3p	0.0135017	DUSP26	dual specificity phosphatase 26 [Source:NCBI gene;Acc:102176938]
MSTRG.10559.2	ENSCHIG00000019988	0.988811	miR-330-x|novel-m0080-5p|novel-m0170-5p	0.0280524	MYL2	myosin light chain 2 [Source:NCBI gene;Acc:102179873]
MSTRG.10559.2	ENSCHIG00000020787	0.943373	chi-miR-411b-3p|chi-miR-505-3p|chi-miR-7-5p|miR-1197-x|novel-m0066-3p|novel-m0080-5p	0.030183	DLL1	delta like canonical Notch ligand 1 [Source:NCBI gene;Acc:102182594]
MSTRG.10559.2	ENSCHIG00000020902	0.946891	miR-342-x|novel-m0066-3p|novel-m0110-3p|novel-m0111-3p|novel-m0112-3p|novel-m0113-3p|novel-m0114-3p	9.57526e-06	ELMO1	engulfment and cell motility 1 [Source:NCBI gene;Acc:102188650]
MSTRG.10559.2	ENSCHIG00000021149	0.984736	chi-miR-2335|miR-370-y|novel-m0066-3p	0.0357978	BMP4	bone morphogenetic protein 4 [Source:NCBI gene;Acc:100860789]
MSTRG.10559.2	ENSCHIG00000021312	0.974204	miR-330-x|miR-342-z|novel-m0018-5p|novel-m0066-3p|novel-m0080-5p|novel-m0110-3p|novel-m0111-3p|novel-m0112-3p|novel-m0113-3p|novel-m0114-3p	0.000107866	RALGPS2	Ral GEF with PH domain and SH3 binding motif 2 [Source:NCBI gene;Acc:102185203]
MSTRG.10559.2	ENSCHIG00000021331	0.99231	miR-330-x|miR-370-y|miR-769-z|novel-m0094-3p|novel-m0170-5p	0.00205769	MYOG	myogenin [Source:NCBI gene;Acc:100861395]
MSTRG.10559.2	ENSCHIG00000021617	0.922518	miR-330-x|miR-505-x|miR-6535-z|miR-769-z|novel-m0047-5p|novel-m0094-3p|novel-m0533-3p	0.000989344	PIK3R5	phosphoinositide-3-kinase regulatory subunit 5 [Source:NCBI gene;Acc:102172758]
MSTRG.10559.2	ENSCHIG00000022144	0.972075	novel-m0110-3p|novel-m0111-3p|novel-m0112-3p|novel-m0113-3p|novel-m0114-3p	0.00205769	NKD1	NKD inhibitor of WNT signaling pathway 1 [Source:NCBI gene;Acc:102186146]
MSTRG.10559.2	ENSCHIG00000022544	0.986547	chi-miR-505-3p|miR-342-x|miR-370-y|miR-505-x|novel-m0047-5p|novel-m0066-3p|novel-m0170-5p	0.0136674	TIMP3	TIMP metallopeptidase inhibitor 3 [Source:NCBI gene;Acc:102190027]
MSTRG.10559.2	ENSCHIG00000022759	0.990837	chi-miR-2335|chi-miR-411b-3p|chi-miR-7-5p|miR-330-x|miR-342-x|novel-m0066-3p|novel-m0533-3p	0.00671931	COBL	cordon-bleu WH2 repeat protein [Source:NCBI gene;Acc:106502007]
MSTRG.10559.2	ENSCHIG00000022780	0.918893	miR-1197-x|miR-2312-z|miR-330-x|novel-m0047-5p|novel-m0110-3p|novel-m0111-3p|novel-m0112-3p|novel-m0113-3p|novel-m0114-3p|novel-m0533-3p	0.000515929	PKIA	cAMP-dependent protein kinase inhibitor alpha [Source:NCBI gene;Acc:102176903]
MSTRG.10559.2	ENSCHIG00000023924	0.986525	chi-miR-16b-3p|miR-505-x|novel-m0066-3p|novel-m0170-5p	0.0327843	LMOD2	leiomodin 2 [Source:NCBI gene;Acc:102191762]
MSTRG.10559.2	ENSCHIG00000024027	0.918893	miR-2312-z|miR-6535-z|novel-m0018-5p|novel-m0170-5p	0.0452105	TMEM38A	transmembrane protein 38A [Source:NCBI gene;Acc:102177050]
MSTRG.10559.2	ENSCHIG00000024116	0.909169	miR-342-x|miR-370-y|novel-m0110-3p|novel-m0111-3p|novel-m0112-3p|novel-m0113-3p|novel-m0114-3p	0.00192047	NFATC4	nuclear factor of activated T cells 4 [Source:NCBI gene;Acc:102184725]
MSTRG.10559.2	ENSCHIG00000024434	0.974698	chi-miR-7-5p|miR-505-x|miR-6535-z|novel-m0047-5p|novel-m0066-3p|novel-m0099-3p	0.0206878	ALPK2	alpha kinase 2 [Source:NCBI gene;Acc:102173250]
MSTRG.10559.2	ENSCHIG00000024649	0.985185	chi-miR-411b-3p|chi-miR-505-3p|miR-1197-x|miR-2312-z|miR-342-z|novel-m0094-3p|novel-m0110-3p|novel-m0111-3p|novel-m0112-3p|novel-m0113-3p|novel-m0114-3p	4.8187e-05	SPART	spartin [Source:NCBI gene;Acc:102176336]
MSTRG.10559.2	ENSCHIG00000024691	0.900475	miR-1197-x|miR-342-x|miR-370-y|miR-6535-z|miR-769-z|novel-m0047-5p|novel-m0066-3p|novel-m0099-3p	0.00779849	DLG2	discs large MAGUK scaffold protein 2 [Source:NCBI gene;Acc:102169162]
MSTRG.10559.2	ENSCHIG00000025051	0.929416	miR-330-x|miR-370-y|miR-505-x|novel-m0018-5p|novel-m0066-3p	0.0195968	CAMK2A	calcium/calmodulin dependent protein kinase II alpha [Source:NCBI gene;Acc:102185084]
MSTRG.10559.2	ENSCHIG00000025555	0.918124	miR-370-y|miR-505-x|miR-6535-z|novel-m0047-5p|novel-m0099-3p	0.0455405	GRASP	general receptor for phosphoinositides 1 associated scaffold protein [Source:NCBI gene;Acc:102185717]
MSTRG.10559.2	ENSCHIG00000025570	0.992008	chi-miR-411b-3p|miR-1197-x|miR-370-y|miR-6535-z|miR-769-z|novel-m0018-5p|novel-m0047-5p|novel-m0066-3p	0.00383211	INKA2	inka box actin regulator 2 [Source:NCBI gene;Acc:102176483]
MSTRG.10559.2	ENSCHIG00000026691	0.929372	miR-342-z|miR-370-y|novel-m0018-5p|novel-m0047-5p	0.0115885	CMYA5	cardiomyopathy associated 5 [Source:NCBI gene;Acc:102190232]
MSTRG.10559.2	ENSCHIG00000027120	0.995946	miR-769-z|novel-m0080-5p|novel-m0533-3p	0.0357978	DUSP27	dual specificity phosphatase 27, atypical [Source:NCBI gene;Acc:102189918]
MSTRG.10559.2	ENSCHIG00000027176	0.963144	chi-miR-7-5p|miR-1197-x|miR-330-x|miR-342-x|miR-370-y|miR-505-x|miR-769-z|novel-m0047-5p|novel-m0099-3p|novel-m0110-3p|novel-m0111-3p|novel-m0112-3p|novel-m0113-3p|novel-m0114-3p|novel-m0533-3p	1.16849e-07	OLFML2B	olfactomedin like 2B [Source:NCBI gene;Acc:102182842]
MSTRG.10559.3	ENSCHIG00000000205	0.91378	chi-miR-130a-5p|chi-miR-505-3p|miR-330-x|miR-342-z|miR-6535-z|novel-m0080-5p	0.00252291	PALD1	phosphatase domain containing paladin 1 [Source:NCBI gene;Acc:102170488]
MSTRG.10559.3	ENSCHIG00000008416	0.93964	chi-miR-7-5p|miR-1197-x|miR-330-x|miR-342-z|miR-6535-z|miR-769-z|novel-m0066-3p|novel-m0094-3p|novel-m0170-5p|novel-m0533-3p	0.00259079	DES	desmin [Source:NCBI gene;Acc:102180712]
MSTRG.10559.3	ENSCHIG00000009247	0.968889	miR-1197-x|miR-330-x|miR-342-z|novel-m0094-3p|novel-m0110-3p|novel-m0111-3p|novel-m0112-3p|novel-m0113-3p|novel-m0114-3p|novel-m0170-5p	1.73824e-06	SLC6A19	solute carrier family 6 member 19 [Source:NCBI gene;Acc:102188256]
MSTRG.10559.3	ENSCHIG00000009583	0.955232	chi-miR-130a-5p|chi-miR-411b-3p|chi-miR-505-3p|chi-miR-7-5p|miR-330-x|miR-342-z|miR-505-x|miR-6535-z|novel-m0018-5p|novel-m0066-3p|novel-m0080-5p|novel-m0094-3p|novel-m0170-5p|novel-m0533-3p	2.3453e-07	SYT6	synaptotagmin 6 [Source:NCBI gene;Acc:102190837]
MSTRG.10559.3	ENSCHIG00000011375	0.930995	chi-miR-2335|miR-505-x|miR-6535-z	0.00870411	CHRD	chordin [Source:NCBI gene;Acc:102181631]
MSTRG.10559.3	ENSCHIG00000011424	0.901704	chi-miR-130a-5p|miR-6535-z|novel-m0110-3p|novel-m0111-3p|novel-m0112-3p|novel-m0113-3p|novel-m0114-3p	0.00758261	-	hyaluronan synthase 2 [Source:NCBI gene;Acc:102170334]
MSTRG.10559.3	ENSCHIG00000011562	0.942841	chi-miR-411b-3p|novel-m0110-3p|novel-m0111-3p|novel-m0112-3p|novel-m0113-3p|novel-m0114-3p|novel-m0533-3p	0.000269419	OLR1	oxidized low density lipoprotein receptor 1 [Source:NCBI gene;Acc:102185442]
MSTRG.10559.3	ENSCHIG00000011768	0.931312	miR-330-x|miR-342-z|miR-505-x|miR-6535-z|novel-m0066-3p|novel-m0533-3p	0.00551456	SPOCK2	SPARC (osteonectin), cwcv and kazal like domains proteoglycan 2 [Source:NCBI gene;Acc:102184593]
MSTRG.10559.3	ENSCHIG00000011929	0.919868	chi-miR-130a-5p|chi-miR-16b-3p|chi-miR-411b-3p|chi-miR-505-3p|miR-769-z|novel-m0018-5p|novel-m0047-5p|novel-m0533-3p	0.0318669	TNFSF18	TNF superfamily member 18 [Source:NCBI gene;Acc:102179032]
MSTRG.10559.3	ENSCHIG00000012062	0.925306	chi-miR-130a-5p|chi-miR-411b-3p|miR-6535-z|novel-m0047-5p|novel-m0066-3p|novel-m0094-3p	0.029544	MFAP3L	microfibril associated protein 3 like [Source:NCBI gene;Acc:102169590]
MSTRG.10559.3	ENSCHIG00000012226	0.903486	chi-miR-130a-5p|chi-miR-16b-3p|chi-miR-411b-3p|chi-miR-505-3p|miR-342-z|novel-m0080-5p	0.0329253	KIF5C	kinesin family member 5C [Source:NCBI gene;Acc:102188541]
MSTRG.10559.3	ENSCHIG00000012349	0.946743	chi-miR-7-5p|miR-769-z	0.00994604	-	serine/threonine-protein kinase TNNI3K [Source:NCBI gene;Acc:102170378]
MSTRG.10559.3	ENSCHIG00000013798	0.901031	miR-1197-x|miR-330-x|novel-m0066-3p|novel-m0080-5p|novel-m0110-3p|novel-m0111-3p|novel-m0112-3p|novel-m0113-3p|novel-m0114-3p	0.000273463	CXCR4	C-X-C motif chemokine receptor 4 [Source:NCBI gene;Acc:102169916]
MSTRG.10559.3	ENSCHIG00000014355	0.901702	chi-miR-130a-5p|chi-miR-16b-3p|miR-342-z|novel-m0018-5p	0.0209965	THSD7B	thrombospondin type 1 domain containing 7B [Source:NCBI gene;Acc:102169632]
MSTRG.10559.3	ENSCHIG00000014376	0.925975	chi-miR-16b-3p|chi-miR-505-3p|chi-miR-7-5p|miR-769-z|novel-m0080-5p|novel-m0110-3p|novel-m0111-3p|novel-m0112-3p|novel-m0113-3p|novel-m0114-3p|novel-m0533-3p	2.65039e-06	CASQ2	calsequestrin 2 [Source:NCBI gene;Acc:102185134]
MSTRG.10559.3	ENSCHIG00000016253	0.968663	chi-miR-16b-3p|miR-1197-x|miR-330-x|miR-342-z|miR-505-x|miR-6535-z|novel-m0066-3p|novel-m0080-5p	0.00346632	BEST3	bestrophin 3 [Source:NCBI gene;Acc:102169648]
MSTRG.10559.3	ENSCHIG00000016473	0.933072	miR-1197-x|miR-330-x|novel-m0094-3p|novel-m0533-3p	0.0140072	MAP1A	microtubule associated protein 1A [Source:NCBI gene;Acc:102181244]
MSTRG.10559.3	ENSCHIG00000016808	0.943938	chi-miR-505-3p|miR-1197-x|miR-769-z|novel-m0066-3p|novel-m0094-3p|novel-m0170-5p|novel-m0533-3p	0.00758261	DDIT4L	DNA damage inducible transcript 4 like [Source:NCBI gene;Acc:102177605]
MSTRG.10559.3	ENSCHIG00000016948	0.942421	chi-miR-130a-5p|chi-miR-411b-3p|chi-miR-505-3p|chi-miR-7-5p|novel-m0047-5p|novel-m0066-3p|novel-m0080-5p|novel-m0533-3p	0.013547	EGLN3	egl-9 family hypoxia inducible factor 3 [Source:NCBI gene;Acc:102179524]
MSTRG.10559.3	ENSCHIG00000017325	0.902651	chi-miR-130a-5p|miR-342-z|novel-m0110-3p|novel-m0111-3p|novel-m0112-3p|novel-m0113-3p|novel-m0114-3p	0.0332971	PTPRD	protein tyrosine phosphatase receptor type D [Source:NCBI gene;Acc:102174567]
MSTRG.10559.3	ENSCHIG00000018339	0.943687	chi-miR-130a-5p|chi-miR-505-3p|chi-miR-7-5p|miR-1197-x|miR-330-x|novel-m0018-5p|novel-m0080-5p|novel-m0110-3p|novel-m0111-3p|novel-m0112-3p|novel-m0113-3p|novel-m0114-3p|novel-m0533-3p	2.77277e-06	DPYSL3	dihydropyrimidinase like 3 [Source:NCBI gene;Acc:102172059]
MSTRG.10559.3	ENSCHIG00000018472	0.95072	chi-miR-411b-3p|miR-1197-x|miR-330-x|miR-6535-z|novel-m0066-3p|novel-m0110-3p|novel-m0111-3p|novel-m0112-3p|novel-m0113-3p|novel-m0114-3p|novel-m0170-5p	0.000165905	-	-
MSTRG.10559.3	ENSCHIG00000018758	0.922806	chi-miR-130a-5p|chi-miR-505-3p|chi-miR-7-5p|miR-330-x|miR-505-x|miR-769-z|novel-m0066-3p	0.00488864	ASB15	ankyrin repeat and SOCS box containing 15 [Source:NCBI gene;Acc:102188190]
MSTRG.10559.3	ENSCHIG00000019000	0.935221	chi-miR-411b-3p|miR-330-x|miR-505-x|miR-6535-z|miR-769-z|novel-m0533-3p	0.00908196	DUSP26	dual specificity phosphatase 26 [Source:NCBI gene;Acc:102176938]
MSTRG.10559.3	ENSCHIG00000019988	0.936919	miR-330-x|novel-m0080-5p|novel-m0170-5p	0.0227235	MYL2	myosin light chain 2 [Source:NCBI gene;Acc:102179873]
MSTRG.10559.3	ENSCHIG00000020787	0.958873	chi-miR-411b-3p|chi-miR-505-3p|chi-miR-7-5p|miR-1197-x|novel-m0066-3p|novel-m0080-5p	0.0208331	DLL1	delta like canonical Notch ligand 1 [Source:NCBI gene;Acc:102182594]
MSTRG.10559.3	ENSCHIG00000020852	0.937679	miR-330-x|miR-769-x|miR-769-z|novel-m0066-3p	0.0087282	-	phosphodiesterase 4C [Source:NCBI gene;Acc:102171320]
MSTRG.10559.3	ENSCHIG00000021312	0.922212	chi-miR-130a-5p|miR-330-x|miR-342-z|novel-m0018-5p|novel-m0066-3p|novel-m0080-5p|novel-m0110-3p|novel-m0111-3p|novel-m0112-3p|novel-m0113-3p|novel-m0114-3p	5.95276e-06	RALGPS2	Ral GEF with PH domain and SH3 binding motif 2 [Source:NCBI gene;Acc:102185203]
MSTRG.10559.3	ENSCHIG00000021331	0.938753	miR-330-x|miR-769-z|novel-m0094-3p|novel-m0170-5p	0.0111649	MYOG	myogenin [Source:NCBI gene;Acc:100861395]
MSTRG.10559.3	ENSCHIG00000022144	0.966256	chi-miR-130a-5p|novel-m0110-3p|novel-m0111-3p|novel-m0112-3p|novel-m0113-3p|novel-m0114-3p	0.000132288	NKD1	NKD inhibitor of WNT signaling pathway 1 [Source:NCBI gene;Acc:102186146]
MSTRG.10559.3	ENSCHIG00000022759	0.928985	chi-miR-2335|chi-miR-411b-3p|chi-miR-7-5p|miR-330-x|novel-m0066-3p|novel-m0533-3p	0.0183801	COBL	cordon-bleu WH2 repeat protein [Source:NCBI gene;Acc:106502007]
MSTRG.10559.3	ENSCHIG00000023924	0.932664	chi-miR-16b-3p|miR-505-x|novel-m0066-3p|novel-m0170-5p	0.02518	LMOD2	leiomodin 2 [Source:NCBI gene;Acc:102191762]
MSTRG.10559.3	ENSCHIG00000024649	0.922968	chi-miR-411b-3p|chi-miR-505-3p|miR-1197-x|miR-342-z|novel-m0094-3p|novel-m0110-3p|novel-m0111-3p|novel-m0112-3p|novel-m0113-3p|novel-m0114-3p	0.000138941	SPART	spartin [Source:NCBI gene;Acc:102176336]
MSTRG.10559.3	ENSCHIG00000025182	0.928834	chi-miR-130a-5p|novel-m0066-3p|novel-m0080-5p|novel-m0094-3p	0.00667171	RGS16	regulator of G protein signaling 16 [Source:NCBI gene;Acc:102168476]
MSTRG.10559.3	ENSCHIG00000025570	0.930551	chi-miR-130a-5p|chi-miR-411b-3p|miR-1197-x|miR-6535-z|miR-769-z|novel-m0018-5p|novel-m0047-5p|novel-m0066-3p	0.00220253	INKA2	inka box actin regulator 2 [Source:NCBI gene;Acc:102176483]
MSTRG.10559.3	ENSCHIG00000026003	0.914282	chi-miR-2335|chi-miR-7-5p|miR-769-z|novel-m0080-5p|novel-m0533-3p	0.0426072	PALMD	palmdelphin [Source:NCBI gene;Acc:102179339]
MSTRG.10559.3	ENSCHIG00000027120	0.950243	miR-769-z|novel-m0080-5p|novel-m0533-3p	0.0291031	DUSP27	dual specificity phosphatase 27, atypical [Source:NCBI gene;Acc:102189918]
MSTRG.10559.3	ENSCHIG00000027176	0.925318	chi-miR-7-5p|miR-1197-x|miR-330-x|miR-505-x|miR-769-z|novel-m0047-5p|novel-m0110-3p|novel-m0111-3p|novel-m0112-3p|novel-m0113-3p|novel-m0114-3p|novel-m0533-3p	2.14761e-05	OLFML2B	olfactomedin like 2B [Source:NCBI gene;Acc:102182842]
MSTRG.10656.1	ENSCHIG00000007298	0.928062	chi-miR-1185-3p|chi-miR-154b-3p|chi-miR-15b-5p|chi-miR-16b-5p|chi-miR-2335|chi-miR-493-3p|chi-miR-7-5p|miR-1185-y|miR-1983-z|miR-222-x|miR-2387-x|miR-330-z|miR-505-x|miR-539-y|miR-541-x|miR-541-y|miR-615-x|novel-m0019-3p|novel-m0066-3p|novel-m0080-5p|novel-m0091-5p|novel-m0124-3p|novel-m0138-3p|novel-m0160-5p|novel-m0229-3p|novel-m0258-5p|novel-m0293-3p|novel-m0324-5p|novel-m0325-5p|novel-m0326-3…	7.42542e-11	-	apurinic/apyrimidinic endodeoxyribonuclease 1 [Source:NCBI gene;Acc:100860967]
MSTRG.10656.1	ENSCHIG00000010780	0.911329	chi-miR-1185-3p|chi-miR-130a-5p|chi-miR-15b-5p|chi-miR-16b-5p|chi-miR-377|chi-miR-410-5p|chi-miR-432-3p|chi-miR-495-3p|chi-miR-7-5p|miR-1185-y|miR-20-x|miR-330-z|miR-495-y|miR-505-x|miR-541-y|novel-m0033-5p|novel-m0044-3p|novel-m0068-5p|novel-m0080-5p|novel-m0146-5p|novel-m0160-5p|novel-m0277-5p|novel-m0278-3p|novel-m0279-3p|novel-m0280-5p|novel-m0324-5p|novel-m0325-5p|novel-m0326-3p	5.71177e-06	EYA2	EYA transcriptional coactivator and phosphatase 2 [Source:NCBI gene;Acc:102170160]
MSTRG.10656.1	ENSCHIG00000012435	0.90509	chi-miR-154b-3p|chi-miR-410-5p|chi-miR-493-3p|chi-miR-544-5p|miR-2387-x|miR-323-y|miR-495-y|miR-505-x|miR-539-y	0.0410705	CA3	carbonic anhydrase 3 [Source:NCBI gene;Acc:102175043]
MSTRG.10656.1	ENSCHIG00000013121	0.945336	chi-miR-155-5p|chi-miR-381|chi-miR-410-5p|chi-miR-432-3p|miR-1285-z|miR-155-z|miR-20-x|miR-494-x|miR-505-x|miR-541-y|miR-615-x|novel-m0066-3p|novel-m0079-3p|novel-m0080-5p|novel-m0160-5p	0.00441671	PRXL2B	peroxiredoxin like 2B [Source:NCBI gene;Acc:102184926]
MSTRG.10656.1	ENSCHIG00000016127	0.901761	chi-let-7b-3p|chi-miR-15b-3p|chi-miR-15b-5p|chi-miR-16b-5p|chi-miR-7-3p|miR-330-z|miR-494-x|novel-m0033-5p|novel-m0044-3p|novel-m0066-3p|novel-m0068-5p|novel-m0124-3p|novel-m0160-5p|novel-m0190-5p|novel-m0277-5p|novel-m0278-3p|novel-m0279-3p|novel-m0280-5p	0.00208508	-	-
MSTRG.10656.1	ENSCHIG00000023586	0.919199	chi-miR-15b-5p|chi-miR-16b-5p|chi-miR-410-5p|chi-miR-432-3p|chi-miR-543-5p|miR-1285-z|miR-541-y|novel-m0019-3p|novel-m0080-5p|novel-m0091-5p|novel-m0146-5p|novel-m0190-5p|novel-m0277-5p|novel-m0278-3p|novel-m0279-3p|novel-m0280-5p|novel-m0324-5p|novel-m0325-5p|novel-m0326-3p|novel-m0427-3p	0.000279948	VDR	vitamin D receptor [Source:NCBI gene;Acc:102177594]
MSTRG.10656.1	ENSCHIG00000024345	0.944747	miR-323-y|miR-495-y|novel-m0066-3p|novel-m0123-3p	0.0470406	-	transmembrane protein 56 [Source:NCBI gene;Acc:102182748]
MSTRG.10658.1	ENSCHIG00000007298	0.937396	chi-miR-1185-3p|chi-miR-15b-5p|chi-miR-16b-5p|chi-miR-671-5p|miR-1185-y|miR-299-y|miR-301-x|miR-505-x|miR-539-y|miR-671-x|novel-m0047-5p|novel-m0066-3p|novel-m0080-5p|novel-m0091-5p|novel-m0124-3p|novel-m0138-3p|novel-m0317-5p|novel-m0427-3p	1.92836e-05	-	apurinic/apyrimidinic endodeoxyribonuclease 1 [Source:NCBI gene;Acc:100860967]
MSTRG.10658.1	ENSCHIG00000025090	0.917385	chi-miR-487a-3p|miR-539-y	0.040442	CPE	carboxypeptidase E [Source:NCBI gene;Acc:102191726]
MSTRG.10658.2	ENSCHIG00000000515	0.942909	chi-miR-155-5p|chi-miR-17-3p|chi-miR-411a-3p|miR-505-x|miR-6121-y|novel-m0062-3p|novel-m0080-5p|novel-m0138-3p|novel-m0175-3p	0.00560081	PDGFRL	platelet derived growth factor receptor like [Source:NCBI gene;Acc:102169732]
MSTRG.10658.2	ENSCHIG00000002743	0.95677	chi-miR-495-3p|miR-370-x|novel-m0015-5p|novel-m0066-3p|novel-m0180-5p	0.0163102	SCARA5	scavenger receptor class A member 5 [Source:NCBI gene;Acc:102189585]
MSTRG.10658.2	ENSCHIG00000012150	0.90998	chi-miR-17-5p|chi-miR-493-5p|miR-1197-x|miR-1246-z|miR-20-x|miR-342-z|miR-365-x|miR-370-x|novel-m0062-3p|novel-m0138-3p|novel-m0175-3p|novel-m0535-5p	0.00148345	MTURN	maturin, neural progenitor differentiation regulator homolog [Source:NCBI gene;Acc:102188652]
MSTRG.10658.2	ENSCHIG00000013121	0.92066	chi-miR-155-5p|miR-20-x|miR-365-x|miR-370-y|miR-505-x|novel-m0066-3p|novel-m0080-5p|novel-m0535-5p	0.0303936	PRXL2B	peroxiredoxin like 2B [Source:NCBI gene;Acc:102184926]
MSTRG.10658.2	ENSCHIG00000013177	0.915987	chi-miR-493-5p|chi-miR-7-3p|chi-miR-92a-3p|chi-miR-92b	0.00205539	TACC2	transforming acidic coiled-coil containing protein 2 [Source:NCBI gene;Acc:102173157]
MSTRG.10658.2	ENSCHIG00000018609	0.914112	chi-miR-17-3p|chi-miR-17-5p|chi-miR-665|miR-1246-z|miR-20-x|miR-29-x|miR-370-x|miR-505-x|novel-m0062-3p|novel-m0064-3p|novel-m0066-3p|novel-m0138-3p|novel-m0180-5p|novel-m0535-5p	7.76019e-05	SCAMP5	secretory carrier membrane protein 5 [Source:NCBI gene;Acc:102191182]
MSTRG.10658.2	ENSCHIG00000022186	0.940156	chi-miR-17-5p|chi-miR-92a-3p|chi-miR-92b|miR-1197-x|miR-20-x|miR-370-y|novel-m0062-3p|novel-m0091-5p	0.0226998	CAMTA1	calmodulin binding transcription activator 1 [Source:NCBI gene;Acc:102179502]
MSTRG.10658.2	ENSCHIG00000025775	0.946516	chi-miR-376d|chi-miR-454-5p|miR-1246-z|miR-370-x|novel-m0062-3p|novel-m0080-5p|novel-m0535-5p	0.00251786	RORA	RAR related orphan receptor A [Source:NCBI gene;Acc:100861305]
MSTRG.10660.1	ENSCHIG00000015307	0.941034	miR-1246-z|novel-m0533-3p	0.0188641	GDA	guanine deaminase [Source:NCBI gene;Acc:102171067]
MSTRG.10660.1	ENSCHIG00000018471	0.918048	chi-miR-381|novel-m0533-3p	0.034917	LRRIQ3	leucine rich repeats and IQ motif containing 3 [Source:NCBI gene;Acc:102177678]
MSTRG.10660.1	ENSCHIG00000025775	0.932598	chi-miR-454-5p|miR-1246-z|novel-m0533-3p	0.00229506	RORA	RAR related orphan receptor A [Source:NCBI gene;Acc:100861305]
MSTRG.10664.1	ENSCHIG00000007298	0.951758	chi-miR-1185-3p|chi-miR-154b-3p|chi-miR-15b-5p|chi-miR-16b-5p|miR-1185-y|miR-1983-z|miR-301-x|miR-330-x|miR-539-y|miR-615-x|novel-m0066-3p|novel-m0080-5p|novel-m0124-3p|novel-m0138-3p|novel-m0160-5p	0.000192045	-	apurinic/apyrimidinic endodeoxyribonuclease 1 [Source:NCBI gene;Acc:100860967]
MSTRG.10664.1	ENSCHIG00000010780	0.904697	chi-miR-1185-3p|chi-miR-15b-5p|chi-miR-16b-5p|chi-miR-17-5p|chi-miR-411a-3p|chi-miR-432-5p|chi-miR-495-3p|miR-1185-y|miR-1246-z|miR-17-x|miR-20-x|miR-301-x|miR-330-x|miR-495-y|novel-m0033-5p|novel-m0080-5p|novel-m0160-5p	0.000183165	EYA2	EYA transcriptional coactivator and phosphatase 2 [Source:NCBI gene;Acc:102170160]
MSTRG.10664.1	ENSCHIG00000013121	0.943327	chi-miR-381|miR-20-x|miR-301-x|miR-330-x|miR-3958-x|miR-453-z|miR-615-x|novel-m0066-3p|novel-m0080-5p|novel-m0160-5p	0.00568334	PRXL2B	peroxiredoxin like 2B [Source:NCBI gene;Acc:102184926]
MSTRG.10664.1	ENSCHIG00000022186	0.940722	chi-miR-17-5p|chi-miR-222-3p|miR-17-x|miR-1983-z|miR-20-x|miR-222-z|miR-2312-z|novel-m0033-5p|novel-m0160-5p|novel-m0248-5p	0.00379857	CAMTA1	calmodulin binding transcription activator 1 [Source:NCBI gene;Acc:102179502]
MSTRG.10664.1	ENSCHIG00000025090	0.963191	chi-miR-487a-3p|miR-539-y	0.0303717	CPE	carboxypeptidase E [Source:NCBI gene;Acc:102191726]
MSTRG.10665.1	ENSCHIG00000007298	0.927396	chi-miR-130b-5p|chi-miR-2335|miR-130-x|miR-2387-x|novel-m0046-5p|novel-m0080-5p	0.00928413	-	apurinic/apyrimidinic endodeoxyribonuclease 1 [Source:NCBI gene;Acc:100860967]
MSTRG.10665.1	ENSCHIG00000018471	0.910221	chi-miR-155-3p|chi-miR-7-3p|miR-410-y|novel-m0080-5p	0.00539018	LRRIQ3	leucine rich repeats and IQ motif containing 3 [Source:NCBI gene;Acc:102177678]
MSTRG.10665.1	ENSCHIG00000025884	0.925564	chi-miR-155-3p|chi-miR-432-5p|miR-130-x	0.01316	-	activating transcription factor 7 [Source:NCBI gene;Acc:102169360]
MSTRG.10666.1	ENSCHIG00000002743	0.92898	chi-miR-411b-3p|miR-495-y|miR-8903-z|novel-m0036-3p|novel-m0040-5p|novel-m0044-3p|novel-m0133-3p	0.000900227	SCARA5	scavenger receptor class A member 5 [Source:NCBI gene;Acc:102189585]
MSTRG.10666.1	ENSCHIG00000007298	0.95821	chi-miR-1185-3p|chi-miR-134|chi-miR-154b-3p|chi-miR-15b-5p|chi-miR-16b-5p|chi-miR-671-5p|chi-miR-7-5p|miR-1185-y|miR-222-x|miR-330-z|miR-539-y|miR-541-x|miR-671-x|miR-769-z|novel-m0019-3p|novel-m0047-5p|novel-m0080-5p|novel-m0124-3p|novel-m0133-3p	3.57213e-07	-	apurinic/apyrimidinic endodeoxyribonuclease 1 [Source:NCBI gene;Acc:100860967]
MSTRG.10666.1	ENSCHIG00000010780	0.927969	chi-miR-1185-3p|chi-miR-15b-5p|chi-miR-16b-5p|chi-miR-377|chi-miR-433|chi-miR-671-5p|chi-miR-7-5p|miR-1185-y|miR-330-z|miR-431-x|miR-495-y|miR-671-x|novel-m0033-5p|novel-m0036-3p|novel-m0044-3p|novel-m0065-3p|novel-m0080-5p|novel-m0133-3p	6.35431e-05	EYA2	EYA transcriptional coactivator and phosphatase 2 [Source:NCBI gene;Acc:102170160]
MSTRG.10666.1	ENSCHIG00000012435	0.919843	chi-miR-154b-3p|miR-495-y|miR-539-y|novel-m0036-3p|novel-m0040-5p|novel-m0047-5p	0.0483314	CA3	carbonic anhydrase 3 [Source:NCBI gene;Acc:102175043]
MSTRG.10666.1	ENSCHIG00000016127	0.922035	chi-miR-15b-5p|chi-miR-16b-5p|chi-miR-7-3p|miR-330-z|miR-365-x|miR-8903-z|novel-m0033-5p|novel-m0044-3p|novel-m0047-5p|novel-m0065-3p|novel-m0124-3p|novel-m0133-3p	0.00321887	-	-
MSTRG.10666.1	ENSCHIG00000025120	0.904777	chi-miR-1185-3p|chi-miR-134|chi-miR-15b-5p|chi-miR-16b-5p|chi-miR-376e-3p|chi-miR-377|miR-1185-y|miR-330-z|miR-495-y|novel-m0047-5p|novel-m0080-5p|novel-m0124-3p|novel-m0128-3p|novel-m0248-5p	0.00121549	CRPPA	CDP-L-ribitol pyrophosphorylase A [Source:NCBI gene;Acc:102187829]
MSTRG.10670.2	ENSCHIG00000002743	0.931948	chi-miR-485-5p|chi-miR-495-3p|novel-m0040-5p|novel-m0066-3p|novel-m0180-5p	0.00278475	SCARA5	scavenger receptor class A member 5 [Source:NCBI gene;Acc:102189585]
MSTRG.10670.2	ENSCHIG00000007298	0.923176	chi-miR-130b-5p|chi-miR-15b-5p|miR-130-x|miR-1343-x|miR-505-x|novel-m0047-5p|novel-m0066-3p|novel-m0180-5p|novel-m0427-3p	0.00565648	-	apurinic/apyrimidinic endodeoxyribonuclease 1 [Source:NCBI gene;Acc:100860967]
MSTRG.10670.2	ENSCHIG00000018471	0.931081	chi-miR-155-3p|chi-miR-15b-5p|chi-miR-485-5p|chi-miR-7-3p|miR-410-y|miR-495-x	0.00150311	LRRIQ3	leucine rich repeats and IQ motif containing 3 [Source:NCBI gene;Acc:102177678]
MSTRG.10670.2	ENSCHIG00000025884	0.905041	chi-miR-155-3p|chi-miR-410-5p|chi-miR-432-5p|miR-130-x	0.0115885	-	activating transcription factor 7 [Source:NCBI gene;Acc:102169360]
MSTRG.10671.1	ENSCHIG00000002743	0.93272	chi-miR-495-3p|miR-370-x|miR-495-y|novel-m0133-3p	0.0161308	SCARA5	scavenger receptor class A member 5 [Source:NCBI gene;Acc:102189585]
MSTRG.10671.1	ENSCHIG00000007298	0.949211	chi-miR-130b-5p|chi-miR-7-5p|miR-1185-y|miR-130-x|miR-330-x|novel-m0080-5p|novel-m0133-3p|novel-m0160-5p|novel-m0324-5p|novel-m0325-5p|novel-m0326-3p	0.000181997	-	apurinic/apyrimidinic endodeoxyribonuclease 1 [Source:NCBI gene;Acc:100860967]
MSTRG.10671.1	ENSCHIG00000010780	0.920788	chi-miR-130b-5p|chi-miR-432-5p|chi-miR-495-3p|chi-miR-7-5p|miR-1185-y|miR-16-y|miR-330-x|miR-495-y|novel-m0068-5p|novel-m0080-5p|novel-m0133-3p|novel-m0160-5p|novel-m0168-3p|novel-m0324-5p|novel-m0325-5p|novel-m0326-3p	1.08541e-07	EYA2	EYA transcriptional coactivator and phosphatase 2 [Source:NCBI gene;Acc:102170160]
MSTRG.10671.1	ENSCHIG00000022186	0.945543	chi-miR-130b-5p|chi-miR-323b|chi-miR-7-5p|miR-1197-x|novel-m0068-5p|novel-m0160-5p	0.0252147	CAMTA1	calmodulin binding transcription activator 1 [Source:NCBI gene;Acc:102179502]
MSTRG.10824.2	ENSCHIG00000003384	0.931449	chi-miR-15b-5p|chi-miR-16b-5p|chi-miR-543-5p|miR-1197-x|miR-149-y|novel-m0133-3p|novel-m0535-5p	0.0190746	CHI3L1	chitinase 3 like 1 [Source:NCBI gene;Acc:100860825]
MSTRG.10824.2	ENSCHIG00000010552	0.912768	chi-miR-15b-5p|chi-miR-16b-5p|chi-miR-543-5p|miR-539-y|novel-m0535-5p	0.00557389	RAB40B	RAB40B, member RAS oncogene family [Source:NCBI gene;Acc:102174696]
MSTRG.10824.2	ENSCHIG00000011075	0.934727	chi-miR-15b-5p|chi-miR-16b-5p|chi-miR-380-5p|chi-miR-7-5p|miR-222-x|miR-539-y|miR-541-y|novel-m0123-3p|novel-m0146-5p	0.00260368	PANX1	pannexin 1 [Source:NCBI gene;Acc:102174365]
MSTRG.10824.2	ENSCHIG00000011289	0.934015	chi-miR-15b-5p|chi-miR-16b-5p|chi-miR-7-5p|miR-1197-x|miR-342-x|miR-541-x|novel-m0535-5p	0.007749	DUSP4	dual specificity phosphatase 4 [Source:NCBI gene;Acc:102174186]
MSTRG.10824.2	ENSCHIG00000011352	0.935018	chi-miR-7-5p|miR-1197-x|miR-1285-z|miR-7857-x|novel-m0123-3p	0.0208201	-	TBC1 domain family member 30 [Source:NCBI gene;Acc:102187840]
MSTRG.10824.2	ENSCHIG00000013596	0.902651	chi-miR-7-5p|miR-149-y|miR-7857-x|novel-m0133-3p|novel-m0535-5p	0.0425623	SLC6A12	sodium- and chloride-dependent betaine transporter [Source:NCBI gene;Acc:102172245]
MSTRG.10824.2	ENSCHIG00000013597	0.936612	chi-miR-130a-5p|miR-1246-z|miR-541-x|miR-541-y|novel-m0123-3p|novel-m0133-3p|novel-m0146-5p	0.007749	JCAD	junctional cadherin 5 associated [Source:NCBI gene;Acc:102187960]
MSTRG.10824.2	ENSCHIG00000013683	0.903248	chi-miR-15b-5p|chi-miR-16b-5p|miR-539-y	0.0180239	RNF217	ring finger protein 217 [Source:NCBI gene;Acc:102182790]
MSTRG.10824.2	ENSCHIG00000013798	0.910084	chi-miR-15b-5p|chi-miR-16b-5p|miR-1197-x|miR-1246-z|miR-1285-z|miR-222-x|miR-541-x|novel-m0123-3p|novel-m0133-3p	0.000127574	CXCR4	C-X-C motif chemokine receptor 4 [Source:NCBI gene;Acc:102169916]
MSTRG.10824.2	ENSCHIG00000014950	0.930156	chi-miR-15b-5p|chi-miR-16b-5p|miR-1246-z|miR-149-y|miR-222-x|novel-m0124-3p|novel-m0133-3p|novel-m0535-5p	0.00960501	SPTBN1	spectrin beta, non-erythrocytic 1 [Source:NCBI gene;Acc:102185661]
MSTRG.10824.2	ENSCHIG00000016293	0.905226	chi-miR-15b-5p|chi-miR-16b-5p|miR-1197-x|miR-149-y|miR-539-y|miR-541-y|novel-m0124-3p|novel-m0133-3p|novel-m0146-5p|novel-m0535-5p	0.00135372	MMP2	matrix metallopeptidase 2 [Source:NCBI gene;Acc:102184364]
MSTRG.10824.2	ENSCHIG00000016746	0.909877	chi-miR-15b-5p|chi-miR-16b-5p|chi-miR-7-5p|miR-149-y|novel-m0049-3p|novel-m0133-3p|novel-m0152-3p|novel-m0535-5p	0.00547267	TMCC1	transmembrane and coiled-coil domain family 1 [Source:NCBI gene;Acc:108638638]
MSTRG.10824.2	ENSCHIG00000016921	0.936852	chi-miR-15b-5p|chi-miR-16b-5p|miR-1246-z|miR-1285-z|miR-222-x|miR-539-y|novel-m0535-5p	0.00336218	HTR2A	5-hydroxytryptamine receptor 2A [Source:NCBI gene;Acc:102182605]
MSTRG.10824.2	ENSCHIG00000017113	0.907098	chi-miR-15b-5p|chi-miR-16b-5p|chi-miR-7-5p|miR-1197-x|miR-1285-z|miR-541-x|miR-541-y|miR-7857-x|novel-m0123-3p|novel-m0124-3p|novel-m0146-5p|novel-m0535-5p	0.00014526	LIMCH1	LIM and calponin homology domains 1 [Source:NCBI gene;Acc:102179180]
MSTRG.10824.2	ENSCHIG00000017304	0.960668	chi-miR-130a-5p|chi-miR-15b-5p|chi-miR-16b-5p|chi-miR-543-5p|chi-miR-7-5p|miR-1197-x|miR-1246-z|novel-m0123-3p|novel-m0535-5p	0.000643221	GATM	glycine amidinotransferase [Source:NCBI gene;Acc:102184628]
MSTRG.10824.2	ENSCHIG00000018108	0.923517	chi-miR-15b-5p|chi-miR-16b-5p	0.0379925	KCNN4	potassium calcium-activated channel subfamily N member 4 [Source:NCBI gene;Acc:102187889]
MSTRG.10824.2	ENSCHIG00000018339	0.921547	chi-miR-130a-5p|chi-miR-7-5p|miR-1197-x|miR-1285-z|miR-149-y|miR-7857-x|novel-m0535-5p	0.0278986	DPYSL3	dihydropyrimidinase like 3 [Source:NCBI gene;Acc:102172059]
MSTRG.10824.2	ENSCHIG00000020419	0.925976	chi-miR-15b-5p|chi-miR-16b-5p|miR-222-x|novel-m0535-5p	0.0103255	TBC1D4	TBC1 domain family member 4 [Source:NCBI gene;Acc:102180863]
MSTRG.10824.2	ENSCHIG00000020431	0.910486	miR-1197-x|miR-222-x|miR-541-y|novel-m0124-3p|novel-m0133-3p|novel-m0146-5p	0.019681	KREMEN1	kringle containing transmembrane protein 1 [Source:NCBI gene;Acc:102189147]
MSTRG.10824.2	ENSCHIG00000020623	0.943501	chi-miR-15b-5p|chi-miR-16b-5p|miR-1285-z|miR-149-y|miR-222-x|miR-342-x|miR-7857-x	0.00520805	PPFIBP2	PPFIA binding protein 2 [Source:NCBI gene;Acc:102187066]
MSTRG.10824.2	ENSCHIG00000020787	0.933198	chi-miR-15b-5p|chi-miR-16b-5p|chi-miR-7-5p|miR-1197-x|miR-541-y|novel-m0049-3p|novel-m0123-3p|novel-m0146-5p	0.00048713	DLL1	delta like canonical Notch ligand 1 [Source:NCBI gene;Acc:102182594]
MSTRG.10824.2	ENSCHIG00000020817	0.925245	chi-miR-130a-5p|chi-miR-15b-5p|chi-miR-16b-5p|chi-miR-380-5p|chi-miR-7-5p|miR-1197-x|miR-539-y|miR-541-y|novel-m0049-3p|novel-m0146-5p|novel-m0152-3p|novel-m0535-5p	1.51246e-06	MB21D2	Mab-21 domain containing 2 [Source:NCBI gene;Acc:102177752]
MSTRG.10824.2	ENSCHIG00000023062	0.932313	chi-miR-380-5p|chi-miR-7-5p|miR-1285-z|miR-541-y|novel-m0146-5p|novel-m0535-5p	0.0333644	-	tripartite motif containing 16 [Source:NCBI gene;Acc:102185685]
MSTRG.10824.2	ENSCHIG00000023170	0.910008	chi-miR-130a-5p|chi-miR-15b-5p|chi-miR-16b-5p|chi-miR-7-5p|miR-1285-z|miR-149-y|miR-222-x|miR-342-x|miR-541-x|miR-541-y|miR-7857-x|novel-m0146-5p|novel-m0535-5p	1.45531e-09	SLC22A17	solute carrier family 22 member 17 [Source:NCBI gene;Acc:102182411]
MSTRG.10824.2	ENSCHIG00000023836	0.922438	chi-miR-15b-5p|chi-miR-16b-5p|chi-miR-380-5p|miR-541-y|novel-m0146-5p	0.00128358	CIDEA	cell death inducing DFFA like effector a [Source:NCBI gene;Acc:102178127]
MSTRG.10824.2	ENSCHIG00000023908	0.940417	chi-miR-130a-5p|chi-miR-7-5p|miR-541-y|novel-m0146-5p|novel-m0535-5p	0.0341933	EPB41L3	erythrocyte membrane protein band 4.1 like 3 [Source:NCBI gene;Acc:102172400]
MSTRG.10824.2	ENSCHIG00000024027	0.919363	chi-miR-15b-5p|chi-miR-16b-5p|chi-miR-543-5p|miR-1246-z|miR-149-y|miR-541-y|novel-m0146-5p	5.87595e-05	TMEM38A	transmembrane protein 38A [Source:NCBI gene;Acc:102177050]
MSTRG.10824.2	ENSCHIG00000024691	0.918396	chi-miR-380-5p|chi-miR-543-5p|miR-1197-x|miR-1246-z|miR-149-y|miR-342-x|novel-m0124-3p	0.0111348	DLG2	discs large MAGUK scaffold protein 2 [Source:NCBI gene;Acc:102169162]
MSTRG.10824.2	ENSCHIG00000024986	0.943305	miR-149-y|miR-342-x|miR-541-y|novel-m0124-3p|novel-m0133-3p|novel-m0146-5p	0.0440775	TIMP2	TIMP metallopeptidase inhibitor 2 [Source:NCBI gene;Acc:102178107]
MSTRG.10824.2	ENSCHIG00000025555	0.945239	miR-1285-z|miR-149-y|miR-541-x|miR-7857-x|novel-m0123-3p|novel-m0124-3p|novel-m0133-3p|novel-m0535-5p	0.000106171	GRASP	general receptor for phosphoinositides 1 associated scaffold protein [Source:NCBI gene;Acc:102185717]
MSTRG.10824.2	ENSCHIG00000025891	0.921808	miR-1246-z|miR-149-y|miR-541-x|miR-541-y|miR-7857-x|novel-m0124-3p|novel-m0146-5p|novel-m0535-5p	0.000588008	SLC16A9	solute carrier family 16 member 9 [Source:NCBI gene;Acc:102188921]
MSTRG.10824.2	ENSCHIG00000027176	0.92683	chi-miR-543-5p|chi-miR-7-5p|miR-1197-x|miR-1285-z|miR-149-y|miR-342-x|miR-541-y|novel-m0133-3p|novel-m0146-5p|novel-m0535-5p	0.000337119	OLFML2B	olfactomedin like 2B [Source:NCBI gene;Acc:102182842]
MSTRG.10849.1	ENSCHIG00000004827	0.935774	miR-133-x	0.0473306	-	carbonyl reductase [NADPH] 1 [Source:NCBI gene;Acc:108633281]
MSTRG.10849.1	ENSCHIG00000006935	0.951752	miR-133-x	0.0426491	GMIP	GEM interacting protein [Source:NCBI gene;Acc:102186575]
MSTRG.10849.1	ENSCHIG00000013901	0.936353	miR-216-x	0.0143196	CTSC	cathepsin C [Source:NCBI gene;Acc:102190937]
MSTRG.10849.1	ENSCHIG00000015653	0.944483	miR-133-x	0.0095579	FAM78B	family with sequence similarity 78 member B [Source:NCBI gene;Acc:102191286]
MSTRG.10849.1	ENSCHIG00000016700	0.919238	miR-216-x	0.0426491	HMOX1	heme oxygenase 1 [Source:NCBI gene;Acc:100860951]
MSTRG.10849.1	ENSCHIG00000017740	0.927474	miR-133-x	0.0238087	MANEAL	mannosidase endo-alpha like [Source:NCBI gene;Acc:102173525]
MSTRG.10849.1	ENSCHIG00000024636	0.951478	miR-133-x	0.0473306	-	seryl-tRNA synthetase 2, mitochondrial [Source:NCBI gene;Acc:102179695]
MSTRG.10927.2	ENSCHIG00000017645	0.902856	miR-4334-y	0.0119617	CNTN2	contactin 2 [Source:NCBI gene;Acc:102181324]
MSTRG.10927.2	ENSCHIG00000022106	0.929217	miR-4334-y	0.00239234	ALDH16A1	aldehyde dehydrogenase 16 family member A1 [Source:NCBI gene;Acc:102169617]
MSTRG.10927.2	ENSCHIG00000024636	0.913378	miR-4334-y	0.0239234	-	seryl-tRNA synthetase 2, mitochondrial [Source:NCBI gene;Acc:102179695]
MSTRG.10927.2	ENSCHIG00000025298	0.920894	miR-4334-y	0.0167464	RIN1	Ras and Rab interactor 1 [Source:NCBI gene;Acc:102177964]
MSTRG.10927.2	ENSCHIG00000026297	0.94005	miR-4334-y	0.0239234	NECTIN1	nectin cell adhesion molecule 1 [Source:NCBI gene;Acc:102186231]
MSTRG.11062.1	ENSCHIG00000008067	0.948064	chi-miR-499-3p	0.0473306	NRP1	neuropilin 1 [Source:NCBI gene;Acc:102175037]
MSTRG.11115.1	ENSCHIG00000000205	0.903926	novel-m0036-3p|novel-m0044-3p|novel-m0080-5p	0.0191981	PALD1	phosphatase domain containing paladin 1 [Source:NCBI gene;Acc:102170488]
MSTRG.11115.1	ENSCHIG00000006052	0.900665	novel-m0064-3p|novel-m0080-5p	0.0349413	SCN3B	sodium voltage-gated channel beta subunit 3 [Source:NCBI gene;Acc:102182811]
MSTRG.11115.1	ENSCHIG00000006876	0.97867	novel-m0065-3p|novel-m0099-3p	0.0458366	OGDH	oxoglutarate dehydrogenase [Source:NCBI gene;Acc:102183291]
MSTRG.11115.1	ENSCHIG00000008416	0.9902	chi-miR-128-5p|miR-149-y|miR-370-x|miR-370-y|novel-m0036-3p|novel-m0064-3p	0.00170565	DES	desmin [Source:NCBI gene;Acc:102180712]
MSTRG.11115.1	ENSCHIG00000009247	0.913741	miR-149-y|miR-370-x|novel-m0036-3p|novel-m0065-3p|novel-m0099-3p	0.000314938	SLC6A19	solute carrier family 6 member 19 [Source:NCBI gene;Acc:102188256]
MSTRG.11115.1	ENSCHIG00000009583	0.994068	miR-149-y|miR-370-y|novel-m0044-3p|novel-m0065-3p|novel-m0080-5p	0.00584882	SYT6	synaptotagmin 6 [Source:NCBI gene;Acc:102190837]
MSTRG.11115.1	ENSCHIG00000010408	0.994043	miR-149-y|miR-370-x|novel-m0036-3p|novel-m0065-3p|novel-m0080-5p	0.000128545	HJV	hemojuvelin BMP co-receptor [Source:NCBI gene;Acc:102182747]
MSTRG.11115.1	ENSCHIG00000011761	0.993196	miR-370-y|novel-m0036-3p|novel-m0064-3p|novel-m0065-3p	0.00223762	MYOM2	myomesin 2 [Source:NCBI gene;Acc:102169157]
MSTRG.11115.1	ENSCHIG00000011768	0.975428	miR-149-y|novel-m0064-3p|novel-m0065-3p	0.0284533	SPOCK2	SPARC (osteonectin), cwcv and kazal like domains proteoglycan 2 [Source:NCBI gene;Acc:102184593]
MSTRG.11115.1	ENSCHIG00000012197	0.916928	novel-m0036-3p|novel-m0044-3p|novel-m0064-3p|novel-m0080-5p	0.00823215	RUBCNL	rubicon like autophagy enhancer [Source:NCBI gene;Acc:102182049]
MSTRG.11115.1	ENSCHIG00000012603	0.946633	miR-149-y|novel-m0044-3p|novel-m0064-3p|novel-m0099-3p	0.00382214	FAM78A	family with sequence similarity 78 member A [Source:NCBI gene;Acc:102185474]
MSTRG.11115.1	ENSCHIG00000013596	0.948094	chi-miR-128-5p|miR-149-y|miR-370-y|novel-m0036-3p|novel-m0064-3p|novel-m0099-3p	5.23118e-05	SLC6A12	sodium- and chloride-dependent betaine transporter [Source:NCBI gene;Acc:102172245]
MSTRG.11115.1	ENSCHIG00000013597	0.961472	miR-370-y|novel-m0044-3p|novel-m0064-3p|novel-m0065-3p|novel-m0080-5p	0.00216179	JCAD	junctional cadherin 5 associated [Source:NCBI gene;Acc:102187960]
MSTRG.11115.1	ENSCHIG00000014364	0.960927	novel-m0036-3p|novel-m0044-3p|novel-m0080-5p	0.0367635	AGBL1	ATP/GTP binding protein like 1 [Source:NCBI gene;Acc:102185399]
MSTRG.11115.1	ENSCHIG00000014376	0.992257	miR-370-x|novel-m0065-3p|novel-m0080-5p|novel-m0099-3p	0.00994472	CASQ2	calsequestrin 2 [Source:NCBI gene;Acc:102185134]
MSTRG.11115.1	ENSCHIG00000016948	0.987599	miR-370-x|novel-m0044-3p|novel-m0064-3p|novel-m0065-3p|novel-m0080-5p	0.00632959	EGLN3	egl-9 family hypoxia inducible factor 3 [Source:NCBI gene;Acc:102179524]
MSTRG.11115.1	ENSCHIG00000017665	0.985124	miR-149-y|miR-370-x|novel-m0044-3p|novel-m0065-3p|novel-m0080-5p	0.000662473	ANKRD44	ankyrin repeat domain 44 [Source:NCBI gene;Acc:102170741]
MSTRG.11115.1	ENSCHIG00000018339	0.97143	chi-miR-128-5p|miR-149-y|miR-370-x|novel-m0064-3p|novel-m0065-3p|novel-m0080-5p	0.000752657	DPYSL3	dihydropyrimidinase like 3 [Source:NCBI gene;Acc:102172059]
MSTRG.11115.1	ENSCHIG00000020623	0.967873	miR-149-y|miR-370-y|novel-m0064-3p|novel-m0065-3p|novel-m0080-5p	0.0015685	PPFIBP2	PPFIA binding protein 2 [Source:NCBI gene;Acc:102187066]
MSTRG.11115.1	ENSCHIG00000020787	0.950297	chi-miR-128-5p|miR-370-x|novel-m0044-3p|novel-m0080-5p	0.00906101	DLL1	delta like canonical Notch ligand 1 [Source:NCBI gene;Acc:102182594]
MSTRG.11115.1	ENSCHIG00000021312	0.938488	novel-m0036-3p|novel-m0044-3p|novel-m0065-3p|novel-m0080-5p	0.0129411	RALGPS2	Ral GEF with PH domain and SH3 binding motif 2 [Source:NCBI gene;Acc:102185203]
MSTRG.11115.1	ENSCHIG00000021617	0.922967	miR-370-x|novel-m0064-3p|novel-m0065-3p	0.0235668	PIK3R5	phosphoinositide-3-kinase regulatory subunit 5 [Source:NCBI gene;Acc:102172758]
MSTRG.11115.1	ENSCHIG00000022410	0.984843	miR-370-x|miR-370-y|novel-m0036-3p|novel-m0044-3p	0.0237233	SLC29A1	solute carrier family 29 member 1 (Augustine blood group) [Source:NCBI gene;Acc:100861005]
MSTRG.11115.1	ENSCHIG00000022544	0.971062	chi-miR-128-5p|miR-149-y|miR-370-y|novel-m0036-3p|novel-m0064-3p|novel-m0065-3p	0.000130018	TIMP3	TIMP metallopeptidase inhibitor 3 [Source:NCBI gene;Acc:102190027]
MSTRG.11115.1	ENSCHIG00000022646	0.996478	miR-149-y|novel-m0036-3p	0.0349413	KCNC4	potassium voltage-gated channel subfamily C member 4 [Source:NCBI gene;Acc:102184215]
MSTRG.11115.1	ENSCHIG00000023593	0.957449	miR-149-y|miR-370-y|novel-m0036-3p|novel-m0065-3p|novel-m0080-5p	0.000662473	CPT1B	carnitine palmitoyltransferase 1B [Source:NCBI gene;Acc:102187210]
MSTRG.11115.1	ENSCHIG00000024116	0.906748	miR-149-y|miR-370-y|novel-m0044-3p	0.0310924	NFATC4	nuclear factor of activated T cells 4 [Source:NCBI gene;Acc:102184725]
MSTRG.11115.1	ENSCHIG00000024434	0.97384	miR-370-x|novel-m0036-3p|novel-m0064-3p|novel-m0099-3p	0.0067323	ALPK2	alpha kinase 2 [Source:NCBI gene;Acc:102173250]
MSTRG.11115.1	ENSCHIG00000025051	0.956803	miR-149-y|miR-370-x|miR-370-y	0.0191981	CAMK2A	calcium/calmodulin dependent protein kinase II alpha [Source:NCBI gene;Acc:102185084]
MSTRG.11115.1	ENSCHIG00000025182	0.992404	novel-m0036-3p|novel-m0064-3p|novel-m0080-5p	0.00313966	RGS16	regulator of G protein signaling 16 [Source:NCBI gene;Acc:102168476]
MSTRG.11115.1	ENSCHIG00000025555	0.955309	chi-miR-128-5p|miR-149-y|miR-370-y|novel-m0064-3p|novel-m0099-3p	0.000369313	GRASP	general receptor for phosphoinositides 1 associated scaffold protein [Source:NCBI gene;Acc:102185717]
MSTRG.11115.1	ENSCHIG00000025878	0.991487	novel-m0044-3p|novel-m0065-3p|novel-m0099-3p	0.0338624	ARHGDIG	Rho GDP dissociation inhibitor gamma [Source:NCBI gene;Acc:102169819]
MSTRG.11115.1	ENSCHIG00000026232	0.998381	chi-miR-128-5p|miR-370-y	0.0101653	PALLD	palladin, cytoskeletal associated protein [Source:NCBI gene;Acc:102191795]
MSTRG.11115.1	ENSCHIG00000027176	0.986804	miR-149-y|miR-370-x|miR-370-y|novel-m0044-3p|novel-m0064-3p|novel-m0099-3p	0.000752657	OLFML2B	olfactomedin like 2B [Source:NCBI gene;Acc:102182842]
MSTRG.11117.2	ENSCHIG00000008393	0.942413	novel-m0220-5p	0.0263158	MAPK8IP2	mitogen-activated protein kinase 8 interacting protein 2 [Source:NCBI gene;Acc:102190872]
MSTRG.11117.2	ENSCHIG00000012699	0.961906	novel-m0220-5p	0.0287081	JADE2	jade family PHD finger 2 [Source:NCBI gene;Acc:102181032]
MSTRG.11117.2	ENSCHIG00000013048	0.987549	novel-m0220-5p	0.00717703	WT1	WT1 transcription factor [Source:NCBI gene;Acc:102180242]
MSTRG.11117.2	ENSCHIG00000013090	0.903119	novel-m0220-5p	0.0143541	COQ8B	coenzyme Q8B [Source:NCBI gene;Acc:102189512]
MSTRG.11117.2	ENSCHIG00000013926	0.913804	novel-m0220-5p	0.00956938	DYRK1B	dual specificity tyrosine phosphorylation regulated kinase 1B [Source:NCBI gene;Acc:102185300]
MSTRG.11117.2	ENSCHIG00000017830	0.939883	novel-m0220-5p	0.00239234	SGSM1	small G protein signaling modulator 1 [Source:NCBI gene;Acc:102184461]
MSTRG.11117.2	ENSCHIG00000017926	0.945203	novel-m0220-5p	0.0119617	BMF	Bcl2 modifying factor [Source:NCBI gene;Acc:100860972]
MSTRG.11117.2	ENSCHIG00000019334	0.945825	novel-m0220-5p	0.0191388	RALGPS1	Ral GEF with PH domain and SH3 binding motif 1 [Source:NCBI gene;Acc:102188870]
MSTRG.11117.2	ENSCHIG00000020056	0.951583	novel-m0220-5p	0.00956938	SEC14L5	SEC14 like lipid binding 5 [Source:NCBI gene;Acc:102168879]
MSTRG.11117.2	ENSCHIG00000021150	0.922592	novel-m0220-5p	0.0167464	TSPAN33	tetraspanin 33 [Source:NCBI gene;Acc:102178977]
MSTRG.11117.2	ENSCHIG00000021572	0.965109	novel-m0220-5p	0.0191388	VLDLR	very low density lipoprotein receptor [Source:NCBI gene;Acc:102177522]
MSTRG.11117.2	ENSCHIG00000022436	0.934613	novel-m0220-5p	0.0167464	SLC7A7	solute carrier family 7 member 7 [Source:NCBI gene;Acc:102179479]
MSTRG.11117.2	ENSCHIG00000025288	0.973818	novel-m0220-5p	0.0215311	RAB15	RAB15, member RAS oncogene family [Source:NCBI gene;Acc:102189215]
MSTRG.11135.6	ENSCHIG00000002743	0.92577	chi-miR-411b-3p|miR-1599-z|miR-370-x|miR-665-x|novel-m0044-3p	0.0317572	SCARA5	scavenger receptor class A member 5 [Source:NCBI gene;Acc:102189585]
MSTRG.11135.6	ENSCHIG00000003384	0.905213	chi-miR-15b-5p|chi-miR-16b-5p|chi-miR-410-5p|chi-miR-92a-5p|miR-323-x|novel-m0044-3p|novel-m0064-3p|novel-m0080-5p|novel-m0110-3p|novel-m0111-3p|novel-m0112-3p|novel-m0113-3p|novel-m0114-3p|novel-m0118-5p|novel-m0168-3p|novel-m0533-3p	5.18686e-05	CHI3L1	chitinase 3 like 1 [Source:NCBI gene;Acc:100860825]
MSTRG.11135.6	ENSCHIG00000011289	0.927127	chi-miR-15b-5p|chi-miR-16b-5p|chi-miR-7-5p|chi-miR-92a-5p|miR-1983-z|miR-23-x|miR-323-x|miR-370-x|miR-665-x|novel-m0080-5p|novel-m0110-3p|novel-m0111-3p|novel-m0112-3p|novel-m0113-3p|novel-m0114-3p|novel-m0118-5p|novel-m0190-5p	7.29585e-07	DUSP4	dual specificity phosphatase 4 [Source:NCBI gene;Acc:102174186]
MSTRG.11135.6	ENSCHIG00000012150	0.911291	chi-miR-411b-3p|chi-miR-493-5p|chi-miR-7-5p|miR-1599-z|miR-1983-z|miR-20-x|miR-370-x|miR-654-y|miR-665-x|novel-m0044-3p|novel-m0277-5p|novel-m0278-3p|novel-m0279-3p|novel-m0280-5p	0.000579076	MTURN	maturin, neural progenitor differentiation regulator homolog [Source:NCBI gene;Acc:102188652]
MSTRG.11135.6	ENSCHIG00000013038	0.95774	miR-18-x|miR-1983-z|miR-23-x|miR-323-x|miR-665-x|novel-m0035-5p|novel-m0039-5p|novel-m0064-3p|novel-m0080-5p|novel-m0168-3p|novel-m0379-5p	0.00105749	NCAM1	neural cell adhesion molecule 1 [Source:NCBI gene;Acc:102177818]
MSTRG.11135.6	ENSCHIG00000013798	0.95162	chi-miR-155-3p|chi-miR-15b-5p|chi-miR-16b-5p|chi-miR-493-5p|miR-1983-z|novel-m0080-5p|novel-m0110-3p|novel-m0111-3p|novel-m0112-3p|novel-m0113-3p|novel-m0114-3p	0.00340414	CXCR4	C-X-C motif chemokine receptor 4 [Source:NCBI gene;Acc:102169916]
MSTRG.11135.6	ENSCHIG00000016127	0.933514	chi-miR-15b-5p|chi-miR-16b-5p|miR-18-x|miR-665-x|novel-m0044-3p|novel-m0190-5p|novel-m0277-5p|novel-m0278-3p|novel-m0279-3p|novel-m0280-5p|novel-m0533-3p	0.0145675	-	-
MSTRG.11135.6	ENSCHIG00000016746	0.935198	chi-miR-15b-5p|chi-miR-16b-5p|chi-miR-7-5p|miR-1599-z|miR-20-x|miR-2285-z|miR-7857-y|novel-m0110-3p|novel-m0111-3p|novel-m0112-3p|novel-m0113-3p|novel-m0114-3p|novel-m0118-5p|novel-m0173-3p|novel-m0379-5p|novel-m0533-3p	6.74058e-05	TMCC1	transmembrane and coiled-coil domain family 1 [Source:NCBI gene;Acc:108638638]
MSTRG.11135.6	ENSCHIG00000017264	0.915999	chi-miR-134|miR-1983-z|miR-20-x|miR-769-z|miR-7857-y|novel-m0035-5p|novel-m0064-3p|novel-m0080-5p|novel-m0533-3p	0.0241092	WWTR1	WW domain containing transcription regulator 1 [Source:NCBI gene;Acc:102170916]
MSTRG.11135.6	ENSCHIG00000018609	0.993375	chi-miR-7-5p|miR-20-x|miR-370-x|miR-665-x|miR-769-z|novel-m0044-3p|novel-m0064-3p|novel-m0118-5p|novel-m0146-5p|novel-m0190-5p	0.0496142	SCAMP5	secretory carrier membrane protein 5 [Source:NCBI gene;Acc:102191182]
MSTRG.11135.6	ENSCHIG00000020419	0.93005	chi-miR-134|chi-miR-15b-5p|chi-miR-16b-5p|chi-miR-411b-3p|chi-miR-493-5p|novel-m0035-5p	0.00697404	TBC1D4	TBC1 domain family member 4 [Source:NCBI gene;Acc:102180863]
MSTRG.11135.6	ENSCHIG00000023062	0.943614	chi-miR-493-3p|chi-miR-7-5p|chi-miR-92a-5p|miR-18-x|miR-370-x|miR-769-z|novel-m0044-3p|novel-m0064-3p|novel-m0118-5p|novel-m0146-5p	0.025491	-	tripartite motif containing 16 [Source:NCBI gene;Acc:102185685]
MSTRG.11135.6	ENSCHIG00000023586	0.956429	chi-miR-15b-5p|chi-miR-16b-5p|chi-miR-410-5p|chi-miR-411b-3p|chi-miR-92a-5p|miR-323-x|miR-92-x|novel-m0080-5p|novel-m0118-5p|novel-m0146-5p|novel-m0190-5p|novel-m0277-5p|novel-m0278-3p|novel-m0279-3p|novel-m0280-5p	0.000108206	VDR	vitamin D receptor [Source:NCBI gene;Acc:102177594]
MSTRG.11135.6	ENSCHIG00000023587	0.931856	chi-miR-15b-5p|chi-miR-16b-5p|chi-miR-92a-5p|miR-1983-z|miR-323-x|miR-769-z|novel-m0044-3p|novel-m0064-3p|novel-m0118-5p|novel-m0168-3p|novel-m0190-5p	0.00888022	ITGA7	integrin subunit alpha 7 [Source:NCBI gene;Acc:102169839]
MSTRG.11135.6	ENSCHIG00000024217	0.925816	chi-miR-15b-5p|chi-miR-16b-5p|chi-miR-377|chi-miR-493-5p|chi-miR-7-5p|miR-20-x|miR-23-x|miR-323-x|miR-769-z|novel-m0039-5p|novel-m0146-5p|novel-m0379-5p	0.00958051	OLFML1	olfactomedin like 1 [Source:NCBI gene;Acc:102187879]
MSTRG.11135.6	ENSCHIG00000024986	0.920852	chi-miR-377|chi-miR-410-5p|chi-miR-493-3p|chi-miR-493-5p|miR-1599-z|miR-92-x|novel-m0035-5p|novel-m0039-5p|novel-m0118-5p|novel-m0146-5p	0.03859	TIMP2	TIMP metallopeptidase inhibitor 2 [Source:NCBI gene;Acc:102178107]
MSTRG.11135.6	ENSCHIG00000025120	0.950273	chi-miR-134|chi-miR-155-3p|chi-miR-15b-5p|chi-miR-16b-5p|chi-miR-377|chi-miR-410-5p|chi-miR-493-3p|miR-1983-z|miR-7857-y|novel-m0039-5p|novel-m0064-3p|novel-m0080-5p|novel-m0118-5p|novel-m0168-3p	0.00198399	CRPPA	CDP-L-ribitol pyrophosphorylase A [Source:NCBI gene;Acc:102187829]
MSTRG.11135.6	ENSCHIG00000025891	0.945537	chi-miR-134|chi-miR-377|chi-miR-411b-3p|chi-miR-493-5p|miR-1983-z|miR-20-x|novel-m0035-5p|novel-m0044-3p|novel-m0146-5p|novel-m0168-3p	0.00782125	SLC16A9	solute carrier family 16 member 9 [Source:NCBI gene;Acc:102188921]
MSTRG.11135.6	ENSCHIG00000026377	0.914112	chi-miR-134|miR-18-x|miR-323-x|miR-769-z|novel-m0035-5p|novel-m0110-3p|novel-m0111-3p|novel-m0112-3p|novel-m0113-3p|novel-m0114-3p|novel-m0190-5p|novel-m0533-3p	0.0174448	SPATS2L	spermatogenesis associated serine rich 2 like [Source:NCBI gene;Acc:102186063]
MSTRG.11324.1	ENSCHIG00000003005	0.94355	miR-735-y	0.0379562	LIN9	lin-9 DREAM MuvB core complex component [Source:NCBI gene;Acc:102189779]
MSTRG.11324.1	ENSCHIG00000007953	0.945691	novel-m0227-5p	0.0379562	LCP1	lymphocyte cytosolic protein 1 [Source:NCBI gene;Acc:102181402]
MSTRG.11324.1	ENSCHIG00000008705	0.970108	miR-625-y	0.0191388	ELL2	elongation factor for RNA polymerase II 2 [Source:NCBI gene;Acc:102183511]
MSTRG.11324.1	ENSCHIG00000009433	0.942912	miR-4497-z	0.0379562	NEK2	NIMA related kinase 2 [Source:NCBI gene;Acc:102187516]
MSTRG.11324.1	ENSCHIG00000010490	0.90698	novel-m0517-5p	0.0379562	WDR3	WD repeat domain 3 [Source:NCBI gene;Acc:102177675]
MSTRG.11324.1	ENSCHIG00000011430	0.950143	novel-m0227-5p	0.0191388	CENPW	centromere protein W [Source:NCBI gene;Acc:102179949]
MSTRG.11324.1	ENSCHIG00000011442	0.931987	novel-m0001-3p|novel-m0227-5p	0.0031209	MCM5	minichromosome maintenance complex component 5 [Source:NCBI gene;Acc:102169080]
MSTRG.11324.1	ENSCHIG00000011819	0.975507	novel-m0227-5p	0.0379562	GADD45B	growth arrest and DNA damage inducible beta [Source:NCBI gene;Acc:102183684]
MSTRG.11324.1	ENSCHIG00000012365	0.962722	miR-625-y|novel-m0227-5p	0.00463626	CACHD1	cache domain containing 1 [Source:NCBI gene;Acc:102183121]
MSTRG.11324.1	ENSCHIG00000013047	0.90009	miR-735-y|novel-m0227-5p	0.000954555	LDAH	lipid droplet associated hydrolase [Source:NCBI gene;Acc:102174038]
MSTRG.11324.1	ENSCHIG00000013513	0.91277	miR-625-y|novel-m0001-3p	0.0031209	STK32A	serine/threonine kinase 32A [Source:NCBI gene;Acc:102171784]
MSTRG.11324.1	ENSCHIG00000013888	0.923229	miR-735-y|novel-m0227-5p	0.0031209	GEN1	GEN1 Holliday junction 5' flap endonuclease [Source:NCBI gene;Acc:102178282]
MSTRG.11324.1	ENSCHIG00000014123	0.931317	novel-m0227-5p	0.0191388	RAD51AP1	RAD51 associated protein 1 [Source:NCBI gene;Acc:102179645]
MSTRG.11324.1	ENSCHIG00000015774	0.954577	miR-4497-z	0.0379562	CEP72	centrosomal protein 72 [Source:NCBI gene;Acc:102184762]
MSTRG.11324.1	ENSCHIG00000016094	0.958184	novel-m0001-3p|novel-m0227-5p	0.00642821	YWHAH	tyrosine 3-monooxygenase/tryptophan 5-monooxygenase activation protein eta [Source:NCBI gene;Acc:102174417]
MSTRG.11324.1	ENSCHIG00000016855	0.974639	miR-4497-z	0.0191388	FST	follistatin [Source:NCBI gene;Acc:100860914]
MSTRG.11324.1	ENSCHIG00000016961	0.928299	novel-m0227-5p	0.0379562	NDC1	NDC1 transmembrane nucleoporin [Source:NCBI gene;Acc:102179725]
MSTRG.11324.1	ENSCHIG00000017068	0.958818	miR-735-y|novel-m0517-5p	0.0031209	ANLN	anillin actin binding protein [Source:NCBI gene;Acc:102178507]
MSTRG.11324.1	ENSCHIG00000017469	0.974671	novel-m0001-3p	0.0191388	CHAC1	ChaC glutathione specific gamma-glutamylcyclotransferase 1 [Source:NCBI gene;Acc:102173008]
MSTRG.11324.1	ENSCHIG00000018956	0.9636	novel-m0202-3p	0.0379562	DNA2	DNA replication helicase/nuclease 2 [Source:NCBI gene;Acc:102185810]
MSTRG.11324.1	ENSCHIG00000019469	0.930401	miR-735-y	0.0191388	TEX30	testis expressed 30 [Source:NCBI gene;Acc:102180326]
MSTRG.11324.1	ENSCHIG00000020482	0.969027	novel-m0001-3p|novel-m0227-5p	0.0031209	WDR62	WD repeat domain 62 [Source:NCBI gene;Acc:102175053]
MSTRG.11324.1	ENSCHIG00000021502	0.985014	miR-735-y|novel-m0001-3p|novel-m0227-5p	0.000247947	SPC24	SPC24 component of NDC80 kinetochore complex [Source:NCBI gene;Acc:102186856]
MSTRG.11324.1	ENSCHIG00000021724	0.947444	miR-1285-y|miR-735-y|novel-m0001-3p	0.000247947	ADAMTS15	ADAM metallopeptidase with thrombospondin type 1 motif 15 [Source:NCBI gene;Acc:102187842]
MSTRG.11324.1	ENSCHIG00000022332	0.96879	miR-4497-z|miR-735-y|novel-m0001-3p	4.63376e-06	TRIP13	thyroid hormone receptor interactor 13 [Source:NCBI gene;Acc:102185871]
MSTRG.11324.1	ENSCHIG00000023816	0.990045	novel-m0001-3p	0.0379562	-	marker of proliferation Ki-67 [Source:NCBI gene;Acc:102183289]
MSTRG.11324.1	ENSCHIG00000025110	0.951919	miR-735-y|novel-m0001-3p|novel-m0202-3p	1.83676e-05	ANO1	anoctamin 1 [Source:NCBI gene;Acc:102170492]
MSTRG.11324.1	ENSCHIG00000025211	0.965906	miR-625-y|novel-m0001-3p	0.00189074	KITLG	KIT ligand [Source:NCBI gene;Acc:100860807]
MSTRG.11324.1	ENSCHIG00000025868	0.962193	novel-m0517-5p	0.0191388	PLK2	polo like kinase 2 [Source:NCBI gene;Acc:102183106]
MSTRG.11324.1	ENSCHIG00000025924	0.927693	novel-m0001-3p	0.0379562	LIG1	DNA ligase 1 [Source:NCBI gene;Acc:102174153]
MSTRG.11324.1	ENSCHIG00000026457	0.908973	novel-m0001-3p	0.0191388	CEP128	centrosomal protein 128 [Source:NCBI gene;Acc:102174575]
MSTRG.11324.1	ENSCHIG00000027224	0.985255	novel-m0001-3p|novel-m0227-5p	0.000321274	NXPH3	neurexophilin 3 [Source:NCBI gene;Acc:102189900]
MSTRG.11324.1	ENSCHIG00000027269	0.960821	novel-m0001-3p|novel-m0227-5p	0.00189074	CCN1	cellular communication network factor 1 [Source:NCBI gene;Acc:102185702]
MSTRG.11324.3	ENSCHIG00000002772	0.985909	miR-4301-z	0.0425475	KIF18A	kinesin family member 18A [Source:NCBI gene;Acc:102181409]
MSTRG.11324.3	ENSCHIG00000003005	0.91807	miR-735-y	0.028536	LIN9	lin-9 DREAM MuvB core complex component [Source:NCBI gene;Acc:102189779]
MSTRG.11324.3	ENSCHIG00000006391	0.978477	miR-1271-y|miR-4301-z|novel-m0001-3p	1.65492e-06	DNMT3B	DNA methyltransferase 3 beta [Source:NCBI gene;Acc:102186778]
MSTRG.11324.3	ENSCHIG00000007953	0.913104	novel-m0227-5p	0.028536	LCP1	lymphocyte cytosolic protein 1 [Source:NCBI gene;Acc:102181402]
MSTRG.11324.3	ENSCHIG00000009887	0.967354	miR-4301-z|novel-m0001-3p	0.00168819	C1QTNF2	C1q and TNF related 2 [Source:NCBI gene;Acc:102182034]
MSTRG.11324.3	ENSCHIG00000011430	0.936661	novel-m0227-5p	0.0143541	CENPW	centromere protein W [Source:NCBI gene;Acc:102179949]
MSTRG.11324.3	ENSCHIG00000011819	0.975671	novel-m0227-5p	0.028536	GADD45B	growth arrest and DNA damage inducible beta [Source:NCBI gene;Acc:102183684]
MSTRG.11324.3	ENSCHIG00000012365	0.960792	miR-10399-x|miR-4301-z|novel-m0227-5p	3.2562e-05	CACHD1	cache domain containing 1 [Source:NCBI gene;Acc:102183121]
MSTRG.11324.3	ENSCHIG00000013888	0.900661	miR-4301-z|miR-735-y|novel-m0227-5p	1.637e-05	GEN1	GEN1 Holliday junction 5' flap endonuclease [Source:NCBI gene;Acc:102178282]
MSTRG.11324.3	ENSCHIG00000014123	0.902109	novel-m0227-5p	0.0143541	RAD51AP1	RAD51 associated protein 1 [Source:NCBI gene;Acc:102179645]
MSTRG.11324.3	ENSCHIG00000016094	0.946328	novel-m0001-3p|novel-m0227-5p	0.00349974	YWHAH	tyrosine 3-monooxygenase/tryptophan 5-monooxygenase activation protein eta [Source:NCBI gene;Acc:102174417]
MSTRG.11324.3	ENSCHIG00000016848	0.941865	miR-10399-x|miR-1271-y|miR-4301-z	3.2562e-05	GSR	glutathione-disulfide reductase [Source:NCBI gene;Acc:102180650]
MSTRG.11324.3	ENSCHIG00000016961	0.905534	novel-m0227-5p	0.028536	NDC1	NDC1 transmembrane nucleoporin [Source:NCBI gene;Acc:102179725]
MSTRG.11324.3	ENSCHIG00000017469	0.975283	novel-m0001-3p	0.0143541	CHAC1	ChaC glutathione specific gamma-glutamylcyclotransferase 1 [Source:NCBI gene;Acc:102173008]
MSTRG.11324.3	ENSCHIG00000017941	0.970169	miR-4301-z|miR-735-y	0.00349974	IMPDH1	inosine monophosphate dehydrogenase 1 [Source:NCBI gene;Acc:102170200]
MSTRG.11324.3	ENSCHIG00000020482	0.972535	miR-1271-y|novel-m0001-3p|novel-m0227-5p	1.637e-05	WDR62	WD repeat domain 62 [Source:NCBI gene;Acc:102175053]
MSTRG.11324.3	ENSCHIG00000021502	0.976661	miR-4301-z|miR-735-y|novel-m0001-3p|novel-m0227-5p	8.2452e-07	SPC24	SPC24 component of NDC80 kinetochore complex [Source:NCBI gene;Acc:102186856]
MSTRG.11324.3	ENSCHIG00000021724	0.950373	miR-4301-z|miR-735-y|novel-m0001-3p	9.01823e-05	ADAMTS15	ADAM metallopeptidase with thrombospondin type 1 motif 15 [Source:NCBI gene;Acc:102187842]
MSTRG.11324.3	ENSCHIG00000022332	0.967782	miR-735-y|novel-m0001-3p	0.000513023	TRIP13	thyroid hormone receptor interactor 13 [Source:NCBI gene;Acc:102185871]
MSTRG.11324.3	ENSCHIG00000022952	0.946844	miR-4301-z	0.0143541	HSPA14	heat shock protein family A (Hsp70) member 14 [Source:NCBI gene;Acc:102175867]
MSTRG.11324.3	ENSCHIG00000023722	0.966021	miR-4301-z|novel-m0001-3p	0.00101946	NDE1	nudE neurodevelopment protein 1 [Source:NCBI gene;Acc:102173805]
MSTRG.11324.3	ENSCHIG00000023816	0.986673	novel-m0001-3p	0.028536	-	marker of proliferation Ki-67 [Source:NCBI gene;Acc:102183289]
MSTRG.11324.3	ENSCHIG00000024286	0.955195	miR-4301-z	0.028536	-	TRIO and F-actin binding protein [Source:NCBI gene;Acc:102180469]
MSTRG.11324.3	ENSCHIG00000025110	0.934378	miR-735-y|novel-m0001-3p	0.00101946	ANO1	anoctamin 1 [Source:NCBI gene;Acc:102170492]
MSTRG.11324.3	ENSCHIG00000025924	0.92975	novel-m0001-3p	0.028536	LIG1	DNA ligase 1 [Source:NCBI gene;Acc:102174153]
MSTRG.11324.3	ENSCHIG00000025944	0.958275	miR-1271-y	0.028536	CADM1	cell adhesion molecule 1 [Source:NCBI gene;Acc:102182328]
MSTRG.11324.3	ENSCHIG00000027118	0.918795	miR-735-y	0.0425475	-	PTTG1 regulator of sister chromatid separation, securin [Source:NCBI gene;Acc:102183062]
MSTRG.11324.3	ENSCHIG00000027224	0.981208	novel-m0001-3p|novel-m0227-5p	0.000172111	NXPH3	neurexophilin 3 [Source:NCBI gene;Acc:102189900]
MSTRG.11324.3	ENSCHIG00000027269	0.940585	novel-m0001-3p|novel-m0227-5p	0.00101946	CCN1	cellular communication network factor 1 [Source:NCBI gene;Acc:102185702]
MSTRG.11363.1	ENSCHIG00000000138	0.925374	novel-m0478-3p|novel-m0479-3p|novel-m0480-5p	8.27457e-07	ZNF521	zinc finger protein 521 [Source:NCBI gene;Acc:102188552]
MSTRG.11363.1	ENSCHIG00000004522	0.970394	novel-m0478-3p|novel-m0479-3p|novel-m0480-5p	1.65492e-06	PCSK5	proprotein convertase subtilisin/kexin type 5 [Source:NCBI gene;Acc:102187133]
MSTRG.11363.1	ENSCHIG00000006583	0.919269	novel-m0478-3p|novel-m0479-3p|novel-m0480-5p	9.92949e-06	KIAA0513	KIAA0513 ortholog [Source:NCBI gene;Acc:102183092]
MSTRG.11363.1	ENSCHIG00000011235	0.917996	novel-m0478-3p|novel-m0479-3p|novel-m0480-5p	2.8961e-06	SORT1	sortilin 1 [Source:NCBI gene;Acc:102170013]
MSTRG.11363.1	ENSCHIG00000011323	0.977471	novel-m0478-3p|novel-m0479-3p|novel-m0480-5p	3.30983e-07	PKDCC	protein kinase domain containing, cytoplasmic [Source:NCBI gene;Acc:102177986]
MSTRG.11363.1	ENSCHIG00000013060	0.907878	novel-m0478-3p|novel-m0479-3p|novel-m0480-5p	2.36653e-05	SNCAIP	synuclein alpha interacting protein [Source:NCBI gene;Acc:102168341]
MSTRG.11363.1	ENSCHIG00000013090	0.923186	novel-m0478-3p|novel-m0479-3p|novel-m0480-5p	1.65492e-06	COQ8B	coenzyme Q8B [Source:NCBI gene;Acc:102189512]
MSTRG.11363.1	ENSCHIG00000013168	0.938849	novel-m0478-3p|novel-m0479-3p|novel-m0480-5p	1.82041e-05	SLC9A9	solute carrier family 9 member A9 [Source:NCBI gene;Acc:102176830]
MSTRG.11363.1	ENSCHIG00000013189	0.962416	novel-m0478-3p|novel-m0479-3p|novel-m0480-5p	3.76493e-05	CAMK2N1	calcium/calmodulin dependent protein kinase II inhibitor 1 [Source:NCBI gene;Acc:106503579]
MSTRG.11363.1	ENSCHIG00000013457	0.915255	novel-m0478-3p|novel-m0479-3p|novel-m0480-5p	2.8961e-06	-	VPS33B late endosome and lysosome associated [Source:NCBI gene;Acc:102169800]
MSTRG.11363.1	ENSCHIG00000013856	0.935586	novel-m0478-3p|novel-m0479-3p|novel-m0480-5p	4.63376e-06	C1QL1	complement C1q like 1 [Source:NCBI gene;Acc:102190353]
MSTRG.11363.1	ENSCHIG00000013947	0.902486	novel-m0478-3p|novel-m0479-3p|novel-m0480-5p	1.3653e-05	SH3BP4	SH3 domain binding protein 4 [Source:NCBI gene;Acc:102168233]
MSTRG.11363.1	ENSCHIG00000016479	0.919074	novel-m0478-3p|novel-m0479-3p|novel-m0480-5p	6.95064e-06	RPS6KA2	ribosomal protein S6 kinase A2 [Source:NCBI gene;Acc:102174475]
MSTRG.11363.1	ENSCHIG00000017004	0.980677	novel-m0478-3p|novel-m0479-3p|novel-m0480-5p	2.8961e-06	MAN1C1	mannosidase alpha class 1C member 1 [Source:NCBI gene;Acc:102182552]
MSTRG.11363.1	ENSCHIG00000017045	0.954221	novel-m0478-3p|novel-m0479-3p|novel-m0480-5p	9.92949e-06	SLC1A3	solute carrier family 1 member 3 [Source:NCBI gene;Acc:102171550]
MSTRG.11363.1	ENSCHIG00000017691	0.936996	novel-m0478-3p|novel-m0479-3p|novel-m0480-5p	6.95064e-06	KAZN	kazrin, periplakin interacting protein [Source:NCBI gene;Acc:102175785]
MSTRG.11363.1	ENSCHIG00000018500	0.979859	novel-m0478-3p|novel-m0479-3p|novel-m0480-5p	2.8961e-06	-	BEN domain containing 7 [Source:NCBI gene;Acc:102174314]
MSTRG.11363.1	ENSCHIG00000019881	0.933356	novel-m0478-3p|novel-m0479-3p|novel-m0480-5p	1.82041e-05	RIC3	RIC3 acetylcholine receptor chaperone [Source:NCBI gene;Acc:102184169]
MSTRG.11363.1	ENSCHIG00000020130	0.909299	novel-m0478-3p|novel-m0479-3p|novel-m0480-5p	1.82041e-05	-	family with sequence similarity 210 member B [Source:NCBI gene;Acc:102178743]
MSTRG.11363.1	ENSCHIG00000022151	0.967465	novel-m0478-3p|novel-m0479-3p|novel-m0480-5p	8.27457e-07	CYP11A1	cholesterol side-chain cleavage enzyme, mitochondrial-like [Source:NCBI gene;Acc:102173131]
MSTRG.11363.1	ENSCHIG00000023389	0.981357	novel-m0478-3p|novel-m0479-3p|novel-m0480-5p	3.30983e-07	RHOBTB3	Rho related BTB domain containing 3 [Source:NCBI gene;Acc:102174935]
MSTRG.11363.1	ENSCHIG00000025288	0.952511	novel-m0478-3p|novel-m0479-3p|novel-m0480-5p	6.95064e-06	RAB15	RAB15, member RAS oncogene family [Source:NCBI gene;Acc:102189215]
MSTRG.11363.1	ENSCHIG00000025688	0.948386	novel-m0478-3p|novel-m0479-3p|novel-m0480-5p	6.95064e-06	MST1R	macrophage stimulating 1 receptor [Source:NCBI gene;Acc:102175906]
MSTRG.11363.1	ENSCHIG00000026829	0.913836	novel-m0478-3p|novel-m0479-3p|novel-m0480-5p	1.65492e-06	LIPC	lipase C, hepatic type [Source:NCBI gene;Acc:102181127]
MSTRG.11473.1	ENSCHIG00000000814	0.952528	miR-188-x|miR-735-x	0.000240956	SLC45A3	solute carrier family 45 member 3 [Source:NCBI gene;Acc:102182991]
MSTRG.11473.1	ENSCHIG00000003005	0.931979	miR-735-x	0.0332519	LIN9	lin-9 DREAM MuvB core complex component [Source:NCBI gene;Acc:102189779]
MSTRG.11473.1	ENSCHIG00000003444	0.958499	miR-735-x	0.0167464	NCAPG2	non-SMC condensin II complex subunit G2 [Source:NCBI gene;Acc:102169359]
MSTRG.11473.1	ENSCHIG00000006391	0.920016	novel-m0001-3p	0.0495193	DNMT3B	DNA methyltransferase 3 beta [Source:NCBI gene;Acc:102186778]
MSTRG.11473.1	ENSCHIG00000011101	0.995505	novel-m0436-5p	0.0495193	ID1	inhibitor of DNA binding 1, HLH protein [Source:NCBI gene;Acc:102182889]
MSTRG.11473.1	ENSCHIG00000011217	0.968782	miR-735-x	0.0167464	AK1	adenylate kinase 1 [Source:NCBI gene;Acc:102169601]
MSTRG.11473.1	ENSCHIG00000011819	0.981969	miR-735-x	0.0332519	GADD45B	growth arrest and DNA damage inducible beta [Source:NCBI gene;Acc:102183684]
MSTRG.11473.1	ENSCHIG00000012823	0.928081	miR-735-x	0.0495193	IL10RA	interleukin 10 receptor subunit alpha [Source:NCBI gene;Acc:102188959]
MSTRG.11473.1	ENSCHIG00000012895	0.966621	miR-6936-y	0.0332519	ORC1	origin recognition complex subunit 1 [Source:NCBI gene;Acc:102187097]
MSTRG.11473.1	ENSCHIG00000012981	0.956449	miR-735-x|novel-m0001-3p	0.00486025	TPPP	tubulin polymerization promoting protein [Source:NCBI gene;Acc:102185041]
MSTRG.11473.1	ENSCHIG00000017469	0.986731	novel-m0001-3p	0.0167464	CHAC1	ChaC glutathione specific gamma-glutamylcyclotransferase 1 [Source:NCBI gene;Acc:102173008]
MSTRG.11473.1	ENSCHIG00000018799	0.943517	miR-735-x|novel-m0436-5p	0.00235205	RRM1	ribonucleotide reductase catalytic subunit M1 [Source:NCBI gene;Acc:102189416]
MSTRG.11473.1	ENSCHIG00000020482	0.984141	miR-735-x|novel-m0001-3p	0.00235205	WDR62	WD repeat domain 62 [Source:NCBI gene;Acc:102175053]
MSTRG.11473.1	ENSCHIG00000021502	0.960757	miR-735-x|novel-m0001-3p	0.00642821	SPC24	SPC24 component of NDC80 kinetochore complex [Source:NCBI gene;Acc:102186856]
MSTRG.11473.1	ENSCHIG00000021644	0.964136	novel-m0001-3p	0.0332519	CORO1A	coronin 1A [Source:NCBI gene;Acc:102185330]
MSTRG.11473.1	ENSCHIG00000021724	0.991927	miR-188-x|miR-641-z|miR-735-x|novel-m0001-3p|novel-m0436-5p	1.11907e-08	ADAMTS15	ADAM metallopeptidase with thrombospondin type 1 motif 15 [Source:NCBI gene;Acc:102187842]
MSTRG.11473.1	ENSCHIG00000022332	0.979147	novel-m0001-3p	0.0495193	TRIP13	thyroid hormone receptor interactor 13 [Source:NCBI gene;Acc:102185871]
MSTRG.11473.1	ENSCHIG00000023816	0.964574	novel-m0001-3p	0.0332519	-	marker of proliferation Ki-67 [Source:NCBI gene;Acc:102183289]
MSTRG.11473.1	ENSCHIG00000025924	0.930547	novel-m0001-3p	0.0332519	LIG1	DNA ligase 1 [Source:NCBI gene;Acc:102174153]
MSTRG.11473.1	ENSCHIG00000026596	0.989456	miR-735-x	0.0167464	QRFPR	pyroglutamylated RFamide peptide receptor [Source:NCBI gene;Acc:102189378]
MSTRG.11473.1	ENSCHIG00000027224	0.974229	novel-m0001-3p	0.0332519	NXPH3	neurexophilin 3 [Source:NCBI gene;Acc:102189900]
MSTRG.11535.1	ENSCHIG00000000205	0.927556	chi-miR-505-3p|miR-323-y|miR-330-x|miR-342-z|miR-377-x|miR-6535-z|novel-m0044-3p|novel-m0080-5p|novel-m0160-5p	0.00422266	PALD1	phosphatase domain containing paladin 1 [Source:NCBI gene;Acc:102170488]
MSTRG.11535.1	ENSCHIG00000000527	0.969151	chi-miR-494|chi-miR-505-3p|miR-495-y|miR-615-x|novel-m0047-5p|novel-m0175-3p|novel-m0379-5p	0.00579747	PTGS1	prostaglandin-endoperoxide synthase 1 [Source:NCBI gene;Acc:102170328]
MSTRG.11535.1	ENSCHIG00000002992	0.953936	chi-miR-17-3p|chi-miR-485-5p|chi-miR-494|miR-342-z|novel-m0128-3p|novel-m0160-5p|novel-m0379-5p	0.0488249	HSPA12A	heat shock protein family A (Hsp70) member 12A [Source:NCBI gene;Acc:102186270]
MSTRG.11535.1	ENSCHIG00000003296	0.922052	chi-miR-485-5p|miR-1599-z|miR-342-z|miR-377-x|miR-3958-x|miR-410-x|miR-453-z|miR-615-x|miR-6535-z|novel-m0047-5p|novel-m0095-5p|novel-m0096-5p|novel-m0134-5p|novel-m0257-3p|novel-m0535-5p	0.000976567	FOSB	FosB proto-oncogene, AP-1 transcription factor subunit [Source:NCBI gene;Acc:100860839]
MSTRG.11535.1	ENSCHIG00000003341	0.919942	chi-miR-17-3p|chi-miR-381|chi-miR-495-3p|miR-330-x|miR-495-y|miR-495-z	0.0132885	ACTC1	actin alpha cardiac muscle 1 [Source:NCBI gene;Acc:102170606]
MSTRG.11535.1	ENSCHIG00000004276	0.914472	miR-330-z|novel-m0035-5p|novel-m0379-5p	0.00873944	FAP	fibroblast activation protein alpha [Source:NCBI gene;Acc:102183462]
MSTRG.11535.1	ENSCHIG00000005289	0.936026	chi-miR-154b-5p|chi-miR-381|miR-323-y|miR-342-z|miR-410-y|miR-539-y|novel-m0079-3p|novel-m0095-5p|novel-m0096-5p|novel-m0175-3p	0.0180522	PLEKHA1	pleckstrin homology domain containing A1 [Source:NCBI gene;Acc:102173713]
MSTRG.11535.1	ENSCHIG00000006085	0.936457	chi-miR-2335|chi-miR-495-3p|chi-miR-758|miR-495-y|miR-495-z|novel-m0035-5p|novel-m0047-5p|novel-m0160-5p|novel-m0379-5p	0.000162058	SLC14A1	solute carrier family 14 member 1 (Kidd blood group) [Source:NCBI gene;Acc:100860878]
MSTRG.11535.1	ENSCHIG00000008416	0.916607	chi-miR-381|chi-miR-485-5p|chi-miR-543-5p|miR-1197-x|miR-1599-z|miR-20-x|miR-330-x|miR-342-z|miR-615-x|miR-6535-z|novel-m0035-5p|novel-m0064-3p|novel-m0160-5p|novel-m0535-5p	0.0496365	DES	desmin [Source:NCBI gene;Acc:102180712]
MSTRG.11535.1	ENSCHIG00000010780	0.936868	chi-miR-1185-3p|chi-miR-495-3p|miR-1185-y|miR-20-x|miR-330-x|miR-330-z|miR-377-x|miR-495-y|novel-m0035-5p|novel-m0044-3p|novel-m0080-5p|novel-m0160-5p|novel-m0175-3p|novel-m0277-5p|novel-m0278-3p|novel-m0279-3p|novel-m0280-5p|novel-m0535-5p	0.00213509	EYA2	EYA transcriptional coactivator and phosphatase 2 [Source:NCBI gene;Acc:102170160]
MSTRG.11535.1	ENSCHIG00000010972	0.913131	chi-miR-758|miR-20-x|miR-330-x|miR-615-x|novel-m0064-3p|novel-m0128-3p	0.0132885	CACNG1	calcium voltage-gated channel auxiliary subunit gamma 1 [Source:NCBI gene;Acc:106503290]
MSTRG.11535.1	ENSCHIG00000011424	0.915217	chi-miR-1185-3p|chi-miR-494|chi-miR-495-3p|miR-1185-y|miR-20-x|miR-495-y|miR-495-z|miR-6535-z|novel-m0095-5p|novel-m0096-5p|novel-m0124-3p|novel-m0257-3p	0.00563081	-	hyaluronan synthase 2 [Source:NCBI gene;Acc:102170334]
MSTRG.11535.1	ENSCHIG00000011768	0.930842	miR-330-x|miR-342-z|miR-377-x|miR-495-y|miR-495-z|miR-6535-z|novel-m0064-3p|novel-m0160-5p|novel-m0257-3p|novel-m0535-5p	0.00343997	SPOCK2	SPARC (osteonectin), cwcv and kazal like domains proteoglycan 2 [Source:NCBI gene;Acc:102184593]
MSTRG.11535.1	ENSCHIG00000011929	0.96234	chi-miR-381|chi-miR-495-3p|chi-miR-505-3p|miR-20-x|miR-330-z|miR-3958-x|miR-410-x|miR-410-y|miR-453-z|miR-495-y|novel-m0035-5p|novel-m0047-5p|novel-m0095-5p|novel-m0096-5p|novel-m0175-3p|novel-m0257-3p|novel-m0379-5p	0.00350383	TNFSF18	TNF superfamily member 18 [Source:NCBI gene;Acc:102179032]
MSTRG.11535.1	ENSCHIG00000012062	0.939187	chi-miR-485-5p|miR-1599-z|miR-20-x|miR-615-x|miR-6535-z|novel-m0044-3p|novel-m0047-5p|novel-m0095-5p|novel-m0096-5p|novel-m0128-3p|novel-m0257-3p	0.0166427	MFAP3L	microfibril associated protein 3 like [Source:NCBI gene;Acc:102169590]
MSTRG.11535.1	ENSCHIG00000012174	0.932605	chi-miR-154b-3p|chi-miR-495-3p|chi-miR-665|chi-miR-758|miR-20-x|miR-330-x|miR-330-z|miR-495-y|miR-495-z|miR-6535-z|miR-665-y|novel-m0044-3p|novel-m0047-5p|novel-m0175-3p|novel-m0210-3p|novel-m0277-5p|novel-m0278-3p|novel-m0279-3p|novel-m0280-5p|novel-m0379-5p|novel-m0535-5p	0.000150837	-	-
MSTRG.11535.1	ENSCHIG00000012197	0.945887	chi-miR-1185-3p|chi-miR-17-3p|chi-miR-2335|chi-miR-665|miR-330-x|miR-365-x|miR-665-y|novel-m0044-3p|novel-m0047-5p|novel-m0064-3p|novel-m0080-5p|novel-m0095-5p|novel-m0096-5p|novel-m0175-3p	0.000125	RUBCNL	rubicon like autophagy enhancer [Source:NCBI gene;Acc:102182049]
MSTRG.11535.1	ENSCHIG00000012435	0.945171	chi-miR-154b-3p|chi-miR-17-3p|miR-1197-x|miR-323-y|miR-495-y|miR-539-y|novel-m0035-5p|novel-m0047-5p|novel-m0064-3p|novel-m0175-3p	0.000954894	CA3	carbonic anhydrase 3 [Source:NCBI gene;Acc:102175043]
MSTRG.11535.1	ENSCHIG00000012603	0.942993	chi-miR-17-3p|chi-miR-485-5p|chi-miR-494|miR-330-x|miR-330-z|miR-365-x|miR-615-x|miR-6535-z|novel-m0044-3p|novel-m0047-5p|novel-m0064-3p|novel-m0535-5p	0.000246043	FAM78A	family with sequence similarity 78 member A [Source:NCBI gene;Acc:102185474]
MSTRG.11535.1	ENSCHIG00000012652	0.980137	chi-miR-1185-3p|chi-miR-17-3p|miR-1185-y|novel-m0160-5p	0.00380843	-	MAP3K7 C-terminal like [Source:NCBI gene;Acc:102183911]
MSTRG.11535.1	ENSCHIG00000013831	0.919644	chi-miR-154b-3p|chi-miR-485-5p|chi-miR-494|chi-miR-495-3p|miR-1197-x|miR-20-x|miR-330-x|miR-330-z|miR-365-x|miR-377-x|miR-3958-x|miR-410-x|miR-453-z|miR-495-y|miR-539-y|miR-6535-z|novel-m0035-5p|novel-m0064-3p|novel-m0079-3p|novel-m0124-3p|novel-m0160-5p|novel-m0194-3p|novel-m0379-5p	2.40717e-06	DTNA	dystrobrevin alpha [Source:NCBI gene;Acc:102177114]
MSTRG.11535.1	ENSCHIG00000014039	0.920329	chi-miR-154b-5p|chi-miR-485-5p|chi-miR-505-3p|chi-miR-758|miR-1599-z|miR-20-x|miR-3958-x|miR-410-x|miR-453-z|novel-m0064-3p|novel-m0175-3p	0.00585449	PTPRN	protein tyrosine phosphatase receptor type N [Source:NCBI gene;Acc:102179143]
MSTRG.11535.1	ENSCHIG00000014364	0.930285	chi-miR-1185-3p|chi-miR-154b-3p|chi-miR-17-3p|chi-miR-381|chi-miR-505-3p|miR-1185-y|miR-1197-x|miR-365-x|miR-377-x|miR-539-y|novel-m0044-3p|novel-m0079-3p|novel-m0080-5p	0.000102047	AGBL1	ATP/GTP binding protein like 1 [Source:NCBI gene;Acc:102185399]
MSTRG.11535.1	ENSCHIG00000014445	0.911585	chi-miR-381|chi-miR-495-3p|chi-miR-665|miR-323-y|miR-330-x|miR-495-x|miR-495-z|miR-665-y|novel-m0035-5p|novel-m0047-5p|novel-m0175-3p|novel-m0535-5p	1.76065e-05	VGLL2	vestigial like family member 2 [Source:NCBI gene;Acc:106501797]
MSTRG.11535.1	ENSCHIG00000014950	0.912851	chi-miR-1185-3p|chi-miR-154b-5p|chi-miR-494|chi-miR-505-3p|chi-miR-665|miR-1185-y|miR-20-x|miR-323-y|miR-330-x|miR-330-z|miR-377-x|miR-3958-x|miR-410-x|miR-453-z|miR-665-y|novel-m0035-5p|novel-m0044-3p|novel-m0079-3p|novel-m0124-3p|novel-m0128-3p|novel-m0160-5p|novel-m0175-3p|novel-m0535-5p	1.10157e-07	SPTBN1	spectrin beta, non-erythrocytic 1 [Source:NCBI gene;Acc:102185661]
MSTRG.11535.1	ENSCHIG00000015322	0.952144	chi-miR-154b-3p|chi-miR-17-3p|chi-miR-494|chi-miR-495-3p|chi-miR-758|miR-495-y|miR-539-y|novel-m0035-5p|novel-m0079-3p|novel-m0080-5p|novel-m0124-3p|novel-m0160-5p|novel-m0257-3p	1.87306e-05	ASB4	ankyrin repeat and SOCS box containing 4 [Source:NCBI gene;Acc:102189731]
MSTRG.11535.1	ENSCHIG00000015980	0.97694	miR-3958-x|miR-410-x|miR-495-x|novel-m0124-3p|novel-m0128-3p	0.00326495	AMPD1	adenosine monophosphate deaminase 1 [Source:NCBI gene;Acc:102188819]
MSTRG.11535.1	ENSCHIG00000016127	0.92739	chi-miR-154b-5p|chi-miR-505-3p|miR-330-x|miR-330-z|miR-365-x|miR-6535-z|novel-m0015-5p|novel-m0044-3p|novel-m0047-5p|novel-m0124-3p|novel-m0160-5p|novel-m0277-5p|novel-m0278-3p|novel-m0279-3p|novel-m0280-5p|novel-m0535-5p	0.000264074	-	-
MSTRG.11535.1	ENSCHIG00000016948	0.942259	chi-miR-154b-5p|chi-miR-485-5p|chi-miR-495-3p|chi-miR-505-3p|chi-miR-543-5p|miR-20-x|miR-377-x|miR-3958-x|miR-410-x|miR-410-y|miR-453-z|miR-495-y|miR-495-z|novel-m0044-3p|novel-m0047-5p|novel-m0064-3p|novel-m0079-3p|novel-m0080-5p|novel-m0175-3p	3.69093e-05	EGLN3	egl-9 family hypoxia inducible factor 3 [Source:NCBI gene;Acc:102179524]
MSTRG.11535.1	ENSCHIG00000017250	0.922792	chi-miR-17-3p|chi-miR-543-5p|miR-330-z|novel-m0035-5p|novel-m0079-3p|novel-m0160-5p|novel-m0379-5p	0.00579747	CSDE1	cold shock domain containing E1 [Source:NCBI gene;Acc:102187640]
MSTRG.11535.1	ENSCHIG00000017530	0.945861	chi-miR-665|miR-6535-z|miR-665-y|novel-m0194-3p|novel-m0535-5p	0.0403181	GAB2	GRB2 associated binding protein 2 [Source:NCBI gene;Acc:102177137]
MSTRG.11535.1	ENSCHIG00000017665	0.929762	chi-miR-17-3p|chi-miR-485-5p|chi-miR-494|chi-miR-543-5p|miR-323-y|miR-330-z|miR-365-x|miR-410-y|novel-m0035-5p|novel-m0044-3p|novel-m0047-5p|novel-m0080-5p|novel-m0095-5p|novel-m0096-5p|novel-m0160-5p|novel-m0379-5p	1.74038e-06	ANKRD44	ankyrin repeat domain 44 [Source:NCBI gene;Acc:102170741]
MSTRG.11535.1	ENSCHIG00000018294	0.922434	chi-miR-1185-3p|chi-miR-17-3p|chi-miR-494|miR-1185-y|miR-342-z|miR-410-y|miR-495-z|novel-m0035-5p|novel-m0079-3p|novel-m0128-3p	0.000288178	UNC45B	unc-45 myosin chaperone B [Source:NCBI gene;Acc:102172931]
MSTRG.11535.1	ENSCHIG00000018339	0.924318	chi-miR-154b-5p|chi-miR-485-5p|chi-miR-494|chi-miR-505-3p|miR-1197-x|miR-20-x|miR-330-x|miR-330-z|miR-495-y|miR-495-z|novel-m0035-5p|novel-m0064-3p|novel-m0080-5p|novel-m0160-5p|novel-m0535-5p	0.00533365	DPYSL3	dihydropyrimidinase like 3 [Source:NCBI gene;Acc:102172059]
MSTRG.11535.1	ENSCHIG00000018472	0.964177	chi-miR-1185-3p|chi-miR-758|miR-1185-y|miR-1197-x|miR-1599-z|miR-330-x|miR-365-x|miR-6535-z|novel-m0035-5p|novel-m0079-3p|novel-m0128-3p|novel-m0160-5p|novel-m0277-5p|novel-m0278-3p|novel-m0279-3p|novel-m0280-5p|novel-m0535-5p	0.000688006	-	-
MSTRG.11535.1	ENSCHIG00000019148	0.914395	chi-miR-154b-3p|miR-330-x|miR-365-x|miR-377-x|miR-539-y|miR-6535-z	0.0183741	CALB2	calbindin 2 [Source:NCBI gene;Acc:102182721]
MSTRG.11535.1	ENSCHIG00000019165	0.918926	chi-miR-154b-5p|chi-miR-485-5p|chi-miR-543-5p|miR-330-z|miR-410-y|miR-539-y|novel-m0134-5p|novel-m0160-5p	0.0121638	KCNH6	potassium voltage-gated channel subfamily H member 6 [Source:NCBI gene;Acc:102172195]
MSTRG.11535.1	ENSCHIG00000021312	0.968718	chi-miR-154b-5p|chi-miR-17-3p|chi-miR-381|chi-miR-485-5p|chi-miR-494|chi-miR-495-3p|miR-330-x|miR-330-z|miR-342-z|miR-495-y|miR-495-z|novel-m0044-3p|novel-m0079-3p|novel-m0080-5p	0.000585537	RALGPS2	Ral GEF with PH domain and SH3 binding motif 2 [Source:NCBI gene;Acc:102185203]
MSTRG.11535.1	ENSCHIG00000021532	0.905824	miR-1185-y|miR-1197-x|miR-342-z|miR-410-y|novel-m0044-3p|novel-m0047-5p|novel-m0379-5p|novel-m0535-5p	0.0199192	STARD13	StAR related lipid transfer domain containing 13 [Source:NCBI gene;Acc:102180134]
MSTRG.11535.1	ENSCHIG00000021627	0.949384	chi-miR-495-3p|miR-20-x|miR-330-z|miR-365-x|miR-410-y|miR-495-y|novel-m0079-3p|novel-m0160-5p|novel-m0175-3p	0.00744387	TMEM182	transmembrane protein 182 [Source:NCBI gene;Acc:102189406]
MSTRG.11535.1	ENSCHIG00000022544	0.957606	chi-miR-1185-3p|chi-miR-494|chi-miR-505-3p|miR-1185-y|miR-1599-z|miR-365-x|novel-m0035-5p|novel-m0047-5p|novel-m0064-3p|novel-m0160-5p|novel-m0210-3p	0.0199649	TIMP3	TIMP metallopeptidase inhibitor 3 [Source:NCBI gene;Acc:102190027]
MSTRG.11535.1	ENSCHIG00000022660	0.957957	chi-miR-17-3p|chi-miR-495-3p|chi-miR-505-3p|miR-330-z|miR-495-y|miR-495-z|novel-m0095-5p|novel-m0096-5p|novel-m0160-5p|novel-m0175-3p|novel-m0379-5p|novel-m0535-5p	0.00279037	TGFB2	transforming growth factor beta 2 [Source:NCBI gene;Acc:100861228]
MSTRG.11535.1	ENSCHIG00000022767	0.935331	chi-miR-154b-5p|chi-miR-543-5p|chi-miR-665|miR-330-x|miR-615-x|miR-665-y|novel-m0035-5p|novel-m0064-3p|novel-m0079-3p|novel-m0095-5p|novel-m0096-5p|novel-m0124-3p|novel-m0128-3p|novel-m0160-5p|novel-m0175-3p|novel-m0210-3p|novel-m0379-5p	0.000545481	DCLK1	doublecortin like kinase 1 [Source:NCBI gene;Acc:102176803]
MSTRG.11535.1	ENSCHIG00000022780	0.9149	chi-miR-154b-3p|chi-miR-17-3p|chi-miR-381|chi-miR-485-5p|miR-1197-x|miR-20-x|miR-330-x|miR-365-x|miR-539-y|novel-m0047-5p|novel-m0064-3p|novel-m0095-5p|novel-m0096-5p|novel-m0160-5p|novel-m0175-3p	0.00123956	PKIA	cAMP-dependent protein kinase inhibitor alpha [Source:NCBI gene;Acc:102176903]
MSTRG.11535.1	ENSCHIG00000023258	0.958196	chi-miR-495-3p|chi-miR-505-3p|miR-323-y|miR-330-z|miR-377-x|miR-495-y|miR-495-z|novel-m0044-3p|novel-m0095-5p|novel-m0096-5p	0.00343997	CACNA2D1	calcium voltage-gated channel auxiliary subunit alpha2delta 1 [Source:NCBI gene;Acc:102183035]
MSTRG.11535.1	ENSCHIG00000024454	0.907159	chi-miR-17-3p|chi-miR-505-3p|chi-miR-543-5p|miR-365-x|miR-615-x|novel-m0035-5p|novel-m0047-5p|novel-m0080-5p|novel-m0124-3p|novel-m0128-3p|novel-m0277-5p|novel-m0278-3p|novel-m0279-3p|novel-m0280-5p|novel-m0379-5p|novel-m0535-5p	6.54764e-06	GIT2	GIT ArfGAP 2 [Source:NCBI gene;Acc:102180871]
MSTRG.11535.1	ENSCHIG00000024649	0.938568	chi-miR-1185-3p|chi-miR-154b-3p|chi-miR-381|chi-miR-505-3p|chi-miR-758|miR-1185-y|miR-1197-x|miR-20-x|miR-342-z|miR-365-x|novel-m0035-5p|novel-m0044-3p|novel-m0124-3p|novel-m0257-3p|novel-m0379-5p	0.000590532	SPART	spartin [Source:NCBI gene;Acc:102176336]
MSTRG.11535.1	ENSCHIG00000024779	0.963848	chi-miR-17-3p|chi-miR-485-5p|chi-miR-494|chi-miR-758|miR-6535-z|novel-m0035-5p|novel-m0044-3p|novel-m0160-5p|novel-m0257-3p|novel-m0379-5p	0.00135503	SORCS1	sortilin related VPS10 domain containing receptor 1 [Source:NCBI gene;Acc:102168513]
MSTRG.11535.1	ENSCHIG00000024990	0.938278	chi-miR-1185-3p|chi-miR-17-3p|chi-miR-758|miR-1185-y|miR-20-x|miR-410-y|novel-m0124-3p|novel-m0160-5p|novel-m0175-3p	0.0286477	CCN2	cellular communication network factor 2 [Source:NCBI gene;Acc:102191048]
MSTRG.11535.1	ENSCHIG00000025120	0.97019	chi-miR-1185-3p|chi-miR-2335|chi-miR-485-5p|chi-miR-495-3p|chi-miR-505-3p|chi-miR-543-5p|chi-miR-665|miR-1185-y|miR-323-y|miR-330-z|miR-495-y|miR-665-y|novel-m0047-5p|novel-m0064-3p|novel-m0080-5p|novel-m0124-3p|novel-m0128-3p|novel-m0160-5p|novel-m0175-3p	3.69093e-05	CRPPA	CDP-L-ribitol pyrophosphorylase A [Source:NCBI gene;Acc:102187829]
MSTRG.11535.1	ENSCHIG00000025182	0.916278	miR-3958-x|miR-410-x|miR-453-z|novel-m0035-5p|novel-m0064-3p|novel-m0080-5p	0.00622775	RGS16	regulator of G protein signaling 16 [Source:NCBI gene;Acc:102168476]
MSTRG.11535.1	ENSCHIG00000026454	0.975192	chi-miR-154b-3p|chi-miR-495-3p|chi-miR-543-5p|miR-20-x|miR-330-z|miR-365-x|miR-495-x|miR-495-y|miR-539-y|novel-m0035-5p|novel-m0047-5p|novel-m0079-3p|novel-m0080-5p|novel-m0095-5p|novel-m0096-5p|novel-m0128-3p|novel-m0175-3p	4.68742e-05	JCHAIN	joining chain of multimeric IgA and IgM [Source:NCBI gene;Acc:102172880]
MSTRG.11535.1	ENSCHIG00000026713	0.948298	chi-miR-154b-3p|chi-miR-494|chi-miR-758|miR-1197-x|miR-20-x|miR-330-z|miR-495-x|miR-539-y|novel-m0047-5p|novel-m0124-3p|novel-m0175-3p	0.0329318	ABCC9	ATP binding cassette subfamily C member 9 [Source:NCBI gene;Acc:102187656]
MSTRG.11763.1	ENSCHIG00000013492	0.928954	miR-3590-y	0.0426491	FRMD8	FERM domain containing 8 [Source:NCBI gene;Acc:100861121]
MSTRG.11763.1	ENSCHIG00000016317	0.935851	chi-miR-335-3p	0.028536	TCF19	transcription factor 19 [Source:NCBI gene;Acc:102190405]
MSTRG.11763.1	ENSCHIG00000016598	0.908922	chi-miR-335-3p	0.0238087	NEXN	nexilin F-actin binding protein [Source:NCBI gene;Acc:102175641]
MSTRG.11763.1	ENSCHIG00000017967	0.950123	chi-miR-335-3p	0.0379562	JPH1	junctophilin 1 [Source:NCBI gene;Acc:102171440]
MSTRG.11763.1	ENSCHIG00000021782	0.908442	miR-3590-y	0.0238087	WNT11	Wnt family member 11 [Source:NCBI gene;Acc:102175498]
MSTRG.11763.1	ENSCHIG00000025384	0.945231	chi-miR-335-3p	0.0095579	FOS	Fos proto-oncogene, AP-1 transcription factor subunit [Source:NCBI gene;Acc:102171520]
MSTRG.11763.1	ENSCHIG00000025819	0.924328	miR-3590-y	0.0095579	TRPC3	transient receptor potential cation channel subfamily C member 3 [Source:NCBI gene;Acc:102184361]
MSTRG.11916.2	ENSCHIG00000023460	0.915891	novel-m0028-5p	0.00717703	CA11	carbonic anhydrase 11 [Source:NCBI gene;Acc:102184750]
MSTRG.11916.2	ENSCHIG00000025803	0.912286	novel-m0028-5p	0.00478469	SALL2	spalt like transcription factor 2 [Source:NCBI gene;Acc:102189403]
MSTRG.1210.1	ENSCHIG00000000579	0.933025	novel-m0563-5p	0.0190699	SEMA4D	semaphorin 4D [Source:NCBI gene;Acc:102188857]
MSTRG.1210.1	ENSCHIG00000013926	0.964739	novel-m0102-5p	0.0190699	DYRK1B	dual specificity tyrosine phosphorylation regulated kinase 1B [Source:NCBI gene;Acc:102185300]
MSTRG.1210.1	ENSCHIG00000022674	0.941747	novel-m0563-5p	0.0095579	EGR3	early growth response 3 [Source:NCBI gene;Acc:106501825]
MSTRG.12141.1	ENSCHIG00000009860	0.907159	miR-206-z	0.0425475	CAPN5	calpain 5 [Source:NCBI gene;Acc:102177454]
MSTRG.12141.1	ENSCHIG00000020668	0.918587	miR-206-z	0.0355418	CAB39L	calcium binding protein 39 like [Source:NCBI gene;Acc:102186131]
MSTRG.12156.1	ENSCHIG00000009239	0.972624	miR-1329-x	0.0285019	CYP24A1	1,25-dihydroxyvitamin D(3) 24-hydroxylase, mitochondrial [Source:NCBI gene;Acc:102178921]
MSTRG.12156.1	ENSCHIG00000009887	0.92558	miR-1329-x	0.0355418	C1QTNF2	C1q and TNF related 2 [Source:NCBI gene;Acc:102182034]
MSTRG.12156.1	ENSCHIG00000011011	0.930446	miR-6516-z	0.0285019	RIMS1	regulating synaptic membrane exocytosis 1 [Source:NCBI gene;Acc:102184538]
MSTRG.12156.1	ENSCHIG00000011108	0.96441	miR-1329-x	0.0214279	RTKN2	rhotekin 2 [Source:NCBI gene;Acc:102174092]
MSTRG.12156.1	ENSCHIG00000013901	0.964405	miR-1623-z	0.0214279	CTSC	cathepsin C [Source:NCBI gene;Acc:102190937]
MSTRG.12156.1	ENSCHIG00000014308	0.959435	miR-1623-z	0.0495193	SNAI1	snail family transcriptional repressor 1 [Source:NCBI gene;Acc:102172917]
MSTRG.12156.1	ENSCHIG00000016057	0.977468	miR-1329-x	0.0285019	-	BUB1 mitotic checkpoint serine/threonine kinase B [Source:NCBI gene;Acc:102176047]
MSTRG.12156.1	ENSCHIG00000016532	0.990865	miR-1329-x|miR-1623-z|miR-6516-z	9.92949e-06	DLC1	DLC1 Rho GTPase activating protein [Source:NCBI gene;Acc:102172598]
MSTRG.12156.1	ENSCHIG00000016798	0.990317	miR-1329-x	0.0214279	-	protocadherin 9 [Source:NCBI gene;Acc:102175035]
MSTRG.12156.1	ENSCHIG00000017645	0.92764	miR-1623-z	0.0355418	CNTN2	contactin 2 [Source:NCBI gene;Acc:102181324]
MSTRG.12156.1	ENSCHIG00000020706	0.98148	miR-6516-z	0.0495193	HJURP	Holliday junction recognition protein [Source:NCBI gene;Acc:102174269]
MSTRG.12156.1	ENSCHIG00000024209	0.96139	miR-1623-z	0.0285019	SLC39A7	solute carrier family 39 member 7 [Source:NCBI gene;Acc:102182003]
MSTRG.12156.1	ENSCHIG00000024636	0.947533	miR-1329-x|miR-1623-z|miR-6516-z	9.92949e-06	-	seryl-tRNA synthetase 2, mitochondrial [Source:NCBI gene;Acc:102179695]
MSTRG.12156.1	ENSCHIG00000024886	0.979275	miR-1329-x|miR-1623-z	0.000513023	FGF5	fibroblast growth factor 5 [Source:NCBI gene;Acc:102171226]
MSTRG.12156.1	ENSCHIG00000025298	0.936256	miR-1623-z	0.0495193	RIN1	Ras and Rab interactor 1 [Source:NCBI gene;Acc:102177964]
MSTRG.12156.1	ENSCHIG00000025345	0.969326	miR-6516-z	0.00717703	CHEK1	checkpoint kinase 1 [Source:NCBI gene;Acc:102184881]
MSTRG.12156.1	ENSCHIG00000025924	0.931364	miR-1329-x	0.0143196	LIG1	DNA ligase 1 [Source:NCBI gene;Acc:102174153]
MSTRG.12156.1	ENSCHIG00000026015	0.95318	miR-1623-z	0.0214279	KRT78	keratin 78 [Source:NCBI gene;Acc:108633291]
MSTRG.12156.1	ENSCHIG00000027169	0.928547	miR-1623-z|miR-6516-z	0.000954555	PDIA5	protein disulfide isomerase family A member 5 [Source:NCBI gene;Acc:102189072]
MSTRG.12158.1	ENSCHIG00000002616	0.991623	chi-miR-206|miR-1329-x|miR-133-x|novel-m0310-3p|novel-m0400-5p	5.73443e-05	TPH2	tryptophan hydroxylase 2 [Source:NCBI gene;Acc:102174722]
MSTRG.12158.1	ENSCHIG00000004827	0.969239	chi-miR-184|miR-1329-x|miR-133-x|novel-m0122-5p|novel-m0433-3p	3.22608e-05	-	carbonyl reductase [NADPH] 1 [Source:NCBI gene;Acc:108633281]
MSTRG.12158.1	ENSCHIG00000006655	0.976859	miR-206-x|novel-m0122-5p	0.00218007	CDK8	cyclin dependent kinase 8 [Source:NCBI gene;Acc:102191436]
MSTRG.12158.1	ENSCHIG00000008107	0.900972	chi-miR-206|miR-1329-x|miR-6519-z|novel-m0310-3p	0.00102306	LRFN5	leucine rich repeat and fibronectin type III domain containing 5 [Source:NCBI gene;Acc:102189717]
MSTRG.12158.1	ENSCHIG00000008758	0.977531	miR-6519-z|novel-m0433-3p	0.0290982	LPCAT1	lysophosphatidylcholine acyltransferase 1 [Source:NCBI gene;Acc:102186907]
MSTRG.12158.1	ENSCHIG00000009239	0.952295	chi-miR-184|miR-1329-x|miR-133-x	0.000365728	CYP24A1	1,25-dihydroxyvitamin D(3) 24-hydroxylase, mitochondrial [Source:NCBI gene;Acc:102178921]
MSTRG.12158.1	ENSCHIG00000011011	0.941793	miR-6516-z|novel-m0122-5p	0.0123374	RIMS1	regulating synaptic membrane exocytosis 1 [Source:NCBI gene;Acc:102184538]
MSTRG.12158.1	ENSCHIG00000011108	0.986855	chi-miR-206|miR-1329-x	0.00635156	RTKN2	rhotekin 2 [Source:NCBI gene;Acc:102174092]
MSTRG.12158.1	ENSCHIG00000014308	0.970374	miR-1247-x|miR-1623-z|miR-6519-z|novel-m0310-3p	0.000123076	SNAI1	snail family transcriptional repressor 1 [Source:NCBI gene;Acc:102172917]
MSTRG.12158.1	ENSCHIG00000015224	0.924958	miR-1623-z|novel-m0425-5p	0.00635156	ESRRA	estrogen related receptor alpha [Source:NCBI gene;Acc:102182570]
MSTRG.12158.1	ENSCHIG00000015877	0.983814	novel-m0122-5p	0.0478469	PPARG	peroxisome proliferator activated receptor gamma [Source:NCBI gene;Acc:100861309]
MSTRG.12158.1	ENSCHIG00000016057	0.986376	miR-1329-x|miR-206-x|novel-m0122-5p	0.000365728	-	BUB1 mitotic checkpoint serine/threonine kinase B [Source:NCBI gene;Acc:102176047]
MSTRG.12158.1	ENSCHIG00000016532	0.989494	chi-miR-184|miR-1329-x|miR-1623-z|miR-6516-z|novel-m0310-3p|novel-m0433-3p	1.01173e-06	DLC1	DLC1 Rho GTPase activating protein [Source:NCBI gene;Acc:102172598]
MSTRG.12158.1	ENSCHIG00000016798	0.981115	miR-1329-x|miR-206-x|miR-6519-z	9.43301e-05	-	protocadherin 9 [Source:NCBI gene;Acc:102175035]
MSTRG.12158.1	ENSCHIG00000017645	0.93124	miR-1623-z|miR-4334-y|novel-m0433-3p	0.000886235	CNTN2	contactin 2 [Source:NCBI gene;Acc:102181324]
MSTRG.12158.1	ENSCHIG00000017740	0.909754	miR-133-x|novel-m0425-5p|novel-m0433-3p	0.000886235	MANEAL	mannosidase endo-alpha like [Source:NCBI gene;Acc:102173525]
MSTRG.12158.1	ENSCHIG00000019061	0.980517	miR-302-y|novel-m0310-3p	0.00218007	UCHL1	ubiquitin C-terminal hydrolase L1 [Source:NCBI gene;Acc:102178714]
MSTRG.12158.1	ENSCHIG00000020706	0.985252	miR-133-x|miR-6516-z|miR-6519-z	0.00291426	HJURP	Holliday junction recognition protein [Source:NCBI gene;Acc:102174269]
MSTRG.12158.1	ENSCHIG00000021090	0.905301	miR-1623-z|miR-6519-z|novel-m0425-5p	0.000365728	SLC9A3	solute carrier family 9 member A3 [Source:NCBI gene;Acc:102184475]
MSTRG.12158.1	ENSCHIG00000022096	0.960549	novel-m0400-5p	0.0478469	SRSF4	serine and arginine rich splicing factor 4 [Source:NCBI gene;Acc:102176083]
MSTRG.12158.1	ENSCHIG00000022106	0.95467	miR-4334-y	0.0478469	ALDH16A1	aldehyde dehydrogenase 16 family member A1 [Source:NCBI gene;Acc:102169617]
MSTRG.12158.1	ENSCHIG00000023343	0.988376	chi-miR-206|miR-206-x|novel-m0122-5p	0.000365728	-	msh homeobox 2 [Source:NCBI gene;Acc:102169797]
MSTRG.12158.1	ENSCHIG00000024020	0.984652	chi-miR-206|miR-206-x|novel-m0122-5p	0.000365728	ALCAM	activated leukocyte cell adhesion molecule [Source:NCBI gene;Acc:102171011]
MSTRG.12158.1	ENSCHIG00000024209	0.992913	miR-1247-x|miR-1623-z	0.0123374	SLC39A7	solute carrier family 39 member 7 [Source:NCBI gene;Acc:102182003]
MSTRG.12158.1	ENSCHIG00000024636	0.965095	miR-1329-x|miR-133-x|miR-1623-z|miR-302-y|miR-4334-y|miR-6516-z|novel-m0400-5p	2.03279e-08	-	seryl-tRNA synthetase 2, mitochondrial [Source:NCBI gene;Acc:102179695]
MSTRG.12158.1	ENSCHIG00000024886	0.98693	miR-1329-x|miR-1623-z|miR-302-y|novel-m0122-5p	5.4432e-05	FGF5	fibroblast growth factor 5 [Source:NCBI gene;Acc:102171226]
MSTRG.12158.1	ENSCHIG00000025298	0.95202	miR-1623-z|miR-4334-y|miR-6519-z|novel-m0433-3p	0.000123076	RIN1	Ras and Rab interactor 1 [Source:NCBI gene;Acc:102177964]
MSTRG.12158.1	ENSCHIG00000025345	0.974464	miR-6516-z	0.0478469	CHEK1	checkpoint kinase 1 [Source:NCBI gene;Acc:102184881]
MSTRG.12158.1	ENSCHIG00000026015	0.915067	miR-133-x|miR-1623-z	0.00635156	KRT78	keratin 78 [Source:NCBI gene;Acc:108633291]
MSTRG.12158.1	ENSCHIG00000026110	0.952162	miR-206-x|novel-m0310-3p|novel-m0425-5p	0.00291426	KCNK1	potassium two pore domain channel subfamily K member 1 [Source:NCBI gene;Acc:102176940]
MSTRG.12158.1	ENSCHIG00000026297	0.934515	miR-1329-x|miR-302-y|miR-4334-y|miR-6519-z|novel-m0122-5p|novel-m0310-3p|novel-m0433-3p	2.03279e-08	NECTIN1	nectin cell adhesion molecule 1 [Source:NCBI gene;Acc:102186231]
MSTRG.12158.1	ENSCHIG00000026654	0.966054	miR-133-x	0.0478469	HMMR	hyaluronan mediated motility receptor [Source:NCBI gene;Acc:102185463]
MSTRG.12158.1	ENSCHIG00000027169	0.926925	miR-1247-x|miR-1623-z|miR-302-y|miR-4334-y|miR-6516-z	7.6255e-06	PDIA5	protein disulfide isomerase family A member 5 [Source:NCBI gene;Acc:102189072]
MSTRG.12158.2	ENSCHIG00000002616	0.991427	miR-133-x|novel-m0231-3p|novel-m0310-3p	0.00200423	TPH2	tryptophan hydroxylase 2 [Source:NCBI gene;Acc:102174722]
MSTRG.12158.2	ENSCHIG00000004827	0.965797	miR-133-x|miR-326-y	0.025283	-	carbonyl reductase [NADPH] 1 [Source:NCBI gene;Acc:108633281]
MSTRG.12158.2	ENSCHIG00000008758	0.980987	miR-6519-z|novel-m0231-3p	0.00893173	LPCAT1	lysophosphatidylcholine acyltransferase 1 [Source:NCBI gene;Acc:102186907]
MSTRG.12158.2	ENSCHIG00000014308	0.965915	miR-1623-z|miR-326-y|miR-6519-z|novel-m0310-3p	8.84239e-06	SNAI1	snail family transcriptional repressor 1 [Source:NCBI gene;Acc:102172917]
MSTRG.12158.2	ENSCHIG00000015224	0.905435	miR-1623-z|miR-326-y|novel-m0425-5p	1.3653e-05	ESRRA	estrogen related receptor alpha [Source:NCBI gene;Acc:102182570]
MSTRG.12158.2	ENSCHIG00000015503	0.968269	miR-326-y|novel-m0231-3p	0.00893173	KRT80	keratin 80 [Source:NCBI gene;Acc:102185152]
MSTRG.12158.2	ENSCHIG00000016057	0.990059	miR-206-x|novel-m0231-3p	0.00367801	-	BUB1 mitotic checkpoint serine/threonine kinase B [Source:NCBI gene;Acc:102176047]
MSTRG.12158.2	ENSCHIG00000016532	0.995707	miR-1623-z|miR-326-y|miR-6516-z|novel-m0310-3p	5.09184e-05	DLC1	DLC1 Rho GTPase activating protein [Source:NCBI gene;Acc:102172598]
MSTRG.12158.2	ENSCHIG00000016798	0.991587	miR-206-x|miR-6519-z	0.00186592	-	protocadherin 9 [Source:NCBI gene;Acc:102175035]
MSTRG.12158.2	ENSCHIG00000017436	0.924871	miR-326-y|novel-m0231-3p	0.000631074	MPO	myeloperoxidase [Source:NCBI gene;Acc:102185772]
MSTRG.12158.2	ENSCHIG00000017645	0.936818	miR-1623-z|miR-326-y	0.00604161	CNTN2	contactin 2 [Source:NCBI gene;Acc:102181324]
MSTRG.12158.2	ENSCHIG00000017941	0.976157	miR-206-x|miR-326-y	0.0123241	IMPDH1	inosine monophosphate dehydrogenase 1 [Source:NCBI gene;Acc:102170200]
MSTRG.12158.2	ENSCHIG00000020706	0.990047	miR-133-x|miR-326-y|miR-6516-z|miR-6519-z	8.84239e-06	HJURP	Holliday junction recognition protein [Source:NCBI gene;Acc:102174269]
MSTRG.12158.2	ENSCHIG00000024636	0.956273	miR-133-x|miR-1623-z|miR-6516-z|novel-m0231-3p	5.09184e-05	-	seryl-tRNA synthetase 2, mitochondrial [Source:NCBI gene;Acc:102179695]
MSTRG.12158.2	ENSCHIG00000025298	0.949922	miR-1623-z|miR-326-y|miR-6519-z	0.000450778	RIN1	Ras and Rab interactor 1 [Source:NCBI gene;Acc:102177964]
MSTRG.12158.2	ENSCHIG00000025345	0.984657	miR-6516-z	0.0263158	CHEK1	checkpoint kinase 1 [Source:NCBI gene;Acc:102184881]
MSTRG.12158.2	ENSCHIG00000026015	0.919034	miR-133-x|miR-1623-z	0.00186592	KRT78	keratin 78 [Source:NCBI gene;Acc:108633291]
MSTRG.12158.2	ENSCHIG00000026110	0.93104	miR-206-x|novel-m0310-3p|novel-m0425-5p	0.000450778	KCNK1	potassium two pore domain channel subfamily K member 1 [Source:NCBI gene;Acc:102176940]
MSTRG.12158.2	ENSCHIG00000026297	0.932964	miR-6519-z|novel-m0310-3p	0.025283	NECTIN1	nectin cell adhesion molecule 1 [Source:NCBI gene;Acc:102186231]
MSTRG.12158.2	ENSCHIG00000026654	0.956791	miR-133-x	0.0263158	HMMR	hyaluronan mediated motility receptor [Source:NCBI gene;Acc:102185463]
MSTRG.12158.2	ENSCHIG00000027169	0.914551	miR-1623-z|miR-6516-z|novel-m0231-3p	0.000710778	PDIA5	protein disulfide isomerase family A member 5 [Source:NCBI gene;Acc:102189072]
MSTRG.12158.3	ENSCHIG00000002616	0.977674	chi-miR-206|miR-1329-x|miR-133-x|novel-m0231-3p	0.000406257	TPH2	tryptophan hydroxylase 2 [Source:NCBI gene;Acc:102174722]
MSTRG.12158.3	ENSCHIG00000004827	0.971212	miR-1329-x|miR-133-x|miR-326-y|novel-m0433-3p	0.000264702	-	carbonyl reductase [NADPH] 1 [Source:NCBI gene;Acc:108633281]
MSTRG.12158.3	ENSCHIG00000008758	0.967133	miR-6519-z|novel-m0231-3p|novel-m0433-3p	0.000862936	LPCAT1	lysophosphatidylcholine acyltransferase 1 [Source:NCBI gene;Acc:102186907]
MSTRG.12158.3	ENSCHIG00000009239	0.964261	miR-1329-x|miR-133-x	0.00789499	CYP24A1	1,25-dihydroxyvitamin D(3) 24-hydroxylase, mitochondrial [Source:NCBI gene;Acc:102178921]
MSTRG.12158.3	ENSCHIG00000010175	0.907447	chi-miR-206|miR-1247-x|miR-133-x|miR-216-x|miR-326-y|miR-6519-z	8.83677e-08	PADI3	peptidyl arginine deiminase 3 [Source:NCBI gene;Acc:102171827]
MSTRG.12158.3	ENSCHIG00000011108	0.955596	chi-miR-206|miR-1329-x	0.00403799	RTKN2	rhotekin 2 [Source:NCBI gene;Acc:102174092]
MSTRG.12158.3	ENSCHIG00000014308	0.971709	miR-1247-x|miR-326-y|miR-6519-z	0.00147463	SNAI1	snail family transcriptional repressor 1 [Source:NCBI gene;Acc:102172917]
MSTRG.12158.3	ENSCHIG00000015224	0.905213	miR-326-y|novel-m0425-5p	0.00403799	ESRRA	estrogen related receptor alpha [Source:NCBI gene;Acc:102182570]
MSTRG.12158.3	ENSCHIG00000015503	0.949396	miR-216-x|miR-326-y|novel-m0231-3p|novel-m0433-3p	2.07745e-05	KRT80	keratin 80 [Source:NCBI gene;Acc:102185152]
MSTRG.12158.3	ENSCHIG00000016057	0.964567	miR-1329-x|miR-206-x|novel-m0231-3p	0.000180996	-	BUB1 mitotic checkpoint serine/threonine kinase B [Source:NCBI gene;Acc:102176047]
MSTRG.12158.3	ENSCHIG00000016532	0.985051	miR-1329-x|miR-326-y|miR-6516-z|novel-m0433-3p	0.000264702	DLC1	DLC1 Rho GTPase activating protein [Source:NCBI gene;Acc:102172598]
MSTRG.12158.3	ENSCHIG00000016798	0.97877	miR-1329-x|miR-206-x|miR-6519-z	4.63376e-05	-	protocadherin 9 [Source:NCBI gene;Acc:102175035]
MSTRG.12158.3	ENSCHIG00000017436	0.918442	miR-326-y|novel-m0231-3p	0.00137689	MPO	myeloperoxidase [Source:NCBI gene;Acc:102185772]
MSTRG.12158.3	ENSCHIG00000017645	0.957333	miR-326-y|miR-4334-y|novel-m0433-3p	0.000441855	CNTN2	contactin 2 [Source:NCBI gene;Acc:102181324]
MSTRG.12158.3	ENSCHIG00000017941	0.962821	miR-206-x|miR-326-y	0.02582	IMPDH1	inosine monophosphate dehydrogenase 1 [Source:NCBI gene;Acc:102170200]
MSTRG.12158.3	ENSCHIG00000020706	0.969403	miR-133-x|miR-326-y|miR-6516-z|miR-6519-z	4.73476e-05	HJURP	Holliday junction recognition protein [Source:NCBI gene;Acc:102174269]
MSTRG.12158.3	ENSCHIG00000021090	0.900421	miR-6519-z|novel-m0425-5p	0.00789499	SLC9A3	solute carrier family 9 member A3 [Source:NCBI gene;Acc:102184475]
MSTRG.12158.3	ENSCHIG00000022106	0.957683	miR-4334-y	0.0382775	ALDH16A1	aldehyde dehydrogenase 16 family member A1 [Source:NCBI gene;Acc:102169617]
MSTRG.12158.3	ENSCHIG00000023089	0.927105	chi-miR-206|miR-133-x|miR-206-x|miR-326-y|miR-4334-y	2.46839e-07	SLC38A3	solute carrier family 38 member 3 [Source:NCBI gene;Acc:102174074]
MSTRG.12158.3	ENSCHIG00000023343	0.979643	chi-miR-206|miR-206-x	0.00789499	-	msh homeobox 2 [Source:NCBI gene;Acc:102169797]
MSTRG.12158.3	ENSCHIG00000024020	0.976213	chi-miR-206|miR-206-x	0.00789499	ALCAM	activated leukocyte cell adhesion molecule [Source:NCBI gene;Acc:102171011]
MSTRG.12158.3	ENSCHIG00000024636	0.954312	miR-1329-x|miR-133-x|miR-4334-y|miR-6516-z|novel-m0231-3p	9.47394e-06	-	seryl-tRNA synthetase 2, mitochondrial [Source:NCBI gene;Acc:102179695]
MSTRG.12158.3	ENSCHIG00000025298	0.96494	miR-326-y|miR-4334-y|miR-6519-z|novel-m0433-3p	4.73476e-05	RIN1	Ras and Rab interactor 1 [Source:NCBI gene;Acc:102177964]
MSTRG.12158.3	ENSCHIG00000025345	0.962985	miR-6516-z	0.0382775	CHEK1	checkpoint kinase 1 [Source:NCBI gene;Acc:102184881]
MSTRG.12158.3	ENSCHIG00000026297	0.953264	miR-1329-x|miR-4334-y|miR-6519-z|novel-m0433-3p	0.000264702	NECTIN1	nectin cell adhesion molecule 1 [Source:NCBI gene;Acc:102186231]
MSTRG.12158.3	ENSCHIG00000026654	0.923746	miR-133-x	0.0382775	HMMR	hyaluronan mediated motility receptor [Source:NCBI gene;Acc:102185463]
MSTRG.12158.3	ENSCHIG00000027169	0.939046	miR-1247-x|miR-4334-y|miR-6516-z|novel-m0231-3p	9.24927e-05	PDIA5	protein disulfide isomerase family A member 5 [Source:NCBI gene;Acc:102189072]
MSTRG.12319.1	ENSCHIG00000015605	0.933199	miR-301-x|miR-4484-z	0.00301907	ARHGAP20	Rho GTPase activating protein 20 [Source:NCBI gene;Acc:102169032]
MSTRG.12319.1	ENSCHIG00000020130	0.917807	novel-m0478-3p|novel-m0479-3p|novel-m0480-5p	0.00194704	-	family with sequence similarity 210 member B [Source:NCBI gene;Acc:102178743]
MSTRG.12319.1	ENSCHIG00000021041	0.919872	miR-301-x|miR-4484-z	0.00152914	CDO1	cysteine dioxygenase type 1 [Source:NCBI gene;Acc:102190230]
MSTRG.1240.2	ENSCHIG00000024864	0.9509	miR-6516-z	0.0238087	DLX2	distal-less homeobox 2 [Source:NCBI gene;Acc:102188447]
MSTRG.12448.1	ENSCHIG00000002743	0.938476	chi-miR-495-3p|miR-1599-z|miR-495-y|miR-665-x	0.00195601	SCARA5	scavenger receptor class A member 5 [Source:NCBI gene;Acc:102189585]
MSTRG.12448.1	ENSCHIG00000012150	0.930139	miR-1599-z|miR-665-x|novel-m0095-5p|novel-m0096-5p|novel-m0138-3p|novel-m0535-5p	0.00577191	MTURN	maturin, neural progenitor differentiation regulator homolog [Source:NCBI gene;Acc:102188652]
MSTRG.12448.1	ENSCHIG00000016328	0.911215	chi-miR-18a-3p|chi-miR-495-3p|miR-1599-z|miR-495-y|miR-541-y|novel-m0146-5p	0.00266238	FAM13A	family with sequence similarity 13 member A [Source:NCBI gene;Acc:102170956]
MSTRG.12448.1	ENSCHIG00000018609	0.914218	chi-miR-18a-3p|miR-3957-x|miR-541-y|miR-665-x|novel-m0138-3p|novel-m0146-5p|novel-m0535-5p	0.000913517	SCAMP5	secretory carrier membrane protein 5 [Source:NCBI gene;Acc:102191182]
MSTRG.12448.1	ENSCHIG00000024217	0.931544	chi-miR-495-3p|miR-3957-x|miR-495-y|miR-541-y|novel-m0146-5p|novel-m0535-5p	0.0070284	OLFML1	olfactomedin like 1 [Source:NCBI gene;Acc:102187879]
MSTRG.12448.1	ENSCHIG00000024426	0.980749	chi-miR-18a-3p|chi-miR-495-3p|miR-495-y|novel-m0095-5p|novel-m0096-5p	0.00208843	CBLB	Cbl proto-oncogene B [Source:NCBI gene;Acc:102186998]
MSTRG.12448.1	ENSCHIG00000024986	0.902033	chi-miR-18a-3p|chi-miR-454-5p|miR-1599-z|miR-3957-x|miR-541-y|novel-m0146-5p	0.004693	TIMP2	TIMP metallopeptidase inhibitor 2 [Source:NCBI gene;Acc:102178107]
MSTRG.12633.2	ENSCHIG00000016050	0.90277	chi-miR-432-3p|miR-301-x|miR-665-x	0.00345371	ADAMTSL3	ADAMTS like 3 [Source:NCBI gene;Acc:102191376]
MSTRG.12634.1	ENSCHIG00000003799	0.940329	miR-4484-z	0.0119617	LRP10	LDL receptor related protein 10 [Source:NCBI gene;Acc:102184064]
MSTRG.12634.1	ENSCHIG00000017707	0.96837	miR-4484-z	0.0119617	-	forkhead box P1 [Source:NCBI gene;Acc:102171383]
MSTRG.12634.1	ENSCHIG00000024211	0.954739	miR-4484-z	0.00717703	NPR3	natriuretic peptide receptor 3 [Source:NCBI gene;Acc:102185687]
MSTRG.12657.1	ENSCHIG00000000205	0.915025	chi-miR-130a-5p|chi-miR-130b-5p|miR-130-x|miR-330-x|novel-m0036-3p|novel-m0168-3p	0.0483314	PALD1	phosphatase domain containing paladin 1 [Source:NCBI gene;Acc:102170488]
MSTRG.12657.1	ENSCHIG00000002460	0.972904	chi-miR-18a-3p|miR-330-x|miR-744-x	0.0300231	USP2	ubiquitin specific peptidase 2 [Source:NCBI gene;Acc:102176627]
MSTRG.12657.1	ENSCHIG00000003296	0.919104	chi-miR-130b-5p|chi-miR-92a-5p|miR-541-y|miR-615-x|miR-744-x|novel-m0010-5p|novel-m0011-3p|novel-m0066-3p|novel-m0078-5p|novel-m0118-5p|novel-m0133-3p|novel-m0146-5p|novel-m0535-5p	0.000884117	FOSB	FosB proto-oncogene, AP-1 transcription factor subunit [Source:NCBI gene;Acc:100860839]
MSTRG.12657.1	ENSCHIG00000006052	0.932512	miR-615-x|novel-m0010-5p|novel-m0011-3p|novel-m0064-3p	0.040652	SCN3B	sodium voltage-gated channel beta subunit 3 [Source:NCBI gene;Acc:102182811]
MSTRG.12657.1	ENSCHIG00000006876	0.985925	chi-miR-18a-3p|chi-miR-92a-5p|miR-541-y|novel-m0099-3p|novel-m0146-5p	0.0152719	OGDH	oxoglutarate dehydrogenase [Source:NCBI gene;Acc:102183291]
MSTRG.12657.1	ENSCHIG00000007169	0.959572	chi-miR-18a-3p|chi-miR-376d|miR-654-y	0.0300231	CELF4	CUGBP Elav-like family member 4 [Source:NCBI gene;Acc:102183284]
MSTRG.12657.1	ENSCHIG00000007908	0.908473	chi-miR-25-5p|chi-miR-493-5p|miR-1197-x|miR-330-x|miR-541-y|novel-m0033-5p|novel-m0118-5p|novel-m0133-3p|novel-m0146-5p	0.00718697	CACNG6	calcium voltage-gated channel auxiliary subunit gamma 6 [Source:NCBI gene;Acc:102176552]
MSTRG.12657.1	ENSCHIG00000008416	0.995621	chi-miR-130b-5p|chi-miR-18a-3p|chi-miR-487a-5p|chi-miR-493-5p|chi-miR-7-5p|chi-miR-92a-5p|miR-1197-x|miR-17-x|miR-23-x|miR-330-x|miR-541-y|miR-615-x|miR-654-y|novel-m0033-5p|novel-m0036-3p|novel-m0064-3p|novel-m0066-3p|novel-m0118-5p|novel-m0133-3p|novel-m0146-5p|novel-m0535-5p	2.09442e-07	DES	desmin [Source:NCBI gene;Acc:102180712]
MSTRG.12657.1	ENSCHIG00000008771	0.972384	chi-let-7b-3p|chi-miR-130b-5p|miR-130-x|miR-410-y	0.00598429	PPP1R3A	protein phosphatase 1 regulatory subunit 3A [Source:NCBI gene;Acc:102183659]
MSTRG.12657.1	ENSCHIG00000009814	0.988783	chi-miR-130b-5p|miR-1197-x|novel-m0036-3p	0.0300231	LDB3	LIM domain binding 3 [Source:NCBI gene;Acc:102188195]
MSTRG.12657.1	ENSCHIG00000010408	0.986065	chi-let-7b-3p|chi-miR-130b-5p|chi-miR-92a-5p|miR-330-x|miR-410-y|miR-654-y|novel-m0036-3p	0.0141686	HJV	hemojuvelin BMP co-receptor [Source:NCBI gene;Acc:102182747]
MSTRG.12657.1	ENSCHIG00000010972	0.995512	chi-miR-487a-5p|chi-miR-493-5p|miR-17-x|miR-330-x|miR-615-x|novel-m0064-3p	0.00391394	CACNG1	calcium voltage-gated channel auxiliary subunit gamma 1 [Source:NCBI gene;Acc:106503290]
MSTRG.12657.1	ENSCHIG00000011075	0.948677	chi-miR-130b-5p|chi-miR-18a-3p|chi-miR-376b-3p|chi-miR-376d|chi-miR-7-5p|miR-17-x|miR-330-x|miR-376-y|miR-541-y|miR-7857-y|novel-m0010-5p|novel-m0011-3p|novel-m0064-3p|novel-m0118-5p|novel-m0146-5p|novel-m0168-3p	0.000152669	PANX1	pannexin 1 [Source:NCBI gene;Acc:102174365]
MSTRG.12657.1	ENSCHIG00000011352	0.937767	chi-miR-18a-3p|chi-miR-7-5p|miR-1197-x|miR-23-x|miR-330-x|novel-m0046-5p|novel-m0168-3p	0.0370145	-	TBC1 domain family member 30 [Source:NCBI gene;Acc:102187840]
MSTRG.12657.1	ENSCHIG00000011584	0.957906	chi-miR-376b-3p|chi-miR-376d|miR-376-y	0.0100298	-	-
MSTRG.12657.1	ENSCHIG00000011768	0.985406	chi-miR-18a-3p|chi-miR-487a-5p|miR-330-x|novel-m0064-3p|novel-m0066-3p|novel-m0118-5p|novel-m0133-3p|novel-m0535-5p	0.0091034	SPOCK2	SPARC (osteonectin), cwcv and kazal like domains proteoglycan 2 [Source:NCBI gene;Acc:102184593]
MSTRG.12657.1	ENSCHIG00000012062	0.987588	chi-miR-130a-5p|chi-miR-18a-3p|chi-miR-25-5p|miR-541-y|miR-615-x|novel-m0066-3p|novel-m0078-5p|novel-m0099-3p|novel-m0133-3p|novel-m0146-5p	0.00817199	MFAP3L	microfibril associated protein 3 like [Source:NCBI gene;Acc:102169590]
MSTRG.12657.1	ENSCHIG00000012197	0.922449	chi-miR-130b-5p|chi-miR-18a-3p|chi-miR-665|miR-23-x|miR-330-x|miR-665-y|novel-m0036-3p|novel-m0064-3p|novel-m0133-3p|novel-m0168-3p	0.00368273	RUBCNL	rubicon like autophagy enhancer [Source:NCBI gene;Acc:102182049]
MSTRG.12657.1	ENSCHIG00000012226	0.976468	chi-let-7b-3p|chi-miR-130a-5p|chi-miR-376b-3p|chi-miR-376d|chi-miR-487a-3p|chi-miR-487a-5p|miR-17-x|miR-376-y|miR-654-y|novel-m0124-3p	0.00978226	KIF5C	kinesin family member 5C [Source:NCBI gene;Acc:102188541]
MSTRG.12657.1	ENSCHIG00000012230	0.958866	chi-miR-376b-3p|chi-miR-376d|chi-miR-493-5p|miR-376-y|miR-7857-y|novel-m0033-5p|novel-m0066-3p|novel-m0118-5p	0.0330468	ROBO2	roundabout guidance receptor 2 [Source:NCBI gene;Acc:102182257]
MSTRG.12657.1	ENSCHIG00000012437	0.932728	chi-miR-18a-3p|chi-miR-376b-3p|chi-miR-376d|chi-miR-92a-5p|miR-1197-x|miR-23-x|miR-330-x|miR-376-y|miR-7857-y|novel-m0066-3p|novel-m0146-5p	9.80826e-06	SLC6A1	solute carrier family 6 member 1 [Source:NCBI gene;Acc:102188363]
MSTRG.12657.1	ENSCHIG00000012603	0.955735	chi-miR-92a-5p|miR-330-x|miR-541-y|miR-615-x|miR-744-x|novel-m0046-5p|novel-m0064-3p|novel-m0099-3p|novel-m0118-5p|novel-m0146-5p|novel-m0169-5p|novel-m0535-5p	1.7762e-05	FAM78A	family with sequence similarity 78 member A [Source:NCBI gene;Acc:102185474]
MSTRG.12657.1	ENSCHIG00000013596	0.964743	chi-miR-18a-3p|chi-miR-7-5p|chi-miR-92a-5p|miR-615-x|miR-7857-y|novel-m0036-3p|novel-m0064-3p|novel-m0099-3p|novel-m0118-5p|novel-m0133-3p|novel-m0325-5p|novel-m0326-3p|novel-m0535-5p	2.53359e-05	SLC6A12	sodium- and chloride-dependent betaine transporter [Source:NCBI gene;Acc:102172245]
MSTRG.12657.1	ENSCHIG00000013597	0.972029	chi-miR-130a-5p|chi-miR-130b-5p|chi-miR-493-5p|miR-130-x|miR-17-x|miR-541-y|miR-744-x|novel-m0064-3p|novel-m0118-5p|novel-m0133-3p|novel-m0146-5p|novel-m0169-5p|novel-m0325-5p|novel-m0326-3p	7.51659e-05	JCAD	junctional cadherin 5 associated [Source:NCBI gene;Acc:102187960]
MSTRG.12657.1	ENSCHIG00000013831	0.924931	chi-miR-130b-5p|chi-miR-376b-3p|chi-miR-376d|miR-1197-x|miR-130-x|miR-17-x|miR-23-x|miR-330-x|novel-m0064-3p|novel-m0066-3p|novel-m0078-5p|novel-m0124-3p|novel-m0133-3p|novel-m0325-5p|novel-m0326-3p	0.0025468	DTNA	dystrobrevin alpha [Source:NCBI gene;Acc:102177114]
MSTRG.12657.1	ENSCHIG00000014039	0.955965	chi-miR-130a-5p|chi-miR-18a-3p|miR-541-y|novel-m0064-3p|novel-m0118-5p|novel-m0133-3p|novel-m0146-5p|novel-m0168-3p|novel-m0325-5p|novel-m0326-3p	0.00295245	PTPRN	protein tyrosine phosphatase receptor type N [Source:NCBI gene;Acc:102179143]
MSTRG.12657.1	ENSCHIG00000014088	0.983368	chi-miR-130b-5p|chi-miR-487a-5p|chi-miR-493-5p|chi-miR-7-5p|miR-541-y|miR-615-x|novel-m0036-3p|novel-m0133-3p|novel-m0168-3p	0.00465253	CRYAB	crystallin alpha B [Source:NCBI gene;Acc:102171725]
MSTRG.12657.1	ENSCHIG00000014253	0.939348	chi-let-7b-3p|chi-miR-130a-5p|chi-miR-130b-5p|chi-miR-18a-3p|chi-miR-7-5p|miR-1197-x|miR-330-x|miR-744-x|miR-7857-y|novel-m0036-3p|novel-m0066-3p|novel-m0118-5p|novel-m0133-3p|novel-m0168-3p	8.19612e-06	-	chromosome 3 C1orf226 homolog [Source:NCBI gene;Acc:102181452]
MSTRG.12657.1	ENSCHIG00000014279	0.910204	chi-let-7b-3p|chi-miR-130a-5p|chi-miR-487a-3p|chi-miR-487a-5p|chi-miR-493-5p|chi-miR-665|miR-1197-x|miR-330-x|miR-541-y|miR-665-y|novel-m0033-5p|novel-m0146-5p|novel-m0535-5p	6.73292e-05	ASB5	ankyrin repeat and SOCS box containing 5 [Source:NCBI gene;Acc:102189371]
MSTRG.12657.1	ENSCHIG00000014950	0.971948	chi-let-7b-3p|chi-miR-25-5p|chi-miR-487a-5p|chi-miR-665|miR-17-x|miR-330-x|miR-665-y|novel-m0124-3p|novel-m0133-3p|novel-m0168-3p|novel-m0535-5p	0.0403611	SPTBN1	spectrin beta, non-erythrocytic 1 [Source:NCBI gene;Acc:102185661]
MSTRG.12657.1	ENSCHIG00000015146	0.997996	chi-miR-92a-5p|miR-330-x|novel-m0124-3p|novel-m0169-5p	0.00598429	MYL4	myosin light chain 4 [Source:NCBI gene;Acc:102168763]
MSTRG.12657.1	ENSCHIG00000015211	0.973365	chi-miR-18a-3p|miR-615-x|novel-m0066-3p|novel-m0118-5p|novel-m0133-3p	0.00517683	KIAA0895L	KIAA0895 like [Source:NCBI gene;Acc:102176817]
MSTRG.12657.1	ENSCHIG00000015392	0.971232	chi-miR-130b-5p|chi-miR-376b-3p|chi-miR-376d|miR-376-y|miR-615-x|novel-m0066-3p|novel-m0133-3p|novel-m0168-3p	0.0330468	FGR	FGR proto-oncogene, Src family tyrosine kinase [Source:NCBI gene;Acc:102177575]
MSTRG.12657.1	ENSCHIG00000015638	0.986526	chi-miR-487a-5p|chi-miR-92a-5p|miR-1197-x|novel-m0066-3p|novel-m0168-3p	0.000512051	HSPB8	heat shock protein family B (small) member 8 [Source:NCBI gene;Acc:102182717]
MSTRG.12657.1	ENSCHIG00000016253	0.921233	chi-miR-18a-3p|chi-miR-487a-5p|chi-miR-665|chi-miR-92a-5p|miR-1197-x|miR-23-x|miR-330-x|miR-665-y|novel-m0066-3p	0.0497857	BEST3	bestrophin 3 [Source:NCBI gene;Acc:102169648]
MSTRG.12657.1	ENSCHIG00000016620	0.981444	chi-miR-18a-3p|miR-330-x|miR-615-x|miR-744-x|novel-m0066-3p|novel-m0146-5p	0.00766007	GRIP2	glutamate receptor interacting protein 2 [Source:NCBI gene;Acc:108633372]
MSTRG.12657.1	ENSCHIG00000016948	0.99246	chi-let-7b-3p|chi-miR-130a-5p|chi-miR-493-5p|chi-miR-7-5p|miR-23-x|miR-410-y|novel-m0064-3p|novel-m0066-3p|novel-m0168-3p|novel-m0325-5p|novel-m0326-3p	0.0318116	EGLN3	egl-9 family hypoxia inducible factor 3 [Source:NCBI gene;Acc:102179524]
MSTRG.12657.1	ENSCHIG00000017316	0.995974	chi-miR-130a-5p|chi-miR-130b-5p|chi-miR-25-5p|chi-miR-487a-3p|chi-miR-493-5p|chi-miR-665|miR-541-y|miR-665-y|novel-m0046-5p|novel-m0066-3p|novel-m0146-5p	0.000300687	LPAR3	lysophosphatidic acid receptor 3 [Source:NCBI gene;Acc:102186820]
MSTRG.12657.1	ENSCHIG00000017530	0.94069	chi-miR-665|chi-miR-7-5p|miR-541-y|miR-665-y|novel-m0118-5p|novel-m0146-5p|novel-m0535-5p	0.000352946	GAB2	GRB2 associated binding protein 2 [Source:NCBI gene;Acc:102177137]
MSTRG.12657.1	ENSCHIG00000018339	0.978236	chi-miR-130a-5p|chi-miR-487a-5p|chi-miR-7-5p|chi-miR-92a-5p|miR-1197-x|miR-17-x|miR-23-x|miR-330-x|novel-m0064-3p|novel-m0118-5p|novel-m0325-5p|novel-m0326-3p|novel-m0535-5p	0.00407319	DPYSL3	dihydropyrimidinase like 3 [Source:NCBI gene;Acc:102172059]
MSTRG.12657.1	ENSCHIG00000018472	0.965447	chi-miR-18a-3p|chi-miR-493-5p|miR-1197-x|miR-23-x|miR-330-x|miR-541-y|novel-m0066-3p|novel-m0133-3p|novel-m0146-5p|novel-m0325-5p|novel-m0326-3p|novel-m0535-5p	0.013962	-	-
MSTRG.12657.1	ENSCHIG00000018758	0.94855	chi-miR-130a-5p|chi-miR-18a-3p|chi-miR-7-5p|chi-miR-92a-5p|miR-330-x|miR-541-y|novel-m0033-5p|novel-m0066-3p|novel-m0146-5p|novel-m0168-3p	0.00455152	ASB15	ankyrin repeat and SOCS box containing 15 [Source:NCBI gene;Acc:102188190]
MSTRG.12657.1	ENSCHIG00000019000	0.974043	chi-miR-18a-3p|chi-miR-493-5p|chi-miR-92a-5p|miR-330-x|miR-541-y|novel-m0133-3p|novel-m0146-5p|novel-m0168-3p	0.0167215	DUSP26	dual specificity phosphatase 26 [Source:NCBI gene;Acc:102176938]
MSTRG.12657.1	ENSCHIG00000019148	0.982558	chi-miR-25-5p|chi-miR-487a-3p|chi-miR-92a-5p|miR-330-x|novel-m0066-3p	0.0266332	CALB2	calbindin 2 [Source:NCBI gene;Acc:102182721]
MSTRG.12657.1	ENSCHIG00000019785	0.982007	chi-miR-25-5p|chi-miR-376d|chi-miR-493-5p|miR-1197-x|miR-654-y|novel-m0066-3p|novel-m0118-5p|novel-m0325-5p|novel-m0326-3p	0.00048464	TNFSF4	TNF superfamily member 4 [Source:NCBI gene;Acc:102179308]
MSTRG.12657.1	ENSCHIG00000020738	0.984527	chi-miR-487a-5p|chi-miR-493-5p|miR-330-x|miR-615-x|miR-7857-y|novel-m0099-3p|novel-m0133-3p|novel-m0325-5p|novel-m0326-3p|novel-m0535-5p	0.00557665	FGF9	fibroblast growth factor 9 [Source:NCBI gene;Acc:102169602]
MSTRG.12657.1	ENSCHIG00000020787	0.940112	chi-miR-25-5p|chi-miR-487a-5p|chi-miR-493-5p|chi-miR-7-5p|miR-1197-x|miR-541-y|miR-7857-y|novel-m0066-3p|novel-m0078-5p|novel-m0118-5p|novel-m0146-5p|novel-m0168-3p	0.000257022	DLL1	delta like canonical Notch ligand 1 [Source:NCBI gene;Acc:102182594]
MSTRG.12657.1	ENSCHIG00000020806	0.916519	chi-miR-130a-5p|chi-miR-130b-5p|chi-miR-18a-3p|chi-miR-665|miR-376-y|miR-541-y|miR-665-y|novel-m0146-5p	0.0238977	CSNK2A2	casein kinase 2 alpha 2 [Source:NCBI gene;Acc:102174419]
MSTRG.12657.1	ENSCHIG00000020817	0.90873	chi-miR-130a-5p|chi-miR-487a-3p|chi-miR-7-5p|miR-1197-x|miR-541-y|novel-m0010-5p|novel-m0011-3p|novel-m0146-5p|novel-m0168-3p|novel-m0325-5p|novel-m0326-3p|novel-m0535-5p	0.00387284	MB21D2	Mab-21 domain containing 2 [Source:NCBI gene;Acc:102177752]
MSTRG.12657.1	ENSCHIG00000020852	0.954517	chi-miR-130b-5p|chi-miR-18a-3p|miR-330-x|novel-m0066-3p|novel-m0146-5p	0.0152719	-	phosphodiesterase 4C [Source:NCBI gene;Acc:102171320]
MSTRG.12657.1	ENSCHIG00000021003	0.98561	chi-miR-130a-5p|chi-miR-7-5p|miR-654-y|miR-7857-y|novel-m0118-5p|novel-m0133-3p	0.0334458	GAD2	glutamate decarboxylase 2 [Source:NCBI gene;Acc:102178638]
MSTRG.12657.1	ENSCHIG00000021331	0.997835	chi-miR-18a-3p|miR-330-x|novel-m0064-3p|novel-m0325-5p|novel-m0326-3p	0.0204346	MYOG	myogenin [Source:NCBI gene;Acc:100861395]
MSTRG.12657.1	ENSCHIG00000022272	0.980106	chi-miR-92a-5p|miR-17-x|miR-615-x|novel-m0118-5p|novel-m0325-5p|novel-m0326-3p|novel-m0535-5p	0.00383197	FBLN7	fibulin 7 [Source:NCBI gene;Acc:102170326]
MSTRG.12657.1	ENSCHIG00000022646	0.99562	chi-miR-25-5p|miR-1197-x|novel-m0036-3p|novel-m0066-3p|novel-m0118-5p	0.00773653	KCNC4	potassium voltage-gated channel subfamily C member 4 [Source:NCBI gene;Acc:102184215]
MSTRG.12657.1	ENSCHIG00000022728	0.995665	chi-miR-18a-3p|chi-miR-25-5p|chi-miR-493-5p|chi-miR-7-5p|miR-1197-x|miR-744-x|miR-7857-y|novel-m0036-3p|novel-m0118-5p|novel-m0169-5p|novel-m0325-5p|novel-m0326-3p|novel-m0535-5p	0.000884117	ESRRB	estrogen related receptor beta [Source:NCBI gene;Acc:102176243]
MSTRG.12657.1	ENSCHIG00000022767	0.993362	chi-miR-130a-5p|chi-miR-18a-3p|chi-miR-487a-5p|chi-miR-665|chi-miR-92a-5p|miR-330-x|miR-615-x|miR-654-y|miR-665-y|miR-7857-y|novel-m0046-5p|novel-m0064-3p|novel-m0124-3p|novel-m0133-3p|novel-m0168-3p|novel-m0169-5p	7.58811e-05	DCLK1	doublecortin like kinase 1 [Source:NCBI gene;Acc:102176803]
MSTRG.12657.1	ENSCHIG00000022780	0.917649	chi-miR-130b-5p|chi-miR-376b-3p|chi-miR-376d|chi-miR-487a-3p|chi-miR-493-5p|miR-1197-x|miR-130-x|miR-330-x|miR-376-y|novel-m0064-3p|novel-m0118-5p|novel-m0133-3p	0.00387284	PKIA	cAMP-dependent protein kinase inhibitor alpha [Source:NCBI gene;Acc:102176903]
MSTRG.12657.1	ENSCHIG00000023908	0.946321	chi-miR-130a-5p|chi-miR-487a-5p|chi-miR-7-5p|miR-330-x|miR-541-y|novel-m0010-5p|novel-m0011-3p|novel-m0146-5p|novel-m0535-5p	0.00718697	EPB41L3	erythrocyte membrane protein band 4.1 like 3 [Source:NCBI gene;Acc:102172400]
MSTRG.12657.1	ENSCHIG00000024116	0.90583	chi-miR-18a-3p|novel-m0010-5p|novel-m0011-3p|novel-m0118-5p|novel-m0133-3p|novel-m0325-5p|novel-m0326-3p	0.0370145	NFATC4	nuclear factor of activated T cells 4 [Source:NCBI gene;Acc:102184725]
MSTRG.12657.1	ENSCHIG00000024365	0.919863	chi-miR-130b-5p|chi-miR-18a-3p|chi-miR-487a-5p|chi-miR-7-5p|miR-130-x|miR-17-x|novel-m0064-3p|novel-m0099-3p|novel-m0133-3p	0.00465253	RASL11B	RAS like family 11 member B [Source:NCBI gene;Acc:102170404]
MSTRG.12657.1	ENSCHIG00000024434	0.989335	chi-miR-130a-5p|chi-miR-25-5p|chi-miR-665|chi-miR-7-5p|miR-665-y|novel-m0010-5p|novel-m0011-3p|novel-m0036-3p|novel-m0064-3p|novel-m0066-3p|novel-m0078-5p|novel-m0099-3p|novel-m0325-5p|novel-m0326-3p|novel-m0535-5p	3.30115e-07	ALPK2	alpha kinase 2 [Source:NCBI gene;Acc:102173250]
MSTRG.12657.1	ENSCHIG00000025555	0.940854	chi-miR-18a-3p|chi-miR-25-5p|chi-miR-665|miR-23-x|miR-615-x|miR-665-y|novel-m0064-3p|novel-m0099-3p|novel-m0118-5p|novel-m0124-3p|novel-m0133-3p|novel-m0169-5p|novel-m0535-5p	3.6736e-06	GRASP	general receptor for phosphoinositides 1 associated scaffold protein [Source:NCBI gene;Acc:102185717]
MSTRG.12657.1	ENSCHIG00000025570	0.98663	chi-let-7b-3p|chi-miR-130a-5p|chi-miR-130b-5p|miR-1197-x|miR-615-x|novel-m0010-5p|novel-m0011-3p|novel-m0066-3p|novel-m0118-5p|novel-m0133-3p	0.0116287	INKA2	inka box actin regulator 2 [Source:NCBI gene;Acc:102176483]
MSTRG.12657.1	ENSCHIG00000025796	0.995344	chi-miR-130a-5p|miR-541-y|novel-m0064-3p|novel-m0146-5p	0.0305241	-	heat shock protein family B (small) member 2 [Source:NCBI gene;Acc:102175970]
MSTRG.12657.1	ENSCHIG00000025878	0.993199	miR-541-y|novel-m0010-5p|novel-m0011-3p|novel-m0066-3p|novel-m0099-3p|novel-m0118-5p|novel-m0133-3p|novel-m0169-5p|novel-m0535-5p	0.00368319	ARHGDIG	Rho GDP dissociation inhibitor gamma [Source:NCBI gene;Acc:102169819]
MSTRG.12657.1	ENSCHIG00000026101	0.917811	chi-miR-130b-5p|chi-miR-487a-3p|miR-130-x|miR-17-x|miR-541-y|miR-615-x|novel-m0046-5p|novel-m0146-5p	0.0238977	NCKAP5	NCK associated protein 5 [Source:NCBI gene;Acc:102175445]
MSTRG.12657.1	ENSCHIG00000026695	0.996748	chi-let-7b-3p|chi-miR-25-5p|miR-615-x|novel-m0325-5p|novel-m0326-3p|novel-m0535-5p	0.0010813	RXRG	retinoid X receptor gamma [Source:NCBI gene;Acc:102170009]
MSTRG.12657.1	ENSCHIG00000027176	0.983344	chi-miR-18a-3p|chi-miR-493-5p|chi-miR-665|chi-miR-7-5p|miR-1197-x|miR-330-x|miR-541-y|miR-665-y|novel-m0064-3p|novel-m0099-3p|novel-m0133-3p|novel-m0146-5p|novel-m0169-5p|novel-m0325-5p|novel-m0326-3p|novel-m0535-5p	7.58811e-05	OLFML2B	olfactomedin like 2B [Source:NCBI gene;Acc:102182842]
MSTRG.127.1	ENSCHIG00000000138	0.958569	novel-m0478-3p|novel-m0479-3p|novel-m0480-5p	3.29787e-06	ZNF521	zinc finger protein 521 [Source:NCBI gene;Acc:102188552]
MSTRG.127.1	ENSCHIG00000004522	0.956237	novel-m0478-3p|novel-m0479-3p|novel-m0480-5p	6.58377e-06	PCSK5	proprotein convertase subtilisin/kexin type 5 [Source:NCBI gene;Acc:102187133]
MSTRG.127.1	ENSCHIG00000006583	0.917204	novel-m0478-3p|novel-m0479-3p|novel-m0480-5p	3.92155e-05	KIAA0513	KIAA0513 ortholog [Source:NCBI gene;Acc:102183092]
MSTRG.127.1	ENSCHIG00000011235	0.93512	novel-m0478-3p|novel-m0479-3p|novel-m0480-5p	1.15007e-05	SORT1	sortilin 1 [Source:NCBI gene;Acc:102170013]
MSTRG.127.1	ENSCHIG00000011286	0.911977	novel-m0478-3p|novel-m0479-3p|novel-m0480-5p	5.38226e-05	DHRS12	dehydrogenase/reductase 12 [Source:NCBI gene;Acc:102183247]
MSTRG.127.1	ENSCHIG00000011323	0.97552	novel-m0478-3p|novel-m0479-3p|novel-m0480-5p	1.32154e-06	PKDCC	protein kinase domain containing, cytoplasmic [Source:NCBI gene;Acc:102177986]
MSTRG.127.1	ENSCHIG00000013060	0.921005	novel-m0478-3p|novel-m0479-3p|novel-m0480-5p	9.29504e-05	SNCAIP	synuclein alpha interacting protein [Source:NCBI gene;Acc:102168341]
MSTRG.127.1	ENSCHIG00000013168	0.947167	novel-m0478-3p|novel-m0479-3p|novel-m0480-5p	7.16319e-05	SLC9A9	solute carrier family 9 member A9 [Source:NCBI gene;Acc:102176830]
MSTRG.127.1	ENSCHIG00000013189	0.970111	novel-m0478-3p|novel-m0479-3p|novel-m0480-5p	0.000147331	CAMK2N1	calcium/calmodulin dependent protein kinase II inhibitor 1 [Source:NCBI gene;Acc:106503579]
MSTRG.127.1	ENSCHIG00000013856	0.97365	novel-m0478-3p|novel-m0479-3p|novel-m0480-5p	1.83676e-05	C1QL1	complement C1q like 1 [Source:NCBI gene;Acc:102190353]
MSTRG.127.1	ENSCHIG00000013947	0.914695	novel-m0478-3p|novel-m0479-3p|novel-m0480-5p	5.38226e-05	SH3BP4	SH3 domain binding protein 4 [Source:NCBI gene;Acc:102168233]
MSTRG.127.1	ENSCHIG00000016479	0.902476	novel-m0327-5p|novel-m0478-3p|novel-m0479-3p|novel-m0480-5p	1.00491e-07	RPS6KA2	ribosomal protein S6 kinase A2 [Source:NCBI gene;Acc:102174475]
MSTRG.127.1	ENSCHIG00000017004	0.975983	novel-m0478-3p|novel-m0479-3p|novel-m0480-5p	1.15007e-05	MAN1C1	mannosidase alpha class 1C member 1 [Source:NCBI gene;Acc:102182552]
MSTRG.127.1	ENSCHIG00000017691	0.94463	novel-m0478-3p|novel-m0479-3p|novel-m0480-5p	2.75011e-05	KAZN	kazrin, periplakin interacting protein [Source:NCBI gene;Acc:102175785]
MSTRG.127.1	ENSCHIG00000018500	0.972305	novel-m0478-3p|novel-m0479-3p|novel-m0480-5p	1.15007e-05	-	BEN domain containing 7 [Source:NCBI gene;Acc:102174314]
MSTRG.127.1	ENSCHIG00000019881	0.924309	novel-m0478-3p|novel-m0479-3p|novel-m0480-5p	7.16319e-05	RIC3	RIC3 acetylcholine receptor chaperone [Source:NCBI gene;Acc:102184169]
MSTRG.127.1	ENSCHIG00000022151	0.95952	novel-m0478-3p|novel-m0479-3p|novel-m0480-5p	3.29787e-06	CYP11A1	cholesterol side-chain cleavage enzyme, mitochondrial-like [Source:NCBI gene;Acc:102173131]
MSTRG.127.1	ENSCHIG00000023389	0.975078	novel-m0478-3p|novel-m0479-3p|novel-m0480-5p	1.32154e-06	RHOBTB3	Rho related BTB domain containing 3 [Source:NCBI gene;Acc:102174935]
MSTRG.127.1	ENSCHIG00000025288	0.959083	novel-m0478-3p|novel-m0479-3p|novel-m0480-5p	2.75011e-05	RAB15	RAB15, member RAS oncogene family [Source:NCBI gene;Acc:102189215]
MSTRG.127.1	ENSCHIG00000025688	0.943531	novel-m0478-3p|novel-m0479-3p|novel-m0480-5p	2.75011e-05	MST1R	macrophage stimulating 1 receptor [Source:NCBI gene;Acc:102175906]
MSTRG.127.1	ENSCHIG00000026647	0.925769	novel-m0327-5p	0.0471618	ZNF608	zinc finger protein 608 [Source:NCBI gene;Acc:102188669]
MSTRG.127.1	ENSCHIG00000026829	0.917471	novel-m0478-3p|novel-m0479-3p|novel-m0480-5p	6.58377e-06	LIPC	lipase C, hepatic type [Source:NCBI gene;Acc:102181127]
MSTRG.1273.2	ENSCHIG00000005289	0.924779	chi-miR-487a-5p|miR-410-y|novel-m0065-3p|novel-m0068-5p	0.0436884	PLEKHA1	pleckstrin homology domain containing A1 [Source:NCBI gene;Acc:102173713]
MSTRG.1273.2	ENSCHIG00000007627	0.956923	chi-miR-487a-5p|chi-miR-487b-5p|chi-miR-671-5p|miR-671-x|novel-m0248-5p	0.00171584	TMEM117	transmembrane protein 117 [Source:NCBI gene;Acc:102170670]
MSTRG.1273.2	ENSCHIG00000009793	0.911494	chi-miR-487a-5p|chi-miR-487b-5p|chi-miR-671-5p|chi-miR-92a-5p|miR-671-x|novel-m0065-3p|novel-m0248-5p	0.00395492	MYOD1	myogenic differentiation 1 [Source:NCBI gene;Acc:108637637]
MSTRG.1273.2	ENSCHIG00000010160	0.925803	chi-miR-487a-5p|chi-miR-543-5p|chi-miR-671-5p|miR-671-x|novel-m0068-5p|novel-m0248-5p	0.0332778	JAM3	junctional adhesion molecule 3 [Source:NCBI gene;Acc:102189583]
MSTRG.1273.2	ENSCHIG00000011075	0.913044	chi-miR-487b-5p|chi-miR-671-5p|miR-671-x|novel-m0238-3p|novel-m0248-5p|novel-m0317-5p	0.0185505	PANX1	pannexin 1 [Source:NCBI gene;Acc:102174365]
MSTRG.1273.2	ENSCHIG00000011289	0.935225	chi-miR-671-5p|chi-miR-92a-5p|miR-671-x|novel-m0065-3p|novel-m0068-5p	0.0223899	DUSP4	dual specificity phosphatase 4 [Source:NCBI gene;Acc:102174186]
MSTRG.1273.2	ENSCHIG00000017325	0.918539	chi-let-7c-3p|chi-miR-671-5p|chi-miR-92a-5p|miR-19-y|miR-671-x|novel-m0065-3p|novel-m0068-5p|novel-m0248-5p	0.00030628	PTPRD	protein tyrosine phosphatase receptor type D [Source:NCBI gene;Acc:102174567]
MSTRG.1273.2	ENSCHIG00000019166	0.916968	chi-miR-16b-3p|chi-miR-543-5p|chi-miR-671-5p|miR-671-x	0.000595157	CRABP1	cellular retinoic acid binding protein 1 [Source:NCBI gene;Acc:102182914]
MSTRG.1273.2	ENSCHIG00000023170	0.929802	chi-miR-487a-5p|chi-miR-671-5p|chi-miR-92a-5p|miR-671-x|novel-m0065-3p|novel-m0068-5p	0.00133506	SLC22A17	solute carrier family 22 member 17 [Source:NCBI gene;Acc:102182411]
MSTRG.1273.2	ENSCHIG00000023586	0.972109	chi-miR-543-5p|chi-miR-671-5p|chi-miR-92a-5p|miR-671-x|novel-m0065-3p	0.0340689	VDR	vitamin D receptor [Source:NCBI gene;Acc:102177594]
MSTRG.1273.2	ENSCHIG00000024217	0.907328	chi-miR-487a-5p|chi-miR-543-5p|chi-miR-671-5p|miR-671-x|novel-m0068-5p	0.0426945	OLFML1	olfactomedin like 1 [Source:NCBI gene;Acc:102187879]
MSTRG.1273.2	ENSCHIG00000024426	0.962363	chi-miR-543-5p|chi-miR-671-5p|miR-19-y|miR-671-x	0.019047	CBLB	Cbl proto-oncogene B [Source:NCBI gene;Acc:102186998]
MSTRG.1273.2	ENSCHIG00000026101	0.914867	chi-let-7c-3p|chi-miR-487b-5p|miR-19-y|novel-m0238-3p|novel-m0248-5p	0.00686981	NCKAP5	NCK associated protein 5 [Source:NCBI gene;Acc:102175445]
MSTRG.12833.2	ENSCHIG00000008107	0.931753	miR-6519-z|novel-m0310-3p	0.00604161	LRFN5	leucine rich repeat and fibronectin type III domain containing 5 [Source:NCBI gene;Acc:102189717]
MSTRG.12833.2	ENSCHIG00000011883	0.917089	chi-miR-24-5p	0.0119617	EDN1	endothelin 1 [Source:NCBI gene;Acc:102175912]
MSTRG.12833.2	ENSCHIG00000012103	0.920156	miR-6519-z	0.0471618	C15orf39	chromosome 21 C15orf39 homolog [Source:NCBI gene;Acc:102168210]
MSTRG.12833.2	ENSCHIG00000014308	0.960712	miR-326-y|miR-6519-z|novel-m0310-3p	2.85435e-05	SNAI1	snail family transcriptional repressor 1 [Source:NCBI gene;Acc:102172917]
MSTRG.12833.2	ENSCHIG00000015224	0.925471	miR-326-y	0.0355418	ESRRA	estrogen related receptor alpha [Source:NCBI gene;Acc:102182570]
MSTRG.12833.2	ENSCHIG00000015653	0.938582	miR-6519-z	0.0238087	FAM78B	family with sequence similarity 78 member B [Source:NCBI gene;Acc:102191286]
MSTRG.12833.2	ENSCHIG00000016532	0.953891	chi-miR-24-5p|miR-326-y|novel-m0310-3p	9.67972e-05	DLC1	DLC1 Rho GTPase activating protein [Source:NCBI gene;Acc:102172598]
MSTRG.12833.2	ENSCHIG00000016798	0.929932	miR-6519-z	0.0355418	-	protocadherin 9 [Source:NCBI gene;Acc:102175035]
MSTRG.12833.2	ENSCHIG00000017436	0.966286	miR-326-y	0.0238087	MPO	myeloperoxidase [Source:NCBI gene;Acc:102185772]
MSTRG.12833.2	ENSCHIG00000019061	0.973016	miR-302-y|novel-m0310-3p	0.000114741	UCHL1	ubiquitin C-terminal hydrolase L1 [Source:NCBI gene;Acc:102178714]
MSTRG.12833.2	ENSCHIG00000019419	0.955727	miR-326-y	0.0471618	OSGIN1	oxidative stress induced growth inhibitor 1 [Source:NCBI gene;Acc:102181147]
MSTRG.12833.2	ENSCHIG00000020706	0.919961	miR-326-y|miR-6519-z	0.00235205	HJURP	Holliday junction recognition protein [Source:NCBI gene;Acc:102174269]
MSTRG.12833.2	ENSCHIG00000021090	0.965858	miR-6519-z	0.0471618	SLC9A3	solute carrier family 9 member A3 [Source:NCBI gene;Acc:102184475]
MSTRG.12833.2	ENSCHIG00000023122	0.964051	chi-miR-24-5p|miR-326-y|novel-m0310-3p	0.000132609	NTRK2	neurotrophic receptor tyrosine kinase 2 [Source:NCBI gene;Acc:102180223]
MSTRG.12833.2	ENSCHIG00000024636	0.981914	chi-miR-24-5p|miR-302-y	0.00496725	-	seryl-tRNA synthetase 2, mitochondrial [Source:NCBI gene;Acc:102179695]
MSTRG.12833.2	ENSCHIG00000024833	0.938097	miR-302-y|miR-326-y	0.00113092	GLRB	glycine receptor beta [Source:NCBI gene;Acc:102168661]
MSTRG.12833.2	ENSCHIG00000025298	0.94376	miR-326-y|miR-6519-z	0.00235205	RIN1	Ras and Rab interactor 1 [Source:NCBI gene;Acc:102177964]
MSTRG.12833.2	ENSCHIG00000026297	0.964487	miR-302-y|miR-6519-z|novel-m0310-3p	9.67972e-05	NECTIN1	nectin cell adhesion molecule 1 [Source:NCBI gene;Acc:102186231]
MSTRG.12844.1	ENSCHIG00000003799	0.908885	miR-6121-y	0.0471618	LRP10	LDL receptor related protein 10 [Source:NCBI gene;Acc:102184064]
MSTRG.12844.1	ENSCHIG00000005813	0.935168	miR-6121-y	0.0285019	VSIR	V-set immunoregulatory receptor [Source:NCBI gene;Acc:102175186]
MSTRG.12844.1	ENSCHIG00000013048	0.974825	miR-6121-y|novel-m0533-3p	0.000205871	WT1	WT1 transcription factor [Source:NCBI gene;Acc:102180242]
MSTRG.12844.1	ENSCHIG00000016540	0.903521	miR-203-y	0.0190699	SLC38A4	solute carrier family 38 member 4 [Source:NCBI gene;Acc:102190298]
MSTRG.12844.1	ENSCHIG00000016780	0.959174	miR-6121-y	0.0285019	CALCOCO1	calcium binding and coiled-coil domain 1 [Source:NCBI gene;Acc:102179072]
MSTRG.12844.1	ENSCHIG00000016853	0.9698	novel-m0533-3p	0.0285019	GSTA4	glutathione S-transferase A4 [Source:NCBI gene;Acc:102175171]
MSTRG.12844.1	ENSCHIG00000017004	0.958552	chi-miR-2332|miR-203-y	0.00142265	MAN1C1	mannosidase alpha class 1C member 1 [Source:NCBI gene;Acc:102182552]
MSTRG.12844.1	ENSCHIG00000017319	0.975369	chi-miR-2332|miR-6121-y|novel-m0533-3p	3.30983e-07	LMNTD1	lamin tail domain containing 1 [Source:NCBI gene;Acc:102172243]
MSTRG.12844.1	ENSCHIG00000018500	0.945278	chi-miR-2332|miR-6121-y	0.00142265	-	BEN domain containing 7 [Source:NCBI gene;Acc:102174314]
MSTRG.12844.1	ENSCHIG00000018673	0.943591	chi-miR-2332|miR-6121-y	6.88444e-05	ANKRD29	ankyrin repeat domain 29 [Source:NCBI gene;Acc:102189082]
MSTRG.12844.1	ENSCHIG00000019334	0.962822	miR-203-y|miR-6121-y	0.00189074	RALGPS1	Ral GEF with PH domain and SH3 binding motif 1 [Source:NCBI gene;Acc:102188870]
MSTRG.12844.1	ENSCHIG00000020056	0.911008	miR-6121-y	0.0378658	SEC14L5	SEC14 like lipid binding 5 [Source:NCBI gene;Acc:102168879]
MSTRG.12844.1	ENSCHIG00000020130	0.953596	chi-miR-2332|miR-203-y|novel-m0533-3p	7.16319e-05	-	family with sequence similarity 210 member B [Source:NCBI gene;Acc:102178743]
MSTRG.12844.1	ENSCHIG00000021114	0.913169	miR-203-y|miR-6121-y	0.000681837	NEDD9	neural precursor cell expressed, developmentally down-regulated 9 [Source:NCBI gene;Acc:102188001]
MSTRG.12844.1	ENSCHIG00000021804	0.936902	miR-6121-y	0.0471618	BBS7	Bardet-Biedl syndrome 7 [Source:NCBI gene;Acc:102188122]
MSTRG.12844.1	ENSCHIG00000022873	0.972928	chi-miR-2332|miR-203-y	0.000410421	PLSCR4	phospholipid scramblase 4 [Source:NCBI gene;Acc:102176078]
MSTRG.12844.1	ENSCHIG00000023376	0.903196	miR-6121-y	0.0378658	CRADD	CASP2 and RIPK1 domain containing adaptor with death domain [Source:NCBI gene;Acc:102179736]
MSTRG.12844.1	ENSCHIG00000023795	0.907287	miR-6121-y	0.0190699	TBC1D8	TBC1 domain family member 8 [Source:NCBI gene;Acc:102187314]
MSTRG.12844.1	ENSCHIG00000024398	0.929392	chi-miR-2332|miR-6121-y	0.000205871	INHBB	inhibin subunit beta B [Source:NCBI gene;Acc:100861250]
MSTRG.12844.1	ENSCHIG00000025168	0.94869	chi-miR-2332	0.0378658	OMD	osteomodulin [Source:NCBI gene;Acc:102169007]
MSTRG.12844.1	ENSCHIG00000025790	0.910744	miR-203-y	0.0378658	C8orf48	chromosome 27 C8orf48 homolog [Source:NCBI gene;Acc:102172324]
MSTRG.12844.1	ENSCHIG00000026647	0.969618	miR-6121-y	0.0471618	ZNF608	zinc finger protein 608 [Source:NCBI gene;Acc:102188669]
MSTRG.12844.1	ENSCHIG00000027071	0.941739	chi-miR-2332|miR-203-y|novel-m0533-3p	6.58377e-06	VEPH1	ventricular zone expressed PH domain containing 1 [Source:NCBI gene;Acc:102178488]
MSTRG.13003.1	ENSCHIG00000006391	0.95387	miR-1271-y	0.00717703	DNMT3B	DNA methyltransferase 3 beta [Source:NCBI gene;Acc:102186778]
MSTRG.13003.1	ENSCHIG00000020482	0.92422	miR-1271-y	0.0119617	WDR62	WD repeat domain 62 [Source:NCBI gene;Acc:102175053]
MSTRG.13003.1	ENSCHIG00000025944	0.950376	miR-1271-y	0.00478469	CADM1	cell adhesion molecule 1 [Source:NCBI gene;Acc:102182328]
MSTRG.13004.1	ENSCHIG00000011011	0.911227	miR-424-y	0.0190699	RIMS1	regulating synaptic membrane exocytosis 1 [Source:NCBI gene;Acc:102184538]
MSTRG.13004.1	ENSCHIG00000011108	0.956548	chi-miR-206	0.0143196	RTKN2	rhotekin 2 [Source:NCBI gene;Acc:102174092]
MSTRG.13004.1	ENSCHIG00000014308	0.914349	miR-424-y	0.0332519	SNAI1	snail family transcriptional repressor 1 [Source:NCBI gene;Acc:102172917]
MSTRG.13004.1	ENSCHIG00000023343	0.931656	chi-miR-206	0.0190699	-	msh homeobox 2 [Source:NCBI gene;Acc:102169797]
MSTRG.13004.1	ENSCHIG00000024020	0.932972	chi-miR-206	0.0190699	ALCAM	activated leukocyte cell adhesion molecule [Source:NCBI gene;Acc:102171011]
MSTRG.13083.2	ENSCHIG00000016293	0.909885	chi-miR-155-5p|chi-miR-409-3p|miR-155-x|miR-155-z|novel-m0046-5p|novel-m0146-5p|novel-m0176-3p	0.0159463	MMP2	matrix metallopeptidase 2 [Source:NCBI gene;Acc:102184364]
MSTRG.13083.2	ENSCHIG00000017560	0.91915	chi-miR-155-5p|chi-miR-25-5p|miR-155-x|miR-155-z	0.0363548	PCDHAC2	protocadherin alpha-C2 [Source:NCBI gene;Acc:102181119]
MSTRG.13083.2	ENSCHIG00000025932	0.932193	chi-miR-155-5p|miR-1246-z|miR-155-x|miR-155-z|novel-m0128-3p|novel-m0138-3p|novel-m0238-3p	0.00117201	PPIP5K2	diphosphoinositol pentakisphosphate kinase 2 [Source:NCBI gene;Acc:102190688]
MSTRG.13190.1	ENSCHIG00000006876	0.949289	novel-m0065-3p|novel-m0099-3p	0.00120478	OGDH	oxoglutarate dehydrogenase [Source:NCBI gene;Acc:102183291]
MSTRG.13190.1	ENSCHIG00000014376	0.971935	novel-m0065-3p|novel-m0099-3p	0.00894978	CASQ2	calsequestrin 2 [Source:NCBI gene;Acc:102185134]
MSTRG.13190.1	ENSCHIG00000024691	0.902092	novel-m0065-3p|novel-m0099-3p	0.0134935	DLG2	discs large MAGUK scaffold protein 2 [Source:NCBI gene;Acc:102169162]
MSTRG.13190.1	ENSCHIG00000025878	0.964332	novel-m0065-3p|novel-m0099-3p	0.00569114	ARHGDIG	Rho GDP dissociation inhibitor gamma [Source:NCBI gene;Acc:102169819]
MSTRG.13223.1	ENSCHIG00000013048	0.944285	novel-m0220-5p	0.0143196	WT1	WT1 transcription factor [Source:NCBI gene;Acc:102180242]
MSTRG.13223.1	ENSCHIG00000017830	0.918352	novel-m0220-5p	0.00478469	SGSM1	small G protein signaling modulator 1 [Source:NCBI gene;Acc:102184461]
MSTRG.13223.1	ENSCHIG00000017926	0.960389	novel-m0220-5p	0.0238087	BMF	Bcl2 modifying factor [Source:NCBI gene;Acc:100860972]
MSTRG.13223.1	ENSCHIG00000020056	0.968701	novel-m0220-5p	0.0190699	SEC14L5	SEC14 like lipid binding 5 [Source:NCBI gene;Acc:102168879]
MSTRG.13223.1	ENSCHIG00000021572	0.928163	novel-m0220-5p	0.0379562	VLDLR	very low density lipoprotein receptor [Source:NCBI gene;Acc:102177522]
MSTRG.13228.4	ENSCHIG00000002772	0.977739	miR-4301-z	0.0143196	KIF18A	kinesin family member 18A [Source:NCBI gene;Acc:102181409]
MSTRG.13228.4	ENSCHIG00000006391	0.97445	miR-4301-z|novel-m0001-3p	3.44222e-05	DNMT3B	DNA methyltransferase 3 beta [Source:NCBI gene;Acc:102186778]
MSTRG.13228.4	ENSCHIG00000009887	0.970901	miR-4301-z|novel-m0001-3p	0.000114741	C1QTNF2	C1q and TNF related 2 [Source:NCBI gene;Acc:102182034]
MSTRG.13228.4	ENSCHIG00000011442	0.902227	novel-m0001-3p	0.0238087	MCM5	minichromosome maintenance complex component 5 [Source:NCBI gene;Acc:102169080]
MSTRG.13228.4	ENSCHIG00000012365	0.952223	miR-4301-z	0.028536	CACHD1	cache domain containing 1 [Source:NCBI gene;Acc:102183121]
MSTRG.13228.4	ENSCHIG00000012981	0.917574	novel-m0001-3p	0.0332519	TPPP	tubulin polymerization promoting protein [Source:NCBI gene;Acc:102185041]
MSTRG.13228.4	ENSCHIG00000013615	0.987454	miR-4301-z	0.0332519	LMNB1	lamin B1 [Source:NCBI gene;Acc:102186582]
MSTRG.13228.4	ENSCHIG00000016094	0.960918	novel-m0001-3p	0.0332519	YWHAH	tyrosine 3-monooxygenase/tryptophan 5-monooxygenase activation protein eta [Source:NCBI gene;Acc:102174417]
MSTRG.13228.4	ENSCHIG00000016171	0.904679	novel-m0001-3p	0.00478469	RAB17	RAB17, member RAS oncogene family [Source:NCBI gene;Acc:102175645]
MSTRG.13228.4	ENSCHIG00000016848	0.957109	miR-4301-z	0.028536	GSR	glutathione-disulfide reductase [Source:NCBI gene;Acc:102180650]
MSTRG.13228.4	ENSCHIG00000017469	0.988093	novel-m0001-3p	0.00478469	CHAC1	ChaC glutathione specific gamma-glutamylcyclotransferase 1 [Source:NCBI gene;Acc:102173008]
MSTRG.13228.4	ENSCHIG00000017941	0.993019	miR-4301-z	0.0332519	IMPDH1	inosine monophosphate dehydrogenase 1 [Source:NCBI gene;Acc:102170200]
MSTRG.13228.4	ENSCHIG00000020482	0.985563	novel-m0001-3p	0.0238087	WDR62	WD repeat domain 62 [Source:NCBI gene;Acc:102175053]
MSTRG.13228.4	ENSCHIG00000021502	0.977043	miR-4301-z|novel-m0001-3p	0.000321274	SPC24	SPC24 component of NDC80 kinetochore complex [Source:NCBI gene;Acc:102186856]
MSTRG.13228.4	ENSCHIG00000021644	0.903996	novel-m0001-3p	0.0095579	CORO1A	coronin 1A [Source:NCBI gene;Acc:102185330]
MSTRG.13228.4	ENSCHIG00000021724	0.965458	miR-4301-z|novel-m0001-3p	0.000321274	ADAMTS15	ADAM metallopeptidase with thrombospondin type 1 motif 15 [Source:NCBI gene;Acc:102187842]
MSTRG.13228.4	ENSCHIG00000022332	0.983289	novel-m0001-3p	0.0143196	TRIP13	thyroid hormone receptor interactor 13 [Source:NCBI gene;Acc:102185871]
MSTRG.13228.4	ENSCHIG00000022952	0.913974	miR-4301-z	0.00478469	HSPA14	heat shock protein family A (Hsp70) member 14 [Source:NCBI gene;Acc:102175867]
MSTRG.13228.4	ENSCHIG00000023722	0.958076	miR-4301-z|novel-m0001-3p	6.88444e-05	NDE1	nudE neurodevelopment protein 1 [Source:NCBI gene;Acc:102173805]
MSTRG.13228.4	ENSCHIG00000023816	0.987783	novel-m0001-3p	0.0095579	-	marker of proliferation Ki-67 [Source:NCBI gene;Acc:102183289]
MSTRG.13228.4	ENSCHIG00000024286	0.935277	miR-4301-z	0.0095579	-	TRIO and F-actin binding protein [Source:NCBI gene;Acc:102180469]
MSTRG.13228.4	ENSCHIG00000024400	0.911067	miR-4301-z	0.0095579	SLC35F2	solute carrier family 35 member F2 [Source:NCBI gene;Acc:102172083]
MSTRG.13228.4	ENSCHIG00000025110	0.911828	novel-m0001-3p	0.0190699	ANO1	anoctamin 1 [Source:NCBI gene;Acc:102170492]
MSTRG.13228.4	ENSCHIG00000025211	0.977041	novel-m0001-3p	0.0190699	KITLG	KIT ligand [Source:NCBI gene;Acc:100860807]
MSTRG.13228.4	ENSCHIG00000025924	0.961748	novel-m0001-3p	0.0095579	LIG1	DNA ligase 1 [Source:NCBI gene;Acc:102174153]
MSTRG.13228.4	ENSCHIG00000026815	0.909167	novel-m0001-3p	0.0190699	ADAMTS4	ADAM metallopeptidase with thrombospondin type 1 motif 4 [Source:NCBI gene;Acc:102176281]
MSTRG.13228.4	ENSCHIG00000027224	0.979648	novel-m0001-3p	0.0095579	NXPH3	neurexophilin 3 [Source:NCBI gene;Acc:102189900]
MSTRG.13228.4	ENSCHIG00000027269	0.948615	novel-m0001-3p	0.0190699	CCN1	cellular communication network factor 1 [Source:NCBI gene;Acc:102185702]
MSTRG.13288.1	ENSCHIG00000002992	0.924327	miR-2312-z|miR-370-y|miR-541-y	0.00974793	HSPA12A	heat shock protein family A (Hsp70) member 12A [Source:NCBI gene;Acc:102186270]
MSTRG.13288.1	ENSCHIG00000003296	0.908104	miR-370-y|miR-433-x|miR-541-y|novel-m0118-5p	0.00887131	FOSB	FosB proto-oncogene, AP-1 transcription factor subunit [Source:NCBI gene;Acc:100860839]
MSTRG.13288.1	ENSCHIG00000007908	0.921636	miR-370-y|miR-541-y|novel-m0118-5p	0.0225474	CACNG6	calcium voltage-gated channel auxiliary subunit gamma 6 [Source:NCBI gene;Acc:102176552]
MSTRG.13288.1	ENSCHIG00000008416	0.973892	miR-370-y|miR-541-y|miR-665-x|novel-m0118-5p	0.0255438	DES	desmin [Source:NCBI gene;Acc:102180712]
MSTRG.13288.1	ENSCHIG00000009583	0.984641	miR-370-y|miR-433-x|miR-665-x|novel-m0044-3p	0.0143426	SYT6	synaptotagmin 6 [Source:NCBI gene;Acc:102190837]
MSTRG.13288.1	ENSCHIG00000010827	0.945744	novel-m0242-5p	0.0379562	FNDC4	fibronectin type III domain containing 4 [Source:NCBI gene;Acc:102176431]
MSTRG.13288.1	ENSCHIG00000012603	0.922589	miR-541-y|miR-665-x|novel-m0044-3p|novel-m0118-5p	0.0014179	FAM78A	family with sequence similarity 78 member A [Source:NCBI gene;Acc:102185474]
MSTRG.13288.1	ENSCHIG00000013596	0.915792	miR-370-y|miR-433-x|novel-m0118-5p	0.0262653	SLC6A12	sodium- and chloride-dependent betaine transporter [Source:NCBI gene;Acc:102172245]
MSTRG.13288.1	ENSCHIG00000013597	0.936737	miR-370-y|miR-541-y|miR-665-x|novel-m0044-3p|novel-m0118-5p	0.000570735	JCAD	junctional cadherin 5 associated [Source:NCBI gene;Acc:102187960]
MSTRG.13288.1	ENSCHIG00000014253	0.922353	miR-370-y|miR-665-x|novel-m0118-5p|novel-m0242-5p	0.00347176	-	chromosome 3 C1orf226 homolog [Source:NCBI gene;Acc:102181452]
MSTRG.13288.1	ENSCHIG00000017530	0.921409	miR-370-y|miR-433-x|miR-541-y|novel-m0118-5p	6.99202e-05	GAB2	GRB2 associated binding protein 2 [Source:NCBI gene;Acc:102177137]
MSTRG.13288.1	ENSCHIG00000020623	0.931343	miR-370-y|miR-665-x|novel-m0118-5p	0.0394014	PPFIBP2	PPFIA binding protein 2 [Source:NCBI gene;Acc:102187066]
MSTRG.13288.1	ENSCHIG00000020787	0.92913	miR-541-y|novel-m0044-3p|novel-m0118-5p	0.030312	DLL1	delta like canonical Notch ligand 1 [Source:NCBI gene;Acc:102182594]
MSTRG.13288.1	ENSCHIG00000022410	0.967768	miR-370-y|miR-433-x|miR-665-x|novel-m0044-3p	0.00954578	SLC29A1	solute carrier family 29 member 1 (Augustine blood group) [Source:NCBI gene;Acc:100861005]
MSTRG.13288.1	ENSCHIG00000023908	0.902008	miR-2312-z|miR-433-x|miR-541-y|novel-m0044-3p	0.00228382	EPB41L3	erythrocyte membrane protein band 4.1 like 3 [Source:NCBI gene;Acc:102172400]
MSTRG.13288.1	ENSCHIG00000025878	0.990293	miR-541-y|novel-m0044-3p|novel-m0118-5p	0.0175779	ARHGDIG	Rho GDP dissociation inhibitor gamma [Source:NCBI gene;Acc:102169819]
MSTRG.13440.1	ENSCHIG00000011768	0.974113	miR-377-x|novel-m0065-3p	0.0143018	SPOCK2	SPARC (osteonectin), cwcv and kazal like domains proteoglycan 2 [Source:NCBI gene;Acc:102184593]
MSTRG.13440.1	ENSCHIG00000019000	0.956916	miR-377-x|novel-m0065-3p	0.017272	DUSP26	dual specificity phosphatase 26 [Source:NCBI gene;Acc:102176938]
MSTRG.13480.1	ENSCHIG00000010160	0.920099	chi-miR-137|chi-miR-495-3p|miR-329-x|miR-495-y|novel-m0044-3p|novel-m0118-5p|novel-m0535-5p	0.0414863	JAM3	junctional adhesion molecule 3 [Source:NCBI gene;Acc:102189583]
MSTRG.13480.1	ENSCHIG00000011289	0.931172	chi-miR-495-3p|chi-miR-92a-5p|miR-495-y|miR-744-x|novel-m0118-5p|novel-m0535-5p	0.0193221	DUSP4	dual specificity phosphatase 4 [Source:NCBI gene;Acc:102174186]
MSTRG.13480.1	ENSCHIG00000012316	0.911412	miR-299-y|miR-329-x|novel-m0015-5p|novel-m0033-5p|novel-m0044-3p|novel-m0229-3p|novel-m0535-5p	0.0071763	ANXA13	annexin A13 [Source:NCBI gene;Acc:102190801]
MSTRG.13480.1	ENSCHIG00000012733	0.937153	novel-m0118-5p|novel-m0220-5p	0.0319514	SHF	Src homology 2 domain containing F [Source:NCBI gene;Acc:102179288]
MSTRG.13480.1	ENSCHIG00000014333	0.95613	novel-m0229-3p|novel-m0535-5p	0.0135912	RGMA	repulsive guidance molecule BMP co-receptor a [Source:NCBI gene;Acc:102183457]
MSTRG.13480.1	ENSCHIG00000015129	0.964416	chi-miR-137|chi-miR-495-3p|miR-329-x|miR-495-y	0.0161542	LURAP1L	leucine rich adaptor protein 1 like [Source:NCBI gene;Acc:102172998]
MSTRG.13480.1	ENSCHIG00000016293	0.914118	chi-miR-154b-3p|chi-miR-92a-5p|miR-299-y|miR-376-y|miR-539-y|novel-m0118-5p|novel-m0535-5p|novel-m0554-3p	0.0113669	MMP2	matrix metallopeptidase 2 [Source:NCBI gene;Acc:102184364]
MSTRG.13480.1	ENSCHIG00000017113	0.973545	chi-miR-137|chi-miR-495-3p|chi-miR-92a-5p|miR-376-y|miR-495-y|miR-615-x|novel-m0033-5p|novel-m0535-5p|novel-m0554-3p	0.00625778	LIMCH1	LIM and calponin homology domains 1 [Source:NCBI gene;Acc:102179180]
MSTRG.13480.1	ENSCHIG00000019492	0.93975	chi-miR-92a-5p|miR-495-y|novel-m0535-5p|novel-m0554-3p	0.00450768	BTBD17	BTB domain containing 17 [Source:NCBI gene;Acc:102174778]
MSTRG.13480.1	ENSCHIG00000026041	0.945537	chi-miR-154b-3p|chi-miR-495-3p|chi-miR-92a-5p|miR-539-y|miR-615-x|novel-m0268-3p|novel-m0535-5p	9.65592e-06	RYBP	RING1 and YY1 binding protein [Source:NCBI gene;Acc:102189529]
MSTRG.13513.3	ENSCHIG00000016532	0.969176	miR-6516-z	0.0473306	DLC1	DLC1 Rho GTPase activating protein [Source:NCBI gene;Acc:102172598]
MSTRG.13513.3	ENSCHIG00000020706	0.969424	miR-507-z|miR-6516-z	0.000240956	HJURP	Holliday junction recognition protein [Source:NCBI gene;Acc:102174269]
MSTRG.13513.3	ENSCHIG00000024636	0.937501	miR-6516-z	0.0473306	-	seryl-tRNA synthetase 2, mitochondrial [Source:NCBI gene;Acc:102179695]
MSTRG.13513.3	ENSCHIG00000025345	0.957395	miR-6516-z	0.00478469	CHEK1	checkpoint kinase 1 [Source:NCBI gene;Acc:102184881]
MSTRG.13513.3	ENSCHIG00000027169	0.903934	miR-6516-z	0.0379562	PDIA5	protein disulfide isomerase family A member 5 [Source:NCBI gene;Acc:102189072]
MSTRG.13513.4	ENSCHIG00000000814	0.927131	miR-188-x	0.0332519	SLC45A3	solute carrier family 45 member 3 [Source:NCBI gene;Acc:102182991]
MSTRG.13513.4	ENSCHIG00000002616	0.978178	miR-1329-x|miR-133-x|miR-188-x	0.000450778	TPH2	tryptophan hydroxylase 2 [Source:NCBI gene;Acc:102174722]
MSTRG.13513.4	ENSCHIG00000004827	0.955618	miR-1329-x|miR-133-x|miR-188-x	0.00033025	-	carbonyl reductase [NADPH] 1 [Source:NCBI gene;Acc:108633281]
MSTRG.13513.4	ENSCHIG00000009239	0.929366	miR-1329-x|miR-133-x|miR-188-x	1.15007e-05	CYP24A1	1,25-dihydroxyvitamin D(3) 24-hydroxylase, mitochondrial [Source:NCBI gene;Acc:102178921]
MSTRG.13513.4	ENSCHIG00000011108	0.977656	miR-1329-x	0.0495193	RTKN2	rhotekin 2 [Source:NCBI gene;Acc:102174092]
MSTRG.13513.4	ENSCHIG00000013901	0.938425	miR-216-x	0.0495193	CTSC	cathepsin C [Source:NCBI gene;Acc:102190937]
MSTRG.13513.4	ENSCHIG00000015503	0.96618	miR-188-x|miR-216-x	0.00349974	KRT80	keratin 80 [Source:NCBI gene;Acc:102185152]
MSTRG.13513.4	ENSCHIG00000016798	0.965517	miR-1329-x	0.0495193	-	protocadherin 9 [Source:NCBI gene;Acc:102175035]
MSTRG.13513.4	ENSCHIG00000019061	0.961589	miR-302-y	0.0332519	UCHL1	ubiquitin C-terminal hydrolase L1 [Source:NCBI gene;Acc:102178714]
MSTRG.13513.4	ENSCHIG00000024636	0.953219	miR-1329-x|miR-133-x|miR-302-y	0.00033025	-	seryl-tRNA synthetase 2, mitochondrial [Source:NCBI gene;Acc:102179695]
MSTRG.13513.4	ENSCHIG00000024886	0.975336	miR-1329-x|miR-302-y	0.00349974	FGF5	fibroblast growth factor 5 [Source:NCBI gene;Acc:102171226]
MSTRG.13513.4	ENSCHIG00000025924	0.906746	miR-1329-x	0.0332519	LIG1	DNA ligase 1 [Source:NCBI gene;Acc:102174153]
MSTRG.13513.4	ENSCHIG00000025944	0.991106	miR-216-x	0.0332519	CADM1	cell adhesion molecule 1 [Source:NCBI gene;Acc:102182328]
MSTRG.13513.4	ENSCHIG00000026297	0.921735	miR-1329-x|miR-302-y	0.0101653	NECTIN1	nectin cell adhesion molecule 1 [Source:NCBI gene;Acc:102186231]
MSTRG.13513.4	ENSCHIG00000026654	0.954454	miR-133-x	0.0167464	HMMR	hyaluronan mediated motility receptor [Source:NCBI gene;Acc:102185463]
MSTRG.13513.5	ENSCHIG00000002616	0.96004	novel-m0231-3p|novel-m0375-5p	0.00186592	TPH2	tryptophan hydroxylase 2 [Source:NCBI gene;Acc:102174722]
MSTRG.13513.5	ENSCHIG00000008470	0.933309	novel-m0375-5p	0.00717703	ADAMTS3	ADAM metallopeptidase with thrombospondin type 1 motif 3 [Source:NCBI gene;Acc:102180478]
MSTRG.13513.5	ENSCHIG00000008758	0.917848	novel-m0231-3p	0.0425475	LPCAT1	lysophosphatidylcholine acyltransferase 1 [Source:NCBI gene;Acc:102186907]
MSTRG.13513.5	ENSCHIG00000012365	0.92016	novel-m0375-5p	0.0425475	CACHD1	cache domain containing 1 [Source:NCBI gene;Acc:102183121]
MSTRG.13513.5	ENSCHIG00000012823	0.939749	novel-m0375-5p	0.0214279	IL10RA	interleukin 10 receptor subunit alpha [Source:NCBI gene;Acc:102188959]
MSTRG.13513.5	ENSCHIG00000015503	0.948353	novel-m0231-3p	0.0425475	KRT80	keratin 80 [Source:NCBI gene;Acc:102185152]
MSTRG.13513.5	ENSCHIG00000016057	0.94452	novel-m0231-3p	0.0285019	-	BUB1 mitotic checkpoint serine/threonine kinase B [Source:NCBI gene;Acc:102176047]
MSTRG.13513.5	ENSCHIG00000019707	0.936607	novel-m0375-5p	0.00717703	FAM83B	family with sequence similarity 83 member B [Source:NCBI gene;Acc:102184012]
MSTRG.13513.5	ENSCHIG00000024286	0.921621	novel-m0375-5p	0.0143196	-	TRIO and F-actin binding protein [Source:NCBI gene;Acc:102180469]
MSTRG.13513.5	ENSCHIG00000024636	0.923008	novel-m0231-3p|novel-m0375-5p	0.00152914	-	seryl-tRNA synthetase 2, mitochondrial [Source:NCBI gene;Acc:102179695]
MSTRG.13513.5	ENSCHIG00000026015	0.909574	novel-m0375-5p	0.0214279	KRT78	keratin 78 [Source:NCBI gene;Acc:108633291]
MSTRG.13514.1	ENSCHIG00000002616	0.909797	chi-miR-206|miR-133-x|miR-7863-z	0.000132609	TPH2	tryptophan hydroxylase 2 [Source:NCBI gene;Acc:102174722]
MSTRG.13514.1	ENSCHIG00000011108	0.921468	chi-miR-206|miR-7863-z	0.000342567	RTKN2	rhotekin 2 [Source:NCBI gene;Acc:102174092]
MSTRG.13514.1	ENSCHIG00000011217	0.926565	miR-735-x	0.0119617	AK1	adenylate kinase 1 [Source:NCBI gene;Acc:102169601]
MSTRG.13514.1	ENSCHIG00000012823	0.904692	miR-735-x	0.0355418	IL10RA	interleukin 10 receptor subunit alpha [Source:NCBI gene;Acc:102188959]
MSTRG.13514.1	ENSCHIG00000023343	0.915532	chi-miR-206	0.0471618	-	msh homeobox 2 [Source:NCBI gene;Acc:102169797]
MSTRG.13514.1	ENSCHIG00000024020	0.9175	chi-miR-206	0.0471618	ALCAM	activated leukocyte cell adhesion molecule [Source:NCBI gene;Acc:102171011]
MSTRG.13514.1	ENSCHIG00000024636	0.91301	miR-133-x|miR-6516-z	0.00496725	-	seryl-tRNA synthetase 2, mitochondrial [Source:NCBI gene;Acc:102179695]
MSTRG.13514.1	ENSCHIG00000026596	0.9016	miR-735-x	0.0119617	QRFPR	pyroglutamylated RFamide peptide receptor [Source:NCBI gene;Acc:102189378]
MSTRG.13518.1	ENSCHIG00000014308	0.956613	novel-m0310-3p	0.0332519	SNAI1	snail family transcriptional repressor 1 [Source:NCBI gene;Acc:102172917]
MSTRG.13518.1	ENSCHIG00000016532	0.939728	novel-m0310-3p	0.0473306	DLC1	DLC1 Rho GTPase activating protein [Source:NCBI gene;Acc:102172598]
MSTRG.13518.1	ENSCHIG00000017645	0.910678	miR-4334-y	0.0238087	CNTN2	contactin 2 [Source:NCBI gene;Acc:102181324]
MSTRG.13518.1	ENSCHIG00000019061	0.925202	novel-m0310-3p	0.0095579	UCHL1	ubiquitin C-terminal hydrolase L1 [Source:NCBI gene;Acc:102178714]
MSTRG.13518.1	ENSCHIG00000022106	0.924621	miR-4334-y	0.00478469	ALDH16A1	aldehyde dehydrogenase 16 family member A1 [Source:NCBI gene;Acc:102169617]
MSTRG.13518.1	ENSCHIG00000023089	0.900558	miR-4334-y	0.028536	SLC38A3	solute carrier family 38 member 3 [Source:NCBI gene;Acc:102174074]
MSTRG.13518.1	ENSCHIG00000024636	0.955764	miR-4334-y	0.0473306	-	seryl-tRNA synthetase 2, mitochondrial [Source:NCBI gene;Acc:102179695]
MSTRG.13518.1	ENSCHIG00000025298	0.942239	miR-4334-y	0.0332519	RIN1	Ras and Rab interactor 1 [Source:NCBI gene;Acc:102177964]
MSTRG.13518.1	ENSCHIG00000026110	0.91348	novel-m0310-3p	0.0332519	KCNK1	potassium two pore domain channel subfamily K member 1 [Source:NCBI gene;Acc:102176940]
MSTRG.13518.1	ENSCHIG00000027169	0.900592	miR-4334-y	0.0379562	PDIA5	protein disulfide isomerase family A member 5 [Source:NCBI gene;Acc:102189072]
MSTRG.13519.1	ENSCHIG00000015503	0.905673	miR-216-x	0.0425475	KRT80	keratin 80 [Source:NCBI gene;Acc:102185152]
MSTRG.13519.1	ENSCHIG00000025944	0.956079	miR-216-x	0.0143196	CADM1	cell adhesion molecule 1 [Source:NCBI gene;Acc:102182328]
MSTRG.13520.1	ENSCHIG00000017740	0.91012	novel-m0424-3p	0.0355418	MANEAL	mannosidase endo-alpha like [Source:NCBI gene;Acc:102173525]
MSTRG.13520.1	ENSCHIG00000023343	0.923972	miR-206-x	0.0285019	-	msh homeobox 2 [Source:NCBI gene;Acc:102169797]
MSTRG.13520.1	ENSCHIG00000024020	0.910294	miR-206-x	0.0285019	ALCAM	activated leukocyte cell adhesion molecule [Source:NCBI gene;Acc:102171011]
MSTRG.13520.1	ENSCHIG00000026110	0.914698	miR-206-x|novel-m0424-3p	0.000717075	KCNK1	potassium two pore domain channel subfamily K member 1 [Source:NCBI gene;Acc:102176940]
MSTRG.13520.2	ENSCHIG00000002616	0.947914	miR-133-x|novel-m0424-3p	0.00893173	TPH2	tryptophan hydroxylase 2 [Source:NCBI gene;Acc:102174722]
MSTRG.13520.2	ENSCHIG00000004827	0.952884	miR-133-x|novel-m0122-5p	0.0073553	-	carbonyl reductase [NADPH] 1 [Source:NCBI gene;Acc:108633281]
MSTRG.13520.2	ENSCHIG00000006655	0.903439	miR-206-x|novel-m0122-5p	0.000172111	CDK8	cyclin dependent kinase 8 [Source:NCBI gene;Acc:102191436]
MSTRG.13520.2	ENSCHIG00000007288	0.93627	miR-206-x|novel-m0424-3p	0.00251601	PDE4B	phosphodiesterase 4B [Source:NCBI gene;Acc:102180558]
MSTRG.13520.2	ENSCHIG00000008758	0.938304	miR-206-y|novel-m0424-3p	0.00251601	LPCAT1	lysophosphatidylcholine acyltransferase 1 [Source:NCBI gene;Acc:102186907]
MSTRG.13520.2	ENSCHIG00000014779	0.923701	miR-133-x|miR-206-y	0.0125034	GATA2	GATA binding protein 2 [Source:NCBI gene;Acc:106504031]
MSTRG.13520.2	ENSCHIG00000015653	0.919438	miR-133-x	0.028536	FAM78B	family with sequence similarity 78 member B [Source:NCBI gene;Acc:102191286]
MSTRG.13520.2	ENSCHIG00000015877	0.90819	novel-m0122-5p	0.0143541	PPARG	peroxisome proliferator activated receptor gamma [Source:NCBI gene;Acc:100861309]
MSTRG.13520.2	ENSCHIG00000016057	0.928269	miR-206-x|novel-m0122-5p	0.00101946	-	BUB1 mitotic checkpoint serine/threonine kinase B [Source:NCBI gene;Acc:102176047]
MSTRG.13520.2	ENSCHIG00000016798	0.909574	miR-206-x	0.0425475	-	protocadherin 9 [Source:NCBI gene;Acc:102175035]
MSTRG.13520.2	ENSCHIG00000017740	0.932439	miR-133-x|novel-m0424-3p	0.00168819	MANEAL	mannosidase endo-alpha like [Source:NCBI gene;Acc:102173525]
MSTRG.13520.2	ENSCHIG00000021009	0.942862	miR-206-x	0.028536	TXNRD1	thioredoxin reductase 1 [Source:NCBI gene;Acc:102182855]
MSTRG.13520.2	ENSCHIG00000023343	0.944249	miR-206-x|novel-m0122-5p	0.00101946	-	msh homeobox 2 [Source:NCBI gene;Acc:102169797]
MSTRG.13520.2	ENSCHIG00000024020	0.965161	miR-206-x|novel-m0122-5p	0.00101946	ALCAM	activated leukocyte cell adhesion molecule [Source:NCBI gene;Acc:102171011]
MSTRG.13520.2	ENSCHIG00000024224	0.949123	miR-206-y	0.028536	GLIPR1	GLI pathogenesis related 1 [Source:NCBI gene;Acc:102177958]
MSTRG.13520.2	ENSCHIG00000026015	0.906874	miR-133-x	0.0425475	KRT78	keratin 78 [Source:NCBI gene;Acc:108633291]
MSTRG.13520.2	ENSCHIG00000026110	0.926872	miR-206-x|novel-m0424-3p	0.00349974	KCNK1	potassium two pore domain channel subfamily K member 1 [Source:NCBI gene;Acc:102176940]
MSTRG.13520.2	ENSCHIG00000026654	0.928864	miR-133-x	0.0143541	HMMR	hyaluronan mediated motility receptor [Source:NCBI gene;Acc:102185463]
MSTRG.13521.1	ENSCHIG00000009239	0.926092	miR-1329-x	0.0378658	CYP24A1	1,25-dihydroxyvitamin D(3) 24-hydroxylase, mitochondrial [Source:NCBI gene;Acc:102178921]
MSTRG.13521.1	ENSCHIG00000009887	0.936101	miR-1329-x	0.0471618	C1QTNF2	C1q and TNF related 2 [Source:NCBI gene;Acc:102182034]
MSTRG.13521.1	ENSCHIG00000011108	0.964568	miR-1329-x	0.0285019	RTKN2	rhotekin 2 [Source:NCBI gene;Acc:102174092]
MSTRG.13521.1	ENSCHIG00000013901	0.951929	miR-1623-z|miR-216-x	0.000205871	CTSC	cathepsin C [Source:NCBI gene;Acc:102190937]
MSTRG.13521.1	ENSCHIG00000015224	0.94525	miR-1623-z	0.0285019	ESRRA	estrogen related receptor alpha [Source:NCBI gene;Acc:102182570]
MSTRG.13521.1	ENSCHIG00000016057	0.951465	miR-1329-x	0.0378658	-	BUB1 mitotic checkpoint serine/threonine kinase B [Source:NCBI gene;Acc:102176047]
MSTRG.13521.1	ENSCHIG00000016532	0.971482	miR-1329-x|miR-1623-z	0.00301907	DLC1	DLC1 Rho GTPase activating protein [Source:NCBI gene;Acc:102172598]
MSTRG.13521.1	ENSCHIG00000016798	0.955147	miR-1329-x	0.0285019	-	protocadherin 9 [Source:NCBI gene;Acc:102175035]
MSTRG.13521.1	ENSCHIG00000017645	0.942386	miR-1623-z	0.0471618	CNTN2	contactin 2 [Source:NCBI gene;Acc:102181324]
MSTRG.13521.1	ENSCHIG00000021090	0.911631	miR-1623-z	0.0378658	SLC9A3	solute carrier family 9 member A3 [Source:NCBI gene;Acc:102184475]
MSTRG.13521.1	ENSCHIG00000024209	0.982409	miR-1623-z	0.0378658	SLC39A7	solute carrier family 39 member 7 [Source:NCBI gene;Acc:102182003]
MSTRG.13521.1	ENSCHIG00000024636	0.971796	miR-1329-x|miR-1623-z	0.00301907	-	seryl-tRNA synthetase 2, mitochondrial [Source:NCBI gene;Acc:102179695]
MSTRG.13521.1	ENSCHIG00000024886	0.983351	miR-1329-x|miR-1623-z	0.00101946	FGF5	fibroblast growth factor 5 [Source:NCBI gene;Acc:102171226]
MSTRG.13521.1	ENSCHIG00000025944	0.977598	miR-216-x	0.0190699	CADM1	cell adhesion molecule 1 [Source:NCBI gene;Acc:102182328]
MSTRG.13521.1	ENSCHIG00000026015	0.918283	miR-1623-z	0.0285019	KRT78	keratin 78 [Source:NCBI gene;Acc:108633291]
MSTRG.13521.2	ENSCHIG00000002616	0.970256	chi-miR-206|miR-1329-x|novel-m0375-5p	1.3653e-05	TPH2	tryptophan hydroxylase 2 [Source:NCBI gene;Acc:102174722]
MSTRG.13521.2	ENSCHIG00000008470	0.950545	novel-m0375-5p	0.00717703	ADAMTS3	ADAM metallopeptidase with thrombospondin type 1 motif 3 [Source:NCBI gene;Acc:102180478]
MSTRG.13521.2	ENSCHIG00000009239	0.937721	miR-1329-x	0.0285019	CYP24A1	1,25-dihydroxyvitamin D(3) 24-hydroxylase, mitochondrial [Source:NCBI gene;Acc:102178921]
MSTRG.13521.2	ENSCHIG00000009887	0.959691	miR-1329-x	0.0355418	C1QTNF2	C1q and TNF related 2 [Source:NCBI gene;Acc:102182034]
MSTRG.13521.2	ENSCHIG00000011108	0.971031	chi-miR-206|miR-1329-x	0.000103101	RTKN2	rhotekin 2 [Source:NCBI gene;Acc:102174092]
MSTRG.13521.2	ENSCHIG00000012365	0.943717	novel-m0375-5p	0.0425475	CACHD1	cache domain containing 1 [Source:NCBI gene;Acc:102183121]
MSTRG.13521.2	ENSCHIG00000012823	0.953368	novel-m0375-5p	0.0214279	IL10RA	interleukin 10 receptor subunit alpha [Source:NCBI gene;Acc:102188959]
MSTRG.13521.2	ENSCHIG00000016057	0.960442	miR-1329-x	0.0285019	-	BUB1 mitotic checkpoint serine/threonine kinase B [Source:NCBI gene;Acc:102176047]
MSTRG.13521.2	ENSCHIG00000016798	0.967775	miR-1329-x	0.0214279	-	protocadherin 9 [Source:NCBI gene;Acc:102175035]
MSTRG.13521.2	ENSCHIG00000019707	0.949699	novel-m0375-5p	0.00717703	FAM83B	family with sequence similarity 83 member B [Source:NCBI gene;Acc:102184012]
MSTRG.13521.2	ENSCHIG00000023343	0.94657	chi-miR-206	0.0285019	-	msh homeobox 2 [Source:NCBI gene;Acc:102169797]
MSTRG.13521.2	ENSCHIG00000024020	0.950557	chi-miR-206	0.0285019	ALCAM	activated leukocyte cell adhesion molecule [Source:NCBI gene;Acc:102171011]
MSTRG.13521.2	ENSCHIG00000024286	0.928178	novel-m0375-5p	0.0143196	-	TRIO and F-actin binding protein [Source:NCBI gene;Acc:102180469]
MSTRG.13521.2	ENSCHIG00000024636	0.916127	miR-1329-x|novel-m0375-5p	0.00152914	-	seryl-tRNA synthetase 2, mitochondrial [Source:NCBI gene;Acc:102179695]
MSTRG.13521.2	ENSCHIG00000024886	0.960362	miR-1329-x	0.0425475	FGF5	fibroblast growth factor 5 [Source:NCBI gene;Acc:102171226]
MSTRG.13521.2	ENSCHIG00000025924	0.939059	miR-1329-x	0.0143196	LIG1	DNA ligase 1 [Source:NCBI gene;Acc:102174153]
MSTRG.13521.2	ENSCHIG00000026015	0.918845	novel-m0375-5p	0.0214279	KRT78	keratin 78 [Source:NCBI gene;Acc:108633291]
MSTRG.13523.1	ENSCHIG00000002616	0.977476	chi-miR-206|miR-7863-z	0.00186592	TPH2	tryptophan hydroxylase 2 [Source:NCBI gene;Acc:102174722]
MSTRG.13523.1	ENSCHIG00000011108	0.974385	chi-miR-206|miR-7863-z	0.000103101	RTKN2	rhotekin 2 [Source:NCBI gene;Acc:102174092]
MSTRG.13523.1	ENSCHIG00000012103	0.958017	miR-7863-z	0.0285019	C15orf39	chromosome 21 C15orf39 homolog [Source:NCBI gene;Acc:102168210]
MSTRG.13523.1	ENSCHIG00000017645	0.900999	miR-4334-y	0.0355418	CNTN2	contactin 2 [Source:NCBI gene;Acc:102181324]
MSTRG.13523.1	ENSCHIG00000017941	0.971975	miR-7863-z	0.0495193	IMPDH1	inosine monophosphate dehydrogenase 1 [Source:NCBI gene;Acc:102170200]
MSTRG.13523.1	ENSCHIG00000019419	0.911538	miR-7863-z	0.0285019	OSGIN1	oxidative stress induced growth inhibitor 1 [Source:NCBI gene;Acc:102181147]
MSTRG.13523.1	ENSCHIG00000020706	0.976342	miR-7863-z	0.0495193	HJURP	Holliday junction recognition protein [Source:NCBI gene;Acc:102174269]
MSTRG.13523.1	ENSCHIG00000022106	0.929944	miR-4334-y	0.00717703	ALDH16A1	aldehyde dehydrogenase 16 family member A1 [Source:NCBI gene;Acc:102169617]
MSTRG.13523.1	ENSCHIG00000023343	0.973523	chi-miR-206	0.0285019	-	msh homeobox 2 [Source:NCBI gene;Acc:102169797]
MSTRG.13523.1	ENSCHIG00000024020	0.962248	chi-miR-206	0.0285019	ALCAM	activated leukocyte cell adhesion molecule [Source:NCBI gene;Acc:102171011]
MSTRG.13523.1	ENSCHIG00000024886	0.964671	miR-7863-z	0.0425475	FGF5	fibroblast growth factor 5 [Source:NCBI gene;Acc:102171226]
MSTRG.13523.1	ENSCHIG00000025298	0.937144	miR-4334-y|miR-7863-z	0.000717075	RIN1	Ras and Rab interactor 1 [Source:NCBI gene;Acc:102177964]
MSTRG.13523.1	ENSCHIG00000026110	0.945565	miR-7863-z	0.0495193	KCNK1	potassium two pore domain channel subfamily K member 1 [Source:NCBI gene;Acc:102176940]
MSTRG.1379.1	ENSCHIG00000003005	0.90514	miR-735-y	0.0095579	LIN9	lin-9 DREAM MuvB core complex component [Source:NCBI gene;Acc:102189779]
MSTRG.1379.1	ENSCHIG00000007953	0.963464	novel-m0227-5p	0.0095579	LCP1	lymphocyte cytosolic protein 1 [Source:NCBI gene;Acc:102181402]
MSTRG.1379.1	ENSCHIG00000008645	0.912161	miR-735-y	0.0190699	NGEF	neuronal guanine nucleotide exchange factor [Source:NCBI gene;Acc:102170660]
MSTRG.1379.1	ENSCHIG00000009025	0.936205	novel-m0227-5p	0.0143196	KCNK12	potassium two pore domain channel subfamily K member 12 [Source:NCBI gene;Acc:102181309]
MSTRG.1379.1	ENSCHIG00000011442	0.953235	novel-m0227-5p	0.0238087	MCM5	minichromosome maintenance complex component 5 [Source:NCBI gene;Acc:102169080]
MSTRG.1379.1	ENSCHIG00000011776	0.915621	novel-m0227-5p	0.0190699	ISM1	isthmin 1 [Source:NCBI gene;Acc:102184352]
MSTRG.1379.1	ENSCHIG00000011781	0.972257	novel-m0227-5p	0.028536	EMP2	epithelial membrane protein 2 [Source:NCBI gene;Acc:102190283]
MSTRG.1379.1	ENSCHIG00000014123	0.941728	novel-m0227-5p	0.00478469	RAD51AP1	RAD51 associated protein 1 [Source:NCBI gene;Acc:102179645]
MSTRG.1379.1	ENSCHIG00000018397	0.969072	novel-m0227-5p	0.028536	CGAS	cyclic GMP-AMP synthase [Source:NCBI gene;Acc:102187049]
MSTRG.1379.1	ENSCHIG00000019469	0.906091	miR-735-y	0.00478469	TEX30	testis expressed 30 [Source:NCBI gene;Acc:102180326]
MSTRG.1379.1	ENSCHIG00000020440	0.929645	miR-735-y	0.0143196	DDIAS	DNA damage induced apoptosis suppressor [Source:NCBI gene;Acc:102173534]
MSTRG.1379.1	ENSCHIG00000020996	0.982074	novel-m0227-5p	0.0190699	JAG1	jagged canonical Notch ligand 1 [Source:NCBI gene;Acc:102189768]
MSTRG.1379.1	ENSCHIG00000021595	0.942598	novel-m0227-5p	0.0426491	SLC6A17	solute carrier family 6 member 17 [Source:NCBI gene;Acc:102187181]
MSTRG.1379.1	ENSCHIG00000022359	0.907833	novel-m0227-5p	0.0190699	TSPAN5	tetraspanin 5 [Source:NCBI gene;Acc:102184703]
MSTRG.1379.1	ENSCHIG00000025388	0.947831	miR-735-y	0.0426491	-	SH2 domain containing adaptor protein B [Source:NCBI gene;Acc:102183872]
MSTRG.1379.1	ENSCHIG00000025504	0.93599	miR-735-y	0.0238087	RHBDL3	rhomboid like 3 [Source:NCBI gene;Acc:102187708]
MSTRG.1379.1	ENSCHIG00000026064	0.95763	miR-735-y|novel-m0227-5p	0.000240956	BMP10	bone morphogenetic protein 10 [Source:NCBI gene;Acc:102185577]
MSTRG.1379.1	ENSCHIG00000027227	0.902777	novel-m0227-5p	0.0095579	IMP4	IMP U3 small nucleolar ribonucleoprotein 4 [Source:NCBI gene;Acc:102188905]
MSTRG.1379.1	ENSCHIG00000027269	0.921518	novel-m0227-5p	0.0190699	CCN1	cellular communication network factor 1 [Source:NCBI gene;Acc:102185702]
MSTRG.1380.1	ENSCHIG00000003005	0.959823	miR-735-y	0.0095579	LIN9	lin-9 DREAM MuvB core complex component [Source:NCBI gene;Acc:102189779]
MSTRG.1380.1	ENSCHIG00000008645	0.939511	miR-735-y	0.0190699	NGEF	neuronal guanine nucleotide exchange factor [Source:NCBI gene;Acc:102170660]
MSTRG.1380.1	ENSCHIG00000013151	0.937329	miR-735-y	0.0190699	TNFAIP6	TNF alpha induced protein 6 [Source:NCBI gene;Acc:102184100]
MSTRG.1380.1	ENSCHIG00000013888	0.952961	miR-735-y	0.0238087	GEN1	GEN1 Holliday junction 5' flap endonuclease [Source:NCBI gene;Acc:102178282]
MSTRG.1380.1	ENSCHIG00000019469	0.973627	miR-735-y	0.00478469	TEX30	testis expressed 30 [Source:NCBI gene;Acc:102180326]
MSTRG.1380.1	ENSCHIG00000019911	0.908557	miR-1285-y	0.0095579	NPAS4	neuronal PAS domain protein 4 [Source:NCBI gene;Acc:102176203]
MSTRG.1380.1	ENSCHIG00000020440	0.944625	miR-735-y	0.0143196	DDIAS	DNA damage induced apoptosis suppressor [Source:NCBI gene;Acc:102173534]
MSTRG.1380.1	ENSCHIG00000021502	0.921555	miR-735-y	0.0379562	SPC24	SPC24 component of NDC80 kinetochore complex [Source:NCBI gene;Acc:102186856]
MSTRG.1380.1	ENSCHIG00000021595	0.942854	miR-1285-y	0.0426491	SLC6A17	solute carrier family 6 member 17 [Source:NCBI gene;Acc:102187181]
MSTRG.1380.1	ENSCHIG00000022332	0.910445	miR-735-y	0.0143196	TRIP13	thyroid hormone receptor interactor 13 [Source:NCBI gene;Acc:102185871]
MSTRG.1380.1	ENSCHIG00000025110	0.937131	miR-735-y	0.0190699	ANO1	anoctamin 1 [Source:NCBI gene;Acc:102170492]
MSTRG.1380.1	ENSCHIG00000025388	0.917171	miR-1285-y|miR-735-y	0.000413067	-	SH2 domain containing adaptor protein B [Source:NCBI gene;Acc:102183872]
MSTRG.1380.1	ENSCHIG00000025504	0.9378	miR-735-y	0.0238087	RHBDL3	rhomboid like 3 [Source:NCBI gene;Acc:102187708]
MSTRG.1380.1	ENSCHIG00000026064	0.938433	miR-735-y	0.0332519	BMP10	bone morphogenetic protein 10 [Source:NCBI gene;Acc:102185577]
MSTRG.1380.1	ENSCHIG00000026682	0.977833	miR-1285-y	0.0095579	FBXO5	F-box protein 5 [Source:NCBI gene;Acc:102174572]
MSTRG.13858.1	ENSCHIG00000006583	0.913154	miR-130-x	0.0473306	KIAA0513	KIAA0513 ortholog [Source:NCBI gene;Acc:102183092]
MSTRG.13858.1	ENSCHIG00000009329	0.919272	miR-130-x	0.0238087	ZNF704	zinc finger protein 704 [Source:NCBI gene;Acc:102179496]
MSTRG.13858.1	ENSCHIG00000012018	0.926507	novel-m0554-3p	0.0190699	LACTB2	lactamase beta 2 [Source:NCBI gene;Acc:102177905]
MSTRG.13858.1	ENSCHIG00000012061	0.932166	novel-m0554-3p	0.0238087	AKR1B1	aldo-keto reductase family 1 member B [Source:NCBI gene;Acc:102187190]
MSTRG.13858.1	ENSCHIG00000013432	0.923088	novel-m0554-3p	0.0238087	PDK4	pyruvate dehydrogenase kinase 4 [Source:NCBI gene;Acc:102190015]
MSTRG.13858.1	ENSCHIG00000013856	0.915915	novel-m0554-3p	0.0379562	C1QL1	complement C1q like 1 [Source:NCBI gene;Acc:102190353]
MSTRG.13858.1	ENSCHIG00000015573	0.988506	miR-130-x|novel-m0554-3p	0.000172111	SDC2	syndecan 2 [Source:NCBI gene;Acc:102183082]
MSTRG.13858.1	ENSCHIG00000015608	0.923853	miR-130-x	0.0190699	ASPN	asporin [Source:NCBI gene;Acc:102168726]
MSTRG.13858.1	ENSCHIG00000016526	0.95139	novel-m0554-3p	0.0190699	ITGB5	integrin subunit beta 5 [Source:NCBI gene;Acc:102173608]
MSTRG.13858.1	ENSCHIG00000016780	0.946515	novel-m0554-3p	0.0143196	CALCOCO1	calcium binding and coiled-coil domain 1 [Source:NCBI gene;Acc:102179072]
MSTRG.13858.1	ENSCHIG00000017004	0.966461	miR-130-x	0.0332519	MAN1C1	mannosidase alpha class 1C member 1 [Source:NCBI gene;Acc:102182552]
MSTRG.13858.1	ENSCHIG00000017045	0.939507	novel-m0554-3p	0.0473306	SLC1A3	solute carrier family 1 member 3 [Source:NCBI gene;Acc:102171550]
MSTRG.13858.1	ENSCHIG00000017624	0.956839	novel-m0554-3p	0.00478469	TNIK	TRAF2 and NCK interacting kinase [Source:NCBI gene;Acc:102174699]
MSTRG.13858.1	ENSCHIG00000017691	0.952359	novel-m0554-3p	0.0426491	KAZN	kazrin, periplakin interacting protein [Source:NCBI gene;Acc:102175785]
MSTRG.13858.1	ENSCHIG00000017707	0.912043	novel-m0554-3p	0.0238087	-	forkhead box P1 [Source:NCBI gene;Acc:102171383]
MSTRG.13858.1	ENSCHIG00000021041	0.922789	novel-m0554-3p	0.0143196	CDO1	cysteine dioxygenase type 1 [Source:NCBI gene;Acc:102190230]
MSTRG.13858.1	ENSCHIG00000021114	0.946842	novel-m0554-3p	0.0238087	NEDD9	neural precursor cell expressed, developmentally down-regulated 9 [Source:NCBI gene;Acc:102188001]
MSTRG.13858.1	ENSCHIG00000021373	0.92955	novel-m0554-3p	0.0473306	KIAA1671	KIAA1671 ortholog [Source:NCBI gene;Acc:102185023]
MSTRG.13858.1	ENSCHIG00000022151	0.934728	novel-m0554-3p	0.0238087	CYP11A1	cholesterol side-chain cleavage enzyme, mitochondrial-like [Source:NCBI gene;Acc:102173131]
MSTRG.13858.1	ENSCHIG00000022436	0.909621	miR-130-x	0.0332519	SLC7A7	solute carrier family 7 member 7 [Source:NCBI gene;Acc:102179479]
MSTRG.13858.1	ENSCHIG00000022609	0.925314	miR-130-x|novel-m0554-3p	0.000172111	GPNMB	glycoprotein nmb [Source:NCBI gene;Acc:102173634]
MSTRG.13858.1	ENSCHIG00000022873	0.914323	miR-130-x|novel-m0554-3p	6.88444e-05	PLSCR4	phospholipid scramblase 4 [Source:NCBI gene;Acc:102176078]
MSTRG.13858.1	ENSCHIG00000025168	0.907441	miR-130-x	0.0190699	OMD	osteomodulin [Source:NCBI gene;Acc:102169007]
MSTRG.13858.1	ENSCHIG00000025288	0.941415	novel-m0554-3p	0.0426491	RAB15	RAB15, member RAS oncogene family [Source:NCBI gene;Acc:102189215]
MSTRG.13858.1	ENSCHIG00000026040	0.916334	miR-130-x	0.00478469	HOXC4	homeobox C4 [Source:NCBI gene;Acc:102190103]
MSTRG.13869.1	ENSCHIG00000000579	0.901142	chi-miR-496-5p|novel-m0563-5p	0.00439929	SEMA4D	semaphorin 4D [Source:NCBI gene;Acc:102188857]
MSTRG.13869.1	ENSCHIG00000004522	0.912404	novel-m0478-3p|novel-m0479-3p|novel-m0480-5p	0.000346589	PCSK5	proprotein convertase subtilisin/kexin type 5 [Source:NCBI gene;Acc:102187133]
MSTRG.13869.1	ENSCHIG00000010213	0.90365	novel-m0478-3p|novel-m0479-3p|novel-m0480-5p	1.82041e-05	CREG2	cellular repressor of E1A stimulated genes 2 [Source:NCBI gene;Acc:102179775]
MSTRG.13869.1	ENSCHIG00000011323	0.94201	novel-m0478-3p|novel-m0479-3p|novel-m0480-5p	7.16319e-05	PKDCC	protein kinase domain containing, cytoplasmic [Source:NCBI gene;Acc:102177986]
MSTRG.13869.1	ENSCHIG00000012699	0.968692	chi-miR-496-5p|novel-m0478-3p|novel-m0479-3p|novel-m0480-5p|novel-m0503-3p|novel-m0504-5p	1.10761e-07	JADE2	jade family PHD finger 2 [Source:NCBI gene;Acc:102181032]
MSTRG.13869.1	ENSCHIG00000013090	0.9301	novel-m0478-3p|novel-m0479-3p|novel-m0480-5p|novel-m0563-5p	5.74001e-06	COQ8B	coenzyme Q8B [Source:NCBI gene;Acc:102189512]
MSTRG.13869.1	ENSCHIG00000013168	0.937378	novel-m0478-3p|novel-m0479-3p|novel-m0480-5p|novel-m0503-3p|novel-m0504-5p	5.46656e-06	SLC9A9	solute carrier family 9 member A9 [Source:NCBI gene;Acc:102176830]
MSTRG.13869.1	ENSCHIG00000013189	0.924658	novel-m0478-3p|novel-m0479-3p|novel-m0480-5p	0.00679736	CAMK2N1	calcium/calmodulin dependent protein kinase II inhibitor 1 [Source:NCBI gene;Acc:106503579]
MSTRG.13869.1	ENSCHIG00000013432	0.975344	novel-m0503-3p|novel-m0504-5p	0.0072147	PDK4	pyruvate dehydrogenase kinase 4 [Source:NCBI gene;Acc:102190015]
MSTRG.13869.1	ENSCHIG00000013457	0.950414	novel-m0283-3p|novel-m0478-3p|novel-m0479-3p|novel-m0480-5p	1.31857e-05	-	VPS33B late endosome and lysosome associated [Source:NCBI gene;Acc:102169800]
MSTRG.13869.1	ENSCHIG00000014211	0.938295	miR-301-x|novel-m0503-3p|novel-m0504-5p|novel-m0535-5p	5.74001e-06	HLX	H2.0 like homeobox [Source:NCBI gene;Acc:102179582]
MSTRG.13869.1	ENSCHIG00000015605	0.984124	miR-219-y|miR-301-x	0.00439929	ARHGAP20	Rho GTPase activating protein 20 [Source:NCBI gene;Acc:102169032]
MSTRG.13869.1	ENSCHIG00000016479	0.9776	novel-m0478-3p|novel-m0479-3p|novel-m0480-5p|novel-m0563-5p	4.60055e-05	RPS6KA2	ribosomal protein S6 kinase A2 [Source:NCBI gene;Acc:102174475]
MSTRG.13869.1	ENSCHIG00000017004	0.976214	chi-miR-2332|novel-m0478-3p|novel-m0479-3p|novel-m0480-5p	1.31857e-05	MAN1C1	mannosidase alpha class 1C member 1 [Source:NCBI gene;Acc:102182552]
MSTRG.13869.1	ENSCHIG00000017045	0.967593	novel-m0478-3p|novel-m0479-3p|novel-m0480-5p|novel-m0535-5p	7.54825e-05	SLC1A3	solute carrier family 1 member 3 [Source:NCBI gene;Acc:102171550]
MSTRG.13869.1	ENSCHIG00000017994	0.960909	miR-219-y	0.0287081	-	alcohol dehydrogenase iron containing 1 [Source:NCBI gene;Acc:102171531]
MSTRG.13869.1	ENSCHIG00000018500	0.937141	chi-miR-2332|novel-m0478-3p|novel-m0479-3p|novel-m0480-5p	1.31857e-05	-	BEN domain containing 7 [Source:NCBI gene;Acc:102174314]
MSTRG.13869.1	ENSCHIG00000020056	0.972413	chi-miR-496-5p|miR-301-x	0.00439929	SEC14L5	SEC14 like lipid binding 5 [Source:NCBI gene;Acc:102168879]
MSTRG.13869.1	ENSCHIG00000020130	0.979992	chi-miR-2332|novel-m0478-3p|novel-m0479-3p|novel-m0480-5p|novel-m0503-3p|novel-m0504-5p	1.10761e-07	-	family with sequence similarity 210 member B [Source:NCBI gene;Acc:102178743]
MSTRG.13869.1	ENSCHIG00000021345	0.965934	novel-m0503-3p|novel-m0504-5p	0.0072147	SNED1	sushi, nidogen and EGF like domains 1 [Source:NCBI gene;Acc:102188915]
MSTRG.13869.1	ENSCHIG00000021572	0.988523	chi-miR-2332|miR-219-y|miR-301-x	0.000939049	VLDLR	very low density lipoprotein receptor [Source:NCBI gene;Acc:102177522]
MSTRG.13869.1	ENSCHIG00000021574	0.972966	miR-301-x|novel-m0535-5p	0.00223546	PEAK1	pseudopodium enriched atypical kinase 1 [Source:NCBI gene;Acc:102188259]
MSTRG.13869.1	ENSCHIG00000021660	0.972966	novel-m0503-3p|novel-m0504-5p	0.00439929	-	aldehyde dehydrogenase 9 family member A1 [Source:NCBI gene;Acc:102174989]
MSTRG.13869.1	ENSCHIG00000022151	0.928664	novel-m0478-3p|novel-m0479-3p|novel-m0480-5p	0.000176165	CYP11A1	cholesterol side-chain cleavage enzyme, mitochondrial-like [Source:NCBI gene;Acc:102173131]
MSTRG.13869.1	ENSCHIG00000023389	0.973873	novel-m0478-3p|novel-m0479-3p|novel-m0480-5p	7.16319e-05	RHOBTB3	Rho related BTB domain containing 3 [Source:NCBI gene;Acc:102174935]
MSTRG.13869.1	ENSCHIG00000025288	0.967741	miR-301-x|novel-m0478-3p|novel-m0479-3p|novel-m0480-5p	4.60055e-05	RAB15	RAB15, member RAS oncogene family [Source:NCBI gene;Acc:102189215]
MSTRG.13869.1	ENSCHIG00000025688	0.970304	miR-301-x|novel-m0478-3p|novel-m0479-3p|novel-m0480-5p|novel-m0503-3p|novel-m0504-5p	1.04588e-08	MST1R	macrophage stimulating 1 receptor [Source:NCBI gene;Acc:102175906]
MSTRG.13869.1	ENSCHIG00000026829	0.944442	miR-301-x|novel-m0478-3p|novel-m0479-3p|novel-m0480-5p	5.74001e-06	LIPC	lipase C, hepatic type [Source:NCBI gene;Acc:102181127]
MSTRG.13869.1	ENSCHIG00000027071	0.976142	chi-miR-2332|miR-301-x	0.0106488	VEPH1	ventricular zone expressed PH domain containing 1 [Source:NCBI gene;Acc:102178488]
MSTRG.14081.1	ENSCHIG00000016479	0.90532	novel-m0163-3p	0.0426491	RPS6KA2	ribosomal protein S6 kinase A2 [Source:NCBI gene;Acc:102174475]
MSTRG.14081.1	ENSCHIG00000017691	0.935187	novel-m0163-3p	0.0426491	KAZN	kazrin, periplakin interacting protein [Source:NCBI gene;Acc:102175785]
MSTRG.14081.1	ENSCHIG00000022674	0.952158	novel-m0163-3p	0.0095579	EGR3	early growth response 3 [Source:NCBI gene;Acc:106501825]
MSTRG.14153.1	ENSCHIG00000001352	0.961292	novel-m0110-3p|novel-m0111-3p|novel-m0112-3p|novel-m0113-3p|novel-m0114-3p	0.000639644	-	intelectin-2-like [Source:NCBI gene;Acc:102179092]
MSTRG.14153.1	ENSCHIG00000003296	0.964895	chi-miR-376b-5p|chi-miR-376c-5p|chi-miR-376e-5p|chi-miR-92a-5p|miR-342-z|miR-370-y|miR-433-x|miR-505-x|miR-744-x|novel-m0133-3p|novel-m0293-3p|novel-m0452-3p|novel-m0535-5p	3.61248e-06	FOSB	FosB proto-oncogene, AP-1 transcription factor subunit [Source:NCBI gene;Acc:100860839]
MSTRG.14153.1	ENSCHIG00000003384	0.924352	chi-miR-92a-5p|miR-370-y|miR-744-x|novel-m0080-5p|novel-m0110-3p|novel-m0111-3p|novel-m0112-3p|novel-m0113-3p|novel-m0114-3p|novel-m0133-3p|novel-m0535-5p	0.000346236	CHI3L1	chitinase 3 like 1 [Source:NCBI gene;Acc:100860825]
MSTRG.14153.1	ENSCHIG00000009247	0.908892	miR-342-z|novel-m0110-3p|novel-m0111-3p|novel-m0112-3p|novel-m0113-3p|novel-m0114-3p|novel-m0133-3p|novel-m0169-5p	0.000526476	SLC6A19	solute carrier family 6 member 19 [Source:NCBI gene;Acc:102188256]
MSTRG.14153.1	ENSCHIG00000009583	0.966369	chi-miR-17-3p|chi-miR-487a-5p|miR-329-x|miR-342-z|miR-370-y|miR-433-x|miR-505-x|novel-m0080-5p|novel-m0133-3p	0.00963824	SYT6	synaptotagmin 6 [Source:NCBI gene;Acc:102190837]
MSTRG.14153.1	ENSCHIG00000010552	0.965065	chi-miR-17-3p|chi-miR-92a-5p|novel-m0110-3p|novel-m0111-3p|novel-m0112-3p|novel-m0113-3p|novel-m0114-3p|novel-m0535-5p	4.80324e-05	RAB40B	RAB40B, member RAS oncogene family [Source:NCBI gene;Acc:102174696]
MSTRG.14153.1	ENSCHIG00000011320	0.966	miR-342-z|miR-505-x|novel-m0080-5p|novel-m0563-5p	0.0349896	DUSP6	dual specificity phosphatase 6 [Source:NCBI gene;Acc:102172327]
MSTRG.14153.1	ENSCHIG00000011562	0.978099	chi-miR-7-3p|miR-18-x|novel-m0110-3p|novel-m0111-3p|novel-m0112-3p|novel-m0113-3p|novel-m0114-3p	0.000744736	OLR1	oxidized low density lipoprotein receptor 1 [Source:NCBI gene;Acc:102185442]
MSTRG.14153.1	ENSCHIG00000011768	0.987487	chi-miR-487a-5p|miR-342-z|miR-505-x|novel-m0133-3p|novel-m0535-5p	0.0468333	SPOCK2	SPARC (osteonectin), cwcv and kazal like domains proteoglycan 2 [Source:NCBI gene;Acc:102184593]
MSTRG.14153.1	ENSCHIG00000012603	0.991782	chi-miR-17-3p|chi-miR-92a-5p|miR-18-x|miR-744-x|novel-m0169-5p|novel-m0452-3p|novel-m0535-5p	0.00303127	FAM78A	family with sequence similarity 78 member A [Source:NCBI gene;Acc:102185474]
MSTRG.14153.1	ENSCHIG00000013596	0.973498	chi-miR-17-3p|chi-miR-92a-5p|miR-329-x|miR-370-y|miR-433-x|novel-m0133-3p|novel-m0293-3p|novel-m0535-5p	0.00192631	SLC6A12	sodium- and chloride-dependent betaine transporter [Source:NCBI gene;Acc:102172245]
MSTRG.14153.1	ENSCHIG00000013597	0.987205	miR-342-z|miR-370-y|miR-431-x|miR-541-x|miR-744-x|novel-m0080-5p|novel-m0133-3p|novel-m0169-5p	0.00837669	JCAD	junctional cadherin 5 associated [Source:NCBI gene;Acc:102187960]
MSTRG.14153.1	ENSCHIG00000013798	0.913778	chi-miR-487a-5p|miR-541-x|novel-m0080-5p|novel-m0110-3p|novel-m0111-3p|novel-m0112-3p|novel-m0113-3p|novel-m0114-3p|novel-m0133-3p|novel-m0452-3p	0.000175899	CXCR4	C-X-C motif chemokine receptor 4 [Source:NCBI gene;Acc:102169916]
MSTRG.14153.1	ENSCHIG00000013831	0.966584	chi-miR-376b-5p|chi-miR-376c-5p|chi-miR-376e-5p|miR-18-x|miR-370-y|miR-505-x|novel-m0133-3p|novel-m0293-3p|novel-m0452-3p	0.0336361	DTNA	dystrobrevin alpha [Source:NCBI gene;Acc:102177114]
MSTRG.14153.1	ENSCHIG00000014088	0.957909	chi-miR-17-3p|chi-miR-376b-5p|chi-miR-376c-5p|chi-miR-376e-5p|chi-miR-487a-5p|miR-329-x|miR-541-x|novel-m0133-3p	0.000841213	CRYAB	crystallin alpha B [Source:NCBI gene;Acc:102171725]
MSTRG.14153.1	ENSCHIG00000014376	0.979991	chi-miR-92a-5p|miR-541-x|novel-m0080-5p|novel-m0110-3p|novel-m0111-3p|novel-m0112-3p|novel-m0113-3p|novel-m0114-3p	0.0033146	CASQ2	calsequestrin 2 [Source:NCBI gene;Acc:102185134]
MSTRG.14153.1	ENSCHIG00000015146	0.981763	chi-miR-92a-5p|novel-m0169-5p|novel-m0452-3p	0.01332	MYL4	myosin light chain 4 [Source:NCBI gene;Acc:102168763]
MSTRG.14153.1	ENSCHIG00000015211	0.979568	miR-342-z|novel-m0133-3p|novel-m0293-3p	0.0432515	KIAA0895L	KIAA0895 like [Source:NCBI gene;Acc:102176817]
MSTRG.14153.1	ENSCHIG00000015322	0.983397	chi-miR-17-3p|chi-miR-376b-5p|chi-miR-376c-5p|chi-miR-376e-5p|miR-505-x|novel-m0080-5p	0.0100988	ASB4	ankyrin repeat and SOCS box containing 4 [Source:NCBI gene;Acc:102189731]
MSTRG.14153.1	ENSCHIG00000016127	0.931066	chi-miR-376b-5p|chi-miR-376c-5p|chi-miR-376e-5p|chi-miR-487a-5p|chi-miR-7-3p|miR-18-x|novel-m0133-3p|novel-m0452-3p|novel-m0535-5p	0.00376956	-	-
MSTRG.14153.1	ENSCHIG00000016188	0.946158	miR-329-x|miR-370-y|novel-m0110-3p|novel-m0111-3p|novel-m0112-3p|novel-m0113-3p|novel-m0114-3p|novel-m0133-3p	0.000179612	CA2	carbonic anhydrase 2 [Source:NCBI gene;Acc:102174762]
MSTRG.14153.1	ENSCHIG00000016621	0.975684	miR-329-x|miR-342-z|miR-431-x|miR-744-x	0.0416369	GADD45G	growth arrest and DNA damage inducible gamma [Source:NCBI gene;Acc:102188317]
MSTRG.14153.1	ENSCHIG00000016777	0.956059	chi-miR-7-3p|miR-541-x|novel-m0110-3p|novel-m0111-3p|novel-m0112-3p|novel-m0113-3p|novel-m0114-3p|novel-m0293-3p	4.80324e-05	C1orf105	chromosome 16 C1orf105 homolog [Source:NCBI gene;Acc:102177740]
MSTRG.14153.1	ENSCHIG00000017304	0.921876	chi-miR-376b-5p|chi-miR-376c-5p|chi-miR-376e-5p|chi-miR-7-3p|chi-miR-92a-5p|miR-329-x|novel-m0110-3p|novel-m0111-3p|novel-m0112-3p|novel-m0113-3p|novel-m0114-3p|novel-m0535-5p	3.28236e-05	GATM	glycine amidinotransferase [Source:NCBI gene;Acc:102184628]
MSTRG.14153.1	ENSCHIG00000017325	0.958868	chi-miR-7-3p|chi-miR-92a-5p|miR-342-z|novel-m0110-3p|novel-m0111-3p|novel-m0112-3p|novel-m0113-3p|novel-m0114-3p	0.0250177	PTPRD	protein tyrosine phosphatase receptor type D [Source:NCBI gene;Acc:102174567]
MSTRG.14153.1	ENSCHIG00000018333	0.974342	chi-miR-92a-5p|miR-329-x|miR-342-z|novel-m0110-3p|novel-m0111-3p|novel-m0112-3p|novel-m0113-3p|novel-m0114-3p	0.0072693	CYTIP	cytohesin 1 interacting protein [Source:NCBI gene;Acc:102175533]
MSTRG.14153.1	ENSCHIG00000018339	0.992561	chi-miR-487a-5p|chi-miR-7-3p|chi-miR-92a-5p|miR-668-x|novel-m0080-5p|novel-m0110-3p|novel-m0111-3p|novel-m0112-3p|novel-m0113-3p|novel-m0114-3p|novel-m0293-3p|novel-m0535-5p	0.000136378	DPYSL3	dihydropyrimidinase like 3 [Source:NCBI gene;Acc:102172059]
MSTRG.14153.1	ENSCHIG00000018472	0.97732	chi-miR-376b-5p|chi-miR-376c-5p|chi-miR-376e-5p|miR-370-y|miR-541-x|novel-m0110-3p|novel-m0111-3p|novel-m0112-3p|novel-m0113-3p|novel-m0114-3p|novel-m0133-3p|novel-m0535-5p	0.000163918	-	-
MSTRG.14153.1	ENSCHIG00000019988	0.975723	chi-miR-376b-5p|chi-miR-376c-5p|chi-miR-376e-5p|novel-m0080-5p|novel-m0133-3p	0.00039218	MYL2	myosin light chain 2 [Source:NCBI gene;Acc:102179873]
MSTRG.14153.1	ENSCHIG00000020738	0.968025	chi-miR-376b-5p|chi-miR-376c-5p|chi-miR-376e-5p|chi-miR-487a-5p|miR-370-y|novel-m0133-3p|novel-m0535-5p	0.0137421	FGF9	fibroblast growth factor 9 [Source:NCBI gene;Acc:102169602]
MSTRG.14153.1	ENSCHIG00000020902	0.946851	novel-m0110-3p|novel-m0111-3p|novel-m0112-3p|novel-m0113-3p|novel-m0114-3p|novel-m0535-5p	0.00021359	ELMO1	engulfment and cell motility 1 [Source:NCBI gene;Acc:102188650]
MSTRG.14153.1	ENSCHIG00000021312	0.993046	chi-miR-17-3p|chi-miR-487a-5p|chi-miR-92a-5p|miR-342-z|miR-431-x|novel-m0080-5p|novel-m0110-3p|novel-m0111-3p|novel-m0112-3p|novel-m0113-3p|novel-m0114-3p	3.39783e-05	RALGPS2	Ral GEF with PH domain and SH3 binding motif 2 [Source:NCBI gene;Acc:102185203]
MSTRG.14153.1	ENSCHIG00000021617	0.955822	chi-miR-17-3p|chi-miR-487a-5p|miR-18-x|miR-505-x|novel-m0133-3p	0.0356961	PIK3R5	phosphoinositide-3-kinase regulatory subunit 5 [Source:NCBI gene;Acc:102172758]
MSTRG.14153.1	ENSCHIG00000022144	0.946907	novel-m0110-3p|novel-m0111-3p|novel-m0112-3p|novel-m0113-3p|novel-m0114-3p	0.00288987	NKD1	NKD inhibitor of WNT signaling pathway 1 [Source:NCBI gene;Acc:102186146]
MSTRG.14153.1	ENSCHIG00000022272	0.98289	chi-miR-92a-5p|miR-433-x|miR-505-x|novel-m0080-5p|novel-m0535-5p	0.0104881	FBLN7	fibulin 7 [Source:NCBI gene;Acc:102170326]
MSTRG.14153.1	ENSCHIG00000022544	0.988588	chi-miR-376b-5p|chi-miR-376c-5p|chi-miR-376e-5p|miR-329-x|miR-370-y|miR-505-x|novel-m0133-3p	0.020444	TIMP3	TIMP metallopeptidase inhibitor 3 [Source:NCBI gene;Acc:102190027]
MSTRG.14153.1	ENSCHIG00000022728	0.960162	miR-342-z|miR-668-x|miR-744-x|novel-m0080-5p|novel-m0169-5p|novel-m0452-3p|novel-m0535-5p	0.0445862	ESRRB	estrogen related receptor beta [Source:NCBI gene;Acc:102176243]
MSTRG.14153.1	ENSCHIG00000022767	0.985756	chi-miR-487a-5p|chi-miR-7-3p|chi-miR-92a-5p|miR-329-x|miR-370-y|miR-431-x|miR-668-x|novel-m0133-3p|novel-m0169-5p|novel-m0293-3p	0.00295922	DCLK1	doublecortin like kinase 1 [Source:NCBI gene;Acc:102176803]
MSTRG.14153.1	ENSCHIG00000022780	0.945429	chi-miR-17-3p|miR-541-x|novel-m0110-3p|novel-m0111-3p|novel-m0112-3p|novel-m0113-3p|novel-m0114-3p|novel-m0133-3p|novel-m0293-3p	0.00436157	PKIA	cAMP-dependent protein kinase inhibitor alpha [Source:NCBI gene;Acc:102176903]
MSTRG.14153.1	ENSCHIG00000023062	0.912494	chi-miR-17-3p|chi-miR-487a-5p|chi-miR-92a-5p|miR-18-x|miR-342-z|miR-505-x|novel-m0535-5p	0.032647	-	tripartite motif containing 16 [Source:NCBI gene;Acc:102185685]
MSTRG.14153.1	ENSCHIG00000024116	0.917341	miR-370-y|miR-431-x|novel-m0110-3p|novel-m0111-3p|novel-m0112-3p|novel-m0113-3p|novel-m0114-3p|novel-m0133-3p|novel-m0293-3p|novel-m0452-3p	8.74102e-06	NFATC4	nuclear factor of activated T cells 4 [Source:NCBI gene;Acc:102184725]
MSTRG.14153.1	ENSCHIG00000024649	0.994553	miR-18-x|miR-342-z|novel-m0110-3p|novel-m0111-3p|novel-m0112-3p|novel-m0113-3p|novel-m0114-3p|novel-m0169-5p	0.0109752	SPART	spartin [Source:NCBI gene;Acc:102176336]
MSTRG.14153.1	ENSCHIG00000026691	0.926807	chi-miR-17-3p|miR-329-x|miR-342-z|miR-370-y	0.0150078	CMYA5	cardiomyopathy associated 5 [Source:NCBI gene;Acc:102190232]
MSTRG.14153.1	ENSCHIG00000027176	0.951562	miR-18-x|miR-370-y|miR-505-x|novel-m0110-3p|novel-m0111-3p|novel-m0112-3p|novel-m0113-3p|novel-m0114-3p|novel-m0133-3p|novel-m0169-5p|novel-m0535-5p	0.000687177	OLFML2B	olfactomedin like 2B [Source:NCBI gene;Acc:102182842]
MSTRG.14368.2	ENSCHIG00000009247	0.916873	miR-1197-x|miR-149-y|miR-370-x|novel-m0169-5p	0.0436672	SLC6A19	solute carrier family 6 member 19 [Source:NCBI gene;Acc:102188256]
MSTRG.14368.2	ENSCHIG00000014445	0.926127	chi-miR-381|miR-149-y|miR-495-z|miR-665-x|novel-m0047-5p|novel-m0533-3p	0.000396475	VGLL2	vestigial like family member 2 [Source:NCBI gene;Acc:106501797]
MSTRG.14390.1	ENSCHIG00000013168	0.923288	novel-m0478-3p|novel-m0479-3p|novel-m0480-5p	7.16319e-05	SLC9A9	solute carrier family 9 member A9 [Source:NCBI gene;Acc:102176830]
MSTRG.14390.1	ENSCHIG00000013189	0.908421	novel-m0478-3p|novel-m0479-3p|novel-m0480-5p	0.000147331	CAMK2N1	calcium/calmodulin dependent protein kinase II inhibitor 1 [Source:NCBI gene;Acc:106503579]
MSTRG.1443.1	ENSCHIG00000001958	0.948055	miR-4484-z	0.00478469	MOCOS	molybdenum cofactor sulfurase [Source:NCBI gene;Acc:102184109]
MSTRG.1443.1	ENSCHIG00000009329	0.90511	miR-130-x|miR-4484-z	0.000114741	ZNF704	zinc finger protein 704 [Source:NCBI gene;Acc:102179496]
MSTRG.1443.1	ENSCHIG00000011323	0.904168	miR-4484-z	0.0190699	PKDCC	protein kinase domain containing, cytoplasmic [Source:NCBI gene;Acc:102177986]
MSTRG.1443.1	ENSCHIG00000011455	0.908428	miR-4484-z	0.0143196	FGF18	fibroblast growth factor 18 [Source:NCBI gene;Acc:102178396]
MSTRG.1443.1	ENSCHIG00000014211	0.905392	miR-4484-z	0.028536	HLX	H2.0 like homeobox [Source:NCBI gene;Acc:102179582]
MSTRG.1443.1	ENSCHIG00000014630	0.952133	miR-4484-z	0.0143196	FAM117B	family with sequence similarity 117 member B [Source:NCBI gene;Acc:102175253]
MSTRG.1443.1	ENSCHIG00000015573	0.926165	miR-130-x	0.028536	SDC2	syndecan 2 [Source:NCBI gene;Acc:102183082]
MSTRG.1443.1	ENSCHIG00000015605	0.933085	miR-4484-z	0.0190699	ARHGAP20	Rho GTPase activating protein 20 [Source:NCBI gene;Acc:102169032]
MSTRG.1443.1	ENSCHIG00000015608	0.950496	miR-130-x	0.0190699	ASPN	asporin [Source:NCBI gene;Acc:102168726]
MSTRG.1443.1	ENSCHIG00000015740	0.907417	miR-4484-z	0.0190699	TRIB2	tribbles pseudokinase 2 [Source:NCBI gene;Acc:102180323]
MSTRG.1443.1	ENSCHIG00000016330	0.93548	miR-130-x	0.0238087	OGN	osteoglycin [Source:NCBI gene;Acc:100860756]
MSTRG.1443.1	ENSCHIG00000016479	0.943809	miR-4484-z	0.0426491	RPS6KA2	ribosomal protein S6 kinase A2 [Source:NCBI gene;Acc:102174475]
MSTRG.1443.1	ENSCHIG00000017004	0.935506	miR-130-x	0.0332519	MAN1C1	mannosidase alpha class 1C member 1 [Source:NCBI gene;Acc:102182552]
MSTRG.1443.1	ENSCHIG00000017707	0.93715	miR-4484-z	0.0238087	-	forkhead box P1 [Source:NCBI gene;Acc:102171383]
MSTRG.1443.1	ENSCHIG00000017957	0.943726	miR-4484-z	0.0143196	GABRG1	gamma-aminobutyric acid type A receptor gamma1 subunit [Source:NCBI gene;Acc:102183675]
MSTRG.1443.1	ENSCHIG00000019334	0.905274	miR-4484-z	0.0379562	RALGPS1	Ral GEF with PH domain and SH3 binding motif 1 [Source:NCBI gene;Acc:102188870]
MSTRG.1443.1	ENSCHIG00000021041	0.945568	miR-4484-z	0.0143196	CDO1	cysteine dioxygenase type 1 [Source:NCBI gene;Acc:102190230]
MSTRG.1443.1	ENSCHIG00000021113	0.964254	miR-4484-z	0.0190699	-	methyltransferase-like protein 7A [Source:NCBI gene;Acc:102168424]
MSTRG.1443.1	ENSCHIG00000022609	0.94122	miR-130-x	0.028536	GPNMB	glycoprotein nmb [Source:NCBI gene;Acc:102173634]
MSTRG.1443.1	ENSCHIG00000022862	0.911552	miR-4484-z	0.00478469	CLHC1	clathrin heavy chain linker domain containing 1 [Source:NCBI gene;Acc:102186874]
MSTRG.1443.1	ENSCHIG00000022873	0.919687	miR-130-x	0.0190699	PLSCR4	phospholipid scramblase 4 [Source:NCBI gene;Acc:102176078]
MSTRG.1443.1	ENSCHIG00000024211	0.922886	miR-130-x|miR-4484-z	3.44222e-05	NPR3	natriuretic peptide receptor 3 [Source:NCBI gene;Acc:102185687]
MSTRG.1443.1	ENSCHIG00000024398	0.922214	miR-4484-z	0.0143196	INHBB	inhibin subunit beta B [Source:NCBI gene;Acc:100861250]
MSTRG.1443.1	ENSCHIG00000025168	0.953096	miR-130-x	0.0190699	OMD	osteomodulin [Source:NCBI gene;Acc:102169007]
MSTRG.1443.1	ENSCHIG00000026040	0.952596	miR-130-x	0.00478469	HOXC4	homeobox C4 [Source:NCBI gene;Acc:102190103]
MSTRG.1443.1	ENSCHIG00000026647	0.96063	miR-4484-z	0.0238087	ZNF608	zinc finger protein 608 [Source:NCBI gene;Acc:102188669]
MSTRG.14434.1	ENSCHIG00000023150	0.94751	novel-m0433-3p	0.0378658	GGT7	gamma-glutamyltransferase 7 [Source:NCBI gene;Acc:102175220]
MSTRG.14573.1	ENSCHIG00000000205	0.918779	miR-1343-x|miR-330-x|miR-7857-x|novel-m0036-3p|novel-m0080-5p	0.0166837	PALD1	phosphatase domain containing paladin 1 [Source:NCBI gene;Acc:102170488]
MSTRG.14573.1	ENSCHIG00000003384	0.969728	miR-1197-x|miR-330-x|miR-8903-z|novel-m0065-3p|novel-m0080-5p|novel-m0133-3p|novel-m0257-3p	0.0373175	CHI3L1	chitinase 3 like 1 [Source:NCBI gene;Acc:100860825]
MSTRG.14573.1	ENSCHIG00000006678	0.928322	miR-1197-x|novel-m0080-5p|novel-m0133-3p|novel-m0324-5p|novel-m0325-5p|novel-m0326-3p	0.0252147	CDON	cell adhesion associated, oncogene regulated [Source:NCBI gene;Acc:102188923]
MSTRG.14573.1	ENSCHIG00000009793	0.957	chi-miR-17-3p|chi-miR-3959-3p|miR-1197-x|miR-330-x|miR-665-x|novel-m0065-3p|novel-m0133-3p|novel-m0257-3p	0.0235343	MYOD1	myogenic differentiation 1 [Source:NCBI gene;Acc:108637637]
MSTRG.14573.1	ENSCHIG00000010160	0.950887	chi-miR-17-3p|miR-1197-x|miR-1343-x|miR-2285-y|miR-365-x|miR-8903-z|novel-m0324-5p|novel-m0325-5p|novel-m0326-3p	0.0160711	JAM3	junctional adhesion molecule 3 [Source:NCBI gene;Acc:102189583]
MSTRG.14573.1	ENSCHIG00000011075	0.941347	chi-miR-154a-3p|chi-miR-154b-3p|chi-miR-17-3p|miR-2285-y|miR-330-x|miR-539-y|miR-541-y|novel-m0080-5p|novel-m0257-3p	0.00688901	PANX1	pannexin 1 [Source:NCBI gene;Acc:102174365]
MSTRG.14573.1	ENSCHIG00000011289	0.968989	miR-1197-x|miR-2285-y|miR-665-x|miR-8903-z|novel-m0065-3p|novel-m0080-5p|novel-m0257-3p|novel-m0324-5p|novel-m0325-5p|novel-m0326-3p	0.000138984	DUSP4	dual specificity phosphatase 4 [Source:NCBI gene;Acc:102174186]
MSTRG.14573.1	ENSCHIG00000012316	0.964843	miR-1343-x|miR-330-x|miR-541-y|miR-7857-x|miR-8903-z|novel-m0133-3p|novel-m0229-3p|novel-m0324-5p|novel-m0325-5p|novel-m0326-3p	0.000299536	ANXA13	annexin A13 [Source:NCBI gene;Acc:102190801]
MSTRG.14573.1	ENSCHIG00000012603	0.911127	chi-miR-17-3p|miR-1285-z|miR-330-x|miR-365-x|miR-541-y|miR-665-x|miR-7857-x	0.00150101	FAM78A	family with sequence similarity 78 member A [Source:NCBI gene;Acc:102185474]
MSTRG.14573.1	ENSCHIG00000013038	0.992665	miR-1343-x|miR-496-x|miR-665-x|novel-m0065-3p|novel-m0080-5p|novel-m0133-3p	0.0196159	NCAM1	neural cell adhesion molecule 1 [Source:NCBI gene;Acc:102177818]
MSTRG.14573.1	ENSCHIG00000013597	0.930157	miR-541-y|miR-665-x|miR-8903-z|novel-m0065-3p|novel-m0080-5p|novel-m0133-3p|novel-m0229-3p|novel-m0324-5p|novel-m0325-5p|novel-m0326-3p	0.000138984	JCAD	junctional cadherin 5 associated [Source:NCBI gene;Acc:102187960]
MSTRG.14573.1	ENSCHIG00000013798	0.985359	miR-1197-x|miR-1285-z|miR-1343-x|miR-330-x|novel-m0080-5p|novel-m0133-3p	0.0355289	CXCR4	C-X-C motif chemokine receptor 4 [Source:NCBI gene;Acc:102169916]
MSTRG.14573.1	ENSCHIG00000016127	0.905155	miR-2285-y|miR-330-x|miR-365-x|miR-665-x|miR-8903-z|novel-m0065-3p|novel-m0133-3p	0.0250783	-	-
MSTRG.14573.1	ENSCHIG00000016293	0.966364	chi-miR-154b-3p|chi-miR-17-3p|miR-1197-x|miR-330-x|miR-365-x|miR-539-y|miR-541-y|miR-8903-z|novel-m0065-3p|novel-m0133-3p|novel-m0324-5p|novel-m0325-5p|novel-m0326-3p	3.51631e-05	MMP2	matrix metallopeptidase 2 [Source:NCBI gene;Acc:102184364]
MSTRG.14573.1	ENSCHIG00000016305	0.908794	miR-330-x|novel-m0133-3p|novel-m0324-5p|novel-m0325-5p|novel-m0326-3p	0.00123223	GIPC1	GIPC PDZ domain containing family member 1 [Source:NCBI gene;Acc:102187669]
MSTRG.14573.1	ENSCHIG00000016746	0.972395	chi-miR-487a-3p|miR-1343-x|miR-330-x|novel-m0036-3p|novel-m0133-3p|novel-m0324-5p|novel-m0325-5p|novel-m0326-3p	0.0126009	TMCC1	transmembrane and coiled-coil domain family 1 [Source:NCBI gene;Acc:108638638]
MSTRG.14573.1	ENSCHIG00000016921	0.905988	chi-miR-154b-3p|chi-miR-17-3p|miR-1285-z|miR-496-x|miR-539-y|novel-m0257-3p	0.0283886	HTR2A	5-hydroxytryptamine receptor 2A [Source:NCBI gene;Acc:102182605]
MSTRG.14573.1	ENSCHIG00000017035	0.946523	chi-miR-17-3p|miR-1343-x|miR-330-x|miR-541-y|miR-665-x|novel-m0324-5p|novel-m0325-5p|novel-m0326-3p	0.0193209	GALNT10	polypeptide N-acetylgalactosaminyltransferase 10 [Source:NCBI gene;Acc:102175679]
MSTRG.14573.1	ENSCHIG00000017078	0.967983	chi-miR-154a-3p|chi-miR-154b-3p|chi-miR-3959-3p|chi-miR-487a-3p|miR-539-y|novel-m0065-3p	0.0129423	SEMA3C	semaphorin 3C [Source:NCBI gene;Acc:102183759]
MSTRG.14573.1	ENSCHIG00000018339	0.921758	miR-1197-x|miR-1285-z|miR-330-x|miR-7857-x|novel-m0065-3p|novel-m0080-5p|novel-m0324-5p|novel-m0325-5p|novel-m0326-3p	0.0047946	DPYSL3	dihydropyrimidinase like 3 [Source:NCBI gene;Acc:102172059]
MSTRG.14573.1	ENSCHIG00000018609	0.905276	chi-miR-17-3p|miR-1343-x|miR-330-x|miR-541-y|miR-665-x|novel-m0036-3p|novel-m0065-3p|novel-m0229-3p	0.00885545	SCAMP5	secretory carrier membrane protein 5 [Source:NCBI gene;Acc:102191182]
MSTRG.14573.1	ENSCHIG00000019000	0.904394	miR-330-x|miR-365-x|miR-541-y|novel-m0065-3p|novel-m0133-3p	0.0442691	DUSP26	dual specificity phosphatase 26 [Source:NCBI gene;Acc:102176938]
MSTRG.14573.1	ENSCHIG00000020623	0.92847	miR-1285-z|miR-330-x|miR-665-x|miR-7857-x|miR-8903-z|novel-m0065-3p|novel-m0080-5p	0.0109738	PPFIBP2	PPFIA binding protein 2 [Source:NCBI gene;Acc:102187066]
MSTRG.14573.1	ENSCHIG00000020738	0.906325	chi-miR-154b-3p|miR-2285-y|miR-330-x|miR-496-x|novel-m0133-3p|novel-m0325-5p|novel-m0326-3p	0.00722945	FGF9	fibroblast growth factor 9 [Source:NCBI gene;Acc:102169602]
MSTRG.14573.1	ENSCHIG00000020817	0.960305	chi-miR-154a-3p|chi-miR-154b-3p|chi-miR-17-3p|chi-miR-487a-3p|miR-1197-x|miR-539-y|miR-541-y|miR-8903-z|novel-m0080-5p|novel-m0324-5p|novel-m0325-5p|novel-m0326-3p	8.12919e-06	MB21D2	Mab-21 domain containing 2 [Source:NCBI gene;Acc:102177752]
MSTRG.14573.1	ENSCHIG00000021617	0.918373	chi-miR-17-3p|miR-330-x|miR-496-x|miR-665-x|miR-7857-x|novel-m0065-3p|novel-m0133-3p	0.000768066	PIK3R5	phosphoinositide-3-kinase regulatory subunit 5 [Source:NCBI gene;Acc:102172758]
MSTRG.14573.1	ENSCHIG00000023062	0.98875	chi-miR-17-3p|chi-miR-3959-3p|miR-1285-z|miR-1343-x|miR-330-x|miR-365-x|miR-541-y	0.0179993	-	tripartite motif containing 16 [Source:NCBI gene;Acc:102185685]
MSTRG.14573.1	ENSCHIG00000023170	0.946493	miR-1285-z|miR-330-x|miR-541-y|miR-7857-x|novel-m0036-3p|novel-m0065-3p|novel-m0325-5p|novel-m0326-3p	0.000855981	SLC22A17	solute carrier family 22 member 17 [Source:NCBI gene;Acc:102182411]
MSTRG.14573.1	ENSCHIG00000023586	0.932439	chi-miR-17-3p|miR-1197-x|miR-1285-z|miR-1343-x|miR-2285-y|miR-496-x|miR-541-y|miR-7857-x|miR-8903-z|novel-m0036-3p|novel-m0065-3p|novel-m0080-5p|novel-m0133-3p|novel-m0324-5p|novel-m0325-5p|novel-m0326-3p	5.17854e-10	VDR	vitamin D receptor [Source:NCBI gene;Acc:102177594]
MSTRG.14573.1	ENSCHIG00000023587	0.969497	chi-miR-17-3p|miR-1197-x|miR-330-x|miR-365-x|novel-m0036-3p|novel-m0065-3p|novel-m0133-3p|novel-m0324-5p|novel-m0325-5p|novel-m0326-3p	0.000169799	ITGA7	integrin subunit alpha 7 [Source:NCBI gene;Acc:102169839]
MSTRG.14573.1	ENSCHIG00000024116	0.958229	novel-m0133-3p|novel-m0229-3p|novel-m0257-3p|novel-m0324-5p|novel-m0325-5p|novel-m0326-3p	0.0080781	NFATC4	nuclear factor of activated T cells 4 [Source:NCBI gene;Acc:102184725]
MSTRG.14573.1	ENSCHIG00000024691	0.973816	miR-1197-x|miR-1343-x|miR-365-x|novel-m0036-3p|novel-m0065-3p|novel-m0324-5p|novel-m0325-5p|novel-m0326-3p	0.00603064	DLG2	discs large MAGUK scaffold protein 2 [Source:NCBI gene;Acc:102169162]
MSTRG.14573.1	ENSCHIG00000024986	0.982814	miR-330-x|miR-541-y|miR-8903-z|novel-m0036-3p|novel-m0133-3p|novel-m0325-5p|novel-m0326-3p	0.0250783	TIMP2	TIMP metallopeptidase inhibitor 2 [Source:NCBI gene;Acc:102178107]
MSTRG.14573.1	ENSCHIG00000025689	0.948498	miR-541-y|miR-665-x|novel-m0133-3p|novel-m0229-3p	0.00576569	NOL4L	nucleolar protein 4 like [Source:NCBI gene;Acc:102186028]
MSTRG.14573.1	ENSCHIG00000025891	0.959894	chi-miR-17-3p|miR-365-x|miR-496-x|miR-541-y|miR-7857-x|novel-m0036-3p	0.0283886	SLC16A9	solute carrier family 16 member 9 [Source:NCBI gene;Acc:102188921]
MSTRG.14573.1	ENSCHIG00000026377	0.973193	chi-miR-154a-3p|chi-miR-487a-3p|miR-1343-x|miR-2285-y|miR-330-x|miR-365-x|miR-8903-z|novel-m0065-3p|novel-m0133-3p|novel-m0257-3p|novel-m0324-5p|novel-m0325-5p|novel-m0326-3p	4.96196e-06	SPATS2L	spermatogenesis associated serine rich 2 like [Source:NCBI gene;Acc:102186063]
MSTRG.14601.1	ENSCHIG00000016620	0.902872	miR-505-x|miR-744-x	0.0323892	GRIP2	glutamate receptor interacting protein 2 [Source:NCBI gene;Acc:108633372]
MSTRG.14601.1	ENSCHIG00000020787	0.9553	chi-miR-128-5p|miR-1197-x|miR-541-y	0.0202469	DLL1	delta like canonical Notch ligand 1 [Source:NCBI gene;Acc:102182594]
MSTRG.14601.1	ENSCHIG00000022272	0.947547	miR-222-x|miR-505-x	0.043382	FBLN7	fibulin 7 [Source:NCBI gene;Acc:102170326]
MSTRG.14601.1	ENSCHIG00000022410	0.972035	miR-1197-x|miR-505-x|miR-744-x	0.0420627	SLC29A1	solute carrier family 29 member 1 (Augustine blood group) [Source:NCBI gene;Acc:100861005]
MSTRG.14626.1	ENSCHIG00000001958	0.952668	miR-4484-z	0.0119617	MOCOS	molybdenum cofactor sulfurase [Source:NCBI gene;Acc:102184109]
MSTRG.14626.1	ENSCHIG00000003799	0.951089	miR-4484-z|novel-m0554-3p	0.00113092	LRP10	LDL receptor related protein 10 [Source:NCBI gene;Acc:102184064]
MSTRG.14626.1	ENSCHIG00000005813	0.936495	miR-301-x|novel-m0554-3p	0.000342567	VSIR	V-set immunoregulatory receptor [Source:NCBI gene;Acc:102175186]
MSTRG.14626.1	ENSCHIG00000006252	0.961218	miR-203-y	0.0119617	SLC46A3	solute carrier family 46 member 3 [Source:NCBI gene;Acc:102187500]
MSTRG.14626.1	ENSCHIG00000011455	0.94656	miR-4484-z	0.0355418	FGF18	fibroblast growth factor 18 [Source:NCBI gene;Acc:102178396]
MSTRG.14626.1	ENSCHIG00000012018	0.921216	novel-m0554-3p	0.0471618	LACTB2	lactamase beta 2 [Source:NCBI gene;Acc:102177905]
MSTRG.14626.1	ENSCHIG00000012611	0.953511	novel-m0554-3p	0.0355418	PCLO	piccolo presynaptic cytomatrix protein [Source:NCBI gene;Acc:102171838]
MSTRG.14626.1	ENSCHIG00000012699	0.969691	miR-4484-z|novel-m0411-3p|novel-m0554-3p	0.000176165	JADE2	jade family PHD finger 2 [Source:NCBI gene;Acc:102181032]
MSTRG.14626.1	ENSCHIG00000013457	0.942706	novel-m0411-3p|novel-m0554-3p	0.00235205	-	VPS33B late endosome and lysosome associated [Source:NCBI gene;Acc:102169800]
MSTRG.14626.1	ENSCHIG00000014211	0.939011	miR-301-x|miR-4484-z	0.00168819	HLX	H2.0 like homeobox [Source:NCBI gene;Acc:102179582]
MSTRG.14626.1	ENSCHIG00000014630	0.904724	miR-4484-z	0.0355418	FAM117B	family with sequence similarity 117 member B [Source:NCBI gene;Acc:102175253]
MSTRG.14626.1	ENSCHIG00000015605	0.965545	miR-301-x|miR-4484-z	0.000681837	ARHGAP20	Rho GTPase activating protein 20 [Source:NCBI gene;Acc:102169032]
MSTRG.14626.1	ENSCHIG00000016526	0.958186	novel-m0554-3p	0.0471618	ITGB5	integrin subunit beta 5 [Source:NCBI gene;Acc:102173608]
MSTRG.14626.1	ENSCHIG00000016540	0.923883	miR-203-y	0.0238087	SLC38A4	solute carrier family 38 member 4 [Source:NCBI gene;Acc:102190298]
MSTRG.14626.1	ENSCHIG00000016780	0.962292	novel-m0554-3p	0.0355418	CALCOCO1	calcium binding and coiled-coil domain 1 [Source:NCBI gene;Acc:102179072]
MSTRG.14626.1	ENSCHIG00000017045	0.962398	miR-4484-z|novel-m0554-3p	0.00496725	SLC1A3	solute carrier family 1 member 3 [Source:NCBI gene;Acc:102171550]
MSTRG.14626.1	ENSCHIG00000017957	0.941455	miR-4484-z	0.0355418	GABRG1	gamma-aminobutyric acid type A receptor gamma1 subunit [Source:NCBI gene;Acc:102183675]
MSTRG.14626.1	ENSCHIG00000020056	0.963633	miR-301-x	0.0471618	SEC14L5	SEC14 like lipid binding 5 [Source:NCBI gene;Acc:102168879]
MSTRG.14626.1	ENSCHIG00000021041	0.961652	miR-301-x|miR-4484-z|novel-m0554-3p	8.27457e-07	CDO1	cysteine dioxygenase type 1 [Source:NCBI gene;Acc:102190230]
MSTRG.14626.1	ENSCHIG00000021150	0.909425	miR-301-x|novel-m0554-3p	0.00235205	TSPAN33	tetraspanin 33 [Source:NCBI gene;Acc:102178977]
MSTRG.14626.1	ENSCHIG00000021574	0.935708	miR-301-x	0.0355418	PEAK1	pseudopodium enriched atypical kinase 1 [Source:NCBI gene;Acc:102188259]
MSTRG.14626.1	ENSCHIG00000021660	0.964878	novel-m0554-3p	0.0471618	-	aldehyde dehydrogenase 9 family member A1 [Source:NCBI gene;Acc:102174989]
MSTRG.14626.1	ENSCHIG00000022873	0.967267	miR-203-y|novel-m0554-3p	0.000681837	PLSCR4	phospholipid scramblase 4 [Source:NCBI gene;Acc:102176078]
MSTRG.14626.1	ENSCHIG00000023460	0.903971	miR-4484-z	0.0355418	CA11	carbonic anhydrase 11 [Source:NCBI gene;Acc:102184750]
MSTRG.14626.1	ENSCHIG00000024211	0.927447	miR-4484-z	0.0355418	NPR3	natriuretic peptide receptor 3 [Source:NCBI gene;Acc:102185687]
MSTRG.14626.1	ENSCHIG00000025288	0.917597	miR-301-x|novel-m0554-3p	0.00399316	RAB15	RAB15, member RAS oncogene family [Source:NCBI gene;Acc:102189215]
MSTRG.14626.1	ENSCHIG00000025790	0.911126	miR-203-y	0.0471618	C8orf48	chromosome 27 C8orf48 homolog [Source:NCBI gene;Acc:102172324]
MSTRG.14626.1	ENSCHIG00000025803	0.924659	miR-4484-z	0.0238087	SALL2	spalt like transcription factor 2 [Source:NCBI gene;Acc:102189403]
MSTRG.14626.1	ENSCHIG00000026829	0.914705	miR-301-x|novel-m0554-3p	0.00168819	LIPC	lipase C, hepatic type [Source:NCBI gene;Acc:102181127]
MSTRG.14626.1	ENSCHIG00000027071	0.972667	miR-203-y|miR-301-x|miR-4484-z	1.637e-05	VEPH1	ventricular zone expressed PH domain containing 1 [Source:NCBI gene;Acc:102178488]
MSTRG.14626.2	ENSCHIG00000006252	0.912361	miR-203-y	0.0143541	SLC46A3	solute carrier family 46 member 3 [Source:NCBI gene;Acc:102187500]
MSTRG.14626.2	ENSCHIG00000012611	0.938186	novel-m0383-3p|novel-m0384-3p|novel-m0554-3p	1.65492e-06	PCLO	piccolo presynaptic cytomatrix protein [Source:NCBI gene;Acc:102171838]
MSTRG.14626.2	ENSCHIG00000012699	0.947059	miR-4484-z|novel-m0554-3p	0.0106488	JADE2	jade family PHD finger 2 [Source:NCBI gene;Acc:102181032]
MSTRG.14626.2	ENSCHIG00000014630	0.912772	miR-4484-z	0.0425475	FAM117B	family with sequence similarity 117 member B [Source:NCBI gene;Acc:102175253]
MSTRG.14626.2	ENSCHIG00000016330	0.925997	novel-m0383-3p|novel-m0384-3p	0.00168819	OGN	osteoglycin [Source:NCBI gene;Acc:100860756]
MSTRG.14626.2	ENSCHIG00000016479	0.921058	miR-4484-z|novel-m0383-3p|novel-m0384-3p	0.000134534	RPS6KA2	ribosomal protein S6 kinase A2 [Source:NCBI gene;Acc:102174475]
MSTRG.14626.2	ENSCHIG00000016780	0.902964	novel-m0554-3p	0.0425475	CALCOCO1	calcium binding and coiled-coil domain 1 [Source:NCBI gene;Acc:102179072]
MSTRG.14626.2	ENSCHIG00000016853	0.916392	miR-449-y	0.0425475	GSTA4	glutathione S-transferase A4 [Source:NCBI gene;Acc:102175171]
MSTRG.14626.2	ENSCHIG00000017926	0.940851	miR-203-y|novel-m0383-3p|novel-m0384-3p	1.637e-05	BMF	Bcl2 modifying factor [Source:NCBI gene;Acc:100860972]
MSTRG.14626.2	ENSCHIG00000017957	0.91986	miR-4484-z|miR-449-y	0.000513023	GABRG1	gamma-aminobutyric acid type A receptor gamma1 subunit [Source:NCBI gene;Acc:102183675]
MSTRG.14626.2	ENSCHIG00000020130	0.957867	miR-203-y|miR-449-y	0.0106488	-	family with sequence similarity 210 member B [Source:NCBI gene;Acc:102178743]
MSTRG.14626.2	ENSCHIG00000021041	0.918646	miR-4484-z|novel-m0554-3p	0.000513023	CDO1	cysteine dioxygenase type 1 [Source:NCBI gene;Acc:102190230]
MSTRG.14626.2	ENSCHIG00000021113	0.900175	miR-203-y|miR-4484-z	0.00101946	-	methyltransferase-like protein 7A [Source:NCBI gene;Acc:102168424]
MSTRG.14626.2	ENSCHIG00000021345	0.944659	novel-m0383-3p|novel-m0384-3p	0.00168819	SNED1	sushi, nidogen and EGF like domains 1 [Source:NCBI gene;Acc:102188915]
MSTRG.14626.2	ENSCHIG00000022609	0.917854	novel-m0383-3p|novel-m0384-3p|novel-m0554-3p	3.2562e-05	GPNMB	glycoprotein nmb [Source:NCBI gene;Acc:102173634]
MSTRG.14626.2	ENSCHIG00000022873	0.95092	miR-203-y|novel-m0554-3p	0.00101946	PLSCR4	phospholipid scramblase 4 [Source:NCBI gene;Acc:102176078]
MSTRG.14626.2	ENSCHIG00000025803	0.940297	miR-4484-z	0.028536	SALL2	spalt like transcription factor 2 [Source:NCBI gene;Acc:102189403]
MSTRG.14626.2	ENSCHIG00000027071	0.960844	miR-203-y|miR-4484-z	0.00251601	VEPH1	ventricular zone expressed PH domain containing 1 [Source:NCBI gene;Acc:102178488]
MSTRG.14817.1	ENSCHIG00000008369	0.977096	miR-16-y	0.0378658	TMEM139	transmembrane protein 139 [Source:NCBI gene;Acc:102183292]
MSTRG.14817.1	ENSCHIG00000010408	0.992845	chi-let-7b-3p|chi-miR-381	0.0206891	HJV	hemojuvelin BMP co-receptor [Source:NCBI gene;Acc:102182747]
MSTRG.14817.1	ENSCHIG00000014279	0.909672	chi-let-7b-3p|chi-miR-381	0.0473771	ASB5	ankyrin repeat and SOCS box containing 5 [Source:NCBI gene;Acc:102189371]
MSTRG.14817.1	ENSCHIG00000014355	0.959209	chi-miR-381|miR-16-y	0.0111402	THSD7B	thrombospondin type 1 domain containing 7B [Source:NCBI gene;Acc:102169632]
MSTRG.14817.1	ENSCHIG00000014364	0.959016	chi-let-7b-3p|chi-miR-381|novel-m0079-3p	0.00170794	AGBL1	ATP/GTP binding protein like 1 [Source:NCBI gene;Acc:102185399]
MSTRG.14817.1	ENSCHIG00000015322	0.956492	miR-16-y|novel-m0079-3p	0.0255888	ASB4	ankyrin repeat and SOCS box containing 4 [Source:NCBI gene;Acc:102189731]
MSTRG.14817.1	ENSCHIG00000017260	0.911463	miR-16-y|novel-m0079-3p	0.00693074	TRPM4	transient receptor potential cation channel subfamily M member 4 [Source:NCBI gene;Acc:102182435]
MSTRG.14817.1	ENSCHIG00000018633	0.927414	miR-16-y	0.0378658	RABGEF1	RAB guanine nucleotide exchange factor 1 [Source:NCBI gene;Acc:100861034]
MSTRG.14817.1	ENSCHIG00000018863	0.97126	chi-let-7b-3p|miR-16-y	0.0451608	IGF1	insulin like growth factor 1 [Source:NCBI gene;Acc:100860838]
MSTRG.14817.1	ENSCHIG00000021667	0.922349	chi-miR-381	0.0378658	MYF6	myogenic factor 6 [Source:NCBI gene;Acc:100861258]
MSTRG.14817.1	ENSCHIG00000023908	0.903665	chi-miR-381|novel-m0079-3p	0.0367552	EPB41L3	erythrocyte membrane protein band 4.1 like 3 [Source:NCBI gene;Acc:102172400]
MSTRG.14837.1	ENSCHIG00000013457	0.921755	miR-449-y	0.0332519	-	VPS33B late endosome and lysosome associated [Source:NCBI gene;Acc:102169800]
MSTRG.14837.1	ENSCHIG00000017083	0.970803	chi-miR-2332	0.0143196	GPR176	G protein-coupled receptor 176 [Source:NCBI gene;Acc:102169107]
MSTRG.14837.1	ENSCHIG00000017957	0.940188	miR-449-y	0.0143196	GABRG1	gamma-aminobutyric acid type A receptor gamma1 subunit [Source:NCBI gene;Acc:102183675]
MSTRG.14837.1	ENSCHIG00000019300	0.90786	miR-449-y	0.0238087	LRRC31	leucine rich repeat containing 31 [Source:NCBI gene;Acc:102190076]
MSTRG.14837.1	ENSCHIG00000020130	0.959103	chi-miR-2332|miR-449-y	0.000757289	-	family with sequence similarity 210 member B [Source:NCBI gene;Acc:102178743]
MSTRG.14837.1	ENSCHIG00000022049	0.947226	miR-449-y	0.00478469	RNF135	ring finger protein 135 [Source:NCBI gene;Acc:102187980]
MSTRG.14837.1	ENSCHIG00000022873	0.929345	chi-miR-2332	0.0190699	PLSCR4	phospholipid scramblase 4 [Source:NCBI gene;Acc:102176078]
MSTRG.14837.1	ENSCHIG00000023588	0.973645	miR-449-y	0.0143196	ALOXE3	arachidonate lipoxygenase 3 [Source:NCBI gene;Acc:102173227]
MSTRG.14837.1	ENSCHIG00000025168	0.933103	chi-miR-2332|miR-449-y	6.88444e-05	OMD	osteomodulin [Source:NCBI gene;Acc:102169007]
MSTRG.14837.1	ENSCHIG00000027071	0.960056	chi-miR-2332	0.028536	VEPH1	ventricular zone expressed PH domain containing 1 [Source:NCBI gene;Acc:102178488]
MSTRG.14998.1	ENSCHIG00000008705	0.985193	miR-625-y	0.00239234	ELL2	elongation factor for RNA polymerase II 2 [Source:NCBI gene;Acc:102183511]
MSTRG.14998.1	ENSCHIG00000012365	0.962145	miR-625-y	0.0143541	CACHD1	cache domain containing 1 [Source:NCBI gene;Acc:102183121]
MSTRG.14998.1	ENSCHIG00000025211	0.972965	miR-625-y	0.00956938	KITLG	KIT ligand [Source:NCBI gene;Acc:100860807]
MSTRG.14998.1	ENSCHIG00000026375	0.947622	miR-625-y	0.00956938	-	ATPase H+ transporting accessory protein 1 like [Source:NCBI gene;Acc:102190961]
MSTRG.15092.1	ENSCHIG00000008007	0.925669	miR-301-x|miR-9027-z	6.88444e-05	SERINC2	serine incorporator 2 [Source:NCBI gene;Acc:102169921]
MSTRG.15092.1	ENSCHIG00000011455	0.959457	miR-9027-z	0.0143196	FGF18	fibroblast growth factor 18 [Source:NCBI gene;Acc:102178396]
MSTRG.15092.1	ENSCHIG00000013856	0.971979	miR-301-x	0.0379562	C1QL1	complement C1q like 1 [Source:NCBI gene;Acc:102190353]
MSTRG.15092.1	ENSCHIG00000015608	0.900881	miR-9027-z	0.0190699	ASPN	asporin [Source:NCBI gene;Acc:102168726]
MSTRG.15092.1	ENSCHIG00000016901	0.955185	miR-9027-z	0.0143196	SOX8	SRY-box transcription factor 8 [Source:NCBI gene;Acc:102176754]
MSTRG.15092.1	ENSCHIG00000017691	0.959376	miR-9027-z	0.0426491	KAZN	kazrin, periplakin interacting protein [Source:NCBI gene;Acc:102175785]
MSTRG.15092.1	ENSCHIG00000018324	0.914706	miR-301-x	0.0379562	MME	membrane metalloendopeptidase [Source:NCBI gene;Acc:102184949]
MSTRG.15092.1	ENSCHIG00000019044	0.922689	miR-301-x	0.0238087	NPNT	nephronectin [Source:NCBI gene;Acc:102172699]
MSTRG.15092.1	ENSCHIG00000019334	0.967112	miR-301-x	0.0379562	RALGPS1	Ral GEF with PH domain and SH3 binding motif 1 [Source:NCBI gene;Acc:102188870]
MSTRG.15092.1	ENSCHIG00000021114	0.992638	miR-301-x	0.0238087	NEDD9	neural precursor cell expressed, developmentally down-regulated 9 [Source:NCBI gene;Acc:102188001]
MSTRG.15092.1	ENSCHIG00000021572	0.919691	miR-301-x	0.0379562	VLDLR	very low density lipoprotein receptor [Source:NCBI gene;Acc:102177522]
MSTRG.15092.1	ENSCHIG00000021574	0.963559	miR-301-x|miR-9027-z	3.44222e-05	PEAK1	pseudopodium enriched atypical kinase 1 [Source:NCBI gene;Acc:102188259]
MSTRG.15092.1	ENSCHIG00000022151	0.94407	miR-9027-z	0.0238087	CYP11A1	cholesterol side-chain cleavage enzyme, mitochondrial-like [Source:NCBI gene;Acc:102173131]
MSTRG.15092.1	ENSCHIG00000025143	0.968789	miR-9027-z	0.0095579	CELSR2	cadherin EGF LAG seven-pass G-type receptor 2 [Source:NCBI gene;Acc:102186733]
MSTRG.15092.1	ENSCHIG00000025288	0.926962	miR-301-x|miR-9027-z	0.000413067	RAB15	RAB15, member RAS oncogene family [Source:NCBI gene;Acc:102189215]
MSTRG.15092.1	ENSCHIG00000025688	0.901396	miR-301-x|miR-9027-z	0.000413067	MST1R	macrophage stimulating 1 receptor [Source:NCBI gene;Acc:102175906]
MSTRG.15255.3	ENSCHIG00000011101	0.924077	novel-m0368-5p	0.00717703	ID1	inhibitor of DNA binding 1, HLH protein [Source:NCBI gene;Acc:102182889]
MSTRG.15255.3	ENSCHIG00000013888	0.910745	novel-m0368-5p	0.0119617	GEN1	GEN1 Holliday junction 5' flap endonuclease [Source:NCBI gene;Acc:102178282]
MSTRG.15255.3	ENSCHIG00000021502	0.900879	novel-m0368-5p	0.0191388	SPC24	SPC24 component of NDC80 kinetochore complex [Source:NCBI gene;Acc:102186856]
MSTRG.15301.1	ENSCHIG00000013432	0.908052	miR-449-y	0.0238087	PDK4	pyruvate dehydrogenase kinase 4 [Source:NCBI gene;Acc:102190015]
MSTRG.15301.1	ENSCHIG00000020813	0.915166	miR-449-y	0.0095579	SEL1L3	SEL1L family member 3 [Source:NCBI gene;Acc:102184044]
MSTRG.15338.1	ENSCHIG00000000814	0.956404	miR-735-x	0.028536	SLC45A3	solute carrier family 45 member 3 [Source:NCBI gene;Acc:102182991]
MSTRG.15338.1	ENSCHIG00000003444	0.919771	miR-735-x	0.0143541	NCAPG2	non-SMC condensin II complex subunit G2 [Source:NCBI gene;Acc:102169359]
MSTRG.15338.1	ENSCHIG00000006391	0.955956	miR-1271-y	0.0425475	DNMT3B	DNA methyltransferase 3 beta [Source:NCBI gene;Acc:102186778]
MSTRG.15338.1	ENSCHIG00000011217	0.981066	miR-735-x	0.0143541	AK1	adenylate kinase 1 [Source:NCBI gene;Acc:102169601]
MSTRG.15338.1	ENSCHIG00000011819	0.962271	miR-735-x	0.028536	GADD45B	growth arrest and DNA damage inducible beta [Source:NCBI gene;Acc:102183684]
MSTRG.15338.1	ENSCHIG00000012823	0.953452	miR-735-x	0.0425475	IL10RA	interleukin 10 receptor subunit alpha [Source:NCBI gene;Acc:102188959]
MSTRG.15338.1	ENSCHIG00000016798	0.978613	miR-6519-z	0.0425475	-	protocadherin 9 [Source:NCBI gene;Acc:102175035]
MSTRG.15338.1	ENSCHIG00000016848	0.908207	miR-1271-y|miR-735-x	0.00251601	GSR	glutathione-disulfide reductase [Source:NCBI gene;Acc:102180650]
MSTRG.15338.1	ENSCHIG00000020482	0.967689	miR-1271-y|miR-735-x	0.00168819	WDR62	WD repeat domain 62 [Source:NCBI gene;Acc:102175053]
MSTRG.15338.1	ENSCHIG00000025944	0.971668	miR-1271-y	0.028536	CADM1	cell adhesion molecule 1 [Source:NCBI gene;Acc:102182328]
MSTRG.15338.1	ENSCHIG00000026596	0.985553	miR-735-x	0.0143541	QRFPR	pyroglutamylated RFamide peptide receptor [Source:NCBI gene;Acc:102189378]
MSTRG.15482.4	ENSCHIG00000000205	0.901702	novel-m0044-3p|novel-m0258-5p	0.0478521	PALD1	phosphatase domain containing paladin 1 [Source:NCBI gene;Acc:102170488]
MSTRG.15482.4	ENSCHIG00000003341	0.944803	chi-miR-377|miR-29-x	0.0188641	ACTC1	actin alpha cardiac muscle 1 [Source:NCBI gene;Acc:102170606]
MSTRG.15482.4	ENSCHIG00000006876	0.966513	novel-m0060-5p|novel-m0176-3p	0.016614	OGDH	oxoglutarate dehydrogenase [Source:NCBI gene;Acc:102183291]
MSTRG.15482.4	ENSCHIG00000009583	0.929691	novel-m0044-3p|novel-m0060-5p|novel-m0258-5p	0.0356472	SYT6	synaptotagmin 6 [Source:NCBI gene;Acc:102190837]
MSTRG.15482.4	ENSCHIG00000012435	0.960011	miR-29-x|novel-m0176-3p	0.0478521	CA3	carbonic anhydrase 3 [Source:NCBI gene;Acc:102175043]
MSTRG.15482.4	ENSCHIG00000016621	0.962993	novel-m0044-3p|novel-m0176-3p	0.0290982	GADD45G	growth arrest and DNA damage inducible gamma [Source:NCBI gene;Acc:102188317]
MSTRG.15482.4	ENSCHIG00000016808	0.91369	chi-miR-377|novel-m0060-5p|novel-m0176-3p	0.0152689	DDIT4L	DNA damage inducible transcript 4 like [Source:NCBI gene;Acc:102177605]
MSTRG.15482.4	ENSCHIG00000016921	0.900668	chi-miR-377|novel-m0060-5p|novel-m0258-5p	0.0132934	HTR2A	5-hydroxytryptamine receptor 2A [Source:NCBI gene;Acc:102182605]
MSTRG.15482.4	ENSCHIG00000023924	0.946083	miR-29-x|novel-m0044-3p	0.0290982	LMOD2	leiomodin 2 [Source:NCBI gene;Acc:102191762]
MSTRG.15482.4	ENSCHIG00000024434	0.915219	chi-miR-377|novel-m0176-3p|novel-m0258-5p	0.00983001	ALPK2	alpha kinase 2 [Source:NCBI gene;Acc:102173250]
MSTRG.15482.4	ENSCHIG00000025120	0.928133	chi-miR-377|miR-29-x|novel-m0258-5p	0.0373694	CRPPA	CDP-L-ribitol pyrophosphorylase A [Source:NCBI gene;Acc:102187829]
MSTRG.15518.1	ENSCHIG00000000579	0.936383	novel-m0563-5p	0.00956938	SEMA4D	semaphorin 4D [Source:NCBI gene;Acc:102188857]
MSTRG.15518.1	ENSCHIG00000014333	0.912169	novel-m0563-5p	0.00956938	RGMA	repulsive guidance molecule BMP co-receptor a [Source:NCBI gene;Acc:102183457]
MSTRG.15518.1	ENSCHIG00000022674	0.958868	novel-m0563-5p	0.00478469	EGR3	early growth response 3 [Source:NCBI gene;Acc:106501825]
MSTRG.15651.1	ENSCHIG00000000515	0.901136	chi-miR-154b-5p|chi-miR-7-5p|miR-330-x|miR-505-x|novel-m0080-5p	0.00990128	PDGFRL	platelet derived growth factor receptor like [Source:NCBI gene;Acc:102169732]
MSTRG.1567.1	ENSCHIG00000003799	0.920562	miR-9027-z	0.0355418	LRP10	LDL receptor related protein 10 [Source:NCBI gene;Acc:102184064]
MSTRG.1567.1	ENSCHIG00000013090	0.911449	novel-m0563-5p	0.0425475	COQ8B	coenzyme Q8B [Source:NCBI gene;Acc:102189512]
MSTRG.1567.1	ENSCHIG00000013915	0.936464	miR-9027-z	0.00717703	ZNF395	zinc finger protein 395 [Source:NCBI gene;Acc:102178726]
MSTRG.1567.1	ENSCHIG00000017083	0.929285	chi-miR-2332	0.0214279	GPR176	G protein-coupled receptor 176 [Source:NCBI gene;Acc:102169107]
MSTRG.1567.1	ENSCHIG00000022873	0.941472	chi-miR-2332	0.0285019	PLSCR4	phospholipid scramblase 4 [Source:NCBI gene;Acc:102176078]
MSTRG.1567.1	ENSCHIG00000025168	0.927338	chi-miR-2332	0.0285019	OMD	osteomodulin [Source:NCBI gene;Acc:102169007]
MSTRG.1567.1	ENSCHIG00000027071	0.94718	chi-miR-2332	0.0425475	VEPH1	ventricular zone expressed PH domain containing 1 [Source:NCBI gene;Acc:102178488]
MSTRG.1606.1	ENSCHIG00000014572	0.930887	novel-m0010-5p|novel-m0011-3p|novel-m0160-5p	0.0207212	-	28S ribosomal protein S17, mitochondrial [Source:NCBI gene;Acc:102183030]
MSTRG.1606.1	ENSCHIG00000024434	0.901551	novel-m0010-5p|novel-m0011-3p|novel-m0160-5p	0.00522514	ALPK2	alpha kinase 2 [Source:NCBI gene;Acc:102173250]
MSTRG.162.1	ENSCHIG00000001352	0.915757	chi-miR-376c-3p|chi-miR-376e-3p	0.0072147	-	intelectin-2-like [Source:NCBI gene;Acc:102179092]
MSTRG.162.1	ENSCHIG00000011929	0.961754	chi-miR-376c-3p|chi-miR-376e-3p|miR-330-z	0.0310279	TNFSF18	TNF superfamily member 18 [Source:NCBI gene;Acc:102179032]
MSTRG.162.1	ENSCHIG00000013683	0.938734	chi-miR-376c-3p|chi-miR-376e-3p|novel-m0168-3p	0.000132609	RNF217	ring finger protein 217 [Source:NCBI gene;Acc:102182790]
MSTRG.162.1	ENSCHIG00000014253	0.939143	chi-miR-376c-3p|chi-miR-376e-3p|novel-m0168-3p	0.00661142	-	chromosome 3 C1orf226 homolog [Source:NCBI gene;Acc:102181452]
MSTRG.162.1	ENSCHIG00000014377	0.949165	novel-m0168-3p	0.0471618	KCNN1	potassium calcium-activated channel subfamily N member 1 [Source:NCBI gene;Acc:102170962]
MSTRG.162.1	ENSCHIG00000016960	0.9356	miR-330-z|novel-m0168-3p	0.024043	USP28	ubiquitin specific peptidase 28 [Source:NCBI gene;Acc:102179685]
MSTRG.162.1	ENSCHIG00000017665	0.945156	chi-miR-376c-3p|chi-miR-376e-3p|miR-330-z	0.00522514	ANKRD44	ankyrin repeat domain 44 [Source:NCBI gene;Acc:102170741]
MSTRG.162.1	ENSCHIG00000018758	0.982007	chi-miR-376c-3p|chi-miR-376e-3p|novel-m0168-3p	0.00661142	ASB15	ankyrin repeat and SOCS box containing 15 [Source:NCBI gene;Acc:102188190]
MSTRG.162.1	ENSCHIG00000019165	0.951103	chi-miR-376c-3p|chi-miR-376e-3p|miR-330-z|novel-m0168-3p	4.83979e-05	KCNH6	potassium voltage-gated channel subfamily H member 6 [Source:NCBI gene;Acc:102172195]
MSTRG.162.1	ENSCHIG00000023258	0.924866	chi-miR-376c-3p|chi-miR-376e-3p|miR-330-z	0.00303986	CACNA2D1	calcium voltage-gated channel auxiliary subunit alpha2delta 1 [Source:NCBI gene;Acc:102183035]
MSTRG.162.1	ENSCHIG00000025120	0.926884	chi-miR-376e-3p|miR-330-z|novel-m0168-3p	0.0207212	CRPPA	CDP-L-ribitol pyrophosphorylase A [Source:NCBI gene;Acc:102187829]
MSTRG.162.1	ENSCHIG00000026713	0.966403	chi-miR-376c-3p|chi-miR-376e-3p|miR-330-z	0.0106878	ABCC9	ATP binding cassette subfamily C member 9 [Source:NCBI gene;Acc:102187656]
MSTRG.1720.1	ENSCHIG00000007169	0.913757	chi-miR-18a-3p|miR-330-z	0.0199008	CELF4	CUGBP Elav-like family member 4 [Source:NCBI gene;Acc:102183284]
MSTRG.1720.1	ENSCHIG00000011562	0.956342	chi-miR-1185-3p|chi-miR-411b-3p|miR-1185-y|novel-m0258-5p	0.00667171	OLR1	oxidized low density lipoprotein receptor 1 [Source:NCBI gene;Acc:102185442]
MSTRG.1720.1	ENSCHIG00000011768	0.946715	chi-miR-18a-3p|miR-342-z|novel-m0133-3p|novel-m0258-5p	0.0130764	SPOCK2	SPARC (osteonectin), cwcv and kazal like domains proteoglycan 2 [Source:NCBI gene;Acc:102184593]
MSTRG.1720.1	ENSCHIG00000012062	0.921936	chi-miR-18a-3p|chi-miR-411b-3p|miR-1599-z|novel-m0133-3p	0.0419105	MFAP3L	microfibril associated protein 3 like [Source:NCBI gene;Acc:102169590]
MSTRG.1720.1	ENSCHIG00000012100	0.903989	miR-1599-z	0.0334928	GPC5	glypican 5 [Source:HGNC Symbol;Acc:HGNC:4453]
MSTRG.1720.1	ENSCHIG00000012230	0.904888	chi-miR-1185-3p|chi-miR-411b-3p|miR-1599-z|miR-342-z|miR-7857-y|novel-m0033-5p	0.000572433	ROBO2	roundabout guidance receptor 2 [Source:NCBI gene;Acc:102182257]
MSTRG.1720.1	ENSCHIG00000012652	0.953757	chi-miR-1185-3p|miR-1185-y	0.0144928	-	MAP3K7 C-terminal like [Source:NCBI gene;Acc:102183911]
MSTRG.1720.1	ENSCHIG00000013597	0.937516	chi-miR-1185-3p|miR-1185-y|miR-1599-z|miR-342-z|novel-m0123-3p|novel-m0133-3p	0.00196373	JCAD	junctional cadherin 5 associated [Source:NCBI gene;Acc:102187960]
MSTRG.1720.1	ENSCHIG00000014279	0.905465	miR-29-x|miR-330-z|novel-m0033-5p|novel-m0123-3p	0.0356375	ASB5	ankyrin repeat and SOCS box containing 5 [Source:NCBI gene;Acc:102189371]
MSTRG.1720.1	ENSCHIG00000014364	0.925767	chi-miR-1185-3p|miR-1185-y|miR-29-x|novel-m0079-3p	0.0183819	AGBL1	ATP/GTP binding protein like 1 [Source:NCBI gene;Acc:102185399]
MSTRG.1720.1	ENSCHIG00000014950	0.947657	chi-miR-1185-3p|miR-1185-y|miR-29-x|miR-330-z|novel-m0079-3p|novel-m0133-3p	0.00812988	SPTBN1	spectrin beta, non-erythrocytic 1 [Source:NCBI gene;Acc:102185661]
MSTRG.1720.1	ENSCHIG00000015211	0.930516	chi-miR-18a-3p|miR-330-z|miR-342-z|novel-m0133-3p	0.000337847	KIAA0895L	KIAA0895 like [Source:NCBI gene;Acc:102176817]
MSTRG.1720.1	ENSCHIG00000016746	0.90721	miR-1599-z|miR-29-x|miR-330-z|miR-342-z|miR-7857-y|novel-m0133-3p	0.00516108	TMCC1	transmembrane and coiled-coil domain family 1 [Source:NCBI gene;Acc:108638638]
MSTRG.1720.1	ENSCHIG00000017325	0.918785	miR-1599-z|miR-330-z|miR-342-z|novel-m0033-5p|novel-m0258-5p	0.025907	PTPRD	protein tyrosine phosphatase receptor type D [Source:NCBI gene;Acc:102174567]
MSTRG.1720.1	ENSCHIG00000018294	0.910925	chi-miR-1185-3p|miR-1185-y|miR-342-z|novel-m0079-3p|novel-m0133-3p	0.00046451	UNC45B	unc-45 myosin chaperone B [Source:NCBI gene;Acc:102172931]
MSTRG.1720.1	ENSCHIG00000018472	0.944092	chi-miR-1185-3p|chi-miR-18a-3p|chi-miR-411b-3p|miR-1185-y|miR-1599-z|miR-29-x|novel-m0079-3p|novel-m0133-3p	0.00015241	-	-
MSTRG.1720.1	ENSCHIG00000018758	0.93494	chi-miR-1185-3p|chi-miR-18a-3p|miR-1185-y|novel-m0033-5p|novel-m0258-5p	0.00585911	ASB15	ankyrin repeat and SOCS box containing 15 [Source:NCBI gene;Acc:102188190]
MSTRG.1720.1	ENSCHIG00000018863	0.920184	chi-miR-1185-3p|chi-miR-411b-3p|miR-1185-y|miR-7857-y|novel-m0123-3p	0.00585911	IGF1	insulin like growth factor 1 [Source:NCBI gene;Acc:100860838]
MSTRG.1720.1	ENSCHIG00000019988	0.902313	miR-7857-y|novel-m0133-3p	0.048244	MYL2	myosin light chain 2 [Source:NCBI gene;Acc:102179873]
MSTRG.1720.1	ENSCHIG00000021312	0.970127	miR-29-x|miR-330-z|miR-342-z|miR-7857-y|novel-m0079-3p	0.00906636	RALGPS2	Ral GEF with PH domain and SH3 binding motif 2 [Source:NCBI gene;Acc:102185203]
MSTRG.1720.1	ENSCHIG00000022544	0.934584	chi-miR-1185-3p|chi-miR-18a-3p|miR-1185-y|miR-1599-z|novel-m0133-3p	0.00906636	TIMP3	TIMP metallopeptidase inhibitor 3 [Source:NCBI gene;Acc:102190027]
MSTRG.1720.1	ENSCHIG00000022759	0.91156	chi-miR-18a-3p|chi-miR-411b-3p|miR-1599-z|miR-29-x|novel-m0079-3p|novel-m0133-3p	0.00066781	COBL	cordon-bleu WH2 repeat protein [Source:NCBI gene;Acc:106502007]
MSTRG.1720.1	ENSCHIG00000022767	0.929694	chi-miR-18a-3p|miR-29-x|miR-7857-y|novel-m0079-3p|novel-m0133-3p	0.0321578	DCLK1	doublecortin like kinase 1 [Source:NCBI gene;Acc:102176803]
MSTRG.1720.1	ENSCHIG00000024027	0.932926	chi-miR-1185-3p|miR-1185-y|miR-29-x	0.0316176	TMEM38A	transmembrane protein 38A [Source:NCBI gene;Acc:102177050]
MSTRG.1720.1	ENSCHIG00000024649	0.942208	chi-miR-1185-3p|chi-miR-411b-3p|miR-1185-y|miR-342-z|novel-m0258-5p	0.0146314	SPART	spartin [Source:NCBI gene;Acc:102176336]
MSTRG.1720.1	ENSCHIG00000024990	0.922308	chi-miR-1185-3p|miR-1185-y|novel-m0123-3p|novel-m0133-3p	0.0204172	CCN2	cellular communication network factor 2 [Source:NCBI gene;Acc:102191048]
MSTRG.1720.1	ENSCHIG00000025120	0.991298	chi-miR-1185-3p|miR-1185-y|miR-29-x|miR-330-z|miR-7857-y|novel-m0123-3p|novel-m0258-5p	0.0010971	CRPPA	CDP-L-ribitol pyrophosphorylase A [Source:NCBI gene;Acc:102187829]
MSTRG.1720.1	ENSCHIG00000025570	0.933651	chi-miR-1185-3p|chi-miR-411b-3p|miR-1185-y|novel-m0133-3p	0.0488038	INKA2	inka box actin regulator 2 [Source:NCBI gene;Acc:102176483]
MSTRG.1720.1	ENSCHIG00000025891	0.927375	chi-miR-1185-3p|chi-miR-18a-3p|chi-miR-411b-3p|miR-1185-y|miR-29-x|miR-330-z	0.000896048	SLC16A9	solute carrier family 16 member 9 [Source:NCBI gene;Acc:102188921]
MSTRG.1747.8	ENSCHIG00000014308	0.903932	miR-1247-x|miR-424-y	0.00486025	SNAI1	snail family transcriptional repressor 1 [Source:NCBI gene;Acc:102172917]
MSTRG.1747.8	ENSCHIG00000024636	0.94766	miR-302-y|novel-m0231-3p	0.0101653	-	seryl-tRNA synthetase 2, mitochondrial [Source:NCBI gene;Acc:102179695]
MSTRG.1747.8	ENSCHIG00000024886	0.909156	miR-302-y|miR-7863-z	0.00349974	FGF5	fibroblast growth factor 5 [Source:NCBI gene;Acc:102171226]
MSTRG.1747.8	ENSCHIG00000027169	0.950094	miR-1247-x|miR-302-y|miR-7863-z|novel-m0231-3p	1.90896e-06	PDIA5	protein disulfide isomerase family A member 5 [Source:NCBI gene;Acc:102189072]
MSTRG.1749.1	ENSCHIG00000006655	0.956943	miR-206-x	0.00478469	CDK8	cyclin dependent kinase 8 [Source:NCBI gene;Acc:102191436]
MSTRG.1749.1	ENSCHIG00000016057	0.954252	miR-206-x	0.00956938	-	BUB1 mitotic checkpoint serine/threonine kinase B [Source:NCBI gene;Acc:102176047]
MSTRG.1749.1	ENSCHIG00000016798	0.96064	miR-206-x	0.00717703	-	protocadherin 9 [Source:NCBI gene;Acc:102175035]
MSTRG.1749.1	ENSCHIG00000017941	0.921817	miR-206-x	0.0167464	IMPDH1	inosine monophosphate dehydrogenase 1 [Source:NCBI gene;Acc:102170200]
MSTRG.1749.1	ENSCHIG00000021009	0.952013	miR-206-x	0.00478469	TXNRD1	thioredoxin reductase 1 [Source:NCBI gene;Acc:102182855]
MSTRG.1749.1	ENSCHIG00000023343	0.972301	miR-206-x	0.00956938	-	msh homeobox 2 [Source:NCBI gene;Acc:102169797]
MSTRG.1749.1	ENSCHIG00000024020	0.976283	miR-206-x	0.00956938	ALCAM	activated leukocyte cell adhesion molecule [Source:NCBI gene;Acc:102171011]
MSTRG.1749.1	ENSCHIG00000026110	0.904949	miR-206-x	0.0167464	KCNK1	potassium two pore domain channel subfamily K member 1 [Source:NCBI gene;Acc:102176940]
MSTRG.1815.1	ENSCHIG00000014364	0.902735	novel-m0143-3p|novel-m0144-3p	0.0328361	AGBL1	ATP/GTP binding protein like 1 [Source:NCBI gene;Acc:102185399]
MSTRG.1856.1	ENSCHIG00000000437	0.939499	novel-m0519-5p	0.0143196	ANK3	ankyrin 3 [Source:NCBI gene;Acc:102189650]
MSTRG.1856.1	ENSCHIG00000001922	0.962135	novel-m0519-5p	0.0332519	TGFB3	transforming growth factor beta 3 [Source:NCBI gene;Acc:102189962]
MSTRG.1856.1	ENSCHIG00000008369	0.905338	novel-m0519-5p	0.0190699	TMEM139	transmembrane protein 139 [Source:NCBI gene;Acc:102183292]
MSTRG.1856.1	ENSCHIG00000010084	0.967955	novel-m0519-5p	0.0238087	PMP22	peripheral myelin protein 22 [Source:NCBI gene;Acc:102184371]
MSTRG.1856.1	ENSCHIG00000011793	0.973082	novel-m0519-5p	0.0143196	PRAG1	PEAK1 related, kinase-activating pseudokinase 1 [Source:NCBI gene;Acc:102172788]
MSTRG.1856.1	ENSCHIG00000015138	0.985028	novel-m0519-5p	0.0426491	ETV5	ETS variant transcription factor 5 [Source:NCBI gene;Acc:102178111]
MSTRG.1856.1	ENSCHIG00000017651	0.937689	novel-m0519-5p	0.0426491	PADI2	peptidyl arginine deiminase 2 [Source:NCBI gene;Acc:102182926]
MSTRG.1856.1	ENSCHIG00000017943	0.967796	novel-m0519-5p	0.0143196	GSG1L	GSG1 like [Source:NCBI gene;Acc:102177583]
MSTRG.1856.1	ENSCHIG00000018360	0.967014	novel-m0519-5p	0.0238087	RCAN2	regulator of calcineurin 2 [Source:NCBI gene;Acc:102183019]
MSTRG.1856.1	ENSCHIG00000019616	0.932938	novel-m0519-5p	0.0238087	LEP	leptin [Source:NCBI gene;Acc:100860794]
MSTRG.1856.1	ENSCHIG00000020292	0.988225	miR-2285-y	0.0473306	NR4A3	nuclear receptor subfamily 4 group A member 3 [Source:NCBI gene;Acc:102188043]
MSTRG.1856.1	ENSCHIG00000020502	0.963349	novel-m0519-5p	0.0379562	ADAMTS12	ADAM metallopeptidase with thrombospondin type 1 motif 12 [Source:NCBI gene;Acc:102179883]
MSTRG.1856.1	ENSCHIG00000022689	0.928794	miR-2285-y	0.0190699	HBEGF	heparin binding EGF like growth factor [Source:NCBI gene;Acc:102185462]
MSTRG.1856.1	ENSCHIG00000024161	0.91272	novel-m0519-5p	0.0332519	KIFC3	kinesin family member C3 [Source:NCBI gene;Acc:102172378]
MSTRG.1856.1	ENSCHIG00000024785	0.971822	novel-m0519-5p	0.0473306	SLC6A6	solute carrier family 6 member 6 [Source:NCBI gene;Acc:102170561]
MSTRG.1856.1	ENSCHIG00000026509	0.965788	novel-m0519-5p	0.0332519	C4orf54	chromosome 6 C4orf54 homolog [Source:NCBI gene;Acc:102179365]
MSTRG.1894.1	ENSCHIG00000002992	0.90247	chi-miR-485-5p|miR-2356-z|miR-654-y	0.0323554	HSPA12A	heat shock protein family A (Hsp70) member 12A [Source:NCBI gene;Acc:102186270]
MSTRG.1894.1	ENSCHIG00000006052	0.94305	novel-m0064-3p|novel-m0080-5p	0.0494645	SCN3B	sodium voltage-gated channel beta subunit 3 [Source:NCBI gene;Acc:102182811]
MSTRG.1894.1	ENSCHIG00000008416	0.991065	chi-miR-27a-5p|chi-miR-485-5p|miR-299-y|miR-654-y|miR-8903-z|novel-m0064-3p	0.00572947	DES	desmin [Source:NCBI gene;Acc:102180712]
MSTRG.1894.1	ENSCHIG00000011761	0.985434	chi-miR-485-5p|miR-2356-z|novel-m0064-3p	0.0357978	MYOM2	myomesin 2 [Source:NCBI gene;Acc:102169157]
MSTRG.1894.1	ENSCHIG00000012197	0.943046	miR-365-x|novel-m0064-3p|novel-m0080-5p|novel-m0175-3p	0.016956	RUBCNL	rubicon like autophagy enhancer [Source:NCBI gene;Acc:102182049]
MSTRG.1894.1	ENSCHIG00000012603	0.961002	chi-miR-485-5p|miR-365-x|novel-m0064-3p|novel-m0169-5p	0.00809621	FAM78A	family with sequence similarity 78 member A [Source:NCBI gene;Acc:102185474]
MSTRG.1894.1	ENSCHIG00000013597	0.965015	chi-miR-485-5p|miR-299-y|miR-8903-z|novel-m0064-3p|novel-m0080-5p|novel-m0169-5p	0.000718959	JCAD	junctional cadherin 5 associated [Source:NCBI gene;Acc:102187960]
MSTRG.1894.1	ENSCHIG00000014364	0.939982	miR-299-y|miR-365-x|novel-m0079-3p|novel-m0080-5p	0.0101943	AGBL1	ATP/GTP binding protein like 1 [Source:NCBI gene;Acc:102185399]
MSTRG.1894.1	ENSCHIG00000015146	0.998118	chi-miR-485-5p|novel-m0169-5p	0.0192464	MYL4	myosin light chain 4 [Source:NCBI gene;Acc:102168763]
MSTRG.1894.1	ENSCHIG00000016253	0.90287	chi-miR-485-5p|miR-2356-z|miR-8903-z|novel-m0080-5p	0.0353591	BEST3	bestrophin 3 [Source:NCBI gene;Acc:102169648]
MSTRG.1894.1	ENSCHIG00000016948	0.995082	chi-miR-485-5p|miR-2356-z|novel-m0064-3p|novel-m0079-3p|novel-m0080-5p|novel-m0175-3p	0.00263559	EGLN3	egl-9 family hypoxia inducible factor 3 [Source:NCBI gene;Acc:102179524]
MSTRG.1894.1	ENSCHIG00000016960	0.996184	chi-miR-27a-5p|chi-miR-485-5p|novel-m0175-3p	0.0204842	USP28	ubiquitin specific peptidase 28 [Source:NCBI gene;Acc:102179685]
MSTRG.1894.1	ENSCHIG00000017665	0.990246	chi-miR-485-5p|miR-299-y|miR-365-x|miR-8903-z|novel-m0080-5p	0.00182966	ANKRD44	ankyrin repeat domain 44 [Source:NCBI gene;Acc:102170741]
MSTRG.1894.1	ENSCHIG00000019165	0.997358	chi-miR-485-5p|miR-2356-z|miR-8903-z	0.0291031	KCNH6	potassium voltage-gated channel subfamily H member 6 [Source:NCBI gene;Acc:102172195]
MSTRG.1894.1	ENSCHIG00000020623	0.948808	chi-miR-485-5p|miR-299-y|miR-8903-z|novel-m0064-3p|novel-m0079-3p|novel-m0080-5p	0.000487288	PPFIBP2	PPFIA binding protein 2 [Source:NCBI gene;Acc:102187066]
MSTRG.1894.1	ENSCHIG00000020817	0.906527	chi-miR-27a-5p|miR-8903-z|novel-m0079-3p|novel-m0080-5p	0.0463762	MB21D2	Mab-21 domain containing 2 [Source:NCBI gene;Acc:102177752]
MSTRG.1894.1	ENSCHIG00000021003	0.993835	chi-miR-27a-5p|miR-2356-z|miR-654-y	0.0260409	GAD2	glutamate decarboxylase 2 [Source:NCBI gene;Acc:102178638]
MSTRG.1894.1	ENSCHIG00000021312	0.966752	chi-miR-27a-5p|chi-miR-485-5p|miR-2356-z|novel-m0079-3p|novel-m0080-5p	0.00420438	RALGPS2	Ral GEF with PH domain and SH3 binding motif 2 [Source:NCBI gene;Acc:102185203]
MSTRG.1894.1	ENSCHIG00000021331	0.9939	chi-miR-27a-5p|chi-miR-485-5p|novel-m0064-3p	0.00822863	MYOG	myogenin [Source:NCBI gene;Acc:100861395]
MSTRG.1894.1	ENSCHIG00000021617	0.932687	miR-2356-z|novel-m0064-3p|novel-m0175-3p	0.0394301	PIK3R5	phosphoinositide-3-kinase regulatory subunit 5 [Source:NCBI gene;Acc:102172758]
MSTRG.1894.1	ENSCHIG00000021627	0.996267	miR-365-x|novel-m0079-3p|novel-m0175-3p	0.0394301	TMEM182	transmembrane protein 182 [Source:NCBI gene;Acc:102189406]
MSTRG.1894.1	ENSCHIG00000022410	0.977668	miR-2356-z|miR-365-x|miR-8903-z|novel-m0079-3p	0.0463762	SLC29A1	solute carrier family 29 member 1 (Augustine blood group) [Source:NCBI gene;Acc:100861005]
MSTRG.1894.1	ENSCHIG00000022728	0.983895	chi-miR-485-5p|miR-8903-z|novel-m0079-3p|novel-m0080-5p|novel-m0169-5p	0.00831801	ESRRB	estrogen related receptor beta [Source:NCBI gene;Acc:102176243]
MSTRG.1894.1	ENSCHIG00000022767	0.993843	miR-2356-z|miR-654-y|novel-m0064-3p|novel-m0079-3p|novel-m0169-5p|novel-m0175-3p	0.00263559	DCLK1	doublecortin like kinase 1 [Source:NCBI gene;Acc:102176803]
MSTRG.1894.1	ENSCHIG00000022780	0.952995	chi-miR-485-5p|miR-365-x|novel-m0064-3p|novel-m0175-3p	0.0463762	PKIA	cAMP-dependent protein kinase inhibitor alpha [Source:NCBI gene;Acc:102176903]
MSTRG.1894.1	ENSCHIG00000024454	0.902488	miR-2356-z|miR-365-x|novel-m0080-5p|novel-m0169-5p	0.0185885	GIT2	GIT ArfGAP 2 [Source:NCBI gene;Acc:102180871]
MSTRG.1894.1	ENSCHIG00000024649	0.975806	chi-miR-27a-5p|miR-2356-z|miR-365-x|novel-m0169-5p	0.0379435	SPART	spartin [Source:NCBI gene;Acc:102176336]
MSTRG.1894.1	ENSCHIG00000025051	0.915919	chi-miR-485-5p|miR-8903-z|novel-m0175-3p	0.0323554	CAMK2A	calcium/calmodulin dependent protein kinase II alpha [Source:NCBI gene;Acc:102185084]
MSTRG.1894.1	ENSCHIG00000025796	0.995751	novel-m0064-3p|novel-m0175-3p	0.042534	-	heat shock protein family B (small) member 2 [Source:NCBI gene;Acc:102175970]
MSTRG.1942.1	ENSCHIG00000005289	0.965695	chi-miR-15b-5p|chi-miR-16b-5p|chi-miR-432-5p|miR-1246-z|miR-16-y	0.0151124	PLEKHA1	pleckstrin homology domain containing A1 [Source:NCBI gene;Acc:102173713]
MSTRG.1942.1	ENSCHIG00000008771	0.902476	chi-miR-130b-5p|miR-130-x	0.042087	PPP1R3A	protein phosphatase 1 regulatory subunit 3A [Source:NCBI gene;Acc:102183659]
MSTRG.1942.1	ENSCHIG00000011075	0.963957	chi-miR-130b-5p|chi-miR-15b-5p|chi-miR-16b-5p|chi-miR-376b-3p|chi-miR-376d|chi-miR-495-3p|miR-376-y|miR-495-y|novel-m0091-5p	0.000285845	PANX1	pannexin 1 [Source:NCBI gene;Acc:102174365]
MSTRG.1942.1	ENSCHIG00000011289	0.935029	chi-miR-130b-5p|chi-miR-15b-5p|chi-miR-16b-5p|chi-miR-432-5p|chi-miR-495-3p|miR-130-x|miR-495-y|novel-m0091-5p	0.000222753	DUSP4	dual specificity phosphatase 4 [Source:NCBI gene;Acc:102174186]
MSTRG.1942.1	ENSCHIG00000011424	0.962887	chi-miR-15b-5p|chi-miR-16b-5p|chi-miR-376b-3p|chi-miR-376d|chi-miR-495-3p|miR-376-y|miR-495-y|miR-495-z	0.000110691	-	hyaluronan synthase 2 [Source:NCBI gene;Acc:102170334]
MSTRG.1942.1	ENSCHIG00000011768	0.927594	chi-miR-15b-5p|chi-miR-16b-5p|miR-1246-z|miR-495-y|miR-495-z|novel-m0091-5p	0.000831443	SPOCK2	SPARC (osteonectin), cwcv and kazal like domains proteoglycan 2 [Source:NCBI gene;Acc:102184593]
MSTRG.1942.1	ENSCHIG00000011929	0.954842	chi-miR-130b-5p|chi-miR-15b-5p|chi-miR-16b-5p|chi-miR-432-5p|chi-miR-495-3p|miR-1246-z|miR-495-y|novel-m0035-5p	0.00335709	TNFSF18	TNF superfamily member 18 [Source:NCBI gene;Acc:102179032]
MSTRG.1942.1	ENSCHIG00000012174	0.983569	chi-miR-15b-5p|chi-miR-16b-5p|chi-miR-495-3p|miR-1246-z|miR-495-y|miR-495-z|miR-877-z|novel-m0411-3p	0.00652235	-	-
MSTRG.1942.1	ENSCHIG00000012197	0.920466	chi-miR-130b-5p|chi-miR-15b-5p|chi-miR-16b-5p|chi-miR-432-5p|miR-1246-z|miR-16-y|novel-m0091-5p	0.000448897	RUBCNL	rubicon like autophagy enhancer [Source:NCBI gene;Acc:102182049]
MSTRG.1942.1	ENSCHIG00000012317	0.967768	novel-m0035-5p	0.0430622	EIF4A2	eukaryotic translation initiation factor 4A2 [Source:NCBI gene;Acc:102173784]
MSTRG.1942.1	ENSCHIG00000013831	0.948536	chi-miR-130b-5p|chi-miR-15b-5p|chi-miR-16b-5p|chi-miR-376b-3p|chi-miR-376d|chi-miR-495-3p|miR-1246-z|miR-130-x|miR-495-y|novel-m0035-5p	0.000119226	DTNA	dystrobrevin alpha [Source:NCBI gene;Acc:102177114]
MSTRG.1942.1	ENSCHIG00000014088	0.900851	chi-miR-130b-5p|chi-miR-16b-5p|chi-miR-495-3p|miR-16-y|miR-495-z	0.00918707	CRYAB	crystallin alpha B [Source:NCBI gene;Acc:102171725]
MSTRG.1942.1	ENSCHIG00000015392	0.946999	chi-miR-130b-5p|chi-miR-376b-3p|chi-miR-376d|chi-miR-432-5p|miR-376-y	0.0151124	FGR	FGR proto-oncogene, Src family tyrosine kinase [Source:NCBI gene;Acc:102177575]
MSTRG.1942.1	ENSCHIG00000016293	0.910958	chi-miR-130b-5p|chi-miR-15b-5p|chi-miR-16b-5p|chi-miR-376b-3p|chi-miR-376d|miR-16-y|miR-376-y|novel-m0091-5p|novel-m0554-3p	0.000694095	MMP2	matrix metallopeptidase 2 [Source:NCBI gene;Acc:102184364]
MSTRG.1942.1	ENSCHIG00000016746	0.950828	chi-miR-130b-5p|chi-miR-15b-5p|chi-miR-16b-5p|chi-miR-495-3p|miR-130-x|miR-495-y|miR-495-z|novel-m0091-5p	0.000838952	TMCC1	transmembrane and coiled-coil domain family 1 [Source:NCBI gene;Acc:108638638]
MSTRG.1942.1	ENSCHIG00000016921	0.955535	chi-miR-15b-5p|chi-miR-16b-5p|chi-miR-376b-3p|chi-miR-376d|chi-miR-495-3p|miR-1246-z|miR-16-y|miR-376-y|miR-495-y|novel-m0554-3p	5.2796e-07	HTR2A	5-hydroxytryptamine receptor 2A [Source:NCBI gene;Acc:102182605]
MSTRG.1942.1	ENSCHIG00000017250	0.912919	chi-miR-15b-5p|chi-miR-16b-5p|novel-m0035-5p	0.0364877	CSDE1	cold shock domain containing E1 [Source:NCBI gene;Acc:102187640]
MSTRG.1942.1	ENSCHIG00000017260	0.910072	miR-1246-z|miR-16-y|novel-m0554-3p	0.022092	TRPM4	transient receptor potential cation channel subfamily M member 4 [Source:NCBI gene;Acc:102182435]
MSTRG.1942.1	ENSCHIG00000017264	0.941715	chi-miR-130b-5p|chi-miR-432-5p|chi-miR-495-3p|miR-130-x|miR-16-y|miR-376-y|miR-495-y|miR-495-z|novel-m0035-5p	7.12345e-06	WWTR1	WW domain containing transcription regulator 1 [Source:NCBI gene;Acc:102170916]
MSTRG.1942.1	ENSCHIG00000019291	0.911807	chi-miR-15b-5p|chi-miR-16b-5p|novel-m0035-5p|novel-m0091-5p	0.00625448	PSTPIP2	proline-serine-threonine phosphatase interacting protein 2 [Source:NCBI gene;Acc:102184213]
MSTRG.1942.1	ENSCHIG00000020817	0.968133	chi-miR-15b-5p|chi-miR-16b-5p|chi-miR-495-3p|miR-16-y|miR-495-y|miR-495-z|novel-m0091-5p	0.00296292	MB21D2	Mab-21 domain containing 2 [Source:NCBI gene;Acc:102177752]
MSTRG.1942.1	ENSCHIG00000021312	0.952057	chi-miR-130b-5p|chi-miR-495-3p|miR-1246-z|miR-495-y|miR-495-z|novel-m0091-5p	0.00604909	RALGPS2	Ral GEF with PH domain and SH3 binding motif 2 [Source:NCBI gene;Acc:102185203]
MSTRG.1942.1	ENSCHIG00000021627	0.910196	chi-miR-15b-5p|chi-miR-16b-5p|chi-miR-495-3p|miR-495-y	0.0257228	TMEM182	transmembrane protein 182 [Source:NCBI gene;Acc:102189406]
MSTRG.1942.1	ENSCHIG00000022013	0.912003	chi-miR-15b-5p|chi-miR-16b-5p|chi-miR-495-3p|miR-1246-z|miR-495-y|novel-m0035-5p|novel-m0091-5p	0.00710264	HIPK3	homeodomain interacting protein kinase 3 [Source:NCBI gene;Acc:102190054]
MSTRG.1942.1	ENSCHIG00000022780	0.91882	chi-miR-130b-5p|chi-miR-15b-5p|chi-miR-16b-5p|chi-miR-376b-3p|chi-miR-376d|miR-130-x|miR-376-y|novel-m0091-5p	0.000482818	PKIA	cAMP-dependent protein kinase inhibitor alpha [Source:NCBI gene;Acc:102176903]
MSTRG.1942.1	ENSCHIG00000023258	0.951308	chi-miR-15b-5p|chi-miR-16b-5p|chi-miR-495-3p|miR-1246-z|miR-495-y|miR-495-z	0.000831443	CACNA2D1	calcium voltage-gated channel auxiliary subunit alpha2delta 1 [Source:NCBI gene;Acc:102183035]
MSTRG.1942.1	ENSCHIG00000023586	0.929339	chi-miR-130b-5p|chi-miR-15b-5p|chi-miR-16b-5p|chi-miR-432-5p|miR-130-x|novel-m0091-5p	0.0144081	VDR	vitamin D receptor [Source:NCBI gene;Acc:102177594]
MSTRG.1942.1	ENSCHIG00000024027	0.944466	chi-miR-15b-5p|chi-miR-16b-5p|miR-1246-z|novel-m0091-5p	0.0108605	TMEM38A	transmembrane protein 38A [Source:NCBI gene;Acc:102177050]
MSTRG.1942.1	ENSCHIG00000024365	0.973939	chi-miR-130b-5p|chi-miR-15b-5p|chi-miR-16b-5p|miR-130-x|novel-m0035-5p	0.00918707	RASL11B	RAS like family 11 member B [Source:NCBI gene;Acc:102170404]
MSTRG.1942.1	ENSCHIG00000024426	0.901217	chi-miR-130b-5p|chi-miR-15b-5p|chi-miR-16b-5p|chi-miR-495-3p|miR-130-x|miR-495-y	0.000682823	CBLB	Cbl proto-oncogene B [Source:NCBI gene;Acc:102186998]
MSTRG.1942.1	ENSCHIG00000024691	0.938777	chi-miR-130b-5p|chi-miR-495-3p|miR-1246-z|miR-130-x|miR-16-y|miR-495-y	0.0118089	DLG2	discs large MAGUK scaffold protein 2 [Source:NCBI gene;Acc:102169162]
MSTRG.1942.1	ENSCHIG00000024986	0.942057	chi-miR-376d|chi-miR-432-5p|miR-376-y|miR-877-z|novel-m0035-5p|novel-m0554-3p	0.0130616	TIMP2	TIMP metallopeptidase inhibitor 2 [Source:NCBI gene;Acc:102178107]
MSTRG.1942.1	ENSCHIG00000025120	0.914378	chi-miR-15b-5p|chi-miR-16b-5p|chi-miR-432-5p|chi-miR-495-3p|miR-1246-z|miR-16-y|miR-495-y	0.00642456	CRPPA	CDP-L-ribitol pyrophosphorylase A [Source:NCBI gene;Acc:102187829]
MSTRG.1942.1	ENSCHIG00000025932	0.90028	chi-miR-15b-5p|chi-miR-16b-5p|chi-miR-376b-3p|chi-miR-376d|chi-miR-495-3p|miR-1246-z|miR-376-y|miR-495-y|novel-m0554-3p	1.69533e-05	PPIP5K2	diphosphoinositol pentakisphosphate kinase 2 [Source:NCBI gene;Acc:102190688]
MSTRG.2085.1	ENSCHIG00000013090	0.918518	novel-m0220-5p	0.0143541	COQ8B	coenzyme Q8B [Source:NCBI gene;Acc:102189512]
MSTRG.2116.1	ENSCHIG00000000138	0.934544	novel-m0478-3p|novel-m0479-3p|novel-m0480-5p	1.637e-05	ZNF521	zinc finger protein 521 [Source:NCBI gene;Acc:102188552]
MSTRG.2116.1	ENSCHIG00000004522	0.975574	novel-m0478-3p|novel-m0479-3p|novel-m0480-5p	3.2562e-05	PCSK5	proprotein convertase subtilisin/kexin type 5 [Source:NCBI gene;Acc:102187133]
MSTRG.2116.1	ENSCHIG00000008393	0.935584	chi-miR-128-5p|novel-m0478-3p|novel-m0479-3p|novel-m0480-5p	3.84171e-06	MAPK8IP2	mitogen-activated protein kinase 8 interacting protein 2 [Source:NCBI gene;Acc:102190872]
MSTRG.2116.1	ENSCHIG00000011235	0.909247	novel-m0478-3p|novel-m0479-3p|novel-m0480-5p	5.66731e-05	SORT1	sortilin 1 [Source:NCBI gene;Acc:102170013]
MSTRG.2116.1	ENSCHIG00000011323	0.976343	novel-m0478-3p|novel-m0479-3p|novel-m0480-5p	6.58377e-06	PKDCC	protein kinase domain containing, cytoplasmic [Source:NCBI gene;Acc:102177986]
MSTRG.2116.1	ENSCHIG00000011455	0.985185	novel-m0268-3p	0.0425475	FGF18	fibroblast growth factor 18 [Source:NCBI gene;Acc:102178396]
MSTRG.2116.1	ENSCHIG00000013060	0.95585	chi-miR-128-5p|miR-449-y|novel-m0478-3p|novel-m0479-3p|novel-m0480-5p	7.31795e-08	SNCAIP	synuclein alpha interacting protein [Source:NCBI gene;Acc:102168341]
MSTRG.2116.1	ENSCHIG00000013090	0.925106	novel-m0478-3p|novel-m0479-3p|novel-m0480-5p	3.2562e-05	COQ8B	coenzyme Q8B [Source:NCBI gene;Acc:102189512]
MSTRG.2116.1	ENSCHIG00000013168	0.954037	novel-m0478-3p|novel-m0479-3p|novel-m0480-5p	0.000346589	SLC9A9	solute carrier family 9 member A9 [Source:NCBI gene;Acc:102176830]
MSTRG.2116.1	ENSCHIG00000013189	0.97304	novel-m0478-3p|novel-m0479-3p|novel-m0480-5p	0.000705031	CAMK2N1	calcium/calmodulin dependent protein kinase II inhibitor 1 [Source:NCBI gene;Acc:106503579]
MSTRG.2116.1	ENSCHIG00000014630	0.915095	novel-m0268-3p	0.0425475	FAM117B	family with sequence similarity 117 member B [Source:NCBI gene;Acc:102175253]
MSTRG.2116.1	ENSCHIG00000016479	0.916063	novel-m0478-3p|novel-m0479-3p|novel-m0480-5p	0.000134534	RPS6KA2	ribosomal protein S6 kinase A2 [Source:NCBI gene;Acc:102174475]
MSTRG.2116.1	ENSCHIG00000016853	0.962794	miR-449-y	0.0425475	GSTA4	glutathione S-transferase A4 [Source:NCBI gene;Acc:102175171]
MSTRG.2116.1	ENSCHIG00000017004	0.980985	novel-m0478-3p|novel-m0479-3p|novel-m0480-5p	5.66731e-05	MAN1C1	mannosidase alpha class 1C member 1 [Source:NCBI gene;Acc:102182552]
MSTRG.2116.1	ENSCHIG00000017045	0.931223	novel-m0478-3p|novel-m0479-3p|novel-m0480-5p	0.00019114	SLC1A3	solute carrier family 1 member 3 [Source:NCBI gene;Acc:102171550]
MSTRG.2116.1	ENSCHIG00000017691	0.91455	novel-m0478-3p|novel-m0479-3p|novel-m0480-5p	0.000134534	KAZN	kazrin, periplakin interacting protein [Source:NCBI gene;Acc:102175785]
MSTRG.2116.1	ENSCHIG00000017957	0.940897	miR-449-y	0.0425475	GABRG1	gamma-aminobutyric acid type A receptor gamma1 subunit [Source:NCBI gene;Acc:102183675]
MSTRG.2116.1	ENSCHIG00000018068	0.97701	miR-449-y|novel-m0268-3p	0.00349974	SORBS2	sorbin and SH3 domain containing 2 [Source:NCBI gene;Acc:102181361]
MSTRG.2116.1	ENSCHIG00000018500	0.974541	novel-m0268-3p|novel-m0478-3p|novel-m0479-3p|novel-m0480-5p	4.13868e-07	-	BEN domain containing 7 [Source:NCBI gene;Acc:102174314]
MSTRG.2116.1	ENSCHIG00000019881	0.91339	novel-m0478-3p|novel-m0479-3p|novel-m0480-5p	0.000346589	RIC3	RIC3 acetylcholine receptor chaperone [Source:NCBI gene;Acc:102184169]
MSTRG.2116.1	ENSCHIG00000020130	0.929039	miR-449-y|novel-m0478-3p|novel-m0479-3p|novel-m0480-5p	5.74001e-06	-	family with sequence similarity 210 member B [Source:NCBI gene;Acc:102178743]
MSTRG.2116.1	ENSCHIG00000020548	0.908022	novel-m0268-3p	0.0143541	FN3K	fructosamine 3 kinase [Source:NCBI gene;Acc:102184090]
MSTRG.2116.1	ENSCHIG00000020813	0.916314	miR-449-y	0.028536	SEL1L3	SEL1L family member 3 [Source:NCBI gene;Acc:102184044]
MSTRG.2116.1	ENSCHIG00000021572	0.984814	miR-449-y|novel-m0268-3p	0.00463626	VLDLR	very low density lipoprotein receptor [Source:NCBI gene;Acc:102177522]
MSTRG.2116.1	ENSCHIG00000022151	0.936758	novel-m0478-3p|novel-m0479-3p|novel-m0480-5p	1.637e-05	CYP11A1	cholesterol side-chain cleavage enzyme, mitochondrial-like [Source:NCBI gene;Acc:102173131]
MSTRG.2116.1	ENSCHIG00000023389	0.984471	novel-m0478-3p|novel-m0479-3p|novel-m0480-5p	6.58377e-06	RHOBTB3	Rho related BTB domain containing 3 [Source:NCBI gene;Acc:102174935]
MSTRG.2116.1	ENSCHIG00000025288	0.9792	novel-m0478-3p|novel-m0479-3p|novel-m0480-5p	0.000134534	RAB15	RAB15, member RAS oncogene family [Source:NCBI gene;Acc:102189215]
MSTRG.2116.1	ENSCHIG00000025688	0.928073	novel-m0478-3p|novel-m0479-3p|novel-m0480-5p	0.000134534	MST1R	macrophage stimulating 1 receptor [Source:NCBI gene;Acc:102175906]
MSTRG.2116.1	ENSCHIG00000025790	0.905163	miR-449-y|novel-m0268-3p	0.00101946	C8orf48	chromosome 27 C8orf48 homolog [Source:NCBI gene;Acc:102172324]
MSTRG.2116.1	ENSCHIG00000026405	0.937766	novel-m0478-3p|novel-m0479-3p|novel-m0480-5p	5.66731e-05	TG	thyroglobulin [Source:NCBI gene;Acc:100750237]
MSTRG.2116.1	ENSCHIG00000026829	0.934567	miR-449-y|novel-m0478-3p|novel-m0479-3p|novel-m0480-5p	1.78063e-07	LIPC	lipase C, hepatic type [Source:NCBI gene;Acc:102181127]
MSTRG.2116.1	ENSCHIG00000027143	0.914961	novel-m0268-3p	0.0425475	ARHGAP18	Rho GTPase activating protein 18 [Source:NCBI gene;Acc:102187864]
MSTRG.2126.2	ENSCHIG00000003005	0.925721	miR-735-x|miR-735-y	0.000321274	LIN9	lin-9 DREAM MuvB core complex component [Source:NCBI gene;Acc:102189779]
MSTRG.2126.2	ENSCHIG00000003444	0.924899	miR-735-x	0.0191388	NCAPG2	non-SMC condensin II complex subunit G2 [Source:NCBI gene;Acc:102169359]
MSTRG.2126.2	ENSCHIG00000010490	0.950032	miR-677-z	0.0379562	WDR3	WD repeat domain 3 [Source:NCBI gene;Acc:102177675]
MSTRG.2126.2	ENSCHIG00000011442	0.92609	miR-550-x|miR-677-z|novel-m0001-3p	4.55034e-05	MCM5	minichromosome maintenance complex component 5 [Source:NCBI gene;Acc:102169080]
MSTRG.2126.2	ENSCHIG00000011819	0.912897	miR-735-x	0.0379562	GADD45B	growth arrest and DNA damage inducible beta [Source:NCBI gene;Acc:102183684]
MSTRG.2126.2	ENSCHIG00000012516	0.910651	miR-550-x|miR-677-z	0.0031209	PTGFR	prostaglandin F receptor [Source:NCBI gene;Acc:102173625]
MSTRG.2126.2	ENSCHIG00000012981	0.972109	miR-1285-y|miR-735-x|miR-735-y|novel-m0001-3p	1.90896e-06	TPPP	tubulin polymerization promoting protein [Source:NCBI gene;Acc:102185041]
MSTRG.2126.2	ENSCHIG00000013615	0.915924	miR-677-z|novel-m0436-5p	0.00642821	LMNB1	lamin B1 [Source:NCBI gene;Acc:102186582]
MSTRG.2126.2	ENSCHIG00000015994	0.93999	miR-677-z	0.0191388	LIPG	lipase G, endothelial type [Source:NCBI gene;Acc:102191574]
MSTRG.2126.2	ENSCHIG00000016094	0.942293	miR-550-x|novel-m0001-3p	0.00642821	YWHAH	tyrosine 3-monooxygenase/tryptophan 5-monooxygenase activation protein eta [Source:NCBI gene;Acc:102174417]
MSTRG.2126.2	ENSCHIG00000016171	0.936042	novel-m0001-3p	0.0191388	RAB17	RAB17, member RAS oncogene family [Source:NCBI gene;Acc:102175645]
MSTRG.2126.2	ENSCHIG00000016645	0.914459	miR-677-z	0.0191388	AACS	acetoacetyl-CoA synthetase [Source:NCBI gene;Acc:102177457]
MSTRG.2126.2	ENSCHIG00000016848	0.934779	miR-550-x|miR-735-x	0.00463626	GSR	glutathione-disulfide reductase [Source:NCBI gene;Acc:102180650]
MSTRG.2126.2	ENSCHIG00000017469	0.914789	novel-m0001-3p	0.0191388	CHAC1	ChaC glutathione specific gamma-glutamylcyclotransferase 1 [Source:NCBI gene;Acc:102173008]
MSTRG.2126.2	ENSCHIG00000018588	0.90706	miR-550-x	0.0191388	UHRF1	ubiquitin like with PHD and ring finger domains 1 [Source:NCBI gene;Acc:102184421]
MSTRG.2126.2	ENSCHIG00000018799	0.941461	miR-677-z|miR-735-x|novel-m0436-5p	4.55034e-05	RRM1	ribonucleotide reductase catalytic subunit M1 [Source:NCBI gene;Acc:102189416]
MSTRG.2126.2	ENSCHIG00000018956	0.904505	miR-677-z	0.0379562	DNA2	DNA replication helicase/nuclease 2 [Source:NCBI gene;Acc:102185810]
MSTRG.2126.2	ENSCHIG00000021595	0.907688	miR-1285-y|miR-550-x|novel-m0436-5p	0.000368537	SLC6A17	solute carrier family 6 member 17 [Source:NCBI gene;Acc:102187181]
MSTRG.2126.2	ENSCHIG00000021724	0.918616	miR-1285-y|miR-735-x|miR-735-y|novel-m0001-3p|novel-m0436-5p	2.96604e-08	ADAMTS15	ADAM metallopeptidase with thrombospondin type 1 motif 15 [Source:NCBI gene;Acc:102187842]
MSTRG.2126.2	ENSCHIG00000022332	0.928018	miR-735-y|novel-m0001-3p	0.000954555	TRIP13	thyroid hormone receptor interactor 13 [Source:NCBI gene;Acc:102185871]
MSTRG.2126.2	ENSCHIG00000026064	0.907976	miR-677-z|miR-735-y	0.00642821	BMP10	bone morphogenetic protein 10 [Source:NCBI gene;Acc:102185577]
MSTRG.2126.2	ENSCHIG00000026335	0.942836	miR-550-x	0.0379562	PSMD8	proteasome 26S subunit, non-ATPase 8 [Source:NCBI gene;Acc:102176723]
MSTRG.2126.2	ENSCHIG00000026815	0.931401	novel-m0001-3p|novel-m0436-5p	0.00189074	ADAMTS4	ADAM metallopeptidase with thrombospondin type 1 motif 4 [Source:NCBI gene;Acc:102176281]
MSTRG.2126.2	ENSCHIG00000027224	0.90614	novel-m0001-3p	0.0379562	NXPH3	neurexophilin 3 [Source:NCBI gene;Acc:102189900]
MSTRG.2126.4	ENSCHIG00000003444	0.902778	miR-735-x	0.00956938	NCAPG2	non-SMC condensin II complex subunit G2 [Source:NCBI gene;Acc:102169359]
MSTRG.2126.4	ENSCHIG00000011217	0.914933	miR-735-x	0.00956938	AK1	adenylate kinase 1 [Source:NCBI gene;Acc:102169601]
MSTRG.2126.4	ENSCHIG00000020482	0.905869	miR-735-x|novel-m0001-3p	0.000681837	WDR62	WD repeat domain 62 [Source:NCBI gene;Acc:102175053]
MSTRG.2126.4	ENSCHIG00000026596	0.909823	miR-735-x	0.00956938	QRFPR	pyroglutamylated RFamide peptide receptor [Source:NCBI gene;Acc:102189378]
MSTRG.2126.4	ENSCHIG00000027224	0.906946	novel-m0001-3p	0.0190699	NXPH3	neurexophilin 3 [Source:NCBI gene;Acc:102189900]
MSTRG.2342.1	ENSCHIG00000001958	0.906359	miR-4484-z	0.00956938	MOCOS	molybdenum cofactor sulfurase [Source:NCBI gene;Acc:102184109]
MSTRG.2342.1	ENSCHIG00000003799	0.930574	miR-4484-z|novel-m0268-3p	0.000681837	LRP10	LDL receptor related protein 10 [Source:NCBI gene;Acc:102184064]
MSTRG.2342.1	ENSCHIG00000014630	0.924066	miR-4484-z|novel-m0268-3p	0.000205871	FAM117B	family with sequence similarity 117 member B [Source:NCBI gene;Acc:102175253]
MSTRG.2342.1	ENSCHIG00000015605	0.943317	miR-4484-z	0.0378658	ARHGAP20	Rho GTPase activating protein 20 [Source:NCBI gene;Acc:102169032]
MSTRG.2342.1	ENSCHIG00000017083	0.94852	chi-miR-2332	0.0285019	GPR176	G protein-coupled receptor 176 [Source:NCBI gene;Acc:102169107]
MSTRG.2342.1	ENSCHIG00000017707	0.903257	miR-4484-z	0.0471618	-	forkhead box P1 [Source:NCBI gene;Acc:102171383]
MSTRG.2342.1	ENSCHIG00000017957	0.93317	miR-4484-z	0.0285019	GABRG1	gamma-aminobutyric acid type A receptor gamma1 subunit [Source:NCBI gene;Acc:102183675]
MSTRG.2342.1	ENSCHIG00000021041	0.9433	miR-4484-z	0.0285019	CDO1	cysteine dioxygenase type 1 [Source:NCBI gene;Acc:102190230]
MSTRG.2342.1	ENSCHIG00000021572	0.901073	chi-miR-2332|novel-m0268-3p	0.00189074	VLDLR	very low density lipoprotein receptor [Source:NCBI gene;Acc:102177522]
MSTRG.2342.1	ENSCHIG00000022873	0.931535	chi-miR-2332	0.0378658	PLSCR4	phospholipid scramblase 4 [Source:NCBI gene;Acc:102176078]
MSTRG.2342.1	ENSCHIG00000023460	0.927317	miR-4484-z|novel-m0028-5p	0.000205871	CA11	carbonic anhydrase 11 [Source:NCBI gene;Acc:102184750]
MSTRG.2342.1	ENSCHIG00000025168	0.955744	chi-miR-2332	0.0378658	OMD	osteomodulin [Source:NCBI gene;Acc:102169007]
MSTRG.2342.1	ENSCHIG00000025803	0.967879	miR-4484-z|novel-m0028-5p	6.88444e-05	SALL2	spalt like transcription factor 2 [Source:NCBI gene;Acc:102189403]
MSTRG.2342.1	ENSCHIG00000026647	0.924918	miR-4484-z|novel-m0268-3p	0.000681837	ZNF608	zinc finger protein 608 [Source:NCBI gene;Acc:102188669]
MSTRG.2342.1	ENSCHIG00000027071	0.949769	chi-miR-2332|miR-4484-z	0.00101946	VEPH1	ventricular zone expressed PH domain containing 1 [Source:NCBI gene;Acc:102178488]
MSTRG.2443.2	ENSCHIG00000008007	0.927325	novel-m0220-5p	0.00956938	SERINC2	serine incorporator 2 [Source:NCBI gene;Acc:102169921]
MSTRG.2443.2	ENSCHIG00000012733	0.939636	novel-m0220-5p	0.0143541	SHF	Src homology 2 domain containing F [Source:NCBI gene;Acc:102179288]
MSTRG.2443.2	ENSCHIG00000013060	0.946765	novel-m0220-5p	0.0311005	SNCAIP	synuclein alpha interacting protein [Source:NCBI gene;Acc:102168341]
MSTRG.2443.2	ENSCHIG00000013269	0.955098	novel-m0220-5p	0.0263158	SBK2	SH3 domain binding kinase family member 2 [Source:NCBI gene;Acc:108638093]
MSTRG.2443.2	ENSCHIG00000013926	0.919965	novel-m0220-5p	0.00956938	DYRK1B	dual specificity tyrosine phosphorylation regulated kinase 1B [Source:NCBI gene;Acc:102185300]
MSTRG.2443.2	ENSCHIG00000019334	0.985198	novel-m0220-5p	0.0191388	RALGPS1	Ral GEF with PH domain and SH3 binding motif 1 [Source:NCBI gene;Acc:102188870]
MSTRG.2443.2	ENSCHIG00000021572	0.909	novel-m0220-5p	0.0191388	VLDLR	very low density lipoprotein receptor [Source:NCBI gene;Acc:102177522]
MSTRG.2443.2	ENSCHIG00000025288	0.947095	novel-m0220-5p	0.0215311	RAB15	RAB15, member RAS oncogene family [Source:NCBI gene;Acc:102189215]
MSTRG.2615.1	ENSCHIG00000002743	0.958217	miR-665-x|novel-m0066-3p|novel-m0133-3p|novel-m0180-5p	0.0332057	SCARA5	scavenger receptor class A member 5 [Source:NCBI gene;Acc:102189585]
MSTRG.2615.1	ENSCHIG00000006678	0.932277	chi-miR-15b-5p|chi-miR-16b-5p|chi-miR-2335|chi-miR-381|chi-miR-493-3p|miR-539-x|novel-m0066-3p|novel-m0080-5p|novel-m0095-5p|novel-m0096-5p|novel-m0118-5p|novel-m0133-3p|novel-m0160-5p	5.42966e-07	CDON	cell adhesion associated, oncogene regulated [Source:NCBI gene;Acc:102188923]
MSTRG.2615.1	ENSCHIG00000011289	0.904155	chi-miR-15b-5p|chi-miR-16b-5p|chi-miR-432-5p|miR-665-x|novel-m0066-3p|novel-m0080-5p|novel-m0118-5p	0.0484926	DUSP4	dual specificity phosphatase 4 [Source:NCBI gene;Acc:102174186]
MSTRG.2615.1	ENSCHIG00000012150	0.926973	chi-miR-17-5p|chi-miR-381|chi-miR-409-3p|miR-20-x|miR-665-x|novel-m0095-5p|novel-m0096-5p|novel-m0160-5p	0.0324619	MTURN	maturin, neural progenitor differentiation regulator homolog [Source:NCBI gene;Acc:102188652]
MSTRG.2615.1	ENSCHIG00000012316	0.965287	chi-miR-128-5p|chi-miR-17-5p|chi-miR-25-5p|chi-miR-487a-5p|chi-miR-543-5p|miR-20-x|novel-m0046-5p|novel-m0133-3p|novel-m0160-5p	0.00790171	ANXA13	annexin A13 [Source:NCBI gene;Acc:102190801]
MSTRG.2615.1	ENSCHIG00000015307	0.925729	chi-miR-155-3p|chi-miR-17-5p|chi-miR-543-5p|novel-m0066-3p|novel-m0160-5p	0.00457044	GDA	guanine deaminase [Source:NCBI gene;Acc:102171067]
MSTRG.2615.1	ENSCHIG00000016293	0.912481	chi-miR-154b-3p|chi-miR-15b-5p|chi-miR-16b-5p|chi-miR-17-5p|chi-miR-409-3p|chi-miR-487a-5p|chi-miR-493-3p|miR-20-x|miR-539-y|novel-m0046-5p|novel-m0118-5p|novel-m0133-3p|novel-m0160-5p	0.000513152	MMP2	matrix metallopeptidase 2 [Source:NCBI gene;Acc:102184364]
MSTRG.2615.1	ENSCHIG00000016746	0.91188	chi-miR-15b-5p|chi-miR-16b-5p|chi-miR-17-5p|chi-miR-487a-3p|miR-20-x|novel-m0066-3p|novel-m0118-5p|novel-m0133-3p|novel-m0160-5p	0.0151869	TMCC1	transmembrane and coiled-coil domain family 1 [Source:NCBI gene;Acc:108638638]
MSTRG.2615.1	ENSCHIG00000018609	0.940925	chi-miR-17-5p|miR-20-x|miR-539-x|miR-665-x|miR-665-y|novel-m0066-3p|novel-m0118-5p|novel-m0160-5p|novel-m0180-5p	0.0103846	SCAMP5	secretory carrier membrane protein 5 [Source:NCBI gene;Acc:102191182]
MSTRG.2615.1	ENSCHIG00000018984	0.920377	chi-miR-409-3p|chi-miR-432-5p|chi-miR-543-5p|miR-539-x|miR-6121-y|novel-m0080-5p	0.0457489	PDZRN3	PDZ domain containing ring finger 3 [Source:NCBI gene;Acc:102169341]
MSTRG.2615.1	ENSCHIG00000023586	0.94376	chi-miR-128-5p|chi-miR-15b-5p|chi-miR-16b-5p|chi-miR-25-5p|chi-miR-432-5p|chi-miR-543-5p|novel-m0080-5p|novel-m0118-5p|novel-m0133-3p	0.00907747	VDR	vitamin D receptor [Source:NCBI gene;Acc:102177594]
MSTRG.2615.1	ENSCHIG00000023587	0.916819	chi-miR-15b-5p|chi-miR-16b-5p|chi-miR-25-5p|chi-miR-543-5p|novel-m0046-5p|novel-m0066-3p|novel-m0118-5p|novel-m0133-3p|novel-m0160-5p|novel-m0180-5p	0.00121384	ITGA7	integrin subunit alpha 7 [Source:NCBI gene;Acc:102169839]
MSTRG.2615.1	ENSCHIG00000024217	0.960608	chi-miR-15b-5p|chi-miR-16b-5p|chi-miR-17-5p|chi-miR-487a-5p|chi-miR-543-5p|miR-20-x|novel-m0133-3p|novel-m0180-5p	0.0400771	OLFML1	olfactomedin like 1 [Source:NCBI gene;Acc:102187879]
MSTRG.2615.1	ENSCHIG00000024321	0.927328	chi-miR-154b-3p|chi-miR-155-3p|chi-miR-25-5p|chi-miR-432-5p|chi-miR-543-5p|miR-539-x|novel-m0046-5p|novel-m0066-3p|novel-m0118-5p|novel-m0160-5p	0.00384418	C4orf33	chromosome 17 C4orf33 homolog [Source:NCBI gene;Acc:102171903]
MSTRG.2615.1	ENSCHIG00000024426	0.96753	chi-miR-15b-5p|chi-miR-16b-5p|chi-miR-409-3p|chi-miR-543-5p|miR-539-x|novel-m0095-5p|novel-m0096-5p	0.00369275	CBLB	Cbl proto-oncogene B [Source:NCBI gene;Acc:102186998]
MSTRG.2667.1	ENSCHIG00000003296	0.923824	chi-miR-409-3p|miR-342-z|miR-6535-z	0.039897	FOSB	FosB proto-oncogene, AP-1 transcription factor subunit [Source:NCBI gene;Acc:100860839]
MSTRG.2667.1	ENSCHIG00000005289	0.904626	chi-miR-409-3p|miR-342-z|novel-m0079-3p	0.0174785	PLEKHA1	pleckstrin homology domain containing A1 [Source:NCBI gene;Acc:102173713]
MSTRG.2667.1	ENSCHIG00000009583	0.971008	miR-342-z|miR-6535-z|miR-665-x|novel-m0079-3p	0.00798147	SYT6	synaptotagmin 6 [Source:NCBI gene;Acc:102190837]
MSTRG.2667.1	ENSCHIG00000013831	0.932419	miR-222-x|miR-6535-z|miR-665-x|novel-m0039-5p|novel-m0079-3p	0.00172464	DTNA	dystrobrevin alpha [Source:NCBI gene;Acc:102177114]
MSTRG.2667.1	ENSCHIG00000014253	0.939453	miR-342-z|miR-6535-z|miR-665-x|novel-m0039-5p|novel-m0079-3p	0.000101031	-	chromosome 3 C1orf226 homolog [Source:NCBI gene;Acc:102181452]
MSTRG.2667.1	ENSCHIG00000015392	0.961599	miR-6535-z|novel-m0039-5p|novel-m0079-3p	0.0174785	FGR	FGR proto-oncogene, Src family tyrosine kinase [Source:NCBI gene;Acc:102177575]
MSTRG.2667.1	ENSCHIG00000016621	0.967883	miR-342-z|miR-6535-z	0.0395718	GADD45G	growth arrest and DNA damage inducible gamma [Source:NCBI gene;Acc:102188317]
MSTRG.2667.1	ENSCHIG00000018294	0.989258	chi-miR-409-3p|miR-342-z|novel-m0079-3p	0.00442731	UNC45B	unc-45 myosin chaperone B [Source:NCBI gene;Acc:102172931]
MSTRG.2667.1	ENSCHIG00000019148	0.971837	miR-6535-z|miR-665-x	0.0290256	CALB2	calbindin 2 [Source:NCBI gene;Acc:102182721]
MSTRG.2667.1	ENSCHIG00000019315	0.950704	miR-6535-z	0.0167464	ABLIM2	actin binding LIM protein family member 2 [Source:NCBI gene;Acc:102176216]
MSTRG.2667.1	ENSCHIG00000020623	0.938836	miR-222-x|miR-665-x|novel-m0079-3p	0.0265158	PPFIBP2	PPFIA binding protein 2 [Source:NCBI gene;Acc:102187066]
MSTRG.2667.1	ENSCHIG00000021312	0.964159	miR-342-z|miR-665-x|novel-m0079-3p	0.0265158	RALGPS2	Ral GEF with PH domain and SH3 binding motif 2 [Source:NCBI gene;Acc:102185203]
MSTRG.2667.1	ENSCHIG00000022272	0.967522	miR-222-x|novel-m0079-3p	0.043382	FBLN7	fibulin 7 [Source:NCBI gene;Acc:102170326]
MSTRG.2667.1	ENSCHIG00000022410	0.961595	miR-6535-z|miR-665-x|novel-m0039-5p|novel-m0079-3p	0.00524603	SLC29A1	solute carrier family 29 member 1 (Augustine blood group) [Source:NCBI gene;Acc:100861005]
MSTRG.2667.1	ENSCHIG00000022728	0.976186	chi-miR-409-3p|miR-342-z|novel-m0039-5p|novel-m0079-3p	0.00486525	ESRRB	estrogen related receptor beta [Source:NCBI gene;Acc:102176243]
MSTRG.2787.1	ENSCHIG00000012733	0.953787	novel-m0563-5p	0.0425475	SHF	Src homology 2 domain containing F [Source:NCBI gene;Acc:102179288]
MSTRG.2787.1	ENSCHIG00000014333	0.981252	novel-m0563-5p	0.0285019	RGMA	repulsive guidance molecule BMP co-receptor a [Source:NCBI gene;Acc:102183457]
MSTRG.2787.1	ENSCHIG00000019737	0.936011	novel-m0563-5p	0.0285019	EDNRA	endothelin receptor type A [Source:NCBI gene;Acc:102174144]
MSTRG.2787.1	ENSCHIG00000024217	0.962305	miR-541-y|novel-m0563-5p	0.0451534	OLFML1	olfactomedin like 1 [Source:NCBI gene;Acc:102187879]
MSTRG.2787.1	ENSCHIG00000024986	0.914853	miR-541-y|novel-m0563-5p	0.0389236	TIMP2	TIMP metallopeptidase inhibitor 2 [Source:NCBI gene;Acc:102178107]
MSTRG.2787.1	ENSCHIG00000025689	0.924974	miR-541-y|miR-665-x	0.0026376	NOL4L	nucleolar protein 4 like [Source:NCBI gene;Acc:102186028]
MSTRG.2823.1	ENSCHIG00000021769	0.910619	novel-m0436-5p	0.0191388	SSR1	signal sequence receptor subunit 1 [Source:NCBI gene;Acc:102168403]
MSTRG.2912.1	ENSCHIG00000012316	0.951793	chi-miR-128-5p|chi-miR-487a-5p|miR-222-x|miR-541-y|novel-m0133-3p	0.0174095	ANXA13	annexin A13 [Source:NCBI gene;Acc:102190801]
MSTRG.2912.1	ENSCHIG00000012733	0.904566	novel-m0118-5p|novel-m0563-5p	0.0144928	SHF	Src homology 2 domain containing F [Source:NCBI gene;Acc:102179288]
MSTRG.2912.1	ENSCHIG00000013038	0.909542	chi-miR-7-3p|miR-665-x|novel-m0035-5p|novel-m0064-3p|novel-m0133-3p	0.00461004	NCAM1	neural cell adhesion molecule 1 [Source:NCBI gene;Acc:102177818]
MSTRG.2912.1	ENSCHIG00000017035	0.985548	chi-miR-128-5p|miR-541-y|miR-665-x|novel-m0035-5p|novel-m0064-3p|novel-m0118-5p|novel-m0293-3p	0.00122427	GALNT10	polypeptide N-acetylgalactosaminyltransferase 10 [Source:NCBI gene;Acc:102175679]
MSTRG.2912.1	ENSCHIG00000023062	0.923372	chi-miR-487a-5p|miR-541-y|novel-m0064-3p|novel-m0099-3p|novel-m0118-5p	0.0133658	-	tripartite motif containing 16 [Source:NCBI gene;Acc:102185685]
MSTRG.2912.1	ENSCHIG00000023170	0.966527	chi-miR-487a-5p|miR-222-x|miR-541-y|novel-m0099-3p	0.0273674	SLC22A17	solute carrier family 22 member 17 [Source:NCBI gene;Acc:102182411]
MSTRG.2912.1	ENSCHIG00000024217	0.982198	chi-miR-487a-5p|miR-541-y|novel-m0133-3p|novel-m0293-3p|novel-m0563-5p	0.024021	OLFML1	olfactomedin like 1 [Source:NCBI gene;Acc:102187879]
MSTRG.2912.1	ENSCHIG00000024986	0.947895	miR-541-y|novel-m0035-5p|novel-m0099-3p|novel-m0118-5p|novel-m0133-3p|novel-m0563-5p	0.003099	TIMP2	TIMP metallopeptidase inhibitor 2 [Source:NCBI gene;Acc:102178107]
MSTRG.2912.1	ENSCHIG00000025689	0.905865	miR-541-y|miR-665-x|novel-m0133-3p	0.00704361	NOL4L	nucleolar protein 4 like [Source:NCBI gene;Acc:102186028]
MSTRG.2946.1	ENSCHIG00000002743	0.943887	chi-miR-485-5p|chi-miR-495-3p|miR-342-x|miR-370-x|miR-495-y|miR-8903-z|novel-m0015-5p|novel-m0036-3p|novel-m0133-3p|novel-m0180-5p	4.64024e-06	SCARA5	scavenger receptor class A member 5 [Source:NCBI gene;Acc:102189585]
MSTRG.2946.1	ENSCHIG00000003296	0.914618	chi-miR-485-5p|chi-miR-92a-5p|miR-149-y|miR-370-y|miR-505-x|novel-m0091-5p|novel-m0095-5p|novel-m0096-5p|novel-m0133-3p|novel-m0180-5p|novel-m0257-3p|novel-m0293-3p|novel-m0535-5p	0.0047881	FOSB	FosB proto-oncogene, AP-1 transcription factor subunit [Source:NCBI gene;Acc:100860839]
MSTRG.2946.1	ENSCHIG00000003384	0.978666	chi-miR-15b-5p|chi-miR-16b-5p|chi-miR-485-5p|chi-miR-92a-5p|miR-1197-x|miR-149-y|miR-370-y|miR-6119-x|miR-8903-z|novel-m0060-5p|novel-m0065-3p|novel-m0079-3p|novel-m0080-5p|novel-m0091-5p|novel-m0133-3p|novel-m0168-3p|novel-m0257-3p|novel-m0535-5p	1.501e-05	CHI3L1	chitinase 3 like 1 [Source:NCBI gene;Acc:100860825]
MSTRG.2946.1	ENSCHIG00000005289	0.911823	chi-miR-15b-5p|chi-miR-16b-5p|miR-149-y|miR-6119-x|novel-m0018-5p|novel-m0060-5p|novel-m0065-3p|novel-m0079-3p|novel-m0095-5p|novel-m0096-5p|novel-m0175-3p	0.00313944	PLEKHA1	pleckstrin homology domain containing A1 [Source:NCBI gene;Acc:102173713]
MSTRG.2946.1	ENSCHIG00000006678	0.96773	chi-miR-15b-5p|chi-miR-16b-5p|chi-miR-380-5p|miR-1197-x|miR-149-y|miR-23-x|novel-m0039-5p|novel-m0080-5p|novel-m0095-5p|novel-m0096-5p|novel-m0133-3p|novel-m0160-5p	0.00138498	CDON	cell adhesion associated, oncogene regulated [Source:NCBI gene;Acc:102188923]
MSTRG.2946.1	ENSCHIG00000009793	0.969192	chi-miR-15b-5p|chi-miR-16b-5p|chi-miR-7-5p|chi-miR-92a-5p|miR-1197-x|miR-342-x|miR-370-y|miR-505-x|miR-6119-x|novel-m0060-5p|novel-m0065-3p|novel-m0133-3p|novel-m0160-5p|novel-m0168-3p|novel-m0175-3p|novel-m0257-3p|novel-m0535-5p	0.000397761	MYOD1	myogenic differentiation 1 [Source:NCBI gene;Acc:108637637]
MSTRG.2946.1	ENSCHIG00000010160	0.971923	chi-miR-130a-5p|chi-miR-380-5p|chi-miR-485-5p|chi-miR-495-3p|miR-1197-x|miR-149-y|miR-23-x|miR-365-x|miR-370-x|miR-370-y|miR-431-x|miR-495-y|miR-505-x|miR-8903-z|novel-m0079-3p|novel-m0535-5p	0.00575544	JAM3	junctional adhesion molecule 3 [Source:NCBI gene;Acc:102189583]
MSTRG.2946.1	ENSCHIG00000011075	0.933367	chi-miR-15b-5p|chi-miR-16b-5p|chi-miR-380-5p|chi-miR-485-5p|chi-miR-495-3p|chi-miR-7-5p|chi-miR-877-5p|miR-495-y|novel-m0060-5p|novel-m0080-5p|novel-m0091-5p|novel-m0168-3p|novel-m0257-3p|novel-m0293-3p	0.0115047	PANX1	pannexin 1 [Source:NCBI gene;Acc:102174365]
MSTRG.2946.1	ENSCHIG00000011289	0.985192	chi-miR-15b-5p|chi-miR-16b-5p|chi-miR-495-3p|chi-miR-7-5p|chi-miR-92a-5p|miR-1197-x|miR-23-x|miR-342-x|miR-370-x|miR-495-y|miR-6119-x|miR-8903-z|novel-m0065-3p|novel-m0080-5p|novel-m0091-5p|novel-m0190-5p|novel-m0257-3p|novel-m0535-5p	9.17118e-07	DUSP4	dual specificity phosphatase 4 [Source:NCBI gene;Acc:102174186]
MSTRG.2946.1	ENSCHIG00000012150	0.991429	chi-miR-7-5p|chi-miR-877-5p|miR-1197-x|miR-365-x|miR-370-x|novel-m0065-3p|novel-m0095-5p|novel-m0096-5p|novel-m0160-5p|novel-m0175-3p|novel-m0277-5p|novel-m0278-3p|novel-m0279-3p|novel-m0280-5p|novel-m0293-3p|novel-m0535-5p	0.000168088	MTURN	maturin, neural progenitor differentiation regulator homolog [Source:NCBI gene;Acc:102188652]
MSTRG.2946.1	ENSCHIG00000012316	0.98798	chi-miR-25-5p|chi-miR-485-5p|chi-miR-877-5p|miR-149-y|miR-342-x|miR-370-y|miR-877-z|miR-8903-z|novel-m0015-5p|novel-m0133-3p|novel-m0160-5p|novel-m0535-5p	0.0138777	ANXA13	annexin A13 [Source:NCBI gene;Acc:102190801]
MSTRG.2946.1	ENSCHIG00000012603	0.902784	chi-miR-15b-5p|chi-miR-16b-5p|chi-miR-485-5p|chi-miR-92a-5p|miR-1285-z|miR-149-y|miR-365-x|novel-m0535-5p	0.0300551	FAM78A	family with sequence similarity 78 member A [Source:NCBI gene;Acc:102185474]
MSTRG.2946.1	ENSCHIG00000013038	0.956859	chi-miR-25-5p|chi-miR-495-3p|chi-miR-877-5p|miR-23-x|miR-495-y|novel-m0039-5p|novel-m0065-3p|novel-m0080-5p|novel-m0133-3p|novel-m0160-5p|novel-m0168-3p	0.00313944	NCAM1	neural cell adhesion molecule 1 [Source:NCBI gene;Acc:102177818]
MSTRG.2946.1	ENSCHIG00000013121	0.908331	miR-1285-z|miR-149-y|miR-342-x|miR-365-x|miR-370-y|miR-505-x|novel-m0039-5p|novel-m0065-3p|novel-m0079-3p|novel-m0080-5p|novel-m0160-5p|novel-m0168-3p|novel-m0257-3p|novel-m0535-5p	0.000135615	PRXL2B	peroxiredoxin like 2B [Source:NCBI gene;Acc:102184926]
MSTRG.2946.1	ENSCHIG00000014549	0.942738	chi-miR-130a-5p|chi-miR-15b-5p|chi-miR-16b-5p|chi-miR-485-5p|chi-miR-7-5p|chi-miR-92a-5p|miR-1285-z|miR-365-x|novel-m0036-3p|novel-m0091-5p|novel-m0128-3p|novel-m0293-3p	0.000322919	MSRB2	methionine sulfoxide reductase B2 [Source:NCBI gene;Acc:102176703]
MSTRG.2946.1	ENSCHIG00000014828	0.945898	chi-miR-485-5p|miR-365-x|miR-505-x|miR-8903-z|novel-m0015-5p|novel-m0036-3p|novel-m0060-5p|novel-m0133-3p|novel-m0277-5p|novel-m0278-3p|novel-m0279-3p|novel-m0280-5p	7.63016e-05	MINDY4	MINDY lysine 48 deubiquitinase 4 [Source:NCBI gene;Acc:102185530]
MSTRG.2946.1	ENSCHIG00000015129	0.943913	chi-miR-495-3p|chi-miR-877-5p|miR-370-x|miR-495-y|miR-877-z|novel-m0079-3p|novel-m0257-3p	0.0100455	LURAP1L	leucine rich adaptor protein 1 like [Source:NCBI gene;Acc:102172998]
MSTRG.2946.1	ENSCHIG00000015381	0.947524	chi-miR-454-5p|chi-miR-495-3p|miR-431-x|miR-495-y	0.0386343	FBXO32	F-box protein 32 [Source:NCBI gene;Acc:102191537]
MSTRG.2946.1	ENSCHIG00000015662	0.938437	chi-miR-15b-5p|chi-miR-16b-5p|miR-1197-x|miR-1285-z|miR-23-x|miR-370-x|miR-505-x|novel-m0018-5p|novel-m0060-5p|novel-m0065-3p|novel-m0168-3p	0.0265598	MAP3K13	mitogen-activated protein kinase kinase kinase 13 [Source:NCBI gene;Acc:102178859]
MSTRG.2946.1	ENSCHIG00000016127	0.904712	chi-miR-15b-5p|chi-miR-16b-5p|miR-149-y|miR-365-x|miR-494-y|miR-8903-z|novel-m0015-5p|novel-m0065-3p|novel-m0133-3p|novel-m0160-5p|novel-m0190-5p|novel-m0277-5p|novel-m0278-3p|novel-m0279-3p|novel-m0280-5p|novel-m0535-5p	9.70173e-05	-	-
MSTRG.2946.1	ENSCHIG00000016293	0.987512	chi-miR-15b-5p|chi-miR-16b-5p|chi-miR-877-5p|chi-miR-92a-5p|miR-1197-x|miR-149-y|miR-365-x|miR-370-x|miR-370-y|miR-505-x|miR-8903-z|novel-m0065-3p|novel-m0091-5p|novel-m0133-3p|novel-m0160-5p|novel-m0535-5p	0.00488873	MMP2	matrix metallopeptidase 2 [Source:NCBI gene;Acc:102184364]
MSTRG.2946.1	ENSCHIG00000016746	0.973296	chi-miR-15b-5p|chi-miR-16b-5p|chi-miR-485-5p|chi-miR-495-3p|chi-miR-7-5p|miR-149-y|miR-495-y|novel-m0036-3p|novel-m0091-5p|novel-m0133-3p|novel-m0160-5p|novel-m0535-5p	0.0298552	TMCC1	transmembrane and coiled-coil domain family 1 [Source:NCBI gene;Acc:108638638]
MSTRG.2946.1	ENSCHIG00000017113	0.951876	chi-miR-15b-5p|chi-miR-16b-5p|chi-miR-485-5p|chi-miR-495-3p|chi-miR-7-5p|chi-miR-92a-5p|miR-1197-x|miR-1285-z|miR-495-y|novel-m0018-5p|novel-m0079-3p|novel-m0080-5p|novel-m0091-5p|novel-m0175-3p|novel-m0535-5p	0.0362116	LIMCH1	LIM and calponin homology domains 1 [Source:NCBI gene;Acc:102179180]
MSTRG.2946.1	ENSCHIG00000017304	0.962107	chi-miR-130a-5p|chi-miR-15b-5p|chi-miR-16b-5p|chi-miR-7-5p|chi-miR-877-5p|chi-miR-92a-5p|miR-1197-x|miR-877-z|novel-m0036-3p|novel-m0160-5p|novel-m0535-5p	0.0409577	GATM	glycine amidinotransferase [Source:NCBI gene;Acc:102184628]
MSTRG.2946.1	ENSCHIG00000018609	0.930266	chi-miR-130a-5p|chi-miR-485-5p|chi-miR-7-5p|chi-miR-877-5p|miR-149-y|miR-342-x|miR-370-x|miR-505-x|miR-877-z|novel-m0036-3p|novel-m0065-3p|novel-m0128-3p|novel-m0160-5p|novel-m0180-5p|novel-m0190-5p|novel-m0535-5p	0.000168088	SCAMP5	secretory carrier membrane protein 5 [Source:NCBI gene;Acc:102191182]
MSTRG.2946.1	ENSCHIG00000019492	0.922018	chi-miR-7-5p|chi-miR-92a-5p|miR-370-y|miR-495-y|miR-92-x|novel-m0039-5p|novel-m0080-5p|novel-m0160-5p|novel-m0535-5p	1.22091e-05	BTBD17	BTB domain containing 17 [Source:NCBI gene;Acc:102174778]
MSTRG.2946.1	ENSCHIG00000020817	0.959219	chi-miR-130a-5p|chi-miR-15b-5p|chi-miR-16b-5p|chi-miR-380-5p|chi-miR-495-3p|chi-miR-7-5p|miR-1197-x|miR-494-y|miR-495-y|miR-8903-z|novel-m0079-3p|novel-m0080-5p|novel-m0091-5p|novel-m0095-5p|novel-m0096-5p|novel-m0168-3p|novel-m0535-5p	2.86449e-05	MB21D2	Mab-21 domain containing 2 [Source:NCBI gene;Acc:102177752]
MSTRG.2946.1	ENSCHIG00000023062	0.982553	chi-miR-380-5p|chi-miR-485-5p|chi-miR-7-5p|chi-miR-92a-5p|miR-1285-z|miR-365-x|miR-370-x|miR-505-x|miR-6119-x|novel-m0091-5p|novel-m0535-5p	0.0227174	-	tripartite motif containing 16 [Source:NCBI gene;Acc:102185685]
MSTRG.2946.1	ENSCHIG00000023170	0.96586	chi-miR-130a-5p|chi-miR-15b-5p|chi-miR-16b-5p|chi-miR-485-5p|chi-miR-7-5p|chi-miR-92a-5p|miR-1285-z|miR-149-y|miR-342-x|novel-m0036-3p|novel-m0065-3p|novel-m0535-5p	0.000804383	SLC22A17	solute carrier family 22 member 17 [Source:NCBI gene;Acc:102182411]
MSTRG.2946.1	ENSCHIG00000023586	0.977906	chi-miR-15b-5p|chi-miR-16b-5p|chi-miR-25-5p|chi-miR-485-5p|chi-miR-92a-5p|miR-1197-x|miR-1285-z|miR-342-x|miR-668-x|miR-8903-z|miR-92-x|novel-m0036-3p|novel-m0065-3p|novel-m0080-5p|novel-m0091-5p|novel-m0133-3p|novel-m0190-5p|novel-m0277-5p|novel-m0278-3p|novel-m0279-3p|novel-m0280-5p|novel-m0535-5p	2.97767e-09	VDR	vitamin D receptor [Source:NCBI gene;Acc:102177594]
MSTRG.2946.1	ENSCHIG00000023587	0.974505	chi-miR-15b-5p|chi-miR-16b-5p|chi-miR-25-5p|chi-miR-92a-5p|miR-1197-x|miR-149-y|miR-342-x|miR-365-x|miR-370-y|miR-505-x|novel-m0036-3p|novel-m0065-3p|novel-m0128-3p|novel-m0133-3p|novel-m0160-5p|novel-m0168-3p|novel-m0180-5p|novel-m0190-5p	1.35561e-06	ITGA7	integrin subunit alpha 7 [Source:NCBI gene;Acc:102169839]
MSTRG.2946.1	ENSCHIG00000024027	0.945586	chi-miR-15b-5p|chi-miR-16b-5p|miR-149-y|miR-8903-z|novel-m0018-5p|novel-m0091-5p|novel-m0128-3p|novel-m0257-3p	0.00309553	TMEM38A	transmembrane protein 38A [Source:NCBI gene;Acc:102177050]
MSTRG.2946.1	ENSCHIG00000024116	0.930618	chi-miR-877-5p|miR-149-y|miR-342-x|miR-370-y|miR-431-x|miR-877-z|novel-m0091-5p|novel-m0128-3p|novel-m0133-3p|novel-m0160-5p|novel-m0257-3p|novel-m0293-3p	0.000112554	NFATC4	nuclear factor of activated T cells 4 [Source:NCBI gene;Acc:102184725]
MSTRG.2946.1	ENSCHIG00000024217	0.961555	chi-miR-15b-5p|chi-miR-16b-5p|chi-miR-495-3p|chi-miR-7-5p|miR-1285-z|miR-23-x|miR-370-y|miR-495-y|miR-8903-z|novel-m0015-5p|novel-m0039-5p|novel-m0060-5p|novel-m0091-5p|novel-m0133-3p|novel-m0180-5p|novel-m0293-3p|novel-m0535-5p	6.86605e-05	OLFML1	olfactomedin like 1 [Source:NCBI gene;Acc:102187879]
MSTRG.2946.1	ENSCHIG00000024321	0.923367	chi-miR-25-5p|chi-miR-485-5p|miR-149-y|miR-365-x|miR-370-y|miR-668-x|novel-m0039-5p|novel-m0091-5p|novel-m0128-3p|novel-m0160-5p|novel-m0168-3p|novel-m0175-3p	0.0258983	C4orf33	chromosome 17 C4orf33 homolog [Source:NCBI gene;Acc:102171903]
MSTRG.2946.1	ENSCHIG00000024426	0.970645	chi-miR-15b-5p|chi-miR-16b-5p|chi-miR-495-3p|miR-1285-z|miR-495-y|miR-8903-z|novel-m0095-5p|novel-m0096-5p|novel-m0168-3p	0.00576715	CBLB	Cbl proto-oncogene B [Source:NCBI gene;Acc:102186998]
MSTRG.2946.1	ENSCHIG00000024484	0.949133	chi-miR-454-5p|chi-miR-485-5p|novel-m0079-3p|novel-m0080-5p|novel-m0133-3p|novel-m0257-3p|novel-m0277-5p|novel-m0278-3p|novel-m0279-3p|novel-m0280-5p	0.00139931	SSPN	sarcospan [Source:NCBI gene;Acc:102171222]
MSTRG.2946.1	ENSCHIG00000024691	0.970371	chi-miR-380-5p|chi-miR-485-5p|chi-miR-495-3p|miR-1197-x|miR-149-y|miR-342-x|miR-365-x|miR-370-y|miR-495-y|miR-6119-x|novel-m0036-3p|novel-m0065-3p|novel-m0079-3p|novel-m0168-3p|novel-m0180-5p	0.0003089	DLG2	discs large MAGUK scaffold protein 2 [Source:NCBI gene;Acc:102169162]
MSTRG.2946.1	ENSCHIG00000024986	0.992397	chi-miR-25-5p|chi-miR-454-5p|chi-miR-877-5p|miR-149-y|miR-342-x|miR-877-z|miR-8903-z|miR-92-x|novel-m0018-5p|novel-m0036-3p|novel-m0039-5p|novel-m0079-3p|novel-m0133-3p|novel-m0160-5p	0.00146688	TIMP2	TIMP metallopeptidase inhibitor 2 [Source:NCBI gene;Acc:102178107]
MSTRG.2946.1	ENSCHIG00000025932	0.937549	chi-miR-15b-5p|chi-miR-16b-5p|chi-miR-495-3p|miR-365-x|miR-495-y|miR-8903-z|novel-m0039-5p|novel-m0080-5p|novel-m0128-3p|novel-m0168-3p|novel-m0175-3p|novel-m0293-3p	0.004476	PPIP5K2	diphosphoinositol pentakisphosphate kinase 2 [Source:NCBI gene;Acc:102190688]
MSTRG.2946.1	ENSCHIG00000026307	0.922572	chi-miR-485-5p|miR-1285-z|miR-370-x|miR-370-y|miR-494-y|miR-505-x|novel-m0160-5p	0.0497254	ADGRG5	adhesion G protein-coupled receptor G5 [Source:NCBI gene;Acc:102171092]
MSTRG.2946.1	ENSCHIG00000026377	0.994105	chi-miR-130a-5p|chi-miR-380-5p|chi-miR-877-5p|miR-149-y|miR-365-x|miR-370-y|miR-877-z|miR-8903-z|novel-m0018-5p|novel-m0065-3p|novel-m0128-3p|novel-m0133-3p|novel-m0190-5p|novel-m0257-3p	0.00704573	SPATS2L	spermatogenesis associated serine rich 2 like [Source:NCBI gene;Acc:102186063]
MSTRG.3128.3	ENSCHIG00000013121	0.902161	miR-1285-z|miR-301-x|miR-370-y	0.0346902	PRXL2B	peroxiredoxin like 2B [Source:NCBI gene;Acc:102184926]
MSTRG.3176.1	ENSCHIG00000011768	0.973239	novel-m0064-3p|novel-m0065-3p|novel-m0066-3p|novel-m0535-5p	0.001245	SPOCK2	SPARC (osteonectin), cwcv and kazal like domains proteoglycan 2 [Source:NCBI gene;Acc:102184593]
MSTRG.3176.1	ENSCHIG00000012197	0.908766	chi-miR-2335|novel-m0064-3p|novel-m0175-3p	0.0282474	RUBCNL	rubicon like autophagy enhancer [Source:NCBI gene;Acc:102182049]
MSTRG.3176.1	ENSCHIG00000016948	0.984961	novel-m0064-3p|novel-m0065-3p|novel-m0066-3p|novel-m0175-3p	0.0152745	EGLN3	egl-9 family hypoxia inducible factor 3 [Source:NCBI gene;Acc:102179524]
MSTRG.3176.1	ENSCHIG00000017316	0.994983	novel-m0065-3p|novel-m0066-3p|novel-m0175-3p	0.0208105	LPAR3	lysophosphatidic acid receptor 3 [Source:NCBI gene;Acc:102186820]
MSTRG.3176.1	ENSCHIG00000018339	0.9662	novel-m0064-3p|novel-m0065-3p|novel-m0138-3p|novel-m0535-5p	0.0152745	DPYSL3	dihydropyrimidinase like 3 [Source:NCBI gene;Acc:102172059]
MSTRG.3176.1	ENSCHIG00000020902	0.974123	novel-m0066-3p|novel-m0535-5p	0.0297393	ELMO1	engulfment and cell motility 1 [Source:NCBI gene;Acc:102188650]
MSTRG.3176.1	ENSCHIG00000021149	0.965404	chi-miR-2335|novel-m0066-3p	0.0192464	BMP4	bone morphogenetic protein 4 [Source:NCBI gene;Acc:100860789]
MSTRG.3176.1	ENSCHIG00000021312	0.934067	novel-m0065-3p|novel-m0066-3p|novel-m0138-3p	0.0394014	RALGPS2	Ral GEF with PH domain and SH3 binding motif 2 [Source:NCBI gene;Acc:102185203]
MSTRG.3176.1	ENSCHIG00000021617	0.92676	novel-m0064-3p|novel-m0065-3p|novel-m0175-3p	0.0120546	PIK3R5	phosphoinositide-3-kinase regulatory subunit 5 [Source:NCBI gene;Acc:102172758]
MSTRG.3176.1	ENSCHIG00000022544	0.970513	novel-m0064-3p|novel-m0065-3p|novel-m0066-3p	0.0394014	TIMP3	TIMP metallopeptidase inhibitor 3 [Source:NCBI gene;Acc:102190027]
MSTRG.3176.1	ENSCHIG00000022646	0.996825	novel-m0066-3p|novel-m0138-3p	0.0225259	KCNC4	potassium voltage-gated channel subfamily C member 4 [Source:NCBI gene;Acc:102184215]
MSTRG.3176.1	ENSCHIG00000024434	0.985231	novel-m0064-3p|novel-m0066-3p|novel-m0535-5p	0.0243655	ALPK2	alpha kinase 2 [Source:NCBI gene;Acc:102173250]
MSTRG.3176.1	ENSCHIG00000025182	0.9942	novel-m0064-3p|novel-m0066-3p	0.026026	RGS16	regulator of G protein signaling 16 [Source:NCBI gene;Acc:102168476]
MSTRG.3176.1	ENSCHIG00000025796	0.993037	novel-m0064-3p|novel-m0175-3p	0.0192464	-	heat shock protein family B (small) member 2 [Source:NCBI gene;Acc:102175970]
MSTRG.3176.1	ENSCHIG00000025878	0.988897	novel-m0065-3p|novel-m0066-3p|novel-m0535-5p	0.0175779	ARHGDIG	Rho GDP dissociation inhibitor gamma [Source:NCBI gene;Acc:102169819]
MSTRG.3211.1	ENSCHIG00000001352	0.943516	novel-m0110-3p|novel-m0111-3p|novel-m0112-3p|novel-m0113-3p|novel-m0114-3p	0.00120465	-	intelectin-2-like [Source:NCBI gene;Acc:102179092]
MSTRG.3211.1	ENSCHIG00000003384	0.936722	chi-miR-15b-5p|chi-miR-16b-5p|chi-miR-432-3p|miR-1197-x|miR-330-x|novel-m0064-3p|novel-m0110-3p|novel-m0111-3p|novel-m0112-3p|novel-m0113-3p|novel-m0114-3p|novel-m0118-5p|novel-m0533-3p	5.38792e-05	CHI3L1	chitinase 3 like 1 [Source:NCBI gene;Acc:100860825]
MSTRG.3211.1	ENSCHIG00000005289	0.969598	chi-miR-15b-5p|chi-miR-16b-5p|chi-miR-381|miR-539-y|novel-m0095-5p|novel-m0096-5p|novel-m0175-3p	0.0184265	PLEKHA1	pleckstrin homology domain containing A1 [Source:NCBI gene;Acc:102173713]
MSTRG.3211.1	ENSCHIG00000005794	0.922305	chi-miR-15b-5p|chi-miR-16b-5p|miR-330-x|novel-m0110-3p|novel-m0111-3p|novel-m0112-3p|novel-m0113-3p|novel-m0114-3p	0.00108312	-	family with sequence similarity 49 member B [Source:NCBI gene;Acc:102185194]
MSTRG.3211.1	ENSCHIG00000007627	0.947206	chi-miR-323b|novel-m0095-5p|novel-m0096-5p|novel-m0248-5p|novel-m0427-3p|novel-m0533-3p	0.0111349	TMEM117	transmembrane protein 117 [Source:NCBI gene;Acc:102170670]
MSTRG.3211.1	ENSCHIG00000008416	0.977446	chi-miR-381|miR-1197-x|miR-1599-z|miR-20-x|miR-330-x|miR-665-x|novel-m0036-3p|novel-m0064-3p|novel-m0118-5p|novel-m0533-3p	0.0244017	DES	desmin [Source:NCBI gene;Acc:102180712]
MSTRG.3211.1	ENSCHIG00000010552	0.95298	chi-miR-15b-5p|chi-miR-16b-5p|chi-miR-432-3p|miR-539-y|novel-m0110-3p|novel-m0111-3p|novel-m0112-3p|novel-m0113-3p|novel-m0114-3p	1.48548e-05	RAB40B	RAB40B, member RAS oncogene family [Source:NCBI gene;Acc:102174696]
MSTRG.3211.1	ENSCHIG00000011075	0.984013	chi-miR-15b-5p|chi-miR-16b-5p|chi-miR-323b|chi-miR-376d|chi-miR-493-3p|miR-1599-z|miR-20-x|miR-330-x|miR-539-y|novel-m0064-3p|novel-m0118-5p|novel-m0248-5p	0.000983741	PANX1	pannexin 1 [Source:NCBI gene;Acc:102174365]
MSTRG.3211.1	ENSCHIG00000011424	0.988978	chi-miR-15b-5p|chi-miR-16b-5p|chi-miR-376d|chi-miR-432-3p|miR-20-x|novel-m0095-5p|novel-m0096-5p|novel-m0110-3p|novel-m0111-3p|novel-m0112-3p|novel-m0113-3p|novel-m0114-3p	1.70808e-05	-	hyaluronan synthase 2 [Source:NCBI gene;Acc:102170334]
MSTRG.3211.1	ENSCHIG00000011562	0.97533	chi-miR-323b|miR-20-x|novel-m0036-3p|novel-m0110-3p|novel-m0111-3p|novel-m0112-3p|novel-m0113-3p|novel-m0114-3p|novel-m0427-3p|novel-m0533-3p	3.37909e-06	OLR1	oxidized low density lipoprotein receptor 1 [Source:NCBI gene;Acc:102185442]
MSTRG.3211.1	ENSCHIG00000011761	0.956288	chi-miR-15b-5p|chi-miR-16b-5p|miR-541-x|novel-m0036-3p|novel-m0064-3p|novel-m0248-5p	0.0135017	MYOM2	myomesin 2 [Source:NCBI gene;Acc:102169157]
MSTRG.3211.1	ENSCHIG00000011768	0.97606	chi-miR-15b-5p|chi-miR-16b-5p|chi-miR-432-3p|miR-330-x|novel-m0064-3p|novel-m0118-5p|novel-m0533-3p	0.00548836	SPOCK2	SPARC (osteonectin), cwcv and kazal like domains proteoglycan 2 [Source:NCBI gene;Acc:102184593]
MSTRG.3211.1	ENSCHIG00000011929	0.999126	chi-miR-15b-5p|chi-miR-16b-5p|chi-miR-323b|chi-miR-329a-5p|chi-miR-381|chi-miR-432-3p|miR-20-x|novel-m0095-5p|novel-m0096-5p|novel-m0175-3p|novel-m0533-3p	0.00828374	TNFSF18	TNF superfamily member 18 [Source:NCBI gene;Acc:102179032]
MSTRG.3211.1	ENSCHIG00000012062	0.976079	chi-miR-15b-5p|chi-miR-16b-5p|miR-1599-z|miR-20-x|miR-541-x|novel-m0095-5p|novel-m0096-5p	0.0359896	MFAP3L	microfibril associated protein 3 like [Source:NCBI gene;Acc:102169590]
MSTRG.3211.1	ENSCHIG00000012174	0.966457	chi-miR-15b-5p|chi-miR-16b-5p|chi-miR-432-3p|chi-miR-485-3p|miR-20-x|miR-330-x|miR-541-x|novel-m0110-3p|novel-m0111-3p|novel-m0112-3p|novel-m0113-3p|novel-m0114-3p|novel-m0175-3p|novel-m0427-3p|novel-m0533-3p	0.000103447	-	-
MSTRG.3211.1	ENSCHIG00000012197	0.978221	chi-miR-15b-5p|chi-miR-16b-5p|miR-330-x|novel-m0036-3p|novel-m0064-3p|novel-m0095-5p|novel-m0096-5p|novel-m0175-3p|novel-m0427-3p	0.00127633	RUBCNL	rubicon like autophagy enhancer [Source:NCBI gene;Acc:102182049]
MSTRG.3211.1	ENSCHIG00000012435	0.912563	chi-miR-493-3p|miR-1197-x|miR-539-y|novel-m0036-3p|novel-m0064-3p|novel-m0175-3p	0.0111349	CA3	carbonic anhydrase 3 [Source:NCBI gene;Acc:102175043]
MSTRG.3211.1	ENSCHIG00000012603	0.995451	chi-miR-15b-5p|chi-miR-16b-5p|miR-330-x|miR-665-x|novel-m0064-3p|novel-m0118-5p|novel-m0248-5p	0.00668712	FAM78A	family with sequence similarity 78 member A [Source:NCBI gene;Acc:102185474]
MSTRG.3211.1	ENSCHIG00000013481	0.983747	chi-miR-15b-5p|chi-miR-16b-5p|miR-1599-z	0.0478507	LLGL2	LLGL scribble cell polarity complex component 2 [Source:NCBI gene;Acc:102173503]
MSTRG.3211.1	ENSCHIG00000013683	0.98805	chi-miR-15b-5p|chi-miR-16b-5p|miR-539-y	0.0478507	RNF217	ring finger protein 217 [Source:NCBI gene;Acc:102182790]
MSTRG.3211.1	ENSCHIG00000013798	0.922857	chi-miR-15b-5p|chi-miR-16b-5p|chi-miR-381|miR-1197-x|miR-330-x|miR-541-x|novel-m0095-5p|novel-m0096-5p|novel-m0110-3p|novel-m0111-3p|novel-m0112-3p|novel-m0113-3p|novel-m0114-3p	2.2747e-06	CXCR4	C-X-C motif chemokine receptor 4 [Source:NCBI gene;Acc:102169916]
[truncated: 1,721 more rows]
