# Supplementary material for: Transcriptome Analysis Reveals the Profile of Long Non-Coding RNAs during Myogenic Differentiation in Goats
Source: Int J Mol Sci. 2023 Mar 28;24(7):6370. doi: 10.3390/ijms24076370 (PMC10094361; doi:10.3390/ijms24076370)
Supplement: Supplementary file 1 [file ijms-24-06370-s001.zip › Table S14. The connectivity of lncRNAs based on ceRNA analysis.xlsx]

## Sheet: Table S14
Table S14. The connectivity of lncRNAs based on ceRNA analysis
lncRNA id	Type	Degree	Symbol	GM_fpkm	DM1_fpkm	DM5_fpkm
MSTRG.10656.1	lncRNA	60	-	0.087	1.863	3.04
MSTRG.11535.1	lncRNA	57	-	0.997	1.257	2.8
MSTRG.2946.1	lncRNA	53	-	2.89	5.803	7.303
MSTRG.9142.1	lncRNA	52	-	0.91	1.96	2.413
MSTRG.5262.1	lncRNA	48	-	0.547	0.887	1.647
MSTRG.11135.6	lncRNA	45	-	1.097	1.857	2.417
MSTRG.12657.1	lncRNA	44	-	0.057	0.2	2.677
MSTRG.4037.1	lncRNA	44	-	0	0.023	2.92
MSTRG.3694.1	lncRNA	36	-	0.127	0.66	2.88
MSTRG.612.1	lncRNA	35	-	0.737	0.903	1.843
MSTRG.10666.1	lncRNA	35	-	0.11	1.11	2.08
MSTRG.3211.1	lncRNA	33	-	1.227	3.337	10.253
MSTRG.10664.1	lncRNA	32	-	0.187	1.32	2.023
MSTRG.10658.2	lncRNA	32	-	0.03	1.41	1.837
MSTRG.2615.1	lncRNA	30	-	0.803	1.553	1.793
MSTRG.8120.2	lncRNA	29	-	0	0.133	4.1
MSTRG.14153.1	lncRNA	29	-	0.753	1.69	5.833
MSTRG.4762.2	lncRNA	29	-	1.143	2.397	3
MSTRG.10559.2	lncRNA	27	-	1.033	2.557	15.377
MSTRG.6270.1	lncRNA	26	-	1.537	2.76	4.267
MSTRG.14573.1	lncRNA	26	-	0.38	1.2	1.793
MSTRG.9308.1	lncRNA	25	-	0.343	3.007	3.197
MSTRG.9846.1	lncRNA	25	-	1.08	2.323	3.513
MSTRG.10559.3	lncRNA	25	-	0.467	1.02	3.133
MSTRG.8120.1	lncRNA	25	-	0.027	0.2	13.363
MSTRG.6245.1	lncRNA	24	-	0.79	1.527	1.623
MSTRG.7138.2	lncRNA	24	-	0.683	1.35	1.487
MSTRG.10824.2	lncRNA	23	-	0.817	2.777	5.017
MSTRG.10559.1	lncRNA	23	-	1.353	2.49	15.55
MSTRG.4853.1	lncRNA	22	-	2.68	5.177	5.74
MSTRG.8836.2	lncRNA	22	-	0.073	4.14	32.33
MSTRG.8836.1	lncRNA	21	-	0.02	6.02	30.87
ENSCHIT00000005425	lncRNA	21	-	0	0	0.073
MSTRG.7513.2	lncRNA	20	-	1.343	2.14	5.22
MSTRG.13480.1	lncRNA	20	-	0.877	1.943	2.003
MSTRG.10671.1	lncRNA	20	-	0.083	1.073	1.827
MSTRG.5087.1	lncRNA	20	-	0.003	0.067	2.33
MSTRG.10658.1	lncRNA	19	-	0.06	0.453	1.023
MSTRG.1942.1	lncRNA	18	-	2.477	3.973	6.293
MSTRG.10670.2	lncRNA	18	-	0.07	1.86	2.78
MSTRG.8870.1	lncRNA	18	-	0.007	1.04	22.327
ENSCHIT00000006349	lncRNA	17	-	0	0.013	0.31
MSTRG.5844.2	lncRNA	17	-	0.787	2.3	2.277
MSTRG.10306.1	lncRNA	16	-	0.077	0.137	2.783
MSTRG.5374.1	lncRNA	16	-	0	0.253	2.463
MSTRG.5603.1	lncRNA	16	-	0	0.353	22.127
MSTRG.12158.1	lncRNA	16	-	5.747	2.363	1.83
MSTRG.1273.2	lncRNA	15	-	1.263	3.05	4.037
MSTRG.10348.1	lncRNA	15	-	2.553	1.437	0.603
MSTRG.8007.2	lncRNA	15	-	23.64	7.137	5.01
ENSCHIT00000011242	lncRNA	14	-	0.007	0.023	0.25
MSTRG.9246.1	lncRNA	14	-	0.403	1.193	1.32
MSTRG.1720.1	lncRNA	14	-	1.69	2.713	5.133
ENSCHIT00000009928	lncRNA	14	-	0.033	0.143	0.437
MSTRG.9113.1	lncRNA	13	-	0	0.1	2.15
MSTRG.12158.3	lncRNA	13	-	2.453	1.173	0.89
MSTRG.12448.1	lncRNA	13	-	0.967	2.143	2.613
MSTRG.2912.1	lncRNA	13	-	11.23	21.633	22.967
MSTRG.1894.1	lncRNA	12	-	0.03	0.073	2.277
MSTRG.4012.1	lncRNA	12	-	0.357	0.993	1.997
MSTRG.3371.1	lncRNA	12	-	1.18	1.127	2.263
MSTRG.13869.1	lncRNA	12	-	0.817	2.587	1.453
MSTRG.13083.2	lncRNA	12	-	0.893	1.82	1.91
ENSCHIT00000010625	lncRNA	11	-	0	0	1.467
MSTRG.4363.3	lncRNA	11	-	4.797	5.467	16.857
MSTRG.9142.2	lncRNA	10	-	0.34	1.18	1.207
MSTRG.10665.1	lncRNA	10	-	0.14	1.543	2.37
MSTRG.9308.2	lncRNA	10	-	0.063	3.153	3.407
MSTRG.5263.1	lncRNA	10	-	0.32	0.52	1.223
MSTRG.8059.2	lncRNA	10	-	0	0.027	2.943
MSTRG.11115.1	lncRNA	10	-	0.03	0.417	8.857
MSTRG.14368.2	lncRNA	9	-	0.19	0.29	0.823
ENSCHIT00000001079	lncRNA	9	-	0.007	0.013	1.317
MSTRG.12158.2	lncRNA	9	-	2.72	0.997	0.823
MSTRG.7523.1	lncRNA	8	-	0	0.68	17.17
MSTRG.9973.1	lncRNA	8	-	1.35	1.1	2.44
MSTRG.11324.1	lncRNA	8	-	2.453	0.913	1.167
MSTRG.13288.1	lncRNA	8	-	7.4	7.33	14.793
MSTRG.10348.2	lncRNA	8	-	3.983	1.49	1.027
MSTRG.7613.1	lncRNA	7	-	0.507	0.297	3.2
MSTRG.2667.1	lncRNA	7	-	0.08	0.117	1.49
MSTRG.5274.3	lncRNA	7	-	0.157	0.507	3.107
ENSCHIT00000010626	lncRNA	7	-	0	0.043	0.98
MSTRG.6483.1	lncRNA	7	-	0.17	0.413	1.71
MSTRG.3176.1	lncRNA	7	-	0	0.023	1.85
MSTRG.2126.2	lncRNA	7	-	4.047	1.863	2.523
MSTRG.3722.1	lncRNA	7	-	0.293	1.183	2.273
MSTRG.5450.1	lncRNA	7	-	0.73	0.96	1.6
MSTRG.6439.1	lncRNA	7	-	0.52	2.213	1.503
ENSCHIT00000009745	lncRNA	7	-	0	0.01	0.077
MSTRG.8007.3	lncRNA	7	-	44.68	16.01	10.34
MSTRG.3392.1	lncRNA	7	-	0.973	2.183	1.387
MSTRG.9390.1	lncRNA	6	-	0.673	1.35	1.84
MSTRG.8428.1	lncRNA	6	-	3.573	1.283	1.983
MSTRG.11473.1	lncRNA	6	-	5.443	2.23	2.32
MSTRG.15482.4	lncRNA	6	-	0	0.037	2.06
MSTRG.2116.1	lncRNA	6	-	1.54	3.383	2.54
MSTRG.11324.3	lncRNA	6	-	3.56	1.467	1.6
MSTRG.14601.1	lncRNA	6	-	0.047	0.17	1.52
MSTRG.5342.1	lncRNA	6	-	4.793	2.787	1.703
MSTRG.10064.1	lncRNA	6	-	10.023	4.827	1.82
MSTRG.14626.2	lncRNA	6	-	1.03	2.48	1.183
MSTRG.8481.1	lncRNA	5	-	1.487	4.047	3.62
MSTRG.14626.1	lncRNA	5	-	0.94	2.57	1.437
MSTRG.8429.1	lncRNA	5	-	2.707	1.15	1.89
MSTRG.12319.1	lncRNA	5	-	1.047	2.447	1.467
MSTRG.5787.1	lncRNA	5	-	3.31	6.667	4.783
ENSCHIT00000006356	lncRNA	5	-	0.027	0.017	0.257
MSTRG.13514.1	lncRNA	5	-	1.893	0.917	0.633
MSTRG.15651.1	lncRNA	5	-	0.72	1.303	1.497
MSTRG.13513.4	lncRNA	5	-	2.897	0.843	0.497
MSTRG.1747.8	lncRNA	5	-	4.683	3.353	1.703
MSTRG.8521.1	lncRNA	5	-	3.413	5.053	6.927
MSTRG.4183.1	lncRNA	5	-	0	0	3.11
MSTRG.13520.2	lncRNA	5	-	1.653	0.807	0.427
MSTRG.7560.1	lncRNA	5	-	4.75	3.043	2.06
MSTRG.5337.1	lncRNA	5	-	2.537	1.053	0.617
MSTRG.12833.2	lncRNA	5	-	5.427	3.34	2.09
MSTRG.7604.2	lncRNA	5	-	3.72	1.777	1.437
MSTRG.3673.1	lncRNA	5	-	1.733	0.733	1.203
MSTRG.12844.1	lncRNA	4	-	0.877	1.967	1.38
MSTRG.6173.1	lncRNA	4	-	0.423	1.09	0.693
MSTRG.7791.4	lncRNA	4	-	4.663	3.36	1.357
MSTRG.8873.1	lncRNA	4	-	0	0.063	1.647
MSTRG.8575.1	lncRNA	4	-	5.757	2.463	2.23
ENSCHIT00000001149	lncRNA	4	-	0.08	0.293	0.16
MSTRG.9466.3	lncRNA	4	-	6.383	2.657	4.107
MSTRG.7208.1	lncRNA	4	-	0.823	2.343	1.627
MSTRG.6974.1	lncRNA	4	-	2.487	1.373	0.927
MSTRG.14817.1	lncRNA	4	-	0	0.037	1.48
MSTRG.7618.7	lncRNA	4	-	4.747	2.24	2.063
MSTRG.10660.1	lncRNA	4	-	0.053	1.773	2.347
MSTRG.7744.1	lncRNA	4	-	1.453	4.747	5.02
MSTRG.127.1	lncRNA	4	-	1.247	3.973	2.977
MSTRG.8015.2	lncRNA	4	-	11.19	4.63	2.83
MSTRG.8318.1	lncRNA	4	-	0.037	0.22	2.067
MSTRG.2342.1	lncRNA	4	-	0.78	1.933	0.937
MSTRG.162.1	lncRNA	4	-	0	0	0.583
MSTRG.3303.1	lncRNA	3	-	0.84	0.743	1.857
MSTRG.3883.1	lncRNA	3	-	0	1.633	4.817
MSTRG.8009.2	lncRNA	3	-	11.897	4.6	2.117
MSTRG.3128.3	lncRNA	3	-	2.37	3.917	4.77
MSTRG.12633.2	lncRNA	3	-	0.27	0.91	0.98
MSTRG.65.1	lncRNA	3	-	0.11	0.707	1.453
MSTRG.4364.2	lncRNA	3	-	2.77	1.083	1.703
MSTRG.13521.2	lncRNA	3	-	1.763	0.673	0.633
MSTRG.1606.1	lncRNA	3	-	1.27	1.61	2.613
MSTRG.1567.1	lncRNA	3	-	0.56	1.45	0.75
MSTRG.13523.1	lncRNA	3	-	3.363	0.827	0.667
MSTRG.2787.1	lncRNA	3	-	46.023	90.653	92.49
MSTRG.14390.1	lncRNA	3	-	0.96	2.257	1.83
MSTRG.4624.1	lncRNA	3	-	0	0	2.167
MSTRG.9113.2	lncRNA	3	-	0.03	0.013	0.977
MSTRG.11363.1	lncRNA	3	-	0.617	1.567	1.153
ENSCHIT00000001422	lncRNA	3	-	0.313	0.76	0.643
MSTRG.12156.1	lncRNA	3	-	1.75	0.623	0.493
MSTRG.15338.1	lncRNA	3	-	5.093	2.253	2.037
MSTRG.13521.1	lncRNA	3	-	3.473	1.613	1.043
MSTRG.1011.1	lncRNA	3	-	8.943	1.397	6.133
MSTRG.10849.1	lncRNA	2	-	5.967	4.153	2.77
ENSCHIT00000006945	lncRNA	2	-	1.16	0.577	0.507
MSTRG.2126.4	lncRNA	2	-	4.403	1.62	1.997
MSTRG.13004.1	lncRNA	2	-	2.397	1.14	1.13
MSTRG.7792.2	lncRNA	2	-	15.78	10.923	4.583
MSTRG.9565.1	lncRNA	2	-	0	0.057	0.567
MSTRG.4128.1	lncRNA	2	-	1.26	5.147	3.02
MSTRG.13228.4	lncRNA	2	-	2.743	0.507	0.603
MSTRG.8052.1	lncRNA	2	-	3.893	1.147	0.817
MSTRG.13518.1	lncRNA	2	-	3.58	1.523	0.84
ENSCHIT00000006967	lncRNA	2	-	2.97	1.283	1.103
ENSCHIT00000006048	lncRNA	2	-	0.103	0.82	0.617
MSTRG.14837.1	lncRNA	2	-	1.663	5.423	1.787
MSTRG.13858.1	lncRNA	2	-	0.22	1.58	1.08
MSTRG.11763.1	lncRNA	2	-	24.58	12.717	41.65
MSTRG.13190.1	lncRNA	2	-	0.053	1.15	7.117
MSTRG.13520.1	lncRNA	2	-	3.577	1.613	0.993
MSTRG.7791.3	lncRNA	2	-	6.14	4.32	1.847
MSTRG.15092.1	lncRNA	2	-	0.827	4	3.323
MSTRG.1379.1	lncRNA	2	-	4.56	2.097	3.61
MSTRG.1443.1	lncRNA	2	-	1.21	3.647	2.387
MSTRG.1815.1	lncRNA	2	-	0.543	0.4	1.183
MSTRG.13440.1	lncRNA	2	-	0.03	0.073	2.993
MSTRG.8525.4	lncRNA	2	-	1.777	3.167	1.457
MSTRG.9670.7	lncRNA	2	-	3.61	2.233	1.703
MSTRG.1210.1	lncRNA	2	-	0.467	2.117	1.193
MSTRG.8539.2	lncRNA	2	-	0	0	3.477
MSTRG.1380.1	lncRNA	2	-	7.1	2.197	4.62
MSTRG.8579.3	lncRNA	2	-	15.303	7.723	6.173
MSTRG.1856.1	lncRNA	2	-	0.007	0	1.84
ENSCHIT00000006965	lncRNA	2	-	2.977	1.367	1.053
MSTRG.3348.4	lncRNA	2	-	2.72	3.147	1.19
MSTRG.8539.1	lncRNA	2	-	0	0.137	2.467
MSTRG.13513.5	lncRNA	2	-	5.673	2.487	2.163
MSTRG.9565.2	lncRNA	2	-	0.43	1.3	2.09
MSTRG.7618.8	lncRNA	2	-	1.927	0.543	0.63
MSTRG.13513.3	lncRNA	2	-	2.687	0.743	0.497
ENSCHIT00000010635	lncRNA	2	-	0	0	0.617
MSTRG.14081.1	lncRNA	1	-	0.813	2.083	1.537
MSTRG.13519.1	lncRNA	1	-	3.193	1.1	0.877
MSTRG.2085.1	lncRNA	1	-	0.777	1.917	1.273
ENSCHIT00000009087	lncRNA	1	-	0.87	0.15	0.223
MSTRG.1240.2	lncRNA	1	-	1.473	0.46	0.423
MSTRG.10927.2	lncRNA	1	-	3.387	0.363	0.343
MSTRG.11117.2	lncRNA	1	-	3.877	8.333	5.393
MSTRG.8727.1	lncRNA	1	-	0.653	2.313	1.847
MSTRG.12141.1	lncRNA	1	-	3.86	5.287	1.623
MSTRG.13223.1	lncRNA	1	-	2.097	8.897	2.927
MSTRG.11062.1	lncRNA	1	-	0.78	1.69	0.597
MSTRG.14998.1	lncRNA	1	-	3.22	0.947	0.997
MSTRG.7603.4	lncRNA	1	-	3.243	1.713	1.6
ENSCHIT00000002352	lncRNA	1	-	1.96	0.623	0.68
MSTRG.15301.1	lncRNA	1	-	0.83	1.757	1.513
MSTRG.14434.1	lncRNA	1	-	2.253	2.407	1.01
MSTRG.15255.3	lncRNA	1	-	1.567	0.617	0.82
MSTRG.15518.1	lncRNA	1	-	11.587	24.073	19.69
ENSCHIT00000002648	lncRNA	1	-	0.51	0.077	0.207
MSTRG.6131.4	lncRNA	1	-	0	4.757	13.533
ENSCHIT00000003765	lncRNA	1	-	1.56	0.713	1.077
MSTRG.8061.1	lncRNA	1	-	0.297	0.027	1.947
ENSCHIT00000006765	lncRNA	1	-	1.98	1.38	2.993
MSTRG.10342.1	lncRNA	1	-	0.127	0.097	1.54
ENSCHIT00000005083	lncRNA	1	-	0.733	0.11	0.257
MSTRG.2823.1	lncRNA	1	-	0.47	0.257	0.56
MSTRG.13003.1	lncRNA	1	-	1.713	0.803	0.78
ENSCHIT00000009775	lncRNA	1	-	0.103	0	0.007
MSTRG.3528.4	lncRNA	1	-	1.77	3.63	1.847
ENSCHIT00000006664	lncRNA	1	-	0.207	0.027	0
MSTRG.5701.1	lncRNA	1	-	0.363	1.51	1.103
MSTRG.1749.1	lncRNA	1	-	6.157	3.03	1.97
MSTRG.3238.1	lncRNA	1	-	1.817	6.32	6.013
MSTRG.2443.2	lncRNA	1	-	34.803	74.227	64.577
ENSCHIT00000007158	lncRNA	1	-	0.067	0.043	0.517
MSTRG.9828.1	lncRNA	1	-	11.5	3.227	2.09
MSTRG.12634.1	lncRNA	1	-	1.453	3.503	2.147
MSTRG.4447.1	lncRNA	1	-	1.683	1	0.763
MSTRG.11916.2	lncRNA	1	-	0.087	0.387	0.14
ENSCHIT00000000925	lncRNA	1	-	0.147	0.61	0.41
