# Supplementary material for: Transcriptome Analysis Reveals the Profile of Long Non-Coding RNAs during Myogenic Differentiation in Goats
Source: Int J Mol Sci. 2023 Mar 28;24(7):6370. doi: 10.3390/ijms24076370 (PMC10094361; doi:10.3390/ijms24076370)
Supplement: Supplementary file 1 [file ijms-24-06370-s001.zip › Table S15. Primers used in the qRT-PCR analysis.xlsx]

## Sheet: Table S15
Table S15. Primers used in the qRT-PCR analysis
id/gene	Primer sequence (5′ − 3′)	Product length (bp)	Annealing temperature (°C)
MSTRG.1011.1	F: CTTCGTCATCAGGCTTTTTGCT R: GGCCTGTACAATGATTTGCATTTG	197	64.5
MSTRG.1044.1	F: GTTGCCTAAGGAGGGGTG R: TCAAAAGAGACGGGGTCT	140	58.3
MSTRG.2787.1	F: GTAACAGCTCCTGCGGAAGT R: CCATGAACGGGAGACTGGAC	129	55.7
MSTRG.2926.3	F: ATGTGAAGAGGTTGCCGACG R: ACAAACGGGGACTTCAGTGG	181	63.3
MSTRG.4363.3	F: GGTCAGTCCCGGAAAGCAAG R: ACAGGTCTCCGGAAGTAGTGG	94	55.7
MSTRG.7792.2	F: CTGTGCAAACATTCCCCGTC R: CAGTTCAGAGAGCACAGCCT	87	63.3
MSTRG.8007.3	F: GTGATGGTGGAAGCAGTAAGC R: TTGTGGGCATCTGTGTTTCC	129	64.5
MSTRG.14153.1	F: CTTCACCTCTTTTCCCGCAAC R: GATTTCCCCGTAAGGTGCGT	96	65
GAPDH	F: GCAAGTTCCACGGCACAG R: GGTTCACGCCCATCACAA	249	59
