# Supplementary material for: Transcriptome Analysis Reveals the Profile of Long Non-Coding RNAs during Myogenic Differentiation in Goats
Source: Int J Mol Sci. 2023 Mar 28;24(7):6370. doi: 10.3390/ijms24076370 (PMC10094361; doi:10.3390/ijms24076370)
Supplement: Supplementary file 1 [file ijms-24-06370-s001.zip › Table S2. List and sequence of lncRNAs identified in the MuSCs libraries of goats.xlsx]

## Sheet: novel
Table S2. List and sequence of lncRNAs identified in the MuSCs libraries of goat_novel list
chr	source	feature	start	end	score	strand	frame	gene_id	transcript_id	gene_name	exon_number	class_code
26	StringTie	exon	27774801	27774913	1000	+	.	MSTRG.10004	MSTRG.10004.1		1	j
26	StringTie	exon	27778463	27778558	1000	+	.	MSTRG.10004	MSTRG.10004.1		2	j
26	StringTie	exon	27778648	27778740	1000	+	.	MSTRG.10004	MSTRG.10004.1		3	j
26	StringTie	exon	27780415	27780529	1000	+	.	MSTRG.10004	MSTRG.10004.1		4	j
26	StringTie	exon	29851821	29852147	1000	+	.	MSTRG.10041	MSTRG.10041.1		1	j
26	StringTie	exon	29852263	29853297	1000	+	.	MSTRG.10041	MSTRG.10041.1		2	j
26	StringTie	exon	31230313	31231156	1000	-	.	MSTRG.10064	MSTRG.10064.1		1	u
26	StringTie	exon	31231901	31233660	1000	-	.	MSTRG.10064	MSTRG.10064.1		2	u
10	StringTie	exon	57403196	57404393	1000	-	.	MSTRG.1011	MSTRG.1011.1		1	j
10	StringTie	exon	57409928	57410090	1000	-	.	MSTRG.1011	MSTRG.1011.1		2	j
10	StringTie	exon	57411281	57411358	1000	-	.	MSTRG.1011	MSTRG.1011.1		3	j
10	StringTie	exon	57411660	57411812	1000	-	.	MSTRG.1011	MSTRG.1011.1		4	j
27	StringTie	exon	1467389	1470819	1000	-	.	MSTRG.10181	MSTRG.10181.1		1	i
27	StringTie	exon	1478026	1480594	1000	-	.	MSTRG.10181	MSTRG.10181.1		2	i
27	StringTie	exon	4169348	4170778	1000	-	.	MSTRG.10192	MSTRG.10192.1		1	i
27	StringTie	exon	4170938	4172014	1000	-	.	MSTRG.10192	MSTRG.10192.1		2	i
27	StringTie	exon	5258745	5259079	1000	-	.	MSTRG.10193	MSTRG.10193.1		1	u
27	StringTie	exon	5261351	5262093	1000	-	.	MSTRG.10193	MSTRG.10193.1		2	u
27	StringTie	exon	6614169	6615534	1000	+	.	MSTRG.10201	MSTRG.10201.1		1	u
27	StringTie	exon	6617698	6618389	1000	+	.	MSTRG.10201	MSTRG.10201.1		2	u
10	StringTie	exon	58255584	58258891	1000	-	.	MSTRG.1021	MSTRG.1021.1		1	j
10	StringTie	exon	58277044	58277157	1000	-	.	MSTRG.1021	MSTRG.1021.1		2	j
10	StringTie	exon	58348246	58348298	1000	-	.	MSTRG.1021	MSTRG.1021.1		3	j
10	StringTie	exon	58368013	58368044	1000	-	.	MSTRG.1021	MSTRG.1021.1		4	j
10	StringTie	exon	58387267	58387442	1000	-	.	MSTRG.1021	MSTRG.1021.1		5	j
10	StringTie	exon	58255684	58258891	1000	-	.	MSTRG.1021	MSTRG.1021.3		1	j
10	StringTie	exon	58277044	58277157	1000	-	.	MSTRG.1021	MSTRG.1021.3		2	j
10	StringTie	exon	58368013	58368044	1000	-	.	MSTRG.1021	MSTRG.1021.3		3	j
10	StringTie	exon	58387267	58387457	1000	-	.	MSTRG.1021	MSTRG.1021.3		4	j
27	StringTie	exon	12321506	12321945	1000	+	.	MSTRG.10239	MSTRG.10239.1		1	j
27	StringTie	exon	12326047	12326115	1000	+	.	MSTRG.10239	MSTRG.10239.1		2	j
27	StringTie	exon	12326436	12326537	1000	+	.	MSTRG.10239	MSTRG.10239.1		3	j
27	StringTie	exon	12327513	12327628	1000	+	.	MSTRG.10239	MSTRG.10239.1		4	j
27	StringTie	exon	12330699	12332261	1000	+	.	MSTRG.10239	MSTRG.10239.1		5	j
10	StringTie	exon	58709199	58709278	1000	-	.	MSTRG.1025	MSTRG.1025.1		1	j
10	StringTie	exon	58751967	58752046	1000	-	.	MSTRG.1025	MSTRG.1025.1		2	j
10	StringTie	exon	58752711	58752778	1000	-	.	MSTRG.1025	MSTRG.1025.1		3	j
10	StringTie	exon	58928385	58928547	1000	-	.	MSTRG.1025	MSTRG.1025.1		4	j
10	StringTie	exon	58960081	58960214	1000	-	.	MSTRG.1025	MSTRG.1025.1		5	j
27	StringTie	exon	19353139	19353281	1000	-	.	MSTRG.10269	MSTRG.10269.2		1	i
27	StringTie	exon	19353337	19353557	1000	-	.	MSTRG.10269	MSTRG.10269.2		2	i
27	StringTie	exon	20559989	20560111	1000	+	.	MSTRG.10277	MSTRG.10277.1		1	u
27	StringTie	exon	20562130	20562232	1000	+	.	MSTRG.10277	MSTRG.10277.1		2	u
27	StringTie	exon	20568327	20568603	1000	+	.	MSTRG.10277	MSTRG.10277.1		3	u
27	StringTie	exon	28666855	28668581	1000	-	.	MSTRG.10306	MSTRG.10306.1		1	u
27	StringTie	exon	28690192	28690461	1000	-	.	MSTRG.10306	MSTRG.10306.1		2	u
27	StringTie	exon	28735506	28735605	1000	-	.	MSTRG.10306	MSTRG.10306.1		3	u
27	StringTie	exon	32389840	32390268	1000	+	.	MSTRG.10342	MSTRG.10342.1		1	x
27	StringTie	exon	32390794	32395212	1000	+	.	MSTRG.10342	MSTRG.10342.1		2	x
27	StringTie	exon	37514958	37524464	1000	+	.	MSTRG.10348	MSTRG.10348.1		1	u
27	StringTie	exon	37528480	37543408	1000	+	.	MSTRG.10348	MSTRG.10348.1		2	u
27	StringTie	exon	37514958	37524464	1000	+	.	MSTRG.10348	MSTRG.10348.2		1	u
27	StringTie	exon	37529513	37536889	1000	+	.	MSTRG.10348	MSTRG.10348.2		2	u
27	StringTie	exon	38143497	38143543	1000	+	.	MSTRG.10355	MSTRG.10355.1		1	o
27	StringTie	exon	38215828	38216249	1000	+	.	MSTRG.10355	MSTRG.10355.1		2	o
28	StringTie	exon	178194	179310	1000	-	.	MSTRG.10384	MSTRG.10384.3		1	u
28	StringTie	exon	181570	181705	1000	-	.	MSTRG.10384	MSTRG.10384.3		2	u
28	StringTie	exon	185792	185917	1000	-	.	MSTRG.10384	MSTRG.10384.3		3	u
28	StringTie	exon	190042	190995	1000	-	.	MSTRG.10384	MSTRG.10384.3		4	u
28	StringTie	exon	1226160	1226209	1000	-	.	MSTRG.10387	MSTRG.10387.1		1	x
28	StringTie	exon	1227222	1228294	1000	-	.	MSTRG.10387	MSTRG.10387.1		2	x
28	StringTie	exon	1229055	1229135	1000	-	.	MSTRG.10387	MSTRG.10387.1		3	x
28	StringTie	exon	1229435	1229605	1000	-	.	MSTRG.10387	MSTRG.10387.1		4	x
28	StringTie	exon	4714350	4714565	1000	+	.	MSTRG.10412	MSTRG.10412.1		1	u
28	StringTie	exon	4714662	4714857	1000	+	.	MSTRG.10412	MSTRG.10412.1		2	u
10	StringTie	exon	60206534	60206677	1000	+	.	MSTRG.1044	MSTRG.1044.1		1	u
10	StringTie	exon	60218174	60218355	1000	+	.	MSTRG.1044	MSTRG.1044.1		2	u
10	StringTie	exon	60206534	60206783	1000	+	.	MSTRG.1044	MSTRG.1044.2		1	u
10	StringTie	exon	60218055	60218335	1000	+	.	MSTRG.1044	MSTRG.1044.2		2	u
10	StringTie	exon	60206534	60206714	1000	+	.	MSTRG.1044	MSTRG.1044.3		1	u
10	StringTie	exon	60218037	60218335	1000	+	.	MSTRG.1044	MSTRG.1044.3		2	u
10	StringTie	exon	60206545	60206677	1000	-	.	MSTRG.1045	MSTRG.1045.1		1	u
10	StringTie	exon	60218174	60218328	1000	-	.	MSTRG.1045	MSTRG.1045.1		2	u
28	StringTie	exon	19717936	19719527	1000	-	.	MSTRG.10490	MSTRG.10490.3		1	j
28	StringTie	exon	19720778	19720838	1000	-	.	MSTRG.10490	MSTRG.10490.3		2	j
28	StringTie	exon	27591322	27592843	1000	-	.	MSTRG.10531	MSTRG.10531.1		1	i
28	StringTie	exon	27596377	27603074	1000	-	.	MSTRG.10531	MSTRG.10531.1		2	i
28	StringTie	exon	27591392	27592985	1000	-	.	MSTRG.10531	MSTRG.10531.2		1	i
28	StringTie	exon	27596377	27603071	1000	-	.	MSTRG.10531	MSTRG.10531.2		2	i
28	StringTie	exon	36999988	37000180	1000	+	.	MSTRG.10559	MSTRG.10559.1		1	j
28	StringTie	exon	37031115	37031327	1000	+	.	MSTRG.10559	MSTRG.10559.1		2	j
28	StringTie	exon	37033873	37033981	1000	+	.	MSTRG.10559	MSTRG.10559.1		3	j
28	StringTie	exon	37066327	37070146	1000	+	.	MSTRG.10559	MSTRG.10559.1		4	j
28	StringTie	exon	36999988	37000180	1000	+	.	MSTRG.10559	MSTRG.10559.2		1	j
28	StringTie	exon	37031086	37031327	1000	+	.	MSTRG.10559	MSTRG.10559.2		2	j
28	StringTie	exon	37033873	37033981	1000	+	.	MSTRG.10559	MSTRG.10559.2		3	j
28	StringTie	exon	37066327	37070146	1000	+	.	MSTRG.10559	MSTRG.10559.2		4	j
28	StringTie	exon	37033883	37033981	1000	+	.	MSTRG.10559	MSTRG.10559.3		1	j
28	StringTie	exon	37061713	37061813	1000	+	.	MSTRG.10559	MSTRG.10559.3		2	j
28	StringTie	exon	37066327	37070121	1000	+	.	MSTRG.10559	MSTRG.10559.3		3	j
28	StringTie	exon	37464138	37464547	1000	+	.	MSTRG.10568	MSTRG.10568.1		1	j
28	StringTie	exon	37464641	37464720	1000	+	.	MSTRG.10568	MSTRG.10568.1		2	j
28	StringTie	exon	37470697	37470743	1000	+	.	MSTRG.10568	MSTRG.10568.1		3	j
28	StringTie	exon	37472344	37472425	1000	+	.	MSTRG.10568	MSTRG.10568.1		4	j
28	StringTie	exon	37475642	37475784	1000	+	.	MSTRG.10568	MSTRG.10568.1		5	j
28	StringTie	exon	37477157	37492516	1000	+	.	MSTRG.10568	MSTRG.10568.1		6	j
28	StringTie	exon	37562807	37563454	1000	+	.	MSTRG.10568	MSTRG.10568.1		7	j
28	StringTie	exon	38154410	38154691	1000	-	.	MSTRG.10571	MSTRG.10571.1		1	j
28	StringTie	exon	38163113	38163272	1000	-	.	MSTRG.10571	MSTRG.10571.1		2	j
28	StringTie	exon	38163608	38164152	1000	-	.	MSTRG.10571	MSTRG.10571.1		3	j
28	StringTie	exon	38154596	38154691	1000	-	.	MSTRG.10571	MSTRG.10571.2		1	j
28	StringTie	exon	38163113	38163272	1000	-	.	MSTRG.10571	MSTRG.10571.2		2	j
28	StringTie	exon	38163944	38164138	1000	-	.	MSTRG.10571	MSTRG.10571.2		3	j
28	StringTie	exon	39131520	39132236	1000	+	.	MSTRG.10573	MSTRG.10573.1		1	u
28	StringTie	exon	39132390	39134114	1000	+	.	MSTRG.10573	MSTRG.10573.1		2	u
10	StringTie	exon	60400728	60400789	1000	+	.	MSTRG.1060	MSTRG.1060.1		1	j
10	StringTie	exon	60401024	60401123	1000	+	.	MSTRG.1060	MSTRG.1060.1		2	j
10	StringTie	exon	60402385	60402488	1000	+	.	MSTRG.1060	MSTRG.1060.1		3	j
28	StringTie	exon	43911257	43911277	1000	-	.	MSTRG.10609	MSTRG.10609.1		1	u
28	StringTie	exon	43911682	43914879	1000	-	.	MSTRG.10609	MSTRG.10609.1		2	u
29	StringTie	exon	592870	592969	1000	+	.	MSTRG.10623	MSTRG.10623.1		1	u
29	StringTie	exon	592994	593134	1000	+	.	MSTRG.10623	MSTRG.10623.1		2	u
29	StringTie	exon	803926	803996	1000	+	.	MSTRG.10627	MSTRG.10627.1		1	o
29	StringTie	exon	805705	805781	1000	+	.	MSTRG.10627	MSTRG.10627.1		2	o
29	StringTie	exon	846892	846969	1000	+	.	MSTRG.10627	MSTRG.10627.1		3	o
29	StringTie	exon	880085	880846	1000	+	.	MSTRG.10627	MSTRG.10627.1		4	o
29	StringTie	exon	7487158	7487239	1000	-	.	MSTRG.10638	MSTRG.10638.1		1	u
29	StringTie	exon	7494318	7494438	1000	-	.	MSTRG.10638	MSTRG.10638.1		2	u
29	StringTie	exon	9562055	9562346	1000	+	.	MSTRG.10656	MSTRG.10656.1		1	j
29	StringTie	exon	9696413	9696558	1000	+	.	MSTRG.10656	MSTRG.10656.1		2	j
29	StringTie	exon	9881501	9893735	1000	+	.	MSTRG.10656	MSTRG.10656.1		3	j
29	StringTie	exon	9967800	9970587	1000	+	.	MSTRG.10656	MSTRG.10656.1		4	j
29	StringTie	exon	9894094	9902375	1000	+	.	MSTRG.10658	MSTRG.10658.1		1	u
29	StringTie	exon	9902762	9904572	1000	+	.	MSTRG.10658	MSTRG.10658.1		2	u
29	StringTie	exon	9916296	9916618	1000	+	.	MSTRG.10658	MSTRG.10658.1		3	u
29	StringTie	exon	9894141	9904594	1000	+	.	MSTRG.10658	MSTRG.10658.2		1	u
29	StringTie	exon	9909068	9909506	1000	+	.	MSTRG.10658	MSTRG.10658.2		2	u
29	StringTie	exon	9962041	9962110	1000	+	.	MSTRG.10660	MSTRG.10660.1		1	u
29	StringTie	exon	9963648	9966717	1000	+	.	MSTRG.10660	MSTRG.10660.1		2	u
29	StringTie	exon	9999536	10003250	1000	+	.	MSTRG.10664	MSTRG.10664.1		1	u
29	StringTie	exon	10005409	10008386	1000	+	.	MSTRG.10664	MSTRG.10664.1		2	u
29	StringTie	exon	10005235	10005408	1000	+	.	MSTRG.10665	MSTRG.10665.1		1	u
29	StringTie	exon	10099973	10104469	1000	+	.	MSTRG.10665	MSTRG.10665.1		2	u
29	StringTie	exon	10106147	10109945	1000	+	.	MSTRG.10665	MSTRG.10665.1		3	u
29	StringTie	exon	10010719	10011473	1000	+	.	MSTRG.10666	MSTRG.10666.1		1	u
29	StringTie	exon	10011589	10019279	1000	+	.	MSTRG.10666	MSTRG.10666.1		2	u
29	StringTie	exon	10145333	10152518	1000	+	.	MSTRG.10670	MSTRG.10670.2		1	u
29	StringTie	exon	10156239	10163628	1000	+	.	MSTRG.10670	MSTRG.10670.2		2	u
29	StringTie	exon	10203200	10203388	1000	+	.	MSTRG.10671	MSTRG.10671.1		1	u
29	StringTie	exon	10206438	10208023	1000	+	.	MSTRG.10671	MSTRG.10671.1		2	u
29	StringTie	exon	10214381	10216649	1000	+	.	MSTRG.10671	MSTRG.10671.1		3	u
29	StringTie	exon	16929520	16929966	1000	+	.	MSTRG.10697	MSTRG.10697.1		1	j
29	StringTie	exon	16932164	16934610	1000	+	.	MSTRG.10697	MSTRG.10697.1		2	j
10	StringTie	exon	65148454	65148558	1000	+	.	MSTRG.1070	MSTRG.1070.1		1	x
10	StringTie	exon	65149673	65149796	1000	+	.	MSTRG.1070	MSTRG.1070.1		2	x
10	StringTie	exon	65158983	65160419	1000	+	.	MSTRG.1070	MSTRG.1070.1		3	x
29	StringTie	exon	17421240	17421546	1000	+	.	MSTRG.10705	MSTRG.10705.1		1	j
29	StringTie	exon	17427122	17427265	1000	+	.	MSTRG.10705	MSTRG.10705.1		2	j
29	StringTie	exon	17429106	17429289	1000	+	.	MSTRG.10705	MSTRG.10705.1		3	j
29	StringTie	exon	25364822	25365133	1000	+	.	MSTRG.10731	MSTRG.10731.1		1	u
29	StringTie	exon	25380152	25380608	1000	+	.	MSTRG.10731	MSTRG.10731.1		2	u
29	StringTie	exon	32342895	32343086	1000	+	.	MSTRG.10782	MSTRG.10782.1		1	u
29	StringTie	exon	32343110	32343175	1000	+	.	MSTRG.10782	MSTRG.10782.1		2	u
29	StringTie	exon	41242405	41242505	1000	+	.	MSTRG.10824	MSTRG.10824.1		1	x
29	StringTie	exon	41247360	41251200	1000	+	.	MSTRG.10824	MSTRG.10824.1		2	x
29	StringTie	exon	41242424	41242505	1000	+	.	MSTRG.10824	MSTRG.10824.2		1	x
29	StringTie	exon	41247364	41250665	1000	+	.	MSTRG.10824	MSTRG.10824.2		2	x
29	StringTie	exon	41484949	41485068	1000	-	.	MSTRG.10843	MSTRG.10843.1		1	u
29	StringTie	exon	41485196	41485225	1000	-	.	MSTRG.10843	MSTRG.10843.1		2	u
29	StringTie	exon	41485467	41485520	1000	-	.	MSTRG.10843	MSTRG.10843.1		3	u
29	StringTie	exon	41485895	41485931	1000	-	.	MSTRG.10843	MSTRG.10843.1		4	u
29	StringTie	exon	41486145	41486173	1000	-	.	MSTRG.10843	MSTRG.10843.1		5	u
29	StringTie	exon	41486354	41486704	1000	-	.	MSTRG.10843	MSTRG.10843.1		6	u
29	StringTie	exon	41486805	41486839	1000	-	.	MSTRG.10843	MSTRG.10843.1		7	u
29	StringTie	exon	41487184	41487234	1000	-	.	MSTRG.10843	MSTRG.10843.1		8	u
29	StringTie	exon	41487465	41487548	1000	-	.	MSTRG.10843	MSTRG.10843.1		9	u
29	StringTie	exon	41487809	41487858	1000	-	.	MSTRG.10843	MSTRG.10843.1		10	u
29	StringTie	exon	41488200	41488274	1000	-	.	MSTRG.10843	MSTRG.10843.1		11	u
29	StringTie	exon	42329363	42329415	1000	+	.	MSTRG.10849	MSTRG.10849.1		1	u
29	StringTie	exon	42336204	42338673	1000	+	.	MSTRG.10849	MSTRG.10849.1		2	u
29	StringTie	exon	42500077	42503806	1000	-	.	MSTRG.10852	MSTRG.10852.4		1	j
29	StringTie	exon	42504435	42504529	1000	-	.	MSTRG.10852	MSTRG.10852.4		2	j
29	StringTie	exon	42504905	42508382	1000	-	.	MSTRG.10852	MSTRG.10852.4		3	j
29	StringTie	exon	42587773	42594617	1000	+	.	MSTRG.10855	MSTRG.10855.8		1	o
29	StringTie	exon	42597363	42610370	1000	+	.	MSTRG.10855	MSTRG.10855.8		2	o
29	StringTie	exon	42685372	42685448	1000	+	.	MSTRG.10858	MSTRG.10858.1		1	j
29	StringTie	exon	42693901	42694137	1000	+	.	MSTRG.10858	MSTRG.10858.1		2	j
29	StringTie	exon	42695384	42695791	1000	+	.	MSTRG.10858	MSTRG.10858.1		3	j
10	StringTie	exon	66291939	66302028	1000	-	.	MSTRG.1089	MSTRG.1089.1		1	u
10	StringTie	exon	66303723	66303861	1000	-	.	MSTRG.1089	MSTRG.1089.1		2	u
10	StringTie	exon	66307019	66307098	1000	-	.	MSTRG.1089	MSTRG.1089.1		3	u
10	StringTie	exon	66308587	66308724	1000	-	.	MSTRG.1089	MSTRG.1089.1		4	u
29	StringTie	exon	43999865	43999883	1000	+	.	MSTRG.10906	MSTRG.10906.1		1	o
29	StringTie	exon	44093041	44099714	1000	+	.	MSTRG.10906	MSTRG.10906.1		2	o
29	StringTie	exon	44090910	44095727	1000	+	.	MSTRG.10906	MSTRG.10906.2		1	u
29	StringTie	exon	44095758	44097793	1000	+	.	MSTRG.10906	MSTRG.10906.2		2	u
29	StringTie	exon	44097838	44099983	1000	+	.	MSTRG.10906	MSTRG.10906.2		3	u
29	StringTie	exon	44090921	44092618	1000	+	.	MSTRG.10906	MSTRG.10906.3		1	u
29	StringTie	exon	44096658	44097428	1000	+	.	MSTRG.10906	MSTRG.10906.3		2	u
29	StringTie	exon	44098092	44099714	1000	+	.	MSTRG.10906	MSTRG.10906.3		3	u
29	StringTie	exon	44417310	44417568	1000	-	.	MSTRG.10927	MSTRG.10927.2		1	j
29	StringTie	exon	44417985	44421446	1000	-	.	MSTRG.10927	MSTRG.10927.2		2	j
29	StringTie	exon	45681959	45682155	1000	-	.	MSTRG.10976	MSTRG.10976.1		1	u
29	StringTie	exon	45682847	45683942	1000	-	.	MSTRG.10976	MSTRG.10976.1		2	u
29	StringTie	exon	46151714	46151891	1000	+	.	MSTRG.10998	MSTRG.10998.1		1	x
29	StringTie	exon	46152438	46153826	1000	+	.	MSTRG.10998	MSTRG.10998.1		2	x
29	StringTie	exon	47436784	47437498	1000	+	.	MSTRG.11028	MSTRG.11028.3		1	o
29	StringTie	exon	47437869	47438047	1000	+	.	MSTRG.11028	MSTRG.11028.3		2	o
29	StringTie	exon	47951461	47952806	1000	-	.	MSTRG.11033	MSTRG.11033.2		1	j
29	StringTie	exon	47953050	47953167	1000	-	.	MSTRG.11033	MSTRG.11033.2		2	j
29	StringTie	exon	47955908	47955978	1000	-	.	MSTRG.11033	MSTRG.11033.2		3	j
29	StringTie	exon	47957045	47958797	1000	-	.	MSTRG.11033	MSTRG.11033.2		4	j
29	StringTie	exon	49587835	49588215	1000	+	.	MSTRG.11045	MSTRG.11045.1		1	u
29	StringTie	exon	49595011	49595790	1000	+	.	MSTRG.11045	MSTRG.11045.1		2	u
29	StringTie	exon	49933087	49933663	1000	+	.	MSTRG.11053	MSTRG.11053.6		1	x
29	StringTie	exon	49980499	49981735	1000	+	.	MSTRG.11053	MSTRG.11053.6		2	x
29	StringTie	exon	49983047	49988870	1000	+	.	MSTRG.11053	MSTRG.11053.6		3	x
29	StringTie	exon	50424053	50424439	1000	-	.	MSTRG.11059	MSTRG.11059.1		1	u
29	StringTie	exon	50429328	50431460	1000	-	.	MSTRG.11059	MSTRG.11059.1		2	u
29	StringTie	exon	50424151	50424439	1000	-	.	MSTRG.11059	MSTRG.11059.3		1	u
29	StringTie	exon	50429338	50431403	1000	-	.	MSTRG.11059	MSTRG.11059.3		2	u
29	StringTie	exon	50438167	50438650	1000	+	.	MSTRG.11061	MSTRG.11061.1		1	u
29	StringTie	exon	50439155	50439874	1000	+	.	MSTRG.11061	MSTRG.11061.1		2	u
29	StringTie	exon	50470065	50471720	1000	-	.	MSTRG.11062	MSTRG.11062.1		1	u
29	StringTie	exon	50472903	50473010	1000	-	.	MSTRG.11062	MSTRG.11062.1		2	u
3	StringTie	exon	755181	760148	1000	-	.	MSTRG.11092	MSTRG.11092.1		1	x
3	StringTie	exon	760185	764982	1000	-	.	MSTRG.11092	MSTRG.11092.1		2	x
1	StringTie	exon	45649910	45650211	1000	-	.	MSTRG.111	MSTRG.111.6		1	o
1	StringTie	exon	45716138	45726810	1000	-	.	MSTRG.111	MSTRG.111.6		2	o
3	StringTie	exon	2590550	2590723	1000	+	.	MSTRG.11108	MSTRG.11108.1		1	u
3	StringTie	exon	2600602	2600749	1000	+	.	MSTRG.11108	MSTRG.11108.1		2	u
3	StringTie	exon	2602511	2602660	1000	+	.	MSTRG.11108	MSTRG.11108.1		3	u
3	StringTie	exon	2603336	2603401	1000	+	.	MSTRG.11108	MSTRG.11108.1		4	u
3	StringTie	exon	2607549	2607849	1000	+	.	MSTRG.11108	MSTRG.11108.1		5	u
3	StringTie	exon	2607964	2608680	1000	+	.	MSTRG.11108	MSTRG.11108.1		6	u
3	StringTie	exon	3137564	3139012	1000	-	.	MSTRG.11115	MSTRG.11115.1		1	u
3	StringTie	exon	3139787	3139953	1000	-	.	MSTRG.11115	MSTRG.11115.1		2	u
3	StringTie	exon	3182184	3182803	1000	+	.	MSTRG.11117	MSTRG.11117.1		1	u
3	StringTie	exon	3184379	3184478	1000	+	.	MSTRG.11117	MSTRG.11117.1		2	u
3	StringTie	exon	3185373	3187258	1000	+	.	MSTRG.11117	MSTRG.11117.1		3	u
3	StringTie	exon	3182202	3182803	1000	+	.	MSTRG.11117	MSTRG.11117.2		1	u
3	StringTie	exon	3184379	3184478	1000	+	.	MSTRG.11117	MSTRG.11117.2		2	u
3	StringTie	exon	3185370	3186568	1000	+	.	MSTRG.11117	MSTRG.11117.2		3	u
3	StringTie	exon	6176445	6177483	1000	-	.	MSTRG.11135	MSTRG.11135.6		1	o
3	StringTie	exon	6180204	6189502	1000	-	.	MSTRG.11135	MSTRG.11135.6		2	o
10	StringTie	exon	67372090	67372334	1000	+	.	MSTRG.1116	MSTRG.1116.1		1	j
10	StringTie	exon	67372850	67372962	1000	+	.	MSTRG.1116	MSTRG.1116.1		2	j
10	StringTie	exon	67374130	67374162	1000	+	.	MSTRG.1116	MSTRG.1116.1		3	j
10	StringTie	exon	67374664	67375221	1000	+	.	MSTRG.1116	MSTRG.1116.1		4	j
3	StringTie	exon	11076975	11084806	1000	+	.	MSTRG.11169	MSTRG.11169.2		1	u
3	StringTie	exon	11084844	11085153	1000	+	.	MSTRG.11169	MSTRG.11169.2		2	u
3	StringTie	exon	11082329	11084808	1000	+	.	MSTRG.11169	MSTRG.11169.3		1	u
3	StringTie	exon	11084844	11086313	1000	+	.	MSTRG.11169	MSTRG.11169.3		2	u
3	StringTie	exon	12697449	12698060	1000	+	.	MSTRG.11195	MSTRG.11195.1		1	j
3	StringTie	exon	12698312	12698732	1000	+	.	MSTRG.11195	MSTRG.11195.1		2	j
3	StringTie	exon	13807074	13807188	1000	+	.	MSTRG.11206	MSTRG.11206.1		1	j
3	StringTie	exon	13807346	13807424	1000	+	.	MSTRG.11206	MSTRG.11206.1		2	j
3	StringTie	exon	13811431	13811571	1000	+	.	MSTRG.11206	MSTRG.11206.1		3	j
3	StringTie	exon	13813745	13813879	1000	+	.	MSTRG.11206	MSTRG.11206.1		4	j
3	StringTie	exon	13815204	13815275	1000	+	.	MSTRG.11206	MSTRG.11206.1		5	j
3	StringTie	exon	13815934	13819691	1000	+	.	MSTRG.11206	MSTRG.11206.1		6	j
3	StringTie	exon	13823518	13824115	1000	-	.	MSTRG.11207	MSTRG.11207.1		1	u
3	StringTie	exon	13827635	13827878	1000	-	.	MSTRG.11207	MSTRG.11207.1		2	u
3	StringTie	exon	17345488	17346747	1000	-	.	MSTRG.11242	MSTRG.11242.1		1	j
3	StringTie	exon	17351599	17351748	1000	-	.	MSTRG.11242	MSTRG.11242.1		2	j
3	StringTie	exon	17351830	17352389	1000	-	.	MSTRG.11242	MSTRG.11242.1		3	j
3	StringTie	exon	17346234	17346747	1000	-	.	MSTRG.11242	MSTRG.11242.2		1	j
3	StringTie	exon	17351599	17351977	1000	-	.	MSTRG.11242	MSTRG.11242.2		2	j
3	StringTie	exon	17352070	17352221	1000	-	.	MSTRG.11242	MSTRG.11242.2		3	j
3	StringTie	exon	17346350	17346747	1000	-	.	MSTRG.11242	MSTRG.11242.3		1	j
3	StringTie	exon	17351599	17351748	1000	-	.	MSTRG.11242	MSTRG.11242.3		2	j
3	StringTie	exon	17351830	17351977	1000	-	.	MSTRG.11242	MSTRG.11242.3		3	j
3	StringTie	exon	17352070	17352176	1000	-	.	MSTRG.11242	MSTRG.11242.3		4	j
3	StringTie	exon	19352204	19352482	1000	-	.	MSTRG.11271	MSTRG.11271.1		1	x
3	StringTie	exon	19356296	19356406	1000	-	.	MSTRG.11271	MSTRG.11271.1		2	x
3	StringTie	exon	19357291	19357370	1000	-	.	MSTRG.11271	MSTRG.11271.1		3	x
3	StringTie	exon	19376302	19376796	1000	-	.	MSTRG.11271	MSTRG.11271.1		4	x
3	StringTie	exon	22402195	22459271	1000	-	.	MSTRG.11324	MSTRG.11324.1		1	i
3	StringTie	exon	22519461	22522212	1000	-	.	MSTRG.11324	MSTRG.11324.1		2	i
3	StringTie	exon	22451770	22461884	1000	-	.	MSTRG.11324	MSTRG.11324.2		1	i
3	StringTie	exon	22501078	22504596	1000	-	.	MSTRG.11324	MSTRG.11324.2		2	i
3	StringTie	exon	22489952	22496881	1000	-	.	MSTRG.11324	MSTRG.11324.3		1	i
3	StringTie	exon	22510958	22516456	1000	-	.	MSTRG.11324	MSTRG.11324.3		2	i
3	StringTie	exon	22522874	22532689	1000	-	.	MSTRG.11324	MSTRG.11324.3		3	i
3	StringTie	exon	22512512	22519440	1000	-	.	MSTRG.11324	MSTRG.11324.4		1	i
3	StringTie	exon	22521097	22532616	1000	-	.	MSTRG.11324	MSTRG.11324.4		2	i
3	StringTie	exon	22847488	22856245	1000	-	.	MSTRG.11325	MSTRG.11325.2		1	o
3	StringTie	exon	22873894	22874067	1000	-	.	MSTRG.11325	MSTRG.11325.2		2	o
3	StringTie	exon	27579710	27580049	1000	+	.	MSTRG.11355	MSTRG.11355.1		1	i
3	StringTie	exon	27584968	27586712	1000	+	.	MSTRG.11355	MSTRG.11355.1		2	i
3	StringTie	exon	27587309	27588278	1000	+	.	MSTRG.11355	MSTRG.11355.1		3	i
3	StringTie	exon	27579929	27580049	1000	+	.	MSTRG.11355	MSTRG.11355.2		1	i
3	StringTie	exon	27584968	27586746	1000	+	.	MSTRG.11355	MSTRG.11355.2		2	i
3	StringTie	exon	27587279	27588257	1000	+	.	MSTRG.11355	MSTRG.11355.2		3	i
3	StringTie	exon	27579950	27580049	1000	+	.	MSTRG.11355	MSTRG.11355.3		1	i
3	StringTie	exon	27584968	27586712	1000	+	.	MSTRG.11355	MSTRG.11355.3		2	i
3	StringTie	exon	27587313	27588247	1000	+	.	MSTRG.11355	MSTRG.11355.3		3	i
3	StringTie	exon	28417079	28417136	1000	-	.	MSTRG.11363	MSTRG.11363.1		1	i
3	StringTie	exon	28418020	28419377	1000	-	.	MSTRG.11363	MSTRG.11363.1		2	i
3	StringTie	exon	38774726	38776903	1000	-	.	MSTRG.11402	MSTRG.11402.1		1	j
3	StringTie	exon	38789011	38789070	1000	-	.	MSTRG.11402	MSTRG.11402.1		2	j
3	StringTie	exon	38789500	38789593	1000	-	.	MSTRG.11402	MSTRG.11402.1		3	j
3	StringTie	exon	38789971	38790049	1000	-	.	MSTRG.11402	MSTRG.11402.1		4	j
3	StringTie	exon	38814820	38814886	1000	-	.	MSTRG.11402	MSTRG.11402.1		5	j
3	StringTie	exon	38828561	38828696	1000	-	.	MSTRG.11402	MSTRG.11402.1		6	j
3	StringTie	exon	38848266	38848305	1000	-	.	MSTRG.11402	MSTRG.11402.1		7	j
3	StringTie	exon	38864404	38864683	1000	-	.	MSTRG.11402	MSTRG.11402.1		8	j
3	StringTie	exon	43262139	43268228	1000	-	.	MSTRG.11418	MSTRG.11418.1		1	j
3	StringTie	exon	43270350	43270462	1000	-	.	MSTRG.11418	MSTRG.11418.1		2	j
3	StringTie	exon	43346681	43346733	1000	-	.	MSTRG.11418	MSTRG.11418.1		3	j
3	StringTie	exon	43402097	43402539	1000	-	.	MSTRG.11418	MSTRG.11418.1		4	j
3	StringTie	exon	54318618	54318705	1000	+	.	MSTRG.11449	MSTRG.11449.2		1	j
3	StringTie	exon	54322128	54322236	1000	+	.	MSTRG.11449	MSTRG.11449.2		2	j
3	StringTie	exon	54323522	54324272	1000	+	.	MSTRG.11449	MSTRG.11449.2		3	j
3	StringTie	exon	54490976	54491311	1000	+	.	MSTRG.11451	MSTRG.11451.1		1	u
3	StringTie	exon	54497431	54499698	1000	+	.	MSTRG.11451	MSTRG.11451.1		2	u
3	StringTie	exon	54501057	54504315	1000	+	.	MSTRG.11452	MSTRG.11452.2		1	u
3	StringTie	exon	54509716	54512133	1000	+	.	MSTRG.11452	MSTRG.11452.2		2	u
3	StringTie	exon	61579338	61581717	1000	-	.	MSTRG.11462	MSTRG.11462.1		1	x
3	StringTie	exon	61582857	61582935	1000	-	.	MSTRG.11462	MSTRG.11462.1		2	x
3	StringTie	exon	61586534	61586629	1000	-	.	MSTRG.11462	MSTRG.11462.1		3	x
3	StringTie	exon	61589400	61589635	1000	-	.	MSTRG.11462	MSTRG.11462.1		4	x
3	StringTie	exon	61606472	61606714	1000	-	.	MSTRG.11464	MSTRG.11464.1		1	j
3	StringTie	exon	61610352	61610496	1000	-	.	MSTRG.11464	MSTRG.11464.1		2	j
3	StringTie	exon	61614589	61614669	1000	-	.	MSTRG.11464	MSTRG.11464.1		3	j
10	StringTie	exon	76208831	76209179	1000	-	.	MSTRG.1147	MSTRG.1147.1		1	u
10	StringTie	exon	76210734	76210844	1000	-	.	MSTRG.1147	MSTRG.1147.1		2	u
10	StringTie	exon	76212014	76212086	1000	-	.	MSTRG.1147	MSTRG.1147.1		3	u
10	StringTie	exon	76215122	76215294	1000	-	.	MSTRG.1147	MSTRG.1147.1		4	u
10	StringTie	exon	76221817	76222081	1000	-	.	MSTRG.1147	MSTRG.1147.1		5	u
3	StringTie	exon	62744377	62744914	1000	+	.	MSTRG.11473	MSTRG.11473.1		1	u
3	StringTie	exon	62746782	62752369	1000	+	.	MSTRG.11473	MSTRG.11473.1		2	u
3	StringTie	exon	63058854	63059610	1000	-	.	MSTRG.11476	MSTRG.11476.1		1	o
3	StringTie	exon	63059650	63059802	1000	-	.	MSTRG.11476	MSTRG.11476.1		2	o
3	StringTie	exon	64042771	64043623	1000	-	.	MSTRG.11484	MSTRG.11484.1		1	j
3	StringTie	exon	64046093	64046142	1000	-	.	MSTRG.11484	MSTRG.11484.1		2	j
3	StringTie	exon	64057562	64057625	1000	-	.	MSTRG.11484	MSTRG.11484.1		3	j
3	StringTie	exon	64072380	64072547	1000	-	.	MSTRG.11484	MSTRG.11484.1		4	j
3	StringTie	exon	64077836	64077937	1000	-	.	MSTRG.11484	MSTRG.11484.1		5	j
3	StringTie	exon	68690950	68691065	1000	+	.	MSTRG.11507	MSTRG.11507.1		1	o
3	StringTie	exon	68691501	68692225	1000	+	.	MSTRG.11507	MSTRG.11507.1		2	o
3	StringTie	exon	69457649	69460845	1000	+	.	MSTRG.11516	MSTRG.11516.3		1	j
3	StringTie	exon	69462135	69464699	1000	+	.	MSTRG.11516	MSTRG.11516.3		2	j
3	StringTie	exon	70517529	70518496	1000	+	.	MSTRG.11531	MSTRG.11531.1		1	i
3	StringTie	exon	70521338	70522241	1000	+	.	MSTRG.11531	MSTRG.11531.1		2	i
3	StringTie	exon	70797944	70808628	1000	-	.	MSTRG.11535	MSTRG.11535.1		1	u
3	StringTie	exon	70854483	70854687	1000	-	.	MSTRG.11535	MSTRG.11535.1		2	u
3	StringTie	exon	72255736	72255820	1000	+	.	MSTRG.11546	MSTRG.11546.1		1	j
3	StringTie	exon	72265779	72265894	1000	+	.	MSTRG.11546	MSTRG.11546.1		2	j
3	StringTie	exon	72265993	72266426	1000	+	.	MSTRG.11546	MSTRG.11546.1		3	j
3	StringTie	exon	80225402	80225643	1000	+	.	MSTRG.11568	MSTRG.11568.1		1	x
3	StringTie	exon	80225926	80226042	1000	+	.	MSTRG.11568	MSTRG.11568.1		2	x
3	StringTie	exon	80226346	80231633	1000	+	.	MSTRG.11568	MSTRG.11568.1		3	x
3	StringTie	exon	80225775	80226042	1000	+	.	MSTRG.11568	MSTRG.11568.2		1	x
3	StringTie	exon	80226346	80226508	1000	+	.	MSTRG.11568	MSTRG.11568.2		2	x
3	StringTie	exon	80226688	80228242	1000	+	.	MSTRG.11568	MSTRG.11568.2		3	x
3	StringTie	exon	86523975	86524309	1000	+	.	MSTRG.11599	MSTRG.11599.1		1	u
3	StringTie	exon	86525696	86525914	1000	+	.	MSTRG.11599	MSTRG.11599.1		2	u
3	StringTie	exon	86547231	86547441	1000	+	.	MSTRG.11599	MSTRG.11599.1		3	u
3	StringTie	exon	90971145	90971452	1000	+	.	MSTRG.11647	MSTRG.11647.1		1	x
3	StringTie	exon	90979786	90979981	1000	+	.	MSTRG.11647	MSTRG.11647.1		2	x
3	StringTie	exon	90984809	90986283	1000	+	.	MSTRG.11647	MSTRG.11647.1		3	x
3	StringTie	exon	91112813	91112850	1000	+	.	MSTRG.11651	MSTRG.11651.1		1	o
3	StringTie	exon	91121891	91122316	1000	+	.	MSTRG.11651	MSTRG.11651.1		2	o
3	StringTie	exon	94696348	94698166	1000	-	.	MSTRG.11682	MSTRG.11682.1		1	u
3	StringTie	exon	94698996	94699240	1000	-	.	MSTRG.11682	MSTRG.11682.1		2	u
3	StringTie	exon	100016655	100017224	1000	+	.	MSTRG.11748	MSTRG.11748.3		1	j
3	StringTie	exon	100019031	100019178	1000	+	.	MSTRG.11748	MSTRG.11748.3		2	j
3	StringTie	exon	100019394	100019451	1000	+	.	MSTRG.11748	MSTRG.11748.3		3	j
3	StringTie	exon	100019753	100019943	1000	+	.	MSTRG.11748	MSTRG.11748.3		4	j
3	StringTie	exon	100065645	100067709	1000	-	.	MSTRG.11752	MSTRG.11752.4		1	j
3	StringTie	exon	100069016	100069141	1000	-	.	MSTRG.11752	MSTRG.11752.4		2	j
3	StringTie	exon	100070456	100070737	1000	-	.	MSTRG.11752	MSTRG.11752.4		3	j
3	StringTie	exon	100429748	100431931	1000	-	.	MSTRG.11762	MSTRG.11762.1		1	j
3	StringTie	exon	100432180	100432268	1000	-	.	MSTRG.11762	MSTRG.11762.1		2	j
3	StringTie	exon	100433122	100433232	1000	-	.	MSTRG.11762	MSTRG.11762.1		3	j
3	StringTie	exon	100433754	100434060	1000	-	.	MSTRG.11762	MSTRG.11762.1		4	j
3	StringTie	exon	100437151	100437314	1000	-	.	MSTRG.11762	MSTRG.11762.1		5	j
3	StringTie	exon	100437869	100438195	1000	+	.	MSTRG.11763	MSTRG.11763.1		1	o
3	StringTie	exon	100441871	100443145	1000	+	.	MSTRG.11763	MSTRG.11763.1		2	o
3	StringTie	exon	101065390	101067670	1000	+	.	MSTRG.11783	MSTRG.11783.4		1	j
3	StringTie	exon	101067826	101068589	1000	+	.	MSTRG.11783	MSTRG.11783.4		2	j
3	StringTie	exon	101370226	101370600	1000	-	.	MSTRG.11788	MSTRG.11788.1		1	x
3	StringTie	exon	101451262	101452335	1000	-	.	MSTRG.11788	MSTRG.11788.1		2	x
3	StringTie	exon	103434155	103434607	1000	+	.	MSTRG.11805	MSTRG.11805.1		1	j
3	StringTie	exon	103434839	103434957	1000	+	.	MSTRG.11805	MSTRG.11805.1		2	j
3	StringTie	exon	103435168	103435763	1000	+	.	MSTRG.11805	MSTRG.11805.1		3	j
3	StringTie	exon	103699161	103699208	1000	+	.	MSTRG.11819	MSTRG.11819.1		1	j
3	StringTie	exon	103699523	103699631	1000	+	.	MSTRG.11819	MSTRG.11819.1		2	j
3	StringTie	exon	103700199	103700309	1000	+	.	MSTRG.11819	MSTRG.11819.1		3	j
3	StringTie	exon	103700601	103700779	1000	+	.	MSTRG.11819	MSTRG.11819.1		4	j
3	StringTie	exon	103701809	103707141	1000	+	.	MSTRG.11819	MSTRG.11819.1		5	j
10	StringTie	exon	79664432	79665339	1000	+	.	MSTRG.1183	MSTRG.1183.2		1	o
10	StringTie	exon	79666836	79667832	1000	+	.	MSTRG.1183	MSTRG.1183.2		2	o
3	StringTie	exon	105172601	105172972	1000	+	.	MSTRG.11865	MSTRG.11865.1		1	o
3	StringTie	exon	105225842	105225945	1000	+	.	MSTRG.11865	MSTRG.11865.1		2	o
3	StringTie	exon	110278506	110278802	1000	+	.	MSTRG.11916	MSTRG.11916.1		1	x
3	StringTie	exon	110283216	110287153	1000	+	.	MSTRG.11916	MSTRG.11916.1		2	x
3	StringTie	exon	110287180	110292206	1000	+	.	MSTRG.11916	MSTRG.11916.1		3	x
3	StringTie	exon	110278577	110278802	1000	+	.	MSTRG.11916	MSTRG.11916.2		1	x
3	StringTie	exon	110284004	110287153	1000	+	.	MSTRG.11916	MSTRG.11916.2		2	x
3	StringTie	exon	110287180	110292849	1000	+	.	MSTRG.11916	MSTRG.11916.2		3	x
3	StringTie	exon	115686601	115686891	1000	+	.	MSTRG.11968	MSTRG.11968.1		1	j
3	StringTie	exon	115690132	115690205	1000	+	.	MSTRG.11968	MSTRG.11968.1		2	j
3	StringTie	exon	115738501	115741885	1000	+	.	MSTRG.11968	MSTRG.11968.1		3	j
3	StringTie	exon	117109936	117110783	1000	+	.	MSTRG.11985	MSTRG.11985.1		1	i
3	StringTie	exon	117110918	117111686	1000	+	.	MSTRG.11985	MSTRG.11985.1		2	i
3	StringTie	exon	119781310	119782679	1000	+	.	MSTRG.12014	MSTRG.12014.1		1	u
3	StringTie	exon	119810287	119810538	1000	+	.	MSTRG.12014	MSTRG.12014.1		2	u
4	StringTie	exon	6062437	6063127	1000	-	.	MSTRG.12041	MSTRG.12041.1		1	u
4	StringTie	exon	6066453	6066688	1000	-	.	MSTRG.12041	MSTRG.12041.1		2	u
4	StringTie	exon	8327673	8329935	1000	+	.	MSTRG.12060	MSTRG.12060.1		1	x
4	StringTie	exon	8330168	8330339	1000	+	.	MSTRG.12060	MSTRG.12060.1		2	x
4	StringTie	exon	8331083	8331223	1000	+	.	MSTRG.12060	MSTRG.12060.1		3	x
4	StringTie	exon	8332241	8332301	1000	+	.	MSTRG.12060	MSTRG.12060.1		4	x
4	StringTie	exon	8334055	8334124	1000	+	.	MSTRG.12060	MSTRG.12060.1		5	x
4	StringTie	exon	8335404	8335572	1000	+	.	MSTRG.12060	MSTRG.12060.1		6	x
4	StringTie	exon	8335871	8339237	1000	+	.	MSTRG.12060	MSTRG.12060.1		7	x
4	StringTie	exon	8756868	8758338	1000	+	.	MSTRG.12069	MSTRG.12069.1		1	u
4	StringTie	exon	8765662	8766582	1000	+	.	MSTRG.12069	MSTRG.12069.1		2	u
4	StringTie	exon	13028675	13028739	1000	+	.	MSTRG.12073	MSTRG.12073.1		1	x
4	StringTie	exon	13066223	13066759	1000	+	.	MSTRG.12073	MSTRG.12073.1		2	x
4	StringTie	exon	13916469	13916683	1000	+	.	MSTRG.12093	MSTRG.12093.1		1	x
4	StringTie	exon	13918752	13918802	1000	+	.	MSTRG.12093	MSTRG.12093.1		2	x
4	StringTie	exon	13919513	13919691	1000	+	.	MSTRG.12093	MSTRG.12093.1		3	x
10	StringTie	exon	80471190	80471887	1000	+	.	MSTRG.1210	MSTRG.1210.1		1	o
10	StringTie	exon	80480101	80480352	1000	+	.	MSTRG.1210	MSTRG.1210.1		2	o
10	StringTie	exon	80471285	80471887	1000	+	.	MSTRG.1210	MSTRG.1210.2		1	u
10	StringTie	exon	80476113	80476496	1000	+	.	MSTRG.1210	MSTRG.1210.2		2	u
4	StringTie	exon	16147957	16148033	1000	+	.	MSTRG.12101	MSTRG.12101.2		1	j
4	StringTie	exon	16149283	16149335	1000	+	.	MSTRG.12101	MSTRG.12101.2		2	j
4	StringTie	exon	16153119	16153317	1000	+	.	MSTRG.12101	MSTRG.12101.2		3	j
4	StringTie	exon	16157018	16157125	1000	+	.	MSTRG.12101	MSTRG.12101.2		4	j
4	StringTie	exon	19308906	19310166	1000	-	.	MSTRG.12129	MSTRG.12129.1		1	x
4	StringTie	exon	19321425	19322223	1000	-	.	MSTRG.12129	MSTRG.12129.1		2	x
4	StringTie	exon	20920938	20922800	1000	-	.	MSTRG.12134	MSTRG.12134.1		1	j
4	StringTie	exon	20924161	20924214	1000	-	.	MSTRG.12134	MSTRG.12134.1		2	j
4	StringTie	exon	20936641	20936832	1000	-	.	MSTRG.12134	MSTRG.12134.1		3	j
4	StringTie	exon	21511487	21511548	1000	-	.	MSTRG.12141	MSTRG.12141.1		1	u
4	StringTie	exon	21512961	21515806	1000	-	.	MSTRG.12141	MSTRG.12141.1		2	u
4	StringTie	exon	25468723	25479133	1000	+	.	MSTRG.12156	MSTRG.12156.1		1	u
4	StringTie	exon	25479626	25480445	1000	+	.	MSTRG.12156	MSTRG.12156.1		2	u
4	StringTie	exon	25516409	25517233	1000	-	.	MSTRG.12157	MSTRG.12157.1		1	u
4	StringTie	exon	25517597	25517777	1000	-	.	MSTRG.12157	MSTRG.12157.1		2	u
4	StringTie	exon	25516999	25519161	1000	+	.	MSTRG.12158	MSTRG.12158.1		1	u
4	StringTie	exon	25534821	25578910	1000	+	.	MSTRG.12158	MSTRG.12158.1		2	u
4	StringTie	exon	25517033	25518284	1000	+	.	MSTRG.12158	MSTRG.12158.2		1	u
4	StringTie	exon	25518958	25519161	1000	+	.	MSTRG.12158	MSTRG.12158.2		2	u
4	StringTie	exon	25534821	25534951	1000	+	.	MSTRG.12158	MSTRG.12158.2		3	u
4	StringTie	exon	25539431	25540019	1000	+	.	MSTRG.12158	MSTRG.12158.2		4	u
4	StringTie	exon	25544805	25554688	1000	+	.	MSTRG.12158	MSTRG.12158.2		5	u
4	StringTie	exon	25518092	25519161	1000	+	.	MSTRG.12158	MSTRG.12158.3		1	u
4	StringTie	exon	25534821	25534951	1000	+	.	MSTRG.12158	MSTRG.12158.3		2	u
4	StringTie	exon	25539431	25554643	1000	+	.	MSTRG.12158	MSTRG.12158.3		3	u
4	StringTie	exon	25555967	25571446	1000	+	.	MSTRG.12158	MSTRG.12158.3		4	u
4	StringTie	exon	25573449	25576187	1000	+	.	MSTRG.12158	MSTRG.12158.3		5	u
4	StringTie	exon	25555963	25559097	1000	+	.	MSTRG.12158	MSTRG.12158.4		1	u
4	StringTie	exon	25559500	25564737	1000	+	.	MSTRG.12158	MSTRG.12158.4		2	u
4	StringTie	exon	25969090	25969201	1000	+	.	MSTRG.12162	MSTRG.12162.2		1	j
4	StringTie	exon	25984346	25984409	1000	+	.	MSTRG.12162	MSTRG.12162.2		2	j
4	StringTie	exon	25994287	25994394	1000	+	.	MSTRG.12162	MSTRG.12162.2		3	j
4	StringTie	exon	25994521	25997931	1000	+	.	MSTRG.12162	MSTRG.12162.2		4	j
4	StringTie	exon	26676538	26685789	1000	-	.	MSTRG.12171	MSTRG.12171.1		1	u
4	StringTie	exon	26686153	26686216	1000	-	.	MSTRG.12171	MSTRG.12171.1		2	u
4	StringTie	exon	27482135	27483003	1000	-	.	MSTRG.12186	MSTRG.12186.1		1	o
4	StringTie	exon	27483865	27484002	1000	-	.	MSTRG.12186	MSTRG.12186.1		2	o
4	StringTie	exon	40128668	40129207	1000	+	.	MSTRG.12225	MSTRG.12225.1		1	j
4	StringTie	exon	40147565	40147702	1000	+	.	MSTRG.12225	MSTRG.12225.1		2	j
4	StringTie	exon	40174010	40174138	1000	+	.	MSTRG.12225	MSTRG.12225.1		3	j
4	StringTie	exon	40179920	40179946	1000	+	.	MSTRG.12225	MSTRG.12225.1		4	j
4	StringTie	exon	43566211	43566406	1000	-	.	MSTRG.12247	MSTRG.12247.1		1	j
4	StringTie	exon	43566694	43566856	1000	-	.	MSTRG.12247	MSTRG.12247.1		2	j
4	StringTie	exon	43567197	43567286	1000	-	.	MSTRG.12247	MSTRG.12247.1		3	j
4	StringTie	exon	43568736	43568784	1000	-	.	MSTRG.12247	MSTRG.12247.1		4	j
4	StringTie	exon	43569105	43569253	1000	-	.	MSTRG.12247	MSTRG.12247.1		5	j
4	StringTie	exon	49490840	49495339	1000	-	.	MSTRG.12265	MSTRG.12265.1		1	j
4	StringTie	exon	49495450	49495626	1000	-	.	MSTRG.12265	MSTRG.12265.1		2	j
4	StringTie	exon	49497330	49497476	1000	-	.	MSTRG.12265	MSTRG.12265.1		3	j
4	StringTie	exon	50460314	50466463	1000	-	.	MSTRG.12268	MSTRG.12268.1		1	x
4	StringTie	exon	50466597	50468028	1000	-	.	MSTRG.12268	MSTRG.12268.1		2	x
4	StringTie	exon	51283459	51283574	1000	+	.	MSTRG.12277	MSTRG.12277.1		1	u
4	StringTie	exon	51290822	51291808	1000	+	.	MSTRG.12277	MSTRG.12277.1		2	u
4	StringTie	exon	54482576	54483400	1000	-	.	MSTRG.12307	MSTRG.12307.1		1	x
4	StringTie	exon	54487231	54488585	1000	-	.	MSTRG.12307	MSTRG.12307.1		2	x
4	StringTie	exon	56487308	56488441	1000	-	.	MSTRG.12319	MSTRG.12319.1		1	j
4	StringTie	exon	56489358	56494066	1000	-	.	MSTRG.12319	MSTRG.12319.1		2	j
4	StringTie	exon	56495192	56495222	1000	-	.	MSTRG.12319	MSTRG.12319.1		3	j
4	StringTie	exon	56499156	56499307	1000	-	.	MSTRG.12319	MSTRG.12319.1		4	j
4	StringTie	exon	56487784	56488441	1000	-	.	MSTRG.12319	MSTRG.12319.2		1	j
4	StringTie	exon	56489358	56489419	1000	-	.	MSTRG.12319	MSTRG.12319.2		2	j
4	StringTie	exon	56491583	56494066	1000	-	.	MSTRG.12319	MSTRG.12319.2		3	j
4	StringTie	exon	56495192	56495222	1000	-	.	MSTRG.12319	MSTRG.12319.2		4	j
4	StringTie	exon	56499156	56499269	1000	-	.	MSTRG.12319	MSTRG.12319.2		5	j
4	StringTie	exon	62495309	62495959	1000	-	.	MSTRG.12332	MSTRG.12332.1		1	o
4	StringTie	exon	62730985	62731087	1000	-	.	MSTRG.12332	MSTRG.12332.1		2	o
4	StringTie	exon	62815431	62815496	1000	-	.	MSTRG.12332	MSTRG.12332.1		3	o
4	StringTie	exon	63068133	63068210	1000	-	.	MSTRG.12332	MSTRG.12332.1		4	o
4	StringTie	exon	64891158	64892671	1000	-	.	MSTRG.12347	MSTRG.12347.1		1	u
4	StringTie	exon	64893126	64893612	1000	-	.	MSTRG.12347	MSTRG.12347.1		2	u
4	StringTie	exon	64891162	64892671	1000	-	.	MSTRG.12347	MSTRG.12347.2		1	u
4	StringTie	exon	64893126	64893208	1000	-	.	MSTRG.12347	MSTRG.12347.2		2	u
4	StringTie	exon	64893570	64893641	1000	-	.	MSTRG.12347	MSTRG.12347.2		3	u
10	StringTie	exon	81909331	81912041	1000	-	.	MSTRG.1235	MSTRG.1235.1		1	i
10	StringTie	exon	81912763	81915194	1000	-	.	MSTRG.1235	MSTRG.1235.1		2	i
4	StringTie	exon	68384910	68385661	1000	+	.	MSTRG.12354	MSTRG.12354.2		1	j
4	StringTie	exon	68390074	68392417	1000	+	.	MSTRG.12354	MSTRG.12354.2		2	j
10	StringTie	exon	82273166	82273918	1000	+	.	MSTRG.1240	MSTRG.1240.2		1	u
10	StringTie	exon	82278265	82278940	1000	+	.	MSTRG.1240	MSTRG.1240.2		2	u
4	StringTie	exon	74099062	74109232	1000	+	.	MSTRG.12400	MSTRG.12400.1		1	u
4	StringTie	exon	74109528	74128885	1000	+	.	MSTRG.12400	MSTRG.12400.1		2	u
4	StringTie	exon	87233062	87233617	1000	-	.	MSTRG.12436	MSTRG.12436.1		1	j
4	StringTie	exon	87234868	87234972	1000	-	.	MSTRG.12436	MSTRG.12436.1		2	j
4	StringTie	exon	87236005	87236055	1000	-	.	MSTRG.12436	MSTRG.12436.1		3	j
4	StringTie	exon	87253767	87254044	1000	-	.	MSTRG.12436	MSTRG.12436.1		4	j
4	StringTie	exon	87254569	87254738	1000	-	.	MSTRG.12436	MSTRG.12436.1		5	j
4	StringTie	exon	88760335	88760538	1000	+	.	MSTRG.12448	MSTRG.12448.1		1	x
4	StringTie	exon	88823475	88825163	1000	+	.	MSTRG.12448	MSTRG.12448.1		2	x
4	StringTie	exon	89058352	89061758	1000	+	.	MSTRG.12451	MSTRG.12451.1		1	j
4	StringTie	exon	89065956	89069142	1000	+	.	MSTRG.12451	MSTRG.12451.1		2	j
4	StringTie	exon	93165761	93165900	1000	+	.	MSTRG.12464	MSTRG.12464.1		1	o
4	StringTie	exon	93165980	93166232	1000	+	.	MSTRG.12464	MSTRG.12464.1		2	o
4	StringTie	exon	101517440	101517632	1000	+	.	MSTRG.12477	MSTRG.12477.1		1	j
4	StringTie	exon	101517735	101518019	1000	+	.	MSTRG.12477	MSTRG.12477.1		2	j
4	StringTie	exon	101519390	101519478	1000	+	.	MSTRG.12477	MSTRG.12477.1		3	j
4	StringTie	exon	101520100	101520160	1000	+	.	MSTRG.12477	MSTRG.12477.1		4	j
4	StringTie	exon	101524965	101525186	1000	+	.	MSTRG.12477	MSTRG.12477.1		5	j
4	StringTie	exon	106593666	106593854	1000	+	.	MSTRG.12490	MSTRG.12490.1		1	j
4	StringTie	exon	106612168	106612261	1000	+	.	MSTRG.12490	MSTRG.12490.1		2	j
4	StringTie	exon	106617153	106617348	1000	+	.	MSTRG.12490	MSTRG.12490.1		3	j
5	StringTie	exon	1053611	1054625	1000	-	.	MSTRG.12530	MSTRG.12530.5		1	j
5	StringTie	exon	1054887	1056169	1000	-	.	MSTRG.12530	MSTRG.12530.5		2	j
5	StringTie	exon	4815711	4816633	1000	-	.	MSTRG.12540	MSTRG.12540.2		1	j
5	StringTie	exon	4816725	4816802	1000	-	.	MSTRG.12540	MSTRG.12540.2		2	j
5	StringTie	exon	4819537	4821018	1000	-	.	MSTRG.12540	MSTRG.12540.2		3	j
5	StringTie	exon	4822097	4822180	1000	-	.	MSTRG.12540	MSTRG.12540.2		4	j
5	StringTie	exon	4822268	4822393	1000	-	.	MSTRG.12540	MSTRG.12540.2		5	j
5	StringTie	exon	4822576	4824459	1000	-	.	MSTRG.12540	MSTRG.12540.2		6	j
5	StringTie	exon	4827352	4827436	1000	-	.	MSTRG.12540	MSTRG.12540.2		7	j
5	StringTie	exon	4820067	4822180	1000	-	.	MSTRG.12540	MSTRG.12540.3		1	j
5	StringTie	exon	4822268	4822393	1000	-	.	MSTRG.12540	MSTRG.12540.3		2	j
5	StringTie	exon	4822576	4824459	1000	-	.	MSTRG.12540	MSTRG.12540.3		3	j
5	StringTie	exon	4827352	4827436	1000	-	.	MSTRG.12540	MSTRG.12540.3		4	j
5	StringTie	exon	5091634	5091953	1000	-	.	MSTRG.12545	MSTRG.12545.1		1	o
5	StringTie	exon	5179149	5181133	1000	-	.	MSTRG.12545	MSTRG.12545.1		2	o
5	StringTie	exon	5135679	5135909	1000	-	.	MSTRG.12547	MSTRG.12547.1		1	u
5	StringTie	exon	5137069	5141193	1000	-	.	MSTRG.12547	MSTRG.12547.1		2	u
5	StringTie	exon	5147433	5148628	1000	-	.	MSTRG.12548	MSTRG.12548.1		1	u
5	StringTie	exon	5149472	5150122	1000	-	.	MSTRG.12548	MSTRG.12548.1		2	u
5	StringTie	exon	5147442	5149198	1000	-	.	MSTRG.12548	MSTRG.12548.2		1	u
5	StringTie	exon	5149220	5149367	1000	-	.	MSTRG.12548	MSTRG.12548.2		2	u
5	StringTie	exon	12046206	12047918	1000	+	.	MSTRG.12582	MSTRG.12582.1		1	o
5	StringTie	exon	12086766	12089597	1000	+	.	MSTRG.12582	MSTRG.12582.1		2	o
5	StringTie	exon	25516464	25518367	1000	-	.	MSTRG.12624	MSTRG.12624.1		1	x
5	StringTie	exon	25518581	25519432	1000	-	.	MSTRG.12624	MSTRG.12624.1		2	x
5	StringTie	exon	25762172	25764353	1000	+	.	MSTRG.12633	MSTRG.12633.1		1	u
5	StringTie	exon	25764445	25765658	1000	+	.	MSTRG.12633	MSTRG.12633.1		2	u
5	StringTie	exon	25762182	25764353	1000	+	.	MSTRG.12633	MSTRG.12633.2		1	u
5	StringTie	exon	25764445	25764543	1000	+	.	MSTRG.12633	MSTRG.12633.2		2	u
5	StringTie	exon	25764954	25765670	1000	+	.	MSTRG.12633	MSTRG.12633.2		3	u
5	StringTie	exon	25770665	25771158	1000	+	.	MSTRG.12634	MSTRG.12634.1		1	x
5	StringTie	exon	25771586	25771825	1000	+	.	MSTRG.12634	MSTRG.12634.1		2	x
5	StringTie	exon	25773768	25773869	1000	+	.	MSTRG.12635	MSTRG.12635.1		1	u
5	StringTie	exon	25774436	25774563	1000	+	.	MSTRG.12635	MSTRG.12635.1		2	u
5	StringTie	exon	25774932	25775442	1000	+	.	MSTRG.12635	MSTRG.12635.1		3	u
5	StringTie	exon	25804155	25805029	1000	+	.	MSTRG.12637	MSTRG.12637.1		1	x
5	StringTie	exon	25806836	25807025	1000	+	.	MSTRG.12637	MSTRG.12637.1		2	x
5	StringTie	exon	25817623	25817795	1000	+	.	MSTRG.12637	MSTRG.12637.1		3	x
5	StringTie	exon	26554389	26554783	1000	+	.	MSTRG.12655	MSTRG.12655.1		1	u
5	StringTie	exon	26555023	26556997	1000	+	.	MSTRG.12655	MSTRG.12655.1		2	u
5	StringTie	exon	26617716	26625244	1000	-	.	MSTRG.12657	MSTRG.12657.1		1	x
5	StringTie	exon	26626287	26626442	1000	-	.	MSTRG.12657	MSTRG.12657.1		2	x
5	StringTie	exon	28364723	28365090	1000	+	.	MSTRG.12675	MSTRG.12675.1		1	u
5	StringTie	exon	28365277	28366208	1000	+	.	MSTRG.12675	MSTRG.12675.1		2	u
5	StringTie	exon	29890819	29893972	1000	-	.	MSTRG.12699	MSTRG.12699.1		1	x
5	StringTie	exon	29899347	29899549	1000	-	.	MSTRG.12699	MSTRG.12699.1		2	x
5	StringTie	exon	29900517	29904258	1000	-	.	MSTRG.12699	MSTRG.12699.1		3	x
5	StringTie	exon	29905816	29905954	1000	-	.	MSTRG.12699	MSTRG.12699.1		4	x
5	StringTie	exon	29916356	29916485	1000	-	.	MSTRG.12699	MSTRG.12699.1		5	x
5	StringTie	exon	29902900	29904258	1000	-	.	MSTRG.12699	MSTRG.12699.2		1	u
5	StringTie	exon	29915873	29916441	1000	-	.	MSTRG.12699	MSTRG.12699.2		2	u
1	StringTie	exon	51688557	51688934	1000	+	.	MSTRG.127	MSTRG.127.1		1	i
1	StringTie	exon	51692902	51694624	1000	+	.	MSTRG.127	MSTRG.127.1		2	i
10	StringTie	exon	86921116	86923555	1000	+	.	MSTRG.1273	MSTRG.1273.2		1	u
10	StringTie	exon	86923595	86924024	1000	+	.	MSTRG.1273	MSTRG.1273.2		2	u
5	StringTie	exon	34055805	34056661	1000	+	.	MSTRG.12740	MSTRG.12740.1		1	u
5	StringTie	exon	34064483	34064721	1000	+	.	MSTRG.12740	MSTRG.12740.1		2	u
5	StringTie	exon	37575004	37575227	1000	+	.	MSTRG.12747	MSTRG.12747.3		1	j
5	StringTie	exon	37579934	37593148	1000	+	.	MSTRG.12747	MSTRG.12747.3		2	j
5	StringTie	exon	37593238	37622303	1000	+	.	MSTRG.12747	MSTRG.12747.3		3	j
5	StringTie	exon	44545175	44545847	1000	-	.	MSTRG.12779	MSTRG.12779.1		1	u
5	StringTie	exon	44551889	44558724	1000	-	.	MSTRG.12779	MSTRG.12779.1		2	u
5	StringTie	exon	44558880	44564177	1000	-	.	MSTRG.12780	MSTRG.12780.1		1	u
5	StringTie	exon	44564223	44574414	1000	-	.	MSTRG.12780	MSTRG.12780.1		2	u
10	StringTie	exon	87915645	87915734	1000	+	.	MSTRG.1283	MSTRG.1283.1		1	j
10	StringTie	exon	87916976	87917021	1000	+	.	MSTRG.1283	MSTRG.1283.1		2	j
10	StringTie	exon	87917835	87917968	1000	+	.	MSTRG.1283	MSTRG.1283.1		3	j
10	StringTie	exon	87921472	87926835	1000	+	.	MSTRG.1283	MSTRG.1283.1		4	j
10	StringTie	exon	87915645	87915734	1000	+	.	MSTRG.1283	MSTRG.1283.3		1	j
10	StringTie	exon	87916976	87917021	1000	+	.	MSTRG.1283	MSTRG.1283.3		2	j
10	StringTie	exon	87917832	87918737	1000	+	.	MSTRG.1283	MSTRG.1283.3		3	j
5	StringTie	exon	55282335	55284694	1000	+	.	MSTRG.12833	MSTRG.12833.2		1	o
5	StringTie	exon	55285414	55288915	1000	+	.	MSTRG.12833	MSTRG.12833.2		2	o
5	StringTie	exon	55644092	55648623	1000	-	.	MSTRG.12844	MSTRG.12844.1		1	u
5	StringTie	exon	55650905	55651020	1000	-	.	MSTRG.12844	MSTRG.12844.1		2	u
5	StringTie	exon	55653151	55653440	1000	-	.	MSTRG.12844	MSTRG.12844.1		3	u
5	StringTie	exon	56580157	56580571	1000	-	.	MSTRG.12876	MSTRG.12876.1		1	u
5	StringTie	exon	56580827	56580849	1000	-	.	MSTRG.12876	MSTRG.12876.1		2	u
5	StringTie	exon	56581533	56581723	1000	-	.	MSTRG.12876	MSTRG.12876.1		3	u
5	StringTie	exon	67513011	67513394	1000	+	.	MSTRG.12979	MSTRG.12979.1		1	u
5	StringTie	exon	67530343	67530367	1000	+	.	MSTRG.12979	MSTRG.12979.1		2	u
5	StringTie	exon	67550338	67550373	1000	+	.	MSTRG.12979	MSTRG.12979.1		3	u
5	StringTie	exon	67551183	67551262	1000	+	.	MSTRG.12979	MSTRG.12979.1		4	u
5	StringTie	exon	67552254	67552287	1000	+	.	MSTRG.12979	MSTRG.12979.1		5	u
5	StringTie	exon	67557560	67558418	1000	+	.	MSTRG.12979	MSTRG.12979.1		6	u
5	StringTie	exon	68920846	68921055	1000	+	.	MSTRG.12986	MSTRG.12986.1		1	j
5	StringTie	exon	68933379	68933445	1000	+	.	MSTRG.12986	MSTRG.12986.1		2	j
5	StringTie	exon	68936622	68945553	1000	+	.	MSTRG.12986	MSTRG.12986.1		3	j
5	StringTie	exon	69795235	69798264	1000	+	.	MSTRG.12992	MSTRG.12992.2		1	j
5	StringTie	exon	69798591	69798628	1000	+	.	MSTRG.12992	MSTRG.12992.2		2	j
5	StringTie	exon	69800148	69802068	1000	+	.	MSTRG.12992	MSTRG.12992.2		3	j
5	StringTie	exon	72720531	72724491	1000	-	.	MSTRG.13003	MSTRG.13003.1		1	o
5	StringTie	exon	72738253	72741089	1000	-	.	MSTRG.13003	MSTRG.13003.1		2	o
5	StringTie	exon	72746062	72756676	1000	-	.	MSTRG.13004	MSTRG.13004.1		1	i
5	StringTie	exon	72771548	72773847	1000	-	.	MSTRG.13004	MSTRG.13004.1		2	i
5	StringTie	exon	72830045	72834182	1000	-	.	MSTRG.13005	MSTRG.13005.1		1	i
5	StringTie	exon	72864248	72867084	1000	-	.	MSTRG.13005	MSTRG.13005.1		2	i
5	StringTie	exon	83413272	83413493	1000	-	.	MSTRG.13067	MSTRG.13067.1		1	j
5	StringTie	exon	83413571	83413658	1000	-	.	MSTRG.13067	MSTRG.13067.1		2	j
5	StringTie	exon	83419249	83419405	1000	-	.	MSTRG.13067	MSTRG.13067.1		3	j
5	StringTie	exon	83419568	83419653	1000	-	.	MSTRG.13067	MSTRG.13067.1		4	j
5	StringTie	exon	87250635	87254786	1000	-	.	MSTRG.13076	MSTRG.13076.1		1	j
5	StringTie	exon	87256915	87256996	1000	-	.	MSTRG.13076	MSTRG.13076.1		2	j
5	StringTie	exon	87257767	87257945	1000	-	.	MSTRG.13076	MSTRG.13076.1		3	j
5	StringTie	exon	87259538	87259629	1000	-	.	MSTRG.13076	MSTRG.13076.1		4	j
5	StringTie	exon	87266806	87266968	1000	-	.	MSTRG.13076	MSTRG.13076.1		5	j
5	StringTie	exon	88082037	88083080	1000	+	.	MSTRG.13083	MSTRG.13083.2		1	x
5	StringTie	exon	88083297	88085674	1000	+	.	MSTRG.13083	MSTRG.13083.2		2	x
5	StringTie	exon	102598501	102598531	1000	+	.	MSTRG.13146	MSTRG.13146.1		1	u
5	StringTie	exon	102598707	102598768	1000	+	.	MSTRG.13146	MSTRG.13146.1		2	u
5	StringTie	exon	102598894	102598972	1000	+	.	MSTRG.13146	MSTRG.13146.1		3	u
5	StringTie	exon	102599152	102599223	1000	+	.	MSTRG.13146	MSTRG.13146.1		4	u
5	StringTie	exon	102602356	102602435	1000	+	.	MSTRG.13146	MSTRG.13146.1		5	u
5	StringTie	exon	102821659	102821975	1000	+	.	MSTRG.13157	MSTRG.13157.1		1	j
5	StringTie	exon	102822438	102822548	1000	+	.	MSTRG.13157	MSTRG.13157.1		2	j
5	StringTie	exon	102822967	102826803	1000	+	.	MSTRG.13157	MSTRG.13157.1		3	j
5	StringTie	exon	105033345	105034969	1000	+	.	MSTRG.13176	MSTRG.13176.1		1	i
5	StringTie	exon	105044287	105044515	1000	+	.	MSTRG.13176	MSTRG.13176.1		2	i
5	StringTie	exon	105068584	105070448	1000	+	.	MSTRG.13177	MSTRG.13177.1		1	u
5	StringTie	exon	105070545	105071677	1000	+	.	MSTRG.13177	MSTRG.13177.1		2	u
5	StringTie	exon	105072516	105072676	1000	+	.	MSTRG.13177	MSTRG.13177.1		3	u
5	StringTie	exon	105093775	105094387	1000	+	.	MSTRG.13177	MSTRG.13177.1		4	u
5	StringTie	exon	105100063	105100602	1000	+	.	MSTRG.13177	MSTRG.13177.1		5	u
5	StringTie	exon	105069751	105070448	1000	+	.	MSTRG.13177	MSTRG.13177.2		1	u
5	StringTie	exon	105070545	105071677	1000	+	.	MSTRG.13177	MSTRG.13177.2		2	u
5	StringTie	exon	105072516	105072676	1000	+	.	MSTRG.13177	MSTRG.13177.2		3	u
5	StringTie	exon	105093775	105093914	1000	+	.	MSTRG.13177	MSTRG.13177.2		4	u
5	StringTie	exon	105100063	105100840	1000	+	.	MSTRG.13177	MSTRG.13177.2		5	u
5	StringTie	exon	106112072	106112370	1000	+	.	MSTRG.13190	MSTRG.13190.1		1	x
5	StringTie	exon	106116739	106117036	1000	+	.	MSTRG.13190	MSTRG.13190.1		2	x
5	StringTie	exon	108402753	108403735	1000	-	.	MSTRG.13223	MSTRG.13223.1		1	u
5	StringTie	exon	108405254	108405393	1000	-	.	MSTRG.13223	MSTRG.13223.1		2	u
5	StringTie	exon	108454249	108454319	1000	+	.	MSTRG.13228	MSTRG.13228.4		1	j
5	StringTie	exon	108454811	108458028	1000	+	.	MSTRG.13228	MSTRG.13228.4		2	j
10	StringTie	exon	91482032	91482075	1000	+	.	MSTRG.1324	MSTRG.1324.1		1	o
10	StringTie	exon	91543100	91543321	1000	+	.	MSTRG.1324	MSTRG.1324.1		2	o
5	StringTie	exon	109239304	109239420	1000	+	.	MSTRG.13247	MSTRG.13247.1		1	j
5	StringTie	exon	109239648	109240332	1000	+	.	MSTRG.13247	MSTRG.13247.1		2	j
5	StringTie	exon	109240567	109241288	1000	+	.	MSTRG.13247	MSTRG.13247.1		3	j
5	StringTie	exon	111570312	111571250	1000	+	.	MSTRG.13288	MSTRG.13288.1		1	j
5	StringTie	exon	111580978	111581276	1000	+	.	MSTRG.13288	MSTRG.13288.1		2	j
5	StringTie	exon	111582579	111582701	1000	+	.	MSTRG.13288	MSTRG.13288.1		3	j
5	StringTie	exon	111583461	111586744	1000	+	.	MSTRG.13288	MSTRG.13288.1		4	j
5	StringTie	exon	112003778	112003892	1000	+	.	MSTRG.13301	MSTRG.13301.2		1	j
5	StringTie	exon	112005422	112005559	1000	+	.	MSTRG.13301	MSTRG.13301.2		2	j
5	StringTie	exon	112008209	112008340	1000	-	.	MSTRG.13302	MSTRG.13302.2		1	j
5	StringTie	exon	112009042	112017962	1000	-	.	MSTRG.13302	MSTRG.13302.2		2	j
5	StringTie	exon	115344748	115345227	1000	-	.	MSTRG.13336	MSTRG.13336.1		1	u
5	StringTie	exon	115345379	115345432	1000	-	.	MSTRG.13336	MSTRG.13336.1		2	u
5	StringTie	exon	115414281	115414760	1000	-	.	MSTRG.13340	MSTRG.13340.1		1	j
5	StringTie	exon	115447553	115455503	1000	-	.	MSTRG.13340	MSTRG.13340.1		2	j
5	StringTie	exon	115457471	115457582	1000	-	.	MSTRG.13340	MSTRG.13340.1		3	j
5	StringTie	exon	115458464	115458576	1000	-	.	MSTRG.13340	MSTRG.13340.1		4	j
5	StringTie	exon	115463708	115463791	1000	-	.	MSTRG.13340	MSTRG.13340.1		5	j
5	StringTie	exon	115454661	115455503	1000	-	.	MSTRG.13340	MSTRG.13340.2		1	j
5	StringTie	exon	115457471	115457582	1000	-	.	MSTRG.13340	MSTRG.13340.2		2	j
5	StringTie	exon	115458464	115458576	1000	-	.	MSTRG.13340	MSTRG.13340.2		3	j
5	StringTie	exon	115463260	115463767	1000	-	.	MSTRG.13340	MSTRG.13340.2		4	j
5	StringTie	exon	115793622	115793732	1000	+	.	MSTRG.13347	MSTRG.13347.1		1	u
5	StringTie	exon	115826633	115826899	1000	+	.	MSTRG.13347	MSTRG.13347.1		2	u
5	StringTie	exon	115852070	115858508	1000	-	.	MSTRG.13349	MSTRG.13349.1		1	u
5	StringTie	exon	115859165	115859437	1000	-	.	MSTRG.13349	MSTRG.13349.1		2	u
5	StringTie	exon	115853037	115858508	1000	-	.	MSTRG.13349	MSTRG.13349.2		1	u
5	StringTie	exon	115859240	115859437	1000	-	.	MSTRG.13349	MSTRG.13349.2		2	u
5	StringTie	exon	117223741	117223958	1000	+	.	MSTRG.13352	MSTRG.13352.1		1	j
5	StringTie	exon	117334978	117335127	1000	+	.	MSTRG.13352	MSTRG.13352.1		2	j
5	StringTie	exon	117376973	117377100	1000	+	.	MSTRG.13352	MSTRG.13352.1		3	j
5	StringTie	exon	117401555	117403613	1000	+	.	MSTRG.13352	MSTRG.13352.1		4	j
10	StringTie	exon	93002933	93003474	1000	-	.	MSTRG.1336	MSTRG.1336.1		1	i
10	StringTie	exon	93003495	93004010	1000	-	.	MSTRG.1336	MSTRG.1336.1		2	i
5	StringTie	exon	118682525	118683710	1000	-	.	MSTRG.13370	MSTRG.13370.3		1	j
5	StringTie	exon	118684942	118685108	1000	-	.	MSTRG.13370	MSTRG.13370.3		2	j
5	StringTie	exon	118851491	118851576	1000	+	.	MSTRG.13383	MSTRG.13383.1		1	u
5	StringTie	exon	118871078	118871615	1000	+	.	MSTRG.13383	MSTRG.13383.1		2	u
6	StringTie	exon	2394237	2395702	1000	+	.	MSTRG.13388	MSTRG.13388.3		1	x
6	StringTie	exon	2399934	2399993	1000	+	.	MSTRG.13388	MSTRG.13388.3		2	x
6	StringTie	exon	2407192	2408099	1000	+	.	MSTRG.13388	MSTRG.13388.3		3	x
6	StringTie	exon	2414001	2416743	1000	+	.	MSTRG.13388	MSTRG.13388.3		4	x
1	StringTie	exon	53201687	53203200	1000	+	.	MSTRG.134	MSTRG.134.1		1	u
1	StringTie	exon	53215108	53215348	1000	+	.	MSTRG.134	MSTRG.134.1		2	u
6	StringTie	exon	16323318	16324226	1000	+	.	MSTRG.13440	MSTRG.13440.1		1	u
6	StringTie	exon	16325302	16325371	1000	+	.	MSTRG.13440	MSTRG.13440.1		2	u
6	StringTie	exon	16585930	16585976	1000	+	.	MSTRG.13440	MSTRG.13440.1		3	u
6	StringTie	exon	22255049	22255279	1000	+	.	MSTRG.13473	MSTRG.13473.1		1	u
6	StringTie	exon	22267299	22277619	1000	+	.	MSTRG.13473	MSTRG.13473.1		2	u
6	StringTie	exon	22291376	22292544	1000	+	.	MSTRG.13476	MSTRG.13476.1		1	j
6	StringTie	exon	22293486	22293640	1000	+	.	MSTRG.13476	MSTRG.13476.1		2	j
6	StringTie	exon	22307414	22307477	1000	+	.	MSTRG.13476	MSTRG.13476.1		3	j
6	StringTie	exon	22307566	22307597	1000	+	.	MSTRG.13476	MSTRG.13476.1		4	j
6	StringTie	exon	22313324	22313401	1000	+	.	MSTRG.13476	MSTRG.13476.1		5	j
6	StringTie	exon	22314309	22314414	1000	+	.	MSTRG.13476	MSTRG.13476.1		6	j
6	StringTie	exon	22316683	22316776	1000	+	.	MSTRG.13476	MSTRG.13476.1		7	j
6	StringTie	exon	22318753	22324382	1000	+	.	MSTRG.13476	MSTRG.13476.1		8	j
6	StringTie	exon	22291376	22292710	1000	+	.	MSTRG.13476	MSTRG.13476.2		1	j
6	StringTie	exon	22293486	22293640	1000	+	.	MSTRG.13476	MSTRG.13476.2		2	j
6	StringTie	exon	22307414	22307477	1000	+	.	MSTRG.13476	MSTRG.13476.2		3	j
6	StringTie	exon	22307566	22307597	1000	+	.	MSTRG.13476	MSTRG.13476.2		4	j
6	StringTie	exon	22313324	22313401	1000	+	.	MSTRG.13476	MSTRG.13476.2		5	j
6	StringTie	exon	22314309	22314414	1000	+	.	MSTRG.13476	MSTRG.13476.2		6	j
6	StringTie	exon	22316683	22316776	1000	+	.	MSTRG.13476	MSTRG.13476.2		7	j
6	StringTie	exon	22318753	22324382	1000	+	.	MSTRG.13476	MSTRG.13476.2		8	j
6	StringTie	exon	23699812	23702895	1000	-	.	MSTRG.13480	MSTRG.13480.1		1	u
6	StringTie	exon	23703241	23703578	1000	-	.	MSTRG.13480	MSTRG.13480.1		2	u
6	StringTie	exon	32224147	32224863	1000	-	.	MSTRG.13513	MSTRG.13513.1		1	o
6	StringTie	exon	32584182	32584337	1000	-	.	MSTRG.13513	MSTRG.13513.1		2	o
6	StringTie	exon	32929713	32930194	1000	-	.	MSTRG.13513	MSTRG.13513.1		3	o
6	StringTie	exon	32778526	32781533	1000	-	.	MSTRG.13513	MSTRG.13513.3		1	u
6	StringTie	exon	32785145	32785229	1000	-	.	MSTRG.13513	MSTRG.13513.3		2	u
6	StringTie	exon	32929713	32930100	1000	-	.	MSTRG.13513	MSTRG.13513.3		3	u
6	StringTie	exon	32877219	32892905	1000	-	.	MSTRG.13513	MSTRG.13513.4		1	u
6	StringTie	exon	32894202	32894766	1000	-	.	MSTRG.13513	MSTRG.13513.4		2	u
6	StringTie	exon	32891754	32892904	1000	-	.	MSTRG.13513	MSTRG.13513.5		1	u
6	StringTie	exon	32894207	32894456	1000	-	.	MSTRG.13513	MSTRG.13513.5		2	u
6	StringTie	exon	32898438	32903858	1000	-	.	MSTRG.13513	MSTRG.13513.5		3	u
6	StringTie	exon	32903893	32920469	1000	-	.	MSTRG.13513	MSTRG.13513.5		4	u
6	StringTie	exon	32920655	32930112	1000	-	.	MSTRG.13513	MSTRG.13513.5		5	u
6	StringTie	exon	32293859	32309560	1000	-	.	MSTRG.13514	MSTRG.13514.1		1	u
6	StringTie	exon	32314858	32315319	1000	-	.	MSTRG.13514	MSTRG.13514.1		2	u
6	StringTie	exon	32366675	32367360	1000	-	.	MSTRG.13516	MSTRG.13516.1		1	u
6	StringTie	exon	32373457	32374131	1000	-	.	MSTRG.13516	MSTRG.13516.1		2	u
6	StringTie	exon	32436640	32437924	1000	-	.	MSTRG.13518	MSTRG.13518.1		1	u
6	StringTie	exon	32451349	32452717	1000	-	.	MSTRG.13518	MSTRG.13518.1		2	u
6	StringTie	exon	32528750	32531890	1000	-	.	MSTRG.13519	MSTRG.13519.1		1	u
6	StringTie	exon	32533183	32533612	1000	-	.	MSTRG.13519	MSTRG.13519.1		2	u
6	StringTie	exon	32541704	32542752	1000	-	.	MSTRG.13520	MSTRG.13520.1		1	u
6	StringTie	exon	32549511	32550175	1000	-	.	MSTRG.13520	MSTRG.13520.1		2	u
6	StringTie	exon	32541709	32542761	1000	-	.	MSTRG.13520	MSTRG.13520.2		1	u
6	StringTie	exon	32549496	32553041	1000	-	.	MSTRG.13520	MSTRG.13520.2		2	u
6	StringTie	exon	32554963	32566593	1000	-	.	MSTRG.13521	MSTRG.13521.1		1	u
6	StringTie	exon	32566625	32572848	1000	-	.	MSTRG.13521	MSTRG.13521.1		2	u
6	StringTie	exon	32574678	32577148	1000	-	.	MSTRG.13521	MSTRG.13521.1		3	u
6	StringTie	exon	32562791	32575316	1000	-	.	MSTRG.13521	MSTRG.13521.2		1	o
6	StringTie	exon	32606166	32607349	1000	-	.	MSTRG.13521	MSTRG.13521.2		2	o
6	StringTie	exon	32756917	32757871	1000	-	.	MSTRG.13523	MSTRG.13523.1		1	u
6	StringTie	exon	32767385	32772473	1000	-	.	MSTRG.13523	MSTRG.13523.1		2	u
6	StringTie	exon	45329755	45332239	1000	+	.	MSTRG.13570	MSTRG.13570.3		1	j
6	StringTie	exon	45332496	45332571	1000	+	.	MSTRG.13570	MSTRG.13570.3		2	j
6	StringTie	exon	45335337	45335388	1000	+	.	MSTRG.13570	MSTRG.13570.3		3	j
6	StringTie	exon	45341191	45343021	1000	+	.	MSTRG.13570	MSTRG.13570.3		4	j
6	StringTie	exon	45821206	45821314	1000	+	.	MSTRG.13578	MSTRG.13578.1		1	j
6	StringTie	exon	45828752	45828940	1000	+	.	MSTRG.13578	MSTRG.13578.1		2	j
6	StringTie	exon	45832235	45832291	1000	+	.	MSTRG.13578	MSTRG.13578.1		3	j
6	StringTie	exon	45833044	45833680	1000	+	.	MSTRG.13578	MSTRG.13578.1		4	j
6	StringTie	exon	45821206	45821441	1000	+	.	MSTRG.13578	MSTRG.13578.2		1	j
6	StringTie	exon	45832235	45832291	1000	+	.	MSTRG.13578	MSTRG.13578.2		2	j
6	StringTie	exon	45833044	45835260	1000	+	.	MSTRG.13578	MSTRG.13578.2		3	j
10	StringTie	exon	97453622	97454162	1000	-	.	MSTRG.1359	MSTRG.1359.2		1	u
10	StringTie	exon	97460450	97460827	1000	-	.	MSTRG.1359	MSTRG.1359.2		2	u
1	StringTie	exon	54161330	54161350	1000	-	.	MSTRG.136	MSTRG.136.1		1	o
1	StringTie	exon	54187054	54187501	1000	-	.	MSTRG.136	MSTRG.136.1		2	o
6	StringTie	exon	59216152	59223240	1000	-	.	MSTRG.13608	MSTRG.13608.1		1	j
6	StringTie	exon	59225322	59225464	1000	-	.	MSTRG.13608	MSTRG.13608.1		2	j
6	StringTie	exon	59231984	59232032	1000	-	.	MSTRG.13608	MSTRG.13608.1		3	j
6	StringTie	exon	59253812	59253921	1000	-	.	MSTRG.13608	MSTRG.13608.1		4	j
6	StringTie	exon	59282207	59282356	1000	-	.	MSTRG.13608	MSTRG.13608.1		5	j
10	StringTie	exon	99032945	99034220	1000	-	.	MSTRG.1361	MSTRG.1361.1		1	j
10	StringTie	exon	99040614	99046150	1000	-	.	MSTRG.1361	MSTRG.1361.1		2	j
10	StringTie	exon	99051286	99051363	1000	-	.	MSTRG.1361	MSTRG.1361.1		3	j
10	StringTie	exon	99075325	99075393	1000	-	.	MSTRG.1361	MSTRG.1361.1		4	j
10	StringTie	exon	99076684	99076725	1000	-	.	MSTRG.1361	MSTRG.1361.1		5	j
10	StringTie	exon	99077095	99077188	1000	-	.	MSTRG.1361	MSTRG.1361.1		6	j
10	StringTie	exon	99033213	99034220	1000	-	.	MSTRG.1361	MSTRG.1361.2		1	j
10	StringTie	exon	99040614	99046150	1000	-	.	MSTRG.1361	MSTRG.1361.2		2	j
10	StringTie	exon	99051286	99051363	1000	-	.	MSTRG.1361	MSTRG.1361.2		3	j
10	StringTie	exon	99075325	99075393	1000	-	.	MSTRG.1361	MSTRG.1361.2		4	j
10	StringTie	exon	99076684	99077188	1000	-	.	MSTRG.1361	MSTRG.1361.2		5	j
10	StringTie	exon	99039810	99046150	1000	-	.	MSTRG.1361	MSTRG.1361.3		1	j
10	StringTie	exon	99051286	99051363	1000	-	.	MSTRG.1361	MSTRG.1361.3		2	j
10	StringTie	exon	99075325	99075393	1000	-	.	MSTRG.1361	MSTRG.1361.3		3	j
10	StringTie	exon	99076684	99076725	1000	-	.	MSTRG.1361	MSTRG.1361.3		4	j
10	StringTie	exon	99076920	99077188	1000	-	.	MSTRG.1361	MSTRG.1361.3		5	j
6	StringTie	exon	59347153	59347380	1000	-	.	MSTRG.13610	MSTRG.13610.1		1	u
6	StringTie	exon	59348249	59348442	1000	-	.	MSTRG.13610	MSTRG.13610.1		2	u
6	StringTie	exon	59363408	59363809	1000	-	.	MSTRG.13610	MSTRG.13610.1		3	u
10	StringTie	exon	99476798	99477326	1000	+	.	MSTRG.1362	MSTRG.1362.1		1	u
10	StringTie	exon	99477764	99477839	1000	+	.	MSTRG.1362	MSTRG.1362.1		2	u
10	StringTie	exon	99478222	99478376	1000	+	.	MSTRG.1362	MSTRG.1362.1		3	u
10	StringTie	exon	99729939	99732693	1000	-	.	MSTRG.1364	MSTRG.1364.1		1	i
10	StringTie	exon	99750990	99754184	1000	-	.	MSTRG.1364	MSTRG.1364.1		2	i
10	StringTie	exon	99759037	99759275	1000	-	.	MSTRG.1364	MSTRG.1364.1		3	i
6	StringTie	exon	68924893	68924985	1000	+	.	MSTRG.13651	MSTRG.13651.1		1	u
6	StringTie	exon	68925265	68925403	1000	+	.	MSTRG.13651	MSTRG.13651.1		2	u
6	StringTie	exon	68932494	68932868	1000	+	.	MSTRG.13651	MSTRG.13651.1		3	u
6	StringTie	exon	68933561	68936194	1000	+	.	MSTRG.13651	MSTRG.13651.1		4	u
6	StringTie	exon	68924917	68924985	1000	+	.	MSTRG.13651	MSTRG.13651.2		1	u
6	StringTie	exon	68925265	68925403	1000	+	.	MSTRG.13651	MSTRG.13651.2		2	u
6	StringTie	exon	68925842	68925904	1000	+	.	MSTRG.13651	MSTRG.13651.2		3	u
6	StringTie	exon	68930914	68932868	1000	+	.	MSTRG.13651	MSTRG.13651.2		4	u
6	StringTie	exon	68933561	68936194	1000	+	.	MSTRG.13651	MSTRG.13651.2		5	u
10	StringTie	exon	100124059	100124305	1000	+	.	MSTRG.1367	MSTRG.1367.1		1	j
10	StringTie	exon	100127017	100127088	1000	+	.	MSTRG.1367	MSTRG.1367.1		2	j
10	StringTie	exon	100127179	100127290	1000	+	.	MSTRG.1367	MSTRG.1367.1		3	j
10	StringTie	exon	100132248	100132741	1000	+	.	MSTRG.1367	MSTRG.1367.1		4	j
6	StringTie	exon	72844532	72844834	1000	-	.	MSTRG.13676	MSTRG.13676.1		1	i
6	StringTie	exon	72849408	72849557	1000	-	.	MSTRG.13676	MSTRG.13676.1		2	i
6	StringTie	exon	72855955	72856064	1000	-	.	MSTRG.13676	MSTRG.13676.1		3	i
6	StringTie	exon	72867533	72867576	1000	-	.	MSTRG.13676	MSTRG.13676.1		4	i
6	StringTie	exon	72868959	72869093	1000	-	.	MSTRG.13676	MSTRG.13676.1		5	i
6	StringTie	exon	72844532	72844834	1000	-	.	MSTRG.13676	MSTRG.13676.2		1	i
6	StringTie	exon	72855955	72856064	1000	-	.	MSTRG.13676	MSTRG.13676.2		2	i
6	StringTie	exon	72867533	72867576	1000	-	.	MSTRG.13676	MSTRG.13676.2		3	i
6	StringTie	exon	72868959	72869093	1000	-	.	MSTRG.13676	MSTRG.13676.2		4	i
6	StringTie	exon	88881195	88881330	1000	+	.	MSTRG.13705	MSTRG.13705.1		1	u
6	StringTie	exon	88883168	88886994	1000	+	.	MSTRG.13705	MSTRG.13705.1		2	u
6	StringTie	exon	95682679	95683678	1000	+	.	MSTRG.13751	MSTRG.13751.1		1	u
6	StringTie	exon	95683876	95683934	1000	+	.	MSTRG.13751	MSTRG.13751.1		2	u
6	StringTie	exon	102483143	102485295	1000	+	.	MSTRG.13782	MSTRG.13782.6		1	j
6	StringTie	exon	102486021	102488798	1000	+	.	MSTRG.13782	MSTRG.13782.6		2	j
6	StringTie	exon	102491144	102497346	1000	+	.	MSTRG.13782	MSTRG.13782.6		3	j
6	StringTie	exon	102498644	102498714	1000	+	.	MSTRG.13782	MSTRG.13782.6		4	j
6	StringTie	exon	102499446	102499859	1000	+	.	MSTRG.13782	MSTRG.13782.6		5	j
11	StringTie	exon	717943	718719	1000	+	.	MSTRG.1379	MSTRG.1379.1		1	u
11	StringTie	exon	808614	808675	1000	+	.	MSTRG.1379	MSTRG.1379.1		2	u
11	StringTie	exon	848233	848340	1000	+	.	MSTRG.1379	MSTRG.1379.1		3	u
11	StringTie	exon	857009	859092	1000	+	.	MSTRG.1379	MSTRG.1379.1		4	u
11	StringTie	exon	717943	718719	1000	+	.	MSTRG.1379	MSTRG.1379.2		1	u
11	StringTie	exon	808614	808675	1000	+	.	MSTRG.1379	MSTRG.1379.2		2	u
11	StringTie	exon	848233	848340	1000	+	.	MSTRG.1379	MSTRG.1379.2		3	u
11	StringTie	exon	864899	866829	1000	+	.	MSTRG.1379	MSTRG.1379.2		4	u
11	StringTie	exon	717943	718719	1000	+	.	MSTRG.1379	MSTRG.1379.3		1	u
11	StringTie	exon	808614	808675	1000	+	.	MSTRG.1379	MSTRG.1379.3		2	u
11	StringTie	exon	814490	818444	1000	+	.	MSTRG.1379	MSTRG.1379.3		3	u
11	StringTie	exon	717943	718719	1000	+	.	MSTRG.1379	MSTRG.1379.6		1	u
11	StringTie	exon	781312	781668	1000	+	.	MSTRG.1379	MSTRG.1379.6		2	u
11	StringTie	exon	781728	793154	1000	+	.	MSTRG.1379	MSTRG.1379.6		3	u
11	StringTie	exon	875470	875844	1000	+	.	MSTRG.1379	MSTRG.1379.7		1	u
11	StringTie	exon	883672	886395	1000	+	.	MSTRG.1379	MSTRG.1379.7		2	u
11	StringTie	exon	750860	753589	1000	+	.	MSTRG.1380	MSTRG.1380.1		1	u
11	StringTie	exon	756039	760054	1000	+	.	MSTRG.1380	MSTRG.1380.1		2	u
6	StringTie	exon	111135444	111135664	1000	+	.	MSTRG.13808	MSTRG.13808.2		1	u
6	StringTie	exon	111137005	111137112	1000	+	.	MSTRG.13808	MSTRG.13808.2		2	u
6	StringTie	exon	111140809	111141032	1000	+	.	MSTRG.13808	MSTRG.13808.2		3	u
6	StringTie	exon	113743653	113744368	1000	-	.	MSTRG.13822	MSTRG.13822.1		1	u
6	StringTie	exon	113754357	113756080	1000	-	.	MSTRG.13822	MSTRG.13822.1		2	u
6	StringTie	exon	115821627	115822052	1000	+	.	MSTRG.13847	MSTRG.13847.1		1	j
6	StringTie	exon	115824692	115824854	1000	+	.	MSTRG.13847	MSTRG.13847.1		2	j
6	StringTie	exon	115825023	115825165	1000	+	.	MSTRG.13847	MSTRG.13847.1		3	j
6	StringTie	exon	116189101	116190386	1000	+	.	MSTRG.13858	MSTRG.13858.1		1	u
6	StringTie	exon	116193395	116195788	1000	+	.	MSTRG.13858	MSTRG.13858.1		2	u
6	StringTie	exon	116744552	116756361	1000	+	.	MSTRG.13869	MSTRG.13869.1		1	x
6	StringTie	exon	116756414	116761374	1000	+	.	MSTRG.13869	MSTRG.13869.1		2	x
6	StringTie	exon	116761621	116763514	1000	+	.	MSTRG.13871	MSTRG.13871.4		1	j
6	StringTie	exon	116775423	116775518	1000	+	.	MSTRG.13871	MSTRG.13871.4		2	j
6	StringTie	exon	116776006	116776695	1000	+	.	MSTRG.13871	MSTRG.13871.4		3	j
7	StringTie	exon	10302400	10302515	1000	+	.	MSTRG.13904	MSTRG.13904.2		1	u
7	StringTie	exon	10328660	10328821	1000	+	.	MSTRG.13904	MSTRG.13904.2		2	u
7	StringTie	exon	10394720	10394789	1000	+	.	MSTRG.13904	MSTRG.13904.2		3	u
7	StringTie	exon	10413724	10413818	1000	+	.	MSTRG.13904	MSTRG.13904.2		4	u
7	StringTie	exon	10417557	10418004	1000	+	.	MSTRG.13904	MSTRG.13904.2		5	u
7	StringTie	exon	17504499	17504596	1000	+	.	MSTRG.13935	MSTRG.13935.1		1	u
7	StringTie	exon	17505107	17505341	1000	+	.	MSTRG.13935	MSTRG.13935.1		2	u
7	StringTie	exon	17534075	17534176	1000	+	.	MSTRG.13935	MSTRG.13935.1		3	u
7	StringTie	exon	17535369	17535464	1000	+	.	MSTRG.13935	MSTRG.13935.1		4	u
7	StringTie	exon	17626736	17626812	1000	+	.	MSTRG.13935	MSTRG.13935.1		5	u
7	StringTie	exon	17665070	17666795	1000	+	.	MSTRG.13935	MSTRG.13935.1		6	u
7	StringTie	exon	22782962	22787516	1000	+	.	MSTRG.13946	MSTRG.13946.3		1	j
7	StringTie	exon	22788693	22789799	1000	+	.	MSTRG.13946	MSTRG.13946.3		2	j
7	StringTie	exon	27646394	27646532	1000	+	.	MSTRG.13965	MSTRG.13965.1		1	j
7	StringTie	exon	27676108	27676217	1000	+	.	MSTRG.13965	MSTRG.13965.1		2	j
7	StringTie	exon	27680833	27680867	1000	+	.	MSTRG.13965	MSTRG.13965.1		3	j
7	StringTie	exon	27686978	27695365	1000	+	.	MSTRG.13965	MSTRG.13965.1		4	j
7	StringTie	exon	48262296	48263943	1000	-	.	MSTRG.14051	MSTRG.14051.1		1	o
7	StringTie	exon	48282090	48282343	1000	-	.	MSTRG.14051	MSTRG.14051.1		2	o
7	StringTie	exon	49602246	49610658	1000	-	.	MSTRG.14074	MSTRG.14074.1		1	u
7	StringTie	exon	49624902	49625118	1000	-	.	MSTRG.14074	MSTRG.14074.1		2	u
7	StringTie	exon	49602246	49610658	1000	-	.	MSTRG.14074	MSTRG.14074.2		1	u
7	StringTie	exon	49612793	49612897	1000	-	.	MSTRG.14074	MSTRG.14074.2		2	u
7	StringTie	exon	49624902	49625237	1000	-	.	MSTRG.14074	MSTRG.14074.2		3	u
7	StringTie	exon	50715217	50716175	1000	-	.	MSTRG.14081	MSTRG.14081.1		1	u
7	StringTie	exon	50722431	50722759	1000	-	.	MSTRG.14081	MSTRG.14081.1		2	u
7	StringTie	exon	57527796	57528774	1000	+	.	MSTRG.14108	MSTRG.14108.1		1	x
7	StringTie	exon	57536271	57537177	1000	+	.	MSTRG.14108	MSTRG.14108.1		2	x
7	StringTie	exon	57528048	57528774	1000	+	.	MSTRG.14108	MSTRG.14108.2		1	u
7	StringTie	exon	57530442	57537191	1000	+	.	MSTRG.14108	MSTRG.14108.2		2	u
7	StringTie	exon	58757124	58757321	1000	-	.	MSTRG.14141	MSTRG.14141.1		1	j
7	StringTie	exon	58757915	58758023	1000	-	.	MSTRG.14141	MSTRG.14141.1		2	j
7	StringTie	exon	58759442	58759456	1000	-	.	MSTRG.14141	MSTRG.14141.1		3	j
7	StringTie	exon	58990844	58990876	1000	+	.	MSTRG.14144	MSTRG.14144.1		1	j
7	StringTie	exon	58993469	58993635	1000	+	.	MSTRG.14144	MSTRG.14144.1		2	j
7	StringTie	exon	59062345	59062742	1000	+	.	MSTRG.14144	MSTRG.14144.1		3	j
7	StringTie	exon	59651414	59655465	1000	+	.	MSTRG.14153	MSTRG.14153.1		1	u
7	StringTie	exon	59663927	59664116	1000	+	.	MSTRG.14153	MSTRG.14153.1		2	u
7	StringTie	exon	59664125	59672988	1000	-	.	MSTRG.14154	MSTRG.14154.1		1	j
7	StringTie	exon	59674200	59674293	1000	-	.	MSTRG.14154	MSTRG.14154.1		2	j
7	StringTie	exon	59679600	59679705	1000	-	.	MSTRG.14154	MSTRG.14154.1		3	j
7	StringTie	exon	59679791	59679868	1000	-	.	MSTRG.14154	MSTRG.14154.1		4	j
7	StringTie	exon	59679948	59679979	1000	-	.	MSTRG.14154	MSTRG.14154.1		5	j
7	StringTie	exon	59684302	59684365	1000	-	.	MSTRG.14154	MSTRG.14154.1		6	j
7	StringTie	exon	59714119	59714667	1000	-	.	MSTRG.14154	MSTRG.14154.1		7	j
11	StringTie	exon	4255989	4256124	1000	+	.	MSTRG.1417	MSTRG.1417.1		1	j
11	StringTie	exon	4265086	4265166	1000	+	.	MSTRG.1417	MSTRG.1417.1		2	j
11	StringTie	exon	4270421	4270567	1000	+	.	MSTRG.1417	MSTRG.1417.1		3	j
11	StringTie	exon	4270792	4270865	1000	+	.	MSTRG.1417	MSTRG.1417.1		4	j
11	StringTie	exon	4270944	4271076	1000	+	.	MSTRG.1417	MSTRG.1417.1		5	j
7	StringTie	exon	60640497	60641676	1000	-	.	MSTRG.14175	MSTRG.14175.1		1	u
7	StringTie	exon	60642497	60642521	1000	-	.	MSTRG.14175	MSTRG.14175.1		2	u
7	StringTie	exon	64104294	64104515	1000	-	.	MSTRG.14203	MSTRG.14203.2		1	j
7	StringTie	exon	64105903	64105983	1000	-	.	MSTRG.14203	MSTRG.14203.2		2	j
7	StringTie	exon	64144082	64144213	1000	-	.	MSTRG.14203	MSTRG.14203.2		3	j
7	StringTie	exon	64146280	64146336	1000	-	.	MSTRG.14203	MSTRG.14203.2		4	j
7	StringTie	exon	64146995	64147129	1000	-	.	MSTRG.14203	MSTRG.14203.2		5	j
7	StringTie	exon	66300304	66301365	1000	+	.	MSTRG.14230	MSTRG.14230.2		1	j
7	StringTie	exon	66301807	66302025	1000	+	.	MSTRG.14230	MSTRG.14230.2		2	j
7	StringTie	exon	66302606	66304896	1000	+	.	MSTRG.14230	MSTRG.14230.2		3	j
7	StringTie	exon	66511663	66511809	1000	+	.	MSTRG.14235	MSTRG.14235.1		1	u
7	StringTie	exon	66512137	66512359	1000	+	.	MSTRG.14235	MSTRG.14235.1		2	u
7	StringTie	exon	66512758	66513761	1000	+	.	MSTRG.14235	MSTRG.14235.1		3	u
7	StringTie	exon	66511695	66511809	1000	+	.	MSTRG.14235	MSTRG.14235.2		1	u
7	StringTie	exon	66512137	66513763	1000	+	.	MSTRG.14235	MSTRG.14235.2		2	u
7	StringTie	exon	70200033	70209196	1000	-	.	MSTRG.14294	MSTRG.14294.2		1	x
7	StringTie	exon	70210344	70210706	1000	-	.	MSTRG.14294	MSTRG.14294.2		2	x
7	StringTie	exon	81611403	81615352	1000	-	.	MSTRG.14368	MSTRG.14368.2		1	i
7	StringTie	exon	81616940	81622515	1000	-	.	MSTRG.14368	MSTRG.14368.2		2	i
7	StringTie	exon	83638389	83639090	1000	-	.	MSTRG.14377	MSTRG.14377.5		1	i
7	StringTie	exon	83639175	83647476	1000	-	.	MSTRG.14377	MSTRG.14377.5		2	i
7	StringTie	exon	83569870	83572805	1000	-	.	MSTRG.14378	MSTRG.14378.1		1	i
7	StringTie	exon	83572841	83579763	1000	-	.	MSTRG.14378	MSTRG.14378.1		2	i
7	StringTie	exon	83630337	83630969	1000	-	.	MSTRG.14379	MSTRG.14379.1		1	i
7	StringTie	exon	83636203	83637580	1000	-	.	MSTRG.14379	MSTRG.14379.1		2	i
7	StringTie	exon	87312035	87312085	1000	+	.	MSTRG.14390	MSTRG.14390.1		1	j
7	StringTie	exon	87318078	87318150	1000	+	.	MSTRG.14390	MSTRG.14390.1		2	j
7	StringTie	exon	87319983	87320053	1000	+	.	MSTRG.14390	MSTRG.14390.1		3	j
7	StringTie	exon	87324435	87324516	1000	+	.	MSTRG.14390	MSTRG.14390.1		4	j
7	StringTie	exon	87333386	87334622	1000	+	.	MSTRG.14390	MSTRG.14390.1		5	j
1	StringTie	exon	55822216	55824199	1000	+	.	MSTRG.144	MSTRG.144.1		1	u
1	StringTie	exon	55824222	55830063	1000	+	.	MSTRG.144	MSTRG.144.1		2	u
11	StringTie	exon	9122621	9123024	1000	-	.	MSTRG.1443	MSTRG.1443.1		1	u
11	StringTie	exon	9123422	9124469	1000	-	.	MSTRG.1443	MSTRG.1443.1		2	u
7	StringTie	exon	90208015	90208633	1000	-	.	MSTRG.14434	MSTRG.14434.1		1	x
7	StringTie	exon	90209062	90210634	1000	-	.	MSTRG.14434	MSTRG.14434.1		2	x
7	StringTie	exon	91865959	91866106	1000	-	.	MSTRG.14476	MSTRG.14476.1		1	i
7	StringTie	exon	91872909	91873073	1000	-	.	MSTRG.14476	MSTRG.14476.1		2	i
7	StringTie	exon	92095462	92095888	1000	+	.	MSTRG.14486	MSTRG.14486.1		1	x
7	StringTie	exon	92098540	92112631	1000	+	.	MSTRG.14486	MSTRG.14486.1		2	x
7	StringTie	exon	92114870	92115070	1000	+	.	MSTRG.14486	MSTRG.14486.1		3	x
7	StringTie	exon	92116125	92116936	1000	+	.	MSTRG.14486	MSTRG.14486.1		4	x
7	StringTie	exon	92095729	92095888	1000	+	.	MSTRG.14486	MSTRG.14486.2		1	x
7	StringTie	exon	92114870	92115070	1000	+	.	MSTRG.14486	MSTRG.14486.2		2	x
7	StringTie	exon	92116125	92116571	1000	+	.	MSTRG.14486	MSTRG.14486.2		3	x
7	StringTie	exon	92458661	92458757	1000	+	.	MSTRG.14495	MSTRG.14495.1		1	x
7	StringTie	exon	92458904	92459110	1000	+	.	MSTRG.14495	MSTRG.14495.1		2	x
7	StringTie	exon	92459271	92459457	1000	+	.	MSTRG.14495	MSTRG.14495.1		3	x
7	StringTie	exon	92460779	92462754	1000	+	.	MSTRG.14495	MSTRG.14495.1		4	x
7	StringTie	exon	93458705	93458833	1000	-	.	MSTRG.14512	MSTRG.14512.1		1	j
7	StringTie	exon	93459021	93459154	1000	-	.	MSTRG.14512	MSTRG.14512.1		2	j
7	StringTie	exon	93459659	93459706	1000	-	.	MSTRG.14512	MSTRG.14512.1		3	j
7	StringTie	exon	93459801	93459839	1000	-	.	MSTRG.14512	MSTRG.14512.1		4	j
7	StringTie	exon	93656010	93656610	1000	-	.	MSTRG.14518	MSTRG.14518.1		1	u
7	StringTie	exon	93678262	93678404	1000	-	.	MSTRG.14518	MSTRG.14518.1		2	u
7	StringTie	exon	93679395	93679599	1000	-	.	MSTRG.14518	MSTRG.14518.1		3	u
7	StringTie	exon	94126505	94126916	1000	+	.	MSTRG.14537	MSTRG.14537.1		1	j
7	StringTie	exon	94130960	94131044	1000	+	.	MSTRG.14537	MSTRG.14537.1		2	j
7	StringTie	exon	94132832	94132914	1000	+	.	MSTRG.14537	MSTRG.14537.1		3	j
7	StringTie	exon	94145065	94145150	1000	+	.	MSTRG.14537	MSTRG.14537.1		4	j
7	StringTie	exon	94146306	94146398	1000	+	.	MSTRG.14537	MSTRG.14537.1		5	j
7	StringTie	exon	94146768	94146956	1000	+	.	MSTRG.14537	MSTRG.14537.1		6	j
7	StringTie	exon	94147822	94149212	1000	+	.	MSTRG.14537	MSTRG.14537.1		7	j
7	StringTie	exon	94321078	94321381	1000	+	.	MSTRG.14542	MSTRG.14542.1		1	x
7	StringTie	exon	94322048	94322165	1000	+	.	MSTRG.14542	MSTRG.14542.1		2	x
7	StringTie	exon	94325828	94327238	1000	+	.	MSTRG.14542	MSTRG.14542.1		3	x
7	StringTie	exon	94327525	94327642	1000	+	.	MSTRG.14542	MSTRG.14542.1		4	x
7	StringTie	exon	94327801	94327884	1000	+	.	MSTRG.14542	MSTRG.14542.1		5	x
7	StringTie	exon	94328035	94328072	1000	+	.	MSTRG.14542	MSTRG.14542.1		6	x
7	StringTie	exon	94328506	94328651	1000	+	.	MSTRG.14542	MSTRG.14542.1		7	x
7	StringTie	exon	95245126	95246479	1000	+	.	MSTRG.14573	MSTRG.14573.1		1	u
7	StringTie	exon	95251609	95254214	1000	+	.	MSTRG.14573	MSTRG.14573.1		2	u
7	StringTie	exon	95756043	95760220	1000	-	.	MSTRG.14588	MSTRG.14588.1		1	j
7	StringTie	exon	95760471	95760541	1000	-	.	MSTRG.14588	MSTRG.14588.1		2	j
7	StringTie	exon	95760721	95760854	1000	-	.	MSTRG.14588	MSTRG.14588.1		3	j
7	StringTie	exon	95765443	95765648	1000	-	.	MSTRG.14588	MSTRG.14588.1		4	j
11	StringTie	exon	10012770	10013230	1000	-	.	MSTRG.1459	MSTRG.1459.1		1	j
11	StringTie	exon	10013397	10013573	1000	-	.	MSTRG.1459	MSTRG.1459.1		2	j
11	StringTie	exon	10013690	10013792	1000	-	.	MSTRG.1459	MSTRG.1459.1		3	j
11	StringTie	exon	10014314	10015401	1000	-	.	MSTRG.1459	MSTRG.1459.1		4	j
7	StringTie	exon	96641080	96646595	1000	-	.	MSTRG.14599	MSTRG.14599.3		1	j
7	StringTie	exon	96653958	96654123	1000	-	.	MSTRG.14599	MSTRG.14599.3		2	j
7	StringTie	exon	96631123	96631358	1000	+	.	MSTRG.14601	MSTRG.14601.1		1	x
7	StringTie	exon	96638163	96638315	1000	+	.	MSTRG.14601	MSTRG.14601.1		2	x
7	StringTie	exon	96653965	96654970	1000	+	.	MSTRG.14601	MSTRG.14601.1		3	x
7	StringTie	exon	97779888	97782449	1000	-	.	MSTRG.14626	MSTRG.14626.1		1	u
7	StringTie	exon	97784120	97788935	1000	-	.	MSTRG.14626	MSTRG.14626.1		2	u
7	StringTie	exon	97790492	97790600	1000	-	.	MSTRG.14626	MSTRG.14626.1		3	u
7	StringTie	exon	97790767	97790857	1000	-	.	MSTRG.14626	MSTRG.14626.1		4	u
7	StringTie	exon	97800367	97800493	1000	-	.	MSTRG.14626	MSTRG.14626.1		5	u
7	StringTie	exon	97779921	97788935	1000	-	.	MSTRG.14626	MSTRG.14626.2		1	u
7	StringTie	exon	97790767	97790857	1000	-	.	MSTRG.14626	MSTRG.14626.2		2	u
7	StringTie	exon	97800367	97800455	1000	-	.	MSTRG.14626	MSTRG.14626.2		3	u
7	StringTie	exon	100868957	100869152	1000	-	.	MSTRG.14666	MSTRG.14666.1		1	u
7	StringTie	exon	100874028	100905910	1000	-	.	MSTRG.14666	MSTRG.14666.1		2	u
7	StringTie	exon	104687816	104691047	1000	-	.	MSTRG.14753	MSTRG.14753.1		1	j
7	StringTie	exon	104691303	104691371	1000	-	.	MSTRG.14753	MSTRG.14753.1		2	j
7	StringTie	exon	104691444	104691549	1000	-	.	MSTRG.14753	MSTRG.14753.1		3	j
7	StringTie	exon	104691914	104692004	1000	-	.	MSTRG.14753	MSTRG.14753.1		4	j
7	StringTie	exon	104692195	104692603	1000	-	.	MSTRG.14753	MSTRG.14753.1		5	j
7	StringTie	exon	106324504	106324582	1000	+	.	MSTRG.14784	MSTRG.14784.1		1	u
7	StringTie	exon	106333090	106333186	1000	+	.	MSTRG.14784	MSTRG.14784.1		2	u
7	StringTie	exon	106341511	106342018	1000	+	.	MSTRG.14784	MSTRG.14784.1		3	u
8	StringTie	exon	515702	516358	1000	-	.	MSTRG.14817	MSTRG.14817.1		1	i
8	StringTie	exon	517005	517227	1000	-	.	MSTRG.14817	MSTRG.14817.1		2	i
8	StringTie	exon	5706548	5706753	1000	-	.	MSTRG.14835	MSTRG.14835.1		1	u
8	StringTie	exon	5707003	5707327	1000	-	.	MSTRG.14835	MSTRG.14835.1		2	u
8	StringTie	exon	5707891	5707961	1000	-	.	MSTRG.14835	MSTRG.14835.1		3	u
8	StringTie	exon	5730238	5732881	1000	-	.	MSTRG.14837	MSTRG.14837.1		1	j
8	StringTie	exon	5735306	5735559	1000	-	.	MSTRG.14837	MSTRG.14837.1		2	j
8	StringTie	exon	5743943	5744407	1000	-	.	MSTRG.14837	MSTRG.14837.1		3	j
8	StringTie	exon	11356129	11356460	1000	-	.	MSTRG.14878	MSTRG.14878.1		1	x
8	StringTie	exon	11356787	11356954	1000	-	.	MSTRG.14878	MSTRG.14878.1		2	x
8	StringTie	exon	22076712	22078074	1000	-	.	MSTRG.14895	MSTRG.14895.1		1	x
8	StringTie	exon	22085906	22086028	1000	-	.	MSTRG.14895	MSTRG.14895.1		2	x
8	StringTie	exon	22141935	22142027	1000	-	.	MSTRG.14895	MSTRG.14895.1		3	x
8	StringTie	exon	22143388	22143948	1000	-	.	MSTRG.14895	MSTRG.14895.1		4	x
8	StringTie	exon	22077159	22078074	1000	-	.	MSTRG.14895	MSTRG.14895.2		1	x
8	StringTie	exon	22085906	22086028	1000	-	.	MSTRG.14895	MSTRG.14895.2		2	x
8	StringTie	exon	22086468	22086587	1000	-	.	MSTRG.14895	MSTRG.14895.2		3	x
8	StringTie	exon	22104657	22104754	1000	-	.	MSTRG.14895	MSTRG.14895.2		4	x
8	StringTie	exon	22132213	22133004	1000	-	.	MSTRG.14895	MSTRG.14895.2		5	x
8	StringTie	exon	22141935	22142027	1000	-	.	MSTRG.14895	MSTRG.14895.2		6	x
8	StringTie	exon	22143388	22143873	1000	-	.	MSTRG.14895	MSTRG.14895.2		7	x
8	StringTie	exon	22130470	22133004	1000	-	.	MSTRG.14895	MSTRG.14895.3		1	x
8	StringTie	exon	22141935	22142027	1000	-	.	MSTRG.14895	MSTRG.14895.3		2	x
8	StringTie	exon	22142419	22142986	1000	-	.	MSTRG.14895	MSTRG.14895.3		3	x
8	StringTie	exon	22542868	22543166	1000	+	.	MSTRG.14903	MSTRG.14903.1		1	u
8	StringTie	exon	22550757	22551244	1000	+	.	MSTRG.14903	MSTRG.14903.1		2	u
8	StringTie	exon	22564164	22569811	1000	+	.	MSTRG.14903	MSTRG.14903.1		3	u
8	StringTie	exon	22626908	22627534	1000	+	.	MSTRG.14908	MSTRG.14908.1		1	x
8	StringTie	exon	22651655	22652072	1000	+	.	MSTRG.14908	MSTRG.14908.1		2	x
8	StringTie	exon	22774898	22775226	1000	+	.	MSTRG.14914	MSTRG.14914.1		1	o
8	StringTie	exon	22829093	22829296	1000	+	.	MSTRG.14914	MSTRG.14914.1		2	o
8	StringTie	exon	22777188	22778017	1000	+	.	MSTRG.14917	MSTRG.14917.1		1	u
8	StringTie	exon	22779451	22779521	1000	+	.	MSTRG.14917	MSTRG.14917.1		2	u
8	StringTie	exon	22970087	22970114	1000	-	.	MSTRG.14931	MSTRG.14931.1		1	o
8	StringTie	exon	23113353	23117511	1000	-	.	MSTRG.14931	MSTRG.14931.1		2	o
8	StringTie	exon	23207605	23207872	1000	-	.	MSTRG.14931	MSTRG.14931.1		3	o
8	StringTie	exon	23026380	23026527	1000	-	.	MSTRG.14934	MSTRG.14934.1		1	o
8	StringTie	exon	23112478	23112548	1000	-	.	MSTRG.14934	MSTRG.14934.1		2	o
8	StringTie	exon	23035157	23035322	1000	-	.	MSTRG.14934	MSTRG.14934.2		1	o
8	StringTie	exon	23112286	23112625	1000	-	.	MSTRG.14934	MSTRG.14934.2		2	o
8	StringTie	exon	23156655	23156946	1000	-	.	MSTRG.14947	MSTRG.14947.1		1	x
8	StringTie	exon	23183479	23183595	1000	-	.	MSTRG.14947	MSTRG.14947.1		2	x
8	StringTie	exon	35978100	35978266	1000	+	.	MSTRG.14980	MSTRG.14980.3		1	j
8	StringTie	exon	36087246	36087469	1000	+	.	MSTRG.14980	MSTRG.14980.3		2	j
8	StringTie	exon	36926831	36927159	1000	+	.	MSTRG.14981	MSTRG.14981.1		1	o
8	StringTie	exon	36927923	36928214	1000	+	.	MSTRG.14981	MSTRG.14981.1		2	o
8	StringTie	exon	38156543	38161352	1000	-	.	MSTRG.14986	MSTRG.14986.1		1	x
8	StringTie	exon	38174243	38177663	1000	-	.	MSTRG.14986	MSTRG.14986.1		2	x
8	StringTie	exon	39227753	39228349	1000	-	.	MSTRG.14998	MSTRG.14998.1		1	i
8	StringTie	exon	39230501	39236268	1000	-	.	MSTRG.14998	MSTRG.14998.1		2	i
8	StringTie	exon	41546974	41552810	1000	+	.	MSTRG.15009	MSTRG.15009.1		1	u
8	StringTie	exon	41552857	41558576	1000	+	.	MSTRG.15009	MSTRG.15009.1		2	u
8	StringTie	exon	59535002	59536594	1000	+	.	MSTRG.15074	MSTRG.15074.1		1	u
8	StringTie	exon	59541680	59541930	1000	+	.	MSTRG.15074	MSTRG.15074.1		2	u
8	StringTie	exon	59902452	59902527	1000	+	.	MSTRG.15092	MSTRG.15092.1		1	o
8	StringTie	exon	59905469	59905588	1000	+	.	MSTRG.15092	MSTRG.15092.1		2	o
8	StringTie	exon	59906055	59907634	1000	+	.	MSTRG.15092	MSTRG.15092.1		3	o
8	StringTie	exon	61344020	61344463	1000	-	.	MSTRG.15109	MSTRG.15109.1		1	j
8	StringTie	exon	61349314	61349375	1000	-	.	MSTRG.15109	MSTRG.15109.1		2	j
8	StringTie	exon	61352308	61352428	1000	-	.	MSTRG.15109	MSTRG.15109.1		3	j
8	StringTie	exon	63901356	63901675	1000	+	.	MSTRG.15140	MSTRG.15140.1		1	j
8	StringTie	exon	63901857	63901954	1000	+	.	MSTRG.15140	MSTRG.15140.1		2	j
8	StringTie	exon	63906245	63906346	1000	+	.	MSTRG.15140	MSTRG.15140.1		3	j
8	StringTie	exon	63909388	63909575	1000	+	.	MSTRG.15140	MSTRG.15140.1		4	j
8	StringTie	exon	69584682	69593378	1000	-	.	MSTRG.15178	MSTRG.15178.2		1	j
8	StringTie	exon	69620941	69621142	1000	-	.	MSTRG.15178	MSTRG.15178.2		2	j
1	StringTie	exon	56867465	56867613	1000	+	.	MSTRG.152	MSTRG.152.2		1	j
1	StringTie	exon	56872087	56872168	1000	+	.	MSTRG.152	MSTRG.152.2		2	j
1	StringTie	exon	56875434	56875754	1000	+	.	MSTRG.152	MSTRG.152.2		3	j
1	StringTie	exon	56878340	56878607	1000	+	.	MSTRG.152	MSTRG.152.2		4	j
1	StringTie	exon	56880882	56880989	1000	+	.	MSTRG.152	MSTRG.152.2		5	j
1	StringTie	exon	56886206	56887114	1000	+	.	MSTRG.152	MSTRG.152.2		6	j
8	StringTie	exon	75669416	75670411	1000	-	.	MSTRG.15216	MSTRG.15216.1		1	o
8	StringTie	exon	75671339	75671527	1000	-	.	MSTRG.15216	MSTRG.15216.1		2	o
8	StringTie	exon	81715169	81717063	1000	-	.	MSTRG.15255	MSTRG.15255.3		1	j
8	StringTie	exon	81746128	81746285	1000	-	.	MSTRG.15255	MSTRG.15255.3		2	j
11	StringTie	exon	19489018	19489132	1000	+	.	MSTRG.1526	MSTRG.1526.1		1	j
11	StringTie	exon	19490159	19490203	1000	+	.	MSTRG.1526	MSTRG.1526.1		2	j
11	StringTie	exon	19490840	19490924	1000	+	.	MSTRG.1526	MSTRG.1526.1		3	j
11	StringTie	exon	19492130	19492354	1000	+	.	MSTRG.1526	MSTRG.1526.1		4	j
8	StringTie	exon	84087476	84087512	1000	+	.	MSTRG.15280	MSTRG.15280.1		1	u
8	StringTie	exon	84092355	84092610	1000	+	.	MSTRG.15280	MSTRG.15280.1		2	u
8	StringTie	exon	89374399	89375343	1000	-	.	MSTRG.15301	MSTRG.15301.1		1	u
8	StringTie	exon	89388379	89388549	1000	-	.	MSTRG.15301	MSTRG.15301.1		2	u
8	StringTie	exon	89393138	89394690	1000	-	.	MSTRG.15301	MSTRG.15301.1		3	u
8	StringTie	exon	96478228	96485022	1000	+	.	MSTRG.15338	MSTRG.15338.1		1	i
8	StringTie	exon	96488239	96501127	1000	+	.	MSTRG.15338	MSTRG.15338.1		2	i
8	StringTie	exon	100806395	100806475	1000	+	.	MSTRG.15365	MSTRG.15365.1		1	j
8	StringTie	exon	100810084	100810215	1000	+	.	MSTRG.15365	MSTRG.15365.1		2	j
8	StringTie	exon	100813235	100813551	1000	+	.	MSTRG.15365	MSTRG.15365.1		3	j
8	StringTie	exon	100806395	100806475	1000	+	.	MSTRG.15365	MSTRG.15365.2		1	j
8	StringTie	exon	100810084	100810215	1000	+	.	MSTRG.15365	MSTRG.15365.2		2	j
8	StringTie	exon	100812676	100813551	1000	+	.	MSTRG.15365	MSTRG.15365.2		3	j
8	StringTie	exon	101684469	101685162	1000	-	.	MSTRG.15371	MSTRG.15371.1		1	j
8	StringTie	exon	101686486	101686576	1000	-	.	MSTRG.15371	MSTRG.15371.1		2	j
8	StringTie	exon	101688631	101688733	1000	-	.	MSTRG.15371	MSTRG.15371.1		3	j
8	StringTie	exon	101698324	101698399	1000	-	.	MSTRG.15371	MSTRG.15371.1		4	j
8	StringTie	exon	101699661	101699827	1000	-	.	MSTRG.15371	MSTRG.15371.1		5	j
8	StringTie	exon	102207386	102207562	1000	-	.	MSTRG.15377	MSTRG.15377.1		1	j
8	StringTie	exon	102212539	102212661	1000	-	.	MSTRG.15377	MSTRG.15377.1		2	j
8	StringTie	exon	102213119	102213228	1000	-	.	MSTRG.15377	MSTRG.15377.1		3	j
8	StringTie	exon	102220615	102220805	1000	-	.	MSTRG.15377	MSTRG.15377.1		4	j
11	StringTie	exon	20926899	20927180	1000	-	.	MSTRG.1538	MSTRG.1538.4		1	j
11	StringTie	exon	20927542	20927577	1000	-	.	MSTRG.1538	MSTRG.1538.4		2	j
11	StringTie	exon	20928115	20928168	1000	-	.	MSTRG.1538	MSTRG.1538.4		3	j
11	StringTie	exon	20929259	20929369	1000	-	.	MSTRG.1538	MSTRG.1538.4		4	j
11	StringTie	exon	20929457	20930579	1000	-	.	MSTRG.1538	MSTRG.1538.4		5	j
11	StringTie	exon	20930812	20930992	1000	-	.	MSTRG.1538	MSTRG.1538.4		6	j
11	StringTie	exon	20932036	20932245	1000	-	.	MSTRG.1538	MSTRG.1538.4		7	j
8	StringTie	exon	103498573	103499904	1000	-	.	MSTRG.15390	MSTRG.15390.2		1	u
8	StringTie	exon	103500979	103502611	1000	-	.	MSTRG.15390	MSTRG.15390.2		2	u
11	StringTie	exon	21051599	21051730	1000	+	.	MSTRG.1541	MSTRG.1541.1		1	j
11	StringTie	exon	21057529	21057635	1000	+	.	MSTRG.1541	MSTRG.1541.1		2	j
11	StringTie	exon	21058360	21058496	1000	+	.	MSTRG.1541	MSTRG.1541.1		3	j
11	StringTie	exon	21060000	21060313	1000	+	.	MSTRG.1541	MSTRG.1541.1		4	j
8	StringTie	exon	110386530	110386591	1000	+	.	MSTRG.15413	MSTRG.15413.1		1	u
8	StringTie	exon	110394114	110398484	1000	+	.	MSTRG.15413	MSTRG.15413.1		2	u
8	StringTie	exon	112162896	112163865	1000	+	.	MSTRG.15425	MSTRG.15425.1		1	j
8	StringTie	exon	112164892	112164946	1000	+	.	MSTRG.15425	MSTRG.15425.1		2	j
8	StringTie	exon	112166099	112166192	1000	+	.	MSTRG.15425	MSTRG.15425.1		3	j
8	StringTie	exon	112166276	112166809	1000	+	.	MSTRG.15425	MSTRG.15425.1		4	j
9	StringTie	exon	235599	236112	1000	+	.	MSTRG.15433	MSTRG.15433.1		1	x
9	StringTie	exon	242115	242226	1000	+	.	MSTRG.15433	MSTRG.15433.1		2	x
9	StringTie	exon	242630	242700	1000	+	.	MSTRG.15433	MSTRG.15433.1		3	x
9	StringTie	exon	249263	250375	1000	+	.	MSTRG.15433	MSTRG.15433.1		4	x
9	StringTie	exon	235620	236803	1000	+	.	MSTRG.15433	MSTRG.15433.2		1	u
9	StringTie	exon	242115	242226	1000	+	.	MSTRG.15433	MSTRG.15433.2		2	u
9	StringTie	exon	242630	245078	1000	+	.	MSTRG.15433	MSTRG.15433.2		3	u
9	StringTie	exon	2048705	2049437	1000	-	.	MSTRG.15437	MSTRG.15437.1		1	j
9	StringTie	exon	2055987	2058094	1000	-	.	MSTRG.15437	MSTRG.15437.1		2	j
9	StringTie	exon	2059704	2059788	1000	-	.	MSTRG.15437	MSTRG.15437.1		3	j
9	StringTie	exon	2061959	2062048	1000	-	.	MSTRG.15437	MSTRG.15437.1		4	j
9	StringTie	exon	2063178	2063317	1000	-	.	MSTRG.15437	MSTRG.15437.1		5	j
9	StringTie	exon	15227328	15227354	1000	+	.	MSTRG.15482	MSTRG.15482.4		1	j
9	StringTie	exon	15227476	15227502	1000	+	.	MSTRG.15482	MSTRG.15482.4		2	j
9	StringTie	exon	15238392	15238439	1000	+	.	MSTRG.15482	MSTRG.15482.4		3	j
9	StringTie	exon	15248348	15249088	1000	+	.	MSTRG.15482	MSTRG.15482.4		4	j
9	StringTie	exon	19596907	19598509	1000	+	.	MSTRG.15494	MSTRG.15494.1		1	i
9	StringTie	exon	19599548	19599697	1000	+	.	MSTRG.15494	MSTRG.15494.1		2	i
9	StringTie	exon	21388055	21388260	1000	+	.	MSTRG.15507	MSTRG.15507.1		1	u
9	StringTie	exon	21391773	21392649	1000	+	.	MSTRG.15507	MSTRG.15507.1		2	u
9	StringTie	exon	25667225	25667342	1000	-	.	MSTRG.15518	MSTRG.15518.1		1	j
9	StringTie	exon	25669023	25669161	1000	-	.	MSTRG.15518	MSTRG.15518.1		2	j
9	StringTie	exon	25671049	25671208	1000	-	.	MSTRG.15518	MSTRG.15518.1		3	j
9	StringTie	exon	25676535	25676725	1000	-	.	MSTRG.15518	MSTRG.15518.1		4	j
9	StringTie	exon	26241026	26241266	1000	-	.	MSTRG.15525	MSTRG.15525.1		1	u
9	StringTie	exon	26242207	26242268	1000	-	.	MSTRG.15525	MSTRG.15525.1		2	u
9	StringTie	exon	26258955	26259056	1000	-	.	MSTRG.15525	MSTRG.15525.1		3	u
9	StringTie	exon	26259167	26259349	1000	-	.	MSTRG.15525	MSTRG.15525.1		4	u
9	StringTie	exon	37520462	37520707	1000	+	.	MSTRG.15571	MSTRG.15571.3		1	j
9	StringTie	exon	37527578	37527684	1000	+	.	MSTRG.15571	MSTRG.15571.3		2	j
9	StringTie	exon	37528502	37528586	1000	+	.	MSTRG.15571	MSTRG.15571.3		3	j
9	StringTie	exon	37528778	37528847	1000	+	.	MSTRG.15571	MSTRG.15571.3		4	j
9	StringTie	exon	37530856	37530907	1000	+	.	MSTRG.15571	MSTRG.15571.3		5	j
9	StringTie	exon	37535061	37535116	1000	+	.	MSTRG.15571	MSTRG.15571.3		6	j
9	StringTie	exon	37535841	37536641	1000	+	.	MSTRG.15571	MSTRG.15571.3		7	j
9	StringTie	exon	37537356	37537423	1000	+	.	MSTRG.15571	MSTRG.15571.3		8	j
9	StringTie	exon	37541359	37541438	1000	+	.	MSTRG.15571	MSTRG.15571.3		9	j
9	StringTie	exon	37542520	37542638	1000	+	.	MSTRG.15571	MSTRG.15571.3		10	j
9	StringTie	exon	37544076	37547392	1000	+	.	MSTRG.15571	MSTRG.15571.3		11	j
9	StringTie	exon	37714920	37715393	1000	+	.	MSTRG.15579	MSTRG.15579.1		1	i
9	StringTie	exon	37715461	37718021	1000	+	.	MSTRG.15579	MSTRG.15579.1		2	i
9	StringTie	exon	51037488	51037536	1000	+	.	MSTRG.15615	MSTRG.15615.1		1	u
9	StringTie	exon	51038055	51038125	1000	+	.	MSTRG.15615	MSTRG.15615.1		2	u
9	StringTie	exon	51038222	51038299	1000	+	.	MSTRG.15615	MSTRG.15615.1		3	u
9	StringTie	exon	51038385	51038446	1000	+	.	MSTRG.15615	MSTRG.15615.1		4	u
9	StringTie	exon	51038711	51038779	1000	+	.	MSTRG.15615	MSTRG.15615.1		5	u
9	StringTie	exon	51038998	51039289	1000	+	.	MSTRG.15615	MSTRG.15615.1		6	u
9	StringTie	exon	59778831	59778873	1000	-	.	MSTRG.15649	MSTRG.15649.1		1	u
9	StringTie	exon	59786212	59787188	1000	-	.	MSTRG.15649	MSTRG.15649.1		2	u
9	StringTie	exon	59788280	59790682	1000	-	.	MSTRG.15651	MSTRG.15651.1		1	u
9	StringTie	exon	59794135	59794402	1000	-	.	MSTRG.15651	MSTRG.15651.1		2	u
9	StringTie	exon	63879266	63879723	1000	+	.	MSTRG.15666	MSTRG.15666.1		1	j
9	StringTie	exon	63884828	63884894	1000	+	.	MSTRG.15666	MSTRG.15666.1		2	j
9	StringTie	exon	63893768	63894210	1000	+	.	MSTRG.15666	MSTRG.15666.1		3	j
11	StringTie	exon	27056747	27067796	1000	+	.	MSTRG.1567	MSTRG.1567.1		1	u
11	StringTie	exon	27068495	27068949	1000	+	.	MSTRG.1567	MSTRG.1567.1		2	u
9	StringTie	exon	73727930	73728863	1000	-	.	MSTRG.15705	MSTRG.15705.1		1	i
9	StringTie	exon	73729075	73732581	1000	-	.	MSTRG.15705	MSTRG.15705.1		2	i
9	StringTie	exon	74490502	74490811	1000	-	.	MSTRG.15718	MSTRG.15718.3		1	u
9	StringTie	exon	74491189	74491268	1000	-	.	MSTRG.15718	MSTRG.15718.3		2	u
9	StringTie	exon	77604993	77606155	1000	-	.	MSTRG.15745	MSTRG.15745.1		1	u
9	StringTie	exon	77606224	77606288	1000	-	.	MSTRG.15745	MSTRG.15745.1		2	u
9	StringTie	exon	78501946	78506608	1000	-	.	MSTRG.15747	MSTRG.15747.1		1	i
9	StringTie	exon	78506973	78509752	1000	-	.	MSTRG.15747	MSTRG.15747.1		2	i
11	StringTie	exon	28648460	28648572	1000	+	.	MSTRG.1576	MSTRG.1576.1		1	j
11	StringTie	exon	28650857	28650922	1000	+	.	MSTRG.1576	MSTRG.1576.1		2	j
11	StringTie	exon	28654583	28654637	1000	+	.	MSTRG.1576	MSTRG.1576.1		3	j
11	StringTie	exon	28658459	28658562	1000	+	.	MSTRG.1576	MSTRG.1576.1		4	j
11	StringTie	exon	28658914	28659193	1000	+	.	MSTRG.1576	MSTRG.1576.1		5	j
11	StringTie	exon	28700699	28700804	1000	+	.	MSTRG.1576	MSTRG.1576.1		6	j
11	StringTie	exon	28731498	28732312	1000	+	.	MSTRG.1578	MSTRG.1578.1		1	u
11	StringTie	exon	28735669	28739811	1000	+	.	MSTRG.1578	MSTRG.1578.1		2	u
9	StringTie	exon	88810221	88810900	1000	-	.	MSTRG.15789	MSTRG.15789.1		1	j
9	StringTie	exon	88811246	88811378	1000	-	.	MSTRG.15789	MSTRG.15789.1		2	j
9	StringTie	exon	88811958	88812054	1000	-	.	MSTRG.15789	MSTRG.15789.1		3	j
9	StringTie	exon	88814245	88822746	1000	-	.	MSTRG.15789	MSTRG.15789.1		4	j
11	StringTie	exon	29035447	29038463	1000	+	.	MSTRG.1581	MSTRG.1581.1		1	i
11	StringTie	exon	29038510	29038625	1000	+	.	MSTRG.1581	MSTRG.1581.1		2	i
11	StringTie	exon	36442127	36442415	1000	+	.	MSTRG.1606	MSTRG.1606.1		1	j
11	StringTie	exon	36457799	36457815	1000	+	.	MSTRG.1606	MSTRG.1606.1		2	j
11	StringTie	exon	36459575	36459684	1000	+	.	MSTRG.1606	MSTRG.1606.1		3	j
11	StringTie	exon	36625390	36626458	1000	+	.	MSTRG.1606	MSTRG.1606.1		4	j
1	StringTie	exon	58116427	58116765	1000	+	.	MSTRG.162	MSTRG.162.1		1	x
1	StringTie	exon	58121654	58122098	1000	+	.	MSTRG.162	MSTRG.162.1		2	x
1	StringTie	exon	58116440	58116765	1000	+	.	MSTRG.162	MSTRG.162.2		1	x
1	StringTie	exon	58150778	58150889	1000	+	.	MSTRG.162	MSTRG.162.2		2	x
11	StringTie	exon	45919180	45919399	1000	+	.	MSTRG.1652	MSTRG.1652.1		1	j
11	StringTie	exon	45920977	45921117	1000	+	.	MSTRG.1652	MSTRG.1652.1		2	j
11	StringTie	exon	45921200	45921365	1000	+	.	MSTRG.1652	MSTRG.1652.1		3	j
11	StringTie	exon	45924878	45938565	1000	+	.	MSTRG.1652	MSTRG.1652.1		4	j
11	StringTie	exon	48918523	48920145	1000	+	.	MSTRG.1679	MSTRG.1679.1		1	j
11	StringTie	exon	48920512	48924539	1000	+	.	MSTRG.1679	MSTRG.1679.1		2	j
11	StringTie	exon	48918523	48918831	1000	+	.	MSTRG.1679	MSTRG.1679.2		1	j
11	StringTie	exon	48919994	48920145	1000	+	.	MSTRG.1679	MSTRG.1679.2		2	j
11	StringTie	exon	48920512	48924571	1000	+	.	MSTRG.1679	MSTRG.1679.2		3	j
11	StringTie	exon	49333837	49334763	1000	-	.	MSTRG.1688	MSTRG.1688.5		1	x
11	StringTie	exon	49337733	49352602	1000	-	.	MSTRG.1688	MSTRG.1688.5		2	x
11	StringTie	exon	49352627	49382374	1000	-	.	MSTRG.1688	MSTRG.1688.5		3	x
11	StringTie	exon	60417404	60419486	1000	+	.	MSTRG.1720	MSTRG.1720.1		1	u
11	StringTie	exon	60419695	60419749	1000	+	.	MSTRG.1720	MSTRG.1720.1		2	u
11	StringTie	exon	64549147	64560023	1000	+	.	MSTRG.1747	MSTRG.1747.8		1	o
11	StringTie	exon	64565781	64566057	1000	+	.	MSTRG.1747	MSTRG.1747.8		2	o
11	StringTie	exon	64649619	64650287	1000	+	.	MSTRG.1749	MSTRG.1749.1		1	i
11	StringTie	exon	64653783	64655473	1000	+	.	MSTRG.1749	MSTRG.1749.1		2	i
11	StringTie	exon	67970855	67971006	1000	+	.	MSTRG.1766	MSTRG.1766.1		1	j
11	StringTie	exon	67972157	67972277	1000	+	.	MSTRG.1766	MSTRG.1766.1		2	j
11	StringTie	exon	67974082	67974194	1000	+	.	MSTRG.1766	MSTRG.1766.1		3	j
11	StringTie	exon	67974930	67975009	1000	+	.	MSTRG.1766	MSTRG.1766.1		4	j
11	StringTie	exon	67978169	67978233	1000	+	.	MSTRG.1766	MSTRG.1766.1		5	j
11	StringTie	exon	67979197	67979984	1000	+	.	MSTRG.1766	MSTRG.1766.1		6	j
11	StringTie	exon	71653009	71653300	1000	-	.	MSTRG.1790	MSTRG.1790.1		1	j
11	StringTie	exon	71659683	71659789	1000	-	.	MSTRG.1790	MSTRG.1790.1		2	j
11	StringTie	exon	71661427	71661445	1000	-	.	MSTRG.1790	MSTRG.1790.1		3	j
11	StringTie	exon	71661963	71662149	1000	-	.	MSTRG.1790	MSTRG.1790.1		4	j
11	StringTie	exon	72343768	72345965	1000	-	.	MSTRG.1815	MSTRG.1815.1		1	u
11	StringTie	exon	72383366	72383483	1000	-	.	MSTRG.1815	MSTRG.1815.1		2	u
11	StringTie	exon	72510710	72511511	1000	-	.	MSTRG.1818	MSTRG.1818.1		1	j
11	StringTie	exon	72512718	72512877	1000	-	.	MSTRG.1818	MSTRG.1818.1		2	j
11	StringTie	exon	72513165	72513242	1000	-	.	MSTRG.1818	MSTRG.1818.1		3	j
11	StringTie	exon	72513755	72513864	1000	-	.	MSTRG.1818	MSTRG.1818.1		4	j
11	StringTie	exon	72516722	72516815	1000	-	.	MSTRG.1818	MSTRG.1818.1		5	j
1	StringTie	exon	63980817	63981120	1000	-	.	MSTRG.185	MSTRG.185.1		1	u
1	StringTie	exon	63983824	63983897	1000	-	.	MSTRG.185	MSTRG.185.1		2	u
11	StringTie	exon	78070474	78071294	1000	-	.	MSTRG.1856	MSTRG.1856.1		1	u
11	StringTie	exon	78071566	78072657	1000	-	.	MSTRG.1856	MSTRG.1856.1		2	u
11	StringTie	exon	79129493	79135264	1000	-	.	MSTRG.1867	MSTRG.1867.1		1	i
11	StringTie	exon	79135448	79135753	1000	-	.	MSTRG.1867	MSTRG.1867.1		2	i
11	StringTie	exon	87122865	87122946	1000	+	.	MSTRG.1890	MSTRG.1890.3		1	j
11	StringTie	exon	87135238	87135290	1000	+	.	MSTRG.1890	MSTRG.1890.3		2	j
11	StringTie	exon	87138385	87142642	1000	+	.	MSTRG.1890	MSTRG.1890.3		3	j
11	StringTie	exon	87420068	87422590	1000	-	.	MSTRG.1894	MSTRG.1894.1		1	u
11	StringTie	exon	87423141	87423310	1000	-	.	MSTRG.1894	MSTRG.1894.1		2	u
11	StringTie	exon	87431036	87431455	1000	-	.	MSTRG.1894	MSTRG.1894.1		3	u
11	StringTie	exon	88189263	88189553	1000	+	.	MSTRG.1905	MSTRG.1905.1		1	u
11	StringTie	exon	88190687	88191027	1000	+	.	MSTRG.1905	MSTRG.1905.1		2	u
11	StringTie	exon	95191326	95191640	1000	+	.	MSTRG.1942	MSTRG.1942.1		1	j
11	StringTie	exon	95225112	95225217	1000	+	.	MSTRG.1942	MSTRG.1942.1		2	j
11	StringTie	exon	95237996	95238128	1000	+	.	MSTRG.1942	MSTRG.1942.1		3	j
11	StringTie	exon	95238953	95240408	1000	+	.	MSTRG.1942	MSTRG.1942.1		4	j
11	StringTie	exon	97762165	97762929	1000	-	.	MSTRG.1970	MSTRG.1970.2		1	u
11	StringTie	exon	97763169	97764629	1000	-	.	MSTRG.1970	MSTRG.1970.2		2	u
11	StringTie	exon	98560043	98566429	1000	-	.	MSTRG.1997	MSTRG.1997.1		1	u
11	StringTie	exon	98567376	98567502	1000	-	.	MSTRG.1997	MSTRG.1997.1		2	u
11	StringTie	exon	98566226	98566489	1000	-	.	MSTRG.1997	MSTRG.1997.2		1	u
11	StringTie	exon	98567376	98567494	1000	-	.	MSTRG.1997	MSTRG.1997.2		2	u
11	StringTie	exon	99388715	99393551	1000	+	.	MSTRG.2022	MSTRG.2022.1		1	u
11	StringTie	exon	99394336	99395027	1000	+	.	MSTRG.2022	MSTRG.2022.1		2	u
11	StringTie	exon	102622196	102623803	1000	+	.	MSTRG.2064	MSTRG.2064.3		1	j
11	StringTie	exon	102624308	102634427	1000	+	.	MSTRG.2064	MSTRG.2064.3		2	j
11	StringTie	exon	103545525	103547451	1000	-	.	MSTRG.2084	MSTRG.2084.1		1	x
11	StringTie	exon	103547542	103547770	1000	-	.	MSTRG.2084	MSTRG.2084.1		2	x
11	StringTie	exon	103548899	103548963	1000	-	.	MSTRG.2084	MSTRG.2084.1		3	x
11	StringTie	exon	103550491	103550670	1000	-	.	MSTRG.2084	MSTRG.2084.1		4	x
11	StringTie	exon	103569033	103569430	1000	-	.	MSTRG.2085	MSTRG.2085.1		1	u
11	StringTie	exon	103570094	103570258	1000	-	.	MSTRG.2085	MSTRG.2085.1		2	u
11	StringTie	exon	103572731	103573017	1000	-	.	MSTRG.2085	MSTRG.2085.1		3	u
11	StringTie	exon	103574133	103574332	1000	-	.	MSTRG.2085	MSTRG.2085.1		4	u
11	StringTie	exon	103569038	103569430	1000	-	.	MSTRG.2085	MSTRG.2085.2		1	u
11	StringTie	exon	103570094	103570258	1000	-	.	MSTRG.2085	MSTRG.2085.2		2	u
11	StringTie	exon	103572731	103573017	1000	-	.	MSTRG.2085	MSTRG.2085.2		3	u
11	StringTie	exon	103573522	103574334	1000	-	.	MSTRG.2085	MSTRG.2085.2		4	u
11	StringTie	exon	103654989	103655394	1000	+	.	MSTRG.2087	MSTRG.2087.1		1	x
11	StringTie	exon	103658057	103658319	1000	+	.	MSTRG.2087	MSTRG.2087.1		2	x
11	StringTie	exon	103659093	103660284	1000	+	.	MSTRG.2087	MSTRG.2087.1		3	x
11	StringTie	exon	103655014	103655394	1000	+	.	MSTRG.2087	MSTRG.2087.2		1	x
11	StringTie	exon	103658057	103658319	1000	+	.	MSTRG.2087	MSTRG.2087.2		2	x
11	StringTie	exon	103659093	103659170	1000	+	.	MSTRG.2087	MSTRG.2087.2		3	x
11	StringTie	exon	103659559	103660261	1000	+	.	MSTRG.2087	MSTRG.2087.2		4	x
11	StringTie	exon	103655008	103659209	1000	-	.	MSTRG.2088	MSTRG.2088.1		1	j
11	StringTie	exon	103660001	103660081	1000	-	.	MSTRG.2088	MSTRG.2088.1		2	j
11	StringTie	exon	103661638	103661760	1000	-	.	MSTRG.2088	MSTRG.2088.1		3	j
11	StringTie	exon	104193823	104193881	1000	+	.	MSTRG.2099	MSTRG.2099.1		1	u
11	StringTie	exon	104194510	104197514	1000	+	.	MSTRG.2099	MSTRG.2099.1		2	u
11	StringTie	exon	104222467	104227722	1000	-	.	MSTRG.2100	MSTRG.2100.5		1	u
11	StringTie	exon	104228097	104234787	1000	-	.	MSTRG.2100	MSTRG.2100.5		2	u
11	StringTie	exon	104535288	104535604	1000	-	.	MSTRG.2109	MSTRG.2109.1		1	i
11	StringTie	exon	104536571	104536652	1000	-	.	MSTRG.2109	MSTRG.2109.1		2	i
11	StringTie	exon	104680163	104680230	1000	+	.	MSTRG.2116	MSTRG.2116.1		1	u
11	StringTie	exon	104681640	104681850	1000	+	.	MSTRG.2116	MSTRG.2116.1		2	u
11	StringTie	exon	104682165	104685182	1000	+	.	MSTRG.2116	MSTRG.2116.1		3	u
11	StringTie	exon	104685884	104686349	1000	+	.	MSTRG.2116	MSTRG.2116.1		4	u
11	StringTie	exon	105157092	105157175	1000	+	.	MSTRG.2123	MSTRG.2123.1		1	u
11	StringTie	exon	105157314	105157559	1000	+	.	MSTRG.2123	MSTRG.2123.1		2	u
11	StringTie	exon	105157660	105157842	1000	+	.	MSTRG.2124	MSTRG.2124.1		1	u
11	StringTie	exon	105158777	105158942	1000	+	.	MSTRG.2124	MSTRG.2124.1		2	u
11	StringTie	exon	105159112	105159168	1000	+	.	MSTRG.2124	MSTRG.2124.1		3	u
11	StringTie	exon	105159277	105159389	1000	+	.	MSTRG.2124	MSTRG.2124.1		4	u
11	StringTie	exon	105167650	105175917	1000	-	.	MSTRG.2126	MSTRG.2126.1		1	u
11	StringTie	exon	105175958	105192180	1000	-	.	MSTRG.2126	MSTRG.2126.1		2	u
11	StringTie	exon	105192454	105194468	1000	-	.	MSTRG.2126	MSTRG.2126.1		3	u
11	StringTie	exon	105167650	105175846	1000	-	.	MSTRG.2126	MSTRG.2126.2		1	u
11	StringTie	exon	105175887	105192180	1000	-	.	MSTRG.2126	MSTRG.2126.2		2	u
11	StringTie	exon	105192454	105194468	1000	-	.	MSTRG.2126	MSTRG.2126.2		3	u
11	StringTie	exon	105167697	105175917	1000	-	.	MSTRG.2126	MSTRG.2126.4		1	u
11	StringTie	exon	105175958	105193891	1000	-	.	MSTRG.2126	MSTRG.2126.4		2	u
11	StringTie	exon	105194280	105194459	1000	-	.	MSTRG.2126	MSTRG.2126.4		3	u
11	StringTie	exon	105193867	105194187	1000	-	.	MSTRG.2126	MSTRG.2126.5		1	u
11	StringTie	exon	105194292	105194445	1000	-	.	MSTRG.2126	MSTRG.2126.5		2	u
11	StringTie	exon	106032691	106033340	1000	-	.	MSTRG.2141	MSTRG.2141.1		1	o
11	StringTie	exon	106033634	106034627	1000	-	.	MSTRG.2141	MSTRG.2141.1		2	o
11	StringTie	exon	106114696	106115112	1000	-	.	MSTRG.2148	MSTRG.2148.1		1	u
11	StringTie	exon	106115695	106115917	1000	-	.	MSTRG.2148	MSTRG.2148.1		2	u
11	StringTie	exon	106156429	106156681	1000	+	.	MSTRG.2152	MSTRG.2152.1		1	u
11	StringTie	exon	106156915	106157172	1000	+	.	MSTRG.2152	MSTRG.2152.1		2	u
11	StringTie	exon	106159127	106160119	1000	+	.	MSTRG.2152	MSTRG.2152.1		3	u
12	StringTie	exon	9506778	9506971	1000	+	.	MSTRG.2204	MSTRG.2204.1		1	u
12	StringTie	exon	9524104	9525119	1000	+	.	MSTRG.2204	MSTRG.2204.1		2	u
12	StringTie	exon	20396585	20405034	1000	-	.	MSTRG.2230	MSTRG.2230.1		1	j
12	StringTie	exon	20406798	20406879	1000	-	.	MSTRG.2230	MSTRG.2230.1		2	j
12	StringTie	exon	35807783	35807899	1000	+	.	MSTRG.2254	MSTRG.2254.1		1	o
12	StringTie	exon	35807988	35807999	1000	+	.	MSTRG.2254	MSTRG.2254.1		2	o
12	StringTie	exon	35811443	35811565	1000	+	.	MSTRG.2254	MSTRG.2254.1		3	o
12	StringTie	exon	35819288	35819440	1000	+	.	MSTRG.2254	MSTRG.2254.1		4	o
12	StringTie	exon	35826016	35826199	1000	+	.	MSTRG.2254	MSTRG.2254.1		5	o
12	StringTie	exon	38934231	38934403	1000	+	.	MSTRG.2262	MSTRG.2262.2		1	j
12	StringTie	exon	38939575	38939720	1000	+	.	MSTRG.2262	MSTRG.2262.2		2	j
12	StringTie	exon	38947106	38948900	1000	+	.	MSTRG.2262	MSTRG.2262.2		3	j
12	StringTie	exon	39878580	39886941	1000	+	.	MSTRG.2265	MSTRG.2265.1		1	i
12	StringTie	exon	39889804	39895407	1000	+	.	MSTRG.2265	MSTRG.2265.1		2	i
12	StringTie	exon	40223981	40224330	1000	+	.	MSTRG.2266	MSTRG.2266.1		1	i
12	StringTie	exon	40224368	40225317	1000	+	.	MSTRG.2266	MSTRG.2266.1		2	i
12	StringTie	exon	50433524	50436020	1000	-	.	MSTRG.2277	MSTRG.2277.1		1	j
12	StringTie	exon	50438217	50452161	1000	-	.	MSTRG.2277	MSTRG.2277.1		2	j
12	StringTie	exon	51125418	51125603	1000	-	.	MSTRG.2292	MSTRG.2292.2		1	o
12	StringTie	exon	51125766	51125911	1000	-	.	MSTRG.2292	MSTRG.2292.2		2	o
12	StringTie	exon	51221148	51221323	1000	+	.	MSTRG.2298	MSTRG.2298.1		1	x
12	StringTie	exon	51228097	51228332	1000	+	.	MSTRG.2298	MSTRG.2298.1		2	x
12	StringTie	exon	51237637	51237764	1000	+	.	MSTRG.2298	MSTRG.2298.1		3	x
12	StringTie	exon	51242572	51242961	1000	+	.	MSTRG.2298	MSTRG.2298.1		4	x
12	StringTie	exon	53662286	53663079	1000	-	.	MSTRG.2311	MSTRG.2311.1		1	j
12	StringTie	exon	53663754	53663815	1000	-	.	MSTRG.2311	MSTRG.2311.1		2	j
12	StringTie	exon	53667438	53667928	1000	-	.	MSTRG.2311	MSTRG.2311.1		3	j
12	StringTie	exon	53668349	53668391	1000	-	.	MSTRG.2311	MSTRG.2311.1		4	j
12	StringTie	exon	54225860	54226372	1000	+	.	MSTRG.2317	MSTRG.2317.3		1	j
12	StringTie	exon	54228424	54228524	1000	+	.	MSTRG.2317	MSTRG.2317.3		2	j
12	StringTie	exon	54231073	54231169	1000	+	.	MSTRG.2317	MSTRG.2317.3		3	j
12	StringTie	exon	54232012	54232100	1000	+	.	MSTRG.2317	MSTRG.2317.3		4	j
12	StringTie	exon	54233361	54233434	1000	+	.	MSTRG.2317	MSTRG.2317.3		5	j
12	StringTie	exon	54233601	54233681	1000	+	.	MSTRG.2317	MSTRG.2317.3		6	j
12	StringTie	exon	54234293	54234522	1000	+	.	MSTRG.2317	MSTRG.2317.3		7	j
12	StringTie	exon	54235411	54235464	1000	+	.	MSTRG.2317	MSTRG.2317.3		8	j
12	StringTie	exon	54236059	54238390	1000	+	.	MSTRG.2317	MSTRG.2317.3		9	j
1	StringTie	exon	69703959	69703979	1000	+	.	MSTRG.232	MSTRG.232.1		1	x
1	StringTie	exon	69764319	69764851	1000	+	.	MSTRG.232	MSTRG.232.1		2	x
12	StringTie	exon	54822359	54822929	1000	+	.	MSTRG.2323	MSTRG.2323.1		1	i
12	StringTie	exon	54826580	54828606	1000	+	.	MSTRG.2323	MSTRG.2323.1		2	i
12	StringTie	exon	54836333	54840859	1000	+	.	MSTRG.2324	MSTRG.2324.1		1	i
12	StringTie	exon	54841450	54842028	1000	+	.	MSTRG.2324	MSTRG.2324.1		2	i
12	StringTie	exon	55223506	55224770	1000	-	.	MSTRG.2325	MSTRG.2325.1		1	u
12	StringTie	exon	55233586	55233718	1000	-	.	MSTRG.2325	MSTRG.2325.1		2	u
12	StringTie	exon	55234752	55234960	1000	-	.	MSTRG.2325	MSTRG.2325.1		3	u
12	StringTie	exon	55235953	55236105	1000	-	.	MSTRG.2325	MSTRG.2325.1		4	u
12	StringTie	exon	55244053	55244633	1000	-	.	MSTRG.2325	MSTRG.2325.1		5	u
12	StringTie	exon	55862974	55866817	1000	-	.	MSTRG.2330	MSTRG.2330.1		1	j
12	StringTie	exon	55867125	55867202	1000	-	.	MSTRG.2330	MSTRG.2330.1		2	j
12	StringTie	exon	55870701	55870787	1000	-	.	MSTRG.2330	MSTRG.2330.1		3	j
12	StringTie	exon	55875201	55875309	1000	-	.	MSTRG.2330	MSTRG.2330.1		4	j
12	StringTie	exon	55911299	55912384	1000	-	.	MSTRG.2330	MSTRG.2330.1		5	j
12	StringTie	exon	58086992	58087021	1000	-	.	MSTRG.2342	MSTRG.2342.1		1	o
12	StringTie	exon	58094071	58103281	1000	-	.	MSTRG.2342	MSTRG.2342.1		2	o
1	StringTie	exon	69937499	69937631	1000	-	.	MSTRG.235	MSTRG.235.1		1	x
1	StringTie	exon	69938838	69938982	1000	-	.	MSTRG.235	MSTRG.235.1		2	x
1	StringTie	exon	69940383	69940535	1000	-	.	MSTRG.235	MSTRG.235.1		3	x
1	StringTie	exon	69940750	69940794	1000	-	.	MSTRG.235	MSTRG.235.1		4	x
1	StringTie	exon	69942267	69942503	1000	-	.	MSTRG.235	MSTRG.235.1		5	x
1	StringTie	exon	69942630	69942684	1000	-	.	MSTRG.235	MSTRG.235.1		6	x
12	StringTie	exon	58832831	58832848	1000	-	.	MSTRG.2355	MSTRG.2355.1		1	i
12	StringTie	exon	58832878	58833405	1000	-	.	MSTRG.2355	MSTRG.2355.1		2	i
12	StringTie	exon	59958619	59958643	1000	-	.	MSTRG.2359	MSTRG.2359.1		1	u
12	StringTie	exon	59974878	59975115	1000	-	.	MSTRG.2359	MSTRG.2359.1		2	u
12	StringTie	exon	64812004	64812191	1000	-	.	MSTRG.2383	MSTRG.2383.3		1	j
12	StringTie	exon	64821927	64825669	1000	-	.	MSTRG.2383	MSTRG.2383.3		2	j
12	StringTie	exon	64828182	64828322	1000	-	.	MSTRG.2383	MSTRG.2383.3		3	j
12	StringTie	exon	64829055	64829210	1000	-	.	MSTRG.2383	MSTRG.2383.3		4	j
12	StringTie	exon	64833486	64833627	1000	-	.	MSTRG.2383	MSTRG.2383.3		5	j
12	StringTie	exon	64838334	64838458	1000	-	.	MSTRG.2383	MSTRG.2383.3		6	j
12	StringTie	exon	65109227	65109369	1000	+	.	MSTRG.2389	MSTRG.2389.2		1	j
12	StringTie	exon	65110675	65110801	1000	+	.	MSTRG.2389	MSTRG.2389.2		2	j
12	StringTie	exon	65111240	65111819	1000	+	.	MSTRG.2389	MSTRG.2389.2		3	j
12	StringTie	exon	67024478	67024652	1000	+	.	MSTRG.2399	MSTRG.2399.1		1	x
12	StringTie	exon	67077367	67077457	1000	+	.	MSTRG.2399	MSTRG.2399.1		2	x
12	StringTie	exon	67084612	67084678	1000	+	.	MSTRG.2399	MSTRG.2399.1		3	x
12	StringTie	exon	67115255	67115455	1000	+	.	MSTRG.2399	MSTRG.2399.1		4	x
12	StringTie	exon	67117717	67117783	1000	+	.	MSTRG.2399	MSTRG.2399.1		5	x
12	StringTie	exon	67118321	67118509	1000	+	.	MSTRG.2399	MSTRG.2399.1		6	x
12	StringTie	exon	67146889	67147464	1000	+	.	MSTRG.2399	MSTRG.2399.1		7	x
12	StringTie	exon	67070500	67071448	1000	+	.	MSTRG.2399	MSTRG.2399.2		1	u
12	StringTie	exon	67077367	67077457	1000	+	.	MSTRG.2399	MSTRG.2399.2		2	u
12	StringTie	exon	67084612	67084678	1000	+	.	MSTRG.2399	MSTRG.2399.2		3	u
12	StringTie	exon	67095550	67095612	1000	+	.	MSTRG.2399	MSTRG.2399.2		4	u
12	StringTie	exon	67098670	67100447	1000	+	.	MSTRG.2399	MSTRG.2399.2		5	u
12	StringTie	exon	68664458	68666346	1000	+	.	MSTRG.2418	MSTRG.2418.3		1	j
12	StringTie	exon	68667408	68667539	1000	+	.	MSTRG.2418	MSTRG.2418.3		2	j
12	StringTie	exon	68669553	68670182	1000	+	.	MSTRG.2418	MSTRG.2418.3		3	j
12	StringTie	exon	71840134	71840258	1000	+	.	MSTRG.2443	MSTRG.2443.2		1	j
12	StringTie	exon	71864645	71864696	1000	+	.	MSTRG.2443	MSTRG.2443.2		2	j
12	StringTie	exon	71865862	71867229	1000	+	.	MSTRG.2443	MSTRG.2443.2		3	j
12	StringTie	exon	84753628	84755871	1000	-	.	MSTRG.2464	MSTRG.2464.1		1	x
12	StringTie	exon	84757108	84757378	1000	-	.	MSTRG.2464	MSTRG.2464.1		2	x
12	StringTie	exon	86402394	86402408	1000	-	.	MSTRG.2466	MSTRG.2466.1		1	u
12	StringTie	exon	86409788	86409973	1000	-	.	MSTRG.2466	MSTRG.2466.1		2	u
13	StringTie	exon	295138	295283	1000	+	.	MSTRG.2470	MSTRG.2470.1		1	u
13	StringTie	exon	304885	306988	1000	+	.	MSTRG.2470	MSTRG.2470.1		2	u
13	StringTie	exon	10772726	10772820	1000	+	.	MSTRG.2502	MSTRG.2502.1		1	u
13	StringTie	exon	10773402	10774420	1000	+	.	MSTRG.2502	MSTRG.2502.1		2	u
13	StringTie	exon	17543844	17544883	1000	-	.	MSTRG.2534	MSTRG.2534.3		1	j
13	StringTie	exon	17548567	17548723	1000	-	.	MSTRG.2534	MSTRG.2534.3		2	j
13	StringTie	exon	17556395	17557659	1000	-	.	MSTRG.2534	MSTRG.2534.3		3	j
13	StringTie	exon	17587438	17587949	1000	-	.	MSTRG.2535	MSTRG.2535.1		1	o
13	StringTie	exon	17609133	17610327	1000	-	.	MSTRG.2535	MSTRG.2535.1		2	o
13	StringTie	exon	17591356	17592244	1000	-	.	MSTRG.2535	MSTRG.2535.2		1	o
13	StringTie	exon	17607891	17609805	1000	-	.	MSTRG.2535	MSTRG.2535.2		2	o
13	StringTie	exon	23499991	23500111	1000	+	.	MSTRG.2553	MSTRG.2553.2		1	j
13	StringTie	exon	23507520	23507620	1000	+	.	MSTRG.2553	MSTRG.2553.2		2	j
13	StringTie	exon	23513580	23513656	1000	+	.	MSTRG.2553	MSTRG.2553.2		3	j
13	StringTie	exon	23535074	23535261	1000	+	.	MSTRG.2553	MSTRG.2553.2		4	j
13	StringTie	exon	23535988	23537253	1000	+	.	MSTRG.2553	MSTRG.2553.2		5	j
13	StringTie	exon	30605866	30606179	1000	-	.	MSTRG.2593	MSTRG.2593.5		1	j
13	StringTie	exon	30612073	30612181	1000	-	.	MSTRG.2593	MSTRG.2593.5		2	j
13	StringTie	exon	32497600	32498087	1000	+	.	MSTRG.2604	MSTRG.2604.2		1	j
13	StringTie	exon	32499212	32505203	1000	+	.	MSTRG.2604	MSTRG.2604.2		2	j
13	StringTie	exon	32511485	32519453	1000	+	.	MSTRG.2604	MSTRG.2604.2		3	j
13	StringTie	exon	32520532	32521264	1000	+	.	MSTRG.2604	MSTRG.2604.2		4	j
13	StringTie	exon	33323621	33330464	1000	+	.	MSTRG.2615	MSTRG.2615.1		1	o
13	StringTie	exon	33344208	33347013	1000	+	.	MSTRG.2615	MSTRG.2615.1		2	o
13	StringTie	exon	35522455	35523032	1000	+	.	MSTRG.2632	MSTRG.2632.1		1	u
13	StringTie	exon	35530265	35531748	1000	+	.	MSTRG.2632	MSTRG.2632.1		2	u
13	StringTie	exon	35522741	35522970	1000	+	.	MSTRG.2632	MSTRG.2632.3		1	u
13	StringTie	exon	35523112	35523152	1000	+	.	MSTRG.2632	MSTRG.2632.3		2	u
13	StringTie	exon	35530199	35531743	1000	+	.	MSTRG.2632	MSTRG.2632.3		3	u
13	StringTie	exon	41682086	41682426	1000	-	.	MSTRG.2667	MSTRG.2667.1		1	j
13	StringTie	exon	41696914	41697058	1000	-	.	MSTRG.2667	MSTRG.2667.1		2	j
13	StringTie	exon	41699660	41701241	1000	-	.	MSTRG.2667	MSTRG.2667.1		3	j
13	StringTie	exon	41705850	41706123	1000	-	.	MSTRG.2667	MSTRG.2667.1		4	j
13	StringTie	exon	50636341	50640862	1000	-	.	MSTRG.2722	MSTRG.2722.1		1	j
13	StringTie	exon	50644756	50644881	1000	-	.	MSTRG.2722	MSTRG.2722.1		2	j
13	StringTie	exon	50647361	50647484	1000	-	.	MSTRG.2722	MSTRG.2722.1		3	j
13	StringTie	exon	50649664	50669335	1000	-	.	MSTRG.2722	MSTRG.2722.1		4	j
1	StringTie	exon	75759988	75761002	1000	-	.	MSTRG.274	MSTRG.274.1		1	i
1	StringTie	exon	75761600	75764677	1000	-	.	MSTRG.274	MSTRG.274.1		2	i
13	StringTie	exon	51625139	51625427	1000	-	.	MSTRG.2745	MSTRG.2745.2		1	u
13	StringTie	exon	51629280	51629628	1000	-	.	MSTRG.2745	MSTRG.2745.2		2	u
13	StringTie	exon	51630258	51639771	1000	-	.	MSTRG.2746	MSTRG.2746.1		1	u
13	StringTie	exon	51652379	51652658	1000	-	.	MSTRG.2746	MSTRG.2746.1		2	u
13	StringTie	exon	53460119	53460236	1000	-	.	MSTRG.2787	MSTRG.2787.1		1	j
13	StringTie	exon	53460320	53460416	1000	-	.	MSTRG.2787	MSTRG.2787.1		2	j
13	StringTie	exon	53460498	53460575	1000	-	.	MSTRG.2787	MSTRG.2787.1		3	j
13	StringTie	exon	53460790	53460870	1000	-	.	MSTRG.2787	MSTRG.2787.1		4	j
13	StringTie	exon	53461337	53461513	1000	-	.	MSTRG.2787	MSTRG.2787.1		5	j
13	StringTie	exon	56837715	56838078	1000	+	.	MSTRG.2823	MSTRG.2823.1		1	x
13	StringTie	exon	56839655	56839839	1000	+	.	MSTRG.2823	MSTRG.2823.1		2	x
13	StringTie	exon	56849838	56864529	1000	+	.	MSTRG.2823	MSTRG.2823.1		3	x
13	StringTie	exon	56865054	56867483	1000	+	.	MSTRG.2823	MSTRG.2823.1		4	x
13	StringTie	exon	56837740	56838078	1000	+	.	MSTRG.2823	MSTRG.2823.2		1	x
13	StringTie	exon	56839655	56867471	1000	+	.	MSTRG.2823	MSTRG.2823.2		2	x
13	StringTie	exon	57359523	57359712	1000	+	.	MSTRG.2830	MSTRG.2830.2		1	j
13	StringTie	exon	57413586	57413744	1000	+	.	MSTRG.2830	MSTRG.2830.2		2	j
13	StringTie	exon	57414256	57414439	1000	+	.	MSTRG.2830	MSTRG.2830.2		3	j
13	StringTie	exon	57414916	57415000	1000	+	.	MSTRG.2830	MSTRG.2830.2		4	j
13	StringTie	exon	57418076	57418269	1000	+	.	MSTRG.2830	MSTRG.2830.2		5	j
13	StringTie	exon	57422429	57426029	1000	+	.	MSTRG.2830	MSTRG.2830.2		6	j
13	StringTie	exon	57426983	57427116	1000	+	.	MSTRG.2830	MSTRG.2830.2		7	j
13	StringTie	exon	57430881	57431389	1000	+	.	MSTRG.2830	MSTRG.2830.2		8	j
13	StringTie	exon	57359555	57359712	1000	+	.	MSTRG.2830	MSTRG.2830.3		1	u
13	StringTie	exon	57368910	57371868	1000	+	.	MSTRG.2830	MSTRG.2830.3		2	u
13	StringTie	exon	57413450	57413744	1000	+	.	MSTRG.2830	MSTRG.2830.4		1	j
13	StringTie	exon	57414256	57414439	1000	+	.	MSTRG.2830	MSTRG.2830.4		2	j
13	StringTie	exon	57414916	57415000	1000	+	.	MSTRG.2830	MSTRG.2830.4		3	j
13	StringTie	exon	57418076	57418269	1000	+	.	MSTRG.2830	MSTRG.2830.4		4	j
13	StringTie	exon	57430881	57431389	1000	+	.	MSTRG.2830	MSTRG.2830.4		5	j
13	StringTie	exon	64115912	64117475	1000	-	.	MSTRG.2912	MSTRG.2912.1		1	u
13	StringTie	exon	64117559	64117730	1000	-	.	MSTRG.2912	MSTRG.2912.1		2	u
13	StringTie	exon	64475812	64476158	1000	+	.	MSTRG.2920	MSTRG.2920.1		1	j
13	StringTie	exon	64476348	64476478	1000	+	.	MSTRG.2920	MSTRG.2920.1		2	j
13	StringTie	exon	64477387	64477495	1000	+	.	MSTRG.2920	MSTRG.2920.1		3	j
13	StringTie	exon	64753580	64756598	1000	-	.	MSTRG.2926	MSTRG.2926.1		1	u
13	StringTie	exon	64758524	64760131	1000	-	.	MSTRG.2926	MSTRG.2926.1		2	u
13	StringTie	exon	64754923	64759953	1000	-	.	MSTRG.2926	MSTRG.2926.3		1	u
13	StringTie	exon	64760013	64760086	1000	-	.	MSTRG.2926	MSTRG.2926.3		2	u
13	StringTie	exon	65137292	65143811	1000	+	.	MSTRG.2929	MSTRG.2929.3		1	o
13	StringTie	exon	65146540	65147055	1000	+	.	MSTRG.2929	MSTRG.2929.3		2	o
13	StringTie	exon	65803192	65803216	1000	+	.	MSTRG.2944	MSTRG.2944.1		1	j
13	StringTie	exon	65805871	65806151	1000	+	.	MSTRG.2944	MSTRG.2944.1		2	j
13	StringTie	exon	65811701	65811909	1000	+	.	MSTRG.2944	MSTRG.2944.1		3	j
13	StringTie	exon	65826872	65827738	1000	+	.	MSTRG.2944	MSTRG.2944.1		4	j
13	StringTie	exon	66011220	66012104	1000	-	.	MSTRG.2946	MSTRG.2946.1		1	o
13	StringTie	exon	66014788	66022727	1000	-	.	MSTRG.2946	MSTRG.2946.1		2	o
13	StringTie	exon	66031306	66031405	1000	-	.	MSTRG.2946	MSTRG.2946.1		3	o
13	StringTie	exon	66013038	66027382	1000	-	.	MSTRG.2946	MSTRG.2946.2		1	o
13	StringTie	exon	66027497	66031417	1000	-	.	MSTRG.2946	MSTRG.2946.2		2	o
13	StringTie	exon	66031689	66031731	1000	+	.	MSTRG.2949	MSTRG.2949.1		1	u
13	StringTie	exon	66032594	66032700	1000	+	.	MSTRG.2949	MSTRG.2949.1		2	u
13	StringTie	exon	66034149	66034264	1000	+	.	MSTRG.2949	MSTRG.2949.1		3	u
13	StringTie	exon	66041136	66041428	1000	+	.	MSTRG.2949	MSTRG.2949.1		4	u
13	StringTie	exon	66934348	66934506	1000	+	.	MSTRG.2956	MSTRG.2956.1		1	x
13	StringTie	exon	66936426	66936606	1000	+	.	MSTRG.2956	MSTRG.2956.1		2	x
13	StringTie	exon	66937157	66937417	1000	+	.	MSTRG.2956	MSTRG.2956.1		3	x
13	StringTie	exon	66938547	66938619	1000	+	.	MSTRG.2956	MSTRG.2956.1		4	x
13	StringTie	exon	66940181	66940587	1000	+	.	MSTRG.2956	MSTRG.2956.1		5	x
13	StringTie	exon	72597333	72603836	1000	-	.	MSTRG.2984	MSTRG.2984.6		1	u
13	StringTie	exon	72605126	72617573	1000	-	.	MSTRG.2984	MSTRG.2984.6		2	u
13	StringTie	exon	72630005	72630495	1000	-	.	MSTRG.2984	MSTRG.2984.6		3	u
13	StringTie	exon	76907327	76907433	1000	+	.	MSTRG.3032	MSTRG.3032.1		1	i
13	StringTie	exon	76907747	76907855	1000	+	.	MSTRG.3032	MSTRG.3032.1		2	i
13	StringTie	exon	76908646	76908710	1000	+	.	MSTRG.3032	MSTRG.3032.1		3	i
13	StringTie	exon	76909001	76909077	1000	+	.	MSTRG.3032	MSTRG.3032.1		4	i
13	StringTie	exon	76909802	76910007	1000	+	.	MSTRG.3032	MSTRG.3032.1		5	i
13	StringTie	exon	77644246	77647629	1000	-	.	MSTRG.3039	MSTRG.3039.1		1	j
13	StringTie	exon	77648899	77649024	1000	-	.	MSTRG.3039	MSTRG.3039.1		2	j
13	StringTie	exon	77657359	77657507	1000	-	.	MSTRG.3039	MSTRG.3039.1		3	j
13	StringTie	exon	77675199	77675268	1000	-	.	MSTRG.3039	MSTRG.3039.1		4	j
13	StringTie	exon	77740168	77741000	1000	+	.	MSTRG.3041	MSTRG.3041.3		1	o
13	StringTie	exon	77741104	77741581	1000	+	.	MSTRG.3041	MSTRG.3041.3		2	o
13	StringTie	exon	77740298	77741000	1000	+	.	MSTRG.3041	MSTRG.3041.5		1	o
13	StringTie	exon	77741101	77741589	1000	+	.	MSTRG.3041	MSTRG.3041.5		2	o
14	StringTie	exon	1112106	1112972	1000	-	.	MSTRG.3065	MSTRG.3065.1		1	u
14	StringTie	exon	1113284	1113408	1000	-	.	MSTRG.3065	MSTRG.3065.1		2	u
14	StringTie	exon	1113512	1113591	1000	-	.	MSTRG.3065	MSTRG.3065.1		3	u
14	StringTie	exon	1114365	1114530	1000	-	.	MSTRG.3065	MSTRG.3065.1		4	u
14	StringTie	exon	5998338	5999205	1000	+	.	MSTRG.3092	MSTRG.3092.1		1	i
14	StringTie	exon	6000765	6001094	1000	+	.	MSTRG.3092	MSTRG.3092.1		2	i
14	StringTie	exon	8885366	8887469	1000	-	.	MSTRG.3104	MSTRG.3104.1		1	u
14	StringTie	exon	8887580	8887696	1000	-	.	MSTRG.3104	MSTRG.3104.1		2	u
14	StringTie	exon	10807738	10810832	1000	-	.	MSTRG.3109	MSTRG.3109.1		1	j
14	StringTie	exon	10816063	10816148	1000	-	.	MSTRG.3109	MSTRG.3109.1		2	j
14	StringTie	exon	10849396	10849477	1000	-	.	MSTRG.3109	MSTRG.3109.1		3	j
14	StringTie	exon	10891210	10891364	1000	-	.	MSTRG.3109	MSTRG.3109.1		4	j
14	StringTie	exon	10913308	10913384	1000	-	.	MSTRG.3109	MSTRG.3109.1		5	j
14	StringTie	exon	11585149	11585484	1000	-	.	MSTRG.3110	MSTRG.3110.1		1	o
14	StringTie	exon	11610028	11610128	1000	-	.	MSTRG.3110	MSTRG.3110.1		2	o
14	StringTie	exon	11636336	11637385	1000	-	.	MSTRG.3110	MSTRG.3110.1		3	o
14	StringTie	exon	13130733	13133158	1000	-	.	MSTRG.3128	MSTRG.3128.1		1	j
14	StringTie	exon	13139112	13139207	1000	-	.	MSTRG.3128	MSTRG.3128.1		2	j
14	StringTie	exon	13146774	13146839	1000	-	.	MSTRG.3128	MSTRG.3128.1		3	j
14	StringTie	exon	13147367	13147431	1000	-	.	MSTRG.3128	MSTRG.3128.1		4	j
14	StringTie	exon	13149735	13149822	1000	-	.	MSTRG.3128	MSTRG.3128.1		5	j
14	StringTie	exon	13154120	13154550	1000	-	.	MSTRG.3128	MSTRG.3128.1		6	j
14	StringTie	exon	13130735	13133158	1000	-	.	MSTRG.3128	MSTRG.3128.2		1	j
14	StringTie	exon	13139112	13139207	1000	-	.	MSTRG.3128	MSTRG.3128.2		2	j
14	StringTie	exon	13146774	13146839	1000	-	.	MSTRG.3128	MSTRG.3128.2		3	j
14	StringTie	exon	13147367	13147409	1000	-	.	MSTRG.3128	MSTRG.3128.2		4	j
14	StringTie	exon	13149735	13149822	1000	-	.	MSTRG.3128	MSTRG.3128.2		5	j
14	StringTie	exon	13154120	13154550	1000	-	.	MSTRG.3128	MSTRG.3128.2		6	j
14	StringTie	exon	13130735	13133158	1000	-	.	MSTRG.3128	MSTRG.3128.3		1	j
14	StringTie	exon	13139112	13139207	1000	-	.	MSTRG.3128	MSTRG.3128.3		2	j
14	StringTie	exon	13146774	13146839	1000	-	.	MSTRG.3128	MSTRG.3128.3		3	j
14	StringTie	exon	13147367	13147409	1000	-	.	MSTRG.3128	MSTRG.3128.3		4	j
14	StringTie	exon	13149735	13149822	1000	-	.	MSTRG.3128	MSTRG.3128.3		5	j
14	StringTie	exon	13154396	13154431	1000	-	.	MSTRG.3128	MSTRG.3128.3		6	j
14	StringTie	exon	17750900	17751069	1000	-	.	MSTRG.3152	MSTRG.3152.1		1	j
14	StringTie	exon	17758438	17758565	1000	-	.	MSTRG.3152	MSTRG.3152.1		2	j
14	StringTie	exon	17759515	17759625	1000	-	.	MSTRG.3152	MSTRG.3152.1		3	j
14	StringTie	exon	17980619	17980679	1000	+	.	MSTRG.3153	MSTRG.3153.1		1	j
14	StringTie	exon	17981321	17981525	1000	+	.	MSTRG.3153	MSTRG.3153.1		2	j
14	StringTie	exon	17981872	17981964	1000	+	.	MSTRG.3153	MSTRG.3153.1		3	j
14	StringTie	exon	17982634	17983193	1000	+	.	MSTRG.3153	MSTRG.3153.1		4	j
14	StringTie	exon	19029445	19032490	1000	-	.	MSTRG.3161	MSTRG.3161.1		1	j
14	StringTie	exon	19033170	19033277	1000	-	.	MSTRG.3161	MSTRG.3161.1		2	j
14	StringTie	exon	19035735	19035871	1000	-	.	MSTRG.3161	MSTRG.3161.1		3	j
14	StringTie	exon	19039179	19039430	1000	-	.	MSTRG.3161	MSTRG.3161.1		4	j
14	StringTie	exon	24376430	24376613	1000	+	.	MSTRG.3176	MSTRG.3176.1		1	u
14	StringTie	exon	24522241	24522296	1000	+	.	MSTRG.3176	MSTRG.3176.1		2	u
14	StringTie	exon	24571710	24573404	1000	+	.	MSTRG.3176	MSTRG.3176.1		3	u
1	StringTie	exon	83319115	83320035	1000	-	.	MSTRG.318	MSTRG.318.1		1	u
1	StringTie	exon	83321913	83321947	1000	-	.	MSTRG.318	MSTRG.318.1		2	u
1	StringTie	exon	83322655	83322760	1000	-	.	MSTRG.318	MSTRG.318.1		3	u
1	StringTie	exon	83323854	83324023	1000	-	.	MSTRG.318	MSTRG.318.1		4	u
1	StringTie	exon	83326826	83327090	1000	-	.	MSTRG.318	MSTRG.318.1		5	u
1	StringTie	exon	83330331	83330474	1000	-	.	MSTRG.318	MSTRG.318.1		6	u
1	StringTie	exon	83333106	83333160	1000	-	.	MSTRG.318	MSTRG.318.1		7	u
14	StringTie	exon	27118182	27119880	1000	+	.	MSTRG.3181	MSTRG.3181.2		1	j
14	StringTie	exon	27123663	27123733	1000	+	.	MSTRG.3181	MSTRG.3181.2		2	j
14	StringTie	exon	27124939	27125013	1000	+	.	MSTRG.3181	MSTRG.3181.2		3	j
14	StringTie	exon	27127521	27127690	1000	+	.	MSTRG.3181	MSTRG.3181.2		4	j
14	StringTie	exon	40222777	40226692	1000	-	.	MSTRG.3211	MSTRG.3211.1		1	j
14	StringTie	exon	40231152	40231329	1000	-	.	MSTRG.3211	MSTRG.3211.1		2	j
14	StringTie	exon	40264041	40264168	1000	-	.	MSTRG.3211	MSTRG.3211.1		3	j
14	StringTie	exon	40320739	40321160	1000	-	.	MSTRG.3211	MSTRG.3211.1		4	j
14	StringTie	exon	44932197	44932286	1000	+	.	MSTRG.3223	MSTRG.3223.1		1	j
14	StringTie	exon	44964520	44964611	1000	+	.	MSTRG.3223	MSTRG.3223.1		2	j
14	StringTie	exon	44972272	44972374	1000	+	.	MSTRG.3223	MSTRG.3223.1		3	j
14	StringTie	exon	44984097	44984252	1000	+	.	MSTRG.3223	MSTRG.3223.1		4	j
14	StringTie	exon	44987708	44987783	1000	+	.	MSTRG.3223	MSTRG.3223.1		5	j
14	StringTie	exon	44995735	45001292	1000	+	.	MSTRG.3223	MSTRG.3223.1		6	j
14	StringTie	exon	46663790	46665045	1000	-	.	MSTRG.3238	MSTRG.3238.1		1	x
14	StringTie	exon	46679738	46680559	1000	-	.	MSTRG.3238	MSTRG.3238.1		2	x
14	StringTie	exon	46684264	46684408	1000	-	.	MSTRG.3238	MSTRG.3238.1		3	x
14	StringTie	exon	46685030	46685088	1000	-	.	MSTRG.3238	MSTRG.3238.1		4	x
14	StringTie	exon	46685456	46686149	1000	-	.	MSTRG.3238	MSTRG.3238.1		5	x
14	StringTie	exon	46663790	46665045	1000	-	.	MSTRG.3238	MSTRG.3238.2		1	x
14	StringTie	exon	46679738	46680559	1000	-	.	MSTRG.3238	MSTRG.3238.2		2	x
14	StringTie	exon	46684264	46684408	1000	-	.	MSTRG.3238	MSTRG.3238.2		3	x
14	StringTie	exon	46685030	46685088	1000	-	.	MSTRG.3238	MSTRG.3238.2		4	x
14	StringTie	exon	46686345	46686615	1000	-	.	MSTRG.3238	MSTRG.3238.2		5	x
14	StringTie	exon	50868013	50870857	1000	-	.	MSTRG.3252	MSTRG.3252.1		1	o
14	StringTie	exon	50885341	50885519	1000	-	.	MSTRG.3252	MSTRG.3252.1		2	o
14	StringTie	exon	51015632	51016040	1000	+	.	MSTRG.3254	MSTRG.3254.1		1	u
14	StringTie	exon	51019115	51019228	1000	+	.	MSTRG.3254	MSTRG.3254.1		2	u
14	StringTie	exon	51019477	51019540	1000	+	.	MSTRG.3254	MSTRG.3254.1		3	u
14	StringTie	exon	51019721	51019884	1000	+	.	MSTRG.3254	MSTRG.3254.1		4	u
14	StringTie	exon	51015632	51016040	1000	+	.	MSTRG.3254	MSTRG.3254.2		1	u
14	StringTie	exon	51019115	51019228	1000	+	.	MSTRG.3254	MSTRG.3254.2		2	u
14	StringTie	exon	51019474	51019540	1000	+	.	MSTRG.3254	MSTRG.3254.2		3	u
14	StringTie	exon	51019721	51019884	1000	+	.	MSTRG.3254	MSTRG.3254.2		4	u
14	StringTie	exon	52007652	52007755	1000	+	.	MSTRG.3263	MSTRG.3263.7		1	i
14	StringTie	exon	52007782	52008329	1000	+	.	MSTRG.3263	MSTRG.3263.7		2	i
14	StringTie	exon	54055857	54056221	1000	-	.	MSTRG.3271	MSTRG.3271.1		1	u
14	StringTie	exon	54059415	54059836	1000	-	.	MSTRG.3271	MSTRG.3271.1		2	u
14	StringTie	exon	54055916	54056221	1000	-	.	MSTRG.3271	MSTRG.3271.2		1	u
14	StringTie	exon	54058590	54059815	1000	-	.	MSTRG.3271	MSTRG.3271.2		2	u
1	StringTie	exon	85751140	85751346	1000	+	.	MSTRG.328	MSTRG.328.1		1	j
1	StringTie	exon	85752076	85752127	1000	+	.	MSTRG.328	MSTRG.328.1		2	j
1	StringTie	exon	85752216	85752289	1000	+	.	MSTRG.328	MSTRG.328.1		3	j
1	StringTie	exon	85754245	85754324	1000	+	.	MSTRG.328	MSTRG.328.1		4	j
1	StringTie	exon	85754987	85755057	1000	+	.	MSTRG.328	MSTRG.328.1		5	j
1	StringTie	exon	85756380	85757938	1000	+	.	MSTRG.328	MSTRG.328.1		6	j
14	StringTie	exon	58693803	58699359	1000	-	.	MSTRG.3286	MSTRG.3286.1		1	j
14	StringTie	exon	58700315	58700413	1000	-	.	MSTRG.3286	MSTRG.3286.1		2	j
14	StringTie	exon	58701977	58702046	1000	-	.	MSTRG.3286	MSTRG.3286.1		3	j
14	StringTie	exon	58703741	58705176	1000	-	.	MSTRG.3286	MSTRG.3286.1		4	j
14	StringTie	exon	62082816	62085243	1000	-	.	MSTRG.3303	MSTRG.3303.1		1	u
14	StringTie	exon	62098844	62099110	1000	-	.	MSTRG.3303	MSTRG.3303.1		2	u
14	StringTie	exon	62266102	62266344	1000	-	.	MSTRG.3305	MSTRG.3305.1		1	u
14	StringTie	exon	62266724	62266802	1000	-	.	MSTRG.3305	MSTRG.3305.1		2	u
14	StringTie	exon	62268766	62268858	1000	-	.	MSTRG.3305	MSTRG.3305.1		3	u
14	StringTie	exon	62283754	62284070	1000	-	.	MSTRG.3305	MSTRG.3305.1		4	u
14	StringTie	exon	62278523	62279485	1000	-	.	MSTRG.3305	MSTRG.3305.2		1	u
14	StringTie	exon	62283754	62284095	1000	-	.	MSTRG.3305	MSTRG.3305.2		2	u
14	StringTie	exon	62963076	62963639	1000	+	.	MSTRG.3313	MSTRG.3313.1		1	x
14	StringTie	exon	62970136	62976716	1000	+	.	MSTRG.3313	MSTRG.3313.1		2	x
14	StringTie	exon	69395662	69395849	1000	+	.	MSTRG.3348	MSTRG.3348.1		1	u
14	StringTie	exon	69462769	69463219	1000	+	.	MSTRG.3348	MSTRG.3348.1		2	u
14	StringTie	exon	69538144	69538275	1000	+	.	MSTRG.3348	MSTRG.3348.1		3	u
14	StringTie	exon	69592607	69592752	1000	+	.	MSTRG.3348	MSTRG.3348.1		4	u
14	StringTie	exon	69619607	69620006	1000	+	.	MSTRG.3348	MSTRG.3348.1		5	u
14	StringTie	exon	69396261	69397114	1000	+	.	MSTRG.3348	MSTRG.3348.2		1	u
14	StringTie	exon	69538144	69538275	1000	+	.	MSTRG.3348	MSTRG.3348.2		2	u
14	StringTie	exon	69592607	69592752	1000	+	.	MSTRG.3348	MSTRG.3348.2		3	u
14	StringTie	exon	69700974	69702970	1000	+	.	MSTRG.3348	MSTRG.3348.2		4	u
14	StringTie	exon	69396855	69397114	1000	+	.	MSTRG.3348	MSTRG.3348.3		1	u
14	StringTie	exon	69462769	69463219	1000	+	.	MSTRG.3348	MSTRG.3348.3		2	u
14	StringTie	exon	69538144	69538275	1000	+	.	MSTRG.3348	MSTRG.3348.3		3	u
14	StringTie	exon	69592607	69592752	1000	+	.	MSTRG.3348	MSTRG.3348.3		4	u
14	StringTie	exon	69619607	69620023	1000	+	.	MSTRG.3348	MSTRG.3348.3		5	u
14	StringTie	exon	69396879	69397114	1000	+	.	MSTRG.3348	MSTRG.3348.4		1	u
14	StringTie	exon	69462769	69463219	1000	+	.	MSTRG.3348	MSTRG.3348.4		2	u
14	StringTie	exon	69538144	69538275	1000	+	.	MSTRG.3348	MSTRG.3348.4		3	u
14	StringTie	exon	69592607	69592752	1000	+	.	MSTRG.3348	MSTRG.3348.4		4	u
14	StringTie	exon	69689784	69689890	1000	+	.	MSTRG.3348	MSTRG.3348.4		5	u
14	StringTie	exon	69700974	69702808	1000	+	.	MSTRG.3348	MSTRG.3348.4		6	u
14	StringTie	exon	69427198	69430354	1000	+	.	MSTRG.3348	MSTRG.3348.5		1	u
14	StringTie	exon	69430548	69434991	1000	+	.	MSTRG.3348	MSTRG.3348.5		2	u
14	StringTie	exon	69462769	69463219	1000	+	.	MSTRG.3348	MSTRG.3348.5		3	u
14	StringTie	exon	69476221	69484246	1000	+	.	MSTRG.3348	MSTRG.3348.5		4	u
14	StringTie	exon	69484287	69489263	1000	+	.	MSTRG.3348	MSTRG.3348.5		5	u
14	StringTie	exon	69619607	69620015	1000	+	.	MSTRG.3348	MSTRG.3348.5		6	u
14	StringTie	exon	71254904	71263573	1000	-	.	MSTRG.3349	MSTRG.3349.5		1	j
14	StringTie	exon	71268836	71268875	1000	-	.	MSTRG.3349	MSTRG.3349.5		2	j
14	StringTie	exon	71326154	71326206	1000	-	.	MSTRG.3349	MSTRG.3349.5		3	j
14	StringTie	exon	71364392	71364469	1000	-	.	MSTRG.3349	MSTRG.3349.5		4	j
14	StringTie	exon	78977759	78978069	1000	+	.	MSTRG.3362	MSTRG.3362.2		1	j
14	StringTie	exon	78978920	78979046	1000	+	.	MSTRG.3362	MSTRG.3362.2		2	j
14	StringTie	exon	78979637	78980282	1000	+	.	MSTRG.3362	MSTRG.3362.2		3	j
14	StringTie	exon	80399644	80403924	1000	-	.	MSTRG.3371	MSTRG.3371.1		1	j
14	StringTie	exon	80404132	80404233	1000	-	.	MSTRG.3371	MSTRG.3371.1		2	j
14	StringTie	exon	80404443	80404644	1000	-	.	MSTRG.3371	MSTRG.3371.1		3	j
14	StringTie	exon	80405557	80405772	1000	-	.	MSTRG.3371	MSTRG.3371.1		4	j
14	StringTie	exon	80416418	80416598	1000	+	.	MSTRG.3372	MSTRG.3372.1		1	u
14	StringTie	exon	80432553	80433578	1000	+	.	MSTRG.3372	MSTRG.3372.1		2	u
14	StringTie	exon	80956910	80957524	1000	-	.	MSTRG.3385	MSTRG.3385.2		1	u
14	StringTie	exon	80959181	80959294	1000	-	.	MSTRG.3385	MSTRG.3385.2		2	u
14	StringTie	exon	80960184	80960548	1000	-	.	MSTRG.3385	MSTRG.3385.2		3	u
14	StringTie	exon	81178602	81179105	1000	+	.	MSTRG.3392	MSTRG.3392.1		1	u
14	StringTie	exon	81179616	81183098	1000	+	.	MSTRG.3392	MSTRG.3392.1		2	u
14	StringTie	exon	81187566	81187831	1000	-	.	MSTRG.3394	MSTRG.3394.1		1	x
14	StringTie	exon	81189190	81189521	1000	-	.	MSTRG.3394	MSTRG.3394.1		2	x
14	StringTie	exon	81630831	81633074	1000	-	.	MSTRG.3429	MSTRG.3429.1		1	j
14	StringTie	exon	81633559	81633705	1000	-	.	MSTRG.3429	MSTRG.3429.1		2	j
14	StringTie	exon	81634365	81634410	1000	-	.	MSTRG.3429	MSTRG.3429.1		3	j
14	StringTie	exon	81634490	81634835	1000	-	.	MSTRG.3429	MSTRG.3429.1		4	j
14	StringTie	exon	81630973	81633074	1000	-	.	MSTRG.3429	MSTRG.3429.2		1	j
14	StringTie	exon	81633559	81633705	1000	-	.	MSTRG.3429	MSTRG.3429.2		2	j
14	StringTie	exon	81633849	81633933	1000	-	.	MSTRG.3429	MSTRG.3429.2		3	j
14	StringTie	exon	81634125	81634721	1000	-	.	MSTRG.3429	MSTRG.3429.2		4	j
14	StringTie	exon	81660428	81660585	1000	+	.	MSTRG.3430	MSTRG.3430.2		1	j
14	StringTie	exon	81663125	81663330	1000	+	.	MSTRG.3430	MSTRG.3430.2		2	j
14	StringTie	exon	81673034	81673703	1000	+	.	MSTRG.3430	MSTRG.3430.2		3	j
15	StringTie	exon	1230	1389	1000	-	.	MSTRG.3453	MSTRG.3453.1		1	u
15	StringTie	exon	8324	8519	1000	-	.	MSTRG.3453	MSTRG.3453.1		2	u
15	StringTie	exon	504430	508573	1000	-	.	MSTRG.3457	MSTRG.3457.3		1	j
15	StringTie	exon	510030	511700	1000	-	.	MSTRG.3457	MSTRG.3457.3		2	j
1	StringTie	exon	88072036	88072163	1000	+	.	MSTRG.346	MSTRG.346.1		1	u
1	StringTie	exon	88072914	88073155	1000	+	.	MSTRG.346	MSTRG.346.1		2	u
15	StringTie	exon	586674	586929	1000	-	.	MSTRG.3463	MSTRG.3463.1		1	u
15	StringTie	exon	586995	587385	1000	-	.	MSTRG.3463	MSTRG.3463.1		2	u
15	StringTie	exon	2220669	2220838	1000	+	.	MSTRG.3475	MSTRG.3475.3		1	u
15	StringTie	exon	2235935	2236319	1000	+	.	MSTRG.3475	MSTRG.3475.3		2	u
15	StringTie	exon	2220669	2221036	1000	+	.	MSTRG.3475	MSTRG.3475.4		1	u
15	StringTie	exon	2221210	2221687	1000	+	.	MSTRG.3475	MSTRG.3475.4		2	u
15	StringTie	exon	2394160	2395844	1000	-	.	MSTRG.3484	MSTRG.3484.2		1	u
15	StringTie	exon	2396199	2398738	1000	-	.	MSTRG.3484	MSTRG.3484.2		2	u
15	StringTie	exon	6834114	6834635	1000	+	.	MSTRG.3528	MSTRG.3528.3		1	j
15	StringTie	exon	6863321	6863361	1000	+	.	MSTRG.3528	MSTRG.3528.3		2	j
15	StringTie	exon	6870211	6870353	1000	+	.	MSTRG.3528	MSTRG.3528.3		3	j
15	StringTie	exon	6874154	6874186	1000	+	.	MSTRG.3528	MSTRG.3528.3		4	j
15	StringTie	exon	6876332	6876397	1000	+	.	MSTRG.3528	MSTRG.3528.3		5	j
15	StringTie	exon	6981313	6981416	1000	+	.	MSTRG.3528	MSTRG.3528.3		6	j
15	StringTie	exon	6835670	6836868	1000	+	.	MSTRG.3528	MSTRG.3528.4		1	j
15	StringTie	exon	6837449	6837573	1000	+	.	MSTRG.3528	MSTRG.3528.4		2	j
15	StringTie	exon	6863321	6863361	1000	+	.	MSTRG.3528	MSTRG.3528.4		3	j
15	StringTie	exon	6864707	6864818	1000	+	.	MSTRG.3528	MSTRG.3528.4		4	j
15	StringTie	exon	6870211	6870353	1000	+	.	MSTRG.3528	MSTRG.3528.4		5	j
15	StringTie	exon	6874154	6874186	1000	+	.	MSTRG.3528	MSTRG.3528.4		6	j
15	StringTie	exon	6876332	6876397	1000	+	.	MSTRG.3528	MSTRG.3528.4		7	j
15	StringTie	exon	6981313	6981416	1000	+	.	MSTRG.3528	MSTRG.3528.4		8	j
15	StringTie	exon	9531213	9531329	1000	+	.	MSTRG.3548	MSTRG.3548.1		1	x
15	StringTie	exon	9545168	9547040	1000	+	.	MSTRG.3548	MSTRG.3548.1		2	x
15	StringTie	exon	16172729	16172794	1000	+	.	MSTRG.3553	MSTRG.3553.2		1	j
15	StringTie	exon	16183272	16183306	1000	+	.	MSTRG.3553	MSTRG.3553.2		2	j
15	StringTie	exon	16184146	16184249	1000	+	.	MSTRG.3553	MSTRG.3553.2		3	j
15	StringTie	exon	16185402	16187190	1000	+	.	MSTRG.3553	MSTRG.3553.2		4	j
1	StringTie	exon	96061865	96061968	1000	-	.	MSTRG.362	MSTRG.362.1		1	x
1	StringTie	exon	96104265	96104387	1000	-	.	MSTRG.362	MSTRG.362.1		2	x
15	StringTie	exon	29686613	29686801	1000	+	.	MSTRG.3623	MSTRG.3623.2		1	o
15	StringTie	exon	29689235	29691493	1000	+	.	MSTRG.3623	MSTRG.3623.2		2	o
1	StringTie	exon	96123155	96123232	1000	+	.	MSTRG.365	MSTRG.365.2		1	j
1	StringTie	exon	96123330	96123518	1000	+	.	MSTRG.365	MSTRG.365.2		2	j
1	StringTie	exon	96124778	96125022	1000	+	.	MSTRG.365	MSTRG.365.2		3	j
15	StringTie	exon	35843640	35845325	1000	-	.	MSTRG.3673	MSTRG.3673.1		1	x
15	StringTie	exon	35845646	35847804	1000	-	.	MSTRG.3673	MSTRG.3673.1		2	x
15	StringTie	exon	35865683	35868298	1000	-	.	MSTRG.3676	MSTRG.3676.1		1	u
15	StringTie	exon	35871064	35872405	1000	-	.	MSTRG.3676	MSTRG.3676.1		2	u
15	StringTie	exon	36279732	36279790	1000	-	.	MSTRG.3688	MSTRG.3688.1		1	u
15	StringTie	exon	36304317	36304496	1000	-	.	MSTRG.3688	MSTRG.3688.1		2	u
15	StringTie	exon	37370463	37372968	1000	+	.	MSTRG.3694	MSTRG.3694.1		1	x
15	StringTie	exon	37373015	37376449	1000	+	.	MSTRG.3694	MSTRG.3694.1		2	x
15	StringTie	exon	38624082	38629995	1000	-	.	MSTRG.3707	MSTRG.3707.1		1	i
15	StringTie	exon	38630666	38634516	1000	-	.	MSTRG.3707	MSTRG.3707.1		2	i
15	StringTie	exon	38634546	38640609	1000	-	.	MSTRG.3707	MSTRG.3707.1		3	i
15	StringTie	exon	38624085	38630036	1000	-	.	MSTRG.3707	MSTRG.3707.2		1	i
15	StringTie	exon	38630754	38636525	1000	-	.	MSTRG.3707	MSTRG.3707.2		2	i
15	StringTie	exon	38666191	38670633	1000	-	.	MSTRG.3708	MSTRG.3708.3		1	u
15	StringTie	exon	38676709	38678404	1000	-	.	MSTRG.3708	MSTRG.3708.3		2	u
15	StringTie	exon	39476055	39476198	1000	+	.	MSTRG.3722	MSTRG.3722.1		1	j
15	StringTie	exon	39519642	39519857	1000	+	.	MSTRG.3722	MSTRG.3722.1		2	j
15	StringTie	exon	39520792	39521265	1000	+	.	MSTRG.3722	MSTRG.3722.1		3	j
15	StringTie	exon	39476055	39476198	1000	+	.	MSTRG.3722	MSTRG.3722.2		1	j
15	StringTie	exon	39519766	39519857	1000	+	.	MSTRG.3722	MSTRG.3722.2		2	j
15	StringTie	exon	39520792	39521241	1000	+	.	MSTRG.3722	MSTRG.3722.2		3	j
15	StringTie	exon	48006213	48010771	1000	+	.	MSTRG.3768	MSTRG.3768.4		1	i
15	StringTie	exon	48014230	48014976	1000	+	.	MSTRG.3768	MSTRG.3768.4		2	i
15	StringTie	exon	49561524	49573029	1000	+	.	MSTRG.3780	MSTRG.3780.2		1	j
15	StringTie	exon	49573466	49586659	1000	+	.	MSTRG.3780	MSTRG.3780.2		2	j
15	StringTie	exon	52757913	52758335	1000	+	.	MSTRG.3805	MSTRG.3805.1		1	j
15	StringTie	exon	52758573	52758668	1000	+	.	MSTRG.3805	MSTRG.3805.1		2	j
15	StringTie	exon	52759195	52759378	1000	+	.	MSTRG.3805	MSTRG.3805.1		3	j
15	StringTie	exon	52759929	52761258	1000	+	.	MSTRG.3805	MSTRG.3805.1		4	j
15	StringTie	exon	53388937	53390495	1000	-	.	MSTRG.3823	MSTRG.3823.1		1	x
15	StringTie	exon	53396702	53396782	1000	-	.	MSTRG.3823	MSTRG.3823.1		2	x
15	StringTie	exon	53398231	53398353	1000	-	.	MSTRG.3823	MSTRG.3823.1		3	x
15	StringTie	exon	53844843	53844900	1000	+	.	MSTRG.3827	MSTRG.3827.1		1	j
15	StringTie	exon	53845529	53845567	1000	+	.	MSTRG.3827	MSTRG.3827.1		2	j
15	StringTie	exon	53845674	53845748	1000	+	.	MSTRG.3827	MSTRG.3827.1		3	j
15	StringTie	exon	53846313	53846349	1000	+	.	MSTRG.3827	MSTRG.3827.1		4	j
15	StringTie	exon	53847333	53847382	1000	+	.	MSTRG.3827	MSTRG.3827.1		5	j
15	StringTie	exon	53847937	53847987	1000	+	.	MSTRG.3827	MSTRG.3827.1		6	j
15	StringTie	exon	53849988	53851161	1000	+	.	MSTRG.3827	MSTRG.3827.1		7	j
15	StringTie	exon	65110671	65110749	1000	+	.	MSTRG.3883	MSTRG.3883.1		1	u
15	StringTie	exon	65114590	65115217	1000	+	.	MSTRG.3883	MSTRG.3883.1		2	u
15	StringTie	exon	68045828	68046060	1000	+	.	MSTRG.3898	MSTRG.3898.3		1	o
15	StringTie	exon	68046137	68047081	1000	+	.	MSTRG.3898	MSTRG.3898.3		2	o
15	StringTie	exon	80927827	80927846	1000	+	.	MSTRG.3926	MSTRG.3926.1		1	o
15	StringTie	exon	80939606	80943067	1000	+	.	MSTRG.3926	MSTRG.3926.1		2	o
16	StringTie	exon	20334732	20336038	1000	-	.	MSTRG.4012	MSTRG.4012.1		1	x
16	StringTie	exon	20336432	20336622	1000	-	.	MSTRG.4012	MSTRG.4012.1		2	x
16	StringTie	exon	20347767	20347925	1000	-	.	MSTRG.4012	MSTRG.4012.1		3	x
16	StringTie	exon	25430584	25437170	1000	-	.	MSTRG.4037	MSTRG.4037.1		1	u
16	StringTie	exon	25438952	25439014	1000	-	.	MSTRG.4037	MSTRG.4037.1		2	u
16	StringTie	exon	25439658	25439766	1000	-	.	MSTRG.4037	MSTRG.4037.1		3	u
16	StringTie	exon	26021192	26021234	1000	+	.	MSTRG.4044	MSTRG.4044.1		1	j
16	StringTie	exon	26021284	26021346	1000	+	.	MSTRG.4044	MSTRG.4044.1		2	j
16	StringTie	exon	26024741	26024809	1000	+	.	MSTRG.4044	MSTRG.4044.1		3	j
16	StringTie	exon	26029671	26029783	1000	+	.	MSTRG.4044	MSTRG.4044.1		4	j
16	StringTie	exon	26032042	26032182	1000	+	.	MSTRG.4044	MSTRG.4044.1		5	j
16	StringTie	exon	26035497	26035569	1000	+	.	MSTRG.4044	MSTRG.4044.1		6	j
16	StringTie	exon	26036293	26037741	1000	+	.	MSTRG.4044	MSTRG.4044.1		7	j
16	StringTie	exon	26038482	26040406	1000	+	.	MSTRG.4044	MSTRG.4044.1		8	j
16	StringTie	exon	29383889	29384129	1000	+	.	MSTRG.4072	MSTRG.4072.2		1	j
16	StringTie	exon	29386784	29390023	1000	+	.	MSTRG.4072	MSTRG.4072.2		2	j
16	StringTie	exon	38128833	38130450	1000	-	.	MSTRG.4114	MSTRG.4114.3		1	i
16	StringTie	exon	38132009	38132083	1000	-	.	MSTRG.4114	MSTRG.4114.3		2	i
16	StringTie	exon	38134261	38134772	1000	-	.	MSTRG.4114	MSTRG.4114.3		3	i
16	StringTie	exon	40359999	40360053	1000	+	.	MSTRG.4128	MSTRG.4128.1		1	u
16	StringTie	exon	40360392	40361868	1000	+	.	MSTRG.4128	MSTRG.4128.1		2	u
16	StringTie	exon	41612195	41615894	1000	+	.	MSTRG.4151	MSTRG.4151.1		1	u
16	StringTie	exon	41616118	41619367	1000	+	.	MSTRG.4151	MSTRG.4151.1		2	u
16	StringTie	exon	41612199	41614377	1000	+	.	MSTRG.4151	MSTRG.4151.2		1	u
16	StringTie	exon	41615076	41618821	1000	+	.	MSTRG.4151	MSTRG.4151.2		2	u
16	StringTie	exon	41612212	41614385	1000	+	.	MSTRG.4151	MSTRG.4151.3		1	u
16	StringTie	exon	41615080	41615649	1000	+	.	MSTRG.4151	MSTRG.4151.3		2	u
16	StringTie	exon	42769709	42770505	1000	+	.	MSTRG.4169	MSTRG.4169.1		1	j
16	StringTie	exon	42775403	42775481	1000	+	.	MSTRG.4169	MSTRG.4169.1		2	j
16	StringTie	exon	42781109	42782928	1000	+	.	MSTRG.4169	MSTRG.4169.1		3	j
16	StringTie	exon	42800506	42805065	1000	+	.	MSTRG.4169	MSTRG.4169.1		4	j
16	StringTie	exon	42805868	42810639	1000	+	.	MSTRG.4169	MSTRG.4169.1		5	j
16	StringTie	exon	42781450	42782108	1000	+	.	MSTRG.4169	MSTRG.4169.4		1	j
16	StringTie	exon	42782238	42782928	1000	+	.	MSTRG.4169	MSTRG.4169.4		2	j
16	StringTie	exon	42800506	42805065	1000	+	.	MSTRG.4169	MSTRG.4169.4		3	j
16	StringTie	exon	42805868	42810637	1000	+	.	MSTRG.4169	MSTRG.4169.4		4	j
16	StringTie	exon	42810692	42820313	1000	+	.	MSTRG.4170	MSTRG.4170.1		1	u
16	StringTie	exon	42825119	42828260	1000	+	.	MSTRG.4170	MSTRG.4170.1		2	u
16	StringTie	exon	44154581	44156481	1000	-	.	MSTRG.4182	MSTRG.4182.1		1	j
16	StringTie	exon	44157281	44157332	1000	-	.	MSTRG.4182	MSTRG.4182.1		2	j
16	StringTie	exon	44158032	44158190	1000	-	.	MSTRG.4182	MSTRG.4182.1		3	j
16	StringTie	exon	44161962	44162043	1000	-	.	MSTRG.4182	MSTRG.4182.1		4	j
16	StringTie	exon	44164057	44164112	1000	-	.	MSTRG.4182	MSTRG.4182.1		5	j
16	StringTie	exon	44164141	44164210	1000	-	.	MSTRG.4182	MSTRG.4182.1		6	j
16	StringTie	exon	44524409	44524572	1000	+	.	MSTRG.4183	MSTRG.4183.1		1	u
16	StringTie	exon	44527348	44528009	1000	+	.	MSTRG.4183	MSTRG.4183.1		2	u
16	StringTie	exon	45063812	45064032	1000	-	.	MSTRG.4184	MSTRG.4184.1		1	j
16	StringTie	exon	45110654	45110772	1000	-	.	MSTRG.4184	MSTRG.4184.1		2	j
16	StringTie	exon	45115592	45115661	1000	-	.	MSTRG.4184	MSTRG.4184.1		3	j
16	StringTie	exon	45145431	45145567	1000	-	.	MSTRG.4184	MSTRG.4184.1		4	j
16	StringTie	exon	45421995	45424575	1000	+	.	MSTRG.4192	MSTRG.4192.1		1	o
16	StringTie	exon	45426750	45427467	1000	+	.	MSTRG.4192	MSTRG.4192.1		2	o
16	StringTie	exon	45672325	45674012	1000	+	.	MSTRG.4197	MSTRG.4197.1		1	j
16	StringTie	exon	45676176	45676300	1000	+	.	MSTRG.4197	MSTRG.4197.1		2	j
16	StringTie	exon	45679081	45681438	1000	+	.	MSTRG.4197	MSTRG.4197.1		3	j
16	StringTie	exon	47820033	47820590	1000	-	.	MSTRG.4205	MSTRG.4205.1		1	x
16	StringTie	exon	47839335	47840429	1000	-	.	MSTRG.4205	MSTRG.4205.1		2	x
16	StringTie	exon	49086238	49087227	1000	+	.	MSTRG.4222	MSTRG.4222.1		1	j
16	StringTie	exon	49087307	49087614	1000	+	.	MSTRG.4222	MSTRG.4222.1		2	j
16	StringTie	exon	49090491	49090785	1000	+	.	MSTRG.4222	MSTRG.4222.1		3	j
16	StringTie	exon	49090908	49094142	1000	+	.	MSTRG.4222	MSTRG.4222.1		4	j
16	StringTie	exon	49094439	49097123	1000	+	.	MSTRG.4222	MSTRG.4222.1		5	j
16	StringTie	exon	49874873	49876179	1000	+	.	MSTRG.4255	MSTRG.4255.1		1	u
16	StringTie	exon	49877467	49880487	1000	+	.	MSTRG.4255	MSTRG.4255.1		2	u
16	StringTie	exon	53756041	53756220	1000	-	.	MSTRG.4291	MSTRG.4291.1		1	u
16	StringTie	exon	53756399	53756428	1000	-	.	MSTRG.4291	MSTRG.4291.1		2	u
16	StringTie	exon	53756612	53756639	1000	-	.	MSTRG.4291	MSTRG.4291.1		3	u
16	StringTie	exon	53757384	53757436	1000	-	.	MSTRG.4291	MSTRG.4291.1		4	u
16	StringTie	exon	53757718	53757758	1000	-	.	MSTRG.4291	MSTRG.4291.1		5	u
16	StringTie	exon	53758021	53758068	1000	-	.	MSTRG.4291	MSTRG.4291.1		6	u
16	StringTie	exon	53758379	53758410	1000	-	.	MSTRG.4291	MSTRG.4291.1		7	u
16	StringTie	exon	53758730	53758771	1000	-	.	MSTRG.4291	MSTRG.4291.1		8	u
16	StringTie	exon	53758973	53759005	1000	-	.	MSTRG.4291	MSTRG.4291.1		9	u
16	StringTie	exon	53759189	53759241	1000	-	.	MSTRG.4291	MSTRG.4291.1		10	u
16	StringTie	exon	53759761	53759871	1000	-	.	MSTRG.4291	MSTRG.4291.1		11	u
16	StringTie	exon	54913198	54917150	1000	-	.	MSTRG.4301	MSTRG.4301.1		1	o
16	StringTie	exon	54936049	54936124	1000	-	.	MSTRG.4301	MSTRG.4301.1		2	o
16	StringTie	exon	54953946	54954378	1000	-	.	MSTRG.4301	MSTRG.4301.1		3	o
16	StringTie	exon	59652676	59655289	1000	-	.	MSTRG.4315	MSTRG.4315.6		1	j
16	StringTie	exon	59667792	59667974	1000	-	.	MSTRG.4315	MSTRG.4315.6		2	j
16	StringTie	exon	64047649	64048060	1000	+	.	MSTRG.4343	MSTRG.4343.1		1	j
16	StringTie	exon	64135953	64136172	1000	+	.	MSTRG.4343	MSTRG.4343.1		2	j
16	StringTie	exon	64177173	64177267	1000	+	.	MSTRG.4343	MSTRG.4343.1		3	j
16	StringTie	exon	64261221	64261297	1000	+	.	MSTRG.4343	MSTRG.4343.1		4	j
16	StringTie	exon	64268975	64269035	1000	+	.	MSTRG.4343	MSTRG.4343.1		5	j
16	StringTie	exon	64288657	64291372	1000	+	.	MSTRG.4343	MSTRG.4343.1		6	j
16	StringTie	exon	65275429	65275456	1000	-	.	MSTRG.4350	MSTRG.4350.1		1	u
16	StringTie	exon	65295677	65295862	1000	-	.	MSTRG.4350	MSTRG.4350.1		2	u
16	StringTie	exon	69282871	69283192	1000	-	.	MSTRG.4363	MSTRG.4363.3		1	j
16	StringTie	exon	69285165	69285603	1000	-	.	MSTRG.4363	MSTRG.4363.3		2	j
16	StringTie	exon	69286238	69286432	1000	-	.	MSTRG.4363	MSTRG.4363.3		3	j
16	StringTie	exon	69284762	69284878	1000	+	.	MSTRG.4364	MSTRG.4364.2		1	x
16	StringTie	exon	69284986	69287627	1000	+	.	MSTRG.4364	MSTRG.4364.2		2	x
1	StringTie	exon	117182873	117183520	1000	+	.	MSTRG.438	MSTRG.438.1		1	j
1	StringTie	exon	117183800	117183875	1000	+	.	MSTRG.438	MSTRG.438.1		2	j
1	StringTie	exon	117185060	117185376	1000	+	.	MSTRG.438	MSTRG.438.1		3	j
1	StringTie	exon	117189354	117190667	1000	+	.	MSTRG.438	MSTRG.438.1		4	j
16	StringTie	exon	70917589	70917697	1000	+	.	MSTRG.4383	MSTRG.4383.1		1	i
16	StringTie	exon	70937252	70937385	1000	+	.	MSTRG.4383	MSTRG.4383.1		2	i
16	StringTie	exon	75422688	75422832	1000	+	.	MSTRG.4403	MSTRG.4403.2		1	j
16	StringTie	exon	75427406	75427507	1000	+	.	MSTRG.4403	MSTRG.4403.2		2	j
16	StringTie	exon	75428800	75428976	1000	+	.	MSTRG.4403	MSTRG.4403.2		3	j
16	StringTie	exon	78109787	78109874	1000	+	.	MSTRG.4414	MSTRG.4414.1		1	i
16	StringTie	exon	78110538	78110659	1000	+	.	MSTRG.4414	MSTRG.4414.1		2	i
16	StringTie	exon	78421729	78424117	1000	+	.	MSTRG.4420	MSTRG.4420.3		1	j
16	StringTie	exon	78424543	78430462	1000	+	.	MSTRG.4420	MSTRG.4420.3		2	j
16	StringTie	exon	79172034	79172197	1000	-	.	MSTRG.4443	MSTRG.4443.1		1	u
16	StringTie	exon	79176187	79176932	1000	-	.	MSTRG.4443	MSTRG.4443.1		2	u
16	StringTie	exon	79231158	79231186	1000	-	.	MSTRG.4443	MSTRG.4443.1		3	u
16	StringTie	exon	79231296	79231879	1000	-	.	MSTRG.4443	MSTRG.4443.1		4	u
16	StringTie	exon	79172034	79172197	1000	-	.	MSTRG.4443	MSTRG.4443.2		1	u
16	StringTie	exon	79176187	79176932	1000	-	.	MSTRG.4443	MSTRG.4443.2		2	u
16	StringTie	exon	79228456	79231086	1000	-	.	MSTRG.4443	MSTRG.4443.2		3	u
16	StringTie	exon	79172052	79172197	1000	-	.	MSTRG.4443	MSTRG.4443.3		1	u
16	StringTie	exon	79176187	79176932	1000	-	.	MSTRG.4443	MSTRG.4443.3		2	u
16	StringTie	exon	79206668	79207280	1000	-	.	MSTRG.4443	MSTRG.4443.3		3	u
16	StringTie	exon	79172080	79172197	1000	-	.	MSTRG.4443	MSTRG.4443.4		1	u
16	StringTie	exon	79176187	79176932	1000	-	.	MSTRG.4443	MSTRG.4443.4		2	u
16	StringTie	exon	79208559	79212580	1000	-	.	MSTRG.4443	MSTRG.4443.4		3	u
16	StringTie	exon	79172094	79172197	1000	-	.	MSTRG.4443	MSTRG.4443.5		1	u
16	StringTie	exon	79176187	79176932	1000	-	.	MSTRG.4443	MSTRG.4443.5		2	u
16	StringTie	exon	79231888	79232963	1000	-	.	MSTRG.4443	MSTRG.4443.5		3	u
16	StringTie	exon	79271023	79271056	1000	+	.	MSTRG.4447	MSTRG.4447.1		1	u
16	StringTie	exon	79271130	79274101	1000	+	.	MSTRG.4447	MSTRG.4447.1		2	u
16	StringTie	exon	79280678	79281088	1000	+	.	MSTRG.4448	MSTRG.4448.1		1	o
16	StringTie	exon	79282319	79286662	1000	+	.	MSTRG.4448	MSTRG.4448.1		2	o
17	StringTie	exon	8500830	8500857	1000	+	.	MSTRG.4572	MSTRG.4572.1		1	x
17	StringTie	exon	8501616	8506180	1000	+	.	MSTRG.4572	MSTRG.4572.1		2	x
17	StringTie	exon	15847531	15847717	1000	+	.	MSTRG.4617	MSTRG.4617.1		1	u
17	StringTie	exon	15851372	15851533	1000	+	.	MSTRG.4617	MSTRG.4617.1		2	u
17	StringTie	exon	15853070	15853326	1000	+	.	MSTRG.4617	MSTRG.4617.1		3	u
17	StringTie	exon	15854223	15854427	1000	+	.	MSTRG.4617	MSTRG.4617.1		4	u
17	StringTie	exon	15856471	15857726	1000	+	.	MSTRG.4617	MSTRG.4617.1		5	u
1	StringTie	exon	121653838	121653872	1000	+	.	MSTRG.462	MSTRG.462.1		1	o
1	StringTie	exon	121747640	121747936	1000	+	.	MSTRG.462	MSTRG.462.1		2	o
17	StringTie	exon	16491424	16491639	1000	-	.	MSTRG.4624	MSTRG.4624.1		1	u
17	StringTie	exon	16505506	16505660	1000	-	.	MSTRG.4624	MSTRG.4624.1		2	u
17	StringTie	exon	16815190	16821140	1000	+	.	MSTRG.4629	MSTRG.4629.3		1	j
17	StringTie	exon	16822456	16826214	1000	+	.	MSTRG.4629	MSTRG.4629.3		2	j
1	StringTie	exon	121673651	121674686	1000	-	.	MSTRG.463	MSTRG.463.1		1	o
1	StringTie	exon	121725785	121725996	1000	-	.	MSTRG.463	MSTRG.463.1		2	o
17	StringTie	exon	17017787	17018291	1000	-	.	MSTRG.4639	MSTRG.4639.1		1	u
17	StringTie	exon	17025690	17026121	1000	-	.	MSTRG.4639	MSTRG.4639.1		2	u
17	StringTie	exon	18882236	18882313	1000	+	.	MSTRG.4674	MSTRG.4674.1		1	u
17	StringTie	exon	18885158	18885207	1000	+	.	MSTRG.4674	MSTRG.4674.1		2	u
17	StringTie	exon	18890360	18892088	1000	+	.	MSTRG.4674	MSTRG.4674.1		3	u
1	StringTie	exon	125444268	125444419	1000	-	.	MSTRG.476	MSTRG.476.1		1	u
1	StringTie	exon	125444525	125445298	1000	-	.	MSTRG.476	MSTRG.476.1		2	u
17	StringTie	exon	36138888	36142676	1000	+	.	MSTRG.4762	MSTRG.4762.1		1	o
17	StringTie	exon	36155720	36157463	1000	+	.	MSTRG.4762	MSTRG.4762.1		2	o
17	StringTie	exon	36138903	36139025	1000	+	.	MSTRG.4762	MSTRG.4762.2		1	j
17	StringTie	exon	36264374	36264477	1000	+	.	MSTRG.4762	MSTRG.4762.2		2	j
17	StringTie	exon	36277875	36284105	1000	+	.	MSTRG.4762	MSTRG.4762.2		3	j
17	StringTie	exon	52611416	52614579	1000	-	.	MSTRG.4803	MSTRG.4803.1		1	j
17	StringTie	exon	52615482	52615561	1000	-	.	MSTRG.4803	MSTRG.4803.1		2	j
17	StringTie	exon	52617434	52617537	1000	-	.	MSTRG.4803	MSTRG.4803.1		3	j
17	StringTie	exon	52618027	52618093	1000	-	.	MSTRG.4803	MSTRG.4803.1		4	j
17	StringTie	exon	52734202	52736005	1000	-	.	MSTRG.4805	MSTRG.4805.1		1	u
17	StringTie	exon	52736559	52736692	1000	-	.	MSTRG.4805	MSTRG.4805.1		2	u
17	StringTie	exon	52736787	52737916	1000	-	.	MSTRG.4805	MSTRG.4805.1		3	u
17	StringTie	exon	65724057	65726426	1000	+	.	MSTRG.4853	MSTRG.4853.1		1	u
17	StringTie	exon	65746645	65746987	1000	+	.	MSTRG.4853	MSTRG.4853.1		2	u
17	StringTie	exon	65772826	65772926	1000	+	.	MSTRG.4853	MSTRG.4853.1		3	u
18	StringTie	exon	86201	86318	1000	+	.	MSTRG.4874	MSTRG.4874.2		1	x
18	StringTie	exon	86631	86756	1000	+	.	MSTRG.4874	MSTRG.4874.2		2	x
18	StringTie	exon	90793	90864	1000	+	.	MSTRG.4874	MSTRG.4874.2		3	x
18	StringTie	exon	96012	96412	1000	+	.	MSTRG.4874	MSTRG.4874.2		4	x
18	StringTie	exon	97252	98582	1000	+	.	MSTRG.4874	MSTRG.4874.2		5	x
18	StringTie	exon	3712863	3712933	1000	+	.	MSTRG.4899	MSTRG.4899.2		1	u
18	StringTie	exon	3714405	3717565	1000	+	.	MSTRG.4899	MSTRG.4899.2		2	u
18	StringTie	exon	7352102	7352133	1000	+	.	MSTRG.4919	MSTRG.4919.3		1	j
18	StringTie	exon	7391789	7392779	1000	+	.	MSTRG.4919	MSTRG.4919.3		2	j
18	StringTie	exon	7938052	7938289	1000	-	.	MSTRG.4924	MSTRG.4924.1		1	u
18	StringTie	exon	7940578	7940771	1000	-	.	MSTRG.4924	MSTRG.4924.1		2	u
18	StringTie	exon	9017000	9019260	1000	-	.	MSTRG.4929	MSTRG.4929.1		1	j
18	StringTie	exon	9021787	9021858	1000	-	.	MSTRG.4929	MSTRG.4929.1		2	j
18	StringTie	exon	9026000	9026112	1000	-	.	MSTRG.4929	MSTRG.4929.1		3	j
18	StringTie	exon	9033190	9033333	1000	-	.	MSTRG.4929	MSTRG.4929.1		4	j
18	StringTie	exon	9338701	9344130	1000	+	.	MSTRG.4937	MSTRG.4937.1		1	u
18	StringTie	exon	9344213	9344413	1000	+	.	MSTRG.4937	MSTRG.4937.1		2	u
18	StringTie	exon	9796205	9797332	1000	+	.	MSTRG.4940	MSTRG.4940.1		1	o
18	StringTie	exon	9850084	9850119	1000	+	.	MSTRG.4940	MSTRG.4940.1		2	o
18	StringTie	exon	12947924	12952767	1000	+	.	MSTRG.4968	MSTRG.4968.9		1	o
18	StringTie	exon	12955335	12958761	1000	+	.	MSTRG.4968	MSTRG.4968.9		2	o
18	StringTie	exon	13092732	13093559	1000	-	.	MSTRG.4971	MSTRG.4971.1		1	j
18	StringTie	exon	13095954	13096094	1000	-	.	MSTRG.4971	MSTRG.4971.1		2	j
18	StringTie	exon	13114980	13115024	1000	-	.	MSTRG.4971	MSTRG.4971.1		3	j
18	StringTie	exon	13123018	13123214	1000	-	.	MSTRG.4971	MSTRG.4971.1		4	j
[truncated: 1,108 more rows]

## Sheet: known
Table S2. List and sequence of lncRNAs identified in the MuSCs libraries of goat_known list
chr	source	feature	start	end	score	strand	frame	gene_id	transcript_id	gene_name	exon_number	class_code
1	ensembl	exon	1128996	1129072	.	+	.	ENSCHIG00000005617	ENSCHIT00000007480
1	ensembl	exon	1133256	1133355	.	+	.	ENSCHIG00000005617	ENSCHIT00000007480
1	ensembl	exon	1138667	1139756	.	+	.	ENSCHIG00000005617	ENSCHIT00000007480
1	ensembl	exon	7007941	7008005	.	-	.	ENSCHIG00000005619	ENSCHIT00000007489
1	ensembl	exon	7010700	7010797	.	-	.	ENSCHIG00000005619	ENSCHIT00000007489
1	ensembl	exon	7021783	7021991	.	-	.	ENSCHIG00000005619	ENSCHIT00000007489
1	ensembl	exon	7010600	7010797	.	-	.	ENSCHIG00000005619	ENSCHIT00000007494
1	ensembl	exon	7021783	7021991	.	-	.	ENSCHIG00000005619	ENSCHIT00000007494
1	ensembl	exon	7139126	7139250	.	+	.	ENSCHIG00000005626	ENSCHIT00000007497
1	ensembl	exon	7149071	7149194	.	+	.	ENSCHIG00000005626	ENSCHIT00000007497
1	ensembl	exon	7154007	7154068	.	+	.	ENSCHIG00000005626	ENSCHIT00000007497
1	ensembl	exon	7167301	7167385	.	+	.	ENSCHIG00000005626	ENSCHIT00000007497
1	ensembl	exon	8540021	8540186	.	-	.	ENSCHIG00000005630	ENSCHIT00000007504
1	ensembl	exon	8546783	8546983	.	-	.	ENSCHIG00000005630	ENSCHIT00000007504
1	ensembl	exon	8549056	8549501	.	-	.	ENSCHIG00000005630	ENSCHIT00000007504
1	ensembl	exon	9554617	9554865	.	-	.	ENSCHIG00000005637	ENSCHIT00000007512
1	ensembl	exon	9618294	9618742	.	-	.	ENSCHIG00000005637	ENSCHIT00000007512
1	ensembl	exon	9609171	9609327	.	-	.	ENSCHIG00000005637	ENSCHIT00000007513
1	ensembl	exon	9617455	9617511	.	-	.	ENSCHIG00000005637	ENSCHIT00000007513
1	ensembl	exon	9618294	9618742	.	-	.	ENSCHIG00000005637	ENSCHIT00000007513
1	ensembl	exon	9609171	9609327	.	-	.	ENSCHIG00000005637	ENSCHIT00000007514
1	ensembl	exon	9617455	9617511	.	-	.	ENSCHIG00000005637	ENSCHIT00000007514
1	ensembl	exon	9618294	9618444	.	-	.	ENSCHIG00000005637	ENSCHIT00000007514
1	ensembl	exon	9618560	9618742	.	-	.	ENSCHIG00000005637	ENSCHIT00000007514
1	ensembl	exon	14365520	14365946	.	-	.	ENSCHIG00000005640	ENSCHIT00000007523
1	ensembl	exon	14376667	14376729	.	-	.	ENSCHIG00000005640	ENSCHIT00000007523
1	ensembl	exon	14466447	14466700	.	-	.	ENSCHIG00000005640	ENSCHIT00000007523
1	ensembl	exon	14376315	14376729	.	-	.	ENSCHIG00000005640	ENSCHIT00000007526
1	ensembl	exon	14452942	14453240	.	-	.	ENSCHIG00000005640	ENSCHIT00000007526
1	ensembl	exon	19313670	19314574	.	-	.	ENSCHIG00000005649	ENSCHIT00000007535
1	ensembl	exon	19404630	19404689	.	-	.	ENSCHIG00000005649	ENSCHIT00000007535
1	ensembl	exon	19436359	19436991	.	-	.	ENSCHIG00000005649	ENSCHIT00000007535
1	ensembl	exon	19340695	19341798	.	-	.	ENSCHIG00000005649	ENSCHIT00000007538
1	ensembl	exon	19404630	19404689	.	-	.	ENSCHIG00000005649	ENSCHIT00000007538
1	ensembl	exon	19436359	19436991	.	-	.	ENSCHIG00000005649	ENSCHIT00000007538
1	ensembl	exon	19410224	19410530	.	-	.	ENSCHIG00000005649	ENSCHIT00000007539
1	ensembl	exon	19436359	19436991	.	-	.	ENSCHIG00000005649	ENSCHIT00000007539
1	ensembl	exon	19454493	19454650	.	-	.	ENSCHIG00000005657	ENSCHIT00000007542
1	ensembl	exon	19581876	19582158	.	-	.	ENSCHIG00000005657	ENSCHIT00000007542
1	ensembl	exon	19506271	19507182	.	-	.	ENSCHIG00000005657	ENSCHIT00000007544
1	ensembl	exon	19581876	19582158	.	-	.	ENSCHIG00000005657	ENSCHIT00000007544
1	ensembl	exon	20246200	20248691	.	-	.	ENSCHIG00000005660	ENSCHIT00000007554
1	ensembl	exon	20253080	20253164	.	-	.	ENSCHIG00000005660	ENSCHIT00000007554
1	ensembl	exon	20265490	20266467	.	-	.	ENSCHIG00000005660	ENSCHIT00000007554
1	ensembl	exon	20250908	20251194	.	-	.	ENSCHIG00000005660	ENSCHIT00000007556
1	ensembl	exon	20253080	20253164	.	-	.	ENSCHIG00000005660	ENSCHIT00000007556
1	ensembl	exon	20265490	20266467	.	-	.	ENSCHIG00000005660	ENSCHIT00000007556
1	ensembl	exon	20705066	20705350	.	-	.	ENSCHIG00000005667	ENSCHIT00000007558
1	ensembl	exon	20705722	20705871	.	-	.	ENSCHIG00000005667	ENSCHIT00000007558
1	ensembl	exon	20706612	20707470	.	-	.	ENSCHIG00000005667	ENSCHIT00000007558
1	ensembl	exon	20721770	20722655	.	+	.	ENSCHIG00000005670	ENSCHIT00000007560
1	ensembl	exon	20724717	20724798	.	+	.	ENSCHIG00000005670	ENSCHIT00000007560
1	ensembl	exon	20750751	20751291	.	+	.	ENSCHIG00000005670	ENSCHIT00000007560
1	ensembl	exon	21765409	21765642	.	+	.	ENSCHIG00000005673	ENSCHIT00000007568
1	ensembl	exon	21796306	21796427	.	+	.	ENSCHIG00000005673	ENSCHIT00000007568
1	ensembl	exon	21954808	21955000	.	+	.	ENSCHIG00000005673	ENSCHIT00000007568
1	ensembl	exon	22152763	22153008	.	-	.	ENSCHIG00000005681	ENSCHIT00000007571
1	ensembl	exon	22158774	22158827	.	-	.	ENSCHIG00000005681	ENSCHIT00000007571
1	ensembl	exon	22164096	22164177	.	-	.	ENSCHIG00000005681	ENSCHIT00000007571
1	ensembl	exon	22152763	22153008	.	-	.	ENSCHIG00000005681	ENSCHIT00000007574
1	ensembl	exon	22164096	22164177	.	-	.	ENSCHIG00000005681	ENSCHIT00000007574
1	ensembl	exon	23989133	23989144	.	-	.	ENSCHIG00000005685	ENSCHIT00000007581
1	ensembl	exon	24106126	24106431	.	-	.	ENSCHIG00000005685	ENSCHIT00000007581
1	ensembl	exon	24050584	24050607	.	-	.	ENSCHIG00000005685	ENSCHIT00000007582
1	ensembl	exon	24106126	24106431	.	-	.	ENSCHIG00000005685	ENSCHIT00000007582
1	ensembl	exon	24082632	24082777	.	-	.	ENSCHIG00000005685	ENSCHIT00000007584
1	ensembl	exon	24106126	24106431	.	-	.	ENSCHIG00000005685	ENSCHIT00000007584
1	ensembl	exon	26071043	26071307	.	-	.	ENSCHIG00000005693	ENSCHIT00000007587
1	ensembl	exon	26073070	26073163	.	-	.	ENSCHIG00000005693	ENSCHIT00000007587
1	ensembl	exon	26082066	26082152	.	-	.	ENSCHIG00000005693	ENSCHIT00000007587
1	ensembl	exon	27200520	27200625	.	+	.	ENSCHIG00000005695	ENSCHIT00000007598
1	ensembl	exon	27200732	27200957	.	+	.	ENSCHIG00000005695	ENSCHIT00000007598
1	ensembl	exon	27203022	27203101	.	+	.	ENSCHIG00000005695	ENSCHIT00000007598
1	ensembl	exon	27200520	27200677	.	+	.	ENSCHIG00000005695	ENSCHIT00000007599
1	ensembl	exon	27203022	27203101	.	+	.	ENSCHIG00000005695	ENSCHIT00000007599
1	ensembl	exon	27666945	27667228	.	+	.	ENSCHIG00000005704	ENSCHIT00000007606
1	ensembl	exon	27697223	27697276	.	+	.	ENSCHIG00000005704	ENSCHIT00000007606
1	ensembl	exon	27697563	27697664	.	+	.	ENSCHIG00000005704	ENSCHIT00000007606
1	ensembl	exon	27666945	27667228	.	+	.	ENSCHIG00000005704	ENSCHIT00000007605
1	ensembl	exon	27697223	27697276	.	+	.	ENSCHIG00000005704	ENSCHIT00000007605
1	ensembl	exon	27704945	27705182	.	+	.	ENSCHIG00000005704	ENSCHIT00000007605
1	ensembl	exon	27666945	27667228	.	+	.	ENSCHIG00000005704	ENSCHIT00000007602
1	ensembl	exon	27697223	27697276	.	+	.	ENSCHIG00000005704	ENSCHIT00000007602
1	ensembl	exon	27725414	27725865	.	+	.	ENSCHIG00000005704	ENSCHIT00000007602
1	ensembl	exon	27712397	27712660	.	-	.	ENSCHIG00000005710	ENSCHIT00000007618
1	ensembl	exon	27712737	27713121	.	-	.	ENSCHIG00000005710	ENSCHIT00000007618
1	ensembl	exon	27712397	27712660	.	-	.	ENSCHIG00000005710	ENSCHIT00000007617
1	ensembl	exon	27713736	27714410	.	-	.	ENSCHIG00000005710	ENSCHIT00000007617
1	ensembl	exon	27712397	27712660	.	-	.	ENSCHIG00000005710	ENSCHIT00000007611
1	ensembl	exon	27743796	27744162	.	-	.	ENSCHIG00000005710	ENSCHIT00000007611
1	ensembl	exon	28270125	28270173	.	+	.	ENSCHIG00000005716	ENSCHIT00000007623
1	ensembl	exon	28307777	28307850	.	+	.	ENSCHIG00000005716	ENSCHIT00000007623
1	ensembl	exon	28312153	28312393	.	+	.	ENSCHIG00000005716	ENSCHIT00000007623
1	ensembl	exon	28289401	28289879	.	+	.	ENSCHIG00000005716	ENSCHIT00000007625
1	ensembl	exon	28307777	28307850	.	+	.	ENSCHIG00000005716	ENSCHIT00000007625
1	ensembl	exon	28312153	28312393	.	+	.	ENSCHIG00000005716	ENSCHIT00000007625
1	ensembl	exon	28289401	28289879	.	+	.	ENSCHIG00000005716	ENSCHIT00000007624
1	ensembl	exon	28307777	28307850	.	+	.	ENSCHIG00000005716	ENSCHIT00000007624
1	ensembl	exon	28320363	28320797	.	+	.	ENSCHIG00000005716	ENSCHIT00000007624
1	ensembl	exon	30220207	30221542	.	-	.	ENSCHIG00000005724	ENSCHIT00000007636
1	ensembl	exon	30286030	30286124	.	-	.	ENSCHIG00000005724	ENSCHIT00000007636
1	ensembl	exon	30417231	30417432	.	-	.	ENSCHIG00000005724	ENSCHIT00000007636
1	ensembl	exon	30222445	30222520	.	-	.	ENSCHIG00000005724	ENSCHIT00000007637
1	ensembl	exon	30286030	30286124	.	-	.	ENSCHIG00000005724	ENSCHIT00000007637
1	ensembl	exon	30417231	30417432	.	-	.	ENSCHIG00000005724	ENSCHIT00000007637
1	ensembl	exon	30280614	30281980	.	-	.	ENSCHIG00000005724	ENSCHIT00000007638
1	ensembl	exon	30286030	30286124	.	-	.	ENSCHIG00000005724	ENSCHIT00000007638
1	ensembl	exon	30417231	30417432	.	-	.	ENSCHIG00000005724	ENSCHIT00000007638
1	ensembl	exon	33562297	33562350	.	-	.	ENSCHIG00000005731	ENSCHIT00000007645
1	ensembl	exon	33711941	33712012	.	-	.	ENSCHIG00000005731	ENSCHIT00000007645
1	ensembl	exon	33666456	33666657	.	-	.	ENSCHIG00000005731	ENSCHIT00000007646
1	ensembl	exon	33711941	33712012	.	-	.	ENSCHIG00000005731	ENSCHIT00000007646
1	ensembl	exon	33761617	33761673	.	-	.	ENSCHIG00000005736	ENSCHIT00000007657
1	ensembl	exon	33816770	33817155	.	-	.	ENSCHIG00000005736	ENSCHIT00000007657
1	ensembl	exon	33816567	33816904	.	-	.	ENSCHIG00000005736	ENSCHIT00000007658
1	ensembl	exon	33819897	33819951	.	-	.	ENSCHIG00000005736	ENSCHIT00000007658
1	ensembl	exon	35055733	35056000	.	+	.	ENSCHIG00000005741	ENSCHIT00000007665
1	ensembl	exon	35097326	35097500	.	+	.	ENSCHIG00000005741	ENSCHIT00000007665
1	ensembl	exon	35055733	35056000	.	+	.	ENSCHIG00000005741	ENSCHIT00000007662
1	ensembl	exon	35101217	35101483	.	+	.	ENSCHIG00000005741	ENSCHIT00000007662
1	ensembl	exon	35055733	35056000	.	+	.	ENSCHIG00000005741	ENSCHIT00000007661
1	ensembl	exon	35102725	35102935	.	+	.	ENSCHIG00000005741	ENSCHIT00000007661
1	ensembl	exon	35163655	35163910	.	+	.	ENSCHIG00000005749	ENSCHIT00000007668
1	ensembl	exon	35270162	35270198	.	+	.	ENSCHIG00000005749	ENSCHIT00000007668
1	ensembl	exon	35305796	35307883	.	+	.	ENSCHIG00000005749	ENSCHIT00000007668
1	ensembl	exon	35349602	35349983	.	+	.	ENSCHIG00000005749	ENSCHIT00000007668
1	ensembl	exon	35163655	35163910	.	+	.	ENSCHIG00000005749	ENSCHIT00000007669
1	ensembl	exon	35305796	35307883	.	+	.	ENSCHIG00000005749	ENSCHIT00000007669
1	ensembl	exon	35349602	35349983	.	+	.	ENSCHIG00000005749	ENSCHIT00000007669
1	ensembl	exon	35490311	35490426	.	+	.	ENSCHIG00000005752	ENSCHIT00000007678
1	ensembl	exon	35491749	35491820	.	+	.	ENSCHIG00000005752	ENSCHIT00000007678
1	ensembl	exon	35511382	35511525	.	+	.	ENSCHIG00000005752	ENSCHIT00000007678
1	ensembl	exon	37598652	37598806	.	+	.	ENSCHIG00000005757	ENSCHIT00000007689
1	ensembl	exon	37611723	37611838	.	+	.	ENSCHIG00000005757	ENSCHIT00000007689
1	ensembl	exon	37628340	37628379	.	+	.	ENSCHIG00000005757	ENSCHIT00000007689
1	ensembl	exon	37598652	37598806	.	+	.	ENSCHIG00000005757	ENSCHIT00000007686
1	ensembl	exon	37611723	37611838	.	+	.	ENSCHIG00000005757	ENSCHIT00000007686
1	ensembl	exon	37640645	37640645	.	+	.	ENSCHIG00000005757	ENSCHIT00000007686
1	ensembl	exon	37983715	37983860	.	+	.	ENSCHIG00000005773	ENSCHIT00000007704
1	ensembl	exon	38022261	38022310	.	+	.	ENSCHIG00000005773	ENSCHIT00000007704
1	ensembl	exon	38037375	38037508	.	+	.	ENSCHIG00000005773	ENSCHIT00000007704
1	ensembl	exon	38051479	38051713	.	+	.	ENSCHIG00000005773	ENSCHIT00000007704
1	ensembl	exon	37983715	37983860	.	+	.	ENSCHIG00000005773	ENSCHIT00000007708
1	ensembl	exon	38022261	38022310	.	+	.	ENSCHIG00000005773	ENSCHIT00000007708
1	ensembl	exon	38051479	38051713	.	+	.	ENSCHIG00000005773	ENSCHIT00000007708
1	ensembl	exon	38021984	38022310	.	+	.	ENSCHIG00000005773	ENSCHIT00000007709
1	ensembl	exon	38037375	38037508	.	+	.	ENSCHIG00000005773	ENSCHIT00000007709
1	ensembl	exon	38051479	38051713	.	+	.	ENSCHIG00000005773	ENSCHIT00000007709
1	ensembl	exon	40160969	40161151	.	-	.	ENSCHIG00000005781	ENSCHIT00000007716
1	ensembl	exon	40166291	40166689	.	-	.	ENSCHIG00000005781	ENSCHIT00000007716
1	ensembl	exon	40171408	40171516	.	-	.	ENSCHIG00000005781	ENSCHIT00000007716
1	ensembl	exon	41370580	41370752	.	+	.	ENSCHIG00000005790	ENSCHIT00000007720
1	ensembl	exon	41370857	41370917	.	+	.	ENSCHIG00000005790	ENSCHIT00000007720
1	ensembl	exon	41370857	41371022	.	+	.	ENSCHIG00000005790	ENSCHIT00000007725
1	ensembl	exon	41374560	41377845	.	+	.	ENSCHIG00000005790	ENSCHIT00000007725
1	ensembl	exon	46002176	46002337	.	+	.	ENSCHIG00000005796	ENSCHIT00000007730
1	ensembl	exon	46039946	46040027	.	+	.	ENSCHIG00000005796	ENSCHIT00000007730
1	ensembl	exon	46133424	46133474	.	+	.	ENSCHIG00000005796	ENSCHIT00000007730
1	ensembl	exon	46221195	46221220	.	+	.	ENSCHIG00000005796	ENSCHIT00000007730
1	ensembl	exon	47371066	47371467	.	+	.	ENSCHIG00000005802	ENSCHIT00000007731
1	ensembl	exon	47374000	47374080	.	+	.	ENSCHIG00000005802	ENSCHIT00000007731
1	ensembl	exon	47375694	47376253	.	+	.	ENSCHIG00000005802	ENSCHIT00000007731
1	ensembl	exon	50669284	50669322	.	-	.	ENSCHIG00000005806	ENSCHIT00000007744
1	ensembl	exon	50694022	50694063	.	-	.	ENSCHIG00000005806	ENSCHIT00000007744
1	ensembl	exon	50698326	50698418	.	-	.	ENSCHIG00000005806	ENSCHIT00000007744
1	ensembl	exon	50744870	50745155	.	-	.	ENSCHIG00000005806	ENSCHIT00000007744
1	ensembl	exon	50669284	50669322	.	-	.	ENSCHIG00000005806	ENSCHIT00000007746
1	ensembl	exon	50698326	50698418	.	-	.	ENSCHIG00000005806	ENSCHIT00000007746
1	ensembl	exon	50744870	50745155	.	-	.	ENSCHIG00000005806	ENSCHIT00000007746
1	ensembl	exon	51206397	51206801	.	-	.	ENSCHIG00000005814	ENSCHIT00000007751
1	ensembl	exon	51225646	51225780	.	-	.	ENSCHIG00000005814	ENSCHIT00000007751
1	ensembl	exon	51369297	51369439	.	-	.	ENSCHIG00000005814	ENSCHIT00000007751
1	ensembl	exon	51371448	51371656	.	-	.	ENSCHIG00000005814	ENSCHIT00000007751
1	ensembl	exon	51233009	51233071	.	-	.	ENSCHIG00000005814	ENSCHIT00000007754
1	ensembl	exon	51369297	51369439	.	-	.	ENSCHIG00000005814	ENSCHIT00000007754
1	ensembl	exon	51371448	51371656	.	-	.	ENSCHIG00000005814	ENSCHIT00000007754
1	ensembl	exon	51526776	51528443	.	-	.	ENSCHIG00000005821	ENSCHIT00000007758
1	ensembl	exon	51624297	51624379	.	-	.	ENSCHIG00000005821	ENSCHIT00000007758
1	ensembl	exon	51720967	51721094	.	-	.	ENSCHIG00000005821	ENSCHIT00000007758
1	ensembl	exon	51734739	51734791	.	-	.	ENSCHIG00000005821	ENSCHIT00000007758
1	ensembl	exon	51526776	51528443	.	-	.	ENSCHIG00000005821	ENSCHIT00000007756
1	ensembl	exon	51624297	51624379	.	-	.	ENSCHIG00000005821	ENSCHIT00000007756
1	ensembl	exon	51720967	51721094	.	-	.	ENSCHIG00000005821	ENSCHIT00000007756
1	ensembl	exon	51814866	51814997	.	-	.	ENSCHIG00000005821	ENSCHIT00000007756
1	ensembl	exon	52348614	52349470	.	+	.	ENSCHIG00000005823	ENSCHIT00000007770
1	ensembl	exon	52350321	52350427	.	+	.	ENSCHIG00000005823	ENSCHIT00000007770
1	ensembl	exon	52358814	52359421	.	+	.	ENSCHIG00000005823	ENSCHIT00000007770
1	ensembl	exon	52350185	52350427	.	+	.	ENSCHIG00000005823	ENSCHIT00000007771
1	ensembl	exon	52358814	52359421	.	+	.	ENSCHIG00000005823	ENSCHIT00000007771
1	ensembl	exon	52424107	52424282	.	-	.	ENSCHIG00000005828	ENSCHIT00000007773
1	ensembl	exon	52440230	52440303	.	-	.	ENSCHIG00000005828	ENSCHIT00000007773
1	ensembl	exon	52442993	52444148	.	-	.	ENSCHIG00000005828	ENSCHIT00000007773
1	ensembl	exon	52552435	52552475	.	+	.	ENSCHIG00000005832	ENSCHIT00000007776
1	ensembl	exon	52554233	52554411	.	+	.	ENSCHIG00000005832	ENSCHIT00000007776
1	ensembl	exon	52554522	52555944	.	+	.	ENSCHIG00000005832	ENSCHIT00000007776
1	ensembl	exon	52727710	52727787	.	+	.	ENSCHIG00000005835	ENSCHIT00000007782
1	ensembl	exon	52728155	52728179	.	+	.	ENSCHIG00000005835	ENSCHIT00000007782
1	ensembl	exon	52729004	52729227	.	+	.	ENSCHIG00000005835	ENSCHIT00000007782
1	ensembl	exon	53984354	53984680	.	+	.	ENSCHIG00000005838	ENSCHIT00000007796
1	ensembl	exon	53987836	53988150	.	+	.	ENSCHIG00000005838	ENSCHIT00000007796
1	ensembl	exon	54002954	54003048	.	+	.	ENSCHIG00000005838	ENSCHIT00000007796
1	ensembl	exon	53987668	53988150	.	+	.	ENSCHIG00000005838	ENSCHIT00000007798
1	ensembl	exon	53995570	53996066	.	+	.	ENSCHIG00000005838	ENSCHIT00000007798
1	ensembl	exon	54624106	54624763	.	-	.	ENSCHIG00000005848	ENSCHIT00000007800
1	ensembl	exon	54765472	54765736	.	-	.	ENSCHIG00000005848	ENSCHIT00000007800
1	ensembl	exon	54653483	54653620	.	-	.	ENSCHIG00000005848	ENSCHIT00000007801
1	ensembl	exon	54684637	54684730	.	-	.	ENSCHIG00000005848	ENSCHIT00000007801
1	ensembl	exon	54765472	54765736	.	-	.	ENSCHIG00000005848	ENSCHIT00000007801
1	ensembl	exon	55293097	55293359	.	-	.	ENSCHIG00000005849	ENSCHIT00000007808
1	ensembl	exon	55293733	55293860	.	-	.	ENSCHIG00000005849	ENSCHIT00000007808
1	ensembl	exon	55295059	55295119	.	-	.	ENSCHIG00000005849	ENSCHIT00000007808
1	ensembl	exon	55308001	55308088	.	-	.	ENSCHIG00000005849	ENSCHIT00000007808
1	ensembl	exon	57168568	57168688	.	+	.	ENSCHIG00000005861	ENSCHIT00000007825
1	ensembl	exon	57174515	57175204	.	+	.	ENSCHIG00000005861	ENSCHIT00000007825
1	ensembl	exon	57173830	57174129	.	+	.	ENSCHIG00000005861	ENSCHIT00000007827
1	ensembl	exon	57174515	57175204	.	+	.	ENSCHIG00000005861	ENSCHIT00000007827
1	ensembl	exon	57173830	57174129	.	+	.	ENSCHIG00000005861	ENSCHIT00000007826
1	ensembl	exon	57176813	57176855	.	+	.	ENSCHIG00000005861	ENSCHIT00000007826
1	ensembl	exon	57231459	57231805	.	+	.	ENSCHIG00000005861	ENSCHIT00000007826
1	ensembl	exon	57198516	57198788	.	-	.	ENSCHIG00000005869	ENSCHIT00000007831
1	ensembl	exon	57243230	57243428	.	-	.	ENSCHIG00000005869	ENSCHIT00000007831
1	ensembl	exon	57208300	57208585	.	-	.	ENSCHIG00000005869	ENSCHIT00000007836
1	ensembl	exon	57243230	57243428	.	-	.	ENSCHIG00000005869	ENSCHIT00000007836
1	ensembl	exon	58163068	58163439	.	+	.	ENSCHIG00000005873	ENSCHIT00000007843
1	ensembl	exon	58163576	58163670	.	+	.	ENSCHIG00000005873	ENSCHIT00000007843
1	ensembl	exon	58165085	58165325	.	+	.	ENSCHIG00000005873	ENSCHIT00000007843
1	ensembl	exon	58857207	58859284	.	-	.	ENSCHIG00000005880	ENSCHIT00000007846
1	ensembl	exon	58913965	58914004	.	-	.	ENSCHIG00000005880	ENSCHIT00000007846
1	ensembl	exon	58923106	58923603	.	-	.	ENSCHIG00000005880	ENSCHIT00000007846
1	ensembl	exon	60088775	60089023	.	-	.	ENSCHIG00000005887	ENSCHIT00000007855
1	ensembl	exon	60092409	60092601	.	-	.	ENSCHIG00000005887	ENSCHIT00000007855
1	ensembl	exon	60091784	60091834	.	-	.	ENSCHIG00000005887	ENSCHIT00000007856
1	ensembl	exon	60092409	60092601	.	-	.	ENSCHIG00000005887	ENSCHIT00000007856
1	ensembl	exon	60207895	60208256	.	-	.	ENSCHIG00000005891	ENSCHIT00000007861
1	ensembl	exon	60208605	60209548	.	-	.	ENSCHIG00000005891	ENSCHIT00000007861
1	ensembl	exon	60207895	60208256	.	-	.	ENSCHIG00000005891	ENSCHIT00000007865
1	ensembl	exon	60208605	60208809	.	-	.	ENSCHIG00000005891	ENSCHIT00000007865
1	ensembl	exon	60209040	60209548	.	-	.	ENSCHIG00000005891	ENSCHIT00000007865
1	ensembl	exon	61452223	61452518	.	+	.	ENSCHIG00000005897	ENSCHIT00000007873
1	ensembl	exon	61471361	61471571	.	+	.	ENSCHIG00000005897	ENSCHIT00000007873
1	ensembl	exon	61472489	61472560	.	+	.	ENSCHIG00000005897	ENSCHIT00000007873
1	ensembl	exon	61472816	61473121	.	+	.	ENSCHIG00000005897	ENSCHIT00000007873
1	ensembl	exon	61909768	61909882	.	-	.	ENSCHIG00000005903	ENSCHIT00000007884
1	ensembl	exon	61913858	61913982	.	-	.	ENSCHIG00000005903	ENSCHIT00000007884
1	ensembl	exon	61917013	61917135	.	-	.	ENSCHIG00000005903	ENSCHIT00000007884
1	ensembl	exon	69384016	69384133	.	+	.	ENSCHIG00000005915	ENSCHIT00000007890
1	ensembl	exon	69384477	69384713	.	+	.	ENSCHIG00000005915	ENSCHIT00000007890
1	ensembl	exon	69384327	69384352	.	+	.	ENSCHIG00000005915	ENSCHIT00000007892
1	ensembl	exon	69384477	69384713	.	+	.	ENSCHIG00000005915	ENSCHIT00000007892
1	ensembl	exon	71523223	71523517	.	-	.	ENSCHIG00000005920	ENSCHIT00000007904
1	ensembl	exon	71554099	71554160	.	-	.	ENSCHIG00000005920	ENSCHIT00000007904
1	ensembl	exon	71554873	71555017	.	-	.	ENSCHIG00000005920	ENSCHIT00000007904
1	ensembl	exon	71538768	71539154	.	-	.	ENSCHIG00000005920	ENSCHIT00000007905
1	ensembl	exon	71554099	71554160	.	-	.	ENSCHIG00000005920	ENSCHIT00000007905
1	ensembl	exon	71554873	71555017	.	-	.	ENSCHIG00000005920	ENSCHIT00000007905
1	ensembl	exon	71781656	71782137	.	-	.	ENSCHIG00000005929	ENSCHIT00000007907
1	ensembl	exon	71797634	71797712	.	-	.	ENSCHIG00000005929	ENSCHIT00000007907
1	ensembl	exon	71801111	71801463	.	-	.	ENSCHIG00000005929	ENSCHIT00000007907
1	ensembl	exon	71795515	71797447	.	-	.	ENSCHIG00000005929	ENSCHIT00000007911
1	ensembl	exon	71797634	71797712	.	-	.	ENSCHIG00000005929	ENSCHIT00000007911
1	ensembl	exon	71801111	71801463	.	-	.	ENSCHIG00000005929	ENSCHIT00000007911
1	ensembl	exon	72276450	72277092	.	-	.	ENSCHIG00000005933	ENSCHIT00000007918
1	ensembl	exon	72277537	72277573	.	-	.	ENSCHIG00000005933	ENSCHIT00000007918
1	ensembl	exon	72289558	72289956	.	-	.	ENSCHIG00000005933	ENSCHIT00000007918
1	ensembl	exon	72322389	72322538	.	-	.	ENSCHIG00000005942	ENSCHIT00000007927
1	ensembl	exon	72335828	72335966	.	-	.	ENSCHIG00000005942	ENSCHIT00000007927
1	ensembl	exon	72337966	72338394	.	-	.	ENSCHIG00000005942	ENSCHIT00000007927
1	ensembl	exon	72457313	72457518	.	-	.	ENSCHIG00000005947	ENSCHIT00000007934
1	ensembl	exon	72457935	72458196	.	-	.	ENSCHIG00000005947	ENSCHIT00000007934
1	ensembl	exon	72458656	72458730	.	-	.	ENSCHIG00000005947	ENSCHIT00000007934
1	ensembl	exon	72459766	72459905	.	-	.	ENSCHIG00000005947	ENSCHIT00000007934
1	ensembl	exon	73241815	73241944	.	+	.	ENSCHIG00000005956	ENSCHIT00000007937
1	ensembl	exon	73279213	73279244	.	+	.	ENSCHIG00000005956	ENSCHIT00000007937
1	ensembl	exon	73279080	73279328	.	+	.	ENSCHIG00000005956	ENSCHIT00000007940
1	ensembl	exon	73282642	73282747	.	+	.	ENSCHIG00000005956	ENSCHIT00000007940
1	ensembl	exon	76196028	76196354	.	+	.	ENSCHIG00000005961	ENSCHIT00000007945
1	ensembl	exon	76204020	76204093	.	+	.	ENSCHIG00000005961	ENSCHIT00000007945
1	ensembl	exon	76277675	76277746	.	+	.	ENSCHIG00000005961	ENSCHIT00000007945
1	ensembl	exon	77565847	77566038	.	+	.	ENSCHIG00000005963	ENSCHIT00000007953
1	ensembl	exon	77578904	77579044	.	+	.	ENSCHIG00000005963	ENSCHIT00000007953
1	ensembl	exon	77579246	77579603	.	+	.	ENSCHIG00000005963	ENSCHIT00000007953
1	ensembl	exon	79491812	79493208	.	-	.	ENSCHIG00000005970	ENSCHIT00000007956
1	ensembl	exon	79538179	79538236	.	-	.	ENSCHIG00000005970	ENSCHIT00000007956
1	ensembl	exon	79539063	79539205	.	-	.	ENSCHIG00000005970	ENSCHIT00000007956
1	ensembl	exon	79543386	79543470	.	-	.	ENSCHIG00000005970	ENSCHIT00000007956
1	ensembl	exon	79536330	79538236	.	-	.	ENSCHIG00000005970	ENSCHIT00000007957
1	ensembl	exon	79539063	79539280	.	-	.	ENSCHIG00000005970	ENSCHIT00000007957
1	ensembl	exon	80503750	80508353	.	-	.	ENSCHIG00000005974	ENSCHIT00000007969
1	ensembl	exon	80530885	80530988	.	-	.	ENSCHIG00000005974	ENSCHIT00000007969
1	ensembl	exon	80547232	80547367	.	-	.	ENSCHIG00000005974	ENSCHIT00000007969
1	ensembl	exon	80548108	80548683	.	-	.	ENSCHIG00000005974	ENSCHIT00000007969
1	ensembl	exon	80503750	80508353	.	-	.	ENSCHIG00000005974	ENSCHIT00000007967
1	ensembl	exon	80530885	80530988	.	-	.	ENSCHIG00000005974	ENSCHIT00000007967
1	ensembl	exon	80548936	80549197	.	-	.	ENSCHIG00000005974	ENSCHIT00000007967
1	ensembl	exon	80547214	80547367	.	-	.	ENSCHIG00000005974	ENSCHIT00000007972
1	ensembl	exon	80548936	80549197	.	-	.	ENSCHIG00000005974	ENSCHIT00000007972
1	ensembl	exon	83446530	83451076	.	-	.	ENSCHIG00000005980	ENSCHIT00000007976
1	ensembl	exon	83517634	83517733	.	-	.	ENSCHIG00000005980	ENSCHIT00000007976
1	ensembl	exon	83520655	83521199	.	-	.	ENSCHIG00000005980	ENSCHIT00000007976
1	ensembl	exon	83487907	83488247	.	-	.	ENSCHIG00000005981	ENSCHIT00000007980
1	ensembl	exon	83490456	83490608	.	-	.	ENSCHIG00000005981	ENSCHIT00000007980
1	ensembl	exon	83521721	83521786	.	-	.	ENSCHIG00000005981	ENSCHIT00000007980
1	ensembl	exon	83945035	83945152	.	-	.	ENSCHIG00000005987	ENSCHIT00000007986
1	ensembl	exon	83951112	83951225	.	-	.	ENSCHIG00000005987	ENSCHIT00000007986
1	ensembl	exon	83945035	83945152	.	-	.	ENSCHIG00000005987	ENSCHIT00000007985
1	ensembl	exon	83957277	83957379	.	-	.	ENSCHIG00000005987	ENSCHIT00000007985
1	ensembl	exon	83945035	83945152	.	-	.	ENSCHIG00000005987	ENSCHIT00000007982
1	ensembl	exon	84097441	84097466	.	-	.	ENSCHIG00000005987	ENSCHIT00000007982
1	ensembl	exon	84026183	84026244	.	+	.	ENSCHIG00000005990	ENSCHIT00000007991
1	ensembl	exon	84033413	84033566	.	+	.	ENSCHIG00000005990	ENSCHIT00000007991
1	ensembl	exon	84041718	84041927	.	+	.	ENSCHIG00000005990	ENSCHIT00000007991
1	ensembl	exon	84068461	84069219	.	+	.	ENSCHIG00000005990	ENSCHIT00000007991
1	ensembl	exon	84979520	84982077	.	-	.	ENSCHIG00000005993	ENSCHIT00000007999
1	ensembl	exon	84984058	84985005	.	-	.	ENSCHIG00000005993	ENSCHIT00000007999
1	ensembl	exon	84988354	84988440	.	-	.	ENSCHIG00000005993	ENSCHIT00000007999
1	ensembl	exon	85584623	85584787	.	-	.	ENSCHIG00000006000	ENSCHIT00000008005
1	ensembl	exon	85712185	85712420	.	-	.	ENSCHIG00000006000	ENSCHIT00000008005
1	ensembl	exon	85677578	85677881	.	-	.	ENSCHIG00000006000	ENSCHIT00000008009
1	ensembl	exon	85712185	85712420	.	-	.	ENSCHIG00000006000	ENSCHIT00000008009
1	ensembl	exon	85882616	85882686	.	+	.	ENSCHIG00000006010	ENSCHIT00000008014
1	ensembl	exon	85942813	85942868	.	+	.	ENSCHIG00000006010	ENSCHIT00000008014
1	ensembl	exon	85951037	85951130	.	+	.	ENSCHIG00000006010	ENSCHIT00000008014
1	ensembl	exon	86788242	86788480	.	-	.	ENSCHIG00000006013	ENSCHIT00000008020
1	ensembl	exon	86793591	86793726	.	-	.	ENSCHIG00000006013	ENSCHIT00000008020
1	ensembl	exon	86800853	86800978	.	-	.	ENSCHIG00000006013	ENSCHIT00000008020
1	ensembl	exon	88475574	88475751	.	+	.	ENSCHIG00000006019	ENSCHIT00000008033
1	ensembl	exon	88481590	88481774	.	+	.	ENSCHIG00000006019	ENSCHIT00000008033
1	ensembl	exon	88475574	88475751	.	+	.	ENSCHIG00000006019	ENSCHIT00000008030
1	ensembl	exon	88502943	88502980	.	+	.	ENSCHIG00000006019	ENSCHIT00000008030
1	ensembl	exon	88546962	88547379	.	+	.	ENSCHIG00000006019	ENSCHIT00000008030
1	ensembl	exon	88475574	88475751	.	+	.	ENSCHIG00000006019	ENSCHIT00000008032
1	ensembl	exon	88546962	88547379	.	+	.	ENSCHIG00000006019	ENSCHIT00000008032
1	ensembl	exon	88894885	88895983	.	-	.	ENSCHIG00000006025	ENSCHIT00000008034
1	ensembl	exon	88898326	88898454	.	-	.	ENSCHIG00000006025	ENSCHIT00000008034
1	ensembl	exon	88898865	88899110	.	-	.	ENSCHIG00000006025	ENSCHIT00000008034
1	ensembl	exon	88935064	88935149	.	-	.	ENSCHIG00000006030	ENSCHIT00000008045
1	ensembl	exon	88977307	88977373	.	-	.	ENSCHIG00000006030	ENSCHIT00000008045
1	ensembl	exon	88979302	88979463	.	-	.	ENSCHIG00000006030	ENSCHIT00000008045
1	ensembl	exon	88977221	88977373	.	-	.	ENSCHIG00000006030	ENSCHIT00000008053
1	ensembl	exon	89004750	89004939	.	-	.	ENSCHIG00000006030	ENSCHIT00000008053
1	ensembl	exon	88946582	88946693	.	+	.	ENSCHIG00000006039	ENSCHIT00000008063
1	ensembl	exon	88946845	88946937	.	+	.	ENSCHIG00000006039	ENSCHIT00000008063
1	ensembl	exon	88946582	88946693	.	+	.	ENSCHIG00000006039	ENSCHIT00000008059
1	ensembl	exon	88947207	88947262	.	+	.	ENSCHIG00000006039	ENSCHIT00000008059
1	ensembl	exon	88957553	88957681	.	+	.	ENSCHIG00000006039	ENSCHIT00000008059
1	ensembl	exon	89390974	89391388	.	-	.	ENSCHIG00000006048	ENSCHIT00000008069
1	ensembl	exon	89418281	89419030	.	-	.	ENSCHIG00000006048	ENSCHIT00000008069
1	ensembl	exon	89415987	89416048	.	-	.	ENSCHIG00000006048	ENSCHIT00000008076
1	ensembl	exon	89418281	89418741	.	-	.	ENSCHIG00000006048	ENSCHIT00000008076
1	ensembl	exon	89422613	89422769	.	-	.	ENSCHIG00000006048	ENSCHIT00000008076
1	ensembl	exon	89415987	89416048	.	-	.	ENSCHIG00000006048	ENSCHIT00000008075
1	ensembl	exon	89418281	89418741	.	-	.	ENSCHIG00000006048	ENSCHIT00000008075
1	ensembl	exon	89429113	89429260	.	-	.	ENSCHIG00000006048	ENSCHIT00000008075
1	ensembl	exon	90148355	90148965	.	-	.	ENSCHIG00000006055	ENSCHIT00000008077
1	ensembl	exon	90149193	90149380	.	-	.	ENSCHIG00000006055	ENSCHIT00000008077
1	ensembl	exon	90151474	90151663	.	-	.	ENSCHIG00000006055	ENSCHIT00000008077
1	ensembl	exon	95100061	95100100	.	-	.	ENSCHIG00000006060	ENSCHIT00000008079
1	ensembl	exon	95101087	95101164	.	-	.	ENSCHIG00000006060	ENSCHIT00000008079
1	ensembl	exon	95149634	95149766	.	-	.	ENSCHIG00000006060	ENSCHIT00000008079
1	ensembl	exon	96173732	96173805	.	+	.	ENSCHIG00000006064	ENSCHIT00000008091
1	ensembl	exon	96175255	96175371	.	+	.	ENSCHIG00000006064	ENSCHIT00000008091
1	ensembl	exon	96173732	96173805	.	+	.	ENSCHIG00000006064	ENSCHIT00000008088
1	ensembl	exon	96213199	96213261	.	+	.	ENSCHIG00000006064	ENSCHIT00000008088
1	ensembl	exon	97218247	97218739	.	-	.	ENSCHIG00000006071	ENSCHIT00000008094
1	ensembl	exon	97221147	97221209	.	-	.	ENSCHIG00000006071	ENSCHIT00000008094
1	ensembl	exon	97221281	97221454	.	-	.	ENSCHIG00000006071	ENSCHIT00000008094
1	ensembl	exon	97222329	97222680	.	-	.	ENSCHIG00000006071	ENSCHIT00000008094
1	ensembl	exon	97218247	97218739	.	-	.	ENSCHIG00000006071	ENSCHIT00000008097
1	ensembl	exon	97221147	97221209	.	-	.	ENSCHIG00000006071	ENSCHIT00000008097
1	ensembl	exon	97222329	97222680	.	-	.	ENSCHIG00000006071	ENSCHIT00000008097
1	ensembl	exon	97531588	97533593	.	-	.	ENSCHIG00000006074	ENSCHIT00000008100
1	ensembl	exon	97534319	97534585	.	-	.	ENSCHIG00000006074	ENSCHIT00000008100
1	ensembl	exon	97544455	97544919	.	-	.	ENSCHIG00000006074	ENSCHIT00000008100
1	ensembl	exon	99574052	99574228	.	-	.	ENSCHIG00000006079	ENSCHIT00000008103
1	ensembl	exon	99574682	99574714	.	-	.	ENSCHIG00000006079	ENSCHIT00000008103
1	ensembl	exon	99574825	99574939	.	-	.	ENSCHIG00000006079	ENSCHIT00000008103
1	ensembl	exon	101509817	101510248	.	-	.	ENSCHIG00000006083	ENSCHIT00000008105
1	ensembl	exon	101510481	101510645	.	-	.	ENSCHIG00000006083	ENSCHIT00000008105
1	ensembl	exon	101699762	101699978	.	-	.	ENSCHIG00000006083	ENSCHIT00000008105
1	ensembl	exon	102205992	102206381	.	-	.	ENSCHIG00000006088	ENSCHIT00000008107
1	ensembl	exon	102207087	102207197	.	-	.	ENSCHIG00000006088	ENSCHIT00000008107
1	ensembl	exon	102207901	102208049	.	-	.	ENSCHIG00000006088	ENSCHIT00000008107
1	ensembl	exon	103393187	103394856	.	-	.	ENSCHIG00000006091	ENSCHIT00000008116
1	ensembl	exon	103394935	103395203	.	-	.	ENSCHIG00000006091	ENSCHIT00000008116
1	ensembl	exon	103393187	103394175	.	-	.	ENSCHIG00000006091	ENSCHIT00000008117
1	ensembl	exon	103394780	103394856	.	-	.	ENSCHIG00000006091	ENSCHIT00000008117
1	ensembl	exon	103394935	103395203	.	-	.	ENSCHIG00000006091	ENSCHIT00000008117
1	ensembl	exon	105124054	105124189	.	-	.	ENSCHIG00000006100	ENSCHIT00000008126
1	ensembl	exon	105172388	105172431	.	-	.	ENSCHIG00000006100	ENSCHIT00000008126
1	ensembl	exon	105173025	105173094	.	-	.	ENSCHIG00000006100	ENSCHIT00000008126
1	ensembl	exon	105132979	105133044	.	-	.	ENSCHIG00000006100	ENSCHIT00000008128
1	ensembl	exon	105135564	105135621	.	-	.	ENSCHIG00000006100	ENSCHIT00000008128
1	ensembl	exon	105172388	105172431	.	-	.	ENSCHIG00000006100	ENSCHIT00000008128
1	ensembl	exon	105173025	105173094	.	-	.	ENSCHIG00000006100	ENSCHIT00000008128
1	ensembl	exon	105159089	105159313	.	-	.	ENSCHIG00000006100	ENSCHIT00000008129
1	ensembl	exon	105172388	105172431	.	-	.	ENSCHIG00000006100	ENSCHIT00000008129
1	ensembl	exon	105173025	105173094	.	-	.	ENSCHIG00000006100	ENSCHIT00000008129
1	ensembl	exon	105537397	105537419	.	-	.	ENSCHIG00000006106	ENSCHIT00000008132
1	ensembl	exon	105603185	105603384	.	-	.	ENSCHIG00000006106	ENSCHIT00000008132
1	ensembl	exon	105625122	105625307	.	-	.	ENSCHIG00000006106	ENSCHIT00000008132
1	ensembl	exon	105925135	105925562	.	+	.	ENSCHIG00000006108	ENSCHIT00000008137
1	ensembl	exon	105976142	105979115	.	+	.	ENSCHIG00000006108	ENSCHIT00000008137
1	ensembl	exon	105925135	105925562	.	+	.	ENSCHIG00000006108	ENSCHIT00000008138
1	ensembl	exon	105976142	105976417	.	+	.	ENSCHIG00000006108	ENSCHIT00000008138
1	ensembl	exon	105976526	105979115	.	+	.	ENSCHIG00000006108	ENSCHIT00000008138
1	ensembl	exon	106308943	106308969	.	+	.	ENSCHIG00000006110	ENSCHIT00000008141
1	ensembl	exon	106309395	106309597	.	+	.	ENSCHIG00000006110	ENSCHIT00000008141
1	ensembl	exon	106311898	106311902	.	+	.	ENSCHIG00000006110	ENSCHIT00000008141
1	ensembl	exon	107221047	107221355	.	-	.	ENSCHIG00000006112	ENSCHIT00000008149
1	ensembl	exon	107233376	107234068	.	-	.	ENSCHIG00000006112	ENSCHIT00000008149
1	ensembl	exon	107268826	107269593	.	-	.	ENSCHIG00000006112	ENSCHIT00000008149
1	ensembl	exon	110376406	110376528	.	+	.	ENSCHIG00000006117	ENSCHIT00000008159
1	ensembl	exon	110386313	110386481	.	+	.	ENSCHIG00000006117	ENSCHIT00000008159
1	ensembl	exon	110403099	110403378	.	+	.	ENSCHIG00000006117	ENSCHIT00000008159
1	ensembl	exon	110386168	110386481	.	+	.	ENSCHIG00000006117	ENSCHIT00000008160
1	ensembl	exon	110403099	110403378	.	+	.	ENSCHIG00000006117	ENSCHIT00000008160
1	ensembl	exon	110518239	110519687	.	-	.	ENSCHIG00000006128	ENSCHIT00000008167
1	ensembl	exon	110552409	110552614	.	-	.	ENSCHIG00000006128	ENSCHIT00000008167
1	ensembl	exon	110546279	110546555	.	-	.	ENSCHIG00000006128	ENSCHIT00000008168
1	ensembl	exon	110551092	110551295	.	-	.	ENSCHIG00000006128	ENSCHIT00000008168
1	ensembl	exon	110550781	110551240	.	-	.	ENSCHIG00000006128	ENSCHIT00000008169
1	ensembl	exon	110552409	110552614	.	-	.	ENSCHIG00000006128	ENSCHIT00000008169
1	ensembl	exon	114517246	114517490	.	+	.	ENSCHIG00000006131	ENSCHIT00000008172
1	ensembl	exon	114518546	114518651	.	+	.	ENSCHIG00000006131	ENSCHIT00000008172
1	ensembl	exon	114534118	114534238	.	+	.	ENSCHIG00000006131	ENSCHIT00000008172
1	ensembl	exon	114534440	114534625	.	+	.	ENSCHIG00000006131	ENSCHIT00000008172
1	ensembl	exon	115659421	115659526	.	+	.	ENSCHIG00000006132	ENSCHIT00000008183
1	ensembl	exon	115670145	115670190	.	+	.	ENSCHIG00000006132	ENSCHIT00000008183
1	ensembl	exon	115675002	115675029	.	+	.	ENSCHIG00000006132	ENSCHIT00000008183
1	ensembl	exon	115659421	115659526	.	+	.	ENSCHIG00000006132	ENSCHIT00000008177
1	ensembl	exon	115675002	115675045	.	+	.	ENSCHIG00000006132	ENSCHIT00000008177
1	ensembl	exon	117300613	117300653	.	+	.	ENSCHIG00000006139	ENSCHIT00000008186
1	ensembl	exon	117300813	117300952	.	+	.	ENSCHIG00000006139	ENSCHIT00000008186
1	ensembl	exon	117301869	117301921	.	+	.	ENSCHIG00000006139	ENSCHIT00000008186
1	ensembl	exon	117333745	117334482	.	+	.	ENSCHIG00000006139	ENSCHIT00000008186
1	ensembl	exon	117300613	117300653	.	+	.	ENSCHIG00000006139	ENSCHIT00000008190
1	ensembl	exon	117301869	117301921	.	+	.	ENSCHIG00000006139	ENSCHIT00000008190
1	ensembl	exon	117333745	117334482	.	+	.	ENSCHIG00000006139	ENSCHIT00000008190
1	ensembl	exon	117465057	117465185	.	+	.	ENSCHIG00000006145	ENSCHIT00000008199
1	ensembl	exon	117466829	117466989	.	+	.	ENSCHIG00000006145	ENSCHIT00000008199
1	ensembl	exon	117467219	117468511	.	+	.	ENSCHIG00000006145	ENSCHIT00000008199
1	ensembl	exon	117466604	117466989	.	+	.	ENSCHIG00000006145	ENSCHIT00000008201
1	ensembl	exon	117467219	117468511	.	+	.	ENSCHIG00000006145	ENSCHIT00000008201
1	ensembl	exon	117693718	117694331	.	+	.	ENSCHIG00000006155	ENSCHIT00000008208
1	ensembl	exon	117702139	117702868	.	+	.	ENSCHIG00000006155	ENSCHIT00000008208
1	ensembl	exon	117693718	117694058	.	+	.	ENSCHIG00000006155	ENSCHIT00000008207
1	ensembl	exon	117712041	117712170	.	+	.	ENSCHIG00000006155	ENSCHIT00000008207
1	ensembl	exon	117712328	117712402	.	+	.	ENSCHIG00000006155	ENSCHIT00000008207
1	ensembl	exon	117693718	117694331	.	+	.	ENSCHIG00000006155	ENSCHIT00000008206
1	ensembl	exon	117712041	117713374	.	+	.	ENSCHIG00000006155	ENSCHIT00000008206
1	ensembl	exon	119961178	119963682	.	-	.	ENSCHIG00000006161	ENSCHIT00000008218
1	ensembl	exon	119963973	119964035	.	-	.	ENSCHIG00000006161	ENSCHIT00000008218
1	ensembl	exon	120129041	120129258	.	-	.	ENSCHIG00000006161	ENSCHIT00000008218
1	ensembl	exon	120008141	120008339	.	-	.	ENSCHIG00000006161	ENSCHIT00000008226
1	ensembl	exon	120024234	120024544	.	-	.	ENSCHIG00000006161	ENSCHIT00000008226
1	ensembl	exon	120008141	120008339	.	-	.	ENSCHIG00000006161	ENSCHIT00000008225
1	ensembl	exon	120129075	120129148	.	-	.	ENSCHIG00000006161	ENSCHIT00000008225
1	ensembl	exon	120294067	120294278	.	-	.	ENSCHIG00000006161	ENSCHIT00000008225
1	ensembl	exon	120829093	120829254	.	+	.	ENSCHIG00000006168	ENSCHIT00000008233
1	ensembl	exon	120858795	120858886	.	+	.	ENSCHIG00000006168	ENSCHIT00000008233
1	ensembl	exon	120908476	120908617	.	+	.	ENSCHIG00000006168	ENSCHIT00000008233
1	ensembl	exon	120927713	120927811	.	+	.	ENSCHIG00000006168	ENSCHIT00000008233
1	ensembl	exon	120928523	120933445	.	+	.	ENSCHIG00000006168	ENSCHIT00000008233
1	ensembl	exon	120829093	120829254	.	+	.	ENSCHIG00000006168	ENSCHIT00000008234
1	ensembl	exon	120908476	120908617	.	+	.	ENSCHIG00000006168	ENSCHIT00000008234
1	ensembl	exon	120927713	120927811	.	+	.	ENSCHIG00000006168	ENSCHIT00000008234
1	ensembl	exon	120928523	120933445	.	+	.	ENSCHIG00000006168	ENSCHIT00000008234
1	ensembl	exon	120855302	120855410	.	+	.	ENSCHIG00000006168	ENSCHIT00000008235
1	ensembl	exon	120858795	120858886	.	+	.	ENSCHIG00000006168	ENSCHIT00000008235
1	ensembl	exon	120908476	120908617	.	+	.	ENSCHIG00000006168	ENSCHIT00000008235
1	ensembl	exon	120927713	120927811	.	+	.	ENSCHIG00000006168	ENSCHIT00000008235
1	ensembl	exon	120928523	120933445	.	+	.	ENSCHIG00000006168	ENSCHIT00000008235
1	ensembl	exon	121624088	121624718	.	-	.	ENSCHIG00000006178	ENSCHIT00000008237
1	ensembl	exon	121627122	121627309	.	-	.	ENSCHIG00000006178	ENSCHIT00000008237
1	ensembl	exon	121719340	121719370	.	-	.	ENSCHIG00000006178	ENSCHIT00000008237
1	ensembl	exon	123966670	123966715	.	-	.	ENSCHIG00000006182	ENSCHIT00000008245
1	ensembl	exon	123985823	123986155	.	-	.	ENSCHIG00000006182	ENSCHIT00000008245
1	ensembl	exon	123986000	123986075	.	-	.	ENSCHIG00000006182	ENSCHIT00000008248
1	ensembl	exon	123987148	123987403	.	-	.	ENSCHIG00000006182	ENSCHIT00000008248
1	ensembl	exon	126755877	126759680	.	-	.	ENSCHIG00000006789	ENSCHIT00000009033
1	ensembl	exon	126769886	126769992	.	-	.	ENSCHIG00000006789	ENSCHIT00000009033
1	ensembl	exon	126780754	126781058	.	-	.	ENSCHIG00000006789	ENSCHIT00000009033
1	ensembl	exon	126755877	126758676	.	-	.	ENSCHIG00000006789	ENSCHIT00000009035
1	ensembl	exon	126759568	126759680	.	-	.	ENSCHIG00000006789	ENSCHIT00000009035
1	ensembl	exon	126769886	126769992	.	-	.	ENSCHIG00000006789	ENSCHIT00000009035
1	ensembl	exon	126780754	126781058	.	-	.	ENSCHIG00000006789	ENSCHIT00000009035
1	ensembl	exon	128334987	128335297	.	-	.	ENSCHIG00000006793	ENSCHIT00000009046
1	ensembl	exon	128363495	128363617	.	-	.	ENSCHIG00000006793	ENSCHIT00000009046
1	ensembl	exon	128435699	128435860	.	-	.	ENSCHIG00000006793	ENSCHIT00000009046
1	ensembl	exon	128436117	128436184	.	-	.	ENSCHIG00000006793	ENSCHIT00000009046
1	ensembl	exon	128334987	128335297	.	-	.	ENSCHIG00000006793	ENSCHIT00000009049
1	ensembl	exon	128363495	128363617	.	-	.	ENSCHIG00000006793	ENSCHIT00000009049
1	ensembl	exon	128410181	128410280	.	-	.	ENSCHIG00000006793	ENSCHIT00000009049
1	ensembl	exon	128436117	128436184	.	-	.	ENSCHIG00000006793	ENSCHIT00000009049
1	ensembl	exon	128334987	128335297	.	-	.	ENSCHIG00000006793	ENSCHIT00000009043
1	ensembl	exon	128363495	128363617	.	-	.	ENSCHIG00000006793	ENSCHIT00000009043
1	ensembl	exon	128410181	128410280	.	-	.	ENSCHIG00000006793	ENSCHIT00000009043
1	ensembl	exon	128474360	128474510	.	-	.	ENSCHIG00000006793	ENSCHIT00000009043
1	ensembl	exon	129210044	129210199	.	-	.	ENSCHIG00000006799	ENSCHIT00000009051
1	ensembl	exon	129214582	129214732	.	-	.	ENSCHIG00000006799	ENSCHIT00000009051
1	ensembl	exon	129246098	129246393	.	-	.	ENSCHIG00000006799	ENSCHIT00000009051
1	ensembl	exon	131411409	131412383	.	-	.	ENSCHIG00000006802	ENSCHIT00000009057
1	ensembl	exon	131433237	131434318	.	-	.	ENSCHIG00000006802	ENSCHIT00000009057
1	ensembl	exon	131411409	131412383	.	-	.	ENSCHIG00000006802	ENSCHIT00000009055
1	ensembl	exon	131433237	131433355	.	-	.	ENSCHIG00000006802	ENSCHIT00000009055
1	ensembl	exon	131465415	131465493	.	-	.	ENSCHIG00000006802	ENSCHIT00000009055
1	ensembl	exon	131884772	131884950	.	+	.	ENSCHIG00000006807	ENSCHIT00000009060
1	ensembl	exon	131885103	131885235	.	+	.	ENSCHIG00000006807	ENSCHIT00000009060
1	ensembl	exon	131897678	131898009	.	+	.	ENSCHIG00000006807	ENSCHIT00000009060
1	ensembl	exon	131904193	131904383	.	+	.	ENSCHIG00000006807	ENSCHIT00000009060
1	ensembl	exon	133071863	133072234	.	+	.	ENSCHIG00000006810	ENSCHIT00000009067
1	ensembl	exon	133072784	133073311	.	+	.	ENSCHIG00000006810	ENSCHIT00000009067
1	ensembl	exon	133216682	133218114	.	+	.	ENSCHIG00000006810	ENSCHIT00000009067
1	ensembl	exon	133072784	133073311	.	+	.	ENSCHIG00000006810	ENSCHIT00000009069
1	ensembl	exon	133136589	133136798	.	+	.	ENSCHIG00000006810	ENSCHIT00000009069
1	ensembl	exon	133173889	133173988	.	+	.	ENSCHIG00000006810	ENSCHIT00000009069
1	ensembl	exon	133216682	133217657	.	+	.	ENSCHIG00000006810	ENSCHIT00000009069
1	ensembl	exon	133173162	133173988	.	+	.	ENSCHIG00000006810	ENSCHIT00000009070
1	ensembl	exon	133216682	133218114	.	+	.	ENSCHIG00000006810	ENSCHIT00000009070
1	ensembl	exon	133182857	133182931	.	+	.	ENSCHIG00000006815	ENSCHIT00000009072
1	ensembl	exon	133293112	133293241	.	+	.	ENSCHIG00000006815	ENSCHIT00000009072
1	ensembl	exon	133296219	133297053	.	+	.	ENSCHIG00000006815	ENSCHIT00000009072
1	ensembl	exon	133327278	133328879	.	+	.	ENSCHIG00000006815	ENSCHIT00000009072
1	ensembl	exon	133279614	133279844	.	+	.	ENSCHIG00000006815	ENSCHIT00000009074
1	ensembl	exon	133293112	133293241	.	+	.	ENSCHIG00000006815	ENSCHIT00000009074
1	ensembl	exon	133296219	133297053	.	+	.	ENSCHIG00000006815	ENSCHIT00000009074
1	ensembl	exon	133327278	133328879	.	+	.	ENSCHIG00000006815	ENSCHIT00000009074
1	ensembl	exon	133279614	133279844	.	+	.	ENSCHIG00000006815	ENSCHIT00000009073
1	ensembl	exon	133293112	133293241	.	+	.	ENSCHIG00000006815	ENSCHIT00000009073
1	ensembl	exon	133355306	133355629	.	+	.	ENSCHIG00000006815	ENSCHIT00000009073
1	ensembl	exon	133676763	133676882	.	+	.	ENSCHIG00000006816	ENSCHIT00000009076
1	ensembl	exon	133685313	133685387	.	+	.	ENSCHIG00000006816	ENSCHIT00000009076
1	ensembl	exon	133687304	133687601	.	+	.	ENSCHIG00000006816	ENSCHIT00000009076
1	ensembl	exon	133685186	133685387	.	+	.	ENSCHIG00000006816	ENSCHIT00000009078
1	ensembl	exon	133687304	133687601	.	+	.	ENSCHIG00000006816	ENSCHIT00000009078
1	ensembl	exon	134501762	134501856	.	-	.	ENSCHIG00000006818	ENSCHIT00000009080
1	ensembl	exon	134504319	134504402	.	-	.	ENSCHIG00000006818	ENSCHIT00000009080
1	ensembl	exon	134501762	134501856	.	-	.	ENSCHIG00000006818	ENSCHIT00000009079
1	ensembl	exon	134504619	134504759	.	-	.	ENSCHIG00000006818	ENSCHIT00000009079
1	ensembl	exon	134558205	134559337	.	-	.	ENSCHIG00000006819	ENSCHIT00000009085
1	ensembl	exon	134569409	134569852	.	-	.	ENSCHIG00000006819	ENSCHIT00000009085
1	ensembl	exon	134558205	134559337	.	-	.	ENSCHIG00000006819	ENSCHIT00000009084
1	ensembl	exon	134569409	134569551	.	-	.	ENSCHIG00000006819	ENSCHIT00000009084
1	ensembl	exon	134587898	134588148	.	-	.	ENSCHIG00000006819	ENSCHIT00000009084
1	ensembl	exon	135907213	135908651	.	-	.	ENSCHIG00000006821	ENSCHIT00000009086
1	ensembl	exon	135996295	135996409	.	-	.	ENSCHIG00000006821	ENSCHIT00000009086
1	ensembl	exon	135995919	135996409	.	-	.	ENSCHIG00000006821	ENSCHIT00000009087
1	ensembl	exon	136003143	136003607	.	-	.	ENSCHIG00000006821	ENSCHIT00000009087
1	ensembl	exon	140188046	140188215	.	+	.	ENSCHIG00000006823	ENSCHIT00000009090
1	ensembl	exon	140199695	140200271	.	+	.	ENSCHIG00000006823	ENSCHIT00000009090
1	ensembl	exon	140199257	140199445	.	+	.	ENSCHIG00000006823	ENSCHIT00000009092
1	ensembl	exon	140199695	140200271	.	+	.	ENSCHIG00000006823	ENSCHIT00000009092
1	ensembl	exon	140408670	140409405	.	-	.	ENSCHIG00000006825	ENSCHIT00000009094
1	ensembl	exon	140429720	140430037	.	-	.	ENSCHIG00000006825	ENSCHIT00000009094
1	ensembl	exon	140575217	140575323	.	-	.	ENSCHIG00000006825	ENSCHIT00000009094
1	ensembl	exon	142986142	142986289	.	-	.	ENSCHIG00000006826	ENSCHIT00000009095
1	ensembl	exon	142992871	142993049	.	-	.	ENSCHIG00000006826	ENSCHIT00000009095
1	ensembl	exon	142997263	142997369	.	-	.	ENSCHIG00000006826	ENSCHIT00000009095
1	ensembl	exon	144204886	144208510	.	-	.	ENSCHIG00000006827	ENSCHIT00000009101
1	ensembl	exon	144209236	144209423	.	-	.	ENSCHIG00000006827	ENSCHIT00000009101
1	ensembl	exon	144211309	144211507	.	-	.	ENSCHIG00000006827	ENSCHIT00000009101
1	ensembl	exon	144825857	144825954	.	+	.	ENSCHIG00000006830	ENSCHIT00000009103
1	ensembl	exon	144827303	144827442	.	+	.	ENSCHIG00000006830	ENSCHIT00000009103
1	ensembl	exon	144827302	144827416	.	+	.	ENSCHIG00000006830	ENSCHIT00000009105
1	ensembl	exon	144828895	144828993	.	+	.	ENSCHIG00000006830	ENSCHIT00000009105
1	ensembl	exon	145973261	145973506	.	+	.	ENSCHIG00000006831	ENSCHIT00000009107
1	ensembl	exon	145976351	145976552	.	+	.	ENSCHIG00000006831	ENSCHIT00000009107
1	ensembl	exon	145978428	145978483	.	+	.	ENSCHIG00000006831	ENSCHIT00000009107
1	ensembl	exon	145979481	145979655	.	+	.	ENSCHIG00000006831	ENSCHIT00000009107
1	ensembl	exon	145980114	145980250	.	+	.	ENSCHIG00000006831	ENSCHIT00000009107
1	ensembl	exon	145982274	145982385	.	+	.	ENSCHIG00000006831	ENSCHIT00000009107
1	ensembl	exon	145983798	145984041	.	+	.	ENSCHIG00000006831	ENSCHIT00000009107
1	ensembl	exon	145984278	145984353	.	+	.	ENSCHIG00000006831	ENSCHIT00000009107
1	ensembl	exon	145990439	145990893	.	+	.	ENSCHIG00000006831	ENSCHIT00000009107
1	ensembl	exon	145991214	145991631	.	+	.	ENSCHIG00000006832	ENSCHIT00000009111
1	ensembl	exon	145994536	145995005	.	+	.	ENSCHIG00000006832	ENSCHIT00000009111
1	ensembl	exon	145996229	146000749	.	+	.	ENSCHIG00000006832	ENSCHIT00000009111
1	ensembl	exon	145991214	145991631	.	+	.	ENSCHIG00000006832	ENSCHIT00000009109
1	ensembl	exon	145994536	145995005	.	+	.	ENSCHIG00000006832	ENSCHIT00000009109
1	ensembl	exon	145996229	145996787	.	+	.	ENSCHIG00000006832	ENSCHIT00000009109
1	ensembl	exon	146000547	146000657	.	+	.	ENSCHIG00000006832	ENSCHIT00000009109
1	ensembl	exon	146006334	146006480	.	+	.	ENSCHIG00000006832	ENSCHIT00000009109
1	ensembl	exon	146012568	146012849	.	+	.	ENSCHIG00000006832	ENSCHIT00000009109
1	ensembl	exon	146022956	146023538	.	+	.	ENSCHIG00000006833	ENSCHIT00000009112
1	ensembl	exon	146024865	146024957	.	+	.	ENSCHIG00000006833	ENSCHIT00000009112
1	ensembl	exon	146028680	146029687	.	+	.	ENSCHIG00000006833	ENSCHIT00000009112
1	ensembl	exon	147297794	147298792	.	-	.	ENSCHIG00000006834	ENSCHIT00000009115
1	ensembl	exon	147300695	147300819	.	-	.	ENSCHIG00000006834	ENSCHIT00000009115
1	ensembl	exon	147300960	147301218	.	-	.	ENSCHIG00000006834	ENSCHIT00000009115
1	ensembl	exon	147297794	147298792	.	-	.	ENSCHIG00000006834	ENSCHIT00000009116
1	ensembl	exon	147300960	147301218	.	-	.	ENSCHIG00000006834	ENSCHIT00000009116
1	ensembl	exon	147598431	147598584	.	+	.	ENSCHIG00000006836	ENSCHIT00000009118
1	ensembl	exon	147600210	147600281	.	+	.	ENSCHIG00000006836	ENSCHIT00000009118
1	ensembl	exon	147602732	147603025	.	+	.	ENSCHIG00000006836	ENSCHIT00000009118
1	ensembl	exon	147724989	147725116	.	-	.	ENSCHIG00000006837	ENSCHIT00000009119
1	ensembl	exon	147753118	147753187	.	-	.	ENSCHIG00000006837	ENSCHIT00000009119
1	ensembl	exon	147754905	147755590	.	-	.	ENSCHIG00000006837	ENSCHIT00000009119
1	ensembl	exon	148048880	148049017	.	+	.	ENSCHIG00000006839	ENSCHIT00000009121
1	ensembl	exon	148050829	148052244	.	+	.	ENSCHIG00000006839	ENSCHIT00000009121
1	ensembl	exon	148049217	148049652	.	+	.	ENSCHIG00000006839	ENSCHIT00000009122
1	ensembl	exon	148050829	148052244	.	+	.	ENSCHIG00000006839	ENSCHIT00000009122
1	ensembl	exon	151129041	151130405	.	-	.	ENSCHIG00000006840	ENSCHIT00000009124
1	ensembl	exon	151131433	151131735	.	-	.	ENSCHIG00000006840	ENSCHIT00000009124
1	ensembl	exon	151129041	151129985	.	-	.	ENSCHIG00000006840	ENSCHIT00000009125
1	ensembl	exon	151130217	151130405	.	-	.	ENSCHIG00000006840	ENSCHIT00000009125
1	ensembl	exon	151131433	151131735	.	-	.	ENSCHIG00000006840	ENSCHIT00000009125
1	ensembl	exon	152369840	152370436	.	+	.	ENSCHIG00000006841	ENSCHIT00000009126
1	ensembl	exon	152370533	152370713	.	+	.	ENSCHIG00000006841	ENSCHIT00000009126
1	ensembl	exon	152371544	152371566	.	+	.	ENSCHIG00000006841	ENSCHIT00000009126
1	ensembl	exon	152763636	152764609	.	+	.	ENSCHIG00000006842	ENSCHIT00000009130
1	ensembl	exon	152782958	152787947	.	+	.	ENSCHIG00000006842	ENSCHIT00000009130
1	ensembl	exon	152763636	152764609	.	+	.	ENSCHIG00000006842	ENSCHIT00000009127
1	ensembl	exon	152788777	152790699	.	+	.	ENSCHIG00000006842	ENSCHIT00000009127
1	ensembl	exon	153742674	153743327	.	-	.	ENSCHIG00000006846	ENSCHIT00000009135
1	ensembl	exon	153743826	153743953	.	-	.	ENSCHIG00000006846	ENSCHIT00000009135
1	ensembl	exon	153742674	153743026	.	-	.	ENSCHIG00000006846	ENSCHIT00000009136
1	ensembl	exon	153743210	153743327	.	-	.	ENSCHIG00000006846	ENSCHIT00000009136
1	ensembl	exon	153743826	153743953	.	-	.	ENSCHIG00000006846	ENSCHIT00000009136
1	ensembl	exon	154570287	154570449	.	+	.	ENSCHIG00000006847	ENSCHIT00000009138
1	ensembl	exon	154572530	154572739	.	+	.	ENSCHIG00000006847	ENSCHIT00000009138
1	ensembl	exon	154580166	154580277	.	+	.	ENSCHIG00000006847	ENSCHIT00000009138
1	ensembl	exon	154868014	154868275	.	+	.	ENSCHIG00000006849	ENSCHIT00000009142
1	ensembl	exon	154870254	154870291	.	+	.	ENSCHIG00000006849	ENSCHIT00000009142
1	ensembl	exon	154885382	154889122	.	+	.	ENSCHIG00000006849	ENSCHIT00000009142
1	ensembl	exon	155136792	155139436	.	-	.	ENSCHIG00000006850	ENSCHIT00000009146
1	ensembl	exon	155160021	155160114	.	-	.	ENSCHIG00000006850	ENSCHIT00000009146
1	ensembl	exon	155172723	155173368	.	-	.	ENSCHIG00000006850	ENSCHIT00000009146
1	ensembl	exon	155721645	155722937	.	+	.	ENSCHIG00000006853	ENSCHIT00000009156
1	ensembl	exon	155726162	155726196	.	+	.	ENSCHIG00000006853	ENSCHIT00000009156
1	ensembl	exon	155726674	155730158	.	+	.	ENSCHIG00000006853	ENSCHIT00000009156
1	ensembl	exon	155828574	155828664	.	-	.	ENSCHIG00000006860	ENSCHIT00000009165
1	ensembl	exon	155829915	155830375	.	-	.	ENSCHIG00000006860	ENSCHIT00000009165
1	ensembl	exon	155828574	155828664	.	-	.	ENSCHIG00000006860	ENSCHIT00000009164
1	ensembl	exon	155837647	155837724	.	-	.	ENSCHIG00000006860	ENSCHIT00000009164
1	ensembl	exon	156088245	156088313	.	+	.	ENSCHIG00000006862	ENSCHIT00000009169
1	ensembl	exon	156094265	156094323	.	+	.	ENSCHIG00000006862	ENSCHIT00000009169
1	ensembl	exon	156094528	156094752	.	+	.	ENSCHIG00000006862	ENSCHIT00000009169
1	ensembl	exon	156265864	156265924	.	-	.	ENSCHIG00000006865	ENSCHIT00000009173
1	ensembl	exon	156282584	156282771	.	-	.	ENSCHIG00000006865	ENSCHIT00000009173
1	ensembl	exon	156283882	156284052	.	-	.	ENSCHIG00000006865	ENSCHIT00000009173
1	ensembl	exon	156662744	156664506	.	-	.	ENSCHIG00000006869	ENSCHIT00000009174
1	ensembl	exon	156665769	156665854	.	-	.	ENSCHIG00000006869	ENSCHIT00000009174
1	ensembl	exon	156668054	156668458	.	-	.	ENSCHIG00000006869	ENSCHIT00000009174
1	ensembl	exon	156697890	156698095	.	-	.	ENSCHIG00000006871	ENSCHIT00000009181
1	ensembl	exon	156737117	156738217	.	-	.	ENSCHIG00000006871	ENSCHIT00000009181
1	ensembl	exon	156697890	156698095	.	-	.	ENSCHIG00000006871	ENSCHIT00000009180
1	ensembl	exon	156758077	156758683	.	-	.	ENSCHIG00000006871	ENSCHIT00000009180
1	ensembl	exon	156754385	156754588	.	+	.	ENSCHIG00000006875	ENSCHIT00000009189
1	ensembl	exon	156755591	156755690	.	+	.	ENSCHIG00000006875	ENSCHIT00000009189
1	ensembl	exon	156756975	156757097	.	+	.	ENSCHIG00000006875	ENSCHIT00000009189
1	ensembl	exon	156758152	156758683	.	+	.	ENSCHIG00000006875	ENSCHIT00000009189
1	ensembl	exon	156754385	156754588	.	+	.	ENSCHIG00000006875	ENSCHIT00000009188
1	ensembl	exon	156755591	156755690	.	+	.	ENSCHIG00000006875	ENSCHIT00000009188
1	ensembl	exon	156756975	156757097	.	+	.	ENSCHIG00000006875	ENSCHIT00000009188
1	ensembl	exon	156765544	156766172	.	+	.	ENSCHIG00000006875	ENSCHIT00000009188
10	ensembl	exon	3826679	3826855	.	+	.	ENSCHIG00000000827	ENSCHIT00000001159
10	ensembl	exon	3830950	3831036	.	+	.	ENSCHIG00000000827	ENSCHIT00000001159
10	ensembl	exon	3826679	3826855	.	+	.	ENSCHIG00000000827	ENSCHIT00000001158
10	ensembl	exon	3884927	3885290	.	+	.	ENSCHIG00000000827	ENSCHIT00000001158
10	ensembl	exon	4081813	4081919	.	-	.	ENSCHIG00000000828	ENSCHIT00000001164
10	ensembl	exon	4089701	4090090	.	-	.	ENSCHIG00000000828	ENSCHIT00000001164
10	ensembl	exon	4091375	4091439	.	-	.	ENSCHIG00000000828	ENSCHIT00000001164
10	ensembl	exon	4081813	4081919	.	-	.	ENSCHIG00000000828	ENSCHIT00000001162
10	ensembl	exon	4089701	4090090	.	-	.	ENSCHIG00000000828	ENSCHIT00000001162
10	ensembl	exon	4103816	4103866	.	-	.	ENSCHIG00000000828	ENSCHIT00000001162
10	ensembl	exon	4247856	4247912	.	+	.	ENSCHIG00000000831	ENSCHIT00000001167
10	ensembl	exon	4297961	4298095	.	+	.	ENSCHIG00000000831	ENSCHIT00000001167
10	ensembl	exon	4298370	4298446	.	+	.	ENSCHIG00000000831	ENSCHIT00000001167
10	ensembl	exon	5528169	5528430	.	-	.	ENSCHIG00000000833	ENSCHIT00000001170
10	ensembl	exon	5533765	5533841	.	-	.	ENSCHIG00000000833	ENSCHIT00000001170
10	ensembl	exon	5536541	5536687	.	-	.	ENSCHIG00000000833	ENSCHIT00000001170
10	ensembl	exon	5538384	5538706	.	-	.	ENSCHIG00000000833	ENSCHIT00000001170
10	ensembl	exon	6337914	6338155	.	-	.	ENSCHIG00000000835	ENSCHIT00000001172
10	ensembl	exon	6368709	6369002	.	-	.	ENSCHIG00000000835	ENSCHIT00000001172
10	ensembl	exon	6370772	6371000	.	-	.	ENSCHIG00000000835	ENSCHIT00000001172
10	ensembl	exon	6373814	6373997	.	-	.	ENSCHIG00000000835	ENSCHIT00000001172
10	ensembl	exon	6941460	6941589	.	+	.	ENSCHIG00000000837	ENSCHIT00000001179
10	ensembl	exon	6945313	6945453	.	+	.	ENSCHIG00000000837	ENSCHIT00000001179
10	ensembl	exon	7008193	7008331	.	+	.	ENSCHIG00000000837	ENSCHIT00000001179
10	ensembl	exon	7008610	7008898	.	+	.	ENSCHIG00000000837	ENSCHIT00000001179
10	ensembl	exon	6941460	6941589	.	+	.	ENSCHIG00000000837	ENSCHIT00000001175
10	ensembl	exon	6945313	6945453	.	+	.	ENSCHIG00000000837	ENSCHIT00000001175
10	ensembl	exon	7008193	7008331	.	+	.	ENSCHIG00000000837	ENSCHIT00000001175
10	ensembl	exon	7009595	7009628	.	+	.	ENSCHIG00000000837	ENSCHIT00000001175
10	ensembl	exon	7084730	7084877	.	-	.	ENSCHIG00000000843	ENSCHIT00000001185
10	ensembl	exon	7123702	7123985	.	-	.	ENSCHIG00000000843	ENSCHIT00000001185
10	ensembl	exon	7114403	7114568	.	-	.	ENSCHIG00000000843	ENSCHIT00000001187
10	ensembl	exon	7123702	7123985	.	-	.	ENSCHIG00000000843	ENSCHIT00000001187
10	ensembl	exon	7742724	7743032	.	-	.	ENSCHIG00000000848	ENSCHIT00000001192
10	ensembl	exon	7743713	7743814	.	-	.	ENSCHIG00000000848	ENSCHIT00000001192
10	ensembl	exon	7745571	7745745	.	-	.	ENSCHIG00000000848	ENSCHIT00000001192
10	ensembl	exon	7742724	7743032	.	-	.	ENSCHIG00000000848	ENSCHIT00000001191
10	ensembl	exon	7743713	7743814	.	-	.	ENSCHIG00000000848	ENSCHIT00000001191
10	ensembl	exon	7746546	7746711	.	-	.	ENSCHIG00000000848	ENSCHIT00000001191
10	ensembl	exon	7746814	7746959	.	+	.	ENSCHIG00000000851	ENSCHIT00000001193
10	ensembl	exon	7754640	7754704	.	+	.	ENSCHIG00000000851	ENSCHIT00000001193
10	ensembl	exon	7757225	7757337	.	+	.	ENSCHIG00000000851	ENSCHIT00000001193
10	ensembl	exon	7762015	7762183	.	+	.	ENSCHIG00000000851	ENSCHIT00000001193
10	ensembl	exon	8376694	8376722	.	-	.	ENSCHIG00000000854	ENSCHIT00000001196
10	ensembl	exon	8391923	8392159	.	-	.	ENSCHIG00000000854	ENSCHIT00000001196
10	ensembl	exon	8392910	8392976	.	-	.	ENSCHIG00000000854	ENSCHIT00000001196
10	ensembl	exon	8832000	8832140	.	-	.	ENSCHIG00000000856	ENSCHIT00000001205
10	ensembl	exon	8833108	8833682	.	-	.	ENSCHIG00000000856	ENSCHIT00000001205
10	ensembl	exon	8835104	8835184	.	-	.	ENSCHIG00000000856	ENSCHIT00000001205
10	ensembl	exon	10470472	10470896	.	+	.	ENSCHIG00000000863	ENSCHIT00000001206
10	ensembl	exon	10471459	10471630	.	+	.	ENSCHIG00000000863	ENSCHIT00000001206
10	ensembl	exon	10488298	10488506	.	+	.	ENSCHIG00000000863	ENSCHIT00000001206
10	ensembl	exon	11553589	11553830	.	-	.	ENSCHIG00000000865	ENSCHIT00000001208
10	ensembl	exon	11554554	11554663	.	-	.	ENSCHIG00000000865	ENSCHIT00000001208
10	ensembl	exon	11562853	11563023	.	-	.	ENSCHIG00000000865	ENSCHIT00000001208
10	ensembl	exon	11566506	11566562	.	-	.	ENSCHIG00000000865	ENSCHIT00000001208
10	ensembl	exon	13153222	13153406	.	+	.	ENSCHIG00000000867	ENSCHIT00000001210
10	ensembl	exon	13160601	13160776	.	+	.	ENSCHIG00000000867	ENSCHIT00000001210
10	ensembl	exon	13160985	13161657	.	+	.	ENSCHIG00000000867	ENSCHIT00000001210
10	ensembl	exon	14899342	14900379	.	+	.	ENSCHIG00000000868	ENSCHIT00000001217
10	ensembl	exon	14908009	14908611	.	+	.	ENSCHIG00000000868	ENSCHIT00000001217
10	ensembl	exon	14899342	14900379	.	+	.	ENSCHIG00000000868	ENSCHIT00000001216
10	ensembl	exon	14913396	14914865	.	+	.	ENSCHIG00000000868	ENSCHIT00000001216
10	ensembl	exon	14899342	14899766	.	+	.	ENSCHIG00000000868	ENSCHIT00000001215
10	ensembl	exon	14916028	14916809	.	+	.	ENSCHIG00000000868	ENSCHIT00000001215
10	ensembl	exon	15084582	15084743	.	+	.	ENSCHIG00000000874	ENSCHIT00000001224
10	ensembl	exon	15114596	15114771	.	+	.	ENSCHIG00000000874	ENSCHIT00000001224
10	ensembl	exon	15114333	15114370	.	+	.	ENSCHIG00000000874	ENSCHIT00000001225
10	ensembl	exon	15114596	15114771	.	+	.	ENSCHIG00000000874	ENSCHIT00000001225
10	ensembl	exon	17393106	17393323	.	+	.	ENSCHIG00000000878	ENSCHIT00000001230
10	ensembl	exon	17393944	17394085	.	+	.	ENSCHIG00000000878	ENSCHIT00000001230
10	ensembl	exon	17396293	17396415	.	+	.	ENSCHIG00000000878	ENSCHIT00000001230
10	ensembl	exon	17396588	17397617	.	+	.	ENSCHIG00000000878	ENSCHIT00000001230
10	ensembl	exon	17393106	17393323	.	+	.	ENSCHIG00000000878	ENSCHIT00000001231
10	ensembl	exon	17396293	17396415	.	+	.	ENSCHIG00000000878	ENSCHIT00000001231
10	ensembl	exon	17396588	17397617	.	+	.	ENSCHIG00000000878	ENSCHIT00000001231
10	ensembl	exon	18889223	18889515	.	-	.	ENSCHIG00000000881	ENSCHIT00000001234
10	ensembl	exon	18892945	18893054	.	-	.	ENSCHIG00000000881	ENSCHIT00000001234
10	ensembl	exon	18894430	18894690	.	-	.	ENSCHIG00000000881	ENSCHIT00000001234
10	ensembl	exon	19397830	19397917	.	+	.	ENSCHIG00000000884	ENSCHIT00000001236
10	ensembl	exon	19398520	19398551	.	+	.	ENSCHIG00000000884	ENSCHIT00000001236
10	ensembl	exon	19401627	19401702	.	+	.	ENSCHIG00000000884	ENSCHIT00000001236
10	ensembl	exon	20366167	20366352	.	+	.	ENSCHIG00000000885	ENSCHIT00000001237
10	ensembl	exon	20366649	20366759	.	+	.	ENSCHIG00000000885	ENSCHIT00000001237
10	ensembl	exon	20367089	20367205	.	+	.	ENSCHIG00000000885	ENSCHIT00000001237
10	ensembl	exon	20367375	20368155	.	+	.	ENSCHIG00000000885	ENSCHIT00000001237
10	ensembl	exon	25342059	25342229	.	+	.	ENSCHIG00000000888	ENSCHIT00000001245
10	ensembl	exon	25342558	25342799	.	+	.	ENSCHIG00000000888	ENSCHIT00000001245
10	ensembl	exon	25345674	25345936	.	+	.	ENSCHIG00000000888	ENSCHIT00000001245
10	ensembl	exon	25342059	25342229	.	+	.	ENSCHIG00000000888	ENSCHIT00000001247
10	ensembl	exon	25345674	25345936	.	+	.	ENSCHIG00000000888	ENSCHIT00000001247
10	ensembl	exon	26269015	26272024	.	-	.	ENSCHIG00000000895	ENSCHIT00000001250
10	ensembl	exon	26280885	26282118	.	-	.	ENSCHIG00000000895	ENSCHIT00000001250
10	ensembl	exon	26274925	26275153	.	-	.	ENSCHIG00000000895	ENSCHIT00000001251
10	ensembl	exon	26280885	26282118	.	-	.	ENSCHIG00000000895	ENSCHIT00000001251
10	ensembl	exon	34079186	34079719	.	+	.	ENSCHIG00000000898	ENSCHIT00000001255
10	ensembl	exon	34080048	34080179	.	+	.	ENSCHIG00000000898	ENSCHIT00000001255
10	ensembl	exon	34080740	34081356	.	+	.	ENSCHIG00000000898	ENSCHIT00000001255
10	ensembl	exon	34101612	34101654	.	+	.	ENSCHIG00000000900	ENSCHIT00000001258
10	ensembl	exon	34120032	34120144	.	+	.	ENSCHIG00000000900	ENSCHIT00000001258
10	ensembl	exon	34120831	34121061	.	+	.	ENSCHIG00000000900	ENSCHIT00000001258
10	ensembl	exon	36338481	36338518	.	-	.	ENSCHIG00000000902	ENSCHIT00000001261
10	ensembl	exon	36345969	36346204	.	-	.	ENSCHIG00000000902	ENSCHIT00000001261
10	ensembl	exon	36346089	36346207	.	-	.	ENSCHIG00000000902	ENSCHIT00000001262
10	ensembl	exon	36348082	36349127	.	-	.	ENSCHIG00000000902	ENSCHIT00000001262
10	ensembl	exon	36448153	36449126	.	-	.	ENSCHIG00000000904	ENSCHIT00000001272
10	ensembl	exon	36450439	36450589	.	-	.	ENSCHIG00000000904	ENSCHIT00000001272
10	ensembl	exon	36455040	36456147	.	-	.	ENSCHIG00000000904	ENSCHIT00000001272
10	ensembl	exon	37680658	37680948	.	+	.	ENSCHIG00000000909	ENSCHIT00000001276
10	ensembl	exon	37681726	37681881	.	+	.	ENSCHIG00000000909	ENSCHIT00000001276
10	ensembl	exon	37681735	37681829	.	+	.	ENSCHIG00000000909	ENSCHIT00000001277
10	ensembl	exon	37701858	37701981	.	+	.	ENSCHIG00000000909	ENSCHIT00000001277
10	ensembl	exon	37755441	37755484	.	-	.	ENSCHIG00000000913	ENSCHIT00000001279
10	ensembl	exon	37756904	37757048	.	-	.	ENSCHIG00000000913	ENSCHIT00000001279
10	ensembl	exon	37761769	37761822	.	-	.	ENSCHIG00000000913	ENSCHIT00000001279
10	ensembl	exon	38605700	38605871	.	+	.	ENSCHIG00000000918	ENSCHIT00000001286
10	ensembl	exon	38770621	38770811	.	+	.	ENSCHIG00000000918	ENSCHIT00000001286
10	ensembl	exon	38860563	38860803	.	+	.	ENSCHIG00000000918	ENSCHIT00000001286
10	ensembl	exon	38718587	38718688	.	+	.	ENSCHIG00000000918	ENSCHIT00000001288
10	ensembl	exon	38770621	38770811	.	+	.	ENSCHIG00000000918	ENSCHIT00000001288
10	ensembl	exon	38860563	38860803	.	+	.	ENSCHIG00000000918	ENSCHIT00000001288
10	ensembl	exon	38770021	38770811	.	+	.	ENSCHIG00000000918	ENSCHIT00000001289
10	ensembl	exon	38860563	38860803	.	+	.	ENSCHIG00000000918	ENSCHIT00000001289
10	ensembl	exon	40738688	40739179	.	-	.	ENSCHIG00000000923	ENSCHIT00000001298
10	ensembl	exon	40859741	40859831	.	-	.	ENSCHIG00000000923	ENSCHIT00000001298
10	ensembl	exon	40860056	40860290	.	-	.	ENSCHIG00000000923	ENSCHIT00000001298
10	ensembl	exon	40770005	40770367	.	-	.	ENSCHIG00000000923	ENSCHIT00000001299
10	ensembl	exon	40859741	40859831	.	-	.	ENSCHIG00000000923	ENSCHIT00000001299
10	ensembl	exon	40860056	40860290	.	-	.	ENSCHIG00000000923	ENSCHIT00000001299
10	ensembl	exon	45826784	45826923	.	+	.	ENSCHIG00000000932	ENSCHIT00000001303
10	ensembl	exon	45855105	45855270	.	+	.	ENSCHIG00000000932	ENSCHIT00000001303
10	ensembl	exon	45936661	45937440	.	+	.	ENSCHIG00000000932	ENSCHIT00000001303
10	ensembl	exon	45854863	45855270	.	+	.	ENSCHIG00000000932	ENSCHIT00000001306
10	ensembl	exon	45936661	45937440	.	+	.	ENSCHIG00000000932	ENSCHIT00000001306
10	ensembl	exon	45854863	45855270	.	+	.	ENSCHIG00000000932	ENSCHIT00000001305
10	ensembl	exon	45970381	45970530	.	+	.	ENSCHIG00000000932	ENSCHIT00000001305
10	ensembl	exon	48597426	48598844	.	-	.	ENSCHIG00000000935	ENSCHIT00000001314
10	ensembl	exon	48599062	48599300	.	-	.	ENSCHIG00000000935	ENSCHIT00000001314
10	ensembl	exon	48597426	48598844	.	-	.	ENSCHIG00000000935	ENSCHIT00000001313
10	ensembl	exon	48602084	48602856	.	-	.	ENSCHIG00000000935	ENSCHIT00000001313
10	ensembl	exon	50567220	50567387	.	-	.	ENSCHIG00000000942	ENSCHIT00000001317
10	ensembl	exon	50587008	50587156	.	-	.	ENSCHIG00000000942	ENSCHIT00000001317
10	ensembl	exon	50588544	50588690	.	-	.	ENSCHIG00000000942	ENSCHIT00000001317
10	ensembl	exon	50599608	50599778	.	-	.	ENSCHIG00000000942	ENSCHIT00000001317
10	ensembl	exon	50587507	50588690	.	-	.	ENSCHIG00000000942	ENSCHIT00000001318
10	ensembl	exon	50599608	50599778	.	-	.	ENSCHIG00000000942	ENSCHIT00000001318
10	ensembl	exon	53576278	53576491	.	+	.	ENSCHIG00000000947	ENSCHIT00000001322
10	ensembl	exon	53576930	53577173	.	+	.	ENSCHIG00000000947	ENSCHIT00000001322
10	ensembl	exon	53578410	53578642	.	+	.	ENSCHIG00000000947	ENSCHIT00000001322
10	ensembl	exon	53581330	53581406	.	+	.	ENSCHIG00000000947	ENSCHIT00000001322
10	ensembl	exon	53585533	53586467	.	+	.	ENSCHIG00000000947	ENSCHIT00000001322
10	ensembl	exon	53576278	53576491	.	+	.	ENSCHIG00000000947	ENSCHIT00000001320
10	ensembl	exon	53576930	53577173	.	+	.	ENSCHIG00000000947	ENSCHIT00000001320
10	ensembl	exon	53578410	53578642	.	+	.	ENSCHIG00000000947	ENSCHIT00000001320
10	ensembl	exon	53581330	53581406	.	+	.	ENSCHIG00000000947	ENSCHIT00000001320
10	ensembl	exon	53585533	53585637	.	+	.	ENSCHIG00000000947	ENSCHIT00000001320
10	ensembl	exon	53619434	53619925	.	+	.	ENSCHIG00000000947	ENSCHIT00000001320
10	ensembl	exon	53576278	53576491	.	+	.	ENSCHIG00000000947	ENSCHIT00000001319
10	ensembl	exon	53576930	53577173	.	+	.	ENSCHIG00000000947	ENSCHIT00000001319
10	ensembl	exon	53578410	53578642	.	+	.	ENSCHIG00000000947	ENSCHIT00000001319
10	ensembl	exon	53581330	53581406	.	+	.	ENSCHIG00000000947	ENSCHIT00000001319
10	ensembl	exon	53585533	53585637	.	+	.	ENSCHIG00000000947	ENSCHIT00000001319
10	ensembl	exon	53657471	53657761	.	+	.	ENSCHIG00000000947	ENSCHIT00000001319
10	ensembl	exon	53939810	53940085	.	-	.	ENSCHIG00000000949	ENSCHIT00000001330
10	ensembl	exon	54069648	54069701	.	-	.	ENSCHIG00000000949	ENSCHIT00000001330
10	ensembl	exon	54236468	54236708	.	-	.	ENSCHIG00000000949	ENSCHIT00000001330
10	ensembl	exon	54639757	54640076	.	-	.	ENSCHIG00000000953	ENSCHIT00000001336
10	ensembl	exon	54641977	54642044	.	-	.	ENSCHIG00000000953	ENSCHIT00000001336
10	ensembl	exon	54685147	54685379	.	-	.	ENSCHIG00000000953	ENSCHIT00000001336
10	ensembl	exon	54727563	54728226	.	-	.	ENSCHIG00000000953	ENSCHIT00000001336
10	ensembl	exon	58399952	58400291	.	+	.	ENSCHIG00000000957	ENSCHIT00000001339
10	ensembl	exon	58401361	58401507	.	+	.	ENSCHIG00000000957	ENSCHIT00000001339
10	ensembl	exon	58402558	58402987	.	+	.	ENSCHIG00000000957	ENSCHIT00000001339
10	ensembl	exon	58910174	58911160	.	-	.	ENSCHIG00000000959	ENSCHIT00000001342
10	ensembl	exon	58928385	58928547	.	-	.	ENSCHIG00000000959	ENSCHIT00000001342
10	ensembl	exon	58948163	58948477	.	-	.	ENSCHIG00000000959	ENSCHIT00000001342
10	ensembl	exon	60037902	60038305	.	-	.	ENSCHIG00000000963	ENSCHIT00000001344
10	ensembl	exon	60038459	60038901	.	-	.	ENSCHIG00000000963	ENSCHIT00000001344
10	ensembl	exon	60039499	60039650	.	-	.	ENSCHIG00000000963	ENSCHIT00000001344
10	ensembl	exon	60470945	60471059	.	+	.	ENSCHIG00000000965	ENSCHIT00000001354
10	ensembl	exon	60527493	60527539	.	+	.	ENSCHIG00000000965	ENSCHIT00000001354
10	ensembl	exon	60470945	60471059	.	+	.	ENSCHIG00000000965	ENSCHIT00000001349
10	ensembl	exon	60551272	60551361	.	+	.	ENSCHIG00000000965	ENSCHIT00000001349
10	ensembl	exon	61346488	61346738	.	-	.	ENSCHIG00000000969	ENSCHIT00000001360
10	ensembl	exon	61387444	61387732	.	-	.	ENSCHIG00000000969	ENSCHIT00000001360
10	ensembl	exon	61383805	61383848	.	-	.	ENSCHIG00000000969	ENSCHIT00000001365
10	ensembl	exon	61387444	61387732	.	-	.	ENSCHIG00000000969	ENSCHIT00000001365
10	ensembl	exon	68238004	68238180	.	+	.	ENSCHIG00000000978	ENSCHIT00000001368
10	ensembl	exon	68353871	68354108	.	+	.	ENSCHIG00000000978	ENSCHIT00000001368
10	ensembl	exon	68350450	68350721	.	+	.	ENSCHIG00000000978	ENSCHIT00000001370
10	ensembl	exon	68353871	68354108	.	+	.	ENSCHIG00000000978	ENSCHIT00000001370
10	ensembl	exon	68261998	68262076	.	-	.	ENSCHIG00000000981	ENSCHIT00000001378
10	ensembl	exon	68277629	68277719	.	-	.	ENSCHIG00000000981	ENSCHIT00000001378
10	ensembl	exon	68275173	68275242	.	-	.	ENSCHIG00000000981	ENSCHIT00000001379
10	ensembl	exon	68277629	68277719	.	-	.	ENSCHIG00000000981	ENSCHIT00000001379
10	ensembl	exon	68302432	68302587	.	+	.	ENSCHIG00000000988	ENSCHIT00000001382
10	ensembl	exon	68303452	68303782	.	+	.	ENSCHIG00000000988	ENSCHIT00000001382
10	ensembl	exon	68302432	68302587	.	+	.	ENSCHIG00000000988	ENSCHIT00000001381
10	ensembl	exon	68305181	68305321	.	+	.	ENSCHIG00000000988	ENSCHIT00000001381
10	ensembl	exon	71762378	71762527	.	+	.	ENSCHIG00000000991	ENSCHIT00000001386
10	ensembl	exon	71764371	71764461	.	+	.	ENSCHIG00000000991	ENSCHIT00000001386
10	ensembl	exon	71766555	71766748	.	+	.	ENSCHIG00000000991	ENSCHIT00000001386
10	ensembl	exon	71763590	71763801	.	+	.	ENSCHIG00000000991	ENSCHIT00000001392
10	ensembl	exon	71764371	71764461	.	+	.	ENSCHIG00000000991	ENSCHIT00000001392
10	ensembl	exon	71766555	71766748	.	+	.	ENSCHIG00000000991	ENSCHIT00000001392
10	ensembl	exon	72371768	72371959	.	+	.	ENSCHIG00000000997	ENSCHIT00000001396
10	ensembl	exon	72373347	72373764	.	+	.	ENSCHIG00000000997	ENSCHIT00000001396
10	ensembl	exon	72371768	72371959	.	+	.	ENSCHIG00000000997	ENSCHIT00000001395
10	ensembl	exon	72389670	72390465	.	+	.	ENSCHIG00000000997	ENSCHIT00000001395
10	ensembl	exon	75669109	75669185	.	+	.	ENSCHIG00000001001	ENSCHIT00000001400
10	ensembl	exon	75678513	75678644	.	+	.	ENSCHIG00000001001	ENSCHIT00000001400
10	ensembl	exon	75669109	75669185	.	+	.	ENSCHIG00000001001	ENSCHIT00000001399
10	ensembl	exon	75703079	75703247	.	+	.	ENSCHIG00000001001	ENSCHIT00000001399
10	ensembl	exon	78962698	78962866	.	+	.	ENSCHIG00000001004	ENSCHIT00000001405
10	ensembl	exon	78963513	78963819	.	+	.	ENSCHIG00000001004	ENSCHIT00000001405
10	ensembl	exon	78964222	78964550	.	+	.	ENSCHIG00000001004	ENSCHIT00000001405
10	ensembl	exon	78962698	78962866	.	+	.	ENSCHIG00000001004	ENSCHIT00000001403
10	ensembl	exon	78964222	78964281	.	+	.	ENSCHIG00000001004	ENSCHIT00000001403
10	ensembl	exon	78967291	78967457	.	+	.	ENSCHIG00000001004	ENSCHIT00000001403
10	ensembl	exon	78967828	78969973	.	+	.	ENSCHIG00000001004	ENSCHIT00000001403
10	ensembl	exon	80105381	80105681	.	+	.	ENSCHIG00000001006	ENSCHIT00000001411
10	ensembl	exon	80110058	80110116	.	+	.	ENSCHIG00000001006	ENSCHIT00000001411
10	ensembl	exon	80114434	80114712	.	+	.	ENSCHIG00000001006	ENSCHIT00000001411
10	ensembl	exon	80779222	80779249	.	-	.	ENSCHIG00000001011	ENSCHIT00000001417
10	ensembl	exon	80850044	80850349	.	-	.	ENSCHIG00000001011	ENSCHIT00000001417
10	ensembl	exon	80851312	80851685	.	-	.	ENSCHIG00000001011	ENSCHIT00000001417
10	ensembl	exon	80849149	80850349	.	-	.	ENSCHIG00000001011	ENSCHIT00000001421
10	ensembl	exon	80851312	80851612	.	-	.	ENSCHIG00000001011	ENSCHIT00000001421
10	ensembl	exon	80853228	80853992	.	-	.	ENSCHIG00000001011	ENSCHIT00000001421
10	ensembl	exon	81256963	81257178	.	-	.	ENSCHIG00000001020	ENSCHIT00000001425
10	ensembl	exon	81257741	81258284	.	-	.	ENSCHIG00000001020	ENSCHIT00000001425
10	ensembl	exon	81256963	81257178	.	-	.	ENSCHIG00000001020	ENSCHIT00000001426
10	ensembl	exon	81257741	81257858	.	-	.	ENSCHIG00000001020	ENSCHIT00000001426
10	ensembl	exon	81257961	81258284	.	-	.	ENSCHIG00000001020	ENSCHIT00000001426
10	ensembl	exon	82986669	82987453	.	-	.	ENSCHIG00000001024	ENSCHIT00000001434
10	ensembl	exon	82992425	82992561	.	-	.	ENSCHIG00000001024	ENSCHIT00000001434
10	ensembl	exon	83136037	83136139	.	-	.	ENSCHIG00000001024	ENSCHIT00000001434
10	ensembl	exon	83154396	83154843	.	-	.	ENSCHIG00000001024	ENSCHIT00000001434
10	ensembl	exon	83183494	83183855	.	-	.	ENSCHIG00000001024	ENSCHIT00000001434
10	ensembl	exon	83240174	83240299	.	-	.	ENSCHIG00000001024	ENSCHIT00000001434
10	ensembl	exon	82990409	82992561	.	-	.	ENSCHIG00000001024	ENSCHIT00000001436
10	ensembl	exon	83136037	83136139	.	-	.	ENSCHIG00000001024	ENSCHIT00000001436
10	ensembl	exon	83154396	83154843	.	-	.	ENSCHIG00000001024	ENSCHIT00000001436
10	ensembl	exon	83158166	83158347	.	-	.	ENSCHIG00000001024	ENSCHIT00000001436
10	ensembl	exon	83245021	83245160	.	-	.	ENSCHIG00000001033	ENSCHIT00000001442
10	ensembl	exon	83253421	83253529	.	-	.	ENSCHIG00000001033	ENSCHIT00000001442
10	ensembl	exon	83285285	83285569	.	-	.	ENSCHIG00000001033	ENSCHIT00000001442
10	ensembl	exon	83845917	83846756	.	+	.	ENSCHIG00000001036	ENSCHIT00000001445
10	ensembl	exon	83848571	83848690	.	+	.	ENSCHIG00000001036	ENSCHIT00000001445
10	ensembl	exon	83850653	83853654	.	+	.	ENSCHIG00000001036	ENSCHIT00000001445
10	ensembl	exon	84126388	84126479	.	+	.	ENSCHIG00000001039	ENSCHIT00000001448
10	ensembl	exon	84127274	84127464	.	+	.	ENSCHIG00000001039	ENSCHIT00000001448
10	ensembl	exon	84131656	84131737	.	+	.	ENSCHIG00000001039	ENSCHIT00000001448
10	ensembl	exon	84169840	84170936	.	-	.	ENSCHIG00000001040	ENSCHIT00000001455
10	ensembl	exon	84173357	84173404	.	-	.	ENSCHIG00000001040	ENSCHIT00000001455
10	ensembl	exon	84203336	84203475	.	-	.	ENSCHIG00000001040	ENSCHIT00000001455
10	ensembl	exon	84389031	84389359	.	+	.	ENSCHIG00000001047	ENSCHIT00000001460
10	ensembl	exon	84390173	84390279	.	+	.	ENSCHIG00000001047	ENSCHIT00000001460
10	ensembl	exon	84390993	84391293	.	+	.	ENSCHIG00000001047	ENSCHIT00000001460
10	ensembl	exon	84395914	84396518	.	+	.	ENSCHIG00000001052	ENSCHIT00000001465
10	ensembl	exon	84397023	84397215	.	+	.	ENSCHIG00000001052	ENSCHIT00000001465
10	ensembl	exon	84398183	84398470	.	+	.	ENSCHIG00000001052	ENSCHIT00000001465
10	ensembl	exon	84395914	84396518	.	+	.	ENSCHIG00000001052	ENSCHIT00000001464
10	ensembl	exon	84397023	84397215	.	+	.	ENSCHIG00000001052	ENSCHIT00000001464
10	ensembl	exon	84398722	84399407	.	+	.	ENSCHIG00000001052	ENSCHIT00000001464
10	ensembl	exon	84432413	84432685	.	-	.	ENSCHIG00000001055	ENSCHIT00000001468
10	ensembl	exon	84433325	84433493	.	-	.	ENSCHIG00000001055	ENSCHIT00000001468
10	ensembl	exon	84433684	84433812	.	-	.	ENSCHIG00000001055	ENSCHIT00000001468
10	ensembl	exon	84454790	84454882	.	-	.	ENSCHIG00000001055	ENSCHIT00000001468
10	ensembl	exon	84545475	84545599	.	-	.	ENSCHIG00000001057	ENSCHIT00000001479
10	ensembl	exon	84546694	84546818	.	-	.	ENSCHIG00000001057	ENSCHIT00000001479
10	ensembl	exon	84545475	84545599	.	-	.	ENSCHIG00000001057	ENSCHIT00000001478
10	ensembl	exon	84547388	84547611	.	-	.	ENSCHIG00000001057	ENSCHIT00000001478
10	ensembl	exon	84654159	84656481	.	-	.	ENSCHIG00000001063	ENSCHIT00000001486
10	ensembl	exon	84656823	84657002	.	-	.	ENSCHIG00000001063	ENSCHIT00000001486
10	ensembl	exon	84663370	84663935	.	-	.	ENSCHIG00000001063	ENSCHIT00000001486
10	ensembl	exon	84654159	84654785	.	-	.	ENSCHIG00000001063	ENSCHIT00000001485
10	ensembl	exon	84656425	84656481	.	-	.	ENSCHIG00000001063	ENSCHIT00000001485
10	ensembl	exon	84656823	84657002	.	-	.	ENSCHIG00000001063	ENSCHIT00000001485
10	ensembl	exon	84663370	84663910	.	-	.	ENSCHIG00000001063	ENSCHIT00000001485
10	ensembl	exon	84668814	84668902	.	-	.	ENSCHIG00000001063	ENSCHIT00000001485
10	ensembl	exon	84676922	84676972	.	-	.	ENSCHIG00000001068	ENSCHIT00000001496
10	ensembl	exon	84795335	84795461	.	-	.	ENSCHIG00000001068	ENSCHIT00000001496
10	ensembl	exon	84797295	84797382	.	-	.	ENSCHIG00000001068	ENSCHIT00000001496
10	ensembl	exon	84699674	84700814	.	-	.	ENSCHIG00000001072	ENSCHIT00000001501
10	ensembl	exon	84707093	84707205	.	-	.	ENSCHIG00000001072	ENSCHIT00000001501
10	ensembl	exon	84734766	84734953	.	-	.	ENSCHIG00000001072	ENSCHIT00000001501
10	ensembl	exon	84704685	84705654	.	-	.	ENSCHIG00000001072	ENSCHIT00000001508
10	ensembl	exon	84707093	84707205	.	-	.	ENSCHIG00000001072	ENSCHIT00000001508
10	ensembl	exon	84734766	84734953	.	-	.	ENSCHIG00000001072	ENSCHIT00000001508
10	ensembl	exon	85235568	85235943	.	+	.	ENSCHIG00000001080	ENSCHIT00000001513
10	ensembl	exon	85238120	85238220	.	+	.	ENSCHIG00000001080	ENSCHIT00000001513
10	ensembl	exon	85241231	85241721	.	+	.	ENSCHIG00000001080	ENSCHIT00000001513
10	ensembl	exon	85235568	85235943	.	+	.	ENSCHIG00000001080	ENSCHIT00000001512
10	ensembl	exon	85238120	85238220	.	+	.	ENSCHIG00000001080	ENSCHIT00000001512
10	ensembl	exon	85248355	85249706	.	+	.	ENSCHIG00000001080	ENSCHIT00000001512
10	ensembl	exon	86441979	86442138	.	-	.	ENSCHIG00000001087	ENSCHIT00000001523
10	ensembl	exon	86452761	86452826	.	-	.	ENSCHIG00000001087	ENSCHIT00000001523
10	ensembl	exon	86508187	86508279	.	-	.	ENSCHIG00000001087	ENSCHIT00000001523
10	ensembl	exon	86508931	86509326	.	-	.	ENSCHIG00000001087	ENSCHIT00000001523
10	ensembl	exon	86507410	86508279	.	-	.	ENSCHIG00000001087	ENSCHIT00000001529
10	ensembl	exon	86604070	86604136	.	-	.	ENSCHIG00000001087	ENSCHIT00000001529
10	ensembl	exon	87495746	87497447	.	-	.	ENSCHIG00000001094	ENSCHIT00000001532
10	ensembl	exon	87517884	87518079	.	-	.	ENSCHIG00000001094	ENSCHIT00000001532
10	ensembl	exon	87523534	87523620	.	-	.	ENSCHIG00000001094	ENSCHIT00000001532
10	ensembl	exon	87561676	87562263	.	-	.	ENSCHIG00000001094	ENSCHIT00000001532
10	ensembl	exon	87507628	87507716	.	-	.	ENSCHIG00000001094	ENSCHIT00000001533
10	ensembl	exon	87517884	87518079	.	-	.	ENSCHIG00000001094	ENSCHIT00000001533
10	ensembl	exon	87523534	87523620	.	-	.	ENSCHIG00000001094	ENSCHIT00000001533
10	ensembl	exon	87561676	87562263	.	-	.	ENSCHIG00000001094	ENSCHIT00000001533
10	ensembl	exon	87513330	87517074	.	-	.	ENSCHIG00000001094	ENSCHIT00000001538
10	ensembl	exon	87517884	87518079	.	-	.	ENSCHIG00000001094	ENSCHIT00000001538
10	ensembl	exon	87523534	87523620	.	-	.	ENSCHIG00000001094	ENSCHIT00000001538
10	ensembl	exon	87561676	87562263	.	-	.	ENSCHIG00000001094	ENSCHIT00000001538
10	ensembl	exon	87816603	87816686	.	-	.	ENSCHIG00000001101	ENSCHIT00000001541
10	ensembl	exon	87832470	87832539	.	-	.	ENSCHIG00000001101	ENSCHIT00000001541
10	ensembl	exon	87832870	87833079	.	-	.	ENSCHIG00000001101	ENSCHIT00000001541
10	ensembl	exon	87845736	87845869	.	-	.	ENSCHIG00000001101	ENSCHIT00000001541
10	ensembl	exon	89898409	89898670	.	+	.	ENSCHIG00000001105	ENSCHIT00000001547
10	ensembl	exon	89914129	89914332	.	+	.	ENSCHIG00000001105	ENSCHIT00000001547
10	ensembl	exon	89937688	89938211	.	+	.	ENSCHIG00000001105	ENSCHIT00000001547
10	ensembl	exon	90889314	90889399	.	+	.	ENSCHIG00000001107	ENSCHIT00000001551
10	ensembl	exon	90891371	90891566	.	+	.	ENSCHIG00000001107	ENSCHIT00000001551
10	ensembl	exon	90894577	90894690	.	+	.	ENSCHIG00000001107	ENSCHIT00000001551
10	ensembl	exon	91390876	91391764	.	+	.	ENSCHIG00000001117	ENSCHIT00000001554
10	ensembl	exon	91391906	91392014	.	+	.	ENSCHIG00000001117	ENSCHIT00000001554
10	ensembl	exon	91398198	91398643	.	+	.	ENSCHIG00000001117	ENSCHIT00000001554
10	ensembl	exon	92127039	92127305	.	-	.	ENSCHIG00000001121	ENSCHIT00000001560
10	ensembl	exon	92128665	92128820	.	-	.	ENSCHIG00000001121	ENSCHIT00000001560
10	ensembl	exon	92128955	92129051	.	-	.	ENSCHIG00000001121	ENSCHIT00000001560
10	ensembl	exon	92129275	92129389	.	-	.	ENSCHIG00000001121	ENSCHIT00000001560
10	ensembl	exon	92132137	92132367	.	-	.	ENSCHIG00000001121	ENSCHIT00000001560
10	ensembl	exon	92127039	92127305	.	-	.	ENSCHIG00000001121	ENSCHIT00000001565
10	ensembl	exon	92128665	92128820	.	-	.	ENSCHIG00000001121	ENSCHIT00000001565
10	ensembl	exon	92129275	92129389	.	-	.	ENSCHIG00000001121	ENSCHIT00000001565
10	ensembl	exon	92132137	92132367	.	-	.	ENSCHIG00000001121	ENSCHIT00000001565
10	ensembl	exon	92128007	92128020	.	-	.	ENSCHIG00000001121	ENSCHIT00000001567
10	ensembl	exon	92128665	92128820	.	-	.	ENSCHIG00000001121	ENSCHIT00000001567
10	ensembl	exon	92129275	92129389	.	-	.	ENSCHIG00000001121	ENSCHIT00000001567
10	ensembl	exon	92132137	92132367	.	-	.	ENSCHIG00000001121	ENSCHIT00000001567
10	ensembl	exon	92450692	92450932	.	+	.	ENSCHIG00000001127	ENSCHIT00000001578
10	ensembl	exon	92452825	92453572	.	+	.	ENSCHIG00000001127	ENSCHIT00000001578
10	ensembl	exon	92450692	92450932	.	+	.	ENSCHIG00000001127	ENSCHIT00000001576
10	ensembl	exon	92452825	92452997	.	+	.	ENSCHIG00000001127	ENSCHIT00000001576
10	ensembl	exon	92457413	92457545	.	+	.	ENSCHIG00000001127	ENSCHIT00000001576
10	ensembl	exon	93866820	93867192	.	-	.	ENSCHIG00000001131	ENSCHIT00000001585
10	ensembl	exon	93867367	93867473	.	-	.	ENSCHIG00000001131	ENSCHIT00000001585
10	ensembl	exon	93871783	93872218	.	-	.	ENSCHIG00000001131	ENSCHIT00000001585
10	ensembl	exon	93873563	93873783	.	-	.	ENSCHIG00000001131	ENSCHIT00000001585
10	ensembl	exon	93873864	93873961	.	-	.	ENSCHIG00000001131	ENSCHIT00000001585
10	ensembl	exon	93866820	93867192	.	-	.	ENSCHIG00000001131	ENSCHIT00000001584
10	ensembl	exon	93867367	93867473	.	-	.	ENSCHIG00000001131	ENSCHIT00000001584
10	ensembl	exon	93876999	93878024	.	-	.	ENSCHIG00000001131	ENSCHIT00000001584
10	ensembl	exon	94194430	94194457	.	-	.	ENSCHIG00000001139	ENSCHIT00000001595
10	ensembl	exon	94204860	94204979	.	-	.	ENSCHIG00000001139	ENSCHIT00000001595
10	ensembl	exon	94216919	94217025	.	-	.	ENSCHIG00000001139	ENSCHIT00000001595
10	ensembl	exon	94225015	94225118	.	-	.	ENSCHIG00000001139	ENSCHIT00000001595
10	ensembl	exon	94230319	94230450	.	-	.	ENSCHIG00000001139	ENSCHIT00000001595
10	ensembl	exon	94204394	94204979	.	-	.	ENSCHIG00000001139	ENSCHIT00000001597
10	ensembl	exon	94216919	94217025	.	-	.	ENSCHIG00000001139	ENSCHIT00000001597
10	ensembl	exon	94230319	94230450	.	-	.	ENSCHIG00000001139	ENSCHIT00000001597
10	ensembl	exon	94216541	94217025	.	-	.	ENSCHIG00000001139	ENSCHIT00000001600
10	ensembl	exon	94225015	94225159	.	-	.	ENSCHIG00000001139	ENSCHIT00000001600
10	ensembl	exon	94881168	94881370	.	+	.	ENSCHIG00000001151	ENSCHIT00000001605
10	ensembl	exon	94881515	94882252	.	+	.	ENSCHIG00000001151	ENSCHIT00000001605
10	ensembl	exon	94881168	94881370	.	+	.	ENSCHIG00000001151	ENSCHIT00000001604
10	ensembl	exon	94881515	94881629	.	+	.	ENSCHIG00000001151	ENSCHIT00000001604
10	ensembl	exon	94982634	94982970	.	+	.	ENSCHIG00000001151	ENSCHIT00000001604
10	ensembl	exon	94944292	94944400	.	+	.	ENSCHIG00000001151	ENSCHIT00000001606
10	ensembl	exon	94982634	94982778	.	+	.	ENSCHIG00000001151	ENSCHIT00000001606
10	ensembl	exon	95064722	95064898	.	+	.	ENSCHIG00000001151	ENSCHIT00000001606
10	ensembl	exon	95065166	95065305	.	+	.	ENSCHIG00000001151	ENSCHIT00000001606
10	ensembl	exon	96971080	96971558	.	+	.	ENSCHIG00000001156	ENSCHIT00000001615
10	ensembl	exon	97007823	97008025	.	+	.	ENSCHIG00000001156	ENSCHIT00000001615
10	ensembl	exon	97008185	97008339	.	+	.	ENSCHIG00000001156	ENSCHIT00000001615
10	ensembl	exon	97009455	97009509	.	+	.	ENSCHIG00000001156	ENSCHIT00000001615
10	ensembl	exon	97007205	97008025	.	+	.	ENSCHIG00000001156	ENSCHIT00000001616
10	ensembl	exon	97068016	97073041	.	+	.	ENSCHIG00000001156	ENSCHIT00000001616
10	ensembl	exon	98355730	98355861	.	-	.	ENSCHIG00000001162	ENSCHIT00000001620
10	ensembl	exon	98367407	98367504	.	-	.	ENSCHIG00000001162	ENSCHIT00000001620
10	ensembl	exon	98371774	98371960	.	-	.	ENSCHIG00000001162	ENSCHIT00000001620
10	ensembl	exon	98561512	98561562	.	-	.	ENSCHIG00000001166	ENSCHIT00000001623
10	ensembl	exon	98563525	98563636	.	-	.	ENSCHIG00000001166	ENSCHIT00000001623
10	ensembl	exon	98563500	98563653	.	-	.	ENSCHIG00000001166	ENSCHIT00000001626
10	ensembl	exon	98614512	98614558	.	-	.	ENSCHIG00000001166	ENSCHIT00000001626
10	ensembl	exon	98684142	98684260	.	-	.	ENSCHIG00000001168	ENSCHIT00000001630
10	ensembl	exon	98684787	98684955	.	-	.	ENSCHIG00000001168	ENSCHIT00000001630
10	ensembl	exon	98684142	98684260	.	-	.	ENSCHIG00000001168	ENSCHIT00000001629
10	ensembl	exon	98691316	98691448	.	-	.	ENSCHIG00000001168	ENSCHIT00000001629
10	ensembl	exon	98684686	98684876	.	-	.	ENSCHIG00000001168	ENSCHIT00000001631
10	ensembl	exon	98691316	98691448	.	-	.	ENSCHIG00000001168	ENSCHIT00000001631
10	ensembl	exon	98921803	98921961	.	-	.	ENSCHIG00000001172	ENSCHIT00000001639
10	ensembl	exon	98992202	98992696	.	-	.	ENSCHIG00000001172	ENSCHIT00000001639
10	ensembl	exon	98981776	98984391	.	-	.	ENSCHIG00000001172	ENSCHIT00000001640
10	ensembl	exon	98988199	98988274	.	-	.	ENSCHIG00000001172	ENSCHIT00000001640
10	ensembl	exon	98992202	98992696	.	-	.	ENSCHIG00000001172	ENSCHIT00000001640
10	ensembl	exon	98981776	98984391	.	-	.	ENSCHIG00000001172	ENSCHIT00000001641
10	ensembl	exon	98992202	98992696	.	-	.	ENSCHIG00000001172	ENSCHIT00000001641
10	ensembl	exon	100409250	100409615	.	+	.	ENSCHIG00000001180	ENSCHIT00000001644
10	ensembl	exon	100410053	100410210	.	+	.	ENSCHIG00000001180	ENSCHIT00000001644
10	ensembl	exon	100412754	100413186	.	+	.	ENSCHIG00000001180	ENSCHIT00000001644
10	ensembl	exon	100872921	100873509	.	-	.	ENSCHIG00000001182	ENSCHIT00000001646
10	ensembl	exon	100873750	100874062	.	-	.	ENSCHIG00000001182	ENSCHIT00000001646
10	ensembl	exon	100874452	100874751	.	-	.	ENSCHIG00000001182	ENSCHIT00000001646
10	ensembl	exon	101029713	101034118	.	-	.	ENSCHIG00000001184	ENSCHIT00000001652
10	ensembl	exon	101035694	101035818	.	-	.	ENSCHIG00000001184	ENSCHIT00000001652
10	ensembl	exon	101036494	101036726	.	-	.	ENSCHIG00000001184	ENSCHIT00000001652
10	ensembl	exon	101037096	101037483	.	-	.	ENSCHIG00000001184	ENSCHIT00000001652
10	ensembl	exon	101029713	101034118	.	-	.	ENSCHIG00000001184	ENSCHIT00000001653
10	ensembl	exon	101036499	101036726	.	-	.	ENSCHIG00000001184	ENSCHIT00000001653
10	ensembl	exon	101037096	101037483	.	-	.	ENSCHIG00000001184	ENSCHIT00000001653
11	ensembl	exon	2738	3748	.	-	.	ENSCHIG00000004438	ENSCHIT00000005893
11	ensembl	exon	4029	4194	.	-	.	ENSCHIG00000004438	ENSCHIT00000005893
11	ensembl	exon	3954	4518	.	-	.	ENSCHIG00000004438	ENSCHIT00000005899
11	ensembl	exon	4829	5452	.	-	.	ENSCHIG00000004438	ENSCHIT00000005899
11	ensembl	exon	6336723	6337273	.	+	.	ENSCHIG00000004446	ENSCHIT00000005901
11	ensembl	exon	6365942	6366350	.	+	.	ENSCHIG00000004446	ENSCHIT00000005901
11	ensembl	exon	6355948	6356030	.	+	.	ENSCHIG00000004446	ENSCHIT00000005902
11	ensembl	exon	6365942	6366350	.	+	.	ENSCHIG00000004446	ENSCHIT00000005902
11	ensembl	exon	6600629	6601347	.	+	.	ENSCHIG00000004452	ENSCHIT00000005909
11	ensembl	exon	6602149	6602273	.	+	.	ENSCHIG00000004452	ENSCHIT00000005909
11	ensembl	exon	6603245	6603405	.	+	.	ENSCHIG00000004452	ENSCHIT00000005909
11	ensembl	exon	6605421	6605789	.	+	.	ENSCHIG00000004452	ENSCHIT00000005909
11	ensembl	exon	6603091	6603405	.	+	.	ENSCHIG00000004452	ENSCHIT00000005910
11	ensembl	exon	6606523	6606831	.	+	.	ENSCHIG00000004452	ENSCHIT00000005910
11	ensembl	exon	6653582	6654761	.	-	.	ENSCHIG00000004458	ENSCHIT00000005916
11	ensembl	exon	6654910	6655392	.	-	.	ENSCHIG00000004458	ENSCHIT00000005916
11	ensembl	exon	6657829	6658003	.	-	.	ENSCHIG00000004458	ENSCHIT00000005916
11	ensembl	exon	6663562	6663708	.	-	.	ENSCHIG00000004458	ENSCHIT00000005916
11	ensembl	exon	6653582	6654761	.	-	.	ENSCHIG00000004458	ENSCHIT00000005914
11	ensembl	exon	6654910	6655392	.	-	.	ENSCHIG00000004458	ENSCHIT00000005914
11	ensembl	exon	6657829	6658003	.	-	.	ENSCHIG00000004458	ENSCHIT00000005914
11	ensembl	exon	6664199	6664235	.	-	.	ENSCHIG00000004458	ENSCHIT00000005914
11	ensembl	exon	7682789	7683312	.	+	.	ENSCHIG00000004463	ENSCHIT00000005926
11	ensembl	exon	7686776	7687363	.	+	.	ENSCHIG00000004463	ENSCHIT00000005926
11	ensembl	exon	7682789	7683312	.	+	.	ENSCHIG00000004463	ENSCHIT00000005927
11	ensembl	exon	7686776	7686858	.	+	.	ENSCHIG00000004463	ENSCHIT00000005927
11	ensembl	exon	7687062	7687363	.	+	.	ENSCHIG00000004463	ENSCHIT00000005927
11	ensembl	exon	7682789	7683312	.	+	.	ENSCHIG00000004463	ENSCHIT00000005923
11	ensembl	exon	7686776	7686858	.	+	.	ENSCHIG00000004463	ENSCHIT00000005923
11	ensembl	exon	7687504	7687601	.	+	.	ENSCHIG00000004463	ENSCHIT00000005923
11	ensembl	exon	8902143	8903048	.	+	.	ENSCHIG00000004469	ENSCHIT00000005929
11	ensembl	exon	8904280	8904388	.	+	.	ENSCHIG00000004469	ENSCHIT00000005929
11	ensembl	exon	8906946	8907081	.	+	.	ENSCHIG00000004469	ENSCHIT00000005929
11	ensembl	exon	8968596	8968789	.	-	.	ENSCHIG00000004472	ENSCHIT00000005931
11	ensembl	exon	8969119	8969269	.	-	.	ENSCHIG00000004472	ENSCHIT00000005931
11	ensembl	exon	8972274	8972406	.	-	.	ENSCHIG00000004472	ENSCHIT00000005931
11	ensembl	exon	12298429	12298662	.	+	.	ENSCHIG00000004477	ENSCHIT00000005934
11	ensembl	exon	12310601	12310820	.	+	.	ENSCHIG00000004477	ENSCHIT00000005934
11	ensembl	exon	12304981	12305054	.	+	.	ENSCHIG00000004477	ENSCHIT00000005935
11	ensembl	exon	12307401	12307511	.	+	.	ENSCHIG00000004477	ENSCHIT00000005935
11	ensembl	exon	12310601	12310820	.	+	.	ENSCHIG00000004477	ENSCHIT00000005935
11	ensembl	exon	12304981	12305054	.	+	.	ENSCHIG00000004477	ENSCHIT00000005936
11	ensembl	exon	12310601	12310820	.	+	.	ENSCHIG00000004477	ENSCHIT00000005936
11	ensembl	exon	12434976	12435091	.	+	.	ENSCHIG00000004479	ENSCHIT00000005942
11	ensembl	exon	12437930	12438032	.	+	.	ENSCHIG00000004479	ENSCHIT00000005942
11	ensembl	exon	12438721	12438894	.	+	.	ENSCHIG00000004479	ENSCHIT00000005942
11	ensembl	exon	13642920	13643141	.	-	.	ENSCHIG00000004483	ENSCHIT00000005945
11	ensembl	exon	13645810	13645885	.	-	.	ENSCHIG00000004483	ENSCHIT00000005945
11	ensembl	exon	13652086	13652415	.	-	.	ENSCHIG00000004483	ENSCHIT00000005945
11	ensembl	exon	13677838	13678182	.	+	.	ENSCHIG00000004487	ENSCHIT00000005957
11	ensembl	exon	13683446	13683582	.	+	.	ENSCHIG00000004487	ENSCHIT00000005957
11	ensembl	exon	13698865	13699251	.	+	.	ENSCHIG00000004487	ENSCHIT00000005957
11	ensembl	exon	13910784	13910867	.	-	.	ENSCHIG00000004490	ENSCHIT00000005965
11	ensembl	exon	13967036	13967157	.	-	.	ENSCHIG00000004490	ENSCHIT00000005965
11	ensembl	exon	13917697	13917743	.	-	.	ENSCHIG00000004490	ENSCHIT00000005967
11	ensembl	exon	13967036	13967157	.	-	.	ENSCHIG00000004490	ENSCHIT00000005967
11	ensembl	exon	13962434	13962469	.	-	.	ENSCHIG00000004490	ENSCHIT00000005968
11	ensembl	exon	13967036	13967157	.	-	.	ENSCHIG00000004490	ENSCHIT00000005968
11	ensembl	exon	13982100	13982207	.	+	.	ENSCHIG00000004493	ENSCHIT00000005972
11	ensembl	exon	13990035	13990213	.	+	.	ENSCHIG00000004493	ENSCHIT00000005972
11	ensembl	exon	14010249	14010319	.	+	.	ENSCHIG00000004493	ENSCHIT00000005972
11	ensembl	exon	16069309	16069380	.	+	.	ENSCHIG00000004496	ENSCHIT00000005975
11	ensembl	exon	16070296	16070442	.	+	.	ENSCHIG00000004496	ENSCHIT00000005975
11	ensembl	exon	16073191	16073583	.	+	.	ENSCHIG00000004496	ENSCHIT00000005975
11	ensembl	exon	23852540	23852659	.	-	.	ENSCHIG00000004504	ENSCHIT00000005978
11	ensembl	exon	24005333	24005495	.	-	.	ENSCHIG00000004504	ENSCHIT00000005978
11	ensembl	exon	24010738	24011251	.	-	.	ENSCHIG00000004504	ENSCHIT00000005978
11	ensembl	exon	23887973	23888943	.	-	.	ENSCHIG00000004504	ENSCHIT00000005979
11	ensembl	exon	24005333	24005495	.	-	.	ENSCHIG00000004504	ENSCHIT00000005979
11	ensembl	exon	24010738	24011251	.	-	.	ENSCHIG00000004504	ENSCHIT00000005979
11	ensembl	exon	23913470	23913545	.	-	.	ENSCHIG00000004504	ENSCHIT00000005982
11	ensembl	exon	24005333	24005495	.	-	.	ENSCHIG00000004504	ENSCHIT00000005982
11	ensembl	exon	24010738	24011251	.	-	.	ENSCHIG00000004504	ENSCHIT00000005982
11	ensembl	exon	24108015	24108137	.	+	.	ENSCHIG00000004513	ENSCHIT00000005992
11	ensembl	exon	24109988	24110079	.	+	.	ENSCHIG00000004513	ENSCHIT00000005992
11	ensembl	exon	24108015	24108137	.	+	.	ENSCHIG00000004513	ENSCHIT00000005990
11	ensembl	exon	24122839	24122933	.	+	.	ENSCHIG00000004513	ENSCHIT00000005990
11	ensembl	exon	24144045	24144190	.	+	.	ENSCHIG00000004513	ENSCHIT00000005990
11	ensembl	exon	24178209	24178276	.	-	.	ENSCHIG00000004517	ENSCHIT00000005996
11	ensembl	exon	24180646	24180796	.	-	.	ENSCHIG00000004517	ENSCHIT00000005996
11	ensembl	exon	24182878	24183050	.	-	.	ENSCHIG00000004517	ENSCHIT00000005996
11	ensembl	exon	24403494	24403750	.	+	.	ENSCHIG00000004525	ENSCHIT00000006004
11	ensembl	exon	24404538	24404624	.	+	.	ENSCHIG00000004525	ENSCHIT00000006004
11	ensembl	exon	24412816	24412909	.	+	.	ENSCHIG00000004525	ENSCHIT00000006004
11	ensembl	exon	24429286	24429477	.	+	.	ENSCHIG00000004525	ENSCHIT00000006004
11	ensembl	exon	24435788	24436007	.	+	.	ENSCHIG00000004525	ENSCHIT00000006004
11	ensembl	exon	24403494	24403750	.	+	.	ENSCHIG00000004525	ENSCHIT00000006002
11	ensembl	exon	24404538	24404624	.	+	.	ENSCHIG00000004525	ENSCHIT00000006002
11	ensembl	exon	24412816	24412909	.	+	.	ENSCHIG00000004525	ENSCHIT00000006002
11	ensembl	exon	24429286	24429477	.	+	.	ENSCHIG00000004525	ENSCHIT00000006002
11	ensembl	exon	24438592	24438771	.	+	.	ENSCHIG00000004525	ENSCHIT00000006002
11	ensembl	exon	25073806	25073844	.	+	.	ENSCHIG00000004529	ENSCHIT00000006013
11	ensembl	exon	25078288	25078453	.	+	.	ENSCHIG00000004529	ENSCHIT00000006013
11	ensembl	exon	25077910	25078369	.	+	.	ENSCHIG00000004529	ENSCHIT00000006017
11	ensembl	exon	25079663	25079834	.	+	.	ENSCHIG00000004529	ENSCHIT00000006017
11	ensembl	exon	25079592	25079749	.	+	.	ENSCHIG00000004529	ENSCHIT00000006018
11	ensembl	exon	25081751	25081925	.	+	.	ENSCHIG00000004529	ENSCHIT00000006018
11	ensembl	exon	25172835	25173181	.	+	.	ENSCHIG00000004541	ENSCHIT00000006026
11	ensembl	exon	25174102	25174137	.	+	.	ENSCHIG00000004541	ENSCHIT00000006026
11	ensembl	exon	25174608	25175010	.	+	.	ENSCHIG00000004541	ENSCHIT00000006026
11	ensembl	exon	26835046	26835647	.	-	.	ENSCHIG00000004543	ENSCHIT00000006031
11	ensembl	exon	26836465	26836510	.	-	.	ENSCHIG00000004543	ENSCHIT00000006031
11	ensembl	exon	26837189	26837388	.	-	.	ENSCHIG00000004543	ENSCHIT00000006031
11	ensembl	exon	26850456	26850629	.	-	.	ENSCHIG00000004543	ENSCHIT00000006031
11	ensembl	exon	27008946	27009146	.	+	.	ENSCHIG00000004550	ENSCHIT00000006038
11	ensembl	exon	27017664	27017852	.	+	.	ENSCHIG00000004550	ENSCHIT00000006038
11	ensembl	exon	27018364	27018460	.	+	.	ENSCHIG00000004550	ENSCHIT00000006038
11	ensembl	exon	27023780	27024431	.	+	.	ENSCHIG00000004550	ENSCHIT00000006038
11	ensembl	exon	27008946	27009146	.	+	.	ENSCHIG00000004550	ENSCHIT00000006041
11	ensembl	exon	27023780	27024431	.	+	.	ENSCHIG00000004550	ENSCHIT00000006041
11	ensembl	exon	27188397	27192399	.	-	.	ENSCHIG00000004553	ENSCHIT00000006048
11	ensembl	exon	27201710	27201845	.	-	.	ENSCHIG00000004553	ENSCHIT00000006048
11	ensembl	exon	27203491	27204459	.	-	.	ENSCHIG00000004553	ENSCHIT00000006048
11	ensembl	exon	27311309	27311824	.	-	.	ENSCHIG00000004560	ENSCHIT00000006057
11	ensembl	exon	27316827	27317116	.	-	.	ENSCHIG00000004560	ENSCHIT00000006057
11	ensembl	exon	27311309	27311824	.	-	.	ENSCHIG00000004560	ENSCHIT00000006054
11	ensembl	exon	27317367	27317470	.	-	.	ENSCHIG00000004560	ENSCHIT00000006054
11	ensembl	exon	27321894	27322368	.	-	.	ENSCHIG00000004560	ENSCHIT00000006054
11	ensembl	exon	29297879	29297998	.	-	.	ENSCHIG00000004569	ENSCHIT00000006062
11	ensembl	exon	29313735	29313879	.	-	.	ENSCHIG00000004569	ENSCHIT00000006062
11	ensembl	exon	29315429	29315526	.	-	.	ENSCHIG00000004569	ENSCHIT00000006062
11	ensembl	exon	29304900	29305073	.	-	.	ENSCHIG00000004569	ENSCHIT00000006063
11	ensembl	exon	29313735	29313879	.	-	.	ENSCHIG00000004569	ENSCHIT00000006063
11	ensembl	exon	29315429	29315526	.	-	.	ENSCHIG00000004569	ENSCHIT00000006063
11	ensembl	exon	29317367	29317514	.	-	.	ENSCHIG00000004571	ENSCHIT00000006067
11	ensembl	exon	29319123	29319246	.	-	.	ENSCHIG00000004571	ENSCHIT00000006067
11	ensembl	exon	29319485	29320206	.	-	.	ENSCHIG00000004571	ENSCHIT00000006067
11	ensembl	exon	30752150	30752318	.	+	.	ENSCHIG00000004575	ENSCHIT00000006078
11	ensembl	exon	30777196	30777331	.	+	.	ENSCHIG00000004575	ENSCHIT00000006078
11	ensembl	exon	30892785	30892926	.	+	.	ENSCHIG00000004575	ENSCHIT00000006078
11	ensembl	exon	30765292	30765366	.	+	.	ENSCHIG00000004575	ENSCHIT00000006079
11	ensembl	exon	30777196	30777331	.	+	.	ENSCHIG00000004575	ENSCHIT00000006079
11	ensembl	exon	30892785	30892926	.	+	.	ENSCHIG00000004575	ENSCHIT00000006079
11	ensembl	exon	31093252	31093393	.	+	.	ENSCHIG00000004580	ENSCHIT00000006082
11	ensembl	exon	31110555	31110640	.	+	.	ENSCHIG00000004580	ENSCHIT00000006082
11	ensembl	exon	31145992	31146048	.	+	.	ENSCHIG00000004580	ENSCHIT00000006082
11	ensembl	exon	35711346	35711522	.	+	.	ENSCHIG00000004583	ENSCHIT00000006087
11	ensembl	exon	35723084	35723238	.	+	.	ENSCHIG00000004583	ENSCHIT00000006087
11	ensembl	exon	35727041	35727216	.	+	.	ENSCHIG00000004583	ENSCHIT00000006087
11	ensembl	exon	35729185	35729198	.	+	.	ENSCHIG00000004583	ENSCHIT00000006087
11	ensembl	exon	35711346	35711522	.	+	.	ENSCHIG00000004583	ENSCHIT00000006090
11	ensembl	exon	35727041	35727216	.	+	.	ENSCHIG00000004583	ENSCHIT00000006090
11	ensembl	exon	35729185	35729198	.	+	.	ENSCHIG00000004583	ENSCHIT00000006090
11	ensembl	exon	39181754	39181999	.	-	.	ENSCHIG00000004590	ENSCHIT00000006093
11	ensembl	exon	39183281	39183513	.	-	.	ENSCHIG00000004590	ENSCHIT00000006093
11	ensembl	exon	39230013	39230068	.	-	.	ENSCHIG00000004590	ENSCHIT00000006093
11	ensembl	exon	39262409	39262582	.	-	.	ENSCHIG00000004590	ENSCHIT00000006093
11	ensembl	exon	39228439	39228565	.	-	.	ENSCHIG00000004590	ENSCHIT00000006096
11	ensembl	exon	39230013	39230068	.	-	.	ENSCHIG00000004590	ENSCHIT00000006096
11	ensembl	exon	39262409	39262582	.	-	.	ENSCHIG00000004590	ENSCHIT00000006096
11	ensembl	exon	39581580	39581801	.	-	.	ENSCHIG00000004595	ENSCHIT00000006103
11	ensembl	exon	39657340	39657399	.	-	.	ENSCHIG00000004595	ENSCHIT00000006103
11	ensembl	exon	39662300	39662623	.	-	.	ENSCHIG00000004595	ENSCHIT00000006103
11	ensembl	exon	39581580	39581801	.	-	.	ENSCHIG00000004595	ENSCHIT00000006105
11	ensembl	exon	39662300	39662623	.	-	.	ENSCHIG00000004595	ENSCHIT00000006105
11	ensembl	exon	41044603	41044755	.	+	.	ENSCHIG00000004598	ENSCHIT00000006113
11	ensembl	exon	41166298	41166517	.	+	.	ENSCHIG00000004598	ENSCHIT00000006113
11	ensembl	exon	41149738	41149877	.	+	.	ENSCHIG00000004598	ENSCHIT00000006114
11	ensembl	exon	41166298	41166517	.	+	.	ENSCHIG00000004598	ENSCHIT00000006114
11	ensembl	exon	41203294	41203477	.	+	.	ENSCHIG00000004609	ENSCHIT00000006124
11	ensembl	exon	41226147	41226257	.	+	.	ENSCHIG00000004609	ENSCHIT00000006124
11	ensembl	exon	41203294	41203477	.	+	.	ENSCHIG00000004609	ENSCHIT00000006121
11	ensembl	exon	41228523	41228604	.	+	.	ENSCHIG00000004609	ENSCHIT00000006121
11	ensembl	exon	42169335	42169509	.	-	.	ENSCHIG00000004616	ENSCHIT00000006127
11	ensembl	exon	42187043	42187224	.	-	.	ENSCHIG00000004616	ENSCHIT00000006127
11	ensembl	exon	42184998	42185260	.	-	.	ENSCHIG00000004616	ENSCHIT00000006128
11	ensembl	exon	42186250	42186346	.	-	.	ENSCHIG00000004616	ENSCHIT00000006128
11	ensembl	exon	42187043	42187224	.	-	.	ENSCHIG00000004616	ENSCHIT00000006128
11	ensembl	exon	44062682	44063412	.	+	.	ENSCHIG00000004620	ENSCHIT00000006137
11	ensembl	exon	44063954	44064011	.	+	.	ENSCHIG00000004620	ENSCHIT00000006137
11	ensembl	exon	44064137	44064312	.	+	.	ENSCHIG00000004620	ENSCHIT00000006137
11	ensembl	exon	44840339	44840503	.	-	.	ENSCHIG00000004628	ENSCHIT00000006145
11	ensembl	exon	44876334	44876436	.	-	.	ENSCHIG00000004628	ENSCHIT00000006145
11	ensembl	exon	44840339	44840503	.	-	.	ENSCHIG00000004628	ENSCHIT00000006144
11	ensembl	exon	44923677	44923721	.	-	.	ENSCHIG00000004628	ENSCHIT00000006144
11	ensembl	exon	45698244	45698443	.	+	.	ENSCHIG00000004632	ENSCHIT00000006151
11	ensembl	exon	45700925	45701032	.	+	.	ENSCHIG00000004632	ENSCHIT00000006151
11	ensembl	exon	45698244	45698443	.	+	.	ENSCHIG00000004632	ENSCHIT00000006147
11	ensembl	exon	45739480	45739585	.	+	.	ENSCHIG00000004632	ENSCHIT00000006147
11	ensembl	exon	48742356	48742402	.	-	.	ENSCHIG00000004637	ENSCHIT00000006161
11	ensembl	exon	48744281	48744382	.	-	.	ENSCHIG00000004637	ENSCHIT00000006161
11	ensembl	exon	48744615	48744651	.	-	.	ENSCHIG00000004637	ENSCHIT00000006161
11	ensembl	exon	48742356	48742402	.	-	.	ENSCHIG00000004637	ENSCHIT00000006160
11	ensembl	exon	48744281	48744382	.	-	.	ENSCHIG00000004637	ENSCHIT00000006160
11	ensembl	exon	48749467	48749599	.	-	.	ENSCHIG00000004637	ENSCHIT00000006160
11	ensembl	exon	50475821	50475852	.	-	.	ENSCHIG00000004641	ENSCHIT00000006167
11	ensembl	exon	50476891	50476933	.	-	.	ENSCHIG00000004641	ENSCHIT00000006167
11	ensembl	exon	50536182	50536237	.	-	.	ENSCHIG00000004641	ENSCHIT00000006167
11	ensembl	exon	53221845	53221902	.	+	.	ENSCHIG00000004647	ENSCHIT00000006175
11	ensembl	exon	53242112	53242381	.	+	.	ENSCHIG00000004647	ENSCHIT00000006175
11	ensembl	exon	53263885	53263972	.	+	.	ENSCHIG00000004647	ENSCHIT00000006175
11	ensembl	exon	54876710	54876829	.	+	.	ENSCHIG00000004654	ENSCHIT00000006181
11	ensembl	exon	54880753	54880833	.	+	.	ENSCHIG00000004654	ENSCHIT00000006181
11	ensembl	exon	54890338	54890769	.	+	.	ENSCHIG00000004654	ENSCHIT00000006181
11	ensembl	exon	54877760	54878030	.	+	.	ENSCHIG00000004654	ENSCHIT00000006183
11	ensembl	exon	54880753	54880833	.	+	.	ENSCHIG00000004654	ENSCHIT00000006183
11	ensembl	exon	54900817	54901099	.	+	.	ENSCHIG00000004654	ENSCHIT00000006183
11	ensembl	exon	55160574	55160687	.	+	.	ENSCHIG00000004658	ENSCHIT00000006192
11	ensembl	exon	55169488	55169618	.	+	.	ENSCHIG00000004658	ENSCHIT00000006192
11	ensembl	exon	55170762	55171279	.	+	.	ENSCHIG00000004658	ENSCHIT00000006192
11	ensembl	exon	55167605	55168223	.	+	.	ENSCHIG00000004658	ENSCHIT00000006196
11	ensembl	exon	55169488	55169618	.	+	.	ENSCHIG00000004658	ENSCHIT00000006196
11	ensembl	exon	55169779	55171279	.	+	.	ENSCHIG00000004658	ENSCHIT00000006196
11	ensembl	exon	56029498	56029597	.	-	.	ENSCHIG00000004665	ENSCHIT00000006197
11	ensembl	exon	56044702	56044870	.	-	.	ENSCHIG00000004665	ENSCHIT00000006197
11	ensembl	exon	56050869	56050944	.	-	.	ENSCHIG00000004665	ENSCHIT00000006197
11	ensembl	exon	57643111	57643252	.	+	.	ENSCHIG00000004668	ENSCHIT00000006202
11	ensembl	exon	57653208	57653323	.	+	.	ENSCHIG00000004668	ENSCHIT00000006202
11	ensembl	exon	57666545	57666717	.	+	.	ENSCHIG00000004668	ENSCHIT00000006202
11	ensembl	exon	57669120	57669338	.	+	.	ENSCHIG00000004668	ENSCHIT00000006202
11	ensembl	exon	57643111	57643252	.	+	.	ENSCHIG00000004668	ENSCHIT00000006203
11	ensembl	exon	57666545	57666717	.	+	.	ENSCHIG00000004668	ENSCHIT00000006203
11	ensembl	exon	57669120	57669338	.	+	.	ENSCHIG00000004668	ENSCHIT00000006203
11	ensembl	exon	62898595	62898936	.	+	.	ENSCHIG00000004671	ENSCHIT00000006208
11	ensembl	exon	62899644	62899720	.	+	.	ENSCHIG00000004671	ENSCHIT00000006208
11	ensembl	exon	62899824	62900051	.	+	.	ENSCHIG00000004671	ENSCHIT00000006208
11	ensembl	exon	62976841	62977508	.	+	.	ENSCHIG00000004676	ENSCHIT00000006217
11	ensembl	exon	62977710	62977982	.	+	.	ENSCHIG00000004676	ENSCHIT00000006217
11	ensembl	exon	62976841	62977508	.	+	.	ENSCHIG00000004676	ENSCHIT00000006212
11	ensembl	exon	62981829	62982025	.	+	.	ENSCHIG00000004676	ENSCHIT00000006212
11	ensembl	exon	64180469	64180980	.	+	.	ENSCHIG00000004683	ENSCHIT00000006222
11	ensembl	exon	64241321	64241628	.	+	.	ENSCHIG00000004683	ENSCHIT00000006222
11	ensembl	exon	64180469	64180980	.	+	.	ENSCHIG00000004683	ENSCHIT00000006221
11	ensembl	exon	64263619	64263722	.	+	.	ENSCHIG00000004683	ENSCHIT00000006221
11	ensembl	exon	65642058	65642207	.	+	.	ENSCHIG00000004687	ENSCHIT00000006230
11	ensembl	exon	65644008	65644119	.	+	.	ENSCHIG00000004687	ENSCHIT00000006230
11	ensembl	exon	65657804	65658015	.	+	.	ENSCHIG00000004687	ENSCHIT00000006230
11	ensembl	exon	65851873	65852232	.	-	.	ENSCHIG00000004690	ENSCHIT00000006237
11	ensembl	exon	65953155	65953339	.	-	.	ENSCHIG00000004690	ENSCHIT00000006237
11	ensembl	exon	65953061	65953249	.	-	.	ENSCHIG00000004690	ENSCHIT00000006239
11	ensembl	exon	65953552	65953717	.	-	.	ENSCHIG00000004690	ENSCHIT00000006239
11	ensembl	exon	65961476	65961681	.	-	.	ENSCHIG00000004695	ENSCHIT00000006242
11	ensembl	exon	65968656	65968881	.	-	.	ENSCHIG00000004695	ENSCHIT00000006242
11	ensembl	exon	65968559	65968784	.	-	.	ENSCHIG00000004695	ENSCHIT00000006243
11	ensembl	exon	65994083	65994133	.	-	.	ENSCHIG00000004695	ENSCHIT00000006243
11	ensembl	exon	66248049	66248648	.	+	.	ENSCHIG00000004702	ENSCHIT00000006258
11	ensembl	exon	66257258	66258173	.	+	.	ENSCHIG00000004702	ENSCHIT00000006258
11	ensembl	exon	66248049	66248482	.	+	.	ENSCHIG00000004702	ENSCHIT00000006262
11	ensembl	exon	66248572	66248648	.	+	.	ENSCHIG00000004702	ENSCHIT00000006262
11	ensembl	exon	66257258	66258173	.	+	.	ENSCHIG00000004702	ENSCHIT00000006262
11	ensembl	exon	66248049	66248482	.	+	.	ENSCHIG00000004702	ENSCHIT00000006255
11	ensembl	exon	66261401	66264047	.	+	.	ENSCHIG00000004702	ENSCHIT00000006255
11	ensembl	exon	68467713	68467770	.	+	.	ENSCHIG00000004715	ENSCHIT00000006267
11	ensembl	exon	68470366	68470430	.	+	.	ENSCHIG00000004715	ENSCHIT00000006267
11	ensembl	exon	68472140	68472208	.	+	.	ENSCHIG00000004715	ENSCHIT00000006267
11	ensembl	exon	68473383	68473461	.	+	.	ENSCHIG00000004715	ENSCHIT00000006267
11	ensembl	exon	68474267	68474383	.	+	.	ENSCHIG00000004715	ENSCHIT00000006267
11	ensembl	exon	68474734	68474789	.	+	.	ENSCHIG00000004715	ENSCHIT00000006267
11	ensembl	exon	68476666	68477990	.	+	.	ENSCHIG00000004715	ENSCHIT00000006267
11	ensembl	exon	68474267	68474789	.	+	.	ENSCHIG00000004715	ENSCHIT00000006274
11	ensembl	exon	68476666	68477990	.	+	.	ENSCHIG00000004715	ENSCHIT00000006274
11	ensembl	exon	69220907	69220949	.	-	.	ENSCHIG00000004720	ENSCHIT00000006280
11	ensembl	exon	69241303	69241367	.	-	.	ENSCHIG00000004720	ENSCHIT00000006280
11	ensembl	exon	69241639	69241711	.	-	.	ENSCHIG00000004720	ENSCHIT00000006280
11	ensembl	exon	72912377	72912588	.	+	.	ENSCHIG00000004727	ENSCHIT00000006288
11	ensembl	exon	72932491	72932742	.	+	.	ENSCHIG00000004727	ENSCHIT00000006288
11	ensembl	exon	72932171	72932649	.	+	.	ENSCHIG00000004727	ENSCHIT00000006292
11	ensembl	exon	72934044	72934104	.	+	.	ENSCHIG00000004727	ENSCHIT00000006292
11	ensembl	exon	72934495	72934722	.	+	.	ENSCHIG00000004727	ENSCHIT00000006292
11	ensembl	exon	72932171	72932649	.	+	.	ENSCHIG00000004727	ENSCHIT00000006290
11	ensembl	exon	72934044	72934635	.	+	.	ENSCHIG00000004727	ENSCHIT00000006290
11	ensembl	exon	72935104	72935565	.	+	.	ENSCHIG00000004727	ENSCHIT00000006290
11	ensembl	exon	75270956	75271307	.	+	.	ENSCHIG00000004737	ENSCHIT00000006299
11	ensembl	exon	75274460	75274665	.	+	.	ENSCHIG00000004737	ENSCHIT00000006299
11	ensembl	exon	75302711	75302896	.	+	.	ENSCHIG00000004737	ENSCHIT00000006299
11	ensembl	exon	75315037	75315304	.	+	.	ENSCHIG00000004737	ENSCHIT00000006299
11	ensembl	exon	75270956	75271307	.	+	.	ENSCHIG00000004737	ENSCHIT00000006297
11	ensembl	exon	75315037	75315861	.	+	.	ENSCHIG00000004737	ENSCHIT00000006297
11	ensembl	exon	75273063	75273350	.	+	.	ENSCHIG00000004737	ENSCHIT00000006300
11	ensembl	exon	75274460	75274665	.	+	.	ENSCHIG00000004737	ENSCHIT00000006300
11	ensembl	exon	75302711	75302896	.	+	.	ENSCHIG00000004737	ENSCHIT00000006300
11	ensembl	exon	75315037	75315304	.	+	.	ENSCHIG00000004737	ENSCHIT00000006300
11	ensembl	exon	75462156	75462448	.	+	.	ENSCHIG00000004740	ENSCHIT00000006304
11	ensembl	exon	75532776	75535066	.	+	.	ENSCHIG00000004740	ENSCHIT00000006304
11	ensembl	exon	75529031	75529341	.	+	.	ENSCHIG00000004740	ENSCHIT00000006305
11	ensembl	exon	75532776	75533431	.	+	.	ENSCHIG00000004740	ENSCHIT00000006305
11	ensembl	exon	75533543	75533576	.	+	.	ENSCHIG00000004740	ENSCHIT00000006305
11	ensembl	exon	75537896	75537998	.	+	.	ENSCHIG00000004740	ENSCHIT00000006305
11	ensembl	exon	75628268	75629271	.	+	.	ENSCHIG00000004740	ENSCHIT00000006305
11	ensembl	exon	75489200	75489368	.	+	.	ENSCHIG00000004742	ENSCHIT00000006319
11	ensembl	exon	75489597	75489651	.	+	.	ENSCHIG00000004742	ENSCHIT00000006319
11	ensembl	exon	75498121	75499273	.	+	.	ENSCHIG00000004742	ENSCHIT00000006319
11	ensembl	exon	75662446	75663257	.	+	.	ENSCHIG00000004749	ENSCHIT00000006322
11	ensembl	exon	75667195	75667310	.	+	.	ENSCHIG00000004749	ENSCHIT00000006322
11	ensembl	exon	75718756	75719613	.	+	.	ENSCHIG00000004749	ENSCHIT00000006322
11	ensembl	exon	76910810	76910926	.	+	.	ENSCHIG00000004755	ENSCHIT00000006324
11	ensembl	exon	76912358	76912489	.	+	.	ENSCHIG00000004755	ENSCHIT00000006324
11	ensembl	exon	76912642	76913008	.	+	.	ENSCHIG00000004755	ENSCHIT00000006324
11	ensembl	exon	76915275	76915418	.	-	.	ENSCHIG00000004759	ENSCHIT00000006330
11	ensembl	exon	77026510	77026609	.	-	.	ENSCHIG00000004759	ENSCHIT00000006330
11	ensembl	exon	77079888	77080048	.	-	.	ENSCHIG00000004759	ENSCHIT00000006330
11	ensembl	exon	77080748	77080909	.	-	.	ENSCHIG00000004759	ENSCHIT00000006330
11	ensembl	exon	77014584	77014715	.	-	.	ENSCHIG00000004759	ENSCHIT00000006332
11	ensembl	exon	77026510	77026609	.	-	.	ENSCHIG00000004759	ENSCHIT00000006332
11	ensembl	exon	77079888	77080048	.	-	.	ENSCHIG00000004759	ENSCHIT00000006332
11	ensembl	exon	77080748	77080909	.	-	.	ENSCHIG00000004759	ENSCHIT00000006332
11	ensembl	exon	77026329	77026609	.	-	.	ENSCHIG00000004759	ENSCHIT00000006334
11	ensembl	exon	77072201	77072262	.	-	.	ENSCHIG00000004759	ENSCHIT00000006334
11	ensembl	exon	77268948	77269143	.	+	.	ENSCHIG00000004763	ENSCHIT00000006343
11	ensembl	exon	77271056	77271096	.	+	.	ENSCHIG00000004763	ENSCHIT00000006343
11	ensembl	exon	77268948	77269143	.	+	.	ENSCHIG00000004763	ENSCHIT00000006342
11	ensembl	exon	77271949	77272176	.	+	.	ENSCHIG00000004763	ENSCHIT00000006342
11	ensembl	exon	77637360	77637545	.	-	.	ENSCHIG00000004767	ENSCHIT00000006346
11	ensembl	exon	77655890	77656152	.	-	.	ENSCHIG00000004767	ENSCHIT00000006346
11	ensembl	exon	77683801	77684035	.	-	.	ENSCHIG00000004767	ENSCHIT00000006346
11	ensembl	exon	77978018	77980963	.	-	.	ENSCHIG00000004772	ENSCHIT00000006355
11	ensembl	exon	77981558	77981676	.	-	.	ENSCHIG00000004772	ENSCHIT00000006355
11	ensembl	exon	77984033	77984038	.	-	.	ENSCHIG00000004772	ENSCHIT00000006355
11	ensembl	exon	77978018	77980963	.	-	.	ENSCHIG00000004772	ENSCHIT00000006349
11	ensembl	exon	77993500	77993822	.	-	.	ENSCHIG00000004772	ENSCHIT00000006349
11	ensembl	exon	78840816	78841201	.	+	.	ENSCHIG00000004775	ENSCHIT00000006357
11	ensembl	exon	78844071	78844620	.	+	.	ENSCHIG00000004775	ENSCHIT00000006357
11	ensembl	exon	78847782	78850075	.	+	.	ENSCHIG00000004775	ENSCHIT00000006357
11	ensembl	exon	79575249	79576219	.	-	.	ENSCHIG00000004783	ENSCHIT00000006366
11	ensembl	exon	79593334	79593439	.	-	.	ENSCHIG00000004783	ENSCHIT00000006366
11	ensembl	exon	79677181	79677351	.	-	.	ENSCHIG00000004783	ENSCHIT00000006366
11	ensembl	exon	79580348	79585315	.	-	.	ENSCHIG00000004783	ENSCHIT00000006368
11	ensembl	exon	79593334	79593439	.	-	.	ENSCHIG00000004783	ENSCHIT00000006368
11	ensembl	exon	79656296	79656392	.	-	.	ENSCHIG00000004783	ENSCHIT00000006368
11	ensembl	exon	79677181	79677351	.	-	.	ENSCHIG00000004783	ENSCHIT00000006368
11	ensembl	exon	79634803	79639651	.	-	.	ENSCHIG00000004783	ENSCHIT00000006369
11	ensembl	exon	79641943	79642032	.	-	.	ENSCHIG00000004783	ENSCHIT00000006369
11	ensembl	exon	79656296	79656392	.	-	.	ENSCHIG00000004783	ENSCHIT00000006369
11	ensembl	exon	79677181	79677351	.	-	.	ENSCHIG00000004783	ENSCHIT00000006369
11	ensembl	exon	79621606	79621751	.	-	.	ENSCHIG00000004789	ENSCHIT00000006377
11	ensembl	exon	79632643	79632737	.	-	.	ENSCHIG00000004789	ENSCHIT00000006377
11	ensembl	exon	79623272	79623991	.	-	.	ENSCHIG00000004789	ENSCHIT00000006385
11	ensembl	exon	79632643	79632737	.	-	.	ENSCHIG00000004789	ENSCHIT00000006385
11	ensembl	exon	80365140	80365273	.	-	.	ENSCHIG00000004799	ENSCHIT00000006392
11	ensembl	exon	80470913	80471058	.	-	.	ENSCHIG00000004799	ENSCHIT00000006392
11	ensembl	exon	80438412	80438668	.	-	.	ENSCHIG00000004799	ENSCHIT00000006394
11	ensembl	exon	80447936	80448036	.	-	.	ENSCHIG00000004799	ENSCHIT00000006394
11	ensembl	exon	80470913	80471058	.	-	.	ENSCHIG00000004799	ENSCHIT00000006394
11	ensembl	exon	80447833	80448036	.	-	.	ENSCHIG00000004799	ENSCHIT00000006395
11	ensembl	exon	80470131	80471058	.	-	.	ENSCHIG00000004799	ENSCHIT00000006395
11	ensembl	exon	81045287	81045600	.	+	.	ENSCHIG00000004804	ENSCHIT00000006413
11	ensembl	exon	81071423	81071498	.	+	.	ENSCHIG00000004804	ENSCHIT00000006413
11	ensembl	exon	81075821	81076144	.	+	.	ENSCHIG00000004804	ENSCHIT00000006413
11	ensembl	exon	81045287	81045600	.	+	.	ENSCHIG00000004804	ENSCHIT00000006405
11	ensembl	exon	81071423	81071498	.	+	.	ENSCHIG00000004804	ENSCHIT00000006405
11	ensembl	exon	81103113	81103800	.	+	.	ENSCHIG00000004804	ENSCHIT00000006405
11	ensembl	exon	81045287	81045600	.	+	.	ENSCHIG00000004804	ENSCHIT00000006403
11	ensembl	exon	81071423	81071498	.	+	.	ENSCHIG00000004804	ENSCHIT00000006403
11	ensembl	exon	81109544	81109596	.	+	.	ENSCHIG00000004804	ENSCHIT00000006403
11	ensembl	exon	81227650	81227712	.	+	.	ENSCHIG00000004813	ENSCHIT00000006419
11	ensembl	exon	81228113	81228231	.	+	.	ENSCHIG00000004813	ENSCHIT00000006419
11	ensembl	exon	81296371	81296433	.	+	.	ENSCHIG00000004813	ENSCHIT00000006419
11	ensembl	exon	81317521	81317820	.	+	.	ENSCHIG00000004813	ENSCHIT00000006419
11	ensembl	exon	81228031	81228231	.	+	.	ENSCHIG00000004813	ENSCHIT00000006422
11	ensembl	exon	81236224	81236364	.	+	.	ENSCHIG00000004813	ENSCHIT00000006422
11	ensembl	exon	81326800	81326944	.	+	.	ENSCHIG00000004826	ENSCHIT00000006430
11	ensembl	exon	81330057	81330206	.	+	.	ENSCHIG00000004826	ENSCHIT00000006430
11	ensembl	exon	81334112	81334521	.	+	.	ENSCHIG00000004826	ENSCHIT00000006430
11	ensembl	exon	81336735	81336888	.	+	.	ENSCHIG00000004826	ENSCHIT00000006430
11	ensembl	exon	81631912	81632054	.	-	.	ENSCHIG00000004832	ENSCHIT00000006433
11	ensembl	exon	81653753	81653904	.	-	.	ENSCHIG00000004832	ENSCHIT00000006433
11	ensembl	exon	81645480	81645582	.	-	.	ENSCHIG00000004832	ENSCHIT00000006434
11	ensembl	exon	81653753	81653904	.	-	.	ENSCHIG00000004832	ENSCHIT00000006434
11	ensembl	exon	81810224	81810357	.	-	.	ENSCHIG00000004837	ENSCHIT00000006439
11	ensembl	exon	81813611	81813719	.	-	.	ENSCHIG00000004837	ENSCHIT00000006439
11	ensembl	exon	81816851	81817052	.	-	.	ENSCHIG00000004837	ENSCHIT00000006439
11	ensembl	exon	82255124	82255303	.	+	.	ENSCHIG00000004839	ENSCHIT00000006446
11	ensembl	exon	82258150	82258297	.	+	.	ENSCHIG00000004839	ENSCHIT00000006446
11	ensembl	exon	82259261	82259403	.	+	.	ENSCHIG00000004839	ENSCHIT00000006446
11	ensembl	exon	82262050	82262565	.	+	.	ENSCHIG00000004839	ENSCHIT00000006446
11	ensembl	exon	82255124	82255303	.	+	.	ENSCHIG00000004839	ENSCHIT00000006448
11	ensembl	exon	82259261	82259403	.	+	.	ENSCHIG00000004839	ENSCHIT00000006448
11	ensembl	exon	82262050	82262565	.	+	.	ENSCHIG00000004839	ENSCHIT00000006448
11	ensembl	exon	82307539	82307784	.	+	.	ENSCHIG00000004846	ENSCHIT00000006453
11	ensembl	exon	82308006	82308134	.	+	.	ENSCHIG00000004846	ENSCHIT00000006453
11	ensembl	exon	82308267	82308570	.	+	.	ENSCHIG00000004846	ENSCHIT00000006453
11	ensembl	exon	82836770	82836837	.	+	.	ENSCHIG00000004849	ENSCHIT00000006462
11	ensembl	exon	82837086	82837652	.	+	.	ENSCHIG00000004849	ENSCHIT00000006462
11	ensembl	exon	82840478	82840632	.	+	.	ENSCHIG00000004849	ENSCHIT00000006462
11	ensembl	exon	82847428	82847546	.	+	.	ENSCHIG00000004849	ENSCHIT00000006462
11	ensembl	exon	82836770	82836837	.	+	.	ENSCHIG00000004849	ENSCHIT00000006457
11	ensembl	exon	82837086	82837652	.	+	.	ENSCHIG00000004849	ENSCHIT00000006457
11	ensembl	exon	82840478	82840632	.	+	.	ENSCHIG00000004849	ENSCHIT00000006457
11	ensembl	exon	82855099	82855316	.	+	.	ENSCHIG00000004849	ENSCHIT00000006457
11	ensembl	exon	82899930	82900018	.	-	.	ENSCHIG00000004856	ENSCHIT00000006470
11	ensembl	exon	82900766	82900898	.	-	.	ENSCHIG00000004856	ENSCHIT00000006470
11	ensembl	exon	82905183	82905327	.	-	.	ENSCHIG00000004856	ENSCHIT00000006470
11	ensembl	exon	83317827	83318493	.	-	.	ENSCHIG00000004860	ENSCHIT00000006473
11	ensembl	exon	83320417	83320505	.	-	.	ENSCHIG00000004860	ENSCHIT00000006473
11	ensembl	exon	83338766	83338933	.	-	.	ENSCHIG00000004860	ENSCHIT00000006473
11	ensembl	exon	83358614	83358691	.	-	.	ENSCHIG00000004860	ENSCHIT00000006473
11	ensembl	exon	83359173	83359263	.	+	.	ENSCHIG00000004862	ENSCHIT00000006485
11	ensembl	exon	83360664	83360763	.	+	.	ENSCHIG00000004862	ENSCHIT00000006485
11	ensembl	exon	83368605	83369074	.	+	.	ENSCHIG00000004862	ENSCHIT00000006485
11	ensembl	exon	83359564	83359704	.	+	.	ENSCHIG00000004862	ENSCHIT00000006488
11	ensembl	exon	83360664	83360763	.	+	.	ENSCHIG00000004862	ENSCHIT00000006488
11	ensembl	exon	83368605	83369074	.	+	.	ENSCHIG00000004862	ENSCHIT00000006488
11	ensembl	exon	84257928	84258028	.	-	.	ENSCHIG00000004872	ENSCHIT00000006491
11	ensembl	exon	84259530	84259614	.	-	.	ENSCHIG00000004872	ENSCHIT00000006491
11	ensembl	exon	84260114	84260224	.	-	.	ENSCHIG00000004872	ENSCHIT00000006491
11	ensembl	exon	84353552	84353925	.	-	.	ENSCHIG00000004879	ENSCHIT00000006504
11	ensembl	exon	84363350	84363473	.	-	.	ENSCHIG00000004879	ENSCHIT00000006504
11	ensembl	exon	84368688	84368805	.	-	.	ENSCHIG00000004879	ENSCHIT00000006504
11	ensembl	exon	84370893	84370929	.	-	.	ENSCHIG00000004879	ENSCHIT00000006504
11	ensembl	exon	84353552	84353925	.	-	.	ENSCHIG00000004879	ENSCHIT00000006499
11	ensembl	exon	84363350	84363473	.	-	.	ENSCHIG00000004879	ENSCHIT00000006499
11	ensembl	exon	84368688	84368805	.	-	.	ENSCHIG00000004879	ENSCHIT00000006499
11	ensembl	exon	84371564	84371713	.	-	.	ENSCHIG00000004879	ENSCHIT00000006499
11	ensembl	exon	84642738	84642782	.	-	.	ENSCHIG00000004888	ENSCHIT00000006507
11	ensembl	exon	84709524	84710456	.	-	.	ENSCHIG00000004888	ENSCHIT00000006507
11	ensembl	exon	84674783	84675200	.	-	.	ENSCHIG00000004888	ENSCHIT00000006508
11	ensembl	exon	84709524	84710456	.	-	.	ENSCHIG00000004888	ENSCHIT00000006508
11	ensembl	exon	84787309	84787945	.	-	.	ENSCHIG00000004893	ENSCHIT00000006515
11	ensembl	exon	84788311	84788534	.	-	.	ENSCHIG00000004893	ENSCHIT00000006515
11	ensembl	exon	84787309	84787945	.	-	.	ENSCHIG00000004893	ENSCHIT00000006513
11	ensembl	exon	84790264	84791020	.	-	.	ENSCHIG00000004893	ENSCHIT00000006513
11	ensembl	exon	85240104	85240307	.	-	.	ENSCHIG00000004898	ENSCHIT00000006522
11	ensembl	exon	85336322	85336433	.	-	.	ENSCHIG00000004898	ENSCHIT00000006522
11	ensembl	exon	85337572	85337657	.	-	.	ENSCHIG00000004898	ENSCHIT00000006522
11	ensembl	exon	85345504	85345603	.	-	.	ENSCHIG00000004898	ENSCHIT00000006522
11	ensembl	exon	85335749	85336433	.	-	.	ENSCHIG00000004898	ENSCHIT00000006523
11	ensembl	exon	85337572	85337657	.	-	.	ENSCHIG00000004898	ENSCHIT00000006523
11	ensembl	exon	85345504	85345603	.	-	.	ENSCHIG00000004898	ENSCHIT00000006523
11	ensembl	exon	85337647	85337657	.	-	.	ENSCHIG00000004898	ENSCHIT00000006527
11	ensembl	exon	85340432	85340829	.	-	.	ENSCHIG00000004898	ENSCHIT00000006527
11	ensembl	exon	88210600	88210728	.	+	.	ENSCHIG00000004908	ENSCHIT00000006531
11	ensembl	exon	88319487	88319726	.	+	.	ENSCHIG00000004908	ENSCHIT00000006531
11	ensembl	exon	88303416	88303598	.	+	.	ENSCHIG00000004908	ENSCHIT00000006532
11	ensembl	exon	88319487	88319726	.	+	.	ENSCHIG00000004908	ENSCHIT00000006532
11	ensembl	exon	88538580	88539265	.	+	.	ENSCHIG00000004911	ENSCHIT00000006538
11	ensembl	exon	88539694	88540244	.	+	.	ENSCHIG00000004911	ENSCHIT00000006538
11	ensembl	exon	88541190	88541233	.	+	.	ENSCHIG00000004911	ENSCHIT00000006538
11	ensembl	exon	88968439	88968577	.	+	.	ENSCHIG00000004918	ENSCHIT00000006549
11	ensembl	exon	88997243	88997363	.	+	.	ENSCHIG00000004918	ENSCHIT00000006549
11	ensembl	exon	88995800	88996447	.	+	.	ENSCHIG00000004918	ENSCHIT00000006552
11	ensembl	exon	88997243	88997363	.	+	.	ENSCHIG00000004918	ENSCHIT00000006552
11	ensembl	exon	90015012	90015145	.	-	.	ENSCHIG00000004924	ENSCHIT00000006560
11	ensembl	exon	90024180	90024212	.	-	.	ENSCHIG00000004924	ENSCHIT00000006560
11	ensembl	exon	90031878	90032208	.	-	.	ENSCHIG00000004924	ENSCHIT00000006560
11	ensembl	exon	90291239	90291762	.	-	.	ENSCHIG00000004930	ENSCHIT00000006563
11	ensembl	exon	90292775	90292863	.	-	.	ENSCHIG00000004930	ENSCHIT00000006563
11	ensembl	exon	90293365	90293431	.	-	.	ENSCHIG00000004930	ENSCHIT00000006563
11	ensembl	exon	90298524	90298615	.	-	.	ENSCHIG00000004930	ENSCHIT00000006563
11	ensembl	exon	90369219	90369860	.	-	.	ENSCHIG00000004930	ENSCHIT00000006563
11	ensembl	exon	90657236	90657359	.	+	.	ENSCHIG00000004937	ENSCHIT00000006573
11	ensembl	exon	90667006	90667215	.	+	.	ENSCHIG00000004937	ENSCHIT00000006573
11	ensembl	exon	90667839	90668330	.	+	.	ENSCHIG00000004937	ENSCHIT00000006573
11	ensembl	exon	90663093	90663161	.	+	.	ENSCHIG00000004937	ENSCHIT00000006576
11	ensembl	exon	90667006	90667215	.	+	.	ENSCHIG00000004937	ENSCHIT00000006576
11	ensembl	exon	90667839	90668330	.	+	.	ENSCHIG00000004937	ENSCHIT00000006576
11	ensembl	exon	91121149	91121278	.	+	.	ENSCHIG00000004947	ENSCHIT00000006589
11	ensembl	exon	91121630	91121710	.	+	.	ENSCHIG00000004947	ENSCHIT00000006589
11	ensembl	exon	91121149	91121278	.	+	.	ENSCHIG00000004947	ENSCHIT00000006588
11	ensembl	exon	91132619	91132748	.	+	.	ENSCHIG00000004947	ENSCHIT00000006588
11	ensembl	exon	91121149	91121278	.	+	.	ENSCHIG00000004947	ENSCHIT00000006586
11	ensembl	exon	91140567	91140709	.	+	.	ENSCHIG00000004947	ENSCHIT00000006586
11	ensembl	exon	91141548	91141614	.	+	.	ENSCHIG00000004947	ENSCHIT00000006586
11	ensembl	exon	91256184	91256364	.	-	.	ENSCHIG00000004953	ENSCHIT00000006594
11	ensembl	exon	91270514	91270670	.	-	.	ENSCHIG00000004953	ENSCHIT00000006594
11	ensembl	exon	91273799	91273938	.	-	.	ENSCHIG00000004953	ENSCHIT00000006594
11	ensembl	exon	91273969	91274127	.	+	.	ENSCHIG00000004960	ENSCHIT00000006601
11	ensembl	exon	91275612	91275684	.	+	.	ENSCHIG00000004960	ENSCHIT00000006601
11	ensembl	exon	91284937	91284953	.	+	.	ENSCHIG00000004960	ENSCHIT00000006601
11	ensembl	exon	91273969	91274127	.	+	.	ENSCHIG00000004960	ENSCHIT00000006599
11	ensembl	exon	91275612	91275684	.	+	.	ENSCHIG00000004960	ENSCHIT00000006599
11	ensembl	exon	91298052	91298211	.	+	.	ENSCHIG00000004960	ENSCHIT00000006599
11	ensembl	exon	91335330	91335466	.	-	.	ENSCHIG00000004966	ENSCHIT00000006611
11	ensembl	exon	91348894	91348936	.	-	.	ENSCHIG00000004966	ENSCHIT00000006611
11	ensembl	exon	91356776	91356971	.	-	.	ENSCHIG00000004966	ENSCHIT00000006611
11	ensembl	exon	91368919	91369267	.	-	.	ENSCHIG00000004966	ENSCHIT00000006611
11	ensembl	exon	91335330	91335466	.	-	.	ENSCHIG00000004966	ENSCHIT00000006610
11	ensembl	exon	91348894	91348936	.	-	.	ENSCHIG00000004966	ENSCHIT00000006610
11	ensembl	exon	91356776	91356971	.	-	.	ENSCHIG00000004966	ENSCHIT00000006610
11	ensembl	exon	91378393	91378450	.	-	.	ENSCHIG00000004966	ENSCHIT00000006610
11	ensembl	exon	91356246	91356971	.	-	.	ENSCHIG00000004966	ENSCHIT00000006612
11	ensembl	exon	91368919	91369267	.	-	.	ENSCHIG00000004966	ENSCHIT00000006612
11	ensembl	exon	91776097	91776285	.	-	.	ENSCHIG00000004972	ENSCHIT00000006613
11	ensembl	exon	91781840	91782092	.	-	.	ENSCHIG00000004972	ENSCHIT00000006613
11	ensembl	exon	91777118	91777482	.	-	.	ENSCHIG00000004972	ENSCHIT00000006615
11	ensembl	exon	91781840	91782092	.	-	.	ENSCHIG00000004972	ENSCHIT00000006615
11	ensembl	exon	92076460	92076639	.	-	.	ENSCHIG00000004975	ENSCHIT00000006622
11	ensembl	exon	92077364	92077484	.	-	.	ENSCHIG00000004975	ENSCHIT00000006622
11	ensembl	exon	92098580	92099325	.	-	.	ENSCHIG00000004975	ENSCHIT00000006622
11	ensembl	exon	92076460	92076639	.	-	.	ENSCHIG00000004975	ENSCHIT00000006623
11	ensembl	exon	92098580	92099325	.	-	.	ENSCHIG00000004975	ENSCHIT00000006623
11	ensembl	exon	92077749	92078109	.	-	.	ENSCHIG00000004975	ENSCHIT00000006624
11	ensembl	exon	92098580	92099325	.	-	.	ENSCHIG00000004975	ENSCHIT00000006624
11	ensembl	exon	94682775	94682908	.	-	.	ENSCHIG00000004978	ENSCHIT00000006627
11	ensembl	exon	94701497	94701595	.	-	.	ENSCHIG00000004978	ENSCHIT00000006627
11	ensembl	exon	94701881	94701970	.	-	.	ENSCHIG00000004978	ENSCHIT00000006627
11	ensembl	exon	95197356	95197658	.	+	.	ENSCHIG00000004982	ENSCHIT00000006632
11	ensembl	exon	95225112	95225217	.	+	.	ENSCHIG00000004982	ENSCHIT00000006632
11	ensembl	exon	95237996	95238133	.	+	.	ENSCHIG00000004982	ENSCHIT00000006632
11	ensembl	exon	96393725	96393904	.	+	.	ENSCHIG00000004985	ENSCHIT00000006640
11	ensembl	exon	96399611	96400338	.	+	.	ENSCHIG00000004985	ENSCHIT00000006640
11	ensembl	exon	96393725	96393904	.	+	.	ENSCHIG00000004985	ENSCHIT00000006639
11	ensembl	exon	96406705	96407143	.	+	.	ENSCHIG00000004985	ENSCHIT00000006639
11	ensembl	exon	96523955	96524164	.	-	.	ENSCHIG00000004988	ENSCHIT00000006642
11	ensembl	exon	96528789	96528900	.	-	.	ENSCHIG00000004988	ENSCHIT00000006642
11	ensembl	exon	96529115	96529193	.	-	.	ENSCHIG00000004988	ENSCHIT00000006642
11	ensembl	exon	96534065	96534182	.	-	.	ENSCHIG00000004988	ENSCHIT00000006642
11	ensembl	exon	101330293	101333098	.	-	.	ENSCHIG00000004993	ENSCHIT00000006652
11	ensembl	exon	101345305	101345448	.	-	.	ENSCHIG00000004993	ENSCHIT00000006652
11	ensembl	exon	101347049	101347575	.	-	.	ENSCHIG00000004993	ENSCHIT00000006652
11	ensembl	exon	101343862	101345254	.	-	.	ENSCHIG00000004993	ENSCHIT00000006653
11	ensembl	exon	101345305	101345448	.	-	.	ENSCHIG00000004993	ENSCHIT00000006653
11	ensembl	exon	101347049	101347575	.	-	.	ENSCHIG00000004993	ENSCHIT00000006653
11	ensembl	exon	102621902	102623161	.	+	.	ENSCHIG00000005002	ENSCHIT00000006657
11	ensembl	exon	102623656	102623712	.	+	.	ENSCHIG00000005002	ENSCHIT00000006657
11	ensembl	exon	102621902	102623161	.	+	.	ENSCHIG00000005002	ENSCHIT00000006654
11	ensembl	exon	102624308	102624379	.	+	.	ENSCHIG00000005002	ENSCHIT00000006654
11	ensembl	exon	102701415	102701833	.	+	.	ENSCHIG00000005006	ENSCHIT00000006666
11	ensembl	exon	102703061	102703134	.	+	.	ENSCHIG00000005006	ENSCHIT00000006666
11	ensembl	exon	102706224	102706328	.	+	.	ENSCHIG00000005006	ENSCHIT00000006666
11	ensembl	exon	102706477	102706518	.	+	.	ENSCHIG00000005006	ENSCHIT00000006666
11	ensembl	exon	102706912	102707091	.	+	.	ENSCHIG00000005006	ENSCHIT00000006666
11	ensembl	exon	102702310	102703134	.	+	.	ENSCHIG00000005006	ENSCHIT00000006669
11	ensembl	exon	102706224	102706363	.	+	.	ENSCHIG00000005006	ENSCHIT00000006669
11	ensembl	exon	103178919	103184204	.	-	.	ENSCHIG00000005013	ENSCHIT00000006671
11	ensembl	exon	103184739	103184866	.	-	.	ENSCHIG00000005013	ENSCHIT00000006671
11	ensembl	exon	103185195	103185334	.	-	.	ENSCHIG00000005013	ENSCHIT00000006671
11	ensembl	exon	103187782	103187945	.	-	.	ENSCHIG00000005013	ENSCHIT00000006671
11	ensembl	exon	103212096	103213928	.	-	.	ENSCHIG00000005015	ENSCHIT00000006679
11	ensembl	exon	103223356	103223448	.	-	.	ENSCHIG00000005015	ENSCHIT00000006679
11	ensembl	exon	103224224	103224987	.	-	.	ENSCHIG00000005015	ENSCHIT00000006679
11	ensembl	exon	104727967	104728356	.	+	.	ENSCHIG00000005021	ENSCHIT00000006687
11	ensembl	exon	104729763	104729867	.	+	.	ENSCHIG00000005021	ENSCHIT00000006687
11	ensembl	exon	104731156	104731635	.	+	.	ENSCHIG00000005021	ENSCHIT00000006687
11	ensembl	exon	105297923	105298011	.	+	.	ENSCHIG00000005025	ENSCHIT00000006688
11	ensembl	exon	105298796	105298994	.	+	.	ENSCHIG00000005025	ENSCHIT00000006688
11	ensembl	exon	105299285	105299925	.	+	.	ENSCHIG00000005025	ENSCHIT00000006688
12	ensembl	exon	268733	269128	.	-	.	ENSCHIG00000005635	ENSCHIT00000007510
12	ensembl	exon	273832	273986	.	-	.	ENSCHIG00000005635	ENSCHIT00000007510
12	ensembl	exon	289896	290248	.	-	.	ENSCHIG00000005635	ENSCHIT00000007510
12	ensembl	exon	626455	627241	.	+	.	ENSCHIG00000005639	ENSCHIT00000007518
12	ensembl	exon	641544	641715	.	+	.	ENSCHIG00000005639	ENSCHIT00000007518
12	ensembl	exon	626455	626674	.	+	.	ENSCHIG00000005639	ENSCHIT00000007522
12	ensembl	exon	626832	627241	.	+	.	ENSCHIG00000005639	ENSCHIT00000007522
12	ensembl	exon	641544	641715	.	+	.	ENSCHIG00000005639	ENSCHIT00000007522
12	ensembl	exon	706975	707453	.	-	.	ENSCHIG00000005647	ENSCHIT00000007530
12	ensembl	exon	721938	722515	.	-	.	ENSCHIG00000005647	ENSCHIT00000007530
12	ensembl	exon	714468	714859	.	-	.	ENSCHIG00000005647	ENSCHIT00000007533
12	ensembl	exon	721938	722515	.	-	.	ENSCHIG00000005647	ENSCHIT00000007533
12	ensembl	exon	926453	926655	.	+	.	ENSCHIG00000005651	ENSCHIT00000007537
12	ensembl	exon	932939	933019	.	+	.	ENSCHIG00000005651	ENSCHIT00000007537
12	ensembl	exon	937743	938733	.	+	.	ENSCHIG00000005651	ENSCHIT00000007537
12	ensembl	exon	1822916	1823696	.	+	.	ENSCHIG00000005656	ENSCHIT00000007551
12	ensembl	exon	1824056	1824187	.	+	.	ENSCHIG00000005656	ENSCHIT00000007551
12	ensembl	exon	1824370	1824973	.	+	.	ENSCHIG00000005656	ENSCHIT00000007551
12	ensembl	exon	1822916	1823696	.	+	.	ENSCHIG00000005656	ENSCHIT00000007553
12	ensembl	exon	1824370	1824973	.	+	.	ENSCHIG00000005656	ENSCHIT00000007553
12	ensembl	exon	1898195	1898258	.	+	.	ENSCHIG00000005669	ENSCHIT00000007561
12	ensembl	exon	1900048	1900284	.	+	.	ENSCHIG00000005669	ENSCHIT00000007561
12	ensembl	exon	1903767	1903937	.	+	.	ENSCHIG00000005669	ENSCHIT00000007561
12	ensembl	exon	1909343	1909424	.	+	.	ENSCHIG00000005669	ENSCHIT00000007561
12	ensembl	exon	1909650	1909687	.	+	.	ENSCHIG00000005669	ENSCHIT00000007561
12	ensembl	exon	1898195	1898258	.	+	.	ENSCHIG00000005669	ENSCHIT00000007559
12	ensembl	exon	1900048	1900284	.	+	.	ENSCHIG00000005669	ENSCHIT00000007559
12	ensembl	exon	1903767	1903937	.	+	.	ENSCHIG00000005669	ENSCHIT00000007559
12	ensembl	exon	1909343	1909424	.	+	.	ENSCHIG00000005669	ENSCHIT00000007559
12	ensembl	exon	1910245	1910294	.	+	.	ENSCHIG00000005669	ENSCHIT00000007559
12	ensembl	exon	1947309	1947792	.	+	.	ENSCHIG00000005672	ENSCHIT00000007567
12	ensembl	exon	1948474	1948569	.	+	.	ENSCHIG00000005672	ENSCHIT00000007567
12	ensembl	exon	1949604	1950423	.	+	.	ENSCHIG00000005672	ENSCHIT00000007567
12	ensembl	exon	2764774	2764908	.	-	.	ENSCHIG00000005680	ENSCHIT00000007573
12	ensembl	exon	2767141	2767208	.	-	.	ENSCHIG00000005680	ENSCHIT00000007573
12	ensembl	exon	2764774	2764908	.	-	.	ENSCHIG00000005680	ENSCHIT00000007570
12	ensembl	exon	2768087	2768206	.	-	.	ENSCHIG00000005680	ENSCHIT00000007570
12	ensembl	exon	2776485	2776648	.	+	.	ENSCHIG00000005682	ENSCHIT00000007580
12	ensembl	exon	2784978	2785177	.	+	.	ENSCHIG00000005682	ENSCHIT00000007580
12	ensembl	exon	2790962	2794538	.	+	.	ENSCHIG00000005682	ENSCHIT00000007580
12	ensembl	exon	3252864	3253220	.	+	.	ENSCHIG00000005690	ENSCHIT00000007586
12	ensembl	exon	3263709	3263769	.	+	.	ENSCHIG00000005690	ENSCHIT00000007586
12	ensembl	exon	3272105	3272285	.	+	.	ENSCHIG00000005690	ENSCHIT00000007586
12	ensembl	exon	3517635	3517734	.	+	.	ENSCHIG00000005696	ENSCHIT00000007597
12	ensembl	exon	3520800	3521194	.	+	.	ENSCHIG00000005696	ENSCHIT00000007597
12	ensembl	exon	3517635	3517734	.	+	.	ENSCHIG00000005696	ENSCHIT00000007596
12	ensembl	exon	3523547	3523994	.	+	.	ENSCHIG00000005696	ENSCHIT00000007596
12	ensembl	exon	4355065	4355109	.	+	.	ENSCHIG00000005701	ENSCHIT00000007601
12	ensembl	exon	4359463	4359591	.	+	.	ENSCHIG00000005701	ENSCHIT00000007601
12	ensembl	exon	4372488	4372604	.	+	.	ENSCHIG00000005701	ENSCHIT00000007601
12	ensembl	exon	4372707	4372841	.	+	.	ENSCHIG00000005701	ENSCHIT00000007601
12	ensembl	exon	4358841	4359591	.	+	.	ENSCHIG00000005701	ENSCHIT00000007604
12	ensembl	exon	4372488	4372604	.	+	.	ENSCHIG00000005701	ENSCHIT00000007604
12	ensembl	exon	4372707	4372841	.	+	.	ENSCHIG00000005701	ENSCHIT00000007604
12	ensembl	exon	4392555	4392729	.	+	.	ENSCHIG00000005708	ENSCHIT00000007607
12	ensembl	exon	4393560	4393662	.	+	.	ENSCHIG00000005708	ENSCHIT00000007607
12	ensembl	exon	4394379	4394717	.	+	.	ENSCHIG00000005708	ENSCHIT00000007607
12	ensembl	exon	4533901	4534702	.	+	.	ENSCHIG00000005713	ENSCHIT00000007620
12	ensembl	exon	4535246	4535355	.	+	.	ENSCHIG00000005713	ENSCHIT00000007620
12	ensembl	exon	4539889	4539932	.	+	.	ENSCHIG00000005713	ENSCHIT00000007620
12	ensembl	exon	4541839	4542165	.	+	.	ENSCHIG00000005713	ENSCHIT00000007620
12	ensembl	exon	4533901	4534702	.	+	.	ENSCHIG00000005713	ENSCHIT00000007622
12	ensembl	exon	4539889	4539932	.	+	.	ENSCHIG00000005713	ENSCHIT00000007622
12	ensembl	exon	4541839	4542165	.	+	.	ENSCHIG00000005713	ENSCHIT00000007622
12	ensembl	exon	5867938	5868235	.	+	.	ENSCHIG00000005721	ENSCHIT00000007628
12	ensembl	exon	5869339	5869392	.	+	.	ENSCHIG00000005721	ENSCHIT00000007628
12	ensembl	exon	5869972	5870236	.	+	.	ENSCHIG00000005721	ENSCHIT00000007628
12	ensembl	exon	5873380	5873562	.	+	.	ENSCHIG00000005721	ENSCHIT00000007628
12	ensembl	exon	5867938	5868235	.	+	.	ENSCHIG00000005721	ENSCHIT00000007627
12	ensembl	exon	5869339	5869392	.	+	.	ENSCHIG00000005721	ENSCHIT00000007627
12	ensembl	exon	5869972	5870236	.	+	.	ENSCHIG00000005721	ENSCHIT00000007627
12	ensembl	exon	5882640	5882750	.	+	.	ENSCHIG00000005721	ENSCHIT00000007627
12	ensembl	exon	5938636	5938728	.	+	.	ENSCHIG00000005721	ENSCHIT00000007627
12	ensembl	exon	6887066	6887241	.	-	.	ENSCHIG00000005725	ENSCHIT00000007639
12	ensembl	exon	6971323	6971500	.	-	.	ENSCHIG00000005725	ENSCHIT00000007639
12	ensembl	exon	6971592	6971654	.	-	.	ENSCHIG00000005725	ENSCHIT00000007639
12	ensembl	exon	7426984	7427042	.	+	.	ENSCHIG00000005733	ENSCHIT00000007648
12	ensembl	exon	7427312	7427407	.	+	.	ENSCHIG00000005733	ENSCHIT00000007648
12	ensembl	exon	7429901	7430192	.	+	.	ENSCHIG00000005733	ENSCHIT00000007648
12	ensembl	exon	8822759	8823137	.	-	.	ENSCHIG00000005738	ENSCHIT00000007660
12	ensembl	exon	8823593	8823687	.	-	.	ENSCHIG00000005738	ENSCHIT00000007660
12	ensembl	exon	8822759	8823137	.	-	.	ENSCHIG00000005738	ENSCHIT00000007659
12	ensembl	exon	8875335	8875638	.	-	.	ENSCHIG00000005738	ENSCHIT00000007659
12	ensembl	exon	9578476	9584150	.	-	.	ENSCHIG00000005745	ENSCHIT00000007667
12	ensembl	exon	9604762	9604834	.	-	.	ENSCHIG00000005745	ENSCHIT00000007667
12	ensembl	exon	9605270	9605417	.	-	.	ENSCHIG00000005745	ENSCHIT00000007667
12	ensembl	exon	9607682	9608332	.	-	.	ENSCHIG00000005745	ENSCHIT00000007667
12	ensembl	exon	13410402	13410431	.	-	.	ENSCHIG00000005748	ENSCHIT00000007670
12	ensembl	exon	13411911	13412075	.	-	.	ENSCHIG00000005748	ENSCHIT00000007670
12	ensembl	exon	13412898	13412942	.	-	.	ENSCHIG00000005748	ENSCHIT00000007670
12	ensembl	exon	13426144	13426245	.	+	.	ENSCHIG00000005753	ENSCHIT00000007679
12	ensembl	exon	13426794	13426914	.	+	.	ENSCHIG00000005753	ENSCHIT00000007679
12	ensembl	exon	13439652	13439916	.	+	.	ENSCHIG00000005753	ENSCHIT00000007679
12	ensembl	exon	16684004	16684128	.	-	.	ENSCHIG00000005759	ENSCHIT00000007687
12	ensembl	exon	16686983	16687957	.	-	.	ENSCHIG00000005759	ENSCHIT00000007687
12	ensembl	exon	16684004	16684128	.	-	.	ENSCHIG00000005759	ENSCHIT00000007684
12	ensembl	exon	16706153	16706359	.	-	.	ENSCHIG00000005759	ENSCHIT00000007684
12	ensembl	exon	16906969	16907216	.	-	.	ENSCHIG00000005766	ENSCHIT00000007692
12	ensembl	exon	16927880	16928357	.	-	.	ENSCHIG00000005766	ENSCHIT00000007692
12	ensembl	exon	16911244	16912076	.	-	.	ENSCHIG00000005766	ENSCHIT00000007694
12	ensembl	exon	16922941	16923079	.	-	.	ENSCHIG00000005766	ENSCHIT00000007694
12	ensembl	exon	16927880	16928357	.	-	.	ENSCHIG00000005766	ENSCHIT00000007694
12	ensembl	exon	17015799	17015948	.	+	.	ENSCHIG00000005770	ENSCHIT00000007703
12	ensembl	exon	17021593	17021742	.	+	.	ENSCHIG00000005770	ENSCHIT00000007703
12	ensembl	exon	17024162	17024363	.	+	.	ENSCHIG00000005770	ENSCHIT00000007703
12	ensembl	exon	17020149	17020781	.	+	.	ENSCHIG00000005770	ENSCHIT00000007705
12	ensembl	exon	17021593	17021742	.	+	.	ENSCHIG00000005770	ENSCHIT00000007705
12	ensembl	exon	17024162	17024363	.	+	.	ENSCHIG00000005770	ENSCHIT00000007705
12	ensembl	exon	17727366	17727534	.	+	.	ENSCHIG00000005778	ENSCHIT00000007714
12	ensembl	exon	17730336	17730571	.	+	.	ENSCHIG00000005778	ENSCHIT00000007714
12	ensembl	exon	17731537	17731853	.	+	.	ENSCHIG00000005778	ENSCHIT00000007714
12	ensembl	exon	18053726	18053849	.	+	.	ENSCHIG00000005786	ENSCHIT00000007719
12	ensembl	exon	18057087	18057212	.	+	.	ENSCHIG00000005786	ENSCHIT00000007719
12	ensembl	exon	18070162	18070683	.	+	.	ENSCHIG00000005786	ENSCHIT00000007719
12	ensembl	exon	20087327	20087519	.	-	.	ENSCHIG00000005793	ENSCHIT00000007727
12	ensembl	exon	20182461	20182583	.	-	.	ENSCHIG00000005793	ENSCHIT00000007727
12	ensembl	exon	20185391	20185643	.	-	.	ENSCHIG00000005793	ENSCHIT00000007727
12	ensembl	exon	20128208	20128363	.	-	.	ENSCHIG00000005793	ENSCHIT00000007728
12	ensembl	exon	20182461	20182583	.	-	.	ENSCHIG00000005793	ENSCHIT00000007728
12	ensembl	exon	20185391	20185643	.	-	.	ENSCHIG00000005793	ENSCHIT00000007728
12	ensembl	exon	20150634	20150846	.	-	.	ENSCHIG00000005793	ENSCHIT00000007729
12	ensembl	exon	20182461	20182583	.	-	.	ENSCHIG00000005793	ENSCHIT00000007729
12	ensembl	exon	20185391	20185643	.	-	.	ENSCHIG00000005793	ENSCHIT00000007729
12	ensembl	exon	20400070	20401186	.	-	.	ENSCHIG00000005803	ENSCHIT00000007734
12	ensembl	exon	20404962	20405034	.	-	.	ENSCHIG00000005803	ENSCHIT00000007734
12	ensembl	exon	20406798	20407055	.	-	.	ENSCHIG00000005803	ENSCHIT00000007734
12	ensembl	exon	20404560	20404578	.	-	.	ENSCHIG00000005803	ENSCHIT00000007735
12	ensembl	exon	20404962	20405034	.	-	.	ENSCHIG00000005803	ENSCHIT00000007735
12	ensembl	exon	20406798	20407055	.	-	.	ENSCHIG00000005803	ENSCHIT00000007735
12	ensembl	exon	20426212	20426414	.	+	.	ENSCHIG00000005809	ENSCHIT00000007745
12	ensembl	exon	20428423	20428497	.	+	.	ENSCHIG00000005809	ENSCHIT00000007745
12	ensembl	exon	20428179	20428455	.	+	.	ENSCHIG00000005809	ENSCHIT00000007747
12	ensembl	exon	20438087	20438474	.	+	.	ENSCHIG00000005809	ENSCHIT00000007747
12	ensembl	exon	20643656	20644035	.	+	.	ENSCHIG00000005815	ENSCHIT00000007748
12	ensembl	exon	20717255	20717840	.	+	.	ENSCHIG00000005815	ENSCHIT00000007748
12	ensembl	exon	20645786	20646113	.	+	.	ENSCHIG00000005815	ENSCHIT00000007750
12	ensembl	exon	20717255	20717840	.	+	.	ENSCHIG00000005815	ENSCHIT00000007750
12	ensembl	exon	21057192	21057353	.	+	.	ENSCHIG00000005816	ENSCHIT00000007753
12	ensembl	exon	21058173	21058234	.	+	.	ENSCHIG00000005816	ENSCHIT00000007753
12	ensembl	exon	21058323	21058391	.	+	.	ENSCHIG00000005816	ENSCHIT00000007753
12	ensembl	exon	21066031	21066599	.	+	.	ENSCHIG00000005816	ENSCHIT00000007753
12	ensembl	exon	21198232	21198280	.	+	.	ENSCHIG00000005818	ENSCHIT00000007755
12	ensembl	exon	21199437	21199629	.	+	.	ENSCHIG00000005818	ENSCHIT00000007755
12	ensembl	exon	21203551	21203604	.	+	.	ENSCHIG00000005818	ENSCHIT00000007755
12	ensembl	exon	22821190	22821243	.	-	.	ENSCHIG00000005822	ENSCHIT00000007761
12	ensembl	exon	22888576	22888767	.	-	.	ENSCHIG00000005822	ENSCHIT00000007761
12	ensembl	exon	22885162	22885943	.	-	.	ENSCHIG00000005822	ENSCHIT00000007763
12	ensembl	exon	22888576	22888767	.	-	.	ENSCHIG00000005822	ENSCHIT00000007763
12	ensembl	exon	22887299	22887622	.	-	.	ENSCHIG00000005822	ENSCHIT00000007765
12	ensembl	exon	22888576	22888767	.	-	.	ENSCHIG00000005822	ENSCHIT00000007765
12	ensembl	exon	24911149	24911337	.	+	.	ENSCHIG00000005824	ENSCHIT00000007772
12	ensembl	exon	24912857	24912923	.	+	.	ENSCHIG00000005824	ENSCHIT00000007772
12	ensembl	exon	24934697	24934879	.	+	.	ENSCHIG00000005824	ENSCHIT00000007772
12	ensembl	exon	27632528	27632593	.	+	.	ENSCHIG00000005831	ENSCHIT00000007775
12	ensembl	exon	27642828	27642925	.	+	.	ENSCHIG00000005831	ENSCHIT00000007775
12	ensembl	exon	27644127	27644532	.	+	.	ENSCHIG00000005831	ENSCHIT00000007775
12	ensembl	exon	28156377	28157639	.	-	.	ENSCHIG00000005834	ENSCHIT00000007779
12	ensembl	exon	28159015	28159327	.	-	.	ENSCHIG00000005834	ENSCHIT00000007779
12	ensembl	exon	28232178	28232344	.	-	.	ENSCHIG00000005834	ENSCHIT00000007779
12	ensembl	exon	28162427	28162618	.	-	.	ENSCHIG00000005834	ENSCHIT00000007783
12	ensembl	exon	28232178	28232344	.	-	.	ENSCHIG00000005834	ENSCHIT00000007783
12	ensembl	exon	29925785	29925908	.	-	.	ENSCHIG00000005837	ENSCHIT00000007797
12	ensembl	exon	29926014	29926119	.	-	.	ENSCHIG00000005837	ENSCHIT00000007797
12	ensembl	exon	29925785	29926085	.	-	.	ENSCHIG00000005837	ENSCHIT00000007795
12	ensembl	exon	29929113	29929316	.	-	.	ENSCHIG00000005837	ENSCHIT00000007795
12	ensembl	exon	30532169	30536914	.	-	.	ENSCHIG00000005845	ENSCHIT00000007799
12	ensembl	exon	30546744	30546824	.	-	.	ENSCHIG00000005845	ENSCHIT00000007799
12	ensembl	exon	30620474	30620575	.	-	.	ENSCHIG00000005845	ENSCHIT00000007799
12	ensembl	exon	30536573	30536914	.	-	.	ENSCHIG00000005845	ENSCHIT00000007805
12	ensembl	exon	30546744	30546824	.	-	.	ENSCHIG00000005845	ENSCHIT00000007805
12	ensembl	exon	30596532	30596589	.	-	.	ENSCHIG00000005845	ENSCHIT00000007805
12	ensembl	exon	30620474	30620575	.	-	.	ENSCHIG00000005845	ENSCHIT00000007805
12	ensembl	exon	30747346	30747581	.	-	.	ENSCHIG00000005852	ENSCHIT00000007811
12	ensembl	exon	30938492	30938585	.	-	.	ENSCHIG00000005852	ENSCHIT00000007811
12	ensembl	exon	30960758	30961912	.	-	.	ENSCHIG00000005852	ENSCHIT00000007811
12	ensembl	exon	30774917	30775444	.	-	.	ENSCHIG00000005852	ENSCHIT00000007813
12	ensembl	exon	30938492	30938585	.	-	.	ENSCHIG00000005852	ENSCHIT00000007813
12	ensembl	exon	30960758	30961912	.	-	.	ENSCHIG00000005852	ENSCHIT00000007813
12	ensembl	exon	30861391	30861576	.	-	.	ENSCHIG00000005852	ENSCHIT00000007814
12	ensembl	exon	30938492	30938585	.	-	.	ENSCHIG00000005852	ENSCHIT00000007814
12	ensembl	exon	30960758	30961912	.	-	.	ENSCHIG00000005852	ENSCHIT00000007814
12	ensembl	exon	31254213	31254355	.	-	.	ENSCHIG00000005855	ENSCHIT00000007820
12	ensembl	exon	31301037	31301133	.	-	.	ENSCHIG00000005855	ENSCHIT00000007820
12	ensembl	exon	31329338	31329474	.	-	.	ENSCHIG00000005855	ENSCHIT00000007820
12	ensembl	exon	31254213	31254355	.	-	.	ENSCHIG00000005855	ENSCHIT00000007821
12	ensembl	exon	31329338	31329474	.	-	.	ENSCHIG00000005855	ENSCHIT00000007821
12	ensembl	exon	32306344	32306718	.	+	.	ENSCHIG00000005863	ENSCHIT00000007824
12	ensembl	exon	32316765	32316907	.	+	.	ENSCHIG00000005863	ENSCHIT00000007824
12	ensembl	exon	32317346	32317473	.	+	.	ENSCHIG00000005863	ENSCHIT00000007824
12	ensembl	exon	38048425	38048548	.	-	.	ENSCHIG00000005866	ENSCHIT00000007834
12	ensembl	exon	38055024	38055088	.	-	.	ENSCHIG00000005866	ENSCHIT00000007834
12	ensembl	exon	38048425	38048548	.	-	.	ENSCHIG00000005866	ENSCHIT00000007829
12	ensembl	exon	38061021	38061148	.	-	.	ENSCHIG00000005866	ENSCHIT00000007829
12	ensembl	exon	38249149	38249526	.	+	.	ENSCHIG00000005871	ENSCHIT00000007839
12	ensembl	exon	38261437	38261694	.	+	.	ENSCHIG00000005871	ENSCHIT00000007839
12	ensembl	exon	38263725	38263969	.	+	.	ENSCHIG00000005871	ENSCHIT00000007839
12	ensembl	exon	38355438	38355508	.	-	.	ENSCHIG00000005879	ENSCHIT00000007845
12	ensembl	exon	38386011	38386207	.	-	.	ENSCHIG00000005879	ENSCHIT00000007845
12	ensembl	exon	38404688	38404844	.	-	.	ENSCHIG00000005879	ENSCHIT00000007845
12	ensembl	exon	38381811	38381836	.	-	.	ENSCHIG00000005879	ENSCHIT00000007847
12	ensembl	exon	38386011	38386207	.	-	.	ENSCHIG00000005879	ENSCHIT00000007847
12	ensembl	exon	38404688	38404844	.	-	.	ENSCHIG00000005879	ENSCHIT00000007847
12	ensembl	exon	38385811	38386207	.	-	.	ENSCHIG00000005879	ENSCHIT00000007850
12	ensembl	exon	38404688	38404784	.	-	.	ENSCHIG00000005879	ENSCHIT00000007850
12	ensembl	exon	38405403	38406370	.	-	.	ENSCHIG00000005879	ENSCHIT00000007850
12	ensembl	exon	39058902	39059164	.	+	.	ENSCHIG00000005884	ENSCHIT00000007851
12	ensembl	exon	39060435	39060597	.	+	.	ENSCHIG00000005884	ENSCHIT00000007851
12	ensembl	exon	39060346	39060499	.	+	.	ENSCHIG00000005884	ENSCHIT00000007854
12	ensembl	exon	39081158	39081346	.	+	.	ENSCHIG00000005884	ENSCHIT00000007854
12	ensembl	exon	40487377	40487657	.	+	.	ENSCHIG00000005890	ENSCHIT00000007862
12	ensembl	exon	40492134	40492283	.	+	.	ENSCHIG00000005890	ENSCHIT00000007862
12	ensembl	exon	40487377	40487657	.	+	.	ENSCHIG00000005890	ENSCHIT00000007857
12	ensembl	exon	40536927	40537241	.	+	.	ENSCHIG00000005890	ENSCHIT00000007857
12	ensembl	exon	40498689	40498871	.	+	.	ENSCHIG00000005893	ENSCHIT00000007870
12	ensembl	exon	40499854	40499928	.	+	.	ENSCHIG00000005893	ENSCHIT00000007870
12	ensembl	exon	40498689	40498871	.	+	.	ENSCHIG00000005893	ENSCHIT00000007867
12	ensembl	exon	40530228	40530251	.	+	.	ENSCHIG00000005893	ENSCHIT00000007867
12	ensembl	exon	47184878	47185738	.	+	.	ENSCHIG00000005905	ENSCHIT00000007876
12	ensembl	exon	47212401	47212717	.	+	.	ENSCHIG00000005905	ENSCHIT00000007876
12	ensembl	exon	47188808	47189673	.	+	.	ENSCHIG00000005905	ENSCHIT00000007881
12	ensembl	exon	47210916	47211038	.	+	.	ENSCHIG00000005905	ENSCHIT00000007881
12	ensembl	exon	47212401	47212717	.	+	.	ENSCHIG00000005905	ENSCHIT00000007881
12	ensembl	exon	47188808	47189673	.	+	.	ENSCHIG00000005905	ENSCHIT00000007882
12	ensembl	exon	47212336	47212717	.	+	.	ENSCHIG00000005905	ENSCHIT00000007882
12	ensembl	exon	49959843	49959998	.	-	.	ENSCHIG00000005909	ENSCHIT00000007886
12	ensembl	exon	49966868	49967007	.	-	.	ENSCHIG00000005909	ENSCHIT00000007886
12	ensembl	exon	49960799	49961008	.	-	.	ENSCHIG00000005909	ENSCHIT00000007888
12	ensembl	exon	49966868	49967007	.	-	.	ENSCHIG00000005909	ENSCHIT00000007888
12	ensembl	exon	50003567	50003779	.	+	.	ENSCHIG00000005916	ENSCHIT00000007891
12	ensembl	exon	50003991	50006584	.	+	.	ENSCHIG00000005916	ENSCHIT00000007891
12	ensembl	exon	50003991	50004164	.	+	.	ENSCHIG00000005916	ENSCHIT00000007897
12	ensembl	exon	50004587	50004742	.	+	.	ENSCHIG00000005916	ENSCHIT00000007897
12	ensembl	exon	50005849	50006536	.	+	.	ENSCHIG00000005916	ENSCHIT00000007897
12	ensembl	exon	50007434	50007658	.	+	.	ENSCHIG00000005916	ENSCHIT00000007897
12	ensembl	exon	50010856	50011005	.	+	.	ENSCHIG00000005916	ENSCHIT00000007897
12	ensembl	exon	50011622	50011725	.	+	.	ENSCHIG00000005916	ENSCHIT00000007897
12	ensembl	exon	50013345	50013565	.	+	.	ENSCHIG00000005916	ENSCHIT00000007897
12	ensembl	exon	50014559	50014705	.	+	.	ENSCHIG00000005916	ENSCHIT00000007897
12	ensembl	exon	50015192	50015356	.	+	.	ENSCHIG00000005916	ENSCHIT00000007897
12	ensembl	exon	50015701	50015852	.	+	.	ENSCHIG00000005916	ENSCHIT00000007897
12	ensembl	exon	50016124	50018483	.	+	.	ENSCHIG00000005916	ENSCHIT00000007897
12	ensembl	exon	50034612	50034926	.	+	.	ENSCHIG00000005926	ENSCHIT00000007906
12	ensembl	exon	50035752	50035870	.	+	.	ENSCHIG00000005926	ENSCHIT00000007906
12	ensembl	exon	50038928	50040884	.	+	.	ENSCHIG00000005926	ENSCHIT00000007906
12	ensembl	exon	51382140	51382722	.	-	.	ENSCHIG00000005930	ENSCHIT00000007908
12	ensembl	exon	51386312	51386390	.	-	.	ENSCHIG00000005930	ENSCHIT00000007908
12	ensembl	exon	51386730	51387293	.	-	.	ENSCHIG00000005930	ENSCHIT00000007908
12	ensembl	exon	51388335	51389495	.	-	.	ENSCHIG00000005932	ENSCHIT00000007912
12	ensembl	exon	51389843	51390178	.	-	.	ENSCHIG00000005932	ENSCHIT00000007912
12	ensembl	exon	51391457	51391611	.	-	.	ENSCHIG00000005932	ENSCHIT00000007912
12	ensembl	exon	51503214	51503422	.	+	.	ENSCHIG00000005934	ENSCHIT00000007920
12	ensembl	exon	51528547	51528862	.	+	.	ENSCHIG00000005934	ENSCHIT00000007920
12	ensembl	exon	51503214	51503422	.	+	.	ENSCHIG00000005934	ENSCHIT00000007919
12	ensembl	exon	51538608	51538738	.	+	.	ENSCHIG00000005934	ENSCHIT00000007919
12	ensembl	exon	51552527	51552836	.	+	.	ENSCHIG00000005934	ENSCHIT00000007919
12	ensembl	exon	51599527	51599807	.	+	.	ENSCHIG00000005937	ENSCHIT00000007926
12	ensembl	exon	51607598	51607698	.	+	.	ENSCHIG00000005937	ENSCHIT00000007926
12	ensembl	exon	51608315	51608842	.	+	.	ENSCHIG00000005937	ENSCHIT00000007926
12	ensembl	exon	51633810	51633890	.	+	.	ENSCHIG00000005945	ENSCHIT00000007929
12	ensembl	exon	51634032	51634206	.	+	.	ENSCHIG00000005945	ENSCHIT00000007929
12	ensembl	exon	51635184	51636071	.	+	.	ENSCHIG00000005945	ENSCHIT00000007929
12	ensembl	exon	51648318	51648532	.	+	.	ENSCHIG00000005948	ENSCHIT00000007935
12	ensembl	exon	51651381	51651458	.	+	.	ENSCHIG00000005948	ENSCHIT00000007935
12	ensembl	exon	51652980	51653109	.	+	.	ENSCHIG00000005948	ENSCHIT00000007935
12	ensembl	exon	51653710	51653846	.	+	.	ENSCHIG00000005948	ENSCHIT00000007935
12	ensembl	exon	52611432	52611947	.	+	.	ENSCHIG00000005953	ENSCHIT00000007936
12	ensembl	exon	52612204	52612345	.	+	.	ENSCHIG00000005953	ENSCHIT00000007936
12	ensembl	exon	52612977	52613676	.	+	.	ENSCHIG00000005953	ENSCHIT00000007936
12	ensembl	exon	52746067	52746969	.	-	.	ENSCHIG00000005957	ENSCHIT00000007942
12	ensembl	exon	52747753	52748001	.	-	.	ENSCHIG00000005957	ENSCHIT00000007942
12	ensembl	exon	52746067	52746969	.	-	.	ENSCHIG00000005957	ENSCHIT00000007941
12	ensembl	exon	52753150	52753455	.	-	.	ENSCHIG00000005957	ENSCHIT00000007941
12	ensembl	exon	53261609	53262504	.	-	.	ENSCHIG00000005962	ENSCHIT00000007951
12	ensembl	exon	53267028	53267160	.	-	.	ENSCHIG00000005962	ENSCHIT00000007951
12	ensembl	exon	53277906	53278142	.	-	.	ENSCHIG00000005962	ENSCHIT00000007951
12	ensembl	exon	53261609	53262504	.	-	.	ENSCHIG00000005962	ENSCHIT00000007952
12	ensembl	exon	53277906	53278142	.	-	.	ENSCHIG00000005962	ENSCHIT00000007952
12	ensembl	exon	53667657	53667928	.	-	.	ENSCHIG00000005968	ENSCHIT00000007954
12	ensembl	exon	53668349	53668391	.	-	.	ENSCHIG00000005968	ENSCHIT00000007954
12	ensembl	exon	53668109	53671379	.	-	.	ENSCHIG00000005968	ENSCHIT00000007955
12	ensembl	exon	53673618	53674508	.	-	.	ENSCHIG00000005968	ENSCHIT00000007955
12	ensembl	exon	53694829	53695531	.	-	.	ENSCHIG00000005971	ENSCHIT00000007959
12	ensembl	exon	53697061	53697245	.	-	.	ENSCHIG00000005971	ENSCHIT00000007959
12	ensembl	exon	53697776	53698188	.	-	.	ENSCHIG00000005971	ENSCHIT00000007959
12	ensembl	exon	53953210	53953652	.	-	.	ENSCHIG00000005973	ENSCHIT00000007968
12	ensembl	exon	53982549	53982688	.	-	.	ENSCHIG00000005973	ENSCHIT00000007968
12	ensembl	exon	53987396	53987454	.	-	.	ENSCHIG00000005973	ENSCHIT00000007968
12	ensembl	exon	53953210	53953652	.	-	.	ENSCHIG00000005973	ENSCHIT00000007966
12	ensembl	exon	53982549	53982688	.	-	.	ENSCHIG00000005973	ENSCHIT00000007966
12	ensembl	exon	53991335	53991690	.	-	.	ENSCHIG00000005973	ENSCHIT00000007966
12	ensembl	exon	55172642	55172881	.	-	.	ENSCHIG00000005978	ENSCHIT00000007977
12	ensembl	exon	55203787	55203930	.	-	.	ENSCHIG00000005978	ENSCHIT00000007977
12	ensembl	exon	55206659	55207046	.	-	.	ENSCHIG00000005978	ENSCHIT00000007977
12	ensembl	exon	55190499	55191096	.	-	.	ENSCHIG00000005978	ENSCHIT00000007979
12	ensembl	exon	55203787	55203930	.	-	.	ENSCHIG00000005978	ENSCHIT00000007979
12	ensembl	exon	55206659	55207046	.	-	.	ENSCHIG00000005978	ENSCHIT00000007979
12	ensembl	exon	56015920	56016198	.	-	.	ENSCHIG00000005985	ENSCHIT00000007981
12	ensembl	exon	56026139	56026378	.	-	.	ENSCHIG00000005985	ENSCHIT00000007981
12	ensembl	exon	56025114	56025364	.	-	.	ENSCHIG00000005985	ENSCHIT00000007984
12	ensembl	exon	56026139	56026378	.	-	.	ENSCHIG00000005985	ENSCHIT00000007984
12	ensembl	exon	56618599	56618793	.	+	.	ENSCHIG00000005989	ENSCHIT00000007992
12	ensembl	exon	56618889	56619021	.	+	.	ENSCHIG00000005989	ENSCHIT00000007992
12	ensembl	exon	56624456	56624736	.	+	.	ENSCHIG00000005989	ENSCHIT00000007992
12	ensembl	exon	56827717	56828469	.	+	.	ENSCHIG00000005994	ENSCHIT00000007998
12	ensembl	exon	56837426	56837669	.	+	.	ENSCHIG00000005994	ENSCHIT00000007998
12	ensembl	exon	56840222	56843406	.	+	.	ENSCHIG00000005994	ENSCHIT00000007998
12	ensembl	exon	56867205	56867530	.	+	.	ENSCHIG00000005997	ENSCHIT00000008006
12	ensembl	exon	56872573	56872611	.	+	.	ENSCHIG00000005997	ENSCHIT00000008006
12	ensembl	exon	56873221	56873306	.	+	.	ENSCHIG00000005997	ENSCHIT00000008006
12	ensembl	exon	56874973	56875957	.	+	.	ENSCHIG00000005997	ENSCHIT00000008006
12	ensembl	exon	57641344	57641600	.	+	.	ENSCHIG00000006008	ENSCHIT00000008013
12	ensembl	exon	57642322	57642494	.	+	.	ENSCHIG00000006008	ENSCHIT00000008013
12	ensembl	exon	57701040	57701639	.	+	.	ENSCHIG00000006008	ENSCHIT00000008013
12	ensembl	exon	59172801	59173119	.	-	.	ENSCHIG00000006014	ENSCHIT00000008023
12	ensembl	exon	59173849	59173936	.	-	.	ENSCHIG00000006014	ENSCHIT00000008023
12	ensembl	exon	59172801	59173119	.	-	.	ENSCHIG00000006014	ENSCHIT00000008022
12	ensembl	exon	59189835	59190299	.	-	.	ENSCHIG00000006014	ENSCHIT00000008022
12	ensembl	exon	64211757	64212194	.	+	.	ENSCHIG00000006020	ENSCHIT00000008031
12	ensembl	exon	64215429	64215485	.	+	.	ENSCHIG00000006020	ENSCHIT00000008031
12	ensembl	exon	64239601	64240160	.	+	.	ENSCHIG00000006020	ENSCHIT00000008031
12	ensembl	exon	64239614	64240054	.	-	.	ENSCHIG00000006027	ENSCHIT00000008036
12	ensembl	exon	64268917	64269011	.	-	.	ENSCHIG00000006027	ENSCHIT00000008036
12	ensembl	exon	64269980	64270207	.	-	.	ENSCHIG00000006027	ENSCHIT00000008036
12	ensembl	exon	64269934	64270027	.	-	.	ENSCHIG00000006027	ENSCHIT00000008039
12	ensembl	exon	64368187	64368307	.	-	.	ENSCHIG00000006027	ENSCHIT00000008039
12	ensembl	exon	64276198	64276309	.	+	.	ENSCHIG00000006031	ENSCHIT00000008044
12	ensembl	exon	64289500	64289799	.	+	.	ENSCHIG00000006031	ENSCHIT00000008044
12	ensembl	exon	64292359	64292906	.	+	.	ENSCHIG00000006031	ENSCHIT00000008044
12	ensembl	exon	64285627	64285782	.	+	.	ENSCHIG00000006031	ENSCHIT00000008048
12	ensembl	exon	64289500	64289799	.	+	.	ENSCHIG00000006031	ENSCHIT00000008048
12	ensembl	exon	64292359	64292906	.	+	.	ENSCHIG00000006031	ENSCHIT00000008048
12	ensembl	exon	64394907	64397284	.	-	.	ENSCHIG00000006034	ENSCHIT00000008058
12	ensembl	exon	64410640	64410758	.	-	.	ENSCHIG00000006034	ENSCHIT00000008058
12	ensembl	exon	64419717	64419847	.	-	.	ENSCHIG00000006034	ENSCHIT00000008058
12	ensembl	exon	64412025	64412034	.	-	.	ENSCHIG00000006034	ENSCHIT00000008061
12	ensembl	exon	64419717	64419847	.	-	.	ENSCHIG00000006034	ENSCHIT00000008061
12	ensembl	exon	64540331	64540813	.	-	.	ENSCHIG00000006047	ENSCHIT00000008073
12	ensembl	exon	64563000	64563096	.	-	.	ENSCHIG00000006047	ENSCHIT00000008073
12	ensembl	exon	64578245	64578336	.	-	.	ENSCHIG00000006047	ENSCHIT00000008073
12	ensembl	exon	64540331	64540813	.	-	.	ENSCHIG00000006047	ENSCHIT00000008068
12	ensembl	exon	64563000	64563096	.	-	.	ENSCHIG00000006047	ENSCHIT00000008068
12	ensembl	exon	64588392	64588606	.	-	.	ENSCHIG00000006047	ENSCHIT00000008068
12	ensembl	exon	64595086	64595231	.	-	.	ENSCHIG00000006057	ENSCHIT00000008081
12	ensembl	exon	64597654	64597851	.	-	.	ENSCHIG00000006057	ENSCHIT00000008081
12	ensembl	exon	64595086	64595231	.	-	.	ENSCHIG00000006057	ENSCHIT00000008080
12	ensembl	exon	64640204	64640352	.	-	.	ENSCHIG00000006057	ENSCHIT00000008080
12	ensembl	exon	64595086	64595231	.	-	.	ENSCHIG00000006057	ENSCHIT00000008078
12	ensembl	exon	64651619	64651756	.	-	.	ENSCHIG00000006057	ENSCHIT00000008078
12	ensembl	exon	66082632	66082797	.	+	.	ENSCHIG00000006063	ENSCHIT00000008089
12	ensembl	exon	66084476	66084626	.	+	.	ENSCHIG00000006063	ENSCHIT00000008089
12	ensembl	exon	66087241	66091013	.	+	.	ENSCHIG00000006063	ENSCHIT00000008089
12	ensembl	exon	66663742	66664027	.	-	.	ENSCHIG00000006067	ENSCHIT00000008096
12	ensembl	exon	66683241	66683276	.	-	.	ENSCHIG00000006067	ENSCHIT00000008096
12	ensembl	exon	66683569	66683632	.	-	.	ENSCHIG00000006067	ENSCHIT00000008096
12	ensembl	exon	66690194	66690440	.	-	.	ENSCHIG00000006067	ENSCHIT00000008096
12	ensembl	exon	66914669	66914865	.	-	.	ENSCHIG00000006077	ENSCHIT00000008102
12	ensembl	exon	66922549	66922689	.	-	.	ENSCHIG00000006077	ENSCHIT00000008102
12	ensembl	exon	66932257	66932352	.	-	.	ENSCHIG00000006077	ENSCHIT00000008102
12	ensembl	exon	66914669	66914865	.	-	.	ENSCHIG00000006077	ENSCHIT00000008101
12	ensembl	exon	66922549	66922689	.	-	.	ENSCHIG00000006077	ENSCHIT00000008101
12	ensembl	exon	66991163	66991418	.	-	.	ENSCHIG00000006077	ENSCHIT00000008101
12	ensembl	exon	66917218	66917514	.	-	.	ENSCHIG00000006077	ENSCHIT00000008104
12	ensembl	exon	66922549	66922689	.	-	.	ENSCHIG00000006077	ENSCHIT00000008104
12	ensembl	exon	66991163	66991418	.	-	.	ENSCHIG00000006077	ENSCHIT00000008104
12	ensembl	exon	67969187	67969266	.	+	.	ENSCHIG00000006084	ENSCHIT00000008106
12	ensembl	exon	67972173	67972242	.	+	.	ENSCHIG00000006084	ENSCHIT00000008106
12	ensembl	exon	68080610	68080869	.	+	.	ENSCHIG00000006084	ENSCHIT00000008106
12	ensembl	exon	67972070	67972242	.	+	.	ENSCHIG00000006084	ENSCHIT00000008113
12	ensembl	exon	68000830	68000994	.	+	.	ENSCHIG00000006084	ENSCHIT00000008113
12	ensembl	exon	68023897	68024228	.	-	.	ENSCHIG00000006090	ENSCHIT00000008115
12	ensembl	exon	68027322	68027491	.	-	.	ENSCHIG00000006090	ENSCHIT00000008115
12	ensembl	exon	68028519	68029026	.	-	.	ENSCHIG00000006090	ENSCHIT00000008115
12	ensembl	exon	69284479	69284660	.	+	.	ENSCHIG00000006096	ENSCHIT00000008118
12	ensembl	exon	69326689	69326788	.	+	.	ENSCHIG00000006096	ENSCHIT00000008118
12	ensembl	exon	69352403	69353381	.	+	.	ENSCHIG00000006096	ENSCHIT00000008118
12	ensembl	exon	69351545	69351755	.	-	.	ENSCHIG00000006099	ENSCHIT00000008125
12	ensembl	exon	69362551	69362765	.	-	.	ENSCHIG00000006099	ENSCHIT00000008125
12	ensembl	exon	69364321	69364425	.	-	.	ENSCHIG00000006099	ENSCHIT00000008125
12	ensembl	exon	69379916	69380603	.	-	.	ENSCHIG00000006104	ENSCHIT00000008130
12	ensembl	exon	69437917	69438124	.	-	.	ENSCHIG00000006104	ENSCHIT00000008130
12	ensembl	exon	69437891	69438085	.	-	.	ENSCHIG00000006104	ENSCHIT00000008131
12	ensembl	exon	69441904	69441965	.	-	.	ENSCHIG00000006104	ENSCHIT00000008131
12	ensembl	exon	69526749	69526861	.	-	.	ENSCHIG00000006104	ENSCHIT00000008131
12	ensembl	exon	69700170	69700327	.	-	.	ENSCHIG00000006104	ENSCHIT00000008131
12	ensembl	exon	70100950	70103342	.	-	.	ENSCHIG00000006107	ENSCHIT00000008134
12	ensembl	exon	70106417	70106544	.	-	.	ENSCHIG00000006107	ENSCHIT00000008134
12	ensembl	exon	70130473	70130536	.	-	.	ENSCHIG00000006107	ENSCHIT00000008134
12	ensembl	exon	70132185	70132351	.	-	.	ENSCHIG00000006107	ENSCHIT00000008134
12	ensembl	exon	70127325	70129600	.	-	.	ENSCHIG00000006107	ENSCHIT00000008135
12	ensembl	exon	70130473	70130536	.	-	.	ENSCHIG00000006107	ENSCHIT00000008135
12	ensembl	exon	70132185	70132351	.	-	.	ENSCHIG00000006107	ENSCHIT00000008135
12	ensembl	exon	71992831	71993015	.	+	.	ENSCHIG00000006109	ENSCHIT00000008148
12	ensembl	exon	71995958	71996338	.	+	.	ENSCHIG00000006109	ENSCHIT00000008148
12	ensembl	exon	72000296	72000617	.	+	.	ENSCHIG00000006109	ENSCHIT00000008148
12	ensembl	exon	71992831	71993015	.	+	.	ENSCHIG00000006109	ENSCHIT00000008145
12	ensembl	exon	71995958	71996338	.	+	.	ENSCHIG00000006109	ENSCHIT00000008145
12	ensembl	exon	72006563	72006837	.	+	.	ENSCHIG00000006109	ENSCHIT00000008145
12	ensembl	exon	71992831	71993015	.	+	.	ENSCHIG00000006109	ENSCHIT00000008144
12	ensembl	exon	72008325	72008407	.	+	.	ENSCHIG00000006109	ENSCHIT00000008144
12	ensembl	exon	72008564	72008955	.	+	.	ENSCHIG00000006109	ENSCHIT00000008144
12	ensembl	exon	72014833	72016613	.	+	.	ENSCHIG00000006109	ENSCHIT00000008144
12	ensembl	exon	73870649	73870891	.	+	.	ENSCHIG00000006116	ENSCHIT00000008152
12	ensembl	exon	73883268	73883426	.	+	.	ENSCHIG00000006116	ENSCHIT00000008152
12	ensembl	exon	73960009	73960500	.	+	.	ENSCHIG00000006116	ENSCHIT00000008152
12	ensembl	exon	76217373	76217546	.	+	.	ENSCHIG00000006119	ENSCHIT00000008161
12	ensembl	exon	76225347	76225449	.	+	.	ENSCHIG00000006119	ENSCHIT00000008161
[truncated: 10,839 more rows]

## Sheet: sequence
Table S2. List and sequence of lncRNAs identified in the MuSCs libraries of goat_sequence
>MSTRG.51.1 gene=MSTRG.51
CTCTCCCACTAATTGTGTATTAGCAGTGTATTTTATCTTGAGAGCTGACGCACTGAGCTCTCAACGTGCT
GTGGAAGGCAGGCTGTTCCAGGGTTGGATTCATAAAAGGGCCTTTATGGTTTGTGAAAGAATATCTGTGT
GCTTAGGCAGGAAACTTTTTGATCTGCAGGAAAGCCAGAAGACATCTAGGATATCCTTGAAGATTAGTCA
GAGAGCCTCTTATGTGCCTCTAAAGGGAAAAACTTAAAGTGGATATGAGAAGTGAAGAAAGTGATCATAG
GAGAAAATCATCTCAGGTGTCTGACGATTTGTGAACCCCAGATAACTATTCTGTGGAGCCATCTTTCCTT
GCCTTTGAATTAGCTTTCCCTAGGCCAAGAATCAACATCAATATTTTATACAGCCAAATTGtagtcatgt
gtggatgagagtgttggaccataaagaaggctgaagccaaagaattaatgcttttgaatgttggtgttgg
agaagacgcctgagtcccttggacagcaaggagatcaaaccagtcaatcctaaaggaaatcaaccctgaa
tatgcattggaaagactgatgctgaagctccaatactttggccatgtatgcaaagaactgaatcattgga
aaaaatcttgatgctgggaaagattgagggcaggaggagaagggcaacagagaatgagttggatatagtc
aactcatggatactgactcaatggacataagtctgagcaaactccaagagatagtgaAggacagggaagc
ccggcatactgcagttcatagggttgcaaagaatcagacatggcttagctactgaacaacaacacagGCA
AGTAGCTTATTTACAAAATATATTAAACATTACTTGCATAATAAAAAGGGTTCATTTCATAAAATTAGAA
ATTTCAGACAAAAAATCAAatatatatgtatacatatatgtgtgtgtgtatatatatatatatataATCA
CTCAGAAAATAATTCCAGTTGTCATATGGTATATAATCATACCTCTCTCTCCTTCTTTGTCTTTCTCATT
CACACATACACTGAATATCTTCATAAATATTTGTAACTTGCTGTTTAATTGTTAATACCAAAGGAACATT
TCCCACATATCATTGTAGCATATGCTCATTATGTTATTGTTTGGGTATAATATGATTAATTTACCTACTG
CGTTTATAGGTATAAGCTGAGTTTTTTCCATTCtttttttCCTAATTATAAATAGTATTCTGATGATAAA
TACACATTTATATAATTATATAAAGTATTCCATTGATATATTAATTTGgatagatgacaatggcctgaat
gaaggtggtgtcagtggaagtggagagagaatgatggaacagagaagtgtttagaagagccaagggatta
actgcatgtagaatgaaatctgaaaaaTTTTAACCAAGGCTATCATTTCCCCAATTTACGCTTGTTGCTT
TTATTTTTCTCTGCACATTTGATCAATGCCATTTATTCCTTTAGTGGAAAGACACACTGTTCTGATTTGG
AAAAGCTGGGCTCTTGAGAAGGAAATGGTTTTCTTTTTCATTCTTAAAGAGCTTGGTTAGAAATCGTAAC
CTAGATACTAGAGGTTTGATCATAGGATTTATAAAAGTTAACCCTAAACTAGAGAAGAGTTTAGGATATG
AGCTACAAGTAGTTGCTCATCTCACAGGACAGCATGAAACTTTCTAGACTGGGTGTATGAAGAGCCTaga
gaaggagagagagagaggggagaAAATTGGATGTAGGTAAGGAACATCACATACTCTCTTCTGACTGCTG
TAATTTCTAGGGGAGGGAAACAGGTAACGGGCTCCTGCTGGATGAGCATAAAGACATGAAAGCCAGGGGG
ATTATGAGCCCTGCCCTCTGGAGCCCTCCTGGGTGGGCTAGGTGGGACAGCTTTGTAGATGCTTATAGAA
GTGGCAGCAGCGGACAACTAGAGGGAGTCTGAACTAGCACCCCGGCCTCTCACCCTCAACCCATCACCTT
CTTCCAAGACAGCCCTTCAGAGAGAGCCCAGGAGAGATCTGGAAAAATGTCCTTGCCTTCAACAAGCATC
AAGGAGATAGCTGGAAAATGGAGAATACTATGGAGTTTCAAAAGATCCACAACAACAGCTAGAACCAAGG
AAAGAGGGTTAGTCAGCAAACTGGGCTTGTTGAAAGCAGCATTTTAGATAGTTTCACTGCTGAGGGAAGA
ATTTCCAAAGGGGAAAGACCCACACACCAAAAGACACGTTAGCAGAGGTTAATGAGAACCAGAAAAGAGT
GGGTAGCCATAGTGGGGAGAAAGTAGAAATCAGAGATGTGAAATGCCACCTTCATTATATGCTAAATTCT
CATATATTCTAGAATATTCTAGGAAGTAGTAAGTAGCAAGTGAAagttgctcagtagtgtatacctgttt
gcaaccccaggaattctccaggccaaaatactagagtggatagcctttcccttttccagggaatcttccc
aacccagggattgaaatgaggtctccttcattgcaggcggattctttaccagctgagtcacaagggaagc
ccaagaatactggagtgggtagcttattccttctccagaggatcgttccgacccaggaatagaactgggg
tctcctgcattgcaggcagattctttaccggctgagctatcaggagggaagcccCAGTCCATTTAAAAAT
AGATTATTCAATAgcatgttaaatcacttcagtcatgttcaactctttgcacctctagaccatagcccgc
caggctcctctacccatctgatcctccaggcaagaatactggagtaaattgacatgccctcctccagagg
gtctttccaatccaaggattgaacccacatctcttaaatctcctgcattggcaggtgagttctttaccac
tagcaccacctgagaagctcAAATTCAATAGTGATAACTATATTTCTAAATTTTCATTTACTTTTCCTTT
CTAATGAGTGAATTAAGAACCTTTGGAAATTGTAATCTTTTCCATGTAGTTCATCCAAGATTTAGCATAA
TGTAGTCTCTTTTCAAGTTTCTTTCAAGACTTTGCTTTTTTCTTATTTTGTCCTGGTCCTTGTCAGATAG
GTCCATTTATTTattcagtcaatcaaaaaaatacattgagtaccttccatatggcaggcaggttattcta
ATCTGTAAGCTTAGTTTTAAAGTGTGAACTTAGTTTCAGTTACAGTTTATTTTATTGTATTTGTTTAATG
TTAATTGAACATACCCATGTCTTTGTACCAAATGGAGCATGTTCTTTACTAAAATTTTATTTGTGGGTGG
ACATTAGGATTACAGTTAGaaaaaaaGTATGCACAAGCACACCTACTCACTAAAATATGAGATATTGATG
ATCCTAAAGAAAATATACaatgaaatagttgagaatgtagtcgctcagtcgtgtctgactctttgtgacg
ccgtggactgtagcctgccaggctcctctgtcaatggaattctccaggggagaattggagtgggttgcca
ctcacatctccaggaaatcttcccaacccaaggactgagcccaggtcttctttattgcaggcagattctt
tgctatctgagccaacaaggaagccTCCAAATCATGGCACATATCTTCAAAGTCATTGACTAAAAGAACA
TCATGAGAAAAACAGTATTGTTTCTTTTTAGTGCTTCTAATACCTTTCCTGGGAATTCAGGTGGAACAGA
GAATCCAGTGAAATCTTGTGCTTTGCATCATTATTAAGCTTATATCTGCAAGCTAATCTTCTGTGATAAG
GTTAAAATGTAAAAGCATTTGAATCAATAGCTCTTTCAGATGCTGCTTTGATAAAATTGCTTCATTTTAT
TTTCCAACTAATTAATTCATGTAAGTAGAAAGATTAAGAGAAATACTTACTCATATTATAAGTAACAGGA
TCCAAACAGTTTATTGAACTGTATTTTTGGCATCTTTGCAACCAATAAAACTCTTTAATAATCAGGTCTC
AGAAACATCTGTCTTAGGGTTATATATGCTGGCTTCTATTTACTGGAAAAGGAATTAACATAGGGTCAGG
GGCAAAGGTGAGGTTACTTCTACCTGGAAATTAATCATAAAATTCATTTTCCCCTTTGATGTCTGTGAAC
ATACACCTCACCCCCACCTCCATCTTTTATCTTCTTAAAACCCTCAAGCTCCCTTTCATGTGCTGTGGCA
ATTTAAAGGAATCTAAAGTTGTAGATTTATTTATTTACTTAATTAAATACTGAAAATATAATACGGTAGG
GTAAAATATTTTTAAAAGATGTGACACCTTAAGAAGAAATTCGCAGACATCATAAGTGACTTTAATATAT
TGCTGAGTTTCAGGCTATGTTCTTAGTCATATTTCTACTAGAAGAAGCCTATGTTCCATTTTGTGTCTTC
TCATTTGCATTACTGAAAAGTTATTCATGCGTATGAAAAGGATAATGTTCATCTCCATATCCTTTCCTCT
CCATATTACAAACCCAGTGTGTTTATGAGTTATACATAAACATTGCTGTATCTGTATATTTATGCATACA
TATCTATGTGATTCAAATAATATTATCACAACTGTATAGCAAGCCCAAGTGATAATATTATGTACAAGAT
GTGTCTTATTACATCATTAATGGAATATCAAAATTGTCAAATATGTTGAAATCCAATAATTGTAACTGAC
AAGCTCTAGCATGACTTGTCTCCATTGGGAAGGATTGAAAAAGAGAGAGAGAAAGGAATGTATGTACTTC
TGAATTCCCCCTCTAAGTGCATGTGATTGTATGGCATGCTCTTATTACTTCTGCAAACATCTTTCATGAG
ATGCTGTTTTCACAGCATTCAGAGTAACTATCTAGTGAAGTTTTTATGTGTGCATAAGCCGTATCATGTC
CTAAATTCAGAAATTCAGTGCTGTTCCAGAAAGAACTACAAAGTTGAACTGCCAAGAAGAAAAATGACCA
ACCTAGCTGAACTTATCTCCCTCTAATATATGATTTGCCTTACTCAGTATTCCAGGAAACTATTTACCTG
AAAGTTTAGACAGAGCTCACAGAGGAAAACTATTTCTCTTCTACTCTCCAGTTCTGTTTCTACCCCTTAG
AAAAGTAAATGTTATTGCTTAATTCCAAAAAGTTTTCTCTCAAAAATATCTTGGCATGTGGCAATATGAG
GAAAAGAGGCTGACAATGAATTTCATGGACACAGAATTCATTCATTACAATGATAGGTTATTCAAGAATC
CCCACCCTTTGTGTTCTGCTTTATCTGTATTTAGGGATGGCATGAAGGGTAGAAAAAGGAAGCTTATTAT
TTTCTTTAAAATTAATTCCCAGTTAACCATTTACTAGTGGATTATTTTAAGCCCAGAGGACCTTATAATT
ACACGttttttttttttttCAGTAATTATGGCAGATATTCAAGTGAATAGACAGTGATAGGCATGTATGG
AAGAACCTGGCTTTCTAGACAGACCCACATGTCCGAGATCAAACAGCTACAGCACATTTAGGGTTACAGT
CTCCTTCCCTTTCTCCTCATTCTCAACCACAGTGGAGCTTTTTCCAGCGTTGCCATGGTAACACTATATC
TGGCTGCTAGCTCTGTCGTAAGTTATTGAACTGAGACTGGCTTTTGGTTTAGCAGATAATTAGGTTCTGT
CTCACAGGTTCATTTTCCTGTGACTGGGACGTGAATATGACCTACAGCTGGCCTCAATTTCAGTGTCACA
GACAAAACTTTAACCCTTCCTAAGCTCCCAAGGCGCTCTCCTAACTAAGCCTTGCTTATGAAGTGGAGGA
AGTCCACTGCAGCCCACCTACATTTCCTAAAACTAAGGAAAATAACTAGATTGTACACATAGAGCATTTT
CaaaaataaaaatatatcaaaaaCATGGTACATGTACTTATGTCTTTTCCATGTAACATAATACATAGTA
TATGTGTACATATAACATAGATGAAACTGTCTCTTCATTATCATTCCATTGTTCTTTAATAATTTTTAAA
GTCATGTCAAATTGCAATTTGGATTCGATAGTACATAGATTTCAAAAGCACCATTTTCAGGGATATTAGC
TGGGTGTACTTATTTTCAGCTTTCAGAACTGTCTGCCAGTTGATTCACGTCCCTCCCTCTCCTTTTTTAT
AAACCCTAGATTTTTGCTGACACTGAAAGGTTCCTTTGGAGTCACAGGCAGGTCCCTGCTACAGGGAACC
ATGCCATCTCTGCTGAAGTGCCCAAATGTTCACTCGAGGGTTGAATCTTGCTGGGCTGAAAAGTCAGCAA
AGATATGCCCTTTGTTTAGGACAAAGCAGCAAGCATAACTTTTAGAACAGATACTGAATTTACAATACCC
ACAGCAACACAGAAATCTGTATGGTTAATATGAGAGAGTGTGTCTTTCTATGTCAAGCAGTAAGAAAGGC
TTTCAAGGAAATCTATTTGAAAAAATTTATTGTATTTCACCTAAAACCTTTCTGTTAAAGaaaaaaaGAA
AGGAACAAGGGAGAGTTGAGACCACAGTGATTAAAATATGAATTAAAGAAATTTTATAGCTTAACTGGCT
GAAAGTTGCATAACCGTGTCAACAAAGATAGGAAAGACTTCATTTCAGTTCagtcactcagtcatgtctg
actctttgtgacccaatggactgcagcacgccaggcctccctgtccatTGccaactcccagagtttactc
aaactcatgtccgttgggtcagtgatgctatccagccatctcatcctctgtcgtccccttctcctcctgc
ctttaatcttttgcagtatcagggtcttttctaatgaatcagttcttcacatcaggtggccaaagtattg
gaatttcagcttcagcatcagtccttccaatgaatattcaggactgatttctttcaggatatactggttt
gatctccttgcaatccaagggactctcaagagtcttctccaataccacagttcaaaagcatcaattcttt
ggcactcagctttctttagagtccaactctcacatccatacatgactactggaaaaatcatagctttgac
tagatggacctttgttggcaaagtaatgtctctgcgttttaatatgctgtctaggttggACTTGGGATGC
TCAAAAGTTGGATGTGGAAACTAGGAGgtgtgtgtgttcctgtgaatgtatatgtgtgtgtgGTCACGTG
CAAATGTACCACATAGGCTATGTCATTTAATCCATTCCTTCCATTCTCAAACTCTGGATGAAAAGAGCAT
CTTGAATGGTAACAGCCTCGTGTGTCATGGGTCAGACCGGGTGCTACAAATGCAGAGAACTTAGTGGAGG
TGGTTGTGATTGGGAAGGGGAGAGGAGGAAGCTAGAGAGTTATATGTGACAAATTCAGCTGTTGGCAGTT
ATTTTCCACTGAACTGATCTTTTAACTTTTAAGCTCAAGTAGGTAGCCCTTGTTTTCTTACTAATGATCA
ATAAGTATTGAATGAATGTATGAATTCTTCACTCCTTATTCTATGTAGTAGGAATTATTTATTGTTGTTg
tttagtctctaggtcatgtctgactctttgttaccctgtggactgaagcaaaccagcctcttctaccctt
cactgtctcctggaattttctaaaactcatgttcatcgattcagtgatgccatccaatcatctcatcttc
tgttgcccacttctcctactgccttctgtctttctcgacatcagcgtcttttccaatgaattggctcatc
acatcacttggccaaatttttggagcttcagcttttagcatcagtccttccaatgaatattcgaggttga
tttcctttaggattgacttatttgatctctttgcagtccaagagactctcaagaatcttctccaacacca
cagttcagcagcatcaattcttcagcactcagccttctttatggtccaactctcacatccgtacatgact
actggaaaaaccatagctttgactCTAGCTTATTATTGGGTTGGCCAGAAAGTTCGTTCCAGTTTTCCAT
AAGATGCTATGGGATATCCCAAACTAGCTTTTTGGCCAATTCAATGAGTTAGCACTCATTTATAAAGAGC
ACTTGGGAATTCTACAAGCATTTTTCatccagagtccttctaaccatcttctcacggtttccagtaaaac
ttaaatcctgtacatacatgtcatctcttgcctgcatggttgcaatagccttataactgatctgtttcct
ttcattccctattgtagtctctactatgcctgtgtgatagcgcatgaatttaaaatgcacaccaattaaa
gtcatcctcctcctcataacttcccggtgattgtccatataatcagaacagcatacacagcccttactgt
gcttactattctctatatgaccttgcccttacctaccttgctgatgccatcatcccctcctttcactctc
caccctgcctttcttcagcccattgagcatacacacactggggagccctctctgagagcacttgactcat
tcttttactttattcttgtctctctgcaaaaatgtcagctccttaagggtgcttttcctaaacatcctaa
aaagcacctcctgtattttccattacttcttctgcttcaaggtatctttgtagtgtttgttacttcttga
tagaaacttagacaacaaccaaacaagcatatgccttttccactaaaatgtaaactcctaatgggcaaga
gctttgattattcatgagtatacccctaatgccttgaacccagtaggcTGGACCTGCACCCCtgtatgtt
caatcacttcaatcatgtctgactctttgcaaccctgtggactgcagtccaacaaacttctctgtccatg
ggattctcctggcaagaatactggagtgggttgccatgccctcctccaggggaccttcccaaaccaggga
ttgaacctgcgtctcctatatctcctgtatcacaggtagattctttactcactgagccacccaggaagcc
cAGGCTGAACCCCAGTCAACTTTAATAAATATTCGTTGATTGAAGAAGTGAATAAATGATTAAATAAAGA
AATCCATGCAGAATGTCTGGGTATCCCAACCTATGTAAGACCAAATAACAAGTGTTCCCAAAACAATGAG
TGAAACCTCGTCCTATGTGATGAAATTGCATGAATAGATATAACACTTAGGGACATAGTTTGTATTCCTA
CAATTCGCTTCTTTAGACTGAGGTAAAACAAGGACAGGAAGCTGATTTCTAACTCATCCTTGCATGCATT
AAACTCAGAGCATCATTCATGTACCGAACCCATTTCAACTCTAGTTATATTTAAAGGCTGTAATCACCCT
GCTCACTGCCAGTGCATATGTAGGTCAGTGGTGCACTAGAGAGCAACTGGCCAGAAGATCTCCTGGAATG
CCAATAAGTAATGAAAAAATATAtaaatctaatgctgtaggtaaaggtcttagattggtgtttggttaaa
atacccactcagtcaacggtagctattatCCTCTTAGTTTAAGTTATTATACACATTAAAATAAAATGTA
TAGCTACAGACTCAATCCAATTTTAATGCCTTTGTGTTAATAAGGCCTCTTAACATGGAAGCAACAAAGA
TAAAGGAACTTTATGTAGCTATTCATGATTTTGCCCACCTCAAGGTTAAGATAGCAGCAATATACTCCAA
CCAGAATAAAAAACATCTCCACTTGACTGCAGCTCTTCATAACACTTCACAGGGGTCAAGCTGTGTTATT
TTCCTTCCGTGTTAAAAAGAAAGCATCTTAGAAGCATAGTTCAATTATTGATTGAATAGTGGGTTCAATC
TGTCTGTGATTCTAACAAATACACTCCAATGAGTTCAAGACCAGGGCTGGGCCAACAAAAGGTGAAGGTT
TCATTCAAGCTTCAATGCAAATGCTCAGATTGAATTAGTAACATGATGCCTTATACTGTTTGGCGACTAA
AAACACTGCTCAGTACCAGTTAGTCAGTACTAGTAGAATAATAGGCAAAATGTTGACATGGTTTTAATGA
CTAGATACTAAAATGGACATCAATATAAAATAAATTGGTGAAAAATATAGACCCTGGAAGAGATTAATAC
ACAGCTTAGGTTTAATCACTCAGTATTTAGGAGAAAAGGCTAATATATACTGTTTTAAATAGCATAAAAG
TTCTTTTTGTCCATTATTTATCCTCCAGTATTCTTTTCTCAggcttccctggtaactcagacaatgcagg
agactctggttcaatccctgggtcaggaagatcccttggaggagggaaatggctactcactacagtattc
ttgcctggagaattccatggacagaccctggtgggctacagtccgtggcttcacaaagagttggacacaa
ctgggtgactaacacacacacatacacacatacacacacaTTCTTTTCTCATTCTTTTCTCACTATAAAG
TTTTCTGTACTTGTATAAAAGATATGACTTAATGTTTGGTCTGTGAAGTAAGGTAAGAAGGAGAGTATTA
CATTTAAACTTCTAGAGAATCTTAATCTTTTTGTCTATGCTTCTGTTAGCACATAATTCAAATATATTGG
CTATCTTCTTCTTCTTGACAGTCTTTGTTCTAGAGGACTCATTTTAACAATGAAATATCACAAACCAAAT
TCTGGTCAGAATCCCCCTCAATCCCCAAATATTACTGAATGAGTTATATTTTCTGTTTCCATAAACTCTT
CCTTATGCTTTTTTGCTACATTTTCTTTTGGTTTTCTGCTCATTCCAATATTAATAAAAAATATTTTAGG
TAATCAACTTAAAACTCtattgtgaaaaatcctgaagatataaattagagagaatagcttaatgaacctc
taaatgcacatcacccaTAGAGGATCAGCTCTTCTTCAATGATTTATTAGAGAGGAGGGGGAAAATTGAC
ATCTTATTTTTCCAAGCCACATGAGATATATATAACATTGTGCATtatattgtgaaatgattactatgat
aaggataggtaatatttccatcatctcacatagttgcatagttattttttgtgtagcgagaacacttaag
atctactctcagcaaattggaggtgtttgacatagtatcatcaactatagtcatcaggctgtatgttaga
tctccagaacttgttcatcttataactggcaacttgtaccctttgctcatcatcattcatttcccccact
cctggcagttacccaccaacctgaaaattgtttctttcagttcatttttttaaaatttagattctacata
taagtgagatcatgtagcatttgtctttctctacctgccttatttcacttggcataatgccctcaagttt
cacctgtgttgtcataaatgacaggatttccttatttttatgactgaataatattttgctatattatgca
tacttttattatacacatgtgtatacatgcacaccacatctcctttatccattcattcatccatcgatgg
atacttgggttgtttcatgccttggctatttgtaaataatgctgcaatgagcgtgtggctgcagatatct
ctttgaaacaatgatttcattgtctttggatatatacccagctattcaactttcatcaatgaatgaccaa
tctggtttcatctgtacccactgttcacccatttctaacttgctggataatttttaaataagcttatgca
tcatagattatgcatgcatctataaatatgtcagtatgtgtctctaaaagtagtgcactgttttttaaag
cacaatatcactagtaccctacaaatatttacaatagttccctaatatcatcaaatatcccataagtgta
caaattatcctgattgtctctttatttttcaaatgtcaacttttttgaatgaggatgcaaacacaggcca
cacatggcatttggtggacatatgtccgtagtcccttcagtacatagtttcctctccatttagttctttg
caacttgttgatgaaacagttaccctttagtgtctttctgattctagattttgctgatttcatcctcgca
gtgtcatcagtcattgtcttatctactggtatttcctgtcaactgagtgcttcactaaaatactacattc
agattgttttcctttttcggttttagcaagattaatacatggtattgtatatatcccaccaggaagcaca
taaacatcttgtctttattgtgaCTAAATGGGAGGAGGTTTGTGATTTTCTAAGTATTTAATTATGATTG
TATCACCCAGGAGTCAAATATTTCAAACTCATATGTTATATTTAATATATCATTATTTCATGATGTTTCA
AAAAGATCACCTTGATCTCCAGAGATTCCATCAACTGAGCAAGTCTGAGCACCATCAccatagtggctca
gatgtaaagaatttgcctgcagtgtaggagacctgggtttgatcccccagttggaaagatcccttggaga
tgtgaatggccacccactccagtattcttgcctggaaaatcctatggacagaggagcctggcaagctaca
gtccacagggtccaaagagtcagacaactaacacttccactttcactctAGTGAATATCAAACTATGGAT
TATTTCATTTGTATGTTTAAATTTGGATTAAGTTATTAAGAAATCCCAAGTGAAGTAGCCTTGAAAAAAT
TCAGGGTACATATGTTAGCATCCAATCTAAAACAATCTAGAACATTCTCAGAGAAGAATGAGGAATAGTG
AATTAGAACTAGACTTTTGTGGTAACCTTTAACCTTATAAGAACTTTACAGAAGACCATTATGGACTAAA
TTATGGGGACAATTCAAAGCATCAGAATAGTCTTGTGGTGGAGCATGTGAACCATTCCAACCTGCTCCCA
GAAATATGTTACAACTCTGTCACTATCCTGGAATGCAGGGGTGAGATAAAATGTGAAGACTTTATATGAA
ATATCAGTTGGCATTTAAAAACAGAAGTATGTGTATATTCAGAAGaaaaaaaGCATATGATTGGTTATGG
ACTTTCAGAAGTGTATCACTTTTTAAATAGCCTCCTCTGTGGTCATCTTTTTAATTCCTTTTACAAAAAT
AACTGTAAAATTAGAGGGAATTAATTTATATTTAGTTCATTATCGGCAACACCTTAATCTAATATCCTTT
GCCAGATATGAAGAGGATATATCTTTCCTTTATATATTTATTAGGAATAAATATATTATAGC
>MSTRG.65.1 gene=MSTRG.65
ggaagagataccagagcactctctcttcaccatgtgaggacagagagaatgcagcagtctgaaagcaagg
aagagcgctcttaccagaacttgacacgctggcccttgatctaggacttccagtctctagaatgGAgagc
ttccccagtggcacagtggtaaagaatctgcttgccagtacaggagacgcaggagacccaggtttgatcc
ctgggtcaggaaggtaccctggaagaggaaacggcaacccatttcctggaaaatccgctggagaaggaaa
tgacacctcgctccattattcttgtctggaaaattccgtgggcagaggaccctggtgggctacagtccat
ggggtcgcaaaagagtgacacattcttacctggaaaactccatgacagaggagcctggcaggctacagtc
tatggggctgcaaagaactggacacaactgagcacacacacacacacacacacacacacacacacacaca
cacacacacacaTCTAGTAGGAATTTTGAAGaaaaaaaaaTAATAGAAGAAAATTTCCCAAGGATGGATA
AAGGGTGAGAAGATTATTATTAGAGTGAGACGCTTGCCTAGATGCAGTCCTACAAGATTTCAAAATAATA
AAATATAAAGAAAACAAAAGCCCCTGTTTACCCACCTCTTAAGATCTTTTAGAGACAGGAAATAAGaaaa
aaaGAAAGGACACTAATTACTCGGCCATGAATATGaaaaaaaaaaaTGATCATATGTGGTATGTGTCAAA
TTTTTATCAATTCTAAGTCCTAGAAGTTGAGAGAACAATGTCTTTAAATTATCAGCAAAATAATTTTGAG
TCTATAATTTAACTGCAAAATGAATATTTTTGGGTGGGAGCAGAATATAGATA
>MSTRG.87.1 gene=MSTRG.87
GACGCGAAATCCGGCTGCTCTTTTGGGGGCGCCCGGACATCGCGTTCGCGCTTTCTCTCCTTGACGCTCT
CCAGCGGGACCGCGGGGGTGCCAGCCACCACGGCCCACCCCCGCGGAGCGTCCGGCCTGGCTGGCTTGTC
CAGGCACCCCAAAATTGGGACCTGCCCCAACCGGGTTCCCTCTCCTCCTTGTCTGCGTGGCCCACACGAC
CAGGAGTGGAGCCCCAGTGGGTCCAGCATGAACTGGAAGGTGCTTGAACACTTCCCCCTGCTGCTGTATA
TCTTGGCGGCGAAAACACTCATCCTCTGCCTGGCGTTTGCCGGAGTCAAAGTCTACCAGAGAAAACGATT
GGAAGCAAAGCAGCAAAAGGTGGAAGCTGAGAAGAGGAAGCAGGCGGAGAAGAAGGAGAGCTAAAGGGGA
GTGAAAGATTTTGTGGTGTAAGTGTCAGCTCGAGTGGACTCCAGCTGAGAAGAAAGTCTTAATCATGGAA
CGATATGTCAGAAGACAAACGCGCAGCCTCTAGCCTAACTGAAAATGATGTGAATTTTTATATGCTTGTA
GAAGAAC
>MSTRG.87.2 gene=MSTRG.87
GTGGGAGTGGTGGTTTGCGCGCGGTCCGGGAGCTGGATCCTCCGCGGCCTTGAGCTAACAGTGGGACCTG
CCCCAACCGGGTTCCCTCTCCTCCTTGTCTGCGTGGCCCACACGACCAGGAGTGGAGCCCCAGTGGGTCC
AGCATGAACTGGAAGGTGCTTGAACACTTCCCCCTGCTGCTGTATATCTTGGCGGCGAAAACACTCATCC
TCTGCCTGGCGTTTGCCGGAGTCAAAGTCTACCAGAGAAAACGATTGGAAGCAAAGCAGCAAAAGGTGGA
AGCTGAGAAGAGGAAGCAGGCGGAGAAGAAGGAGAGCTAAAGGGGAGTGAAAGATTTTGTGGTGTAAGTG
TCAGCTCGAGTGGACTCCAGCTGAGAAGAAAGTCTTAATCATGGAACGATATGTCAGAAGACAAACGCGC
AGCCTCTAGCCTAACTGAAAATGATGTGAATTTTTATATGCTTGTAGAAGAA
>MSTRG.111.6 gene=MSTRG.111
GTCTTCCGGCCTGGAAAGTAGCTCCGTGGTGCAACACAGGCTGAAAAACGCCCACTGACCTTAGAAGTAC
AAAGACGATTGGAACCACATTGTGAGATTTGGGGGCTGAAGCCAGGTGAGAGTGGGTAACGGATGAATGG
AATATGAGAAAATGAAGTCGAGTTCAAACATTTTTATGAAAGTTGGCAGAAGCAATATTCGGTGAACTCA
GCATCCGGTGTGGTGTCCAGGAAGTTTCCGTTATTTTTACTGTTATGGGGAGAGATTTGACCAACTGATC
GGATTGTTAACATGGGAATAAGGAAAGAAAGGATTCAGAGGACAGTTGGAGGGGATCGCTTGTATAGGAG
GAGGAAGTACCACTTCCTTTGTAACAAAAAGGGAAGAAACTTAGGGTTGGAAGCCAGTTTGTAGATATGG
CAGTTGTAATTTGAGAGTTCCTATttctttttttttttttaatttatttttgactggaagatagtttctt
tacaatgttgtgttggtttctgtcatacaatgtgaatcattcataagaatacacagatcacctccgtctt
ggacctccctccccccgaccccaccccacccctctagatcctcacagaactctgggttgagctccccgtg
ttatacaccagattcctactagctgtctgttttacataagatcatctccctcttggaactccctcccccc
gaccccaccccacccctctagatcctcacagaaccctaggttgagctccctgtgttatacacccgcttcc
cactagctgtctgttttacatatggttcagttcttgtaatctcaatgccactttttcaatttgtctcacc
ctcgacttcactcactgtgtccaTGAGTCCATTCTCTACATCTTCGTCTCTATTCTTGCTAAAtgttagt
cgcttcagtcgtgtccgattctttgcgaccccatggactgtagtctgccaggcaagaatactggagtggg
ttgccattttcttctccaggggatcttcccaacccagggatcgaacctggatttcgtgctttgtggttag
atgctttactggctgagctaccagggaagTAAGATTCTCACTAAGAGTTCCCATTTCTGAAGGAGGTAGT
AGTCTTCTAAGAATCTGTGGAGAGTGAAGAAAGGGAGAAGGTTTGATACTGTCGTGAATAATTAGTGACA
TACTAAGAGTGATGGAGAAGTTTTTCACGTATTTTGGTATAGGGAAGTCCTTCTGGCTTATCTATAGTTC
TACCTGAACTTTGTGTGAACTAAAACAGCCTGAGTTATGACCTGTTGAATGCTTATACACCACATCTGCT
TTAACTATTAAGGTAAAGAATGCCCTCGATCAAGATAAAGATAAATAGCTCCTTACCTATGGCATCGTTT
AATAGTTTCTTGATGATGATGTTTCCTTCCCAGACACCAGGATCCTACTATCCCATTGAATTCATACTAA
TCTGTTTCTTTTGAAACACTGAATGATTGAACCCCTGTCATGTTTGATGTGTGTTCTTTGTTTTAATAAT
AAGGTTTAAAACTGTGTTGAAAACCATGCTTCATTAGAACAGATCCTTTAAGCCACTAAGAAGCTGCCTC
CTAGGCCATATTCCTCATTTTGGCTCAAGTAAAACTCTTTTCTATTCCTTAGAATAGTTTAAGTATTGAT
TATTTGTGTCAGCAatagaaacagaaagtagagtgacgtttacaggggctaagacgatggtgctgaaaat
gaagtgtttagtggtgtaaagtttcagttttgtaaggtgaaaaagttctagagatctgttgcacaacaac
actaccaaacttaaaaattgttaatatgggaaacttatgtttttcctaaaatcacaataaaaaaaGGAGA
AAAATGAAGTGTCAGCTGACTAGGGAATGACAGTCATGTTGTTGGGCACTATTTATGATTTAATTTgggt
ttccctggtggctcagtcagtcaggaatcttcctacaatgcagcagacctgggtttgatccctgggttgg
aaagattccctggagaagagaatggcaacactctccagtattcttgtctggagaattccatggacagagg
agcctggtgtgctgcagtccatgggattgaaaagagtcaggcatgactgagctactaacacacaGTCTAA
TTCAGTTTGTTTTtgttcagtccctaagtcacgtctaaatctttgcgactgcatggactacagcatgcca
ggcttccctgtccTTTGCTATctcctggagtttgctcaaactcatgtccattaaatcagtgatgctatcc
aatcatctcatactctgttgcccccttctcctcctgcctttaatctttgccaggatcagagtcttttcca
atgagttggctttttgcatcacgtggccaaagtattggagcttcagtttcagcatcagtccttccaatga
atatacagggttggtttcctttaggattgattcatttgatctccctgcagtccagggagctctcaagaat
cttctccagcaccacagtttgaaagctcgattcttttgcacttagccttcttgatggtccaactctcaca
tccatacatgactgcaggaaaaaccatagcttttactatacagacctttgttggcagagtgatgtctctg
ctttttaatacaccgtctaggtttgtcatagcttttcttccaaggagcaagtttttaatttcatggctgc
agtcaccatccacagtgattttgaagcccaagagaagaaaatctgtcactctttccactttttctccttc
tgtttgctatgaagtgatgagactacatgccctgatcttttttgaatgttgagttttaagccagcttttt
cactctcctctttcacccttatcaagaggctctttagttcctcctcattatttctgtcattagagtggtt
tcatctgcatatctgagattattgatatttctctcagcaatcttgattccagcttgtgattcatctagcc
tggcattttgcatgatgtaccttgcatttaaattaaataagcagtgtgacaatatatagccttgtcatat
tcctttcccagttttgaaccagttcattgttccatgtccggatataactgttgctttttgacctcataca
ggtttctcaggaggcaggtaaggtggtctggtattcccatctcttgaagaattttccacagtttgttgtg
atccacacagtcaaaggctttggcatagttaataaagcagaaataaatgtttttctggaactctctcact
ttttcaatgatccagtggattttagcaatttgatctctggttcctctgccttttctaaatccagctgaac
atctggaagttcacagttcatgtattgttgaagcctggcttggagaattttggacattactttactggtg
tgtgagatgagtgcaattgtgcggtagtttgagcattctttggcattgcctttctttaggattggaatga
aaactgaccttttccagtcctgtggccactgctgagttttctaagtttgcaggcatgttgagtgcagcac
tttcacagcatcatcttttaggatttgaaatagctcaactggaattccattacctccactagctttgttc
atagtgatgcttcctaagactccttgacttcacattccaggatgtctggctctagatgagtgatcatacc
atcgtgattatcttggtcatgaagatcttttttgtacagttcttctgtgtattcttgccacctcttctta
atatcttctgcttctgttaggtccataccatttctgtcctttatcgagcccatctttgcatgaaatgttc
ccttggtatctctaattttcttgcagagatctctagtctttcccagtctattgttttcctctatttcttt
gatcattgaacactgaattcaaatgggtatatctttcctattctcctttgctttttgcttctcttcttat
cacagctatttgtaaggcctcctcagacaacctttttgcatttctttttcttgaagatagtcttgatccc
tgtttcctgtacaatgtcatgaacctccatccatagttcatcaggcactctatcagatctagtcccttaa
atctatttctcatctccactgtataatcgtaagggatttgatttagtcatacctgaatggtctagtggtt
ttccctactttcttcaatttaagtctgaatttggcaataaggagttcatgatctgagccacagtcagctc
ccggtcttgtttttgctgactgtatagagcttctccatctttgtctgcaaagaatataatcagtctgatt
tcggtgttgaccatctggtgatgtccatgtgtagagtcttctcttgtgttgttagaagagggtgtttgct
atgaccagtgcgttctcttgggaaaactcgattagcctttgccctgcctcattctgtactccaatgccaa
atttgcctgttattccaagtatttcttgacttcctatttttgcattccagtcccctataatgaaaaggac
atcttttttgggtgttagttctagaaggtcttgtaggtcttcatagacccatccaacattcagttcaacc
gttcagcattactggttggggcacagacttggattactatgataattgaatggtttgccttggaaatgaa
cagagatcattctgtcatcatttagattgcatccacatactgcatttcggactcttgttgagtatgatgg
ctactccatttcttctaagggattcttgcccacagtagtagatataatggtcatctgagctaaattcacc
cattccagtccattttagttggctgattcctaaaatttcgacattcactcttgccatctcctgtttgagc
acttccaatttcgccctgattcatggacctaacattccaggtttctatgcagtatttacttccatcacca
gtcacatccacaactgggtgttctttttgctttgcctctgtctcttcattctttctggagttatttctcc
acctgtctccagtggcatattgggcatctgctgacctgaggagttcatctttcagtgccctgtcttgttg
ccttttcatactgttcatggggttttcaaggcaagaatactggTTTGCCAgacctgcctgtcttgggtgg
ctcatagtttcattgagttagacaaggctgtggtccatgtgatcagattggttagtgttctgtgattgtg
gttttcattctgtctgccctctgatgGAGAAAGATAAGAGGCTTATAGAAGCTTCCTGATGGGAAAGACT
GACTGAGGGGGAAAATGGGTCTTGTTCTGATGGGCGGGGCCATGCTCAGTAAATCTTTAATCCAATTTTC
TGTTGATGGGTGGTGCTGTGTTCCCTCCCTGTTAATATACTTTCACAAAGAGTGGGtgaactgaactgaa
ctgaacAGGAGAGAAAGGGGCAGGGCACAATTTTTGAAAGAATGACATGACCCAAGGTCGCAACTTAAAC
CAATTAGAATCAAATGGGACCAAGATGGCAGACAAGACTAGACCTTGATCCTCAATCAGCAAGCAAAATG
ACACACCCAGAGGTGCCATGACAGTTGCAGGGCAAAAGACCAAGGAGTGGGTGATAGCCCAAGTCCTGGA
AACCTCCACTCCTTCCCCAGAATAGTTGGAATAATTCTCCCACTCATTAGCATGTGAAATTGCCTCGCCT
ATAAAAACCAACCGTGCTGCATTTTGCAGTGCATTTGCGCTCTGTGATGGCCCACACTCTTGTTTATGGC
GTGTGTTTCTCTCTGAATCGGAATAAATCCATTTCTTACTTATCAGTTTGTCTTTCACTGAAGTCTTTCT
GCAATGAGACATCATGAACCTGAGCTTTATTAGGCCCTGAAACCAAGTACCAtgggttttggcctggttc
gagttccagccatatgggttcaagtcccaaactgggttttggctggagtcaagtcccagacatttggatt
caagtcccaatctgAGGTAAACAGTTTCAATacccctactctacttcttgactgtaaattcctgcctttg
ttgtgtttagacttgagcctgatcttttttctctgttggcagtaaccctaattccaatagtcttgaataa
agtcttctttactattttaacaaatgttaggttaattttGTAATAGAAGCAGTCTGTGTAACAAGTCCAT
ACAGTGAGTTACTAAGGCTCAACTTTAGATCACCATGGCTTGTCtttttttttttttCATGGTCACAAAA
TCTTAACATTTTAAGCCTAAACTTTACAGAATAAATATACTGGACCCTGTTGCCCTCAATCCTAACTTTT
AGTTGCTAttttaaatgttttaaatgttGCCCTAACCACTAAAATATTAGTGGTCTTACAATGTCTGGAT
TATGGAAATACATATTTCTGAATTAAATGCTTCAGATCGTCTGGTGTGTGCTcttctgagggatcttgaa
acagaattaactcaactaagctgctcctgaacagaagctgtgagataataaatgctgttttaagtcacta
agttctgggggtaatctcacatgtagcaacagagtatcataggctgggagccttaaacagaaagtattcc
tcacaggtctagatctaggaagtccatgatcaaggtatcagtagattcagtgtccagtgaagacctgctt
catagatggctgtcttctcactgtgtctcatgttgcTGCTGTtgttcagttgctaagttgtgtccaactc
tttgtaaccccatggactgtagcatctcaggccaccctgtccTtcattatctcctggagtttgcttaaat
ttatgtccattgagtcggtgatgccatccaaccatttcattctctgttgtccccttctcctcctgccttc
aatctttcccagccagcatcagtgttttttttcagtgagtcagttcttcacatcaggtagccaaagtgtt
agagcttcagatccatctttccaatgaatattcaggattgatttcatttaggactgactggtttgatctc
cttgctatccacgggactctcaagagtcttctccagcaccacagttcaaaaggatcaatatttcgatgtt
cagccttctttatggtccaactttcacatccaaacatgactactagaaaaaccatagctctgactatatg
gacctttgttggcaaaatgatgtctatgctttttaatatgctgtctaggtttgtcatagcttttcttcca
aggagcaagtggtttttaatttcatggctgcagttataatctgcaataaattttggagcccaaggaaaga
aaactggtttttcatttttcactgttactattttttacctgtttgccatgaaatgatggtaccagatgcc
atgattttagtttcttaaatgttgagttttaagtcagcttttcactctcttctttcacccttatcaagag
gctctttagttattcttccgctgtctgccattagcatggtatcgtctccatatttaaggttgttaatgtG
GTTGTTtcacattgcagaagggagctttctgaggtttcttccataatagcattaatcctggtaatgaggg
ctctaccctcatggtgtaatcacctcccaaatatcccacctcctaataccatcacattggagattaaaat
ttcaccatgaattttggtgggggacacaaacattcagtacataacaGAAATTATAGTGTAAACTAGGTTT
aaaaaaaaaaaaCACTAAGAggaacttccctggtggttcagtgattaggagtctgcttctgaaactggag
ggaaGGGGGCAGGGCACCACCTTTGAAAGAATGATATAGCCCAAGGGCACAACATaaactgattagaacc
aaatgggtccaaaatggcagacaagtcaacttgagaagaccttgatcctctgtataggctcactgtaaca
catcagcaggctaaatgacacacccagaggtgccatgacagttccaaggttgaccatcaaagaccaaaag
TGGGTGGTAGCCTAATCTCTGGAAATCCCCACCCCTTCCCCAAAATAGTTGGAATAATCCTCGCACCATT
AGCCTGTGAAATTACCCAGCCCATAAAAGCTAACCACATCACATTTCAAGGCCACTACACTGGCCCTTTG
TGTTGACCCACAGTCTGTAGAGTGTGTTTCTTTCTGAATAAATCCACTTCTTACCTATCGTTTTGTCTCT
TACTGAATTCTTTCTGTGATGAGAACATCAAGAACGTGAGCTTCATTAAGTCCTAAACCAGGTCTGTGAC
CTCAGTGGGAAGACTGTAAGTTTTGGCTGAGTTTGAATCCCAAACTGGGTTTTGGCTGGGTTCAAGTCTC
AGCCATGTGGGGTCAAGTCCCAATCTGAggtaaatggtttcacttccagtgcaggggatgggttcaaccc
ctggttgaggaactgaaatcccacatgctGTGTGATGTGGCCcaaaaccaacaaaaacaaacaaacaaaa
aaTCCCATTAGGAATTAGAACACTAGAAGAACTAGAAAGAGCTATGTACAGAAAAATTCATATGACCCAT
TAGATATGGCAGAGTCAGTATTTCAAATGTAACATCTAATATGGTTTCCTCTAGTACCCATGAAGGGGCA
GAGCTaaaaaaaaaaCCTTGTAACCTATTCCTTTATCTCTCTTTAAGACTTTCTGGAACTGCCAAAATAA
AGTTTTCACCAGTAGTCCCTATCTCAGTAAATGATATTTCTCttttttctttttAGTAAATAGTATTGTA
TTTCTGTCCAACTAGTTGCTGAAGACAAAACATCTGGGAACACTCCCTTGTTATTTCCTTCTTATTCCTG
ACCTCCAATCACAAAATTTTGTTCATTACATGTATTAAGCATTTCTTTACACGttaaaatcacaatgaaa
tatcacttctcccctgtcagaatggccctcatcaaagagtctacaaataacaaatattggagaggatgtg
gagaaaagagaacccttgtataccgttggtgggaatgcaaattggtgcagccactgtggaaaacagtatg
ggagttccttaaaaagccaaaaatagagttaccatatgagccaacaattcactcctgggtatacatctgg
agaaaaatgaaaacactaatttgaaaagatgcatgcaccccagtattcatagcagcactatttataatag
gcaagatgttgaagcaacccaatgcccattgatagatgattagattaagatgtcatatgcaaatgaaatg
gaatatcactcagccataaaaagaatggaatattgcaatttgcagcaatgtggatggatctggagaatat
tatgcttagtgaaatgtcaaagacaaattatacatggtatcactcatatgttgaatctaaaaaaatacaa
atgaatgtacatacaaaagaaacagattcatagagaaaacaagtttatggctaccaaagcaaaggaagga
ataaattatgggtatgggattaacagatacaaactattataaaacagagaagcaacaaggatttattgta
tgaaaaagtgaaagttgctcagttgtgtgtgaccctttgtgactccatggattatacagtccatgaaatt
ttctgagccagaatactggagtgggtagccttccccttctccaggggatcttcctaattcagggatcaaa
cacaagtcttctgcattgcaggtgtattctttaccagctgagataccagggaagccctttattgtatagc
acagggaattatattcaatcttACAATAATCTATGATGGAATATAACCGACAAAAAATGAATCATTTTGC
TGTACACTTAAATACTGTAAGACATTTACACTGATTaaaaaaaaaaGCATTGAACATTTCTCAAACTAGT
GCCAAAATtacttgatctcctagcatccaagcttgttctccttctaaactattctctaaactacaatcag
gatattctttataaagtgtgaatctgctaatattctgtctaaaaccatctgatggtttccattgtcatta
gaataaagtttttttttttttttttttgacattgcagccttaaataagctgcctgtttatttctccaact
taactttgcagctactgacaaaacctctccccatcaaatctgattttggctcctcggagccctcttcctg
agtaggctctgacattgggctctgcccttggtctgcttagtctagttttagcaaaaattctgctgagtca
gttagtgaaaacctcacctgtggtatctgaacattctcgtattatatttgataaaattcctcatactcca
ctgtcaatgtcttcccagccctgccctgcccgcagtaagaatcctgttgagttagtctattaagaaaaac
tcgtattatccctgaagttttctcttagtaattttctattcattgctgctgctaagtctcttcagttgtg
tccgactctgcgaccccataggtggcagcccaccaggctcccccgtcccggggattctccaggcaagaat
actggagtgggttgccatctccttctccaatacatgaaagtgaaaagtgaaagtgaagtcgctcagtcat
gtcagactcttctcgaccccacaggactgcagcctggcaggctactgtccatggggttacaaagagtcag
acacaactgagtgactTAAAACTTTCACTTTCATAATATTAGTAAGTAAAATTAAAATCTGTTTTACTTA
CTGATACTATTTGCATACTTGAGaaaaaaaTTGGATGGACTGTGTGAAATGGCAACTTTCTGCTGTGTTG
AGATAGTACAAGAGATGAAGTATATACTTTTATATATTTCTTGTTAATGTTCAGAATCTTTTGTACTGCT
GGCTAGCCCTAGAATTTCCATGGTAGTGCTAACTTATAAATTATATACCAAAAGG
>MSTRG.127.1 gene=MSTRG.127
CAGATGTGCACAGGGAGCTCGCAGTCCGCGCGGCTGCCTACGGCAGAGGAGAGAGAGAACTCCGCAGGGC
GCGCCGTTGGCTTCTGCGTGAGTGACAACGCTGCTTTCCCAGTTCGACCCCGTCTCCTCTGCGCTCGGCG
GAGGGCTGCAGTGAGCATCGTTTATCCTTCGCCAGGAAGAGCCAGTTGTGTTTGGTCCCTCGTGCCTGGC
CATCCCCAGGCTGGATTCTTCGGAGGTGGGCTTTTACACTCTCCTTAGTGGATTCTGACTTCTTGTGTCT
GACGAGCCTGGGCAGTACTACCTCTCCTGACCAGGGACCGAAAGTGCCCTGGTAGGCTCATTCCACACCC
GGCTTCTCGTCAGGAAGAGCTTACCCAGGCATTCAGGCATCAGGATCAATGATGAACTTTCAAAAAGGAA
AAAGATGGAAAATCATCGAAATTATCATAATCTGTGCTCCCAACTAAATGAGTGTTTCCTTGTAGCATGA
GCAGTCAAAGGAAATTATATTCCTGTGTTATTTAGTCTACCAACAGCCTATTTGCACActgtcttcatct
agactattcttgaaagcagagcctgagacaaaggtagagacatactctatttggaaatgtggtcccaggg
aacaaggatgagacaagggagaaaacaggtggaaaaggaaagaatgtccaagcaaaaaaggtagtgttag
tgagtggtccactagtgttcttggctacttagtgcagaaccttcccagtatcctaattaaactgtgtctc
agaattgtctgcctgagggatgaaaagaagaagcatttatctgtcagcggatatcacctgtgtgctgagg
gctgctcccatggggcagcaacacccccacgaagagagcctcactgggctacagcatcacacgcactgta
gcagagacgcttcaggacaagaagctagattcttgatacaagcctgagatgaggcactgtcagcacagaa
cagggtgaaacctgcccagagctgttcaccaaagccacagctggaactggaggtggaagagatgggaggc
agtgcacaggaggcatctCTGAAGCCTGGAGAAGGTGCTGTTAGCCTTGTCTAAATCCTCTCTCCTTTCC
ATCATTACAGTTTCATTGTCCAGAACAGAGGTTGGCAGAGGGCTAAATAGGAAGGCTAAATGTATTTCCT
AGAAGCTGTATGTTAATAACAGTTTTAACCTTGAGTAATGTGCATAAGAAATAGAAAGTGACATTAGAAC
TTGAAAAAACTTGTTACTCTATTGGATAGCAGTATTAGATATCCTCTAAATTCATGTAATCTGAGAAGTA
ATCATAAATTGGAGAAATAAAATCAACCATTTCTTATATTTCTATCAGCTTTATAAATCAGTGTCATTAG
TTTTTCCTAAGATATTGTCTTTTATTGTTACATAGCACTAGTGATATAGAAATTACAACCAATGAAGGGA
ACACTGGTAGGAACACAGGAATGAAAAATGTTGGAATAATTTCCATCACATAAAGGGTTGGTATTAATAT
AGGTTGGAATCAAGGCAGGAGATGGGGGATAACTGCACATTTTGACTTGGGGTTCTTCTTTGAAGTTCCA
TTTTACCAGAAATAATTTTCTCTCTGCCTACATCCATATGATAGCATAATCATCCTCTCTTATCTGATCT
GCAATTACCATCAATAAGAATAAACTTTTGAGTTACTTAGTATGGCTTGAGTTCCTACTGTTTGCTGTTT
ATTAGCACAGTGCATGCATGTTAGACATGAAACATTACATCCAAACATTTCAGAATGCATGTTGTTTTAA
GGTATGAAAgtattagtcgctcaatcttgtctgactctttgcggccccatggactggagcctgccaggct
actctgtctatgggattctccaggcaagaatactggagtgggatgccatttcctcctccaagggaatctt
cccaacccagggattgagctcgggtctcccacattgcagtcagacgctttaccatctgagccaccaggga
aggtatacccaggacacttaccaaaactaaccatatgactgatcacaaatcatctgaacaaatctcaaaa
g
>MSTRG.134.1 gene=MSTRG.134
AAATCATTGGGTAATTAATGTGTTTATGCATTTATTCATTCTGTAAACAATCCAGTGTATAAAGTACGCT
AATCCTGCTAGTTAAGGACCCTGCTGGGAAGGAATTAAATGTACTGGATAATAGTACATACAAAATTCAC
CAATTAGAGGCATCATCCGATTATGGTAACGAGtggagctaggctgtttgcttacaaatcctaggtctac
cttttacgatgtgaccgtaggcacattctcactgttgcgatctcatcttgaagtaaaatctgactaacag
tagcacctgtttcatagATTGCtcattcaataaatacctggagcctacattctgctaggcattgatctaa
gcactagattcggtaaataaaaatcctattgttatgaaacaaaaatcctaccattacattctgatggggg
gaaaaacagtaaataataagcacagtaaggaaagggagatggaggaaaagagaataactcttctagatta
atggtttaaaaaagagaaatgggaggtcaggatagagaaagcatttgaaaaatacttgaagaatcgaaaa
agacctgtgctttctaaggggaaacatttctagatagaatagcaaggggaaaagctttgaaatgtagcct
gataatataaggaagcttatattatcaagccaagcaaggaccttgctatggctggagtagaaagcgaggg
tgagagagagtagtagagatgaagtcaTGTCAGGTTATTATAAAATGAGCTAACCAATGAGGAACAGTTG
TCTGGCATAATTATGTTCTCAGCAAGTGTCAGTTACATCTTAGTTCCTTGGCAATACAGTGATAACAGTT
TGACAGCATTAGACTTTTCATTCATAATGATAAGTGCCTCACCATTGTCCCCATTTAgatctgagggaaa
gggtcaaagctgtttgctcaaagtgctatcctttgaaagcttgcattttaacttgaggagtcacacacat
tttgcattTCTATATTTTAATGTAAAATAACATCTTTCTAAGAAAATCTTCACCAAAAATTGAGCTGTAA
AAAGGTCTGACATCTTTTGTCAGAGATACTTGTGTATCCTAATATGAGAAACAGAGCCATATTTTTAAGA
CCCAAAAAGGGGAAAAGGAGGAGGAGGAAATGGACTGGGTCCAGATGACTGAAGGCTGTACTAGCCTTTG
AGCTGGGACTCTATCTTGAATTAAGTGATGATCTCTGGTTTCAAATTGGGTCCTGAAAGTTAGGTTTGTG
TTTTAGATTGATTACTCTGACACTCTGAGGAAGATAAGCCCAGAAGTAGGGAGAATATTTATTTTACTGG
AGTCTTTCCAAGGGATGGCTGAGATAACTGAAGTGGAGTTAGCAAAAAGGTGACAAATTTAAGAAATATA
TATGAAGTGAAATAGGACTCTGAATGATTTCAAATGGGCGAATGAGAGGGATGAAACTAGAAGGGATTCC
AAGTTTCTAGTCTGGCTGATAGAGAAGATATAGAAACTGCTGAGatcactcagtcttgtctgactctttg
tgaccccatggactgtagctttccaggcttctccatccatggaatttttcaggcaagaatactggagtgg
gttgccatttccttctccaAAATGTTATTTTTAGACCAAGAGAAatgttgagggttggcagaaaccaaca
cgattctgtaaagcagttatccttcagttaaagaaaaaaaaagattgtgttaaaaaGGTACTTCTTATAA
CTGGG
>MSTRG.136.1 gene=MSTRG.136
TCTTTACGAATTCTATACATAATAGACGAGATCAACAACCCATCCCTCACAGTAAAAACTATGGGACATC
AATGATACTGAAGCTATGAATATACAGACTATGAAGACTTAAGCTTCGATTCCTATATAATTCCAACATC
AGAATTAAAACCTGGAGAACTACGACTGCTAGAGGTAGATAACCGAGTTGTACTACCCATAGAAATGACA
ATTCGAATATTAATCTCTTCCGAAGACGTTCTACACTCATGAGCAGTTCCCTCTCTAGGATTAAAAACAG
ACGCAATTCCAGGTCGTTTAAATCAAACAACCCTTATGTCGACTCGTCCAGGTCTATTCTACGGCCAATG
CTCAGAAATCTGCGGATCAAACCATAGTTTCATACCAATCGTTCTCGAGCTAGTTCCCCTAAAATATTTT
GAAAAATGATCTGCATCAATACTATAAAtgaaaaaaaaaaaaaaaaaaa
>MSTRG.144.1 gene=MSTRG.144
TTCGAGTAAGGAGATGCTAACGGCAGATATTACAGTGACTGGCTTATTCCTGCAACATCTTGGTGCCTGC
CAATGCCTGTCTGGAATTTTCTCACTTCCCTTTGCCAACTTTTCCTCACTGAGCCTTGAAGGTAGCAATT
ATAACGGGGTGAGCAGAGTGGGGAGCATAGGCACACGCGCAAGCATCAGTCTCCCGTCCTCACATCTTAG
ACAAGCATTGCTTTACTATGTGTTGGAAGCTTATGGGTCTGCCCAGATATGAAAACACTGCAGACTTGTC
ATATGTTAGGAAAGAGTGACATAAGCACTGAAATAAAATTGTACACATTTCCAACCTGAGCTCCAAGGGA
CAGCAGAATATTAACGTAGATTTCTACTGGGATACCAAAGATAAATTATGATTCACATTGCCCTGACTCT
GTTTCTTGCTTGTGTATTTATTCCCTTTACTCAGTTGCCGTGCTTTATCAGAAAAATTATCCAAGCTGTT
CTACAGTAGTAATACAAAGCCACCCTCCTTTACATGGATGACCAGCAATTCTGTAAAAGATTATagttgt
gttgctgactctttgtgacctcatggactagcccgccagactcctctgtccttgggatttcccaggcaaa
gatactggagtgggttgccatttccttctccaggggatcttcccgacccagagatggaacctgcatctct
tgcactggcaggcaggttctttaccactgagccacctgggaagcccCAAAAGACGATAGTACGTGGAATC
AAAGGGTAAATACCAGGGACCATCATGGCTGTATCACTGCACTACCTCAAAATTAGTCCACTGCCCTTGC
TAGCAAGCTGGCCCAGAAAGAAGGTACCTAATTTTATTACTCGAAATCCCATCAGTGAGTTAATGTAACT
GAGGGTATAGGGATCCTTGCAATGCCTTCCAGTAGATAGTTGACTCTAGTCAGAGTTCTTCTTGATAAGG
AAGTGGTTTATACATACTGGATGTTATAGTGGAAGATACTGAGGTGCAGTCACTCCTTTAGTGAGCTTTA
AAAATTGGGGATGGTTTCTTGGGTCCTACTGGGGAGCAAATTGTTGGATTAGTGTTACAAAAGAAGACCT
TGGACCTCAGGGGGAATTGAGGTGTCTTCATTGGCACTAGGGAAAGAGATTGGAAGCACTGAGCTTCAGA
ACCCTTTGACCTGTGTTTCTGCCTCCCTAGCAACAAGTAGCCACTATTGCAATTTTGTACATTCTTGGTG
CAGTTATAGAAAAGAAATCTCAGGATGTAGACACCTCTTGCAACAGCCAGCTAGTTCAATATCCTCTTTG
CTTCTCTGTCAGCTATGATATTTCTTTAACAAACTGGTAGATTTTATAGCTGTTGGCCCCTTACATGGGT
CACAGAAGCTGTATAATTGCTTATCCCGGTGCCTTCCATCTGTTCTCTCTAAATACTGAGGGGAATAGAA
TGGAGCTTTAAAAGGGTTTGATCAACAAGCTCCCTCAAGCAAAAAATGCCATCCAAAATTAGCTTGTTGA
TCTCTAAATTTGGAGTCTAGACCACTTGAGGATGGACAGTTAAATTTGGAAGTCAGACTCTTCAAGGTCT
GTGAGTGAGGCTTAAGGATGTAAGCCACAGCTGATACTAGATACTCTTCCCATAACTGGTTTGTTAAAAC
ACACTGAACCAGAAATAAATCCCAGAGTGCTTATCCACTTAGGCTTGCAGCTTTGCATTTCAAGGGGGAG
TGTGCATGCTCCATCTTAAACACACAGCCTTGATTTTGTAGATGGCCTAACCTCCAGGAGCATACATCAT
CGCTGCAATAGCAGATCACCAGATTCCTTGCACACCACACTGAACTAGTGTCAGCATGATTTAGGATTGC
TCTGATATAATGGGATAAGAATTTAGATTAATTCTTAAAAGGCAGTGGTTTGTTTTCTCTTCTATGAGGG
CTCCTCTATCCTTGGCTTTCTTacatgttctaaaattgaatagaacatgtAAGAAAGcaaggatagagga
ccctggtggagtccatggggtctcaaagagtcagacataactgagcaactGAGATCACACACGTAAGAAA
TAGTGTCAGAATATGCTAACTTTGAAGACTCTTACCTGTCCTTGGCTTCACTGTAACATGCACATGTGTG
TGTGGGGAGGGGTGGTCTGTTGAAATGAACGTAGAAATGTCAGGGCCCCTACCTGTGGTTTAGTTCTGTG
CTTCTCTTGTTCCTGTGCTGAACTGGCAACACCCTTCATCCTTGGGCAATTTGCAGAAACTGTTGTTTGT
AAGCCTGTTCAACTGTGGACTATGCCTGGGTTCATCTTATGGCCCTTGAAAGGTATTTGTGTTCCTTCCA
TTAAAATTGTTGTAAGCTAGACTTTGTCAGTCTGGTCACTTGCGATTATTAGGTGGTTTGGTgggcttct
gactgatagctcagttggtaaagaatctgcctgcaatgtgggagacctgggtttgatccctgggttgaga
agatgccctggagaagggaaaggctacccactccagtattctggcctggagaattccatggactatacag
tccatggggttgcaaagaggcacaactgagtgactTTCACTTTCACTTttggtggcttccagtagatgag
ggctgtaggtctcctccccacaaccttactaggtggtatattacacagaaatcaggttttaagccaatgt
ctgcattactcatgtacataaacaagcaggcaccagaacagacatcctataatagtcaacctgtcatgta
agcttgaaaaagttcccactccattcttttagagagcctatcaatattttgtgtaaaagggttattagaa
atgaatccagtaatattATAGCTGATTCAGTGTCAGGCAGCCTGATTCTGTTCAACTTCTAGACACAGAG
CAGGTTAGTAATCTAGGAATCCTAGAgctagtggccttgctagcactgtatgccctgtttgtgaaagagt
ggagtgccctgtagtatttttgccagtccacatgcctttaacaccattcatttgaccactgaaaataatc
acctattaacgaagtctctggtgctgaactcttgtggtagtagcctctgaagtgagcttttcgaatgcta
actaacaacctttggagggtatattcccaactaggaaatttcaaatgttaaccaaacgcttctagggtgt
aTGTGGTAAGACCATTTAACAAGCGCCAAAATAATTTAAATTACATTCAACATAACAGATTTTCTTAAGG
AATTGTTGTTACCACACCGTCACACTATATTCACCTCTCTAACGTCAACCACCTGCTGGCATTTCTCCTT
AGTGACAGCCTTTTCCTTCTTAGGATGGgtgtgtgtgtgtgggtgtgtgtgtatgtgtgtATGCATCaga
gagagagaaagacagaggggagagaAGCCCACTTAAAATTCACAGTTGAAAAAACTGTTGGAGTTCACAC
ATGCAAGAAAACCCTCACATCTACAAACATCTATTTCAGGCCCATTTTATTATCTTGCATCAGCAttttt
tttATAATACTTTAGCATTATTTCTGCAAAAAAGGTTAGAAGTGGGTTCAGAAGCCTTTTTGCCTCAATG
GCCAAAATATGTAAAGTATTAGGTTTATTTCTACTGTATTTCCATTTATTAGGATAGGTATTATCTACTC
ATGTTTGTTTGATTGTGGAAATTTGGAACTACGAGTAGACTAGAATAAAGAGAATGTCAGCAATTCAGAT
GACACTAAACATCTTTTTATCAAACATGATCAGTTGAGACTATGATGTTGAAGTTTCAAGGAGAACGGAA
ACCACCATTGACAAAGAAAAGGATTCTCCATTCCATAGATGGGAATAAATCCCTTTCATTAGTCCATTCC
TCCAGAAAATTCCAGTCAGTGTTTGGGGGATAAGGCCATGATGTGTATCAAATTACATACCTACATCCTG
TCCTCACCAAAAGTTCGATTCagtcactcagtcatgtccgactctttgcaaccccgtggactgcagcaca
gcaagcttccctgttcatcaccaactcacagagcttactcagactcatgcccatcgagtcagtaatgcca
tccaaccatttcatcctctgtcatctccttctcctgctttcaatctctcccagcatgagggtcttttcca
gtgagtcagttcttcacatcaggtggccaaaatattggagtttcagcttcagcatcagtccttccaataa
atattcaagactgatttcctttaggttggactggttggatctccttgcagtccaagggactctcaagagt
cttctccaacgccacagttcaaaagcatcaattctttggtgctcagctttctttatagtccaactctcac
atccatacatgactgctggaaaaaccatagccttgactagatggacctttgttggcaaagtaatgtctct
ggtttttaatgtgctatctaggttggtcataacttttcttccaaggagcaagtgtcttttaatttcatgg
ctgcagtcaccatatgcagtgattttggagcccaaaaagataaagtctgacactgttttccactgtttcc
ccatctatttgccatgaaggtggtgggaccagatgccatgatcttagttttctgaatgtttagttttaag
ccaacttttttactctcggctttcactttcaccaagaggctttctcttctttctgcatatctgaggttat
tgatatttctcccaccaatcttgattccagcttgtgcttcatccatcccaacattttgcatgatgtacaa
tgtaagttcaataagcagggtgacaatatacagccttgccatactgctttcccaatttggaaccagtctg
ttccatctccagttctaactgttgcttcttgacctgcatacaggtttctcaggaggcaggtcaggtggtc
tggtattcccatctctttaagaattttccacagtttgttgtgatcAAAAAAGTTCTAGTTATATGCAGTG
TCTGTCACCTCTAGCTGTGAGGTATAAGGATAAATGCGTAAGTTTCAGATGTTGTGAATATTTATGGAAA
ACAGCAGCACCTCCATGAATTATAGGTCAGCCGGGCCCTATCCTCTAAGGATTCCCATTCTAGAGCTGTG
TTTACAGTTGCCACTTGCATACAATTTATACAGGAAGCATATCATTTACTGAGTGCACGGcacacacaca
cacGCATGCACAGGTCATTTAGACCCAAGGAGATAGAAGgctgctgctgctgctgctaagtcacttcagt
cgtgtctgactctttgtgaccccatagacggcagcccaccaggctcccccgtccctgggattctccaggc
cggaacactggagtgggttgccatttccttctccagtgcatgaaagtgaaaagtgaaagtgaagtcgctc
agtcatgtccaactcttcgcaaccccatgaactgcagcctaccaggctcctctgcccatgggattttcta
ggcaagagtactggagtgggttgccattgccttctccAAGGAGATAGACTAATGGACTCGAAATTATTAC
TAGATTACAACTGCGATCCCAAACAATCTTCAACAAACAAAAACCTGCTTTCTGAGATGTTTCAATGTTT
TACTCCATCTAGAGGTAGGAGACTGAACAGTTCCCTTCCTGAGGTCTTTCCCAGTATTACCATTTAAAGA
TTTTATGATCAGATTCCCTGTGGCCCAGCAGGACCCCTGATTTCATGGCCTGAACTGGTTGTATTTATTA
TTGTGGTACAGGATTGAACTGTAAAGTTGATTGGAGGAGACCACAGGGGAAAACGCCTTGGGAATCCAGA
ACATTAGATTTGCTACACTGGCTTAGAACTGTGGCCTGTCCTGCTACAAATATGTCTGACAGCCATGAAA
AAATGTCTTATGTGTCTCCTCCAGAGGTTAAGAATGTATTTCAAGCATTTGTAATGTCCCTTAATAACTC
CCAGTGGGTTTATAAAGCCCAGAGTTCCATTGATTCCCAAATGTATGGGCACCGTTGTTTTAGCTTTCAT
TATTCTTGCCAATAATGACCAGCTTTTCTGTCTCtttttttttttttCTTTAATCCACCCTAACTCATTG
ATCAGGCTAAATTAAATcctctccgaagtcatgttgttggctccatgtccatcatattttagctacaggc
agcgttattttgtcctaaatgccttagtttgcacttacccacactgtggcttactaacgcctctgttttt
tcatgtgttcttatgagaacttactgctatattcccttcaactgagcatttcaatacccagaagaacatt
tgtcatcttaggtttcactatgtacttgaaattccaagttctttgtagaaaaatgttaagtaggtggtgg
tgttactggatccctggattattccacttgtccatccagaaaagttcctgtttatcctttaccttctgtt
tctatttctaagccaAAGCTTTAAGACATTACATCTACTCCAGCCTATTCATTCTCCATGTGGTCTTAGC
CTCTTAACTTCGTTACTTCTCACTTTCATCCCTAGTAAAAAGTTAGTACTCTACACCTCACAGGAGTTTT
ATGGAGCGTGGGGAGAATAAGATGCTTAAGGGTTGTCTTCAAGAGAGCTCCTACTTTTAAAGTGATTTTG
TAAAAGCCCCTTGGTTTAGAAATGAGAAACTCTATAGCTATTATTTCTTCCTATCCTTGTTTTGCTATTT
ATATGTCTGAAAAATGATCTCTGTCTGAATAGAGTGTGTACCCGGTTTTAACTTTCTTCTCATTAACCCG
TTTCACACTGAAATTGTCCTTTCTACCTTGTCCACGCTGTGAACTTTTTACCTACAGAGCCAGAACTAGT
TCTCCTACAGTAAATCCCACATTGCTTACTTCCGTCATTGAACAAATTAATGTCCTCCAGAAAGAGAATC
TGGCTGTGGACATAAGTCAGAAGGTAAATGTGCCCTCACTCTGGCCCTGGTGAGATCTCACTATGGTGCC
TTTGTTTTCCCTTTATAAACTGGGGTTAATTCTGCTGTTTCACAGCACTTGGGTGGTGTGAATCTTGACC
aaaaaaaaaaaaaaaaaaaGATGAAAAGCTTTTTTCAGATGTCTTATACTATATATATATGCATAGTGAA
TAATCTGGAGAGTCCTCAAGTGGAAATGTGTTTCTGTGTAGCTCAGTTCAGAATGCTAATCTACCCATTG
TTTTCAAACGAAATGTTTTATTAACCTGTTCttttttttAAGTAAAGATTAGTTTCTAATCATTTGAACT
GTTTTAATTTTTCAGTATGGAAGAGATCAATAGTATACAGAAAATACCCAAGTTATATTTTAATTGTTAA
AACTGAAGGGGTTGCATAATAATAGAGTGAGGTAAGGAGGAGGATTCTAGCTCAAACGTATTGAGATACA
GAAATATGGAGATTAGCTTTGGTTTTGAGATTGTATTATAAATAGTAGGTGTTAATGTGGTTGTTTATAG
ATACTGTTTATTTTTAAGTTACCAGAAATTGTCTTTTATTTTTGCAGTTTTGAACTATGTGGTTCTTGAT
ATGTTTTGAATAAAGTTTCGATCAACTAAACTTTTTCATTTTCATTATTGATAAATCAGGTATGATTAAA
ATACATATAAAGATTAATAGCCTAATTACAAGAATATAAAATTCAAGATTTAAAGAACGTCTTTGATAGA
AGTAGTAAATTTCTATACTGGAGTCCTTTTTAAAAAATGATTTTAACAGTAGTAAC
>MSTRG.152.2 gene=MSTRG.152
GGAGAAGTTAAGCAGCGAATCCGTGGGGAGCGAGGCGTCGTCGCTCCGCGAAACTGGAGAGGCTCTGCCT
GGTCCGGTGTGAGATCCCTCCAGGCTTCCCAGCAGCTACCAAATAACCTGCGCGGCCAGGAGCGAGGATG
GAGTGTCTGGTGTTCAGAAGGCTCGTCTGTCATCTGTCTACCTTCCAACTGATTTGGTTCTTGGCACCAC
TGATGTTATGCAGGGCACAAGTGGTGACCCAGGATGTAAGAGGGCTGCTGAACACACCTGCTTCTTTAAG
ATGCTCTCTGCAAAATCCCCAGGAAGTTTTGATTGTGACATGGCAAAAAATCAAGGCTGTAAGCCCAGAA
AACATGATCACCTACAGCGAGAACCATGGGGTTGTAGTCCAGCCTGCCTACAAGGACAAGATAAACATCA
CCCAGCTGGGACTCATGAACTCAACCATTACTTTCTGGAATACCACCTTGGAAGATGAGGCGTGTTACAA
GTGCCTCTTTAATACCTTTGGTTCTGGAAAGATCTCAGGAATAGCCTGCCTCACTCTCTTTGCCCACAGT
ATTTCTTCACTATAAATTATCTGAAGATCACCTAAATGTCACTTGCTCTGCCAATGCTCGCCCAGCCCCT
ATGATCTCCTGGAAAGTCTCTGGGTCAGGGATTGAGAACAGTACCAAGATCGTCTCACACCCCAATGGAA
CAACATCTGTCATCAGCATCCTCCAGATCAAAGACCCCAAGAGACAGGTGGGGAAGGATGTGATCTGCCA
GGTGCTACACCTGGGGACTGTGACCGACTACAGGGAAACTGTGAACAAAGGCTTTTGGTTTTCAGTTCCA
CTGCTGTTAAGCATCGTCTCCTTGGTAATTCTTCTGGTCTTAATCTCAATTCTACTCTACTGGAAACGTC
ATCGGAACCAAGATCGAGAGCCCTAGAGGAGTCACACAGAACCCTGAAAGTTATTTCCTGGTCTGCTTGA
ATCTGGCTCAGGAGGCAAGCAGAAGAAAGAGGATCATTCTCCAAGGAACCTAAAAGAGCaaaaaaaaaaa
aaaaaaaaaaaaCAGGAGTCAAAGGCCTAAGAATTTCAAGACTTTCCACTGCCACGTAGGCCACCCAGTG
CTTCTGTGAGTTCCCAGAGGAAGTCATTTTACCTCTCAGGTCTGTTGTAGGACTTGGTTTTGTAAAATga
tgtagtattgtgctgttgaaaggatgctggacttggagccaggagccaccgctcggaggttgactttgac
tccaactggtggcaactctgtgttaatcatatctcaatgaactttcacatttgcatccagaaagttaaga
agttggaccaaataattttccattcagctctaaAAACAGATGCAATTCCAGGGGGaaaaaaaaTGATAAA
GAGGAAAGAAAGAGAGAAGAATACAGGAAGGTAGGGACCAAAGAACTTTCCTGAGACTGCCTTTTGCCTT
TCTGTGGATATGCCATCTCTTCTCCCCTTCTTATGTGGTCCATAAGTCTATTTCCTCATCACTGGGTATC
TTGTCCACTGCCTGCTCACTGTTTTTGCTATTAACTGGTCTTTCCAGCAGTCTCAGTTTCACTGCTGTTC
CTCATGTACTTCTGTGATGTTTACCACAATGGCAGTGGAACTCAACTTATTGTGAAGTAACATTGGCAAC
CTTAACTTTGCTTATCTGCTCTTATAGCAGACTAAATATTGTTAGTCTTATACAGCAGCTTGCATTTTTT
AAAAAGCATGCATTTCTCATCCATTTGTCTCATAATATGACCCAGCCCTATTTTAATCATTCTAAATTCA
ACCTAGTGTGGTGAAAT
>MSTRG.162.1 gene=MSTRG.162
CTCtttttttGCATCTGAACTTCCTGTTGCAGGGTTCTCTGTTGGTGGACACTGTGGGGCTGAGAGTGGA
CAGAGCTCTCTGCGTGAGGTACGTGACGCTGCAGCTGATACAAGTGATGCCTCTCTCTCAACTGCCCTGC
TTGCTGCTGCTGCTTTAAGTAGAGGTGGTTACTATGTAGGTGAGGTACCCCTTGAGCTGGAACATGCTGC
TGCAGGGCCTGCAGATGTTGGCCAGCCTGGGCTGGCTGCTGCTCAGCAATGGAAGCCTGCGAACTACACT
GAACCTCGGTCTGCCTCAACGCGGGGACCACAAAGTTGTTACTAGGCGGAAATAATCGGGTATTTAAACA
GGAGACACAGAAGAAAGATGCTAATATGCTACAGACATCAGAAATTAAAGGACAATTATCATGGACTAaa
taataaagatgactgttctcacttactggacacttactatatgcctggtacttttcattcactgtctcat
ttaaAAATAACAAAAATAGTAACAACAAGAGataacagataacatttattaagcattttctatgttctgg
gctttactctaagtgctttacctgtgttatctcttttaatcctcataacgaccatgagatgggaactacc
tttgtcatcattacttttagatgtaaaaaaacaggttcagaataaccatataatttgtttaaagttgacc
agatagATGTTACAATTATCCTTATTTTAAGATAGAGAGACTGAGACTTGGCGCTGACTAAAGGAagcca
agactcaaaccctg
>MSTRG.162.2 gene=MSTRG.162
TCTGAACTTCCTGTTGCAGGGTTCTCTGTTGGTGGACACTGTGGGGCTGAGAGTGGACAGAGCTCTCTGC
GTGAGGTACGTGACGCTGCAGCTGATACAAGTGATGCCTCTCTCTCAACTGCCCTGCTTGCTGCTGCTGC
TTTAAGTAGAGGTGGTTACTATGTAGGTGAGGTACCCCTTGAGCTGGAACATGCTGCTGCAGGGCCTGCA
GATGTTGGCCAGCCTGGGCTGGCTGCTGCTCAGCAATGGAAGCCTGCGAACTACACTGAACCTCGGTCTG
CCTCAACGCGGGGACCACAAAGTTGTTACTAGGCGGAAATAATCGGagtacatcatgagaaacactggac
tggaagaaacactggactggaagaaacacaagctggaatcaagattgccgggagaaatatcaataacctc
agatatgcagatgacacc
>MSTRG.185.1 gene=MSTRG.185
CAAGGAGCCGCGCTCTGCGTAGTCTGACTTCTGGTGCCGTCCTCCTCACTCTTCTGCGACTGGAAAGCAG
GGTGGAATTCTGGACTGAGAGACAGAGCCTGTAGTCTCTGGATCTGCACACGGCAGCACTCTAGAGACTA
TGCAAATTCTTGCTGAGATACCTAGAGCTGCTCCGCTTTCTACCTTTCCAAATACTCCAAGGTGCCCTCA
TATCCATCTAAAAAGTTCTTTTAGCTACAGGTTCTGTTTTCTTCTACTAGGAAAACCTGATGTAACAGCA
GAATAAGGTGGAACACTGACATCACACAGATGATACTCCGCAAACAAAGGAAAATCATTCCTTGTCTTAT
CCAAGTATCTCACTTTACTCAAATAAAC
>MSTRG.232.1 gene=MSTRG.232
actctttgcaaccccatgactagaagcctggtgagccccagtccatggggttttaaagagtctgacacta
ctgagcaactGAGCACGCACCACTATTTTTAGGTCAATTGTAAAACAGAAGTACTGTTACCTTGGTAATT
AAAATCTAAAACTTTAGCTGTATTTCAGTAGCATACACACATATCTTGCTGACTAAAACTGAGCAGAACC
CTTAAATTAGTCTTGCTGTTTTTTGTACAAAATAATGAAttggtacttgagttgaaaaaaattgcctttg
gtattttgtttggaaaaaactgcctttgTTTTGATTATGTTTGTATATGTTTCAGTACGTATATCATATA
CATACTAAAGTGATGGGAGTTAATCTTGTATTTACTTTGCAGGAAATATCATGTAAATATGCAGACGTTG
AATGTAGTATGGATTGTGTCTGCAGTGAGCTTTTTGGTGGGTACAGTTTATATGTGCCAATTATATACCC
TCATATACTTGTCTGATTTTGAGCTTGTAAAAATGAGAACTCGTTTTTACACATTTAATAAAGG
>MSTRG.235.1 gene=MSTRG.235
CAAGACTTTGTCAGGGATGTTCTCTTCACACTCGGAGTCAAAACGAAGAACGGCGgagccaaaggagacg
ctggttcgatccctggatcggagagatcccctggaggagggaatggaaacccattccagtattctcgcct
gaagaaccccatggacagaggagcctggcgccctacagtccatagggtcgcaaagagtcggacacgactg
aaCAAGGTCGCAGAAAGGCCGAAGAgggcttcccaggtggcgctggtggtaaagaacccgccggccaatc
caagagatgcagGCCTGCTGGGAACGGGACTTCTAAAACGACAAATATGTCTGGAAGGCTGTGGTCCAAG
GCAATTTTTGCTGGCTATAAACGGGGTCTACGGAACCAAAGGGAACACACTGCTCTCCTGAAAATTGAAG
GTGTATATGCTCGAGATGAAACTGAATTCTATTTAGGCAAGAGATGTGCTTATGTGTACAAAGCAAAGAA
CAACACAGTAACTCCTGGTGGAAAACCTAACAAAACCAGAGTAATCTGGGGAAAGATCACTCGAGCTCAT
GGAAACAGTGGCATGGTTCGTGCTAAATTCCGAAGCAACCTTCCTGCTAAGGCCATTGGACACAGAATTC
GTGTGATGCTGTACCCTTCGAGAATTTAAACTTCTTGAAAATAAATAAAAGTGTGGATTTGTCCTGTTGT
GCTTTTGTTAAATGGCTTAAAAAATTAATTGTCCTGAATACAGTTGCTAAGTCCTAAAATGGTGGTGG
>MSTRG.274.1 gene=MSTRG.274
tttttttttttAATTGTCTAGATGGGAAACCAGAAGTAGAGGAGGACAAAGAAGGGACTTGATTAAGATT
CATATCCTCTCATCTGCACATGTTCAGTTTGGTCTAACATCTGCCAGCATCTATTTTAGAAAGGATTTTG
CTCTCTCAGTGTCTgcctttacaaacgttccttatcctgttagtgattgctggattctaacttaccatat
ctgcttctgttattttcccagttttccatggtcagacctcattattttatttaaattggactttagctta
cccatgaagtctttctttctttcttttctccttgtagtttccccaTGAAAACTCCAAAGAGCTGATCTTT
GAAAAATTATTTCAGCTAtgtgtgtgtgtgtgtTGGAGGGGAGAAGCTGGAGGTTTAGAAAATGGTTAAT
TAGGGAGCTCTTATTAATAAGACTCCAGTTTAACGTGCTTTTAATATGCCCAAATTCCAGGAACTTGTTG
CAGTGGCACTCAAGCTCCCCAAACTGGGATACCTATTGAGGTTTAAAAGGAGTGCTGCCAAATCATTTAC
AGGACAAACCCAGACACTTTGTGAGTAAAAAGGGCAATTTTAATAATTGTACCAGAATAGATATATAAGA
GATTGCTGAAATACCACAGGCGGTTGGATATGATGATCAAGTGAGGTCCTTGTTAAAAAACCCTGTCTGG
ATATATAAAGTTTTCATTGACACTTAGAGCATAAAGAATCCCTCTCTTGCGTAGACTGTCTGGAGATTCT
TAATGGGTTTTCTATTTCATAACTGATACTAAATCAAACATGAAGTCTGTTCTACAGAAGGTAATAGGAT
TAAAGTTTCATTAAGCTGTTCATAGTTGAGTCTCCCAAAATTCTGCTTTTAGTTAGTTTTCTTTTTGTTT
CCTATTTATTTGTTCTCCCCATATATACCACCCGAAAGTGGGTAATGGGTGTTGAAAAGATTTGTGCAAC
CGAGGAGAGGTAAGAAATGCACACATTTCTGATTTCTACTTACTTGTCAGTATGTAACACAACTATCATT
CTCTTCATTTTAAATGGAGTAGGAAGCTACCATTTTACTCTGTATGTTTCTGCTTATGTATCTTTTCAAT
AATTGAGCTCCTCCTAGAATTATTTTGCAGTATTTGCTCTAGTTTACCGATACATTAAATAATTTGTCCA
GGTTGAAGTCAAGCTTGTATAAAATTTAGTTTAAGCAGACTAACTTCTTtggaaagagaagtattttgaa
cctaggcttgtaagacttggtttcacatctcctcattactactcatttgatgtgagaactcagagaaaat
gctccatgtctttcttcagtttccttatctgtttattggcgataacatttactatttctgatacatggat
tttccatgagagttaattgaagaaatggatatgaaaatttttgcaaaatgcagtcttgtatattcagtct
caatgaTATTACTGTTCAAGTTACCCTGTAATACTCCCACTTCTCtttttttCCAGACCATTGTTCTTTG
AGCCCTAATCCTTGACATGATATTTCCTTCTGTACTATCCAAATATAGCCTGTTTCTCTCCGCTCATCGT
CTCATCACCTCCTCAGGCCCAGTTCAAATGCTGATTCTCTGTTACATCTACCCTGCTTCTTTGCTGTGTG
TCTCCTTAACCTTGTCTCACCCACTGTATTGGTCTGCTAGCTCTCTGTCAAGACAAGCCTGGCAGCATAC
TGATCTCAGTACTTCTTGGGGATCCTTATTCATAGGAGATACTCCAGAAAACTTGTCAGACTATCTGACA
AGCCGTGGACCTGAGCTAACTACACTAATGACCCTGGAATAGGCTGTGAGCATTTGCCTGAATACAGTGG
GACTGGAATTGAGGATTAGAAGCAGTCACTTTCACTTTCAGTTGCATGAATTTTCCCCATCTCTCAGGTT
TCTGTAGGAGGCTGATTGGTGTTAAGGTTAACTCAAGGCCTAAACACATAGTAGGTTCCTTTGGAAACAA
TGATCTTACCTGTTTATGGCTTGATTTTAGTTATGTATGACCATATTACTGTGTGTAAACTTCCCAGGAT
TGTGATATGGTATCATTTCGTTGCTGTTACTAAAGGATCCAGTTAGTTTCTTAGACGGCATTGGATTCTA
TTCAGAATTTTTATGTTTGCTATTGTCTTCTTTAGATTTATGCTTAGGAAGAGGGGTCAGAGTTTTAACA
AAACAGGTCACATGTAACATGTATTTTTAAGTTCTTGATTATGGAGGTGATTGTGAAGAGTGTATGAGTT
AGAAACTAAGAAGATGAATGTACAGATTGTAAACTTGCTATGGTTTATGAGATCAGGAGAGAGTAGGAAG
GCACGAGCAAAAGAGCTCAAGAGTTTCTTGCTTTGGGGGTGGTATGTTTAATTCATACTTATTTGAGGAT
GGTTTTGTCAATTAGGACATACAGTTTAGTCTGCTTTAACTTCATTCTGATGTATTAGAAGTTAACCCTT
TTAAAAACATGCTATGCTACAGAAACCAATTTATATTGGTAAGTAGATATTAAAATGGTATTTTAAAATC
ATCAAAATGACTTTGAATCCTTAAAAAACAAATGAAACAAGTGAATGCTATAGAGCAGAAAAGGTATTTG
GACAGCTTGTCTTCCTGTTCGCCGATGCAGGCTGCCTCTGATTTTCTTTCACTTCCTCTGCAGGGGAATT
ACATGATAACCAAATATACTGTATTGAAGCCAACTTCAGTAACAACACATAGAGAAATAAATCCAAGGCA
TCTCGAATCCATTCTAGTTGAATTTAAATTTAGTGATCTTCAAGATTTCTGAGTATGGAAGGTATTCGTT
TTCCCAGGCTGTGCTCTGATCACCTGGCCCCAGGTTAACCTTTTAGTAAATCGCACAGTCCACAGTTGAG
TTCATTGGACAGTAAATGAATCTTAACATGGTCTCATTTTATCATGAAATTGAAGGTTCTGTGAGAACCA
CTAGTTTAGACAGGATGAGTCTGCCTTTTTATGTGACAttccctggtggctcagatggtaaagcgtctcc
tgcattgcagacagattaaccaactgagccaccagggaagcccACTGTATAAATATGTAAAAGCAGATGT
TTGCCCTTTTGAATGGCAGAAATAAGAAAACCATCAGCAACAGTTAAGAAAACAATATCTGGTATAGAAG
AAAGTGTAACAGTCTTCCTGTATGGATAGTCTATATGGGCTGTACTTACCACGTTTTTAGATGATGTGCT
TATATACTAGAGACAAATGTATATCACTTACACTGAATCAACTACACTTTATACTACTCTCTGTCTAAGT
TGGAGGAATTATTAAAAATAATTTGAACTGTTTCCTTAATAGGTCAGGACATTGAGGTTCTGATTTGGAA
AGTTCTGACTGGTATCTGGAATAAAGAACTGGGCTTTTTGTACTTCAGCCCTGGAAAGAGATATCTAAAT
GCATGTAGCGTTTTGGTATCTTACTAAATTTTTGTATAGTAAGATACCAAAATGCCATATGGATTTGGCA
GAAAGCTTTTATAATTCAAGGAACAGAAATTGGGAAAATTTATCTAGTTTTAGGCATGCAGTATTTTAAA
TCTGCGTGTTAATATGTTGTTTAGATTTTGACTGGCTCTACTTCTACTCAGTAGTCTGTTCTCCCACCAT
ACCTGATGGTGATACTTTGATGATTCTTATATTTTGATAAACTGTAACTATATGACTTTCACATAGAATT
CTTCTTTGCTTTCTAATCCTTAATATTCAACTGAAAAAGGTTTGGTGTGGTGGAGCTTATTAAACATTCT
AGGCATTCTGATTTTCTTTTAACTCGGGCCCGCAATGTATATGTGTGGAAAATGTATTCTCCCTCATGAG
AAAACCTATAATGTAGGAAAGAGCTATTGAAATGTGGTCAGCTGTTGATTATACTGTAATTCCTTGCCAG
GAAATATTTCCATGCTTTCATAAGAGAAAGTAGTGATTGCTTATTCCATTATAGATTCTGTATTAGGGAA
GTGATAGATCTGTGTTAATCAGTGACTTAGTGG
>MSTRG.318.1 gene=MSTRG.318
CCGGAGAGGTGCGCACGCGCGTGTCCGTATTCGGGGAGATGATGTGCCCACTCCCGTAAGGATTTGCCTG
AGCTTGGAAAGACAAATCATCCTCCAAGCACTGCCAAAGTAGATTCTACCTCCCTTTTGGTGGATTGTCA
GCAATGCCTCTGACAATGAAGAGAAAGACAAAGGATCCACCCTGGGTGCCACAAATGAGCGGTGACGCCC
CCTCCGAATGCCTCGCTCGGATTGGCCTACTTCTTGGATCGGACTGGACGGTGGCCAGAGGAGGACAAGA
GACTTCTATACGGTCTGGAGGGACGATTTGGGTCACATCTGAGACGGCGTTGCGCATCAACAAGCGTCCA
GGCTCCAGGGACATGGCGGCGGCCTGTGTGATGTCGGTGCTGCTGATAGGCGACTGAGAGGAACCGGTGG
CAGCTAGTCCAGAGCCTGCTGCTGCTGCTGCCGCCCTGGCAACGATCCAAAAGATACTTCTAGCACTTGG
ATACTACCTGGGAGCAACTTGTCATGCTTGCATTGTATGGAACAAGTGTTCAAAATAGAATGCAAAAACT
GTAAGCTGATGGAAGAGGCAGCACATGACATCCCTGGTACTCCAGGGAGAACATTTGATATAGGAGATAC
CTTTGTTGTGTCCCTTTCTGCCTTAGTGCCAATCAATATGCTGAAGTCCTCAAAAAGTTCCTGAGAGATC
CATTTCAAGTTCTAGTGAAGAAAGAACTGATCTTTGAAAGGCGCTGACAGAAAGAAAGGGGAACTCCTTG
ATAAGAATTGGAAGCGGGAGTCAGTTTGGGAGGAAAGCTGTGGCCATAAACATTGAAGAAGACAAGAAGA
TTCTTTGTGACACTAAGACTTTCTACCACACTACGGTAGAGGAAATGGCAAAGACTGTGGCTGACCTAAT
TTAATTCCTGGAATGAAATGATTATGAATGTAGTGCTTGCTGTTGCTGAACGGGCAATCACATTGTGCAT
TGTGTTTCTTTTGGGGGTAATATGTGAAGCTTGTCTCAGTGCTCACAACAGATTAAAAATACAGATTTTG
ATAGCAAAGCAACTTCAGACATGATTTCATGATATCATTGGTTTTATCCTCTTATTTCCTAGTTCTCTAC
ACATGGTTTTATTGAGTATTTGCCATCATTTAATAATATGGACTGAAAGATATAAAAGCAGCTATTTATA
AAGTTTGTCTGCCTTTATTGTATTAGTCACTAACTGAATAGAGCTAACtttaaaatgattttttaagaaa
atacttaaatttattttgtttggtatcatttttttCAGTAAGGCATTTTATTAGCAGTTAGTTGAATGTT
TATTGAATGTTCAATAAATTACAGTGAAGTGTTTTTTCTCTAAAGTTGTTTGGTCCTTATTTTTTAAAGA
TTTGTACTTCTTGCCATAATCCATATTTTCAAACAAAAAAGATAAACTAGCAGTTTATAGTAATATTTTA
ATCTAGTTATAAAATGATACACAAACATGGCTTTTCTTAAAAAGGTTTAATAGTTCCAAGTTAGCTGCTG
CTTGGCAGTAGCATAAAGACTGATCAATTGCAGATTTTACCAGTACCGTCTACTAAACATTATCTGCTTC
TTCAAGAAGAAAGAAGCAAAAATGTAAGATTCCTCCCTCCTCTGGTATGGCAAACATTTCCTGGTAGACA
TCATGTAACTGCTCAA
>MSTRG.328.1 gene=MSTRG.328
CTTTTCCTTCCCGTCCGCTGGCCCACTTTTACGACAGTTTTCCGACCTAGTTTACGGCCGCCACTGCCGT
ATTTCCTGGGGCGCCCTTGCCTAGGTGGTTGGTAAGTGCTGGTGGTGGCCGAATCGCTTCGTGAGAGAGG
CATAAACTTGGTGGGCTGGGATGAACCACGCTCCTGGTGGAGGCACGGGAACCGAGCAGGTGCCATGGCC
AGTACAGTGGTAGCAGTTGGACTGACCATTGCTGCTGCAGGATTTGCAGGTCGTTATGCTTTGCAAGCCA
TGAAGCATATGGAGCCTCAAGTAAAACAAGTTTTTCAAAGTCTACCAAAATCTGCCTTCAGTGGTGGCTA
TTACAGAGGTGGGTTTGAACCCAAAATGACAAAACGGGAAGCGGCATTAATACTAGGTGTAAGCCCTACT
GCCAATAAAGCCAAAATAAGAGATGCTCATCGACGAATTATGCTTTTAAATCACCCAGACAAGGGAGGAT
CTCCTTATATAGCAGCCAAAATCAATGAAGCTAAAGATTTACTAGAAGGTCAAGCTAAAAAATGAAGTAA
ATGTATGATGACTTCAAGTTTTTATTCTCTTATGCGTACCAGCTTTTTATAATAAAATGCCTCAAACTTA
CAAATTTTAGAAGTTATTTAGCACAAGCTAAATCAAAGCCTTGGTATAAATGTTTGAGGATTTTAAATCA
GATCATAGGTTAGTGTTGTTCACTACTCATTTGACAAATAATTTGGTACCTATTTCAAGACAAAGTGAac
agtctctgccctaaagcaatccccaatccaatggaagactgataatttaaatatgtgataaatatgatat
tagCACAGGTTTAGTAGGGACTCATCTCACTGGGAAGGAAGGCTCTTCAAGATATGGAGGACTCCCTAGT
CACTTAGAACCCTGAATTTTAAAGTGAGTTCAGCCACAACTTTAACCCAAGAAATTGATGTATTTACCTC
TGTCAGTGATAAATCTGAATTGTTTCAGATTTCATACATTAAAAACTGTAACAGCATGATAAAAGATTTG
AGAGAACATGTTTTGTTTTTAATGAAGTATGTGCATTTTATTTAGGTAGCCCCTTAAAGAGACTATTTAT
AATTGGTTATTTACATAATCAAGTTAAACATTTGTTAAAACACAGTAGGCAGAGCACTACTTTGTAGATA
CCAGGTGACTCATTTTCACAGCCTACTGGGAAATCACAGGTGATTTTGGAGGTATGAACTTGAAAATAAG
AAATCTGCTAATAATGAGATTACTAGCCTTTTATTTCAATCTTCGGGACTAATCAAAAATTGCTTATGAA
CAAGAGTTTAGTATCAACTAAAAAGCAAATTTTTCAGATACAGAAAATACGCCCAAAGGCAATCATGCAT
TAAGTTTAAAAAGGAAAAGTTCATATGGTAGGTGTACTTGAGTGTTTAATGCAAAAATAGCATACCTGTT
TTAAGAGAGGTATTAAGACAATGGAATCCACTTTAAAATAATACTAAGGAGCACAACAACACATTTTTCT
TTCACAATGATCAGTTTTTCTCTAGGCTTAACTTTTAAGAATCTATTATTTCATTGAAAGCTATTAAACT
TACCATTTTTCTTGGGTAAAAAAGTCATGAATTTCAGGGCTCTAGGTCATGATAATTTTTACAAAATACT
TGTGTATTgttaccatttattgactatgatgtgctagcactgtgctaagcatttcccctctatctccaca
gtagttactattaatgtacattttacaggttcagcgaggttaagaaatttgcccaaagcaacatgctggg
tcaagaaagctgatcttttgcaaacccaaagatctacgctgttaacctctacactgtGGTACCTTTCACA
AATACGAATCCAGGGATGTTTTCCTTGGTGGTCTGGTACTTGTCATTACCCTTACACCTTGGGACCTTTT
ATCGGTTGCTCCTTTCAGATGTAGACACTTAAAAGGGAGGAAGATTATGGTTGAATATATTACTAGGGAA
CAGGAGATACAGG
>MSTRG.346.1 gene=MSTRG.346
TCATGATTCCTATTTGGAACCGGGAAAGAGGTCCTTACAGCTATTAAAGAAGGAGGAGGGGGTTCTTATA
CATCATTTAATTATGAAGCAAAAGTTTTATTTGCTTAAAATGTCATTTAAAGATACTTaaactgcatgca
AACTTTATTTACTGTACAGAGTTCTGGATGTATTTATCAAATAGAAAGGCCACCCTGGACTTGATTGTTC
ACCTGTTTTGTGATTTCCCTTGAAGAGAAAAATATGTTGTCATAGCTCTTGATATTTTACTAACTAATGT
TCTGTTACACTGAAAGGGATGTTTTCAAAATTTTTATTTGGAAACAACTTTTCAAGTAGAGGGACAGTTG
CTTACATATTGTCTTGTATA
>MSTRG.362.1 gene=MSTRG.362
gtgctcagccttcttcacagtccaactctcacatccatacatgaccaccggaaaaaccatagccttgact
agacggactttagtcggcaaagtaatgtctctgcttttgaatatgctgtctaggttggtcataacttttc
ttccaaggagtaagcgtcttttaatttcatggctgcagtcaccatctgcagtgattttggagccccccaa
aataaagtctgacactg
>MSTRG.365.2 gene=MSTRG.365
CCTAAGAAGTCAACCTGGAAGTTTAATTTGGATCTTACTCATCCAGTAGAAGATGGAATTTTTGATTCTG
GAAATTTTGGTACCTTCCCTAGTGAATATCTAGGGTTTTCTTCCCTAGTGTGGCATTTTTTCTGTTTTAA
AATAGGAACAATTTCTGCGGGAAAAGGTTAAAGTGAATGGAAAAACTGGAAATCTTGGGAATGTCGTTCA
CATTGAACGCTTCAAGAATAAAATCATAGTCGTTTCTGAGAAACAGTTCTCTAAAAGgtatttgaagtac
cttacaaagaaataccttaaaaagaaCAATCTTCGTGATTGGCTTCGTGTGGTTGCATCTGACAAGGAGA
CTTACGAGCTTCGTTACTTCCAGATTAGTCAAGATGAAGATGAATCTGAGTCTGAGGACTAGATCTTGCC
ATCCTTCATAGGGCTTTGCTTGTTAATAAAACTAATTAAGCATACAAAAGAAACATCTTGAAATGGACCT
TCAGGCTATCAGTGAATAAAAA
>MSTRG.438.1 gene=MSTRG.438
GAGCGAGACGCTGAAAAGACCTCGAACGCGCGCACGCGCAGCTTTGGGGCCGCGCTCTACGGAGCGTggg
ggggCGGGGCTAGGGTCGGTGCGCCGGACTTCACCCTCCCTCTCCGTCTGCCTCAGCAGGCGGAGCCTGC
ACTTCCGCGGGGCGGGGCCAGTCCAGTGCTGACGTTGGCAGCGGATCCCGAAGCAGTTTGAGGCGACGGG
TTGCTGCACTGTCTCGTTGTTGCGTTGTGTTCGTTTCCTTCCTCTTACACTCCACGCTCCCGGCGGCGGC
CAGAGCGGCAGCGCGAGACTATCCTGGCGGCCTGCTCTCCACCTCCCGCGCGCCCGCCTCGCTCGGCCGG
ACAGTCCGGCGTCGTCAGTCGGCCCGCGCCCCGCTAGGGTTCAGACCCGGAGCCCGCCTCGCCCAGGCCC
AGCGGTCGGAGCTAGCGACCCGCCTGAGAGCCTCCTCGCTCTGGCGGCGCGGCCACCGGGAGCGGAGCGT
CGGTCGCAGCGGCCCGAGAAGAAGCGAGCGAGCGAGACCGAGGGGTGGCCGGGGCAGGCGGTGGCGCCGC
GAAGATGGTCGCCAAGCAGCGGATCCGTATGGCCAACGAGAAGCACAGCAAGAATATCACCCAGCGCGGC
AACGTCGCCAAGACCTCGAGAAATGCTCCTGAAGAGAAGGCATCTGTAGGACCCTGGTTATTGGCTCTCT
TCATTTTTGTTGTTTGTGGTTCTGCAATTTTCCAGATTATTCAAAGTATCAGGATGGGCATGTGAAGTGA
CTGACCTTAAGATGTTTCCATTCTCCTGTGAATTTTAACTTGAACTCATTCCTGATGTTTGGTATCCTGG
TTAAAAACAATTCAGTAAAGCATCCTGCCTCAGAATGACTGTTCATATCATCCTTCATGTGTCATTCCAA
GGTTTCTTCACAAGTCATTCCAAGTTTTCTAGTCCATACCACAGTGCCTTGCAAAAGCACCACATGAATA
AAGCAATAAAATTTGATTGTTAAGCTACAGTAGTGGACCCTACTTATTCAGTCAGTAAAGAGGAGAAAGT
CAAACAGGAGAATGAGAATAAATTattttggagctaaaaggaactcttcaaatgatctttattatccccc
tttatttacacttgaggaaattatggcctagagaagttatctttctcatcatcaacaaaccagtagcaga
gcaaggattagaaaactggagttggggcgaccaaactggctctttattatgctGAATTATAATCCTTTAG
GAATCTCTCCTTTTACCTTAGAAGATTATATATTAATTTCATGAACCCCCTTGAGTGAGTGATAAAGGTA
AGATCTGAGGATTAACTAAACTTCAATGGCTTCCTACTGCCATTGGAATGAACTAACTCTCTAACTATGA
TTTTTAGGCCAGTTCATAACATAACATGGCCCAACCTTTTCAGCCTTGTGATGCATATCTTCCTTTCAGA
GACCTGTTCTTGCCCCATGAGTACTTTCATTTTTCAGATACCTTGTGCTAtttttttttAATGCTTCCTT
CCTTTATTTGTATAATTCATTAAGATTCTTGTACCACAATTTTTCAGATTCAGTATTCCAGACATGGCAA
TGAATTATTTTCCTTTATGTGGAGAACGAACAAATAGAATTAAACTTAAATACAGATATAAAGTGGCCAT
TTGCCTACACACTCTGACCTGAGGGAGGTTACaaaagcaaaaacaaaaaGTATAACTCCTGGGTTTTGGC
TCAAAATTTTTATCATTTTGAGTACTGTCTTCTCCCTGGAGTCCTATTAAGATTGTATGTACATGTAAGG
CTCATTATATTATCCAGGTTCAGTGTACATGAGTTCTATTGTATGACTTTTATTTTGACTGGGGGAATTG
GATTAAAATCAtttttttCTTCCAGAAAGAAGGATAAACTCTGAGAGAAAACTAATCCCTATATAcaggc
atacctcagagatactgtggtacacttaccaccacaataaagtgaatatcgcaataaagcaagtcacagg
aactttttgatttcccagtacatacaaaagttatgtttatactacactatagtctattgtgtaaagtagt
agtatgtctgaaaaacaatgaatataccttaatttaaaaaatattgctgaaaaatgctatcatctgaCAG
TGCAGGGTTGTCGCAAACCCTCAGTTAGTTTTAAAAGCACTATCTGCCTAGACATTTTTTATActctatt
gcccttcctccagatactgcattttttttttgcatttttaaataaaggttgaagcaacccatgttgactt
taagcaccattttccaacagcatttgctcacttTACTAAATAAtt
>MSTRG.462.1 gene=MSTRG.462
gtggagattccttaaaaaactggaaatagaactaccttatgacccagcaatcccactgctgggcatacac
accgaggaaaccagaattgaaagagacacatgtaccccaatgttcattgcagcactgtttataatagcta
ggacatggaaacaacctagatgtccatcagcagatgaatggataagaaagctgtggtacatatacacgat
ggagtattactcagccgttaaaaagaattcatttgaatcagttctgatgagatggatgaaactggagccg
actatacagagtgaagtaagccagaaagaaaaacaccagtacagtatactaa
>MSTRG.463.1 gene=MSTRG.463
GGGCGCTGGCCTGGGGGCGTAGTCCCGCGGGCAGGGACCCTCCTGGGGCACCTTCGCCTCCCCGCGCCGC
CCGGTGCTGGGCGCTCCGCCGCCTCCGCGGTCCGCGGCCTCTGGAGGCGCGGCCGCCACTTGGAGCCAGT
TTACAAGCGAAAAACGTGGGAGACAGGAAAACAAGGAGAAACAAGTTGTCACCGTCACCGCTCTCATGTG
AGgaaatATGGACCagtgaaagaggagactgaaaaaaacttcaacattcagaaaatgaagatcatgacat
ctggtcccatcacttcatggcaaatagatggggaaacaatggaaacagtgatggactaattttttgggct
ccaaaatcactgcagatggtgattgcagccatgaaattaaaagatgtttgctccttggaagaaaagctat
gaccaacctagacagcatattaagtccatatagtgaaagctatgggttttccagtagtcatgtatggatg
tgagagttgaactaaagaaagctgagcaccaaagaattgatacttttgaactgtggtgttggaggactcc
tgagagtcccttggactgcaaggatatccaaccagtccatcctaaaggaaatgaaccctgaatattcatt
ggaaggactgatgctgaagctggaactccaatactttggccacctgatgcaaagagctgactcatttgaa
gagaccctgatgctgggaaagattgaaggcaggaggagaaggggacaacagaggatgagatggttggatg
gcatcactgacttggatgcacattaatttatgcaaactccggaatttggtgatgTTcagggaagcctggc
attatgcagtccatggggttgcaaagagttggacatgactgagtgaATGAACTGAACtaattcttccaat
ccatgaacacgtaatatctttccatttatttatttgtcttcttcagttgttcatcagtgtcttatagttt
tcagtgtacaggtcttttactttttggtaaatttattcttagttattttattctttttgatttccttgta
aatgagattcttttcttaagttatctttctgatagttcatttctagtgtataaaaacacaacaggttttt
gtgtattgattttgtaacctgcaactttagtgaatttatttattagttctaatggttttCTTTTTGCAGA
GTATAAAAATGTACTGTGTTCATTCAGtcttctgagtttagtgaccatttctatggac
>MSTRG.476.1 gene=MSTRG.476
CCGAGCGCGTTGCAGCCGCTCGGCGTAAGGAGAGGCGCGTAGCTGCATCCTCCTGGGCGCCGCTTTCGCT
CGGCGGCGGCTGCGGCGGCGGGGGTTTTCTCTGCCTGGATTCCTCGTTGGCCAGAAGAGCCTGGTGCCGG
GGGCGGGACGGGCAAGAGAGCGCTGCAGACCCCAGCTCCTTTGCCTAGAGCTGTGTGTATGTAAGGGGTT
TCCGGGCCAGTCGGAGGCTGAGAAGCGGCGGGGGCTGCCGGCAGTGCCCTCCCGGAGGGCATCCTTCTGG
TGATGGAAGAAGCGGCTCCTGCCGCCGCGGCTGCAGGGTCGCGCTGCGCCCCATCTACCACCGCCAAAGA
GATGGGAGGATTCGGGGCGCGGAGACTGAGAGCAAGAGAGGCGGAGCTGCTTTGCCGGGAACCGGGTCCA
GTATAAGCGGcccccccccccccAATCTCCCTCGGCCAGCTTCACTCCCCAGAGCGAGGAAGGAAGCTAC
AGTCCCGAGAGGGCGGCGGAGACGCCGCTGGAGCCGGGCGCAGTGAACTCGGCAGAGCACAGAGCAGGGC
TCCGGGCCCGGTGAAAGTTTCCCTTCCCTAGCCGCAGGGCGCCCGGTGCCCAGAAACTCTGCCCAGGGCT
TGGGCTGCCAATTCGCGCGGCCCCCTCGGAGGCGCGGGGACCCCAGGCGGAAAACAGCTCTCGAGAAATC
GAGGAACGAGTGACAGCAGGACTGAACGCCGGGCCGTGCTCCTGGGCCGCCCCGGGGCGCGCCCGCGGCT
CCAGGTCCTTCTCGGAGCCGCTGCCATGGGAGAGCCAGTCTTGGGCGCCGGGGACCAGCCGCCGCTGCTG
CCGCGCCCGCCTCGGAGCCGCGGCCCAAGTCCCAGCGCCCGAAGCGGGGCCGCTGAGTCCCCCTCCCGGG
TTGCAGGGCCGCCTCC
>MSTRG.529.1 gene=MSTRG.529
cggaggcgagcctggaggccagccggcggcTGAGGAAGTCGGCCCCCGGCCATTCGGCCGCTCAGTCTGC
GGCCCCACTGCAGCCAGGGAGGCCTCCGGTTCCGCACACCGGCACCCGTCGCCTGTTGGACTTTCACACA
TGCGGTTACAGGCCTGCCACGAGCGCGCCCCCGAATCTTCCCGCCGTTACCTCCGGACGGGGGCGCGCAC
GCGCGTCACCGCCAACCTGACGTCCAGTCACGGTCTTCGGAACATTCGTTCCGCCTACTGCTCCCTGACT
TTTGATTGAAGCAACGTCCTCCTCGAccccccccTCCGCCCCGCCAAATGGGCTCACCGACATCCGGGGA
TCGGAGAGCAGGGCGCCTCGGTCACATGACCGCTGGGGGCGTGGTTCTGGCCGCGCTGGGTCAGTGCTGG
TAAAGATTTCCCGCGCCCTAGCTTAGGTAGTGTAGGAGAGGCGCATGTTCGGGTTTCGGCCGATCCTATC
GGCAGAGGTCGTTGTCCTCACCTCATCCTCGTAACTACCTCCCTTACCGCTCGTCGGGAGGGTAGAAAAG
GACTTACACGAAGGCCCTGGACTTCCCCCGCTTCCGCATTTGGTAGAGCCCGCCTTGGACCGGAAGCCGA
GGCTATGGGGCGGGATCCCACGCCTGTACGGACGGTGGTGGCCCGAGAGGGTCATATTTAGTgggggggA
AAGGGCATTCCAGGTTTGCTCTTTTAACTGCAAGTTTACGGAACTCTAAAacagaggtgaataaaactgc
ccctgtcccgaagaaacgcacgtaccgcttgtctgggaagaccctgtaacgggcaatgtaacaagcccct
gatggagcccattcactgcgcccagggaaatatggaacctgcggaggggcggataccgcgttcttcttgg
agcttagagaaagcttcctgcaggaggcaacctgggagctaagttgtttagagtgactgggggttagctg
aggaaaaaagaagacagagcattccaagctttgggacagtcacgtgtGTCCCATCCGACAAGATCAAAGC
TGCAAGAGAATGGACAGTGAGGTACAGAGAGATGGAAGGATCTTGGATTTGATTGACGATGCTTGGCGAG
AAGACAAGCTGCCTTATGAGGATGTTGCAATACCACTGAATGAGCTTCCTGAACCTGAACAGGACAATGG
AGGCACCACAGAATCTGTTAAAGAACAAGAGATGAAGTGGACCGACTTGGCCTTACAGTACCTCCATGAG
AACGTTCCCCCCATAGGAAACTGACTCCTGGCTCCTTGTTCATCAACAGAtttttttttttAATACAGAT
ACAAAACATTTTCTTTCTGTCTCCAACTTAAATCTTTTAGTGATAGATTAACATTCAAAAATGTGCAACT
AATTTTGTAGCAGCGAAATACAATGTGAAAATACTCCATCAGGTTGAGAAGCTGATTGCAGTTTCTTAGG
GATGGAGAACATCTGGCCCTTTGAACCTGAAGTTCTTCATTGACTAGCTTGTGTTTGAACATGATTCATT
AAACATTTGCCTTTAATTCTGATTTTGCTTTCAGAGTTCATCACTTGTGACACAGGTGCCTGGGGATGTG
AGAGGGAAAGGTGAAGAAAGATGAAGTCAGACATGAGAATGAACACCCATTCTGAGACTCATCTGAGTGG
GTATATGTGGAGTCTGTAGATGTTGTGGATACCTAGCCTGGTCACTGACTACAGGGATTCCTAAAATTCT
CCATGAAATTTTCAAAACTTTGGAATAAATTTACAAATTAAAAGCTATCTTGACAATTAACTTCTCTTCT
CCCTACAGCTTTCTCTGGTGCCTTAGGAAAGGTAAGATGGACCACTAGTTTTACCCAGTAACAGGATTCT
TTATTTTCTCAAAGCCCTTTAAGGTGTAACTGAAGCACTGTAGAGTCAATATTTGGTTACACATTTGAGT
AAGAACCTGTATTTTGAATAACACATTGATGGACATTTATTTCCCAGAATTATTTGCCTCTGTTACGTGG
TATCACTCTTATTCTCTCCCCAGATTGTAAACTCTGCAGGGAGAGGCCCTGGTTTTTACATCTGTACCTC
TCATCATAAAACTGGAAACACTGAATAATTGAAATCTCCCTTATCATTTTTAACTGGG
>MSTRG.529.2 gene=MSTRG.529
AGTCGGCCCCCGGCCATTCGGCCGCTCAGTCTGCGGCCCCACTGCAGCCAGGGAGGCCTCCGGTTCCGCA
CACCGGCACCCGTCGCCTGTTGGACTTTCACACATGCGGTTACAGGCCTGCCACGAGCGCGCCCCCGAAT
CTTCCCGCCGTTACCTCCGGACGGGGGCGCGCACGCGCGTCACCGCCAACCTGACGTCCAGTCACGGTCT
TCGGAACATTCGTTCCGCCTACTGCTCCCTGACTTTTGATTGAAGCAACGTCCTCCTCGAccccccccTC
CGCCCCGCCAAATGGGCTCACCGACATCCGGGGATCGGAGAGCAGGGCGCCTCGGTCACATGACCGCTGG
GGGCGTGGTTCTGGCCGCGCTGGGTCAGTGCTGGTAAAGATTTCCCGCGCCCTAGCTTAGGTAGTGTAGG
AGAGGCGCATGTTCGGGTTTCGGCCGATCCTATCGGCAGAGGTCGTTGTCCTCACCTCATCCTCGTAACT
ACCTCCCTTACCGCTCGTCGGGAGGGTAGAAAAGGACTTACACGAAGGCCCTGGACTTCCCCCGCTTCCG
CATTTGGTAGAGCCCGCCTTGGACCGGAAGCCGAGGCTATGGGGCGGGATCCCACGCCTGTACGGACGGT
GGTGGCCCGAGAGGGTCATATTTAGTgggggggAAAGGGCATTCCAGGTTTGCTCTTTTAACTGCAAGTT
TACGGAACTCTAAAacagagGTCCCATCCGACAAGATCAAAGCTGCAAGAGAATGGACAGTGAGGTACAG
AGAGATGGAAGGATCTTGGATTTGATTGACGATGCTTGGCGAGAAGACAAGCTGCCTTATGAGGATGTTG
CAATACCACTGAATGAGCTTCCTGAACCTGAACAGGACAATGGAGGCACCACAGAATCTGTTAAAGAACA
AGAGATGAAGTGGACCGACTTGGCCTTACAGTACCTCCATGAGAACGTTCCCCCCATAGGAAACTGACTC
CTGGCTCCTTGTTCATCAACAGAtttttttttttAATACAGATACAAAACATTTTCTTTCTGTCTCCAAC
TTAAATCTTTTAGTGATAGATTAACATTCAAAAATGTGCAACTAATTTTGTAGCAGCGAAATACAATGTG
AAAATACTCCATCAGGTTGAGAAGCTGATTGCAGTTTCTTAGGGATGGAGAACATCTGGCCCTTTGAACC
TGAAGTTCTTCATTGACTAGCTTGTGTTTGAACATGATTCATTAAACATTTGCCTTTA
>MSTRG.536.2 gene=MSTRG.536
ccccctatcccctcctctcccGGCCTGCGTCCTCGCGTCTTCCTCCTGCACGCGCCGCCGCTAACCCAGC
ACTCTTGCCGGAGCCTCTGGCCCGCGCGTTCCTTTTTCCCTCCAGCTGTGGAGCGGGCGGGATCCTGCAC
CGCGATCGCGGCAGCAGCTGCAGCCCGGGCGGGCTCGGGCAGCGGAAGCGGCACGCGAGCCCCTAGGAGG
ACCGTACCACCGTCCGCCAGCAGGCgggggggggCCGGTCGCCCCGCTGCACACGCCTCAGCGACCCCGC
GGGACTGAGGCGTCGCCGCGCCAGGGAGCTTGAGCGCCGAGCCGGCCTCGACCCCGAGCTCGGAGCCCCG
GCGGGCCTCGCCCGCCACCGGCCCCACCCATCCGGGCCAAGGAGGCCGCGGCCATGGCTGAGACAGAGGA
GCGGAGCCTAGACAACTTCTTCGCCAAGAGAGATAAAAAGAAGAAGAAGgagcggagcaaccgggcggcg
agcgcagcgagcgcggcgggcggcgctggcgggagcagcggagccacgggcgcggcgggcggtggggcgg
gcgcggggacccggccgggcgatagcgggaccgcgggcgtgggggcCACTGGCCCTGGGGCCGCCACCAA
GGTTGTGACAAAGGTGAGGGGCCGGGGAGTTAGGGCCCGGGCCGCGCGCTTGCGCCCATGTGCCCGCCCC
CGCCTGCCTGCCTGGGGAAGCGGCCGGGGCCGGCCGGCGGGCTGACGGGCGCGGAGGCTGCCACGTGACG
CGGGCTTCCCACGGCGGGCCGCCTAGCGTTCCCCGCCGGACCACAGCGGCCCAGCTCCCGACCCTCGTTG
CCTGGCTCGGGCCAACACGCAGGCAGGCGGCGGCACCCTCCCGGGGAATCGGCCCGGGTCGGAAGTGCAT
CTATCGGGTGACGTCTACTCTGAGTAATTTAGCGTTCTGATTTCAGCCCAGTAGTGTGAGCTGAATTTTC
TAACAGTTACATTTGTGGCAGATCTAATTGGCTCGTCTTGGTCTGGAAATCTGTAAAAGTCTAAGATTGA
GGTAGACGTTTAGTTCTGGGCTTACTATTGACTTCATCCGACGTTTCCTGGTTGTTTTTAAAGTAACAAA
AGTCTCGTGGAAGTAACAAAGTTTAGTCACGTTTATCCTCAAGCCTAGTGGCCTTGGGATTGAGCAAGGG
CTTTGGCCAGAAAACGAGTCTACACTTTAGGTTCCAGCCACTGGATCCCTTTTTCATAGTCTGATAGTTG
TTTTAGTTGTGTTTTAAAAATAGCTTTAATTGACTACCGGCTACTTGTTTTACAGGAGGAAGATGAGTGG
AAAGAATTTGAGCAAAAAGAGGTTGATTACAGCGGCTTAAGAGTTCAAGCAATGCAAATAAGTGAGAAGG
AAGAAGATGAAGTTGAAAAGAGAGAAGATCCAAGTGATAATTGGGAAGAAggtggaggtggtggtggtgg
tgTAGAAAAATCTTCAGGCCCTTGGAATAAAACTGCTCCGGTACAAGCACCTCCTGCTCCAGTAGTTGTT
ACAGAAACCCCAGAACCAACAATGACTAGTGGCGTGTATAGGCCTCCTGGAGCCAGGTTGACCACAACAA
GGAAAGCACCACAAGGACCACCAGAAATCTATAGTGATACGCAGTTCCCATCCCTGCAGTCGACTGCCAA
GCATGTAGAAAGCCGGAAATACTGAGCCTTCGTAAGGGTTGACTACCTCAGATTTGCTGCACTCATTGTG
GACTTCATGTGGATCACAACTTCTGGATAAGAAGGTTACAGCTGTTAAGTGTCGATGTGAAACTTGAAAC
CAGCTCTACTGGATTCCTATCAGAAATCCTGCAGAAAGTCAGCCATCTGGGTTCTGATCTGCTGTAAAAG
ATGAAGATTTAAGTGACCTTAATTAACCTGTCCTGTGCCCCATCTATAAGGAATACTCTGAGGTGGGCTG
TGGCTGGATTAGACTTCCTGGAACATGCCGCTCTCAAAAGAACTGATGTGCTTGAAAAATCTGTAGGGCT
CTGATTTATAATTTAAAACTTTGAGTTGTATTCTGAGGTAACCACAAATTAAATTCAACCAAACTTTGGT
CACCAAGTGGGGAAAGGGGTAGGAGGGAAGAATCTTATTTCttttagtaattttttatttgggtaatgct
ttttctgtgttccatattaaggctttttgtttttttttttgttttttttttGCTATCACTTGGAATAGTT
CTTTTACAGAGCATATTGCTTAGCTCAGTAACCTGAAGTATGCATTGGAATTGTGAAATGTCTCATGAAT
TTGCCAGTCCCTAGAGTGGAACCAAATGGCCTTTAATGTAAAGGGCAGTAAATGCAGGGGGCTCTACTTC
AGGTGCTGCTAAAGCCTCCTCTAATCAGGTCTAAATTGTATAGTAAACTGGTGGAAAGACTTTGTTTAGT
TTCTGCTCAGGCCAAGGGAGTCACTGTCTTGTCCTTACAAATTCAAAGCAGTAAGAGCAGAACCTCAACT
TGAAATAGGCTTAAGTTTCACAGATCTTGCATGATCTTTGACAAGAATTCCAGATGTACTTGTGCCCAAA
CATTTAAGGTGTTAGGTATTCTGTAGATGCAGTGATTGTCCCAGCCTAGCTTTGGTATCAACCTTCTGGT
ATGTCTTTAAGTTGATCATTTGGAGAGTCAGGGGTGAGAGACAGGTGATGTAGCACTTCTGTTTTTAATA
ATTACAGCTTAAACTATCCAGTAATTTTTAGTCCTGAAAAGGGACACCAGGATGCTACCCAGGATTACTG
AAAAGTCTTTCCGTCTAATGAGATAGTCTGGTAATTTCCTAGTTTTTTATCTTCAGTAGGAATATTTCAA
AGTGGCATGTGACCACTTGATGCAGAGTCTGGGTTTCTCTATAATAAAATCCCTTTGCCAAATGTAGGAG
TTGCAGACTTGCTACTGGCAAGAGTGAAGCAAATGGGTGAGTAAAACTATCCTGTTGTGGGAGCATTTTC
CTCTAGGAGCGGAGTCTTGATAAAAGTGTCAGTGCAGGAATCCCACTCCTGGGAAGCTAACAGAATCACC
TGATGGGACCTGCAAAGTGTATCTGGGCAATAATGTTGGAGTTACTTGAGGTAACAGGCAGGATGCCTAT
GTTCTGATGTGCTTGGGTGAGTAGCTGAGCCAGCCAAGGAGAGGTTGGATGATTGAGAAACAAAGGATTC
TTGGTTAATCTGAAGACATCATTTGGGAACCAAAAATCTTTTAACAAATAATCTCTTGGACCTTGAGCCA
CATAAATCCCCTGAAAAGTGCAtttttttCCAGCAAAATTTTGTGGGGGTTATGTTATTGAGGAACTGAG
ATGACTATATGGGAAAAGTTATTTAATAGCATAGAAATCTAAAGACCTGCAAGGAGACTTAAAAATCCCA
ACCCTTGTTACAACTTTTTAAAAGATACGTGGAATTATCAAAGTGCACATGAATCAAGTTTTAATATGCT
GTATGATGGGTGGATGAGGCTGTCCATTGTACCATTTCTTTCTTTGAATTCTCAGGCATGGTTTGGCAGT
GCAAAAACTATGTGTCATTAACAAATTCAATAAAAA
>MSTRG.538.2 gene=MSTRG.538
gagattgttgggcagaatttcaagtccccgtctcaggcttactggatcagaatccgctttttaataagat
gcccaggtcattcttgttcatatttagcatttgagaTATCAATAGATCTAGTAATTGTCAATCTAGCACC
AATCAGAGCCCAAAACAGAGATCCAGCCCTTTGTACACGCCTCTCACCCGATCCACTCTGTAGCAACCGA
ATCCCCGGAGACATCGGAACGGGTGCTGCCGAGGGCAGCTTGGTGATTGGCTATGTCGACCACGTGACCG
GCGCTGGCCCTCCCGTGCTAGTGGATTGGCTCTCGCGTACGCTGACGGACAGAGCCGGGGCGGGCCAAAG
CCAGGTCGGAggggcgcgcgcggtggcgcggaggggcgagaacgcgaatgcgcgtgcgcgagcggcgggg
cTCTTTCCCCGAGCCGTCGGAGGGAGCGGGAGCGCTTCTCCCGAGTTGGTGATCGATTGGTTGTGATCCA
CCATGCAGAAGTGAGTGATGAAAGGCAACAGAGCTGATGGGTCATGAGGATGTAAGTGCATTTGAAGGCT
CTCACACCCTCTACTCCAGGAATCAGGAACTAATTTGCAGCCCTTGCATGAAGATTCTGTAGCAATGGTA
AAGACATCTGCTCTCTCCGAGGTGTAAAGAGATGAAAGATGATGCCAGAAAGATGCCTGAGAGTCTCAGG
TCCTCAATCCTGGGATTTTGTCCTGCTCTAAGCCACTCCCTGGATAAGTGTTGGGGAATAAGTGTGATAA
ATGGACACAGATGCTTGAGGGGAGGGCTGAAACCTCCAGCTTTGGTGAAGTGTCCTGTGCTTCCCATGAA
CCACAGGAGGGAATAGATCCTACTCAGGCCTTTCACTACTGAGCCCATTGTTAAATCCTGGCCTTAGCCT
TTCTAGGAAGCAAAGCCATGGCTGAAGTAATATCCTCAAACATGATTTCTTATTAGCACGTCCCTTTTAA
AAGAAGCTTCCTGGACGAGGATGAAGGCAGGCAGATGCATGCTTCCCTTAGTTCTCAAAAGCTGTCTCTT
TTCTATtggaaagtgaaagtgaaagttgctctgtcttgtctgactctttgtgacctcatggactatacag
tccatggaattctccaggccagaatgctgaagtgggtagcctttcctttctgcacgggatgttcccaacc
caggaactgaacccagctctcccacattgcaggcgaattctttaccagctgaaccaGAACGCTTATTAGA
TTACTTCTGGAATTTTTAATTATTGACATTAGTAAAATATTTGCCAGACATTAAACAAAAG
>MSTRG.550.2 gene=MSTRG.550
AACACGCTCCGAATGGCTGCCGTTAAGATAGGATAGCAAGGCCCGCAGGATGGGCCGTCTTTTCCCCGCC
CACCTGGGTCTGCGCACACTTCCGCTTAAATGACCCTCTAGGGGCCGCCTCCGCGACTTCCCGGTATGCC
CCGCGCCTGCTTCCTGGCAACGGCTGCCAGCAGCCGCGCCCGACTTTCTGGTACGGCCCGCGCTGTCTCC
TTGACAACGGCCCACGCAGTCTGGGTCTCCAAGCTCGCCTGGCTTGGCAATCGAGGTGTGAGGCGGCACC
TCCGGACTCCGGGTTACCGGAGGGACCCTGGGAGTGCGCGACGCACCCTCGCCCTCCACCCGGAAAGGCA
TTGACCAGTACTACTTGGATGCATTTGACCATCTCCTAGGAGACTTGAATGAGACTTGGAGTTTCTATAA
GCAAACAAGCAAACAGTTCTCTCGTTTGGAGCAATGCAGAAATTCCAAGAGGCTGCTAAGTGTGTGAGTG
GATCAATAGCTGTTTCCACATGTCCAAAGTCCTTGATTGCGAGAAGATACATGCTTCAACAGAAACTTGG
CAGCGGAAGTTTTGGAACCGTCTATCTGGTGTCAGACAAGAAAGCCAAACAAGGAGAAGAATTATACACT
AACTCTTTGAGATGATAAGGAGAAGGTGTGGTATCTCTGGATTCACAGGTGTCTCAGTAAAGAATCTGCC
TCCAaatcaacttgcctgacttcaggctctactacaaagccacagtcatcaagacagtatggtactggca
caaagacagacatatagatcaatggaacaaaatagaaagcccagagataaatccacacacatatggacac
cttatctttgacaaag
>MSTRG.554.1 gene=MSTRG.554
GGCCGCAGAGCGGTGGACCCCGCAGCCAATgggcgggggcgagggcgaggggcggcccggccggcgggga
gggggagcccgcggccgggggacgcggggggaggagggggcgggcTCCCAATCCGGTTCCATCCGGTTCT
CCCACCACCCCCGCCGCGGGTCCCAGCAGCTCGGGCGGCGGGAGGAGCGGCTGCGGTCAGGCTACTCAGC
TTCGCGAAGGCTCTCGGCGCGCCGCGGCCTTCAGGCACACGGCTCTCGCCCGCCCCGTCGCCACGATGCC
CAAGAGGAAGGTCAGCTCCGCCGAGGGGGCGGCGAAGGAGGAGCCCAAGAGGAGATCGGCGAGGTTGTCA
GCTAAACCGGCTCCTGCGAAAGTGGAAACGAAGCCAAAAAAGGCGGCGGGAAAGGATAAATCTTCAGACA
AAAAAGTGCAAACAAAAGGGAAGAGAGGAGCAAAGGGAAAACAGGCGGAAGTGGCTAACCAGGAGACTAA
AGAAGACTTACCTGCAGAAAATGGAGAGACTAAAAACGAGGAGAGCCCAGCCTCTGATGAAGCAGAAGAG
AAAGAAGCCAAGTCTGATTAATAACCACACACCGAGTCCTGTCAGTGGTCCCTGTTTCCCTTCTTGTACA
ATCCAGAGGAATATTTTTATCAACTATTTTGTAAATGCAAGTTTTTTAGTAGCTCTAGAAACATTTTTAA
AAAGGAGGGAATCCCACCTCATCCCATTTTTTAAGTGTAAATGCttttttttAAGAGGTGAAATCATTTG
CTGGTTGTTTATTTTTTGGTACAACCAGAAAATAGTGGGATATTGGATACGGGAGGCTTTGATTGTCTTG
GGTGTCAGCTTAACATTCCATAGATGGGGGGTAGCTTTTATATCCTATAATACAAAAGCATACTAAATGG
CAGTTTGGAGTCAGTTGTGCAGTTAATGTCTTGAACACTTTAAATTACTTCTCTTCCCATATTGTTTTGG
TAGAATTATTTCCTACAGAAAACCACTTTTTGATCTTGGCTCTCCTGGTCAGAATTTTGTGCACTATACT
ATAACATCTTTGGTCGTGGTAGTCCAGTTTTCCTAGTAACTTGGTTAATGTGCTGTGAACGATTGACAGT
TTGGGTATGTAGTGTATATGATATTAAATTGTGAATCAGTGGGACTTAAGATGTAACAACATATCAATAT
TTGAAGATATTGGTACTTGATATCCTGTTAAGGAAAGTTTGCTCCAAATTTTAAGCTGGAAAGTCACTGG
AATAACTGTTAAGAATCACAACTACATGATATTTTAGATTTCTGGTACGTATGTGAAGAATTGTGTACAA
ACTGAAATGTCTGTGTAGTGATCCTCAAAACAACCAATAAAATCTCAGTTATAAAAGAATTTCTTGAAAT
GGATGTATTAAGTTCTGGTTTAAATTTTATATATATATTTATTTTTGGCTCAGTGACCTTCATTCCCTCT
CAGCAGTGAAAGCCTGAAGTGTTCTGACCCTTGGACCACCAGGGAGTTCCCTAGATTTTAAAGAATTGCC
ACTTTTGTTCTTACAATCTTACTAAAATTTTGAAAGAGTGAAATACTTCCtttttttCTATAATACTTCT
ATGTGTACCTTGCAGATATTTTTGTGACTAAATTGGCTTATTGGGAAATGAGCGCCTTGTCCTCTGAAGC
AAAATAAATGCGTAATTACTTTTCTTATAAAGTAAGCTTTAAATACTGAGTAAGCTGGAACTAGGTGTGT
TTGCATATTTTCAAGACTTGTTTTCTTGTGTATTGTTCTGTTTTCCCATCTAAATAGTCTTCAGAGAGAA
TACTGGACACCTGTGCTGATTTGGTAAATGCAGAAGTGGGGCTAGAGATAGCACTTTGCAAGGGTCAGCA
CTGAAGAGGGAGAAGCCGTGGAAGAGAGGTTAGAGCTCTCTACACTTGATGTTACGTCACATGTGGATTT
GATGAGTAGGATGCAAGAGTGCTTTAGAAACGAGCCCTACAGGGTCATAGAACTGCGAAGGCCATGTGCC
ATTTGAATGGCCCCATAAGATCAGTGTTCACAGGGAGTGGCAAGATGTGGCATCTTAAAAAGTGAAACTA
CAGaaaaaaaTCCAGAGGACATTGATTTGGGTTGAACTAGTACCGAAAAGAGGGCTTTGGCAACCATTGG
AGAATGGGAAAATTCTTGATCCTGATGCCAATAAAACTTGgttgctcaatcatgtctgactctgggaccc
catggaatgtagcccgccagactcctctgtccatggggtgttcaggcaaaaatactggagtggatggcca
ttcttttcttcagACAGTTTATAAATTTCGATAGAATAGGTCAGAGCGTGCATATGCAAATTTAAAGGAG
CTGAAACATTTTGCTGTGTGAATGTCTACTTCATGCCGTTTTCGGGTACCACAATTTCTAGCAGCTATTT
CTCACAGGTTAGTTCAGTTCAGTTCAGTctcagtcgtgtccaactctttgtgaccccatgaatcacagca
caccaggcctccctgtccatcaccaactcccggagttctctcagactcaacgtccatcgagtccgtgatg
ccatccagccatctcatcctctgtcgtccccttctgcccccaatccctcccagcatcagagtcttttcca
atgagtcaactcttcgcatgaggtgtccaaagtcctggagtttcagcgttagcatcattccttccaaaga
aatcccagggctgatcttcagaatgcactggttggatgtccttgcagtccaagggactcttcaagagtct
tctccaacaccgcagttcaaaagcatcaattctttggcactcggGTTAAGGGGTATCTAAAAATCCAATG
AGAAAATAGTTTCACCTTGTAACCCATCTGGCAGTGTTTCTTGTACTACTCAACCATCCCAC
>MSTRG.588.1 gene=MSTRG.588
CCCAAGAGAGAGGGGAAGGGCCCCCTTACTCAGCCCTCAGTATCTTCTCCCTCACCTTCCACCCTGTAAA
GTCTGCTCCATTAGCAACACCtgtcttagccgaattgcactgcttaacaggaaaccacaaaccgggtgcc
ttaagccataaacatttattctgcagacttccggaggccggaaattccatgatcaatgtgccagcacact
tggtgtctgctgaaggccgcctttctcattctcttctcactgtcttcacacggctgagactcacacgccc
tctctcgtcttctcatgggacatgcactcctttcacaaggacggctctctcgtgatgaactctcagtctc
cacctccagatgccatctcactggacatctagcctccaacctgtgaattttcggggacacaagacactca
gtccatagcaGCACACAACTCCCTTCATGGGAGGACATTTCAGCCCTTGCCAGATGTTGATGCTACTTTG
CACCAAAGCCTCTCCAATGCTTTGGGATATTTGCACTGAGCTGTTCCTAGTGCCAGATCCAAGGATGAGT
CATGGGAGGCAGGCAACCTTTCAGAATGATCATCCTACCCCTCTGCTGGGAGACCATGCACTACTTGATG
TTCGTTTCCAATAGACAAATCCCTGTCAAAAACGAAAAGCATTCCACATGGACAGAAAAGCTTTCTGGTG
GTTCCTCTTCATCTTCTCTCCAAAGGATACTTTTGTgtacacagaattctaagatgacctacagtgaccc
acatcctggcataattccgtcttttgagtgtgag
>MSTRG.594.1 gene=MSTRG.594
ggcaagggtaccggagtgggttgccatttccttctctggggatcttcccgacccagggatGCCCCAACCA
CATATGAAATGTAGTGGaaaaaaaTTGTCAATGAAAAAACAGTGACCTATTGATGTTTATGCTTTCCTGT
AAATTGATAAACTTTCCTCTAGTAAAGGAGCACCTCAAATCACCTCTAGAGTTGGATTGGAGATTCATTT
TTCTTCAGGAAATTCACCTCCTCCAGCATGGAAATTATGACCCAGGAGTTCCCAGATTGGTTATGTGTGC
ATGTGTGTGTCTCATCAGGGAAGTTGTGTATATGAAAAATTACCACGGAATCTTTTCCAGGGACATAGAA
TATTTTAGAGATGTTATCAAAAACTGAGCAAAACTTCTTAGACTTGTGGTAAGTAGAAGTGTTTAATGAC
GTAAAACTAAAATCTCAAGAAGTGCAGGAAGACAGCGTCTTTTGCTTCTGTAGAGATGCGGCAATTATGG
TGCTGTTGTGTCTTTACACACGTGTCTCTCTGATAAATTGGGTTCTCACTTCCCTTTggcttccccggcg
gctcagtggtgaaggatctgctgctgcaggaggtgcagctcccgccctcgggtggggaagacgccctgga
gcaggagacggcagcccacgccaatatgcttgccgggaaattcca
>MSTRG.612.1 gene=MSTRG.612
CTTGGATCGTGGACTGGCCGGAGCGCAGGCTCGGCTGAGAGGGCGGACGCCTCAGTGTTGGGGTGCTAGG
GCCGTTGGACACAGGCGGGCGTCAGTGCGAGGCGATTCCTCAGGCCCCTCGGCGGGCGAGCAGCGGGCAC
AAGTGTGGAGTCCGCGCGGACGGTGGGGCGCAGCTGAGATGGAGGACGTTGAGGCTTCCGGGCGCGCTGG
GCCTGCTCTTGAGGAATGCGTCCACATGCTTTCCTTCCAGCATGGGTGGGCCTCACTCATGAGGCTTTTC
ACAACTCCCAGGAGCCAGCTGGACACCCCGGGCCCCTTAGGACGTCCTTCATAGACCCGTTATGACGTGT
GTTAGTCCAAGTGCTTTTCAAAACAGCCTTGGAAGGAGCTCCAGCCGCAATTTCAGACGgttctggaagt
ggcatattccacacctatgaatagtgctctggctcaaatactgggtgacttggaagacttccaggtttga
gaagaacccagaaaaCTGTGCCCTTGGGGCAGCTTCTAGTGTGGAGAAGGCAAGCGGAATGCACAGCTCT
GACAGCCCAGGGCCAACTCACAGGTCAACCAGCAGTCATGTCTTCTTGGTGACCTCCTACAACATGTTAC
ACCAGTGGAGTCTATGTGCGAGTTCATCCTGCACTTTCATTGCTTTAAAGTATGCTTGCTTCTAAGGGGC
AGTGTCATGTAGAACTACAGTGACGAGTAAAACATCTCCAGGTCCACAGATAGTGGTGTCAGCAGATGTA
CTGCAGACAGGGGAGCCGAAGCCACACTTGAATTGTGTCTGTTCCTGGTGGAACCAATCACTGCCTCCTC
CGTGATGGTGGGAACCAGCTCACCACATGAAGGGCTCAGCATTGGCCTCTGCTGTTggcagttcaagcat
tgagaagaatgccaggaagaagccaggaggccttggtgagaggtctggttgctgccacttgaagaaagaa
gctgaatgacacccacaggcaagtcatcttgtccaccttctgcacttcCACAGTGGGTCTTATGGGAGGC
AGGTCTCCTTACTGCCTTGTAGACATCCTTGGTACCACTTGGCAATCTTTTCTCTGTCAAGTGTTAACCA
GCTGGACCATCAACTACTCAGGGAAAACTTATGAATCAGGAGCTCAGGTCAGTGCTCTTTCTATACACAA
TGGACCACGATGCACCATCCAAAGTTGGTTGATAGGAAATCTTCCACAGCCCCAAGCTGGATGTGTGTGA
CAACTGTCTACTTTTGGTTGAGGCTAGCACTCTTGCAGATCCATCTGCACAACAAACCTGTGCTTCCTTC
TGTTCTGCCAGCTGGTCACAGGGAATGTACCCTGAAACCACAGATGCAGCCTGAAGAGACATGAGGTAGG
AGGAAGATTCACCACCACGAGTCTGACCACCTGCTGAGTCACTCATGTATGCCTCCAGGGTCTGGTCAGG
CCAGCTCTGTGTGCACTGGTGATGGACAAGCCtcctgtgatgaaatcctacccacagtgggatggcagca
ggaggtagaagctctggggggcagatgaggccgaggtggagccctcaggacagggttagtgcctttacaa
gggtcatgagagcactcgctccccactgtgctttccatcatgtgacgacacgaggaatagtcagctgtct
ccaactcagaaggggccctcaccagaacccaccctgtcagcaccctgatcttgaactttaagcctccaga
actctgagacaaagttccgttggttatataccacccagtttatgatattttgtcacagcaacctgagctg
aGACCATACTGTTTCTGGTTTTCAGTGGAAGGCTGCTGTTTACATCTAGTTTTATTGCTTGTACTTCTCT
AGCTCTTTGGGGATGCAATTTTGATGGGGTCCAGAGGTGATGGCATGTCCCAGGTGCAATCATGAAAGCT
TTTACCCTGAGGTTCCCTTGTCATTTTTCCTCAGTGGGCAGGGACAACTTCTCTGCCTTACCTTAGGGTC
TTTGCTTAGATTATCATCATATCATAATAATTGGAGTGAGTAGGAAGTAGTACCCTAGATGCCTTAGATG
GTGAGAGCTAAATTCTTTGAAACATCTGTGGTCTGTGGACTATCACGGTTTCCGTTCCAGAATGAAAGAC
AAGTAGTCAAAGACACCCTGCAGAGCCCACAACTAAGAGAGGCCCAGGCTCGGTGCATGTGGACCTTTCT
GTGACCACATCTTGGCTGCTGCTCCAGCCTACTGACTGAGAAAGCCAGAGGCTGTTGCGTTTGAGTGCGA
CCTGGACAAAGACCTGCAGGTCCGATGCTCAGGCAAGCTTATAGCTGGCCAGGCAGAAGTGTGGGCTGCC
TGGGGACTCTATGCTGACCCCAGGTAGTGTCAGAACTGTACTGCAGGACATTTGGGTGGTGATGGAGAGG
TGGCGGTGAACAAGATGATGCAAGCAGGTTGAGAAGGTGAGAGTTATGGCATGAACAGCTCTCTAGGGTT
CCCATGGAATGTCTGCTGCGAGTCCCTGTGCCCAGTCCTCTCCTGTTGTGCAGATGAACCTGCTGTTTCT
GCTGGGAATCCTCTAGGGACTTCCCAAATTCCTTGCTCACCATCACGGCTTCTGACAGAAAACTCTTCTC
ACAGCAAAAGTACATGCTAGGCTCATGACCCCAGGATTCCTTGATGTCACCCAGGTGCAGCTCAGCTTAC
TGGGAAGGCCTCCCTTCTGCCGACCCACTTATGGCCATTTCTCCCGCAGCCGAATATATCAGCCTGGGGC
CACAGAAGGTGGGACGTGCCCCTCTTACTGCTGTCAGACAACCCTGGGGGAGTAACTGCTTCCTATCCGT
GACTCTGCTCCATCCATGGGCTCAGCTGTGCTGGTGACAGTGGTCCCTCTGAACCAGCAGGGGTGGGGGT
TCCTGCATCGGCTGGTGTAAGTGACCCCGCCAATGAGGGGAAGCCTGGGGGCTGGCACAGCACGAGCACA
GTGAAACCTGTACCTGTAACTTGGTATCTCCAGGGACACCTCCTGTACTCAGTACTTTCAGGTTTGACTG
TGTAAGGAAGTCCTCTAGAAACAAGACTGTTGAGGGCTCAGATCTTTTAGGAAGTACAGTGCTTGTCACC
CAACCAGCTAAGTGAGGCCCAGAAAACCCAGCCCATGTGATGGAAGGAAGATGTGTGGATACAGGGCACT
GCCCTTTCTACCTTACTGCTACTCTGGACGTCCCTCCTCCTTCCCACGTGACATCCGCCTTGCAGCAGAC
TGTGCCCTGGGGTCACAGTGGACACTCCTTGGCCCCTGCACCATGAAGGGGAACCTCCCCTtggttttag
gatctgctgatgaacttaatgtgaactgattattttagggcagaactggaggttttctaactgtatctat
cgcttcctctatattaataagctggtgctttactatgaagaatttccctcatcagcAGGTGTGACCTGTG
TTCTTTTTAATTATCAACCCCCATGGTAACAAGTTGGTGTGATGGTGGTTATGAGCCCACTCCCTCCCTC
ACTAGCTTAACACTGATGTACATGGATATTTATTTATTCAGTATTTGATCATAAATTTCAACTGTCATTC
TTCTGGATGTTGAGAGTGAAAGGCCATTTCTTGGATTCCTACGCCTGGAGCCGGTCAAGATTTCGGCTTC
AGCAACATCACACAGAAGAATGAGGACTGATTGGAAAAGGTAGGATGGCTGTAGAACAATGACCTACGGC
ATACTGGCCAAGCAGCAGCAAACGCACCCAAGCTGCAGACAGAGAAAAACCCATCCCAAAGACAGATAAG
CAGTGGCTTAGAAGAAGTTGTATATTGAAACCAAGCCCAGCAGAAGAAACATCACATTCAGAGGTCCAAG
AAACACACTGAGATACTTGTACATATGCCTTTACAGTGGCTGTTTGGGTAAAGGACACTTGGCTGGACAT
CACTACCAGGTACAGGTGAGCACGAGTAAAACACAAAGAAGATCCTAATCGTGAGAAATAAATACGTCTG
ACAAAAATAAAATAAGAGCCCAAGCAAGGTGAGTCAACAGGCACATGGCTATTTGTCTTACCAGGGCTTT
CAGAGtttttttGACTGACAGGAGTTTATaaaaaaaTTCTAATTTCTAtttttttGCCAGTGATAAAAGT
GAACTGGATAAACAAAACAACAAAACACAGGACTATTCACAAGTACATCAGGG
>MSTRG.635.1 gene=MSTRG.635
CGACAGGCCCCGGTCCCGGAGGAGAGGCGGGCACGAGCGGAGGGAAAGTTGCGGAgggctgggggtgccg
gggccgcggcctcccgggagccggggcctgggggccgggAGAAAGCGCCAGACTTTTTGCCTGGTCGCCC
GAGCGCAGGGGAGGAGGGTGtcttcctcctcctcctcttcctcctcatcctcttcccccagctcctccct
cgtccctcctctcggtccccACCAGTGTGGGAACAGCGGCCACGGTCCTCCGCAAGGACAATGCCACGGG
TTACAGGGGAGACGGGCTGCCCCCGGCCGCCGGGCGAGGCGCAGGGGAAGGTCGGGGAGCCGGGTccccc
ccGCGCGGCTCTCCGGGCTGCGTGCTCGCGGAGCCCGGGCCCTCGGCCTGCTCGGAAGTTGTGCGCGTGA
GAGCCCGGCCGCTCGACGTCGGAGGGCTGGTGACCCGCTCAGCACAGCCCTCGGAGGGTGCCAGAGGGCC
GCGGATGCGTAAATTAATAATCGATACCTGGGTGTAGGCAACAAAACTCGCTGGAGTCTTATTCATAGAC
TTAGATCCGCCGGGGCTGGCTGAAGAAGCTTCACGCTGGGCGGAAAGGCCTccccccgccccccttcccc
GGTCTGAAATAGTTAAAAATGGGGCAGAATTAGTGAGTGATTCCGACGACTTAGGCTGAGTCTGTCGTCC
AAAACCCCTGGATGATGTGAATCTTGGTAATCTAGGTGCAGTACTTGAGCGCCAGCGCCATTTGTTAGTT
GAATTCGGCCCAGGTTGTCAGGAAATACACTCTTTATAACATTGTTTTCGCTCCCGAGTTAAAAGATTAG
GACCGTGTATTAATAACTCTCTTAACCTCCaggtagaaactgttacccatttcacagatgaggagactga
gcggtgactcgtccaaggtcacacagctgggactcctgaagccgggagtccagccagccggggctcttaa
tctcgagcttataacTCGTTATTAGAAGTACTGGCGCATTTTGGAGTTATTTGGTTGTAATGATTTAGGG
TTGTATCCGCCTATAGTGTTGGCGTGGAATTAACTTTTGTGGTTTGCAGAAGTGGAAAGGAGAGAATGAA
GCGAGGCCCTCTTAATGAAACTAATTTGTTAGCTTccccccacccccccAACTCTGAAGAAAACTGTGTA
GACACTTTTTGAATGGAAGGAATTAAAAAGTAGTCTGTTCTGCGTTTGGTTCCTCACACTTAATTATAGT
CATCACTTAAGTATTGATGAGTCATAAGAAAGTTTTGTGCAAAGTTATTTTTGGTTATTTTTTATCTTTG
GATACTTAGATTTTCCCTGGGAGTCCTTACACATTACATATACGAAGTATTTAATAATGGGTATAGGTAA
TACTTTGATTTGGGGGGCGTTTAAATAATTCAGTGGAGTTACCTTTAGCTTTGTAAATTTCCCACATCTT
GATTAGTTACTTTAAGGATAAttttttttttCTGATATAAATATGAGACTAGAACTAAAATTTCATGTGG
TAAGATTTTAAACTGAAGAAGATAGTTTAAAGGAAACAGTTATaaaaaaaGTTTACTCAAGTTGTGTTAA
GATTTTTAATAGACGTTGGACTTACACTTAAAGTACCCCATTGGTTTTGGAGGATTTGCTTTGGAGTAAC
AGTAGTGTTTATGGTGGCTGTCCAAATTCATTTAGACTTCAGACCTTACCAAAATGTTAAGGAGTTCTGT
CGGTGTCTACACCAAATTGTAAAACTGAGTACAGAAACTTCTAAGAGGCATAAGCTCAGAAATTAAGTCT
CCTAGAAAGAAGAATCCCTTCTCTTTCTGTAAAGTGGAGGCTTTGCTTTGAAATCTAAAAAAGATTAAGG
GTTTGAGTAGAATTGAGTGAAGTGAATGGTTGTTATTGGTAGGGGTGGGAGATAGACTGTGAAATCTAGT
GAGATCTTTGTTTTTGTTCAGAACATGGAATTTAGGTTTAAATTTAGGATCTTAAATTTCTTTTAAAGAC
GTTTTGGTGGGACTTACTGGAAATGTCACACACATACATAACTGTGTCCTAGGGATTCAGACATTTAGTC
CAGCCTTTTAAGGTCACTAACATTCAAAATAAATGAAAATATTCCATTGTAATGCAGTGTCTTGTTTGGG
AATGTAGATTTaaaaaaaaaaaaGGCAAACACAACCTTGGATTAGAATTTTTTCCCCCACTAAAATATTG
TCTGTCTGCCCCAGCGTTTTATTTATGGGGAGTTTTTGTGTTTATGGTTTAGAGATGTGGGAGTGGGGAG
TGGTAAATGCAGCAACTGGTATTTAAAGAATTTACATAGGTTTTTATAGCCCCACGATTATCTGTAAAAG
CTAAATTGAAGATAACTTGTTATAATGCATGACTGGTGTGACCTTTGGCATACATTTTGTTTTGAAACTA
TACAAAGAAAGGAGATGCTGATTTATATGGAATCTTGGGTACTACCTGAAAACAAAAACAAGCAAAAGAA
ATAGCTTAGAAGTTTGGGATGCTCAGGGATGTTTTCACGTGTGTGTTTATGGTTGGCAGCTATACAGTCA
TGGGGAGAAAATTTGAATGGAAATAACTTTATTGTGAGAAGAGAATTGCCTTATGCATGCTGTTAAAAAC
TAGCTAAATAGAAGAGGGGACTTCATTCGTGACTTTCTTCTTTGTCATAAGGTGTGTGTCAAATTTTCTT
TGCTTTAGCATTTGCTTTCTCTTGTTTCAAAGAACTTTCACAATTCTTACACCCACACCCCCACACCCAA
GCAGTTTCTCTTTTCATCCGCCTGAGAAAAAACTTTAAACATGTGAACTCAACAGAACCCCCAAACTTCC
AGAGTGTTTATGAAGAGATTGACTCTTCTCTCCCCAAAATTCTACTAGTCTTAGAATTTTGTTGTATTCC
TATCAGCAGTTTAAACTGTGAGCTAAGAATCGCTAGTTCTGTTGAGTTTTTTGGTGGTTTTATCTCCAGA
TACTTGTGTGTATTTTCTTTAGAAGTAAAGATACTTCTTGAAACTATCAAACATGGGCCCCTGAAACTTG
ACACTAACACACTAACATTGCCCAAAGTGAAACTTGTGACTTGATTACTTTTGTATGAGCACCTTACATA
TACTCAGTGGTTAGGCTTTTTAAAAGACTTCTTACTATGTATTATTTTGGCCACTGGGCAGTGTTTTGAT
GGTTAGAGAAATTATGATAATTCATAACCCAAAGCTGGCACAGTTTTGGAATAAAATTTTGGGGAGGGGA
GGTTATAATTTGTGTTTAATTACTTGGGAAAATAATACAATTATTTTAAATTACCTAAAGTTTTTCCCCA
GTTGCCCCTAAATAAAGAAATCATTCAAAATCTTGCCTTATATCAGTGTTATAATGTAAAGCTAGAGCTG
TAAAGTTTACCATTGGTTATGTGAATGTGAAATGTTGACTTCACATGACTAAAGTCATGAATATAAGGTT
CTTATTAGATAATTACAGACAGGTCTCATCTTCTAACCTAGTGGCTGCTGGTCTTAGTTTCATTTTTTGG
TATAGGAAAACAAAATGACTTGGAAACACAGCATTGTATAAACCAGCCAGACATTTGAAATAAGTTATGC
TTTTACTTTGAAAACCTTCTTCCAGAGTTGCATAGTGAGATAGAATTCCTCATTGGAGATAACTTACAGT
ACATTGAACATGTAAAATAATGTGGTTCCTTGTAGGCATACATTTTGCTGATATAGAACCATTTAGGCTT
CTTAGCAATTTATTTTTCTCCCAGAGCTATGCACCCTCTCTTCTAGAAGGTGAATTTTAAAAGTTTGTAA
TACTGTGAAAGTTTTGCTTGTTTTAATTTTTTATTGTTTGATGGACATGTGCCCATATCTGATATGTGAT
GCATAACAGTTTAAAATGTATCTATACTCTTAATGAGTTATTTTTCATTTTATTGCCCTATAATTTAATT
GTTTAAGTTGCTTTTGCAGAGAGGTGCTTAGTGAACTGGTTTAACATGGAATGAAACTGGTGTTAGCATC
AATTCTATTTTAAATAACATCCCTGTTCATTAAATAGTTCTCTTTGTTTCTCTATATAAAATTTTTACCG
ACAAGAGTTGAttttttgtttggttttgttttCTGGATATTTGTGGTTAAGGTTGGCATTTTAGCACATG
CATTTGGGTAAGGAGATGCTCAAACGTGAGATCTACTCCAGATCTGCTTATTACAGAGGTAGAGAGCGGC
TGAGGAAGCATGGTAACTGGAGAGCGTGTTGGCCTGTGAGGCGGTACCAGGCAGAGCCACCAgagtcagg
caggtctggaacctgaaccagtcccacccctcacgggcagtgtggacctaaggcacagtggttttgcttc
atatcaatttcttcatctgtaagatgggttgatgatccttaccatggggtgcttgtgaagactgagataa
CAGACATACATTTCTTAATTGTCTTCTCCGTTTCTCTTCACTGATAGCCATCCTTACGGTCTCAACATAA
ATGCTACTTTCCCCAACCTCGGTTCTAAGTGTGATTCCTTGGCCGTGTGTTCTTACCAATGGCttttttt
ttttGACAGCGCTGAGTGAAAATAACCATAGGTATGCATATGTATgggcttctgtggtagctcagttgtt
aaagaatctgcctgcaatgcaggagacccgggtttgatccctgggttgggaagattctctggaggagggc
atggcaacccgctgcagaatccttgcctggagaattccatggacagaggagcctggggggctacagtcca
tggtgtcgaaaagaggcggacacgactgagcgactgaGCACTGCGCAGCGTGCATATGTGCATGTATTCT
TTTACTGTCTGTCTCTGCCTCGTGCCGTTAAACTGTGAGGTCTGTCTGGACAGGAGTATCTGTACCTCCA
GGGCCTGTAGTGCCCGTGCTGGGCACAGAGCAGGAGTAGACGGATGTGCGTGTGCACAGAGGGATGGTGA
GGAACCTGTGTGCTGAAGCCCGAACCTGAGCGCCGCTCGTTGCTTGCGCAGTCGTGGGCAGAGTAGCTTC
AGAGCTTTAGAATCCTGTATGCCGACCGTGCGTAAACCCTAGCTGCCCTTGCCAGGATTTGAAAAATGTG
aaatgagatactctaatgagatgctttgcaaaagtgtaaaatgccgtataaatgtaagTTGGTACAGTAG
CAATAATTTCAGTAGTGAGGCTACCCAAGAATTTATAATTAGAGTTTCAACTTTACTGAGTTGGTAAGTA
GCTATTATGTAATATTTATTAGTAACTTAAACTTTCTGTATGCATTAGTTAGAACACAAGATTGGGCCCA
TGTTCTGACTACAGTGGCTTACAAGCTGAATCTCTTTCTCTCTCATGTAAGTTGTCTAAGGCTGATGTGG
CAGCTCCAGGATACAGGGGACCTTGGGTCCTTCTGACTTGTTGCTTTCCTGTGTATAATGGGATCCCATG
GCCCCCGAAGTTCAAGACAGCTTGCCAcctcattcacggtccaggaacaggatgggggagagaacaaccc
ttctttaaagatgaacctggaaattgcataagtgacttgttcatacctgttggtcggaacttcgtcaggt
ggccccatgtagctgcaaaggaggctgggatatatggtcatcagtagggtggctgatcgtctgcctgaaa
aatctgtttttactgatgaataggagaatggGGGATTATGAAGCATTGCCTGTCACTCTTTCAGATGTTT
TGGAAGAAACTTAACAGAGATGAACTTTGGAAAGACAACTTATTGCACTAATTAATGTTTATATTCCGTA
TTTGCTCATTAATCATTTGGACTATGGTGTGTAAATTGAAATAGACTATCAGTACTTAGTATATGCAGTA
TATACATACGTAGTCAGATTAGAGTTAATGTAACTAAACTTATAATAATGATGGAATTTGGAGTCTCATA
TTACATTATTTTATTGAAGGTATTTTCTGATAGAAACATAATTCTTGATTGCTGTAACTGTTACACGTAA
ACAGTATTTGAAGCCTAGGCCTTTGGGTTTCGTTTTAGCAGTCCCATGGACCATTTTGTGTGTATTTGTG
TACATAACCTCAGCAAGCAATACTAGGAGAGTCTGATTCAGTATTGCAGGATCTTGTCAGGTTTTCAGTA
AGTGTTTGGGTCACTGAAGTTGTAGCGATCATAGCAGTGATATTTAAACATTTACTGTCCAGTGTCTTGC
TCttttttttCTGTGGGTTTGACAGAAGAGGAAGGTCTAGGATTCCTTTGAACTAGCCTATAATTAGGTC
AAGTAGAGACCTGAGGAACTAATGAGCCTCAGATAGTTTTCAGGAGAACTTGTCAGAGTCGTGGGACTCC
CCCGCCCCAGACTTGCCTTTCTGAAGGTTTGAGTGATGCGCTGGACTCCACTGTCTTGATTGGGACTGCA
AGTATCCCTGATGCAGTAGAAACATTTTGAGAAACATTGACATAGTTCATTTCTCATCTTAGAGGAGGAA
ATGGATGCAAAGAAATGAAATGACTAACCAGTGCCTCGGAGTAAGCAGGTCGGGGGTGGGGGCTAGCGCA
TGTTGTCCCGACTCTTGGGTCGTTGTTCTTTCCCCAGAAGAGAGGAAGGAGAAGAGCACAACTGCATTTG
TTATTTTATAGGAAGATCTGTCATTCCAATATGTTGCTATTTATGTGTGAGCTCATTGCTATTGAATGGT
TGGCTCACTTCACTGTCTTCTGAGCCTCTTAGAAAAATACTGTGAGTTGGTCCAATAAATATTTAAAGGT
GGAAAGTTGAGGTTTTAAGTCAAGTTGGTGCGTTAGGGTAGATGAAAGGGAGGTGTGGGTTTGGCACGTT
CAGAAGGAGCAAAGGCAGGCCATGTCCTAAGATCATTCGTTTCCTTTTCAGCTGATTCGCTTGCCATTCT
CACTGTGGAATTCATACTATAGATTAAAGCAAGAGCTGGATCCCCTAATTTAAAATGGAAATGTTCCTAG
GGAAATAGCCTTCATCTGTTAGCAGGTTAACACTTCATCAATTAGCTGCTGTCATTTTAAACGTTGGAGA
TGAGCACCCACACTAATAAAAGAGCTTTTGGGAAGAGGAGGGAGGGTTAGGGCACAGTGCCCTTGTCCAA
GGAGAATGATGGGCCTGTTTGAGAAGTGTCTGCTTGTGGTGTGGCCCTTGCATGGTGCTCAGAGGCTTCT
CTGGTGGCCGAGGTTGGTAGCGTTGGGCTGGCCCTTGCTGGCCGGTCAGGGTTGGTCTTGGGACCGTAGA
TAATTTGTTGAGGCCCTCTGGGCTTGATTGAACGCGTGGTCATTGGAGTAGGAGTGTCCTCTTAGCGCTT
TATCACCTGTTTAGGACTCCTGTTTGAGCAGGCTTATATCAGACTTCAAAGGTATCATTTTGATCTGGGG
AATTTTAATTTTTAAAGATCAACAAGttttttatttttATAATTAAAAAATGCAGCCCTATAGAATGAAT
GGTGTCACCCACCCCGAGCCCTCCCTGCTTGTGCTCCATAAATAACAGCTAGTTTTTCCTACCAGAAATG
TTCTAGATGTATATATGTAAACACGTACATACATGTGTGTTACAAAACATggggcagcagaggatgagat
ggttggatggcatcactgactcaatgggcttagatttgagtaaatttcgggagatggtgGAggacaaaga
agcctggtgtgctgcagatcatgggtttgcaaagagttagcgactgaacaacaacaAATGACAAAACCGT
CCGTATGTTTAGTGTGATCCCGAttttttttttCGAAGTGTGACATTATGTATGTGTACAGTCTATGTAC
TTAAAAAACAAATGGGGTCTTGCTAAGCATGCGGTTTTGCAACTTAAATGTCTTCCTCTATCTCTTGGAA
ATACTCCTGTGTCAGGTGGCAGAGTTTCCCTGTGtttttttttttAAACAGTTGGGAAGTATTTGATGTT
ATGGATGCAACACAATTGAGTCAGTCTCCATTAGAGAGAATTTAATTcccccccccccccATTTTTAGAA
GTTaaaaaaaaaaTATTTtgtttagttttggctgcactgggtcttggttgcagcttgcagactttctctc
tttgcaggggctgttcttcgttgctccaaggcacgtgaaatcttcctggcccagggactgaacccatgtc
ccctgcattggcaggtggattcttaaccactagacccccagggcagcccATActtttgctatttttaaat
agtgctgcagcatacatccttgtacatgtaacattttttgtcagcattagccagaggatacatatttata
agagaaattgcttgtttaccaggtatatgtacatatgagtatgttttgccaactgtcttccaaaaagtag
caccaatttatacttcagtagcagtgtctaagagtgtgtagtttcccaaatctcaaaaacactggcatta
ttcaagttttaaatcttttgtcaatttaataggtgaatggtgcagtctagttgtttgaatttgtacttcc
gatgagagaatttgagcatcttATGGTGTACTATAAGTCTTACACTTTAACAAAATATTCATTCTTTGGT
ATTTAATTAGAATTGTTTTGTGATGTTTCTGTATTCTGTTGAATGAAAAATGATGTTCTTATAAATTGTA
AATACTTTGATAAATTGTAAAAGGTGAGTCTTGTTCCTCTTCAACTGAGGATACTTTTGCCTGTCCTCTG
TATGTGAATTGTGGTGGTAGAAACTTTCACTACAAAAATGAGTAAGGTTTGGTGGCCTCAGCTGTTAAGT
TTTGAAATAGTTGTGTGTATACCAGCAAAACAGGACAAAGAAGACCATGACTGCTAACAGTTAGTGgatt
cttaaccactaggccaccagggacgtccTGACACAGGACTCCAGGTTTTGGAGATAGAAAGGAGAGGATT
CAACTTTGGTGGCAGTATAGTAAAGCTCTTGAGGAGTTGAATGATTGGCTTGATGGGAACAGTGAAAATA
TTTCCTAGTAAGGTCCTGAAGGAACAGTGGAAGAACAGAAGAGAGGATTACTGTGGTTCAGTCCTTCTAC
Tagtgacaggtggaaataacttgttcatttgctcggtcctgtccaactctttgtgaccctgtggactgca
gcacaccaggcctccctgtccgtcaccaattcctggagtttacccaaactcatgtccattgagttggaga
tgccatccaaccaccttatcctctgtcgtctcctcctcctgccttcaatctttcccagcatcagggtctt
ttccagtgagtcagttcttcacatcaggtggccaaagtattgaagtttcagcttcaacatcagtccttcc
aatgaatattcagggctgatctccttcagaatggactggttggatctccttgcaggccaagggactctga
agagtcttctccaacaccacagctcaaaagcatcagttcttcgactctcagctttatggtccaactctca
catccatacatgactcctggaaaaaccatagctttggctagatggacctttgttgacaggtagaaataat
gtAGCGCCATTAAAAATGAGCTACAAAATGGGGCAGTGGAGGAAGGCAGCGTTGGCAGGGGTGATCCTGG
AGAGGAAGCGGTGTCCCAGCTCACGGGCTGAGACGTGTGGAGTAGTTAAACGTGTGTGTTCAATTTATTC
TGAGTAGCTTGGTATTTTCCTGAAAAATAACCACATTTATTCTGTTACTTTTGCATATGTTCTTATTGGG
AGATGAGTCATCTAAAAATCGTTTATCTTGTGAGGTGGATAGAGCTATTAATGAGTGCCTGTTGGGCACC
ACATGTCGCCCTAGGGCCGGGGGTCACTGCCCGCGCCGTGTGCGCTGGGGCGAGGTCGGCTCTCACGGCG
GGTTATGGGCTCAGTCTAGGGCAGACAGGCATTTTCATTAAAGGTAGCACAGTCTATGAAACGGAATGTG
ATTCACTGGTGCTTTTTGAAGGTCAAAAATTTTGTCTACTTTTAAAAGACCCTTTGACAGTTTAAGTTTA
ACTTTATTTGGTATAAGTAGGACTCCTGTCTTAAAGACAAATACTGTCTGCTGAAAAATTTGTTCTTATT
TGATCATTTTCCCTTGAAAAAGAACAGTTGTCACTGCAGTGGTGTGTTTTGCTTCATCTTTACATCAAAC
ACATTCATTTTTGGTGCACATCACTTCTGTGGCACAAAATACTGTTTCATTAGAGTTTTCCAAAACAGCA
ATGGTAGTAAAATTATTAGGATCTCAGAATATTTTGCAATCTAATTTCACTTCTTGAATTTCCCTATAAT
GGTTCTGTGGTACGGTTCAAAATGTCAGGAGAACTAGGTAAACTTACCTAGGAATTGGCCTGAAGGCCCA
TTGTTACTCAGCAGTATTGGAATCAGCTATGCGAAGGGGAGAATTTGAAGACAAGTTTTAGGATGCATGG
GATATGTTTGAAAGAAGGCTATTTGCTGAATAAGATACAGACATTTGAAATAAAGGATGTGGGCATATAG
GAAAGGTAAAGAAATGAAATTCAATAGAATGGATAGGAATGAAAGAGCAAACGGATGAGCAAGAATTCTT
AGTACTTAAATCCGTCCCAGCAAAACCTCTTCAGTAATTTGTTGTGACTTCCAGGATGAAGACCACACTC
AGGACCCACTGTCTGGATGACCTGGCTCCAGCTGATTTAGATGGTCTTGTCTCCCATGCCTTGGGATTCA
TGTCTTTGGATGTCTGCTTCTGGGCCAGCCATCACCCCTTTTCTTTTCGTTAACTTCTTTTTCTCCTTCA
TTTTCAGTTCAGTTATCACTCTTGTCAGGTAAAGCAGACCCCCGCCCCAGTCACCTCTTCTTTTTTAATA
ACTCATGTTTTCCTGTCCTTTTCTTCCACACGTTTATCACAGTTGGTAGttttttttAGTGCTTGTTTTA
TTCATCCCCTCCAGAGAGCAGGGGCCGTGGTGTTTTGCACACCTCTCCCGCCTGCTGCCCCCGCCCCCGC
CATCGAAGGCATCAGCAAGTTTTTGCCATATATGGTGAGTCCTGAAACAGTGAGCTGAGTTTTGATGCTG
GTCTCAAGGACTGAATGATTGCATAAGGGGGCTGTACATTTGGAGTAAGAGCTGAACAGGGCATGTAGGA
GCCCTaaaaaaaaGTGACCCTTTTAAAGATTAGATTGGAAAAGTATGTAGCCGGTAAGAAGGCCAAGTCA
CTCAGGGATTAGTGTAACAAGTGTGTGTAGAGTAGCAACACCTACTAGCTCTTAGAAACTTGGCATTGTA
TGATGGAGTGGAAGGATGGTGCCCTCTTTATTAAAGGAGTACATAATTTTAGTAGTTTATTGAAGTAGAT
ACAGTCCTTagtgttcatttggagtgatcatttggagtTTTATATTGTGGAGGGAACCAGCCTGGCTCTT
CTTTATAATTTTTAGCCAGCAAAGTGCGGTTCATTCAACAGTTACATCTGGAAAGTCAGTCCAGCACCAG
CAGTAGGTGTCGGGTTCACATTTAAAATAAGTTCTAGCTTTGATGTCATTTAAAAAGTGATGGAAAGGTA
AAGAAAGTTGTTTGTTTGGATACTTTTTGGCTTTACTTTTCCTTCACAGAATAAGAATGATTGAGGGAAA
GTTTATTGTATGGATGGATTTTCAAAAGAATTGACTCTTGTAGTTAGGAAACTGTTGAGGCTTGTCAGGT
GAATCATCTTTTTAAAAGCTTAAAAGGGATTTGTTTTAAAGTAGTTCTGAAATCTTTCTCAGTGACTAGT
TTCTGTAGTAAATATTTAGAAAAGCAAATATTCAGATTTTAtttttttGGCTCTTCgcctgggcccatgc
cagtcccttgggacatagctgtgacttacatggacgtacatggtacctgccctcttgaagctcTTCAATA
GTTAGTTAGATTGAGTTAGAGCTCATTCAAGAGAACGCTAATAAAAGGAAACATGGCTTGTTGCCTCCAT
CCAGCCAGCCATCCCATTGTCCATCTATTTATGCATTCCTTCAACTTAGTTTTGGTGGCAACATGTCTTT
AAGCTTCTTGTTGCTTTATTTCTGGTAACATAGGGACTAATCTGCAATGGAGGGAAGTAAATTTGCTTAA
GATTAATCATAGTATTTAATAAAAAACCCAGTGAACAGTTAAAGGCCCTGAAGTTAAACATTGAGAGAGA
AAAGAAGAAGGAACATAGGACTTCTATAACCTGTTACTTGAGATAGATGAAAGTTCTGGTACACTgatgg
ctggacggcatcaccgatgcagtgagcatgaacttgggcaaactccctgtccatCTccaactcctggagt
ttactcagactcatgtccattgagttggtgatgccatccaaccatctcatcctctgtcctccccttctcc
tcctgccctcaatctttcccagcatcagggtcttttccagtgagtcagctcttcgcatcaggtggccgaa
gtactggagtttcatcttcagcatcatttcttccagtgaatattcaggactgatttcctttaggatgggt
ggatctccttgctgtccaagggactctcaagagtcttctccagcaccacagttccaaagcatcgattctt
cagtgctcagttttctttagtcagactctcacatccatacatgactacCacaatagtagctactattaat
tgattgcctgctatgggccatacactgtacagattcattatcacttattttaatattagcactagcactg
gaaggtggttggtaatatctgtttataagttaaaaaactgcggtgcagggagataaatttgcttaaggtt
aATCATAGTATTTTGCATATGCTGCTTCTAGATAATAAAAAATGCAGTGAACAGTTAAAGGCCCTAAAGT
TAAATGAACGTTTAGAGAGAAAAGAAGAAGGAACGTAGAGCTTCTGTGACTTGTTAATTGGAGAGCTAGA
TAAAAGTTGTGGTATGCTGGGATTCATACTTTGTGCCTCTAGTTCATGAGTCTTTAAGATGATAAACCAG
AACATCTGATAGCTTTCTACATTTACGGAATTCTTTACCTTAAGAATCTCGGTGAGAGGGAGGTAGATGT
CTTCCATTGTGAAAGGCAGTTGCTCACTTTCTCTGCATTTTTGGGACTTAGAATGCCCTCATATGACCTG
GGGCCTCCATTCCAGCACCtcagaagcggtgatttgcagaagcaggccctagcagagtccatgtccgcat
aggaggaggatggccgtggtgtctcttctggaggccgtcagtgacagatcaagtcctggcacttcgttcc
ggtgtccgtggtgtctctgcaagtcacagggaccgaatcctgtgttgtctccactggaccacatctgtgg
tttgctgtttgggtgttcttaactatacggccttccagcctggccctcctggggttttctgtgagttgcc
taatatgctttaataacttccttttcagtttcaacaaagccagagttagtttcttttgtttgcaactaga
acctttactgaGATGGTGCCAGTTTCGATAATAGACGATTTGAAGGAACTCTCTAGAGTCAGAGTCATCT
GTGTCTAGATTAGAATTTACTGAGTAGAAGAGTTCACAGTATGTATTAAATGAAATACTCGTAAAACATT
TTGCTTATTGATTTAATGATTTTACTGAATtcgagtgcttattctcggccagggtatgttctaggtgttg
gatattcagggtggcggtgtaggtaagatccctgtgctcacagagcttatgttctcttgtgaagtataga
gtaagcaaggaagcaaccaacatactgaccaggagtgatcgatattgtgataaaagtaaagatggggtaa
AATGATAATGgggcttccttgatggttcagtgggtcaagaatcttgtctgcaatgcaggagacacaggag
[truncated: 133,196 more rows]
