# Supplementary material for: Transcriptome Analysis Reveals the Profile of Long Non-Coding RNAs during Myogenic Differentiation in Goats
Source: Int J Mol Sci. 2023 Mar 28;24(7):6370. doi: 10.3390/ijms24076370 (PMC10094361; doi:10.3390/ijms24076370)
Supplement: Supplementary file 1 [file ijms-24-06370-s001.zip › Table S3. List of lncRNA FPKM results from RNA-seq.xlsx]

## Sheet: sample
Table S3. List of lncRNA FPKM results from RNA-seq_sample
id	DM1-1_fpkm	DM1-2_fpkm	DM1-3_fpkm	DM5-1_fpkm	DM5-2_fpkm	DM5-3_fpkm	GM-1_fpkm	GM-2_fpkm	GM-3_fpkm	DM1-1_count	DM1-2_count	DM1-3_count	DM5-1_count	DM5-2_count	DM5-3_count	GM-1_count	GM-2_count	GM-3_count	Symbol	Description
MSTRG.1044.1	25196.9	27205.3	28784.2	26547.7	28441.9	27953.7	18444	18977.9	17296.3	187659	188671	208985	178457	209605	198529	123278	134114	112527	-	-
MSTRG.10906.2	913.86	841.21	779.11	768.28	558.75	762.81	746.45	675.88	741.19	187900	161057	156166	142578	113681	149564	137740	131863	133123	-	-
MSTRG.1044.3	9407.8	10078.3	8894.03	7740.26	9117.75	8509.38	5667.01	7115.73	6239	103165	102911	95078.9	76610	98936.1	88982.6	55771	74040.5	59764.1	-	-
MSTRG.1147.1	3075.17	3134.15	3012.11	2821.14	3288.21	2616.76	1970.9	2234.71	2156.75	68217	64740	65138	56485	72178	55354	39237	47038	41793	-	-
MSTRG.10906.1	174.71	156.35	148.69	134.17	99.76	115.25	151.2	148.16	143.54	26713.8	22261.3	22163.3	18517.4	15094.6	16804.5	20748.1	21496.7	19172.6	-	-
MSTRG.11061.1	670.58	753.06	604.22	832.94	812.03	1106.11	515.82	431.92	567.75	18445.2	19288.1	16201.9	20679.1	22101.7	29012.8	12733.2	11273	13641.8	-	-
MSTRG.2926.3	119.33	120.27	121.34	111.97	96.46	122.14	80.48	76.8	78.17	13916.8	13061.2	13795.9	11786.1	11132	13583.8	8423.95	8499.36	7964.01	-	-
MSTRG.7617.1	70.3	70.47	71.14	67.34	67.16	66.41	76.04	80.6	79.45	10302.3	9617.5	10163.7	8907.78	9738.72	9280.9	10001.8	11208.1	10170.8	-	-
MSTRG.4448.1	97.04	96.23	99.51	91.42	97.81	84.46	94.07	97.65	87.08	10542	9734	10538	8964	10514	8749	9171	10065	8263	-	-
MSTRG.12876.1	700.7	735.15	628.11	541.33	572.25	644.89	564.5	583.71	560.28	10069	9837	8799	7021	8137	8837	7280	7959	7033	-	-
MSTRG.6999.1	552.31	554.53	547.25	503.6	533.85	567.89	446.39	454.29	436.75	8126	7597	7849	6687.44	7772	7967.44	5894	6342	5613.13	-	-
MSTRG.7553.1	167.06	168.13	162.06	147.88	149.13	170.44	139.45	135.53	131.45	7323.91	6863.79	6926.32	5851.56	6469.54	7125.52	5486.64	5637.77	5034.02	-	-
MSTRG.3032.1	511.14	523.25	533.4	392.53	379.85	345.49	379.38	368.96	321.18	6586	6278	6700	4565	4843	4245	4387	4511	3615	-	-
MSTRG.3780.2	12.78	11.62	11.49	10.85	8.99	12.83	7.81	7.2	7.59	7211.05	6105.49	6319.27	5525.2	5017.15	6904.65	3953.91	3854.77	3741.15	-	-
MSTRG.12747.3	6.32	6.25	4.61	6.98	4.74	6.03	4.63	4.12	5.09	6133.32	5654.89	4362.73	6120.88	4554.44	5581.32	4037.25	3791.59	4321.59	-	-
MSTRG.13651.2	43.58	45.57	44.62	46.3	46.53	49.07	48.74	49.39	47.9	4838.38	4710.99	4829.26	4640.08	5111.73	5195.23	4856.48	5203.59	4646.18	-	-
MSTRG.11788.1	111.07	133.97	137.34	156.61	151.74	176.02	168.51	108	96.15	3676.91	4129.57	4432.07	4679.35	4970.51	5556.46	5006.05	3392.5	2780.42	-	-
MSTRG.8007.2	7.99	6.87	6.55	5.86	3.42	5.75	24.93	21.45	24.54	3134.89	2510.13	2506.31	2076.28	1328.28	2151.97	8777.99	7988.12	8411.75	-	-
MSTRG.11418.1	30.93	30.47	32.07	27.8	23.8	33.29	27.57	26.46	27.1	4734.18	4342.78	4784.28	3840.28	3603.84	4858.39	3786.25	3842.99	3622.53	-	-
MSTRG.8007.3	17.04	16	14.99	11.33	8.81	10.88	46.26	42.68	45.1	3224.15	2817.85	2765.44	1935.4	1650.05	1962.99	7854.46	7661.11	7452.74	-	-
MSTRG.536.2	41.29	41.88	45.05	68.54	62.83	66.1	51.99	50.53	49.63	3401.27	3212.41	3617.91	5096.3	5122.07	5192.45	3844.02	3949.84	3571.7	-	-
MSTRG.5741.1	69.57	64.23	59.98	72.61	54.42	45.29	81.4	83.45	80.78	4461.67	3835.22	3749.51	4202.97	3453.29	2769.54	4684.62	5077.98	4525.02	-	-
MSTRG.1688.5	4.21	3.98	2.9	4.18	3.18	3.54	4.19	3.97	4.66	4383.46	3860.48	2937.7	3921.26	3277.65	3509.53	3910.62	3916.71	4233.07	-	-
MSTRG.1021.3	54.71	55.29	56.62	34.26	31.3	37.26	54.51	49.39	47.4	4431.21	4169.84	4470.25	2504.49	2508.2	2877.7	3962.16	3795.6	3353.21	-	-
MSTRG.3827.1	125.69	125.85	124.51	85.85	87	74.11	109.38	112.19	106.99	4261.17	3973.06	4114.99	2627.11	2918.78	2395.96	3328	3608.93	3168.48	-	-
MSTRG.4182.1	72.09	70.92	71.57	70.45	72.55	71.68	55.05	59.3	56.9	3820.87	3500.04	3697.81	3370.4	3805.21	3623.09	2618.66	2982.28	2634.29	-	-
MSTRG.12158.1	2.63	2.35	2.11	1.84	1.85	1.8	5.79	5.31	6.14	2774.51	2314.96	2172.02	1755.32	1933.21	1818.57	5492.62	5325.83	5667.06	-	-
MSTRG.1089.1	13.6	13.43	13.56	15.51	12.69	17.68	12.89	12.22	12.74	3247	2985	3156	3341	2996	4024	2760	2767	2656	-	-
MSTRG.5742.3	77.33	85.55	76.31	86.38	68.94	49.08	92.03	89.09	100.24	2865.61	2951.81	2756.55	2889.18	2527.84	1734.18	3060.43	3132.53	3244.86	-	-
MSTRG.1361.3	19.24	18.49	18.17	15.7	16.33	17.42	21.62	20.51	19.21	2988.23	2674.65	2751.37	2200.75	2509.62	2580.08	3013.39	3022.85	2606.27	-	-
MSTRG.12400.1	4.69	4.36	3.83	5.07	3.72	5.16	3.79	3.58	3.81	3164.03	2737.03	2520.01	3089.02	2481.04	3321.02	2293.04	2293.03	2242.94	-	-
MSTRG.12986.1	14.08	13.59	13.57	12.02	10.26	13.38	14.89	14.64	14.53	2961.2	2661.47	2783.79	2282.39	2136.44	2684.72	2811.53	2923.13	2670.55	-	-
MSTRG.892.1	17.15	16.86	17.31	16.05	12.96	18.94	18.86	16.8	17.35	2833.93	2593.06	2788.22	2392.79	2119.18	2983.21	2795.66	2633.39	2504.21	-	-
MSTRG.13513.5	2.84	2.63	1.99	2.86	1.57	2.06	5.31	5.29	6.42	2130.67	1835.37	1452.93	1940.94	1163.14	1475.48	3579.57	3765.92	4209.85	-	-
MSTRG.14666.1	3.28	3.1	2.56	3.56	3.16	3.31	3.85	3.77	3.94	2401.13	2118.19	1827	2356	2288.22	2313	2529	2620	2524	-	-
MSTRG.6731.3	9.94	9.26	8.78	8.61	7.42	7.44	9.76	8.79	8.98	2714.51	2355.47	2337.32	2123.01	2005.78	1938.11	2391.84	2276.14	2141.68	-	-
MSTRG.3161.1	22.48	22.47	23.6	28.43	26.28	30.4	37.74	35.72	38.29	1819.8	1693.51	1861.9	2077.1	2105.11	2346.17	2741.59	2743.62	2707.56	-	-
MSTRG.2277.1	7.08	6.73	5.75	6.39	4.54	6.83	6.25	5.54	6.1	2660.21	2353.57	2106.52	2165.01	1686.25	2447.35	2106.65	1975.44	1999.99	-	-
MSTRG.5238.2	6.8	6.74	6.75	7.24	6.34	8.25	5.75	5.45	5.72	2323.94	2146.77	2249.9	2235.46	2143.26	2688.67	1762.97	1767.65	1707.96	-	-
MSTRG.13651.1	31.46	27.76	27.61	28.71	24.57	28.8	34.39	29.92	32.09	2329.62	1914.01	1992.74	1918.92	1800.27	2033.77	2285.52	2102.41	2075.82	-	-
MSTRG.7380.1	29.65	29.83	29.54	23.59	21.94	27.04	30.46	28.29	27.67	2296	2151	2230	1649	1681	1997	2117	2079	1872	-	-
MSTRG.2823.2	3.12	2.78	2.69	4.29	3.89	4.13	3.14	2.92	2.92	2009.37	1662.27	1688.85	2489.32	2475.49	2533.93	1810.68	1784.86	1640.73	-	-
MSTRG.2443.2	71.81	74.76	76.11	64.58	59.16	69.99	35.24	36.63	32.54	2534.73	2457.03	2618.94	2057.54	2066.21	2355.83	1116.21	1226.7	1003.37	-	-
MSTRG.11484.1	75.07	69.16	73.36	65.7	63.72	68.72	81.81	76.9	75.67	2121.55	1820	2020.91	1675.92	1781.9	1852	2074.94	2062	1868	-	-
MSTRG.7900.2	32.47	29.96	31.68	46.05	40.57	55.57	37.11	33.87	41.3	1727.58	1484.24	1643.45	2211.38	2136.05	2819.46	1772.02	1710.05	1919.5	-	-
MSTRG.13965.1	10.2	9.62	9.86	10.1	8.69	10.83	12.02	11.17	11.22	2020.2	1775.12	1904.73	1805.84	1703.5	2046.85	2138	2098.91	1941.47	-	-
MSTRG.11324.1	1.04	0.94	0.76	1.31	1.07	1.12	2.4	2.24	2.72	1427.11	1201.85	1018.73	1616.93	1443.85	1462.88	2938.86	2905.85	3253.1	-	-
MSTRG.6372.1	50.07	59.12	44.21	39.37	44.65	46.24	45.03	48.62	44.65	2078.28	2285.36	1788.84	1475.1	1834.12	1830.24	1677.68	1915.11	1618.96	-	-
MSTRG.13608.1	13.27	13.13	13.46	9.82	8.68	12.04	11.76	10.26	10.4	2285.5	2105.98	2260.18	1527.28	1480.28	1977.43	1818.48	1677.77	1565.13	-	-
MSTRG.554.1	27.03	29.34	30.9	24.67	22.4	30.83	33.83	31.12	32.42	1810.53	1829.85	2017.88	1491.67	1484.91	1968.99	2033.94	1978.24	1896.93	-	-
MSTRG.14512.1	253.32	257.45	223.67	193.48	229.29	223.75	170.13	180.51	182.02	2025.53	1916.88	1743.47	1396.32	1814.17	1706.04	1220.87	1369.55	1271.36	-	-
MSTRG.4301.1	13.13	13.65	13.91	21.47	20.56	20.85	22.57	21.43	22.02	1338.66	1295.66	1382.43	1975.39	2073.52	2027.14	2064.75	2072.56	1961.08	-	-
MSTRG.9808.2	10.36	10.97	11.16	10.98	9.93	11.6	11.8	11.44	11.33	1791.08	1766.8	1881.76	1714.24	1699.22	1913.73	1831.2	1877.47	1711.13	-	-
MSTRG.14542.1	35.43	33.53	33.31	40.06	41.64	41.74	32.31	35.4	32.79	1796	1583	1646	1833	2089	2018	1470	1703	1452	-	-
MSTRG.14154.1	8.36	7.93	8.1	8.46	7.26	9.48	8.76	8.17	8.07	1869.48	1650.53	1765.61	1706.48	1606.61	2021.11	1758.1	1732.89	1576.62	-	-
MSTRG.11819.1	14.87	15.48	15.65	13.01	13.16	15.33	11.83	12.05	13.36	1963.71	1902.82	2014.55	1550.14	1719.57	1930.11	1401.45	1509.75	1541.43	-	-
MSTRG.3348.5	3.22	3.02	2.28	3.19	2.77	2.84	5.58	5.21	5.97	1580.06	1376.97	1089.03	1413.35	1344.21	1327.88	2453.61	2426.45	2556.3	-	-
MSTRG.5247.1	10.96	10.17	11.54	9.71	8.82	10.32	14.4	12.85	13.16	1749.47	1512.2	1795.48	1399.35	1393.84	1570.95	2063.71	1946.16	1835.02	-	-
MSTRG.13476.1	9.69	9.71	9.75	11.77	8.94	16.17	9.96	10.02	10.12	1622.67	1513.76	1591.67	1778.3	1481.76	2581.99	1496.04	1592.24	1480.52	-	-
MSTRG.5742.1	56.45	50.28	48.29	65.8	44.54	40.34	75.99	69.9	60.85	1702.38	1411.89	1419.69	1791.1	1328.95	1160.18	2056.48	2000.28	1602.88	-	-
MSTRG.7774.3	3.16	3.28	2.96	3.14	2.5	3.82	4.09	3.65	4.14	1616.12	1562.7	1478.14	1451.35	1263.47	1863.78	1878.93	1773.27	1851.09	-	-
MSTRG.12134.1	40.2	36.62	35.83	37.16	35.2	41.46	31.01	28.72	31.48	1937	1643	1683	1616	1678	1905	1341	1313	1325	-	-
MSTRG.15437.1	21.75	21.52	22.04	25.87	26.52	26.18	21.29	22.82	22.93	1568.47	1444.96	1549.34	1683.85	1892.17	1799.99	1377.8	1561.3	1443.88	-	-
MSTRG.3805.1	34.59	36.2	37.6	33.28	35.27	35.45	37.85	36.78	36.03	1606.5	1565.49	1702.33	1395.22	1620.78	1569.97	1577.84	1621.09	1461.86	-	-
MSTRG.2126.2	1.79	1.42	2.38	2.61	2.35	2.61	3.54	4.57	4.03	1086.64	802	1407.77	1424.99	1410.67	1506.63	1924.03	2627.73	2133.8	-	-
MSTRG.1652.1	5.62	5.73	5.56	5.13	4.78	4.62	5.04	4.88	4.68	1825.66	1731.27	1760.21	1504.68	1534.63	1430.12	1470.28	1504.77	1327.66	-	-
MSTRG.5950.1	10.24	10.46	9.88	9.87	7.33	11.52	7.55	7.46	7.42	1811	1723	1703	1575	1282	1942	1198	1251	1147	-	-
MSTRG.11762.1	23.33	23.17	23.07	23.87	24.59	23.94	26.21	26.79	24.95	1522	1407	1467	1405.19	1587	1489	1534	1658	1421.81	-	-
MSTRG.2126.4	2.53	1.55	0.78	2.74	1.47	1.78	5.12	3.79	4.3	1520.42	870.84	459.23	1488.92	875.46	1021.4	2762.97	2166.27	2258.53	-	-
MSTRG.635.1	4.4	3.91	2.74	4.96	3.54	4.34	4.07	4.13	4.81	1693	1403	1030	1724.41	1349	1592.62	1407	1510	1618	-	-
MSTRG.8070.4	118.49	123.64	125.38	74.6	73.44	68.77	62.46	64.67	60.71	2022.05	1964.83	2085.85	1149.1	1240.14	1119.12	956.62	1047.18	904.99	-	-
MSTRG.4169.4	5.05	4.85	4.31	6.89	6.01	6.22	7.01	7.07	7.64	1233.05	1101.76	1024.44	1516.66	1449.87	1447.58	1535.07	1636.95	1628.39	-	-
MSTRG.3039.1	16.83	15.87	12.67	18.79	18.55	21.46	16.28	17.01	18.06	1434	1259	1052.34	1445	1564	1743	1245	1375	1344	-	-
MSTRG.8051.1	10.78	10.84	11.15	12.78	13.52	13.75	8.67	9.13	10.14	1409	1320	1421	1508	1749	1713.91	1017.46	1132.55	1158	-	-
MSTRG.11324.2	4.15	3.57	2.92	4.72	3.93	3.75	6.33	6.28	7.32	1293.54	1035.88	887.85	1326.4	1210.19	1114.83	1768.1	1857.48	1991.83	-	-
MSTRG.9670.7	2.41	2.47	1.82	2.51	1.17	1.43	3.56	3.26	4.01	1422.95	1358.71	1050.36	1336.06	685.49	807.66	1886.08	1825.92	2069.09	-	-
MSTRG.5291.1	83.84	79.91	91.46	79.39	83.89	77.65	79.18	83.57	78.21	1404	1246	1493	1200	1390	1240	1190	1327.97	1144	-	-
MSTRG.10858.1	74.93	74.87	70.96	97.53	101.58	96.25	69.19	76.35	73.08	1236	1150	1141	1452	1658	1514	1024.25	1195	1053	-	-
MSTRG.1060.1	193.52	215.77	187.03	222.79	245.13	243.66	134.4	158.34	187.06	1176	1221	1108	1222	1474	1412	733	913	993	-	-
MSTRG.2946.2	3.82	3.3	3.07	4.27	3.66	3.2	2.72	2.84	3.12	1592.15	1280.36	1249.96	1608.99	1510.62	1273.6	1017.68	1125.3	1137.8	-	-
MSTRG.15338.1	2.51	2.41	1.84	2.39	1.65	2.07	5.11	4.79	5.38	1127.03	1009	808	969	735	889.06	2064.11	2044.02	2111.61	-	-
MSTRG.2722.1	2.35	2.17	2.05	2.52	1.93	2.58	2.93	2.71	2.92	1311.18	1127.59	1113.83	1271.89	1064.65	1375.21	1470.24	1437.08	1422.96	-	-
ENSCHIT00000002652	16.7	17.51	15.74	18.13	13.17	17.85	9.09	8.67	9.17	1608.66	1571.25	1477.84	1576.16	1255.52	1640.16	786.23	792.74	771.59	ENSCHIG00000001905	--
MSTRG.12477.1	59.58	58.68	61.33	72.53	84.05	82.3	56.75	59.7	65.08	1157	1061	1161	1271.16	1615	1524	989	1100	1104	-	-
MSTRG.5647.1	2.75	2.49	2.05	2.56	2.27	2.42	2.57	2.57	2.57	1520.85	1281.33	1101.4	1276.99	1237.81	1274.22	1271.13	1347.28	1238.92	-	-
MSTRG.12780.1	3.72	3.38	2.8	4.72	2.94	4.16	4.33	3.93	4.61	1315.39	1112.99	967.25	1506.31	1030.21	1403.69	1375.81	1321.29	1426.48	-	-
MSTRG.13076.1	10.36	10.44	11.36	12.52	10.59	16.09	13.41	12.49	12.14	1105.24	1037.07	1181.29	1204.96	1117.72	1636.21	1283.71	1263.64	1130.5	-	-
MSTRG.8464.2	2.7	2.37	1.86	3.23	2.87	2.63	2.81	2.53	2.7	1321.88	1078.98	884.9	1424.13	1388.06	1228.17	1234.75	1174.76	1152.46	-	-
MSTRG.5750.1	9.37	8.9	9.53	6.45	9.42	11.09	13.03	15.16	14.96	1060.42	938.57	1052.32	659.51	1055.41	1197.17	1323.55	1628.82	1479.21	-	-
MSTRG.8560.1	53.52	52.37	56.34	48.54	44.78	47.33	47.12	43.39	43.54	1296	1181	1330	1061	1073	1093	1024	997	921	-	-
MSTRG.13476.2	7.04	8.33	7.4	6.64	6.69	8.26	6.78	5.58	6.76	1205.77	1327.98	1234.58	1025.32	1133.9	1348.88	1041.18	907.05	1010.85	-	-
MSTRG.12158.3	1.11	1.4	1.01	1.08	0.87	0.72	2.44	2.47	2.45	877.24	1034.38	776.21	770.6	683.46	542.7	1730.42	1855.81	1690.57	-	-
MSTRG.3263.7	74.41	80.32	56.99	62.64	60.73	70.96	79.97	87.61	91.16	1108.3	1114.1	827.5	842.18	895.12	1007.99	1069.07	1238.29	1186.17	-	-
MSTRG.14074.1	5.49	4.71	4.13	6.83	7.2	5.87	6.43	5.66	5.65	1083.11	865.28	794.4	1214.99	1404.68	1103.18	1138.5	1058.29	973.37	-	-
MSTRG.2984.6	2.15	2.09	1.82	2.67	2.07	2.5	3.38	3.18	3.39	955.41	864.2	790.05	1071.03	910.62	1059.48	1348.23	1340.83	1315.88	-	-
MSTRG.8836.2	4.16	4.43	3.83	33.85	29.36	33.78	0.04	0.08	0.1	379.68	375.97	340.99	2786.86	2649.85	2938.19	2.87	6.76	8	-	-
MSTRG.11324.3	1.7	1.42	1.28	1.83	1.43	1.54	3.41	3.35	3.92	861.72	673.64	635.34	841.1	721.31	747.86	1556.46	1615.43	1739.08	-	-
MSTRG.2946.1	5.75	6	5.66	7.4	7.23	7.28	2.83	3.04	2.8	1171.73	1138.8	1125.86	1361.57	1458.2	1414.66	517.05	587.23	497.96	-	-
MSTRG.3707.1	2.75	2.6	1.98	3.03	1.99	2.6	4.11	3.45	4.41	995.43	874.72	699.1	988.96	713.35	895.74	1333.04	1182.13	1393.16	-	-
MSTRG.2926.1	11.41	10.5	13.17	9.62	11.75	9.65	9.17	7.34	6.93	1206.22	1033.79	1357.11	917.89	1229.03	972.25	870.05	736.64	639.99	-	-
MSTRG.1970.2	18.88	20.19	20.23	19	17.65	17.14	23.66	25.3	22.85	960	956	1003	872	888	831	1080	1221	1015	-	-
MSTRG.13288.1	7.09	7.73	7.17	15.2	16.07	13.11	6.5	8.16	7.54	751.94	763.79	741.8	1456.12	1687.94	1326.64	619.12	821.79	698.72	-	-
MSTRG.51.1	4.28	4.35	4.22	3.15	2.43	3.52	2.92	2.84	3.1	1308	1237	1255	867	734	1026	801	823	826	-	-
MSTRG.2787.1	86.26	97.98	87.72	96.61	93.43	87.43	44.87	46.31	46.89	1085.87	1148.48	1076.42	1097.63	1163.72	1049.5	506.92	553.16	515.62	-	-
MSTRG.8040.1	3.1	2.81	2.14	3.33	2.53	2.81	3.39	3.42	3.89	1055.67	890.16	709.05	1021.61	852.29	910.92	1034.2	1102.77	1154.13	-	-
MSTRG.5518.2	2.71	2.57	1.97	2.81	2.24	2.26	2.79	2.98	2.91	1080.16	953.59	765.01	1011.82	884.69	861	997.32	1127.04	1015.22	-	-
MSTRG.14486.1	2.4	2.1	1.89	3.34	2.67	2.91	3.48	3.58	3.67	850.42	695.52	655.02	1068.41	936.6	985.23	1109.4	1206.84	1138.34	-	-
MSTRG.8579.3	8.03	7.64	7.5	6.7	5.5	6.32	14.51	15.18	16.22	842.86	746.76	766.88	634.87	570.92	632.04	1366	1511.72	1486.62	-	-
MSTRG.1362.1	67.9	67.6	72.2	43.01	47.44	46.63	47.88	48.68	50.57	1179	1093	1222	674	815	772	746	802	767	-	-
MSTRG.11763.1	12.95	11.64	13.56	38.96	42.47	43.52	25.51	25.68	22.55	474	396.77	483.82	1287	1538	1519	838.04	891.84	721	-	-
MSTRG.8428.1	1.48	1.31	1.06	2.3	1.66	1.99	3.58	3.19	3.95	643.29	530.57	448.68	899.51	714.69	824.45	1395.53	1312.63	1498.2	-	-
MSTRG.8132.2	19.59	18.74	20.66	19.21	19.29	19.85	13.34	14.09	13.2	1062	946	1092	940	1035	1026	649	725	625	-	-
MSTRG.4170.1	2.66	2.75	2.49	3.57	2.84	3.47	4.22	3.66	4.47	775.63	745.43	707.47	939	818.17	965.35	1104.33	1012.49	1138.68	-	-
MSTRG.7792.2	13.53	10.82	8.42	6.16	3.52	4.07	14.78	13.77	18.79	1254	934	761	515	323	360	1229	1211	1521	-	-
MSTRG.5742.2	62.8	65.69	57.06	72.1	51.09	40.8	71.71	74.81	67.76	878.06	855.17	777.7	909.83	706.88	543.97	899.8	992.52	827.54	-	-
MSTRG.13521.1	1.72	1.78	1.34	1.33	0.91	0.89	3.35	3.21	3.86	800.76	769.77	604.7	557.67	417.44	393.93	1396.19	1416.48	1566.41	-	-
MSTRG.1379.6	2.17	2.25	2.22	4.37	4.11	4.1	3.59	3.21	3.37	623.83	601.59	621.47	1132.27	1167.7	1120.82	925.19	873.72	845.17	-	-
MSTRG.2929.3	6.66	6.06	5.21	6	5.34	5.56	5.77	5.71	5.8	1070	907	817	871	850	852	833	871	815	-	-
MSTRG.4315.6	15.55	13.91	13.34	19	16.7	19.63	10.36	10.63	9.57	993.33	827.38	831.23	1096.05	1056.05	1196.13	594.18	644.74	533.92	-	-
MSTRG.8001.3	4.51	4.68	4.37	4.46	3.52	4.37	3.58	3.2	3.75	1004.47	970.77	948.18	895.14	775.33	927	714.04	676.68	728.4	-	-
MSTRG.1361.2	5.81	6.29	6.14	4.49	4.01	4.09	6.15	5.53	6.57	955.7	963.51	983.79	666.63	653.12	642.05	907.54	862.78	944.01	-	-
MSTRG.13247.1	22.6	21.93	21.21	22.15	23.02	23.9	28.27	30.14	26.21	786.94	710.9	719.98	695.91	793.08	793.65	883.44	995.69	797.09	-	-
MSTRG.8009.2	4.99	4.72	4.09	2.41	1.86	2.08	12.36	11.5	11.83	706.44	622.39	564.44	307.52	261.09	280.54	1570.25	1545.3	1462.95	-	-
MSTRG.2330.1	7.71	7.82	8.83	7.19	6.33	8.17	6.61	5.86	6.08	916.67	865.66	1023.32	771.24	744.51	925.87	704.94	660.51	631.65	-	-
MSTRG.438.1	14.33	14.5	15.65	12.8	12.43	14.01	18.49	19.82	19.15	770.85	726.41	820.63	621.69	662	719	893	1012	900	-	-
MSTRG.10348.1	1.49	1.36	1.46	0.75	0.53	0.53	2.62	2.52	2.52	830.56	706.29	792.72	378.94	290.46	283.23	1313.27	1335.82	1229.1	-	-
MSTRG.2265.1	3.07	3.38	2.51	2.47	1.28	1.92	3	2.82	3.47	980	1005	780	711	404	585	858	853	967	-	-
MSTRG.11169.2	4.74	4.56	4.26	4.66	3.92	5.38	4.62	3.67	4.78	882.19	789.83	772.04	782.55	722.27	954.51	771.2	647.48	776.61	-	-
MSTRG.14230.2	10.98	10.64	11.09	9.61	10.1	9.17	9.56	9.48	9.13	895.99	808.47	882.48	708	815.31	713.86	700.1	733.74	650.65	-	-
MSTRG.10348.2	1.69	1.63	1.15	1.17	0.85	1.06	3.94	3.71	4.3	650.44	586.71	432.28	406.06	322.54	388.77	1364.73	1358.18	1448.9	-	-
MSTRG.1747.8	3.57	3.77	2.72	2.01	1.37	1.73	4.77	4.2	5.08	909.26	894.7	674.52	461.41	345.43	420.57	1091.27	1014.34	1130.88	-	-
MSTRG.5521.1	2.45	2.17	1.66	2.3	1.91	2.11	2.91	2.57	2.89	864.3	713.68	571.45	733.51	666.7	711.05	922.89	860.88	890.41	-	-
MSTRG.7791.4	3.94	3.38	2.76	1.74	0.99	1.34	4.43	4.2	5.36	1038.79	828.83	708.45	414.61	259.09	337.06	1046.74	1049.53	1233.49	-	-
MSTRG.7551.2	9.74	9.44	10.99	9.64	8.22	7.76	7.16	7.53	8.67	888.63	802.18	977.42	793.94	742.61	675.06	586.08	652.13	691.02	-	-
MSTRG.14051.1	18.87	18.44	18.25	22.74	23.16	20.83	13.87	13.87	13.46	820	746	773	892	996	863	540.98	572	511	-	-
MSTRG.6834.1	13.98	14.61	15.14	9.98	8.11	10.13	15.6	15.45	15.8	847	824	894	546	486	585	848	888	836	-	-
MSTRG.4222.1	5.53	4.98	5.3	4.53	4.5	4.59	4.22	3.97	3.88	949.13	795.28	887.42	702.01	763.75	751.9	650.41	646.44	581.94	-	-
MSTRG.10004.1	54.7	57.54	63.61	84.16	87.17	93.87	77.02	78.45	78.81	521.15	510.39	590.75	723.63	821.7	852.74	658.51	709.14	655.83	-	-
MSTRG.144.1	3.7	4.27	4.09	4.32	4.36	4.69	4.64	4.82	4.47	661.84	710.73	712.7	697.39	771.78	799.57	745.02	816.96	698.5	-	-
MSTRG.5787.1	6.71	6.8	6.49	4.66	4.83	4.86	3.4	3.37	3.16	1042.07	983.49	982.98	652.63	742.81	720.28	473.29	495.94	429.21	-	-
MSTRG.8797.1	32.58	32.78	32.12	20.46	19.32	22.43	24.18	22.87	23.03	949	889	912	538	557	623	632	632	586	-	-
MSTRG.7676.1	19	18.24	18.92	16.8	18.2	19.59	19.42	20.98	21.58	742.41	663.46	720.48	592.52	703.43	729.86	680.8	777.67	736.29	-	-
MSTRG.2912.1	22.62	21.12	21.16	22.38	23.44	23.08	11.24	11.45	11	897	780	818	801	920	873	400	431	381	-	-
MSTRG.1997.1	4.79	4.27	3.61	5.67	4.37	5.28	5.57	5.54	6.6	713.17	592.14	523.31	761.44	643.46	749.04	743.54	781.8	857.62	-	-
MSTRG.12354.2	8.87	9.57	11.12	8.98	7.8	11.88	14.19	10.37	11.82	627.42	630.56	766.62	573.54	545.62	801	900.61	696.3	730.34	-	-
MSTRG.10041.1	24.4	22.78	23.73	22.54	21.49	20.57	25.03	23.28	21.76	759.24	659.94	719.79	633.04	661.54	610.38	698.94	687.21	591.48	-	-
MSTRG.8070.5	83.81	90.3	83.42	35.35	50.73	52.25	38.28	36.39	42.28	978.45	981.6	949.32	372.48	586.03	581.65	401.03	403.08	431.13	-	-
MSTRG.11324.4	1.36	1.23	1.3	1.54	1.15	1.33	2.55	2.6	2.61	571.9	483.28	533.58	584.83	481	536.35	963.26	1038.51	961.92	-	-
MSTRG.11752.4	12.85	12.1	12.1	12.87	13.94	13.14	11.78	10.85	11.44	726	636.38	666.26	656.1	779.4	708.14	597.05	581.86	564.54	-	-
MSTRG.1380.1	2.54	2.25	1.8	5.14	4.41	4.31	7.09	6.61	7.6	392	323	271	715	673	634	981	967	1023	-	-
MSTRG.12490.1	47.98	47.6	48.65	61.66	58.83	65.83	69.65	69.34	63.81	525	485	519	609	637	687	684	720	610	-	-
MSTRG.7671.6	2.72	2.4	1.96	3.1	1.99	2.79	3.3	3.24	3.43	691.5	569.36	486.47	711.98	501.99	677.01	753.83	782.76	761.69	-	-
MSTRG.2064.3	2.72	2.6	2.73	3.33	3.09	3.14	1.75	1.95	2.12	728.29	648.33	713.89	804.48	820.14	802.9	421.37	494.95	497.04	-	-
MSTRG.9956.2	3.94	3.92	3.06	2.84	2.62	3.14	4	3.63	3.31	811.08	751.7	614.01	527.01	534.16	616.6	738.84	709.11	595.53	-	-
MSTRG.7618.7	2.44	2.41	1.87	2.22	1.74	2.23	4.39	4.53	5.32	568.3	521.54	423.37	466.08	400	494.25	915.91	998.84	1080.31	-	-
MSTRG.2088.1	7.49	7.84	7.43	6.41	6.66	5.01	6.44	7.17	7.07	754.21	734.63	729.21	582.07	663.63	480.77	581.38	685.05	621.3	-	-
MSTRG.790.1	4.46	4	4.15	3.03	2.5	2.99	3.38	3.42	3.49	876.81	731.18	794.53	537.18	485.83	560.01	595.83	637.47	597.94	-	-
MSTRG.8836.1	6.12	5.95	5.99	34.59	28.59	29.43	0.04	0.02	0	332.32	301.03	317.01	1696.14	1537.15	1524.81	2.13	1.24	0	-	-
MSTRG.3223.1	5.39	4.79	4.87	6.01	4.02	6.68	3.94	3.86	4.53	747.42	619.44	659.05	753.43	551.55	884.2	490.99	508.95	549.12	-	-
MSTRG.7604.2	1.97	1.86	1.5	2.08	1.03	1.2	3.52	3.25	4.39	592	520	439	564	306	343	947	926	1150	-	-
MSTRG.10568.1	1.71	1.54	1.44	1.85	1.45	1.49	2.06	2.12	2.34	656.44	549.64	537.95	638.81	548.22	544.87	706.95	768.87	781.96	-	-
MSTRG.10855.8	1.43	1.49	1.04	1.54	1.39	1.46	1.72	1.53	1.7	649.81	628.88	460.58	628.61	625.36	630.49	700.83	657.02	674.96	-	-
MSTRG.14378.1	4.03	3.62	2.74	2.68	1.92	2.24	2.88	2.85	3.31	908.32	759.21	602.47	544.1	426.91	480.8	581.75	609.41	651.47	-	-
MSTRG.10559.1	3.28	1.6	2.59	13.64	16.46	16.55	0.94	2.23	0.89	325.02	147.38	250.24	1218.86	1613.18	1563.08	83.33	209.91	77.29	-	-
MSTRG.4420.3	3.84	2.79	2.65	3.49	3.27	3.34	4.67	3.35	3.34	729.03	493.74	490.77	597.46	613.88	605.47	795.55	604.21	553.81	-	-
MSTRG.12624.1	11.39	11.17	10.36	9.22	8.36	8.48	10.74	10.9	10.11	717	655	636	524	521	509	607	651	556	-	-
MSTRG.10559.2	1.81	3.96	1.9	16.06	15.75	14.32	1.08	0.62	1.4	180.5	367.83	184.77	1445.22	1553.82	1361.46	97	58.32	121.98	-	-
MSTRG.13869.1	2.63	2.63	2.5	1.49	1.5	1.37	0.88	0.83	0.74	1009	939	935	514	570	500	302	300	249	-	-
MSTRG.11464.1	39.33	43.56	47.42	78.17	70.91	77.41	39.79	42.22	40.84	421.38	434.57	495.28	756	751.84	790.9	382.64	429.28	382.21	-	-
MSTRG.7619.1	3.15	2.73	1.98	2.96	2.45	2.36	5.69	6.06	6.47	528	426	323	447	405	376	855	963	946	-	-
MSTRG.2604.2	1.61	1.6	1.46	2.2	1.44	1.92	1.97	1.91	2.15	558.26	516.93	492.53	690.03	495.28	634.21	612.83	627.73	650.37	-	-
MSTRG.14294.2	2.95	2.7	2.9	3.04	2.73	2.75	2.93	2.64	3	643	548	615	598	589	571	572	546	570	-	-
MSTRG.5408.2	11.08	12.83	12.97	12.39	13.57	11.44	10.43	10.53	9.47	576.93	621.85	658.1	582.07	698.93	568.09	487.43	520.39	430.78	-	-
MSTRG.9466.3	2.72	2.96	2.29	4.12	3.95	4.25	5.52	7.14	6.49	384.94	389.15	315.27	525.37	552.45	572.99	700.78	958.04	801.53	-	-
MSTRG.3152.1	67.83	57.31	59.08	82.67	69.71	71.57	42.05	42.45	38.95	633.77	498.6	538.17	697.22	644.53	637.71	352.61	376.38	317.92	-	-
MSTRG.7661.1	36.43	32.63	33.61	43.78	49.61	50.18	40.46	39.12	41.04	506.92	422.72	455.82	549.73	682.98	665.72	505.24	516.42	498.76	-	-
MSTRG.10656.1	1.99	1.93	1.67	4.7	2.07	2.35	0.04	0.08	0.14	703.03	634.7	574.74	1499.91	722.43	792.22	13.02	26.04	43.07	-	-
MSTRG.5741.3	55.03	66.24	47.75	64.58	62.03	42.22	75.4	74.38	66.61	470.18	527.05	397.77	498.02	524.41	343.98	578.16	603.01	497.16	-	-
MSTRG.6744.2	2.49	2.41	2.27	2.79	1.94	2.79	2.67	2.6	3.64	558.43	504.8	497.02	566.02	431	597.02	539.05	553.24	714.25	-	-
MSTRG.7350.1	5.03	5.05	5.42	8.69	6.77	9.43	4.89	4.62	5.17	476.55	444.83	500.38	742.74	634.24	851.34	415.5	414.52	427.53	-	-
MSTRG.12265.1	3.65	3.97	3.69	5.67	5.56	7.36	5.83	6.05	5.61	402.07	407.13	396.05	564.22	606.15	773.58	576.28	632.94	539.6	-	-
MSTRG.4968.9	3.46	2.8	2.57	2.59	2.37	2.15	3.81	3.64	3.78	654	492	474	442	443	387	646	652	624	-	-
MSTRG.7791.3	4.95	4.36	3.65	2.13	1.57	1.84	6.49	5.97	5.96	687.2	564.02	494.12	266.5	214.99	243.83	809.04	786.19	722.32	-	-
MSTRG.6644.2	3.91	3.66	3.33	3.4	3.22	3.36	3.45	3.3	2.9	644.25	561.21	533.66	504.53	525.27	527.43	510.34	516.25	417.42	-	-
MSTRG.9973.1	1.23	1.14	0.93	3.12	2.05	2.15	1.23	1.24	1.58	417	360	310.25	957	692	697	377	400	469	-	-
MSTRG.9544.1	1.25	1.06	0.77	1.64	1.26	1.42	1.83	1.96	2.26	461	365	276	545.59	461	499	608	687	729	-	-
MSTRG.7073.1	3.13	3.03	2.99	4.08	3.16	4	2.62	3.53	2.74	520.24	468.65	484.73	611.48	519.26	633.29	390.48	556.16	397.58	-	-
MSTRG.4291.1	43.44	49.97	42.14	26.37	25.41	31.24	24.05	27.35	31.64	646	692	611	354	374	443	321	386	411	-	-
MSTRG.9142.1	2.17	1.99	1.72	2.64	2.3	2.3	0.89	0.92	0.92	650.51	557.65	503.52	716.46	684.85	657.54	239.01	261.62	240.43	-	-
MSTRG.3211.1	3.42	3.24	3.35	10.47	9.33	10.96	1.24	1.25	1.19	362.43	320.14	346.19	1002.47	979.87	1108.77	118	126	110	-	-
MSTRG.10670.2	2.13	2.04	1.41	4.44	1.94	1.96	0.06	0.07	0.08	709	634	459	1335	638	621	18	21	24	-	-
MSTRG.13349.2	3.91	3.74	3.78	4.5	4.37	4.74	3.8	3.99	3.5	506.83	450.76	476.89	526.52	559.5	586.1	441.52	490	396.03	-	-
MSTRG.14588.1	5.28	4.91	4.8	4.52	4.99	4.58	5.15	5.39	5.08	554	479	491	428	518	458	485	536	465	-	-
MSTRG.13302.2	2.61	2.74	2.3	3.09	2.71	2.64	2.25	2.22	2.05	539.99	528.6	463.21	577.09	553.78	520.91	416.98	435.95	370.97	-	-
MSTRG.1538.4	9.83	9.3	9.33	9.73	8.93	11.04	13.83	14.91	13.28	448.5	395.23	414.98	400.68	402.96	480.35	566.31	645.66	529.1	-	-
MSTRG.13513.4	0.91	0.95	0.67	0.69	0.36	0.44	2.91	2.46	3.32	337.15	328.87	243.05	232.28	133.4	156.2	969.48	867.94	1077.61	-	-
MSTRG.1890.3	5.66	5.81	6.07	3.72	3.61	3.38	5.33	6.41	5.67	568	543.02	594.23	336.91	358.22	323.14	480.24	610.15	497.04	-	-
MSTRG.8870.1	1.14	0.87	1.11	22.59	23.15	21.24	0	0.02	0	73	52	69	1303	1464	1294	0	1	0	-	-
MSTRG.12979.1	13.06	13.62	13.96	14.47	12.51	18.39	16.24	16.85	18.02	423	411	441	423	401	568	472	518	510	-	-
MSTRG.111.6	2.65	2.92	1.93	2.23	1.79	1.09	1.49	1.81	2.11	663.92	680.89	472.63	504	444.58	259.66	336.33	429.43	461.14	-	-
MSTRG.2944.1	16.26	17.76	16.91	13.9	16.8	14.15	13.55	14.68	14.57	513.49	522	520.33	396	525	426.16	383.85	439.77	401.87	-	-
MSTRG.7567.1	5.51	5.57	5.84	6.12	6.05	6.06	3.44	2.89	2.97	547	515	565	549	595	574	307	272	258	-	-
MSTRG.12833.2	3.66	3.37	2.99	2.04	2.11	2.12	5.67	5.56	5.05	490.16	420.36	390.83	246.78	279.32	270.33	681.67	706.05	590.3	-	-
MSTRG.6731.1	6.17	5.91	6.21	6.07	6.35	6.97	3.84	3.87	3.95	528.19	471.11	518.74	469.37	537.95	569.12	295.16	314.43	295.33	-	-
MSTRG.5266.1	37.21	42.74	46.84	35.24	36.78	34.51	48.35	46.4	44.74	387.68	414.6	475.65	331.33	379.1	342.87	452.01	458.68	407.11	-	-
MSTRG.9874.1	2.61	2.53	2.71	1.66	1.59	1.28	1.31	1.24	1.6	668.03	603.6	676.9	382.53	401.77	313.17	300.42	299.96	358.26	-	-
MSTRG.9855.2	3.32	3.22	2.56	1.83	1.86	1.64	2.12	1.81	1.97	688.31	622.67	518.42	343.7	383	323.89	394.72	357.24	357.58	-	-
MSTRG.13782.6	1.78	1.51	1.3	1.87	1.47	1.76	2.19	2.19	1.89	473.28	373.23	337.27	448.94	385.18	446.53	521.4	551.46	437.58	-	-
MSTRG.8429.1	1.19	1.31	0.95	2.17	1.77	1.73	2.59	2.54	2.99	293.54	300.26	227.15	482.29	431.85	406.64	572.3	593.67	645.03	-	-
MSTRG.9406.2	1.92	2.25	1.73	3.97	3.28	4.16	2.25	2.52	2.55	326.39	355.47	286.9	607.64	551.33	674.02	343.46	405.21	378.65	-	-
MSTRG.6699.1	2.14	1.87	1.46	1.9	1.75	1.49	2.08	1.96	2.12	534.07	434.69	356.32	428.12	432.55	354.93	466.45	464.14	461.48	-	-
MSTRG.11473.1	2.12	2.17	2.4	2.42	2.34	2.2	5.79	5.52	5.02	297	283	327	306	324	293	727	733	614	-	-
MSTRG.9466.2	0.68	0.74	0.66	1.16	0.81	0.63	1.05	0.98	1.11	361.87	369	344.19	560.25	428.41	321	505.1	495.03	516.27	-	-
MSTRG.3286.1	3.46	3.86	3.1	2.87	2.43	2.83	2.43	2.01	2	565.9	588.59	495.09	423.16	393.14	441.26	356.53	312.69	286.47	-	-
MSTRG.9901.2	2.34	2.68	2.4	3.13	2.51	2.29	3.49	3.12	3.64	376	400.95	375.94	454.02	399	351	503	476	510.44	-	-
MSTRG.14377.5	2.56	2.2	1.81	2.08	1.21	2.19	2.44	2.44	3.03	526	421.92	362.53	385.71	247.04	430.07	450	477	544.05	-	-
MSTRG.6692.1	3.55	3.22	3.54	2.78	2.98	2.85	2.82	2.8	2.6	531	448	517	375	441	406	379	397	340	-	-
MSTRG.13004.1	1.41	1.15	0.86	1.32	0.94	1.13	2.39	2.23	2.57	417.46	316.62	247.3	352.18	274.19	317.56	633.52	622.94	663.03	-	-
MSTRG.7083.1	8.3	8.54	8.51	10.73	10.3	13.84	12.14	11.63	10.28	351.06	336.42	350.95	409.59	431.43	558.57	460.97	467.03	380.03	-	-
MSTRG.8015.2	4.95	4.55	4.39	3.37	2.47	2.65	10.85	10.75	11.97	356.39	305.13	308.18	219.38	176.05	182.24	701.62	735.28	753.63	-	-
MSTRG.9308.1	3.13	2.52	3.37	3	3.46	3.13	0.4	0.13	0.5	626.88	469.53	656.81	542.1	685.11	597.2	71.28	24.27	87	-	-
MSTRG.1679.2	4.01	4.65	4.87	3.58	3.96	3.49	4.9	4.59	4.39	413.75	446.91	490.67	333.54	405.09	344.22	454.55	450.18	396.09	-	-
MSTRG.11783.4	6.32	7.33	7.12	6.08	5.85	4.32	5.86	7.65	6.02	439.4	474.96	482.91	381.55	402.78	286.5	365.84	505.29	365.65	-	-
MSTRG.11092.1	2.85	2.78	2.78	1.52	1.75	1.56	1.53	1.47	1.4	635	578	604	307	386	332	307	311	272	-	-
MSTRG.14074.2	1.83	1.76	1.79	2.11	1.54	2.48	2.24	2.72	3.17	370.89	330.72	353.6	386.01	307.32	477.82	406.5	522.71	559.63	-	-
MSTRG.8515.1	2.26	2.09	1.71	2.76	2.34	2.49	2.01	2.04	1.95	448	385	330	493.01	459	469	357	383	337	-	-
MSTRG.12347.2	11.94	11.68	11.8	10.46	8.64	13.01	10.61	10.4	11.28	454.26	413.65	437.66	359.24	325.28	471.93	362.22	375.49	374.84	-	-
MSTRG.6195.1	2.2	1.76	1.56	1.76	1.49	1.47	2.48	2.13	2.21	502	374	347	363	337	320	507	461	441	-	-
MSTRG.8979.1	12.24	12.57	12.21	10.34	12.17	10.13	17.59	19.38	19.91	366	350	356	279	360	289	472	550	520	-	-
MSTRG.3252.1	5.54	5.54	3.48	7.09	5.43	7	6.73	6.88	8.18	382.89	356.61	234.52	442.31	371.47	461.39	417.26	450.9	493.36	-	-
MSTRG.15140.1	21.1	23.87	22.07	21.3	25.79	23.56	27.76	29.27	31.48	341.22	359.47	347.99	310.97	412.85	363.45	402.96	449.24	444.81	-	-
MSTRG.1116.1	16.66	18.23	18.35	19.27	17.21	23.53	18.72	19.7	18.14	361.3	368.1	387.87	377.15	369.11	486.51	364.17	405.23	343.52	-	-
MSTRG.12171.1	2.34	2.15	1.52	2.25	1.59	2.34	1.94	1.93	2	499	426	316	433	335	474	370	389	371	-	-
MSTRG.11135.6	2.13	2.01	1.43	2.63	2.25	2.37	0.96	1.17	1.16	503.55	442.15	328.88	561.13	525.95	534.78	204.26	262.08	239.28	-	-
MSTRG.8275.3	2.42	2.46	2.21	3.46	2.92	3.18	2.52	2.64	2.27	379.55	358.82	337.14	488.8	453.03	475.46	353.85	392.66	309.87	-	-
MSTRG.11535.1	1.39	1.29	1.09	3.3	2.2	2.9	1.02	0.92	1.05	347	299	265	740	542	687	228	217	228	-	-
MSTRG.13514.1	1.05	0.92	0.78	0.96	0.39	0.55	1.79	1.55	2.34	386.78	316.94	280.67	321.43	143.91	193.61	593.49	542.11	753.88	-	-
MSTRG.2022.1	3.38	3.58	2.68	3.77	3.31	2.65	3.18	3.39	3.51	427	421	330	430	414	319	360	406	387	-	-
MSTRG.15789.1	1.7	1.69	1.77	2.78	2.02	2.33	1.67	1.46	1.92	365.84	338.8	370.69	540.14	430.73	477.91	321.73	298.61	361.04	-	-
MSTRG.10843.1	16.25	16.78	15.34	14.35	14.39	14.73	25.56	26.79	26.2	340	327	313	271	298	294	480	532	479	-	-
MSTRG.12158.2	1.09	1.08	0.82	0.78	0.96	0.73	2.72	2.63	2.81	300.16	277.59	219.76	194.09	262.98	191.05	672.93	687.63	675.37	-	-
MSTRG.15009.1	1.62	1.45	1.37	1.39	1.29	1.37	1.69	1.84	2.02	428.74	355.57	353.53	331.82	338.1	344.19	400.68	460.63	466.54	-	-
MSTRG.2084.1	10.03	9.67	11.05	4.93	4.86	4.34	6.68	6.84	7.58	550	494	591	244	264	227	329	356	363	-	-
MSTRG.15365.1	22.6	26.88	22.27	40.19	37.24	37.7	31.86	33.3	28.77	273.59	303.1	262.87	439.24	446.14	435.35	346.23	382.56	304.27	-	-
MSTRG.10852.4	3.27	2.89	2.55	2.05	1.88	1.5	2.56	2.55	2.59	546.28	448.5	413.96	308.32	310.58	238.26	383.2	404.31	377.65	-	-
MSTRG.5286.2	24.88	23.55	19.53	23.28	24.11	31.72	20.18	24.22	26.47	389.43	343.24	297.89	328.83	373.31	473.3	283.37	359.61	361.9	-	-
MSTRG.4343.1	3.68	3.94	4.5	3.72	4.03	4.35	6.37	6.26	6.71	301.38	300	359	274.42	326.03	339	467.93	486	479.79	-	-
MSTRG.2399.2	5.49	6.23	5.61	5.28	4.22	5.93	6.2	6.73	6.87	370	390.78	368	321	281.26	381	375	429.9	403.9	-	-
MSTRG.997.1	27.28	22.93	31.04	30.71	24.99	34.55	24.3	27.11	28.31	355.19	278	394	361	322	429	284	335	322	-	-
MSTRG.1379.3	3	2.25	2.75	4.37	3.24	4.17	4.41	3.59	4.18	328.3	229.35	293.67	431.55	351.51	435.88	433.03	373.42	399.94	-	-
MSTRG.13177.1	4.31	4.19	4.13	4.24	3.35	3.83	3.35	3.44	4.3	425	383.94	397	377	326.96	360	295.75	321.14	370	-	-
MSTRG.2230.1	1.66	1.61	1.59	1.93	1.85	2.52	2.28	2.27	2.18	322.66	292.34	301.81	339.05	357.6	468.21	398.1	420.61	370.49	-	-
MSTRG.6196.1	1.85	1.79	1.6	1.68	1.76	1.8	2.23	1.82	1.99	387	350	327	317	364	360	419	361	364	-	-
MSTRG.6650.1	3.11	3.94	3.59	2.94	3.04	2.94	4	3.75	3.83	340.55	401.95	383.53	290.07	329.18	306.59	393.01	389.35	366.01	-	-
MSTRG.8087.1	28.49	27.51	26.13	36.53	32.48	37.06	44.29	42.09	48.17	274.06	246.39	245.03	317.15	309.12	339.91	382.26	384.13	404.72	-	-
MSTRG.12268.1	1.98	2.01	1.82	2.1	1.68	1.88	2.86	2.87	2.56	343	324	308.01	328	288.08	310	444	471.64	388.01	-	-
MSTRG.9983.1	2.28	2.21	2.06	3.29	2.71	3.19	2.79	2.46	2.54	326.62	295.59	287.73	425.61	384.34	436.62	359.34	334.39	318.57	-	-
MSTRG.13473.1	1.88	1.65	1.69	1.69	1.38	1.91	1.24	1.18	1.25	454	370	398	368	329	438	269	270	264	-	-
MSTRG.4937.1	2.82	2.67	2.57	2.77	2.49	2.77	3.27	2.91	3.58	363	320	322	322	317	340	378	355	402	-	-
MSTRG.5825.1	2.24	1.81	2	2.66	2.27	2.71	2.13	1.52	1.83	386.55	290.32	335.69	413.72	387.54	445.4	329.88	248.55	274.95	-	-
MSTRG.13340.1	2	1.68	1.76	2.16	1.9	1.72	1.62	1.82	1.7	400.15	312.7	342.15	390.17	375.91	327.71	289.46	344.47	297.3	-	-
MSTRG.2100.5	1.53	1.8	1.28	0.95	1.29	0.99	1.37	1.16	1.55	418.3	457.79	340.51	234.82	348.09	258.31	336.26	299.54	369	-	-
MSTRG.8696.1	13.52	14.09	13.02	11.62	10.5	11.93	10.22	9.95	8.47	411	399	386	319	316	346	279	287	225	-	-
MSTRG.11325.2	2.5	2.38	1.39	1.7	1.65	2.16	1.14	1.34	1.51	510.72	453.03	277.11	312.98	333.34	419.73	209.44	259.14	269.56	-	-
MSTRG.3349.5	2.61	2.24	1.93	1.78	1.58	1.64	1.3	1.37	1.38	526.94	421	380	325	315	315	235	262	244	-	-
MSTRG.5790.1	1.83	1.74	1.5	2.23	1.83	1.55	1.33	1.69	1.48	385.96	341.17	307.7	424.94	382.24	311	251.3	338.22	271.71	-	-
MSTRG.2956.1	13.77	16.13	15.62	14.31	13.83	11.85	14.17	14	11.08	340	371	376	319	338	279	314	328	239	-	-
MSTRG.712.4	4.09	3.68	3.61	3.54	3.39	3.36	5.22	5.39	5.76	342.45	287.19	294.53	267.58	280.82	268.24	392.42	428.49	421.24	-	-
MSTRG.868.1	11.29	11.56	10.57	11.98	12.31	15.01	13.31	11.66	14.28	310	295.61	283	297	334.36	393	328	303.83	342.54	-	-
MSTRG.9211.1	5.15	4.64	5.36	5.83	5.06	6.8	5.23	5.09	4.2	340.27	285.68	345.04	347.88	330.66	428.45	310.01	318.99	242.32	-	-
MSTRG.365.2	30.34	32.05	29.55	22.47	21.21	35.63	20.68	22.6	31.84	354.86	349.04	336.97	237.21	245.44	397.43	217.13	250.88	325.37	-	-
MSTRG.9841.1	2.37	2.43	2.18	2.68	2.55	2.46	1.55	1.23	1.47	390	372	349	398	415	384.73	229	192	211	-	-
MSTRG.4197.1	3.69	3.41	3.15	4.41	3.55	3.86	3.48	3.43	3.67	351.98	302.72	292.46	378.96	334.96	350.51	297.8	310.42	305.55	-	-
MSTRG.3313.1	2.49	2.6	2.36	2.08	2.58	2.06	1.66	1.83	1.28	407	395	376	307	416	320	243	284	182	-	-
MSTRG.7560.1	3.4	2.96	2.77	2.21	2.15	1.82	4.93	4.68	4.64	359	291	285	210	224	183	467	468	428	-	-
MSTRG.13340.2	9.38	8.87	9.72	7.69	7.98	8.75	10.69	10.52	9.21	337.85	297.3	341.01	249.83	284.35	300.44	345.54	359.34	289.7	-	-
MSTRG.9808.1	2.51	1.95	1.68	1.34	1.86	1.63	1.58	1.38	1.51	492.77	355.88	321.52	236.55	360.36	303.95	277.77	257.21	258.67	-	-
MSTRG.12451.1	2.24	2.55	2.49	2.49	2.17	2.38	2.06	1.85	1.86	338	357.06	366.07	339	323.03	342	278	265	245	-	-
MSTRG.9229.1	2.25	2.25	1.9	2.63	2.16	2.34	2.21	2.55	2.7	326.28	303.33	267.65	343.42	309.5	322.5	287.33	350.06	341.4	-	-
MSTRG.152.2	4.75	8.41	6.73	7.32	6.08	4.76	9.4	12.82	11.25	199.51	328.72	275.35	277.18	252.59	190.47	353.89	510.43	412.6	-	-
MSTRG.12992.2	3.24	3.37	3.27	2.8	2.34	2.88	2.83	2.79	2.71	369.05	357.17	362.88	288.33	263.37	312.88	289.32	301.3	269.62	-	-
MSTRG.1581.1	3.9	3.59	3.51	5.28	4.49	4.41	5.73	5.09	5.69	279	239	245	341	318	301	368	346	356	-	-
MSTRG.12699.1	2.26	2.02	2.12	2.32	2.29	2.4	1.49	1.25	1.5	380.99	317.04	348.21	353.22	381.28	384.88	225.74	199.91	220.03	-	-
MSTRG.3457.3	2.33	2.66	1.84	2.44	2.17	2.35	3.01	2.57	3.17	309.34	329.34	237.89	292.45	285.7	297.09	359.27	324.11	368.44	-	-
MSTRG.14626.2	2.78	2.11	2.55	1.03	1.14	1.38	1.11	0.88	1.1	583.35	412.45	522.09	194.81	236.49	276.15	208.52	175.43	201.78	-	-
MSTRG.10064.1	5.24	4.91	4.33	1.77	1.66	2.03	10.15	9.55	10.37	312	272	251	95	98	115	542	539	539	-	-
MSTRG.6655.1	1.95	1.88	1.66	2.12	1.46	1.68	1.83	1.76	1.74	361.05	323.9	299.17	354.43	268	296.73	303	308.29	281.09	-	-
MSTRG.11916.1	1.8	1.36	1.57	1.54	1.44	1.89	1.49	1.5	1.44	379.96	267.56	322.95	293.91	301.99	381.22	282.44	301.13	265.45	-	-
MSTRG.3238.1	6.85	5.76	6.35	6.52	5.74	5.78	1.93	1.8	1.72	466	364.58	421	400	386	374.49	117.63	116.07	102.12	-	-
MSTRG.870.1	2.68	2.45	2.76	2.42	1.85	3.15	1.73	1.78	1.88	375	320	377	306	256	421	218	236	230	-	-
MSTRG.4762.2	2.3	2.43	2.46	3.08	2.24	3.68	1.2	1.09	1.14	339.69	334.4	353.12	410.13	326.59	517.04	158.32	153.18	147.14	-	-
MSTRG.13578.1	14.23	15.98	15.53	11.75	12.21	14.27	11.26	14.24	13.65	322.52	337.2	343.21	240.43	273.89	308.33	229.09	306.27	270.2	-	-
MSTRG.4629.3	1.67	1.17	0.97	2.15	0.93	1.35	1.69	1.67	1.55	371.05	242.53	210.49	430.2	205.14	284.69	336.75	351.66	300.64	-	-
MSTRG.3484.2	2.77	2.26	2.45	3.46	3.17	3.48	4.24	4.03	4.02	267	203	231	301	303	320	367	369	339	-	-
MSTRG.8120.1	0.29	0	0.31	12.64	12.71	14.74	0.03	0.05	0	20	0	20.79	792.64	874.03	976.54	2	3	0	-	-
MSTRG.11805.1	13.47	14.83	15.13	11.47	11.53	11.8	8.66	8.15	7.76	359.33	368.52	393.59	276.36	304.55	300.24	207.35	206.47	180.95	-	-
MSTRG.13521.2	0.8	0.72	0.5	0.76	0.44	0.7	1.63	1.71	1.95	250.08	208.95	153.89	214.52	135.99	209.34	457.87	507.97	532.94	-	-
MSTRG.8421.1	16.17	19.26	17.13	15.13	20.37	18.86	14.95	15.62	19.25	276	306	285	233	344	307	229	253	287	-	-
MSTRG.8575.1	2.71	2.38	2.3	2.58	1.97	2.14	5.72	5.84	5.71	243.8	199.36	201.56	209.16	175.07	183.52	461.92	498.56	448.79	-	-
MSTRG.1790.1	18.02	17.09	16.1	24.93	26.03	27.69	20.07	16.7	22.28	249	220	217	311	356	365	249	219	269	-	-
MSTRG.3623.2	6.11	6.01	6.95	5.07	4.92	5.52	4.78	5.41	4.33	341.83	312.96	379	255.87	272.17	294.3	240.04	287.1	211.4	-	-
ENSCHIT00000005139	6.94	5.01	4.83	6.89	5.61	5.71	6.4	6.98	7.25	343.53	230.88	232.89	307.7	274.93	269.34	284.24	327.78	313.38	ENSCHIG00000003859	--
MSTRG.2746.1	1.36	1.16	0.9	1.64	1.22	1.65	1.63	1.29	1.67	304	241	196	332	270	352	328	274	327	-	-
MSTRG.3676.1	2.48	2.83	1.96	3.61	3.76	3.72	4.31	3.82	3.99	224	238	173	295	336	321	350	328	315	-	-
MSTRG.2615.1	1.69	1.67	1.3	1.97	1.5	1.91	0.9	0.65	0.86	372	342	280	392	327	401	178	136	165	-	-
MSTRG.15178.2	1.97	1.86	1.77	1.85	1.54	1.27	1.18	0.91	1.06	401	353	351	339	310	247	216	175	188	-	-
MSTRG.9837.1	6.28	4.9	5.94	5.51	5.37	5.18	3.35	3.57	3.86	384	279	354	304	325	302	184	207	206	-	-
MSTRG.5408.1	8.28	7.97	7.37	8.88	8.08	8	5.64	4.44	4.62	349.07	313.15	302.9	337.93	337.07	321.91	213.57	177.61	170.22	-	-
MSTRG.1576.1	18.9	18.92	17.76	18.09	17.1	18.94	13.79	17.08	13.7	312.64	291.46	286.35	269.99	279.89	298.67	204.77	268	198	-	-
MSTRG.7023.1	4.55	4.08	3.95	3.27	3.13	2.56	2.91	3.05	2.83	401	335	339	260	273	215	230	255	218	-	-
MSTRG.2099.1	4.94	4.74	4.6	4.86	4.72	4.39	3.01	3.27	3.21	346	309	314	307	327	293	189	217	196	-	-
MSTRG.4853.1	4.9	5.16	5.47	5.88	5.42	5.92	2.62	2.62	2.8	315	309	343	341	345	363	151	160	157	-	-
MSTRG.15705.1	3.46	3.4	3.18	3.47	3.16	3.31	1.98	1.82	2.14	351	321	315	318	317	320	180	175	190	-	-
MSTRG.3254.1	16.04	14.63	19.75	19.03	19.02	15.69	11.3	13.9	16.34	275.12	233.69	330.33	294.66	322.99	256.68	174.02	226.34	244.88	-	-
MSTRG.14626.1	2.7	2.46	2.55	1.66	1.44	1.21	1.19	0.85	0.78	474.65	403.55	436.91	263.19	251.51	203.85	188.48	141.57	119.22	-	-
MSTRG.13157.1	2.46	1.71	3.07	3.76	3.07	3.64	3	3.14	2.96	240.18	155.14	291.66	330.91	295.65	337.92	262.12	290.19	252.08	-	-
MSTRG.14753.1	3.39	3.56	3.06	3.04	3.27	2.98	3.11	3.2	3.35	302.75	296	266.24	244.69	288.86	254	249.06	270.81	261.43	-	-
MSTRG.11242.3	13.49	17.73	16.93	14.26	17.36	12.76	14.48	14.94	11.86	247.43	302.92	302.74	236.15	315.21	223.14	238.41	260.13	189.99	-	-
MSTRG.3092.1	11.36	11.83	11.72	9.53	7.79	8.56	11.45	9.2	9.96	310.9	301.55	312.75	235.35	210.91	223.38	281.29	238.9	238.11	-	-
MSTRG.12014.1	8.1	9.68	9.63	5.53	6.08	6.45	7.61	6.51	7.38	300	334	348	185	223	228	253	229	239	-	-
MSTRG.9874.2	1.5	1.5	1.18	1.25	1.07	1.52	0.92	0.85	0.9	356.3	331.88	271.69	267.8	251.41	342.91	195.97	191.27	185.61	-	-
MSTRG.12464.1	24.09	23.06	23.35	27.2	27.76	24.56	35.19	35.72	34.04	216.27	192.82	204.34	220.44	246.62	210.26	283.55	304.31	266.95	-	-
MSTRG.5844.2	2.37	2.16	2.37	2.24	2.02	2.57	0.87	0.69	0.8	368.67	312.75	358.81	314.83	311.05	380.34	122.07	101.86	109.14	-	-
MSTRG.15571.3	2.75	2.59	2.69	2.53	1.85	2.79	2.7	2.11	1.98	314.74	276.07	299.25	261.14	209.35	303.54	276.58	229.1	198.05	-	-
MSTRG.6168.1	1.65	1.19	1.05	1.76	1.51	1.54	2.15	2.36	2.45	266	179	165	256	241	237	312	361	345	-	-
MSTRG.15518.1	23.11	22.19	26.92	18.74	19.75	20.58	12.88	11.22	10.66	321	286.99	364.58	235	271.44	272.61	160.59	147.91	129.37	-	-
MSTRG.10658.2	1.74	1.22	1.27	2.64	1.31	1.56	0	0.09	0	433.66	282.21	307.38	593.56	321.76	370.08	0	22.27	0	-	-
MSTRG.9724.1	3.05	3.1	2.49	2.34	2.3	2.44	2.32	2.64	2.53	318.27	301.91	253.82	220.69	238	242.69	217.25	262.22	230.92	-	-
MSTRG.14153.1	1.71	1.75	1.61	5.93	5.63	5.94	0.72	0.87	0.67	166	158	152	519	540	549	63	80	57	-	-
MSTRG.14986.1	2.24	1.92	1.52	1.28	0.82	0.91	1.43	1.25	1.57	421	337	278	218	152	163	241	223	258	-	-
MSTRG.4803.1	2.9	3.39	3.1	3.74	3.57	3.85	3.94	3.65	2.82	226.23	246.18	235.71	263.65	275.39	286.38	275.59	269.88	191.92	-	-
MSTRG.14108.2	2.07	2.04	1.96	1.83	1.29	1.52	1.19	1.23	1.01	352.91	324.33	325.67	281.62	218	247.27	183	200	151	-	-
MSTRG.5728.1	2.98	3.16	3.2	2.69	2.48	2.27	2.73	2.34	2.27	296	292	310	241	244	215	243	221	197	-	-
MSTRG.7613.1	0.33	0.23	0.33	3.28	3.13	3.19	0.54	0.48	0.5	65	42	65	592	619	608	97	91	87	-	-
MSTRG.924.1	2.71	2.44	2.31	2.36	1.62	1.82	1.22	1.34	1.42	374	314	312	294	222	240	152	176	172	-	-
MSTRG.3898.3	8.39	7.55	8.97	10.55	12.43	11.53	8.36	8.6	9.58	225.87	189.32	235.41	256.21	331.12	295.97	201.92	219.58	225.31	-	-
ENSCHIT00000010018	2.4	2.57	1.98	2.72	2.26	2.48	2.31	2.52	3.24	255.03	255.15	205.32	261.62	237.83	252.21	221.01	254.17	301.13	ENSCHIG00000007388	--
MSTRG.6469.3	2.04	1.73	1.6	1.38	1.32	1.9	2.22	2.17	1.77	301.3	238.84	231	184.25	193.83	268.65	294.44	304.36	229.42	-	-
MSTRG.14599.3	2.4	2.01	1.71	2.14	2.17	1.42	2.15	2.27	2.02	312	243	216	251	279	176	251	279	229	-	-
MSTRG.15365.2	10.07	9.97	10.31	9.92	10.6	12.8	9.17	9.55	9.6	250.41	230.9	250.13	222.76	260.86	303.65	204.77	225.44	208.73	-	-
MSTRG.14895.3	3.86	2.88	3.85	4.38	4.69	5.13	2.46	2.32	2.47	282.06	195.76	274.12	288.96	338.84	357.46	161.43	160.49	157.32	-	-
MSTRG.10665.1	1.67	1.7	1.26	4.01	1.58	1.52	0.17	0.12	0.13	323.45	306.2	237.79	700.97	302.65	281.2	29.22	21.26	22.55	-	-
MSTRG.11117.2	8.09	7.98	8.93	5.31	4.98	5.89	4.05	3.68	3.9	351.19	322.81	378.08	208.24	214.01	243.84	157.86	151.64	147.82	-	-
MSTRG.13946.3	2.03	1.72	1.72	1.96	1.56	2.31	2.43	2	2.43	262.42	207.17	217.34	228.77	199.89	285.06	281.88	245.99	274.38	-	-
MSTRG.14981.1	14.03	15.52	13.09	19.99	22.37	21.81	15.94	16.57	14.28	199	205	181	256	314	295	203	223	177	-	-
MSTRG.2342.1	2.08	2.09	1.63	1.1	0.76	0.95	0.8	0.71	0.83	440	411	335	210	159	191	152	143	153	-	-
MSTRG.5281.1	2.17	2.26	1.96	1.75	2.06	1.89	1.49	1.75	1.92	291	282	257	212	273	242	179	223	225	-	-
MSTRG.2830.2	2.79	2.59	2.42	2.08	1.96	1.76	2.14	1.92	2.15	321.81	278.7	272.77	217.17	223.9	193.9	221.71	210.98	217.24	-	-
MSTRG.9727.1	2.74	2.89	2.94	2.39	2.56	2.61	2.91	3.18	3.31	245	241	256	193	227	223	234	270	259	-	-
MSTRG.3254.2	17.87	14.23	15.34	13.34	12.97	12.8	11.51	13.19	14.5	307.88	228.31	257.67	207.34	221.01	210.32	177.98	215.66	218.12	-	-
MSTRG.9012.2	9.67	8.67	6.47	7.78	7.23	7.38	6.4	5.67	6.06	329.31	274.95	214.65	239.01	243.39	239.41	195.56	183.09	180.33	-	-
MSTRG.6731.2	1.22	1.42	0.74	0.65	1.14	0.67	0.68	1.16	1.07	317.3	344.42	187.94	153.62	293.27	166.77	159	286.43	242.99	-	-
MSTRG.5342.1	2.56	2.75	3.05	1.8	1.77	1.54	4.87	5.06	4.45	208	208	242	132	142	119	355	390	316	-	-
MSTRG.1766.1	7.6	8.36	8.34	6.99	8.05	9.57	8.58	8.36	6.69	229	234.61	245	190	240	275	232	239	176	-	-
MSTRG.10849.1	4.53	3.77	4.16	2.89	2.69	2.73	6.75	5.31	5.84	261	202.31	233.53	150.55	153.16	150.29	349.01	290.47	294.05	-	-
MSTRG.6837.1	18.13	19.75	17.6	11.98	11.98	9.17	17.1	14.54	16.46	280	284	265	167	183	135	237	213	222	-	-
MSTRG.3926.1	3.75	3.09	2.97	3.89	2.87	3.31	2.77	2.52	2.72	298	229	230	279	226	251	198	190	189	-	-
MSTRG.15413.1	3.47	2.38	2.16	2	1.87	1.83	2.65	2.67	2.91	351	224	213	183	187	177	241	257	257	-	-
MSTRG.2383.3	3	2.47	2.26	2.5	1.92	2.38	2.26	2.2	2.59	307.64	236.45	226.35	231.43	195.28	233.25	208.01	214.01	232.35	-	-
MSTRG.14998.1	1.1	0.86	0.88	1.1	0.71	1.18	2.97	3.21	3.48	160.11	117	125	145	102.05	163	387	443	441.99	-	-
ENSCHIT00000005375	1.6	1.6	1.14	1.98	1.32	1.71	1.78	1.76	1.91	239.02	221.81	166.01	266.71	194.8	243.23	237.7	249.77	248.94	ENSCHIG00000004042	--
MSTRG.1567.1	1.72	1.4	1.23	0.84	0.72	0.69	0.56	0.57	0.55	452	342	316	200	188	174	133	142	126	-	-
MSTRG.1021.1	3.92	3.88	2.06	1.92	1.91	2.99	2.4	3.33	3.43	330.07	304.24	169.24	145.66	158.81	239.67	181.21	265.83	251.9	-	-
MSTRG.2418.3	3.35	4.1	4.09	4.81	3.12	5.87	3.53	3.27	3.46	203.09	231.17	241.69	262.84	186.84	338.88	192.03	187.75	182.92	-	-
MSTRG.5741.4	19.93	17.07	18.09	21.41	19.08	15.38	20.28	21.54	25.55	224.47	179.05	198.61	217.61	212.63	165.22	204.95	230.22	251.34	-	-
MSTRG.12141.1	6.68	4.95	4.23	2.22	1.23	1.42	3.91	3.98	3.69	444	306	274	133	81	89.79	233	251	214	-	-
MSTRG.12156.1	0.74	0.68	0.45	0.59	0.49	0.4	1.75	1.82	1.68	190.13	162.02	113.14	137.03	124.08	97.02	403.06	444.13	377.19	-	-
MSTRG.9983.3	3.82	5.17	3.83	5.6	5.45	6.23	4.59	2.4	3.84	198.86	250.71	194.81	263.24	280.88	309.79	214.52	118.76	174.83	-	-
MSTRG.1379.1	2.01	2.13	2.15	3.52	4.05	3.26	4.28	4.53	4.87	139.1	137.03	145.16	219.95	277.7	215.16	265.97	297.54	294.32	-	-
MSTRG.1379.2	2.59	2.89	3.11	3.94	3.75	3.63	3.77	4.04	4.42	170.31	177.04	199.04	233.94	243.87	227.47	222.67	252.13	253.58	-	-
MSTRG.5603.1	0.2	0.46	0.4	25.35	22.5	18.53	0	0	0	6	13	12	695.78	677	537.4	0	0	0	-	-
MSTRG.12319.2	4.28	3.2	3.7	2.77	2.67	2.04	3.16	3.21	2.33	327.36	228.27	275.98	191.44	202.36	148.59	216.75	233.17	156	-	-
MSTRG.4044.1	2.52	2.22	2.03	2.45	2.18	2.48	3.07	3.82	3.1	223.57	183.42	174.96	195.61	190.99	209.22	244.36	321.29	239.91	-	-
MSTRG.3768.4	2.2	2.07	1.72	2.55	1.82	2.31	1.53	1.56	1.64	267.19	234.03	203.23	279.43	217.72	267.32	166.42	179.68	173.3	-	-
MSTRG.3128.3	2.97	5.19	3.59	5.14	4.84	4.33	2.35	1.89	2.87	187.05	303.9	219.94	291.97	301.27	259.5	132.84	112.8	157.53	-	-
MSTRG.8511.1	2.42	2.64	2.34	2.58	2.79	2.14	1.91	2.07	2.32	239	243	225	230	273	201	169	194	200	-	-
MSTRG.15371.1	9.68	8.33	10.14	8.96	8.66	9.72	7.89	6.87	8.34	250.21	200.33	255.49	209	221.41	239.61	183	168.38	188.3	-	-
MSTRG.1867.1	2.11	2.2	2.16	1.39	1.31	1.32	1.48	1.51	1.62	293	284	293	174	180	175	185	199	196	-	-
MSTRG.14837.1	5.68	5.84	4.75	1.75	1.59	2.02	1.61	1.43	1.95	436.08	418.03	355.44	121.01	120.84	148.26	111.19	104.55	130.82	-	-
MSTRG.328.1	3.18	4.67	4.84	4.6	4.46	5.31	5.36	5.44	5.87	148.64	202.84	220.08	193.61	206.06	236.55	224.35	241.08	239.51	-	-
MSTRG.12319.1	2.3	2.78	2.26	1.4	0.98	2.02	1.22	0.77	1.15	317.27	356.28	302.9	174.56	133.28	265	151.25	100.83	138.89	-	-
MSTRG.7635.2	8.97	8.97	8.59	8.92	9.49	9.11	8.89	8.22	7.37	225.54	210.01	210.74	202.54	236.28	218.51	200.78	196.13	161.84	-	-
MSTRG.3348.1	6.89	8.67	6.4	5.75	7.11	5.77	8.83	8.85	7.96	207.25	243.03	187.63	156.24	211.58	165.48	238.51	252.59	209.21	-	-
MSTRG.7523.1	0.26	0.7	1.08	16.07	14.35	21.09	0	0	0	9.74	24.21	38.96	537.64	526.51	745.77	0	0	0	-	-
MSTRG.10824.2	2.38	3.02	2.93	3.91	6.53	4.61	0.84	0.9	0.71	183.9	217.23	220.6	272.95	499.81	339.83	58	66	48.27	-	-
MSTRG.11033.2	2.97	3.22	3.6	2.78	3.14	2.89	2.33	3.06	2.85	222.81	225.17	263.97	188.55	233.39	206.71	156.89	218.18	187.33	-	-
MSTRG.12247.1	10.15	10.75	10.62	16.64	17.37	19.86	12.51	15.04	16.57	150	148	153	222	254	280	166	211	214	-	-
MSTRG.8481.1	3.99	3.96	4.19	3.48	3.44	3.94	1.27	1.58	1.61	290	268	297	228	247	273	83	109	102	-	-
MSTRG.13871.4	4.32	4.14	3.49	3.56	2.18	4.01	4.29	3.53	3.07	264.48	235.75	208.16	196.63	132.04	234.16	235.62	204.97	164.03	-	-
MSTRG.1367.1	7.61	8.07	9.16	11.58	9.41	11.89	13.5	8.32	12.06	160.87	158.89	188.7	220.82	196.78	239.56	256.03	166.79	222.67	-	-
MSTRG.9308.3	1.72	2.38	1.13	2.53	1.02	1.11	0.15	0.36	0	328.83	422.51	210.62	436.48	192.15	201.81	25.51	65.83	0	-	-
MSTRG.3708.3	1.3	1.19	1.09	1.52	1.41	1.35	2.14	1.95	2.21	183	156	149	193	195	181	269	259	271	-	-
MSTRG.7624.1	5.14	5.4	5.17	3.42	2.83	3.63	3.44	4.27	3.59	270	264	265	162	147	182	162	213	165	-	-
MSTRG.13523.1	0.87	0.91	0.7	0.92	0.51	0.57	3.23	2.93	3.93	120.65	116.7	93.72	114.5	69.41	75.57	400.8	383.56	473.64	-	-
MSTRG.10531.2	0.59	1.32	1.26	1.31	1.02	0.94	0	1.45	2.6	112.55	232.32	231.97	224	191	170.26	0	260.18	430	-	-
MSTRG.730.1	2.22	1.76	1.21	2.39	1.73	1.7	2.07	2.54	2.19	244	180	130	238	188	178	205	265	211	-	-
MSTRG.14537.1	3.84	4.13	3.54	4.31	4.44	5.03	3.16	3.9	3.79	205.3	205.44	184.25	207.94	234.91	256.26	151.31	197.52	177	-	-
MSTRG.7964.1	1.49	1.72	1.68	1.94	1.4	2.37	1.68	1.47	1.82	187.19	201.14	205.86	220	174.12	284.47	189.14	176.03	200.4	-	-
MSTRG.2116.1	3.44	3.25	3.46	2.65	2.43	2.54	1.32	1.68	1.62	296	260	290	206	207	208	102	137	122	-	-
MSTRG.8626.2	3.72	3.89	4.15	4.22	4.19	4.57	2.34	2.52	2.35	223	217	242	228	248	261	126	143	123	-	-
MSTRG.14903.1	1.62	1.48	1.13	1.15	0.73	1.29	1.89	1.94	2.08	238	203	162	153	106	181	249	270	267	-	-
MSTRG.10412.1	19.66	19.48	13.9	28.38	18.49	16.1	24.4	25.36	20.83	185.05	170.72	127.54	241.07	172.23	144.48	206.1	226.46	171.3	-	-
ENSCHIT00000007998	2.46	2.21	1.37	2.52	2.01	2.25	2.39	2.37	2.61	235.27	196.8	127.91	216.91	190.16	205.23	205.07	214.76	217.97	ENSCHIG00000005994	--
MSTRG.4151.1	1.69	1.04	1.45	1.34	1.64	1.56	1.05	0.97	1.34	268.77	154.49	223.8	191.56	257.08	236.7	149.71	145.83	186.29	-	-
MSTRG.4805.1	3.38	3.32	3.83	3.24	2.78	3.23	2.78	2.39	2.17	237	217	262	205	193	216	175	159	133	-	-
MSTRG.10666.1	1.06	1.37	0.9	3.32	1.35	1.57	0.11	0.14	0.08	204.67	246.72	170.22	578.25	257.85	288.54	18.77	25.01	13.73	-	-
MSTRG.2324.1	1.95	2.33	1.51	1.78	1.07	1.38	2.36	1.98	1.97	228	253	172	187	123	154	247	219	201	-	-
MSTRG.6744.1	2.35	1.78	0.92	2.09	1.35	1.92	2.76	2.09	2.66	249.57	176.2	94.98	199.98	142	194.98	262.95	210.76	246.75	-	-
MSTRG.9124.4	3.36	3.44	2.92	2.65	2.04	3.07	2.76	2.76	2.43	246.83	235.18	208.84	175.85	148.49	215	181.94	192.06	155.73	-	-
MSTRG.11195.1	8.6	8.97	9.29	8.54	10.17	8.95	6.98	7.16	7.99	203	197.07	213.64	181.93	237.46	201.45	147.86	160.41	164.71	-	-
MSTRG.12060.1	1.88	1.9	1.53	1.55	1.63	1.59	1.18	1	0.86	268	252	213	199	230	216	151	135	107	-	-
MSTRG.14931.1	2.64	2.83	2.16	2.07	2.08	2.35	1.52	1.38	1.19	269	268	214	190	209	228.03	139	133	106	-	-
MSTRG.15747.1	1.4	1.26	0.97	1.88	1.27	1.37	0.88	0.9	1.02	238	200	160	288	214	222	135	146	152	-	-
MSTRG.4363.3	5.72	5.66	5.02	14.97	18.71	16.89	5.33	4.22	4.84	124.82	115.21	106.93	295.12	404.44	351.74	104.39	87.44	92.3	-	-
MSTRG.13570.3	2.12	2.15	1.71	2.24	1.8	1.61	2.26	1.96	2.25	215.55	203	169.56	205.13	180.77	156.22	205.77	188.6	199.23	-	-
MSTRG.5667.1	2.24	2.11	2.57	2.36	2.46	2.17	1.74	1.51	1.35	219.15	192.76	245	208.58	237.81	202.44	153.01	140.3	115.73	-	-
MSTRG.5921.1	1.81	1.41	1.65	2.62	2.06	1.86	1.43	1.37	1.44	210.67	152.11	187.23	274.99	237.06	206.11	148.76	150.38	145.78	-	-
MSTRG.1011.1	1.13	1.54	1.52	5.73	5.14	7.53	9.37	8.23	9.23	41	52	54	188	185	261	306	284	293.09	-	-
MSTRG.6270.1	3.01	2.47	2.8	4.02	4.69	4.09	1.21	1.66	1.74	208	159	189	251	321	270	75	109	105	-	-
MSTRG.1749.1	2.95	3.72	2.42	2.2	1.86	1.85	6.61	5.77	6.09	159	187	127	107	99	95	320	295	287	-	-
MSTRG.13005.1	1.26	1.1	0.84	1.59	1.27	1.13	1.43	1.28	1.43	201	163	131	229	201	171	204	194	199	-	-
MSTRG.9828.1	4.06	4.33	1.29	2.68	3.19	0.4	12.37	10.17	11.96	144.12	143	44.74	86	112	13.61	394	342.54	371	-	-
MSTRG.1942.1	3.9	4.27	3.75	5.62	6.06	7.2	2.78	2.13	2.52	179.23	182.51	168	232.92	275.38	315.17	114.74	92.89	101	-	-
MSTRG.7682.9	1.44	1.16	1.03	2.17	1.45	1.74	1.49	1.47	1.68	186.94	140.25	131.23	255.34	187.33	215.67	173.59	181.51	190.83	-	-
ENSCHIT00000001436	2.82	2.86	1.78	3.11	2.19	2.66	3.44	3.83	4.07	185.64	175.66	114.21	185.36	143.17	167.52	203.84	239.7	234.27	ENSCHIG00000001024	--
MSTRG.7021.4	2.99	2.42	2.8	2.82	3.51	2.53	1.95	2.2	1.89	224.97	169.46	205.16	191.52	261.39	181.23	131.71	156.83	124.08	-	-
MSTRG.10697.1	2.57	1.82	2.85	3.65	2.76	2.97	3.39	2.91	3.48	169.6	112.14	183.83	217.56	180.68	187.34	200.87	182.6	201.01	-	-
MSTRG.4572.1	1.44	1.61	1.88	1.64	1.36	1.67	2.57	2.37	2.02	151	157	192	155	141	167	242	236	185	-	-
MSTRG.11568.1	1.65	1.38	1.37	1.55	1.28	1.89	1.57	1.28	1.37	212.67	165.71	171.97	180.6	163.4	232.15	182.26	156.11	154.65	-	-
MSTRG.15433.2	2.32	2.05	2.14	2.01	1.74	2.33	2.62	2.68	2.11	198.32	163.17	178.63	155.46	147.36	190.14	200.91	217.19	157.9	-	-
MSTRG.7138.2	1.2	1.29	1.56	1.42	1.24	1.8	0.79	0.59	0.67	193.72	193.11	245.48	206.83	197.65	277.04	114.29	90.99	93.98	-	-
MSTRG.3429.2	3.78	3.56	2.2	1.93	1.16	2.58	3.02	4.17	2.94	252.97	221.93	143.83	116.73	76.98	164.7	181.67	264.86	172.25	-	-
ENSCHIT00000009141	2.79	1.72	2.38	3.06	2.4	3.05	2.9	3.38	3.43	189	108.69	157	187	161	197	176	217	203	ENSCHIG00000006848	--
MSTRG.1364.1	1.67	1.47	1.29	1.72	1.13	1.42	1.09	0.96	1.27	236	194	178	220	158	191	138	129	157	-	-
MSTRG.7641.2	3.99	3.11	4.33	3.16	3.27	2.97	4.55	4.18	5.25	192.58	139.72	203.78	137.61	156.14	136.67	197.18	191.44	221.47	-	-
MSTRG.4184.1	14	12.55	13.95	17.38	16.17	11.33	14.62	14.17	11.91	175	146	170	196	200	135	164	168	129.98	-	-
MSTRG.5406.2	1.13	0.86	0.88	1.64	1.25	1.79	1.46	1.6	1.78	155.43	110.52	117.91	203.64	169.97	235.09	180.43	209.46	213.51	-	-
MSTRG.5262.1	0.88	1.03	0.75	1.82	1.71	1.41	0.54	0.5	0.6	160.04	175	133	300	308	245	88	87	95.14	-	-
MSTRG.7618.9	1.58	1.74	1.63	1.81	1.66	1.51	3.34	3.64	4.08	127.54	130.39	128.12	131.58	132.12	116.41	241.67	278.57	287.09	-	-
MSTRG.7513.2	2.41	1.25	2.76	4.59	4.63	6.44	0.87	1.06	2.1	152.56	73.33	169.83	261.87	289.44	388.32	49.42	63.65	115.68	-	-
MSTRG.851.1	1.8	1.9	1.67	2.03	1.4	2.29	1.34	1.31	1.47	198	195	179	201	152	240	132	137	141	-	-
MSTRG.1273.2	2.71	3.05	3.39	4.44	3.64	4.03	1.38	1.45	0.96	178	186	217	263	236	252	81	90.35	55.05	-	-
MSTRG.1679.1	1.58	1.02	1.21	1.61	1.66	1.72	1.24	1.34	1.49	204.47	122.59	152.79	187.96	212.53	212.04	143.87	163.93	168.12	-	-
MSTRG.11045.1	7.01	6.32	6.38	6.64	5.98	6.4	7.65	7.03	7.29	186	156	165	159	157	162	182	177	169	-	-
MSTRG.7989.1	1.05	1.12	1.06	1.6	1.31	1.14	0.7	0.58	0.78	185	184	182	256	230	192	111	98.16	120	-	-
MSTRG.6974.1	1.45	1.49	1.18	1.2	0.79	0.79	2.55	2.38	2.53	166	159	132	124.48	90	86	262	259	253	-	-
MSTRG.4255.1	1.96	2.07	1.82	1.85	1.85	2.04	1.58	1.8	1.4	194	191	175	165	181	192	140	169	121	-	-
MSTRG.10664.1	1.27	1.58	1.11	3.22	1.34	1.51	0.26	0.16	0.14	194.2	225.2	166.03	443.86	202.53	220.11	36.25	23.22	18.43	-	-
MSTRG.1235.1	1.53	1.59	1.21	1.61	1.2	1.34	1.71	1.81	1.83	180	174	139	171	140	150	180	202	188	-	-
MSTRG.4929.1	1.96	1.95	2.48	3.09	3.01	2.72	3.7	3.93	4.4	115.96	107.21	143	164.97	176.36	153.66	196.53	220.54	227.25	-	-
MSTRG.11452.2	1.84	1.66	1.08	1.54	0.97	1.52	1.18	1.32	1.34	238	201	136	180	124	188	137	163	152	-	-
MSTRG.9983.2	3.73	3.44	4.41	4.71	3.77	3	1.77	4.28	3.13	183.52	157.7	211.45	209.15	183.78	140.59	78.14	199.84	134.6	-	-
MSTRG.7677.1	1.79	1.51	1.4	1.68	1.37	1.53	1.06	0.89	1.14	232.06	183.05	177.11	197	176.04	190	123.13	110	129	-	-
MSTRG.14495.1	3.19	2.92	2.84	3.32	3.32	3.18	2.79	3.27	3.39	180	153	156	169	185	171	141	175	167	-	-
MSTRG.7764.1	2.42	2.17	2.21	2.08	1.67	2.3	2.1	1.4	1.6	212.88	177.81	189.69	165.3	145.3	193.12	165.58	116.47	122.74	-	-
MSTRG.8460.2	3.88	3.68	3.57	2.65	3.47	2.8	2.97	3.06	3.09	207.75	183.47	186.4	128.1	183.66	142.96	142.63	155.32	144.38	-	-
MSTRG.6439.1	2.25	2.23	2.16	1.52	1.33	1.66	0.61	0.5	0.45	277	255	259	169	162	195	67	58	48	-	-
ENSCHIT00000006965	1.55	1.55	1	1.26	0.77	1.13	3.04	2.56	3.33	152.02	141.61	95.92	111.88	74.94	105.2	267.46	237.83	285.27	ENSCHIG00000005230	--
MSTRG.8162.1	3.43	3.46	2.88	3.42	3.01	2.6	2.88	3.53	3.52	184	173	151	166	160	133	139	180	165	-	-
MSTRG.12657.1	0.18	0.28	0.14	2.48	3.05	2.5	0.05	0.04	0.08	31	46	24	393	530	418	8	7	13	-	-
MSTRG.10384.3	3.4	3.09	3.77	3.53	2.71	3	3.08	2.94	3.13	181.19	153.36	196.09	170.02	143.13	152.48	147.2	148.69	145.92	-	-
MSTRG.11476.1	6.97	8.24	8.34	7.35	8.22	6.91	9.08	7.2	8.92	145	159.59	169	138	169	137	169.49	142	162	-	-
MSTRG.2823.1	0.23	0.31	0.23	0.69	0.67	0.32	0.41	0.51	0.49	92.63	115.73	89.15	249.68	266.51	123.07	148.32	195.14	173.27	-	-
ENSCHIT00000006189	2.9	2.55	1.91	3.04	2.16	2.59	3	2.85	2.64	186.04	152.61	119.35	176.3	137.33	158.54	173.03	173.68	148.22	ENSCHIG00000004657	--
MSTRG.13003.1	0.97	0.78	0.66	1	0.56	0.78	1.64	1.55	1.95	151	113	100	140	86	115	229	229	265	-	-
MSTRG.10782.1	28.33	49.92	16.88	24.81	32.41	12.28	20.98	21.99	10.88	167	274	97	132	189	69	111	123	56	-	-
MSTRG.3371.1	1.07	1.06	1.25	1.94	2.52	2.33	1.24	1.35	0.95	117.46	108.27	133.81	192	273	244	122	141	91	-	-
MSTRG.6691.1	5.26	5.33	4.94	4.03	5.08	4.87	4.81	4.3	4.87	178	168	163	123	170	157	146	138	144	-	-
MSTRG.4443.2	2.38	2.11	1.41	2.2	1.79	1.29	2.99	2.08	2.37	192.78	159.08	111.57	160.27	143.06	99.65	217	159.79	167.4	-	-
MSTRG.3694.1	0.61	0.78	0.59	2.87	2.94	2.83	0.1	0.19	0.09	83	98	78	351	395	366	12	24	11	-	-
MSTRG.10239.1	3.19	2.87	3.04	2.93	2.82	3.39	3.2	3.55	3.14	166.96	139.89	154.95	138.29	146.1	169.24	150.15	176.03	143.71	-	-
MSTRG.4072.2	2.09	1.94	1.67	2.38	1.79	2.17	2.48	2.09	1.99	166.07	143.31	129.79	170.71	140.93	164.51	176.77	157.99	138.58	-	-
MSTRG.1578.1	1.82	1.72	1.03	1.44	1.11	1.14	1.81	1.31	1.74	206	181	114	147	124.02	123.02	184	141	172	-	-
MSTRG.9839.2	2.57	2.65	3.02	2.5	2.34	1.43	1.48	1.59	1.55	195.41	187.2	223.8	170.96	176.15	103.36	100.51	114.86	102.75	-	-
MSTRG.5809.3	2.01	1.92	1.8	1.45	1.1	1.33	2.12	1.78	1.73	193	172	169	126	105	122	183	162	145	-	-
MSTRG.4762.1	1.36	1.44	1.28	1.22	1.04	1.52	1.19	1.08	1.47	172.48	169.13	158.14	139.73	130.4	183.28	135.21	129.42	162.2	-	-
MSTRG.5337.1	1.13	1.06	0.97	0.77	0.59	0.49	2.84	2.35	2.42	133	116	112	82	69	54.55	300	262.72	249	-	-
MSTRG.8052.1	1.41	1.08	0.95	0.78	0.91	0.76	3.54	4.26	3.88	119	85	78	59	76	61	268	341	286	-	-
MSTRG.12540.3	2.32	1.82	1.9	2.4	1	1.12	1.63	1.48	1.54	222.88	163.18	178.38	208.19	95.55	102.49	140.37	134.63	129.43	-	-
MSTRG.6245.1	1.21	1.67	1.7	1.81	1.7	1.36	0.88	0.73	0.76	148.93	191.48	204.69	201.2	207.51	159.98	97.58	84.8	81.5	-	-
MSTRG.274.1	1.45	1.68	1.16	1.52	1.16	1.4	2.45	2.27	2.6	136	146	106	128	107	125	206	201	212	-	-
MSTRG.1283.1	1.33	1.25	1.59	1.55	1.23	1.24	1.03	1.05	1.04	170.95	149.23	198.98	179.85	156.71	151.72	118.53	127.85	117.04	-	-
MSTRG.1361.1	0.72	1.31	1.7	0.37	0.28	0.95	1.33	1.17	1.12	117	197.84	268.87	54.38	44.26	147.22	193.06	180.37	158.72	-	-
MSTRG.12844.1	2.04	1.81	2.05	1.54	1.2	1.4	0.98	0.79	0.86	230	190	225	157	134	151	99	85	85	-	-
MSTRG.8532.1	3	3.36	3.14	4.48	4.84	4.2	2.23	2.31	2.41	141	147	144	190	225	188	94	103	99	-	-
MSTRG.14144.1	11.42	9.72	10.07	9.58	12.41	8.65	10.3	13.88	11.94	156.01	123.63	134.07	118.16	167.73	112.65	126.3	179.87	142.44	-	-
MSTRG.4151.2	0.95	1.17	1.19	1.39	0.51	1.26	1.68	1.58	0.9	129.09	147.73	156.5	170.43	68.12	163.14	203.68	202.72	106.41	-	-
MSTRG.7053.1	1.98	1.95	2.38	2.01	2.17	1.8	1.42	1.41	1.74	166	152.12	195	152	180	144	107	112	127.76	-	-
MSTRG.7760.1	2.05	1.7	1.68	2.14	1.9	2.69	2	1.79	1.56	166	128	132	156	151.99	207	145	137	110	-	-
MSTRG.1720.1	3.19	2.66	2.29	5.97	4.45	4.98	1.53	1.62	1.92	156	121	109	263	215	232	67	75	82	-	-
ENSCHIT00000010620	1.66	1.45	1.7	1.63	1.25	1.52	0.93	0.7	0.86	200.69	163.05	200.35	177.99	148.61	174.59	100.44	79.91	90.67	ENSCHIG00000007766	--
MSTRG.12162.2	2.35	2.24	1.94	1.72	1.28	1.64	2.15	1.54	1.9	198	176	160	131	107	132.4	163	123	139.89	-	-
MSTRG.3348.4	2.98	3.47	2.99	1.37	1.3	0.9	2.92	2.68	2.56	198.14	214.28	193.7	82	85.64	56.98	174.08	168.61	148.27	-	-
MSTRG.7618.8	0.58	0.66	0.39	0.7	0.5	0.69	2.01	1.87	1.9	90.51	95.56	58.94	98.11	76.65	101.33	278.67	274.43	257.45	-	-
MSTRG.678.1	1.87	2.14	1.67	2.29	1.86	1.75	1.35	1.3	1.3	168.07	179.15	146	186	165.32	150	109	111	102	-	-
MSTRG.6925.1	1.22	1.56	1.26	1.49	1.44	1.33	3.07	3.11	2.65	100	119	101	110	117	104	226	242	190	-	-
MSTRG.849.1	3.68	4.43	3.29	4.45	3.63	4.47	2.59	2.54	1.83	163	183	142	178	159	189	103	107	71	-	-
MSTRG.12547.1	1.86	1.83	1.47	1.87	1.68	1.72	1.1	1.05	1.21	185.35	169.44	142.34	167.79	165.68	163.39	98.29	98.74	105.08	-	-
MSTRG.9910.1	2.09	1.57	0.95	2	1.87	1.81	2.06	2.35	2.04	171.25	120.17	76.37	148.01	151.58	141.7	151.7	183.28	146.29	-	-
MSTRG.4037.1	0.01	0.01	0.05	2.78	3.13	2.85	0	0	0	2	1	8	387	479	419	0	0	0	-	-
MSTRG.4617.1	2.73	2.8	3.56	3.4	2.57	3.44	3.42	3.55	3.27	129	123	164	145	120	155	145	159	135	-	-
MSTRG.5835.1	4.32	5.99	4.1	3.32	3.36	5.21	5.57	5.03	6.35	134	173	124	93	103	154	155	148	172	-	-
MSTRG.3348.2	2.05	2.01	1.65	1.51	2.01	1.92	2.59	2.66	2.47	146.34	133.7	114.85	97.52	142.28	130.72	166.27	180.16	153.93	-	-
MSTRG.7641.1	1.54	1.65	1.61	2.3	1.79	1.84	1.63	1.69	1.26	135.42	135.28	138.22	182.39	155.86	154.33	128.82	141.56	96.53	-	-
MSTRG.13822.1	2.82	2.49	2.43	2.98	3.34	3.12	2.2	2.27	2.28	157	129	132	150	184	166	110	120	111	-	-
MSTRG.13676.1	8.51	9.24	9.81	6.59	7.67	7.37	7.09	10.16	8.84	144.31	145.86	162.04	100.83	128.66	119.11	107.91	163.38	130.83	-	-
MSTRG.6677.1	1.97	1.83	1.45	2.01	2.28	1.78	1.91	2.04	1.89	153	132	110	141	175	132.02	133	150	128	-	-
MSTRG.7138.3	3.19	3.14	2.5	2.86	2.78	2.84	2.19	1.95	1.08	186.36	170.43	142.1	150.47	160.38	157.99	114.97	108.11	54.86	-	-
MSTRG.5786.1	3	2.68	3.06	2.3	2.49	2.12	1.99	1.97	2.45	178	148	177	123	146	120	106	111	127	-	-
MSTRG.3109.1	2.29	2.45	2.31	1.29	1.49	2.13	1.3	1.37	1.81	183	182	180	93	118	162	93	104	126	-	-
MSTRG.13935.1	3.51	3.28	2.56	3.37	2.73	3.54	1.53	1.78	2.06	187	163	133	162	144	180	73	90	96	-	-
MSTRG.7462.1	2.2	2.43	2.34	2.4	2.09	3.15	2.24	1.91	2.17	137.04	140.82	141.67	134.9	128.3	186.69	124.97	112.72	118.07	-	-
MSTRG.2535.2	2.13	2.41	2.22	2.7	2.63	3.46	1.76	1.36	1.57	136.76	143.59	138.85	155.86	166.95	211.53	101.03	82.84	87.65	-	-
MSTRG.8682.2	2.83	2.51	3.56	3.07	1.85	3.22	2.02	2.12	1.92	156.66	129.29	191.71	153.19	101.38	169.43	100.4	111.22	92.8	-	-
ENSCHIT00000002108	1.79	1.64	1.32	0.94	1	1.36	1.23	1.21	1.24	197	168	141	93	109	142.09	121	126	119	ENSCHIG00000001512	--
MSTRG.7667.1	2.56	2.43	2.08	1.92	1.5	2.3	2.76	2.33	3.19	155	137	123	105	90	133	150	134	169	-	-
MSTRG.10559.3	1.15	0.63	1.28	3.82	3.33	2.25	0.64	0.22	0.54	104.99	53.79	113.99	314.92	300.59	195.46	52.66	18.77	42.74	-	-
MSTRG.5629.1	2.35	2.23	2.02	1.34	1.18	1.15	1.43	1.49	1.41	203.18	179.67	170.54	104.42	100.62	94.82	110.73	122.61	106.29	-	-
ENSCHIT00000006967	1.3	1.64	0.91	1.76	0.68	0.87	2.98	2.48	3.45	104.38	122.33	70.88	127.43	53.81	66.28	214.32	188.26	241.2	ENSCHIG00000005230	--
MSTRG.3707.2	0.69	0.4	0.42	0.46	0.67	0.56	0.63	0.41	0.48	184.44	98.93	108.53	112.08	178.34	143.1	150.62	105.35	111.54	-	-
MSTRG.7208.1	2.28	2.58	2.17	1.41	1.6	1.87	0.97	0.82	0.68	197	208	183	110	137	154	75	67	51	-	-
MSTRG.3392.1	1.97	2.36	2.22	1.17	1.64	1.35	0.94	1.15	0.83	179	200	197	96	148	117	77	99	66	-	-
MSTRG.10192.1	2.52	2.55	1.75	2.38	1.43	2.42	2.59	2.48	3.58	144.61	136.11	98	123	81	132	133	135	179	-	-
ENSCHIT00000001883	2.14	2.77	1.52	3.07	1.56	2.68	2.39	2.42	2.21	127.76	154.19	88.76	165.73	92.55	152.63	128.09	137.09	115.18	ENSCHIG00000001359	--
MSTRG.9846.1	3.02	2.08	1.87	3.2	3.97	3.37	1.08	0.88	1.28	178	114	107	170	231	189	57	49	66	-	-
MSTRG.13519.1	1.18	1.37	0.75	1.33	0.67	0.63	2.81	2.34	4.43	96	104.22	60	98	54	49	206	181	316	-	-
MSTRG.4874.2	3.16	2.63	3.11	3.15	3.16	2.9	2.32	2.29	3.2	147.81	114.69	141.63	133.22	146.19	129.56	97.26	101.66	130.59	-	-
ENSCHIT00000009101	1.49	1.39	1.46	1.79	1.4	1.49	1.31	1.51	1.56	136.25	118.86	130.62	147.84	126.55	130.24	107.69	131.41	125.26	ENSCHIG00000006827	--
MSTRG.5738.1	5.94	5.37	5.59	4.5	4.9	5.32	3.77	4.55	4.43	158	133	145	108	129	135	90	115	103	-	-
MSTRG.13578.2	2.22	2.41	2.41	2.29	2.24	2.72	2.19	2.26	2.25	127.48	128.8	134.79	118.59	127.11	148.67	112.91	122.73	112.8	-	-
MSTRG.7764.2	2.24	2.1	3.19	3	3.09	3.12	2.45	2.7	2.71	108.89	94.99	151.2	131.99	148.96	144.85	107.07	124.78	115.39	-	-
MSTRG.5958.3	2.93	2.07	2.29	2.46	2.63	3.13	2.38	2.34	2.8	152	100	116	115	134.99	155	111	115	127	-	-
MSTRG.127.1	3.6	4.45	3.87	2.82	3.14	2.97	1.21	1.27	1.26	173	199	181	122	149	136	52	58	53	-	-
MSTRG.8009.1	2.62	2.92	1.66	2.01	1.41	1.76	8.87	9.34	9.43	78.56	81.61	48.56	54.48	41.91	50.46	238.75	265.7	247.05	-	-
MSTRG.1818.1	2.82	3.02	2.12	1.91	1.29	2.6	9.76	8.75	9.02	80.16	79.84	58.8	49	36.22	70.33	248.92	236.01	224.05	-	-
MSTRG.3429.1	1.26	2.2	3.13	2.73	2.93	1.56	1.91	1.22	1.42	80.03	130.14	194.29	156.48	184.53	94.3	108.99	73.47	78.75	-	-
MSTRG.3065.1	3.89	4.37	3.59	4.98	5.11	4.45	4.06	5.37	4.57	110	115	99	127	143	120	103	144	113	-	-
MSTRG.2087.1	2.47	3.66	3.1	2.84	2.31	2.83	3.09	3.2	3.56	105.11	144.99	128.46	108.91	97.25	114.72	117.97	128.92	132.05	-	-
MSTRG.8595.1	2.58	2.44	2.27	3.6	3.07	3.45	2.58	2.26	2.46	119	105	102	150	140	152	107	99	99	-	-
MSTRG.10627.1	5.76	5.19	5	4.86	5.24	4.6	6.42	6.63	5.46	130	109	110	99	117	99	130	142	107.68	-	-
MSTRG.13480.1	1.69	2.17	1.97	1.84	2.04	2.13	0.78	0.94	0.91	132	158	150	130	158	159	55	70	62	-	-
MSTRG.8508.1	1.81	1.66	2.22	1.09	1.15	1.25	1.56	1.75	1.46	147	126	176	80	93	97	114	135	104	-	-
MSTRG.13705.1	1.27	1.26	1.27	1.66	1.55	1.64	1.29	1.04	1.63	115.03	106	112	136	139	142	105	89	129	-	-
MSTRG.3348.3	4.18	3.78	2.9	5.98	3.25	4.21	3.63	2.53	4.39	134.33	113.01	90.79	173.41	103.28	128.94	104.54	77.18	123.29	-	-
MSTRG.13388.3	1.13	1.12	0.9	1.7	0.96	0.93	1.05	0.79	1.04	133.34	123.22	103.99	181.09	112.14	104.34	111.34	88.77	107.95	-	-
MSTRG.7811.1	3.12	2.17	2.36	1.84	1.25	1.75	1.4	1.4	1.53	207.06	134.34	152.77	110	82	110.83	83.55	88.01	88.82	-	-
MSTRG.7702.1	9.29	8.71	8.26	10.01	6.82	8.18	3.93	5.55	5.24	150	131	130	146	109	126	57	85	74	-	-
MSTRG.11516.3	0.87	1.19	0.68	1.43	0.53	0.69	1.12	1.07	1.08	114.91	145.78	87.81	169.48	68.68	86.26	132.3	133.42	124.68	-	-
MSTRG.13223.1	10.02	7.91	8.76	3.2	2.68	2.9	1.65	2.59	2.05	257	189	219	74	68	71	38	63	46	-	-
MSTRG.9308.2	3.51	3.14	2.81	3.93	3.37	2.92	0.17	0.02	0	193.29	160.96	150.57	195.42	183.74	152.99	8.21	0.9	0	-	-
MSTRG.2262.2	1.65	1.42	2.13	2.47	1.57	3.37	3.34	3.27	3.94	79.49	63.94	100.43	107.67	75.2	155.38	144.67	149.68	166.15	-	-
MSTRG.9515.1	1.49	1.09	1.07	1.72	1.41	1.36	2.17	1.7	2.3	117	80.03	82	122	110	102	153	127	158	-	-
MSTRG.2464.1	2.26	2.56	2.8	1.77	1.76	2.01	1.98	2.15	1.99	130	137	157	92	100	110	102	117	100	-	-
MSTRG.7639.2	1.3	1.2	1.58	1.92	1.73	1.9	2.61	2.33	2.51	84.56	73.19	100.43	112.89	112.05	118.52	153.11	144.47	143.08	-	-
MSTRG.15615.1	7.89	8.33	7.66	5.47	6.05	6.5	8.95	11.37	11.38	112	110	106	70	85	88	114	153	141	-	-
MSTRG.3181.2	2.41	2.87	2.51	3.24	2.87	2.89	2.13	2.16	2.52	110.83	122.87	112.72	134.67	130.69	126.95	88.2	94.41	101.33	-	-
MSTRG.13083.2	1.93	1.52	2.01	1.62	2.06	2.05	1.23	0.7	0.75	151	111	153	114	159	153	86	52	51	-	-
MSTRG.2535.1	3.62	3.14	3	3.07	2.53	2.9	2.52	3.4	3.31	141.32	114.12	114.11	108.12	97.52	107.74	88.31	125.98	112.75	-	-
MSTRG.9338.1	4.04	4.26	3.81	3.78	3.95	2.77	3.31	3.4	3.71	129.49	127.29	119.06	109.3	125.19	84.75	95.15	103.37	103.81	-	-
MSTRG.10658.1	0.46	0.73	0.17	2.03	0.54	0.5	0.03	0.01	0.14	110.34	161.79	38.62	435.44	128.24	112.92	7	1.73	29	-	-
MSTRG.318.1	2.25	2.11	2.33	4.29	4.98	4.03	2.62	2.07	2.75	87	76	88	150	191	149	91	76	93	-	-
MSTRG.11355.3	3.35	1.92	2.16	2.41	0	3.26	1.41	0.96	1.24	212.54	113.51	133.81	138.34	0	197.62	80.1	58	69	-	-
MSTRG.1459.1	3.53	4.51	3.1	2.36	2.73	2.64	1.97	2	2.32	147.44	175.32	126.09	89.12	113.08	105.36	73.83	79.21	84.84	-	-
MSTRG.13518.1	1.78	1.66	1.13	1.15	0.7	0.67	3.14	3.16	4.44	108	94	67	63	42	39	171	182	235	-	-
MSTRG.2126.1	0.26	0.58	0	0	0.88	0	0	0	0	159.94	326.44	0	0.09	529.48	0.97	0	0.01	0	-	-
MSTRG.6527.1	4.76	4.55	4.86	5.87	6.77	6.99	5.37	5.94	6.43	94.04	83.66	93.68	104.76	132.36	131.78	95.32	111.31	110.95	-	-
MSTRG.11115.1	0.6	0.15	0.5	8.76	10.48	7.33	0.03	0.06	0	22	5	18	292	383	258	1	2	0	-	-
MSTRG.4192.1	2.03	1.34	1.27	2.03	2.18	1.96	1.01	1.08	1	152.66	94	93.39	138	162.26	141	68.37	77.31	66	-	-
ENSCHIT00000006956	1.55	0.52	0.49	0.99	0.67	0.12	1.97	2.61	2.26	147.63	46.45	45.58	85.46	63.44	10.85	168.91	236.76	188.8	ENSCHIG00000005225	--
MSTRG.15666.1	4.3	3.22	4.5	4.41	3.11	5.3	7.38	6.72	7.08	95	66.35	97	88	68	111.78	146.55	141	136.84	-	-
MSTRG.4364.2	1.22	0.94	1.09	1.71	1.7	1.7	3.13	2.27	2.91	77	55	67	97	106	102	177	136	160	-	-
MSTRG.8120.2	0	0.35	0.05	4.2	3.8	4.3	0	0	0	0	26.68	4.21	307.88	305.62	333.61	0	0	0	-	-
MSTRG.10531.1	1.15	0.44	0.09	0	0	0.27	2.59	1.05	0	216.45	76.68	17.03	0	0	47.74	437	186.82	0	-	-
MSTRG.8166.1	4.92	4.45	5.86	4.45	3.37	4.11	6.2	7.17	5.01	107.16	90.21	124.28	87.51	72.51	85.37	121.05	148.18	95.35	-	-
MSTRG.4443.4	1.12	0.87	0.96	0.82	0.81	0.86	1.28	1.34	1.16	124.78	90.06	104.58	83.08	89.64	91.61	127.86	141.46	113.09	-	-
MSTRG.8559.1	2.03	2.34	2.02	1.83	2.07	1.89	1.35	1.4	1.38	126.21	134.92	121.96	102.36	126.99	111.95	75.01	82.18	75.02	-	-
MSTRG.4128.1	5.17	5.43	4.84	3.45	2.97	2.64	1.69	1.17	0.92	181	177	165	109	103	88	53	39	28	-	-
MSTRG.15092.1	3.82	4.08	4.1	3.35	3.44	3.18	0.8	0.83	0.85	155	154	162	122.63	138	122.92	29	32	30	-	-
MSTRG.612.1	1.04	0.81	0.86	1.86	1.93	1.74	0.76	0.73	0.72	101	73	81	163	186	161	66	67	61	-	-
MSTRG.11402.1	1.01	1.53	1.37	2.09	1.28	1.86	1.77	2.09	2.19	67.99	95.55	89.65	126.64	84.99	118.89	106.6	133.02	128.36	-	-
MSTRG.10927.2	0.29	0.5	0.3	0.42	0.28	0.33	3.72	3.21	3.23	24.46	39.91	24.54	32.34	23.72	27.13	283.62	259.02	239.79	-	-
MSTRG.5518.3	1.07	0.97	0.9	0.77	0.61	0.73	1.05	1.13	1.1	130.84	110.41	106.99	85.18	74.31	85	115.68	130.96	117.78	-	-
ENSCHIT00000006954	0.74	0.87	1.42	1.8	0.66	1.26	1.72	1.15	2.09	64.78	70.18	120.17	141.12	56.56	104.63	134.62	94.82	158.69	ENSCHIG00000005225	--
MSTRG.8525.4	2.87	3.53	3.1	1.36	1.55	1.46	1.92	1.56	1.85	147	168.4	154.63	62.93	78.43	71.3	88	75.82	82.89	-	-
MSTRG.3475.4	5.37	5.39	5.09	6.52	8.72	5.49	3.91	4.9	3.67	103.72	97	95.92	113.81	166.7	101.21	67.83	89.78	62	-	-
MSTRG.10609.1	1.78	1.64	1.46	1.73	1.54	1.61	1.3	1.26	1.06	131	112	105	115	112	113	86	88	68	-	-
MSTRG.136.1	10.29	12.03	9.71	9.41	10.4	12.63	6.53	6.53	7.08	110.23	119.98	101.4	91.02	110.22	129.01	62.79	66.42	66.27	-	-
MSTRG.9956.3	0.43	0.44	0.93	0.94	0.3	0.67	0	0.17	0.92	89.19	84.9	187.28	175.13	62.15	132.39	0	33.38	165.89	-	-
MSTRG.9406.1	0.73	0.38	0.73	0.73	1.03	0.52	0.68	0.23	0.4	131.85	63.53	128.1	119.36	184.94	89.98	109.54	38.79	62.35	-	-
MSTRG.11682.1	2.82	2.64	2.65	2.91	2.79	2.18	1.3	1.56	1.53	133	116	122	124	130	98	55	70	63	-	-
ENSCHIT00000009111	0.95	0.56	0.52	0.86	0.6	0.74	1.31	1.2	1.21	117.86	64.27	63.09	96.29	73.05	87.25	145.19	140.2	130.47	ENSCHIG00000006832	--
MSTRG.11462.1	1.8	1.53	1.76	1.14	1.54	1.47	1.75	1.92	2.09	114.69	90.71	109.54	65.69	97.32	89.59	99.98	116.22	116.51	-	-
MSTRG.10181.1	0.61	0.43	0.34	0.53	0.46	0.55	1.39	1.25	1.59	84	55	45	65	63	72	171	163	190	-	-
MSTRG.13352.1	1.28	1.28	1.85	1.69	1.74	1.11	2.29	2.51	2.69	75	69.49	105	89	100.71	62	120	139	137	-	-
MSTRG.3673.1	0.84	0.6	0.76	1.36	1.04	1.21	1.48	1.84	1.88	74	49	65	108	90	101	117	153	144	-	-
MSTRG.1283.3	3.61	4.2	3.62	4.28	5.14	5.51	3.98	3.38	4.62	86	93	84	92	121	125	85	76.39	96	-	-
MSTRG.4899.2	1.41	1.57	1.33	1.35	1.16	1.59	1.48	1.5	1.27	104	108	96	90	85	112	98	105	82	-	-
MSTRG.759.2	1.44	1.31	1.23	1.08	1.47	1.36	1.34	1.08	1.24	115.79	97.87	96.74	78.67	117	104	97	82.79	86.77	-	-
MSTRG.11117.1	2.18	2.46	1.98	2.62	2.65	1.18	0.64	0.7	1.02	129.81	136.19	114.92	140.76	155.99	67.16	34.14	39.36	53.18	-	-
MSTRG.9967.2	4.46	3.6	3.38	2.66	3.07	3.23	2.61	2.09	2.88	144.67	108.8	107.05	77.96	98.66	99.92	76.06	64.31	81.53	-	-
MSTRG.12069.1	2.25	1.98	1.75	2.05	1.98	2.53	1.59	1.31	1.34	123	101	93	101	107	132	78	68	64	-	-
MSTRG.14573.1	1.3	1.23	1.07	1.78	2.01	1.59	0.38	0.3	0.46	118	104	94	145	180	137	31	26	36	-	-
MSTRG.3528.4	4.18	3.9	2.81	2.02	1.76	1.76	1.7	1.74	1.87	174.14	151.38	113.89	75.95	72.57	69.72	63.42	68.91	68.09	-	-
MSTRG.6684.4	2.29	2.76	2.32	4.07	2.26	3.91	4.35	4.47	4.21	67.97	76.3	66.94	108.81	66.44	110.56	115.79	125.68	109.07	-	-
MSTRG.13513.3	0.8	0.88	0.55	0.86	0.27	0.36	2.65	2.36	3.05	63.65	65.51	42.86	61.39	21.63	27.16	189.06	178.06	212.2	-	-
MSTRG.8521.1	5.7	4.86	4.6	7.54	7.17	6.07	3.7	3.45	3.09	107.6	85.54	84.77	128.52	134.05	109.32	62.75	61.88	51	-	-
MSTRG.13676.2	8.55	6.92	6.97	8.62	8.84	7.36	5.36	4.1	6.02	115.69	87.14	91.96	105.17	118.34	94.89	65.09	52.62	71.17	-	-
MSTRG.10660.1	1.92	1.86	1.54	3.74	1.44	1.86	0.02	0.09	0.05	138	124	108	242	102	127	1	6	3	-	-
MSTRG.5055.1	1.24	0.98	0.51	1.31	1.32	1.31	1.31	1.06	1.56	105.8	78.28	42.55	100.78	111.31	106.43	100.53	85.6	116.59	-	-
MSTRG.13520.2	0.99	0.55	0.88	0.54	0.25	0.49	1.75	1.52	1.69	104.39	54.02	89.82	51.61	25.63	49.5	165.23	151.07	155.17	-	-
MSTRG.7394.1	4.05	2.96	2.26	3.52	3.74	4.1	2.72	3.13	4.04	116	79	63	91	106	112	70	85	101	-	-
MSTRG.10193.1	3.86	4.4	5.41	4.72	4.47	3.15	3.12	3.21	2.74	95	101	130	105	109	74	69	75	59	-	-
MSTRG.10705.1	8.67	7.28	6.81	4.62	5.55	7.23	4.8	6.77	5.72	125.77	98.38	96.31	60.45	79.61	100.05	62.49	93.18	72.46	-	-
MSTRG.3553.2	2.8	1.92	1.37	2.28	2.48	1.43	2.47	1.97	2.54	127.37	81.52	60.66	93.58	111.93	62.18	100.86	85.11	101.04	-	-
MSTRG.12655.1	2.41	1.71	1.78	1.36	2.21	2	0.99	1.81	1.76	130.32	86.07	94.17	66.6	118.67	103.18	48.28	93.08	83.24	-	-
MSTRG.11647.1	2.32	2.73	2.2	1.81	1.63	2.18	2.17	2	2.1	105	115	97	74	73	94	88	86	83	-	-
MSTRG.6575.1	5.71	5.63	5.43	3.99	3.59	4.96	4.87	4.77	3.77	111	102	103	70	69	92	85	88	64	-	-
MSTRG.5320.3	1.32	1.15	0.97	1.82	1.55	1.32	2.04	1.81	1.88	82.97	67.07	59.21	103.01	96.14	78.74	114.71	107.74	102.97	-	-
MSTRG.9855.4	2.29	2.1	2.18	1.45	1.49	1.4	1.26	1.72	1.47	127.2	108.84	118.08	72.8	82.07	74.07	62.63	90.55	71.22	-	-
MSTRG.14434.1	2.56	2.53	2.13	0.91	0.91	1.21	2.29	2.25	2.22	128	118	104	41	45	58	103	107	97	-	-
MSTRG.3362.2	3.61	3.56	3.85	3.74	3.25	3.1	3.92	4.13	4.58	89.29	81.98	92.96	83.7	79.72	73.27	87.07	96.95	99.14	-	-
MSTRG.12530.5	2.1	2.97	1.86	1.99	1.16	1.87	1.37	0.76	2.12	110.09	145.13	94.94	94.5	60.33	93.48	64.75	37.65	97.08	-	-
MSTRG.13228.4	0.61	0.54	0.37	0.63	0.66	0.52	2.42	2.79	3.02	45.54	38	27	43	49	37	162.88	198.63	198.51	-	-
MSTRG.14368.2	0.52	0	0.35	1.32	0.65	0.5	0.23	0.03	0.31	114.02	0	75.22	259.79	139.04	104.25	45.86	6.09	59.64	-	-
MSTRG.5055.2	0.89	1.09	1.64	1.12	0.82	1.5	1.24	1.68	0.76	70.2	79.72	125.45	79.22	63.69	112.57	87.47	125.4	52.41	-	-
MSTRG.8069.1	1.62	1.52	2.19	1.59	1.55	1.68	2.27	1.85	1.6	86	75	113	76	81	85	108	93	74	-	-
MSTRG.12307.1	2.57	2.24	2.29	1.42	1.79	1.54	1.36	1.82	1.68	128	104	111	64	88	73	61	86	73	-	-
MSTRG.7192.1	0.69	0.66	0.45	0.95	0.77	0.63	1.95	1.98	2.3	56	50	36	70	62	49	143	153	164	-	-
ENSCHIT00000006765	1.68	1.49	0.97	3.37	2.6	3.01	2.04	1.9	2	72.79	60	41	131.49	111.28	124	79	78	75.38	ENSCHIG00000005083	--
MSTRG.11271.1	7.62	5.11	6.89	2.26	3.35	3.09	2.48	2.2	2.8	168	105	148	45	73	65	49	46	54	-	-
MSTRG.6173.1	0.96	1.26	1.05	0.85	0.57	0.66	0.37	0.53	0.37	120	146	128	96	70	78	41	63	40	-	-
MSTRG.10671.1	1.03	1.21	0.98	3	1.12	1.36	0.06	0.05	0.14	95	104	88	250	102.04	120	5	4	11	-	-
MSTRG.15579.1	1.72	1.46	1.36	1.5	1.18	1.21	1.12	1.05	1.19	119.02	94	92	94	81	80.01	70	69	72	-	-
MSTRG.6245.2	2.06	0.81	0.98	0.9	0.91	0.95	1.07	0.92	0.86	177.07	64.52	82.31	69.8	77.49	78.02	82.42	75.2	64.5	-	-
MSTRG.8304.1	3.63	5.46	3.4	5.8	4.64	6.06	6.01	3.38	4.72	65.32	91.49	59.65	94.16	82.52	103.98	97.05	57.58	74.16	-	-
MSTRG.15390.2	1.06	0.97	0.98	1.64	1.84	1.61	1.12	1.61	0.93	72.01	61	64.88	100.41	123.2	104.14	68.26	103.18	55	-	-
MSTRG.11568.2	1.81	2.4	2.28	2.38	2.33	1.61	1.54	1.62	1.22	82.33	101.29	101.03	97.4	104.6	69.85	62.74	69.89	48.35	-	-
MSTRG.14895.2	1.34	2.04	1.26	1.96	1.18	1.25	1.6	0.97	1.57	80.66	113.84	73.96	106.32	70.03	71.85	86.47	55.37	82.47	-	-
MSTRG.12582.1	0.34	0.58	0.42	1.33	0.6	0.64	1.42	0.85	1.6	35	56	43	125	62.01	63	132	84	145	-	-
MSTRG.12540.2	1.14	1.25	0.71	0.61	0.54	1.19	0.46	0.73	0.74	121.51	123.92	73.3	58.16	57.39	120.68	43.79	73.88	69.1	-	-
MSTRG.6910.1	2.05	1.67	1.86	1.52	1.63	1.58	1.27	1.31	1.24	112	85	99	75	88	82	62	68	59	-	-
MSTRG.11968.1	1.24	0.94	1.17	0.87	0.82	0.63	1.14	0.97	1.3	105.83	75.12	98.02	67.52	69.27	51.83	88.01	79.11	97.66	-	-
MSTRG.14203.2	4.9	6.49	6.39	1.84	6.06	9.79	4.62	5.15	5.62	70.23	86.61	89.3	23.81	85.91	133.77	59.35	69.99	70.38	-	-
MSTRG.9967.1	5.97	6.09	7.27	4.61	5.82	6.17	4.23	6.02	5.62	83.33	79.2	98.95	58.04	80.34	82.08	52.94	79.69	68.47	-	-
ENSCHIT00000005872	0.75	1.55	1.62	1.02	0.91	0.21	0.53	0.56	0.65	74.21	142	155	91	89	19.6	47	52	56	ENSCHIG00000004423	--
MSTRG.15301.1	1.54	1.73	2	1.36	1.46	1.72	0.77	0.88	0.84	94	98	119	75	88	100	42	51	45	-	-
ENSCHIT00000001422	0.87	0.72	0.69	0.76	0.67	0.5	0.43	0.18	0.33	128	98.81	99	101	97	69.63	57	25.67	43	ENSCHIG00000001017	--
MSTRG.12448.1	2.4	1.94	2.09	2.61	2.08	3.15	0.98	1.07	0.85	104	78	88	102	89	130	38	44	32	-	-
MSTRG.9961.10	0.28	0.54	0.35	0.29	0.29	0.41	0.59	0.5	0.79	53.45	94.11	64.78	49.91	53.41	73.3	100.46	89.56	130.16	-	-
ENSCHIT00000001434	1.6	1.89	1.49	1.58	2.69	1.51	2.06	1.28	2.43	71.65	78.77	65.15	64.03	119.23	64.48	82.8	54.52	94.95	ENSCHIG00000001024	--
MSTRG.529.1	2.24	1.91	1.79	1.98	1.62	1.71	1.16	1.06	1.43	110.35	87.79	86.14	88.21	78.81	80.21	51.53	49.49	61.68	-	-
MSTRG.1443.1	3.86	4.08	3	1.97	2.16	3.03	1.18	1.21	1.24	128	126	97	59	71	96	35	38	36	-	-
MSTRG.13858.1	1.88	1.49	1.37	1.12	1.06	1.06	0.16	0.34	0.16	158	117	112	85	88	85	12	27	12	-	-
MSTRG.4674.1	1.96	1.95	1.67	1.62	1.91	2.6	1.89	1.71	1.83	83	77	69	62	80	105	72	69	68	-	-
MSTRG.12186.1	3.32	3.5	3.34	4.82	4.88	4.1	1.52	2.29	3.09	76.31	75	74.89	100	111	90	31.33	50	62	-	-
MSTRG.13520.1	1.68	2	1.16	1.6	0.94	0.44	3.55	2.8	4.38	65.61	72.98	44.18	56.39	36.37	16.5	124.77	103.93	149.83	-	-
MSTRG.7256.1	2.08	1.74	2.48	1.87	2.04	2.57	2.01	1.93	1.88	78.88	61.52	91.71	64.1	76.5	93.14	68.34	69.33	62.28	-	-
MSTRG.11449.2	3.9	3.57	2.47	4.35	3.69	3.78	3.47	3.18	3.54	84.38	72	52.25	85	79	78	67.37	65.36	67	-	-
MSTRG.3153.1	3.21	4.13	4.02	4.22	3.53	4.52	2.88	2.57	3.63	67.33	80.71	82.3	80	73.42	90.51	54.34	51.28	66.65	-	-
MSTRG.11108.1	2.78	2.87	2.6	1.5	2.13	1.95	1.91	1.93	1.93	99	95	90	48	75	66	61	65	60	-	-
MSTRG.5007.1	2.83	2.63	1.5	3.28	3.02	2.6	1.91	2.55	1.75	89	77	46	93	94	78	54	76	48	-	-
MSTRG.2325.1	1.55	2.27	1.34	0.81	1.42	1.59	1.48	1.28	1.41	83	113	70	39	75	81	71	65	66	-	-
MSTRG.13349.1	0.94	0.49	0.23	0.77	0.55	0.39	0.44	0.59	0.22	143.91	70.13	34.43	106.07	83.44	57.66	60.33	85.58	29.05	-	-
MSTRG.3271.2	2.31	2.73	2.67	2.31	2.8	2.31	1.12	1.72	1.8	81	88.96	91.12	73	97.05	77	35.15	57	55	-	-
MSTRG.4447.1	1.15	1	0.85	0.79	0.77	0.73	2.04	1.53	1.48	79	64	57	49	52	48	126	100	89	-	-
MSTRG.11451.1	1.6	1.7	1.4	1.23	1.02	1.62	1.07	0.81	1.35	95	94	81	66	60	92	57	46	70	-	-
MSTRG.7563.4	2.06	2.7	2.91	3.04	2.45	2.97	2.89	1.98	2.49	59.67	72.65	82.24	79.47	70.17	81.86	74.97	54.5	62.9	-	-
ENSCHIT00000003765	0.83	0.77	0.54	1.14	1.06	1.03	1.56	1.35	1.77	57.46	49.64	36.2	71.2	72.41	68.1	96.5	88.27	106.52	ENSCHIG00000002725	--
MSTRG.9693.2	1.25	0.58	0.75	1.68	1.11	1.21	1.31	1.37	1.51	79.85	34.59	46.67	97.01	70.04	73.38	74.92	83.02	84.07	-	-
MSTRG.3110.1	1.94	3	2.11	2.54	1.99	2.22	1.8	2.26	1.89	66	95	70	78	67	72	55	73	56	-	-
MSTRG.3823.1	1.91	1.95	1.83	1.51	1.53	1.56	2.13	2.35	1.93	77	73	72	55	61	60	77	90	68	-	-
MSTRG.6131.4	0	0	14.27	18.68	11.65	10.27	0	0	0	0	0	158.57	192.16	131.44	111.64	0	0	0	-	-
MSTRG.7603.4	1.79	1.75	1.6	1.79	1.61	1.4	3.97	2.88	2.88	61.08	55.6	53.22	55.19	54.43	45.67	121.7	93.21	86	-	-
MSTRG.2830.3	1.29	1.22	0.98	1.01	1.05	0.88	1.13	0.78	1.13	92	81	68	65	74	60	72	53	70	-	-
MSTRG.1541.1	5.87	6.59	3.09	5.27	4.66	5.45	4	2.92	2.57	92.51	96.79	47.53	75	72.75	81.93	56.53	43.74	35.44	-	-
MSTRG.12633.1	1.24	1.27	1.62	0.85	0.83	0.5	0.6	0.73	0.97	96.21	91.9	122.9	59.78	63.49	36.63	41.7	53.48	65.97	-	-
MSTRG.6639.1	1.41	2.01	2.2	1.71	1.29	1.42	0.52	1.49	0.71	73	97	111	80	66	70	24	73	32	-	-
MSTRG.12740.1	2.56	3.73	2.95	3.36	3.27	3.14	3.16	1.85	1.6	64	87	72	76	81	75	71	44	35	-	-
MSTRG.14379.1	1.46	2.15	1.45	1.59	0.88	0.96	1.79	2.09	1.92	67	92	65	66	40	42	74	91	77	-	-
MSTRG.12545.1	1.86	1.39	1.48	1.6	1.42	1.29	1.23	0.82	1.17	98	68	76	76	74	65	58	41	54	-	-
MSTRG.3128.1	1.78	0.82	2.35	0	0	1.23	1.03	1.61	0	128.96	55.64	165.84	0	0	84.75	66.97	110.98	0	-	-
MSTRG.15651.1	1.61	1.02	1.28	1.6	1.19	1.7	0.84	0.59	0.73	98	58	76	88	72	99	46	34	39	-	-
MSTRG.1526.1	6.05	6.48	6.7	3.63	5.08	9.95	6.12	6.49	5.18	65	64.76	70.09	35.18	53.97	101.86	59	66.17	48.55	-	-
MSTRG.9246.1	0.99	1.57	1.02	1.27	1.29	1.4	0.38	0.46	0.37	73	107	73	84	94	98	25	32	24	-	-
MSTRG.1044.2	6.61	6.41	6.85	4.86	5.74	6.47	3.3	5.26	3.81	80.17	72.45	81.05	53.17	68.92	74.9	35.9	60.59	40.37	-	-
MSTRG.2323.1	1.01	1.28	1.11	1.36	0.66	0.9	1.46	1.46	1.64	60	71	64	73	39	51	78	82	85	-	-
MSTRG.6561.2	1.18	0.88	0.95	1.35	0.64	1.73	1.23	0.81	0.87	78.67	54.47	61.55	81.2	42.38	109.86	73.37	51.07	50.54	-	-
MSTRG.3303.1	0.52	0.99	0.72	1.85	1.76	1.96	0.74	0.74	1.04	32	57	43	103	107	115	41	43	56	-	-
MSTRG.5227.2	2.88	2.47	2.09	2.14	1.4	1.53	2.24	2.41	2.99	88.08	70.45	62.37	59	42.29	44.6	61.59	69.9	79.85	-	-
MSTRG.8727.1	2.27	2.44	2.23	2.2	1.6	1.74	0.5	0.57	0.89	96	96	92	84	67	70	19	23	33	-	-
MSTRG.5260.1	3.85	4.88	3.36	5.15	3.47	3.38	3.59	3.52	3.59	65.89	77.83	55.99	79.51	58.7	55.12	55.2	57.22	53.68	-	-
MSTRG.3463.1	5.21	3.71	3.96	3.9	4.51	4.4	4.52	4.99	4.57	77	51	57	52	66	62	60	70	59	-	-
MSTRG.13847.1	1.73	1.99	1.91	2.68	3.79	2.99	7	7.13	6.36	29	31	31.19	40.48	62.72	47.64	105	113.19	92.98	-	-
MSTRG.3104.1	1.44	1.33	1.68	1.18	1.23	2.58	1.03	0.75	0.61	73	63	83	54	62	125	47	36	27	-	-
MSTRG.8682.1	1.19	0.97	0.78	0.82	0.47	0.73	0.78	0.58	0.99	99.34	75.76	63.3	61.8	38.57	58.12	58.4	46.04	72.35	-	-
MSTRG.6561.1	0.59	0.93	0.62	0.29	0.83	0.68	0.47	0.61	0.7	62.33	91.53	64.45	27.8	86.62	69.14	44.63	60.93	64.46	-	-
MSTRG.11355.2	0.8	1.72	2.44	0.77	2.8	0.37	0	0	0	52.85	105.58	156.72	45.66	182	23.38	0	0	0	-	-
MSTRG.11169.3	0.55	0.95	0.75	0.85	0.3	0.6	1.01	1.47	0.22	49.81	80.17	65.96	69.45	26.73	51.49	81.8	125.52	17.39	-	-
MSTRG.2087.2	2.52	1.88	1.91	1.81	2.41	2.2	1.44	2.33	1.55	81.89	57.01	60.54	53.09	77.75	68.28	42.03	72.08	43.95	-	-
ENSCHIT00000002480	0.7	0.7	0.78	0.58	0.74	0.9	0.91	0.91	0.95	58.49	55.01	63.89	43.73	61.61	71.99	68.69	72.76	70.14	ENSCHIG00000001791	--
MSTRG.5232.1	1.2	1.29	1.08	1.27	0.88	1.06	1.86	1.66	1.16	62	62	54	59	45	52	86	81	52	-	-
MSTRG.10342.1	0.11	0.06	0.12	1.48	1.68	1.46	0.07	0.13	0.18	12	6	13	148	184	154	7	14	17	-	-
MSTRG.11651.1	3.49	5.57	4.64	5.12	5.15	5.24	9.25	6.56	6.16	37	55	48	49	54	53	88	66	57	-	-
MSTRG.12129.1	1.17	1.37	1.09	1.51	1.1	1.07	1.61	1.46	2.02	55	60	50	64	51	48	68	65	83	-	-
MSTRG.14235.1	2.51	1.84	3.06	0.31	0	2.23	4.37	2.72	1.08	78.89	53.7	93.56	8.79	0	66.83	123.16	80.93	29.6	-	-
MSTRG.13176.1	1.02	1.57	1.31	1.78	1.31	2.13	1.55	1.49	1.27	43	62	54	68	55	86	59	60	47	-	-
MSTRG.5629.2	1.68	2.23	2.05	2.11	1.39	2.2	0.93	0.99	0.94	64.82	80.33	77.46	73.58	53.38	81.18	32.27	36.39	31.71	-	-
MSTRG.1606.1	1.8	1.61	1.42	2.35	2.86	2.63	1.81	1.06	0.94	61	51	47	72	96	85	55	34	28	-	-
MSTRG.10906.3	1.22	0.59	0.78	0.16	0.22	0.39	0.99	0.96	0.76	114.32	51.13	71.24	13.43	20.27	34.77	83.24	85.11	62.33	-	-
ENSCHIT00000005252	2.13	1.59	1.78	2.09	1.1	1.83	3.28	2.57	5.4	55	38.19	44.64	48.64	28	45	75.9	62.85	121.61	ENSCHIG00000003950	--
MSTRG.15074.1	1.53	1.23	0.96	1.54	1.2	1.02	2.32	1.25	2.39	64.33	48.26	39.6	58.4	50.2	41.05	87.56	50.02	88.02	-	-
ENSCHIT00000007009	0.86	0.79	0.53	0.89	0.7	0.81	0.84	0.82	0.94	68.14	58.42	40.93	63.47	55.03	61.36	59.89	61.22	64.76	ENSCHIG00000005254	--
MSTRG.15377.1	3.17	2.85	3.53	4.24	3.12	4.82	5.76	5.07	6.39	43.48	36.45	47.29	52.5	42.43	63.12	70.95	65.99	76.63	-	-
MSTRG.2355.1	3.37	3.01	2.38	7.91	5.1	6.39	5.18	4.31	4.68	42	35	29	89	63	76	58	51	51	-	-
ENSCHIT00000006969	2.35	2.05	2.25	2.72	1	1.62	4	3.83	4.03	54.22	44.05	50.47	56.6	22.82	35.69	82.85	83.84	81.13	ENSCHIG00000005230	--
MSTRG.9458.1	1.91	1.82	1.78	1.63	1.49	0.92	0.61	0.9	0.93	87	77	79	67	67	40	25	39	37	-	-
MSTRG.8460.3	2.1	3.39	2.9	3.82	3.07	2.71	2.63	1.8	4.54	41.74	62.87	56.33	68.74	60.49	51.49	47.07	34.11	79.01	-	-
MSTRG.853.1	1.37	1.38	0.76	1.68	0.9	1.37	2.2	1.08	1.12	63	59	34	70	41	60	91	47	45	-	-
ENSCHIT00000006048	0.85	0.81	0.8	0.59	0.49	0.77	0.11	0.1	0.1	99	88	91	62	57	86	11	11	10	ENSCHIG00000004553	--
MSTRG.12101.2	5.89	7.13	2.88	5.54	8.16	6.83	5.15	3.49	4.74	58.77	66.28	27.99	49.92	80.61	65.03	46.16	33.06	41.31	-	-
MSTRG.2632.3	0.99	1.89	0.98	2.81	1.68	2.03	1.11	0.9	0.55	41.11	72.88	39.57	105.4	68.96	80.36	41.48	35.6	19.99	-	-
MSTRG.14235.2	0.37	1.43	0.24	3.41	3.19	1.17	0.44	1.08	2.22	14.68	53.06	9.36	122.38	125.62	44.42	15.88	40.79	77.26	-	-
ENSCHIT00000009397	1.71	2.31	1.98	1.78	1.63	1.66	2.01	1.73	1.99	54	68	61	51	51	50	57	52	55	ENSCHIG00000006991	--
MSTRG.14390.1	2.78	1.96	2.03	1.53	1.55	2.41	0.9	1.01	0.97	96	63.08	68.48	47.89	53.12	79.38	28	33	29.26	-	-
MSTRG.4971.1	2.71	2.45	2.19	1.48	1.64	1.78	2.17	2.25	2.28	75	63	59	37	45	47	54	59	55	-	-
MSTRG.11985.1	1.27	1.13	1	2.19	1.34	1.48	1.63	2.17	2.17	47	39	36	73	49	52	54	76	70	-	-
MSTRG.13904.2	4.02	4.62	2.57	2.48	2.29	1.98	2.74	2.57	1.92	81.92	87.59	50.92	45.59	46.11	38.4	50.05	49.6	34.06	-	-
MSTRG.9390.1	0.96	1.76	1.33	2.14	2.02	1.36	0.72	0.66	0.64	43	73	58	86	89	58	29	28	25	-	-
MSTRG.9877.1	2.38	2.95	1.51	2.91	3.11	3.27	1.51	1.34	1.83	58	67	36	64	75	76	33	31	39	-	-
MSTRG.5407.2	4.06	5.04	3.52	3.28	5.63	4.16	4.02	3.03	3.86	54.16	62.67	45.82	39.54	74.35	52.89	48.17	38.42	44.94	-	-
MSTRG.5087.1	0.08	0.03	0.09	2.2	2.51	2.28	0	0.01	0	6	2	6	141	177	155	0	1	0	-	-
MSTRG.9970.1	0.91	0.85	0.4	1.57	1.09	1.27	0.94	0.6	1.12	54	47	23	84	64	72	50	34	58	-	-
MSTRG.2152.1	2.05	2.15	2.15	1.84	2.76	1.58	0.88	0.64	0.5	70.57	68.92	72	57	94	51.65	27	21	15	-	-
MSTRG.2553.2	1.88	1.68	2.26	1.33	1.33	1.12	0.63	0.95	1.43	75.22	62.51	88.17	47.91	52.71	42.94	22.51	36	50	-	-
MSTRG.1894.1	0.1	0.08	0.04	2.15	2.34	2.34	0.05	0.01	0.03	7	5	3	138	165	159	3	1	2	-	-
MSTRG.15425.1	2.23	1.67	1.87	1.44	1.25	0.57	1.07	1.47	1.67	84.3	58.89	69.01	49.12	46.78	20.67	36.12	52.78	55.17	-	-
MSTRG.15433.1	1.69	1.22	1.3	1.22	1.16	1.57	1.38	1.27	1.33	69.68	46.83	52.37	45.54	47.64	61.86	51.09	49.81	48.1	-	-
MSTRG.9815.1	3.29	5.23	5.17	5.46	5.46	3.35	2.58	3.96	3.18	41.31	61.17	63.32	61.88	67.83	40.14	29.14	47.22	34.95	-	-
MSTRG.13067.1	4.18	6.38	6.41	5.17	3.44	4.11	3.37	2.17	1.81	52.86	75	79	59	43	49.55	38.2	26	20	-	-
ENSCHIT00000007846	0.97	0.88	0.74	0.83	0.71	0.95	1.06	0.93	1.3	58	49	43	45	42	54	57	53	68	ENSCHIG00000005880	--
MSTRG.10573.1	1.04	1.25	1.21	0.36	0.51	0.79	1.02	1.13	1.64	58	65	66	18	28	42	51	60	79.98	-	-
MSTRG.2920.1	3.54	3.84	4.77	3.88	4.61	4.47	3.81	2.91	3.08	47.51	48	62.37	46.91	61.14	57.15	45.82	37	36.11	-	-
MSTRG.529.2	1.74	1.61	2.33	2.32	2.4	1.19	1.38	2.79	1.14	49.69	42.69	64.76	59.78	67.77	32.45	35.22	75.52	28.27	-	-
MSTRG.12699.2	1.29	1.17	0.81	1.91	1.16	1.38	0.82	1.2	1.3	57.01	47.96	34.79	75.78	50.72	58.12	32.26	50.09	49.97	-	-
MSTRG.2141.1	2.7	1.78	2.1	1.15	1.21	0.84	1.21	1.04	0.59	101.51	62.3	77	39	45	30	40.67	37	19.23	-	-
MSTRG.10355.1	4.64	4.68	3.47	4	4.48	4.37	5.15	5.83	5.32	49.67	46.67	36.2	38.7	47.5	44.66	49.53	59.29	49.77	-	-
MSTRG.4443.3	2.23	3.01	1.57	2.49	0.63	0.79	1.44	1.12	0.51	76.51	96.24	52.66	77.36	21.54	25.81	44.5	36.57	15.42	-	-
MSTRG.10201.1	0.9	1.2	1.27	0.82	0.9	0.86	1.63	1.94	0.65	42.23	52.41	58.13	34.96	41.91	38.64	68.76	86.54	26.6	-	-
MSTRG.10490.3	2.08	1.41	1.88	1.08	0.83	0.91	1.21	1.72	1.38	78.68	49.72	69.27	36.75	30.9	32.88	41.04	61.47	45.42	-	-
MSTRG.2204.1	2.32	2.29	1.97	1.96	2.19	2.28	0.85	1.3	1.37	64	59	53	49	60	60	21	34	33	-	-
MSTRG.2470.1	1.28	1.07	1.22	1.23	0.71	1.2	0.8	0.88	0.67	66	51	61	57	36	59	37.01	43	30	-	-
MSTRG.2292.2	6.65	6.52	5.82	5.11	6.53	6.35	5.95	6.07	5.89	50.42	46.08	43.07	34.95	49	45.96	40.47	43.66	39	-	-
MSTRG.1183.2	1.92	0.66	2.27	0	1.61	0.77	1.01	1.3	0.76	83.47	26.62	96.48	0	69.47	31.9	39.27	53.55	29	-	-
MSTRG.12347.1	1.28	0.85	1.78	1.42	1.05	0.6	1.21	1.28	0.35	58.74	36.35	79.34	58.76	47.72	26.07	49.78	55.51	14.16	-	-
MSTRG.6566.1	1.94	2.54	2.21	3.63	2.61	4.68	1.32	1.98	2.34	36	44	40	61	48	83	22	35	38	-	-
MSTRG.5374.1	0.31	0.22	0.23	2.6	2.34	2.45	0	0	0	17	11	12	128	126	127	0	0	0	-	-
MSTRG.9042.3	2	1.44	1.07	2.13	1.49	1.6	1.69	1.16	1.38	63.28	42.34	33	60.77	46.58	48.29	48	34.7	38.04	-	-
MSTRG.5229.1	1.86	1.79	1.59	0.65	1.12	1.13	1.15	0.75	0.65	76	68	63	24	45	44	42	29	23	-	-
MSTRG.12633.2	0.49	1.56	0.68	1.14	0.6	1.2	0.23	0.36	0.22	33.79	99.1	45.1	70.22	40.51	78.37	14.3	23.52	13.03	-	-
MSTRG.13516.1	0.85	1.76	0.79	1.36	0.97	0.56	2.66	2.21	3.11	26.33	50.95	23.81	38.18	29.79	16.75	74.24	65.12	84.43	-	-
MSTRG.7964.2	2.78	3.55	3.23	2.7	2.11	3.63	2.45	2.69	1.37	47.81	56.86	54.14	42	35.88	59.53	37.86	43.97	20.6	-	-
MSTRG.13610.1	3.82	2.91	3.05	2.59	3.81	2.12	1.54	1.01	1.46	72	51	56	44	71	38	26	18	24	-	-
MSTRG.12548.1	1.81	1.79	1.15	1.02	1.12	0.94	0.6	0.84	1.01	76.31	70.19	47.12	38.98	46.76	37.9	22.85	33.77	37.2	-	-
MSTRG.14518.1	1.66	2.38	2.22	2.56	1.96	2.85	2.06	2.04	1.95	36	48	47	50	42	59	40	42	37	-	-
MSTRG.134.1	1.6	1.21	1.2	1.71	1.13	1.36	0.94	0.63	1	64	45	47	62	45	52	34	24	35	-	-
ENSCHIT00000010432	0.5	0.41	0.2	0.62	0.34	0.37	0.47	0.63	0.98	48.85	37.53	19.26	54.45	33.28	34.92	41.15	58.88	83.8	ENSCHIG00000007646	--
MSTRG.10824.1	0.6	0.64	0.19	1.61	0.34	1.17	0.07	0	0.25	54.1	53.77	16.4	131.05	30.19	100.17	6	0	19.73	-	-
MSTRG.10306.1	0.08	0.16	0.17	3.15	2.53	2.67	0.12	0.11	0	4	7	8	136	120	122	5	5	0	-	-
ENSCHIT00000001721	0.76	0.82	0.93	0.73	0.39	0.96	1.02	1.02	1.24	41.82	42.13	50.04	36.43	21.28	50.24	50.56	53.53	59.46	ENSCHIG00000001233	--
ENSCHIT00000007976	0.47	0.4	0.34	0.44	0.31	0.35	0.48	0.36	0.53	55.42	43.64	38.76	47.38	36.13	39.8	51.26	40.78	54.59	ENSCHIG00000005980	--
ENSCHIT00000002352	0.76	0.49	0.62	0.82	0.51	0.71	2.18	1.74	1.96	33.55	20.34	26.74	32.62	22.37	30.16	86.69	73.04	75.67	ENSCHIG00000001686	--
MSTRG.15494.1	2	0.99	0.64	1.3	0.78	1.13	1.36	1.26	1.14	80	37	25	47	31	43	49	48	40	-	-
MSTRG.10571.1	2.43	2.44	2.28	0.9	2.1	2.72	1.7	1.96	1.68	54.73	51.26	50.05	18.25	46.77	58.58	34.48	41.97	33	-	-
MSTRG.15255.3	0.55	0.69	0.61	0.61	0.69	1.16	1.73	1.47	1.5	26	30	28	26	32	52	73	65.38	61.37	-	-
ENSCHIT00000001887	1.25	1.11	1.05	1.11	0.46	0.93	0.77	0.57	0.8	65	53.67	53.3	52.14	23.96	46	35.91	28	36.56	ENSCHIG00000001366	--
ENSCHIT00000009482	1.2	0.77	1.02	1.35	1.42	0.73	0.8	1.06	1.56	50.22	30.26	41.67	50.99	59.09	29.36	30.1	42.17	57.2	ENSCHIG00000007035	--
MSTRG.2830.4	2.54	2.17	2.56	0.99	1.33	1.14	0.88	0.99	1.42	73.51	58.49	72.36	25.79	38.19	31.45	22.77	27.17	35.86	-	-
MSTRG.15216.1	1.6	2.14	2.43	1.7	1.9	1.78	1.28	1.05	1.1	43.37	54	64	41.57	51	46	31	27	26	-	-
MSTRG.11531.1	0.7	1.13	0.84	1.5	0.76	1.03	1.17	1.26	1.23	30	45	35	58	32	42	45	51.01	46	-	-
MSTRG.7618.6	0.87	0.6	0.63	0.67	0.57	1.01	2.1	2.02	2.42	32.95	21.3	23.1	22.87	21.32	36.44	71.58	72.54	80	-	-
ENSCHIT00000001497	0.7	0.56	0.37	0.62	0.75	0.77	0.58	0.51	0.51	53.6	39.66	27.67	42.78	56.59	55.62	39.77	37.13	33.82	ENSCHIG00000001067	--
MSTRG.7767.2	2.71	1.24	1.65	1.45	1.84	1.85	1.41	1.44	0.8	74.61	31.77	44.17	35.96	50.14	48.41	34.75	37.67	19.15	-	-
MSTRG.5701.1	1.14	1.49	1.9	1.24	0.9	1.17	0.35	0.54	0.2	51	62	83	50	40	50	14	23	8	-	-
ENSCHIT00000007460	1.53	1.27	1.61	1.06	1.11	0.65	4.15	4.02	3.6	32	24.81	32.94	20	23	13	77.97	80	65.96	ENSCHIG00000005602	--
MSTRG.2534.3	0.86	0.88	0.35	1.28	0.35	1.47	0.86	0.43	0.74	48.62	46.06	18.93	64.98	19.62	78.95	43.28	22.96	36.15	-	-
MSTRG.9879.1	2.2	2.09	2.68	1.06	1.8	1.52	1.53	1.75	1.52	53	47	63	23	43	35	33	40	32	-	-
MSTRG.14081.1	1.99	2.26	2	1.5	1.57	1.54	0.61	0.84	0.99	58.54	61.81	57.35	39.82	45.68	43.09	16.07	23.55	25.57	-	-
MSTRG.2359.1	4.65	5.35	5.71	5.54	4.15	7.83	7.87	8.41	8.4	27.92	29.94	33.46	30.05	24.69	44.87	42.42	47.95	44.1	-	-
ENSCHIT00000002353	0.25	0.44	0.46	0.63	0.36	0.36	0.89	0.59	0.82	20.9	34.8	37.7	48.38	30.06	29	67.74	47.61	60.23	ENSCHIG00000001688	--
MSTRG.13513.1	1.64	1.94	1.79	0.77	1.18	0.43	1.57	1.79	1.4	50.77	55.86	53.99	21.51	36	12.83	43.65	52.49	37.82	-	-
ENSCHIT00000001893	0.51	0.42	0.31	0.57	0.49	0.44	0.53	0.43	0.39	49.47	37.9	29.27	49.98	46.36	40.36	45.63	38.99	32.53	ENSCHIG00000001368	--
MSTRG.1379.7	0.55	0.72	0.3	0.76	0.48	0.69	0.6	0.56	0.87	39.26	47.25	20.41	48.86	33.9	46.62	38.09	37.33	54.09	-	-
MSTRG.4012.1	1.06	1.05	0.87	2.22	2.11	1.66	0.24	0.5	0.33	40	37	32	76	79	60	8	18	11	-	-
MSTRG.3372.1	2.36	1.83	2.23	1.04	1.32	0.95	0.97	1.34	1.45	65	47	60	26	36	25	24	35	35	-	-
ENSCHIT00000007082	0.61	0.57	0.58	0.32	0.31	0.43	0.3	0.29	0.52	59	52	55	28	30	40	26	27	44	ENSCHIG00000005311	--
MSTRG.2124.1	2.7	3.17	3.37	2.34	2.98	2.56	4.04	4.53	4.34	32	35	39	25	35	29	43	51	45	-	-
MSTRG.11916.2	0.45	0.39	0.32	0.2	0.18	0.04	0.05	0.06	0.15	93.04	74.44	65.05	37.09	36.01	7.78	8.56	11.87	27.55	-	-
MSTRG.7764.3	2.53	1.46	2.42	1.51	1.16	1.75	2.01	2.56	1.94	53.29	28.64	49.74	28.72	24.26	35.21	37.91	51.08	35.68	-	-
MSTRG.11062.1	1.76	1.55	1.76	0.69	0.58	0.52	0.69	1.05	0.6	71	58	69	25	23	20	25	40	21	-	-
MSTRG.15109.1	3.14	2.55	1.87	3.11	2.19	2.94	2.5	3.68	2.97	45.03	34.07	26.06	40.16	31	40.21	32.13	50	37.19	-	-
MSTRG.12634.1	3.22	4.29	3	1.98	2.71	1.75	1.4	1.19	1.77	54	67	49	30	45	28	21	19	26	-	-
MSTRG.12332.1	2.58	1.52	2.25	2.16	1.72	2.45	2.01	1.28	1.56	53	29	45	40	35	48	37	25	28	-	-
MSTRG.12436.1	2	1.74	1.32	1.59	1.53	1.74	1.14	1.51	1.08	53	43	34	38	40	44	27	38	25	-	-
ENSCHIT00000001894	0.75	1.35	1.36	1.93	0.83	1.83	1.39	1.49	1.93	21.39	35.95	37.71	49.83	23.47	49.91	35.59	40.3	48.23	ENSCHIG00000001369	--
MSTRG.11059.1	0.58	1	1.21	0.62	1.08	0.64	0.44	0.51	0.27	33.23	53.53	68.03	32.01	61.71	35.25	22.85	27.66	13.6	-	-
MSTRG.9999.2	0.24	0.36	0.14	0.35	0.34	0.17	0.22	0	0.14	46.37	63.27	25.88	60.75	63.31	30.48	37.22	0	22.85	-	-
MSTRG.13190.1	1.47	0.63	1.35	5.77	8.97	6.61	0.08	0	0.08	20	8	18	71	121	86	1	0	1	-	-
MSTRG.14895.1	0.93	0.91	1.01	0.79	0.81	0.77	0.89	0.67	0.64	45.29	41.4	47.92	34.72	39.13	35.69	39.1	31.14	27.2	-	-
MSTRG.11242.2	2.03	1.07	0.86	4.22	1.55	2.22	0.71	1.13	1.01	48.48	23.68	20.08	91.03	36.67	50.58	15.23	25.66	21.09	-	-
MSTRG.4169.1	0.07	0	0.18	0	0.27	0.11	0.5	0.17	0.04	18.75	0	46.97	0	73.32	28.41	122.47	44.54	9.15	-	-
ENSCHIT00000006990	1.13	1.8	0.82	0.56	0.78	0.51	1.46	1.79	1.44	39.17	58.29	27.64	17.54	26.72	16.94	45.45	59.06	43.73	ENSCHIG00000005243	--
MSTRG.8078.1	1.54	1.56	1.14	1.59	1.37	0.51	0.87	1.53	0	53.53	50.24	38.64	49.92	46.98	16.74	27.16	50.43	0	-	-
MSTRG.4919.3	1.2	1.29	1.98	1.23	1.73	1.44	2.38	1.58	2.11	28	28	45	26	40	32	50	35	43	-	-
MSTRG.8831.2	2.63	2.98	1.37	1.83	1.24	1.15	0.76	0.35	0.81	69.09	72.82	35.09	43.39	32.08	28.84	17.8	8.8	18.5	-	-
MSTRG.14175.1	1.16	0.9	1.27	0.97	1.54	1.1	1.82	1.99	1.79	32	23	34	24	42	29	45	52	43	-	-
MSTRG.3128.2	0.76	0.63	0.36	0.86	0.77	0.42	0	0	1.12	54.46	41.98	25.18	55.83	54.86	28.48	0	0	70.05	-	-
MSTRG.7744.1	4.47	5.95	3.82	3.78	5.7	5.58	0.83	1.46	2.07	42	52	35	32	53	50	7	13	17	-	-
MSTRG.5450.1	0.83	1.08	0.97	1.5	1.37	1.93	0.71	0.85	0.63	29	35	33	47	47	64	22	28	19	-	-
ENSCHIT00000003064	1.38	2.13	1.35	1.01	1.84	1.31	0.79	0.6	1.04	41	59	39	27	54	37	21	17	27	ENSCHIG00000002222	--
MSTRG.2085.2	1.16	1.63	0.65	0.69	1.11	0.98	0.66	1.37	0.8	43.87	57.63	23.85	23.74	41.75	35.43	22.57	49.18	26.35	-	-
MSTRG.3548.1	0.81	1.44	1.15	0.63	0.73	0.99	0.37	0.67	0.76	37	61	51	26	33	43	15	29	30	-	-
MSTRG.7138.1	0.77	0.65	0.65	1.08	0.33	0.58	0.19	0.07	0.64	53.92	42.46	44.42	68.7	22.97	38.97	11.74	4.91	39.15	-	-
MSTRG.3430.2	1.62	2.02	2.22	1.66	1.27	1.53	0.68	1.26	1.76	38.16	44.44	51.15	35.36	29.78	34.44	14.39	28.15	36.36	-	-
MSTRG.11059.3	0.93	0.67	0.6	1.1	0.6	1.11	0.56	0.21	0.45	49.8	33.59	31.57	53.32	31.8	57.03	27.26	10.55	20.95	-	-
MSTRG.1815.1	0.49	0.5	0.21	1.66	0.86	1.03	0.46	0.54	0.63	26	24.4	11.02	79.04	45	52.14	22	26.96	29.08	-	-
MSTRG.11207.1	1.51	1.67	1.49	1.9	2.94	2.94	1.33	1.48	1.49	29	30	28	33	56	54	23	27	25	-	-
MSTRG.12675.1	1.52	1.23	1.9	1.45	1.22	1.59	0.56	0.92	0.54	45	34	55	39	36	45	15	26	14	-	-
MSTRG.7494.1	0.87	1.49	0.67	1.09	0.8	1.34	0.5	0.68	0.29	36.96	59.26	27.63	41.82	33.51	54.24	19.02	27.67	10.95	-	-
MSTRG.462.1	9.68	10.06	7.16	3.31	3.46	0.7	1.28	0.91	1.98	73.45	71.03	52.92	22.67	25.99	5.09	8.72	6.58	13.1	-	-
MSTRG.4924.1	3.1	3.53	3.92	0.3	2.52	1.07	5.24	5.6	5.78	30.59	32.41	37.7	2.66	24.6	10.05	46.43	52.43	49.86	-	-
MSTRG.11363.1	1.55	1.69	1.46	1.23	1.16	1.07	0.62	0.59	0.64	50	51	46	36	37	33	18	18	18	-	-
MSTRG.3883.1	0	0.07	4.83	5.9	3.88	4.67	0	0	0	0	1	76	86	62	72	0	0	0	-	-
MSTRG.10998.1	0.87	0.9	0.49	1.15	0.76	1.05	1.37	1.09	1.38	31	30	17	37	27	36	44	37	43	-	-
MSTRG.2266.1	0.84	0.86	0.62	0.86	0.41	0.99	2.3	1.77	2.24	25	23.8	18	23	12	28	61.33	50	58	-	-
MSTRG.12157.1	1.74	0.75	2.01	1.69	1.85	2.14	0.92	1.33	1.15	40	16	45	35	42	47	19	29	23	-	-
ENSCHIT00000006945	0.46	0.74	0.53	0.78	0.28	0.46	1.04	1.21	1.23	22.05	33.09	24.64	33.94	13.51	21.34	44.92	55.43	51.91	ENSCHIG00000005216	--
MSTRG.2399.1	1.38	1.66	1.15	0.82	1.32	1.61	0.64	0.71	0.74	43	48.22	35	23	40.74	48	18	21.1	20.1	-	-
MSTRG.13370.3	1	0.7	0.66	1.11	0.88	1.06	1.87	1.26	1.59	31	20.01	20	31	27	31.18	52	37	43	-	-
MSTRG.2632.1	0.32	0.41	1.23	1.17	0.69	0.9	0.11	0.64	1.19	14.89	18.12	56.43	49.6	32.04	40.64	4.52	28.4	49.01	-	-
MSTRG.12779.1	0.16	0.13	0.12	0.35	0	0.46	0.29	0.15	0.22	26.67	21.06	19.52	53.76	0	75.09	44.57	25.17	32.45	-	-
MSTRG.1070.1	0.97	1.33	1.67	1.51	0.53	0.8	0.35	0.61	0.27	37	47	62	52	20	29	12	22	9	-	-
MSTRG.8492.2	2.8	2.76	3.19	1.03	3.06	2.36	2.25	2.87	2.23	36	33	40	12	39	29	26	35	25	-	-
MSTRG.4205.1	0.58	0.94	0.76	1.11	1.23	1.28	1.03	0.75	0.39	22	33	28	38	46	46	35	27	13	-	-
MSTRG.9359.1	4.76	4.41	1.34	5.14	3.58	4.3	5.56	6.08	6.82	30.75	26.53	8.44	30	22.89	26.48	32.28	37.3	38.52	-	-
MSTRG.9546.1	0.66	0.55	0.29	0.89	0.27	0.69	0.98	0.76	1.27	32	25	14	39	13	32	43	35	54	-	-
MSTRG.232.1	2.77	2.72	2.19	2.54	1.12	5.3	2.11	2	1.63	35	32	27	29	14	64	24	24	18	-	-
ENSCHIT00000001616	0.31	0.28	0.23	0.25	0.15	0.18	0.22	0.31	0.35	41.34	34.79	29.66	30.73	19.86	22.96	25.89	39.17	41.09	ENSCHIG00000001156	--
MSTRG.15745.1	1.21	0.79	1.46	1.72	0.42	1.58	0.49	1.51	1.22	33.84	20.54	39.87	43.63	11.71	42.23	12.4	40.2	29.82	-	-
MSTRG.7160.1	1.43	0.7	0.63	1.5	1.05	1.5	1.25	1.26	1.85	37	17	16	35	27	37	29	31	42	-	-
MSTRG.2085.1	1.76	1.72	2.27	1.77	1.15	0.9	0.95	0.39	0.99	42.13	38.37	53.15	38.26	27.25	20.57	20.43	8.82	20.65	-	-
MSTRG.14784.1	1.86	1.17	2.03	1.77	2.91	1.88	1.85	2.02	2.34	29	17	31	25	45	28	26	30	32	-	-
MSTRG.4151.3	0.43	1.04	0.26	0.76	0.59	0.71	0.08	0.13	0.7	27.14	60.78	15.7	43.01	36.8	42.16	4.61	7.45	38.3	-	-
MSTRG.9621.1	5.22	5.75	3.54	4.17	3.21	2.49	1.9	2.21	1.24	46.38	47.56	30.68	33.43	28.19	21.1	15.16	18.65	9.61	-	-
MSTRG.5932.1	0.92	1.09	1.09	1.29	1.52	1.17	2.59	2.5	1.61	19	21	22	24	31	23	48	49	29	-	-
MSTRG.9142.2	1.18	1.39	0.97	1.41	1.21	1	0.33	0.46	0.23	40.86	44.8	32.71	44.01	41.25	32.94	10.3	15.11	6.88	-	-
ENSCHIT00000002950	0.42	0.73	0.6	0.32	0.28	0.19	0.46	0.34	0.27	33.18	54.29	46.87	23.19	21.74	14.4	33.29	26.03	19.19	ENSCHIG00000002134	--
ENSCHIT00000001522	0.23	0.23	0.15	0.35	0.37	0.26	0.28	0.14	0.4	27	26	17	38	44	30	30	16	42	ENSCHIG00000001086	--
MSTRG.3305.2	1.28	1.08	0.93	1.86	0.85	0.56	0.9	0.97	0.96	38.09	29.93	27.05	50.05	24.97	15.94	24.11	27.43	25	-	-
MSTRG.1336.1	2.07	1.2	0.89	1.56	0.92	1.04	1.29	1.4	0.99	50	27	21	34	22	24	28	32	21	-	-
MSTRG.10976.1	1.25	0.8	0.8	0.83	1.27	0.92	1.17	0.96	1.36	37	22	23	22	37	26	31	27	35	-	-
MSTRG.9730.1	1.86	2.51	2.15	1.92	0.85	1.13	2.2	1.89	1.51	31	39	35	29	14	18	33	30	22	-	-
MSTRG.8273.2	1.2	0.91	0.56	1.06	1.51	0.86	0.55	0.32	0.47	44	31	20	35	55	30	18	11	15	-	-
MSTRG.2502.1	1.49	1.1	1.29	1.65	1.59	1.32	0.7	0.87	0.49	38	26	32	38	40	32	16	21	11	-	-
MSTRG.14486.2	1.39	1.45	1.61	1.33	1.31	1.74	1.79	1.95	1.78	25.72	24.84	29.06	22.16	23.99	30.6	29.71	34.17	28.63	-	-
MSTRG.4443.1	0.4	0.36	3.3	0.33	0.48	0.72	0.93	0.41	0.8	13.83	11.59	111.81	10.37	16.57	23.92	29.09	13.4	24.24	-	-
MSTRG.2667.1	0.15	0.18	0.02	1.57	1.49	1.41	0.12	0.12	0	8	9	1	76	79	72	6	6	0	-	-
MSTRG.3453.1	2.57	4.15	2.9	3	3.11	3.09	3.7	2.76	4.71	20.91	31.42	23	22	25	24	27	21.32	33.44	-	-
MSTRG.5263.1	0.53	0.51	0.52	1.17	1.35	1.15	0.32	0.23	0.41	22	20	21	44	56	46	12	9	15	-	-
MSTRG.362.1	3.69	5.96	1.39	4.91	4.06	5.95	4.95	4.18	7.99	19.16	28.77	7.03	22.96	20.82	29.44	23.03	20.57	36.19	-	-
MSTRG.6065.1	1.05	0.63	1.41	1.05	0.89	0.93	0.84	1.04	0.49	32	18	42	29	27	27	23	30	13	-	-
ENSCHIT00000009478	2.04	1.24	1.2	1.5	0.76	0.91	0.33	0.72	0.89	53.39	30.28	30.63	35.46	19.7	22.85	7.66	18	20.36	ENSCHIG00000007032	--
MSTRG.9113.1	0.08	0	0.22	2.41	1.46	2.58	0	0	0	3	0	8	82.24	54.57	92.87	0	0	0	-	-
MSTRG.1210.1	1.9	2.13	2.32	1.1	1.42	1.06	0.26	0.24	0.9	41.28	43.04	49.19	21.56	30.42	21.84	5.05	4.87	16.99	-	-
MSTRG.2311.1	0.47	0.47	0.81	0.66	0.6	0.3	1.58	1.53	1.62	15	14	25	19	19	9	45	46	45	-	-
ENSCHIT00000000925	0.73	0.67	0.43	0.46	0.41	0.36	0.08	0.15	0.21	53	45	30	30	29	24.83	5	10	13	ENSCHIG00000000659	--
ENSCHIT00000002648	0.07	0.16	0	0.08	0.3	0.24	0.35	0.75	0.43	8.1	16.41	0	8.28	32.37	24.48	33.73	76.66	40.23	ENSCHIG00000001905	--
MSTRG.3176.1	0.07	0	0	1.65	2.22	1.68	0	0	0	3	0	0	66	97	71	0	0	0	-	-
MSTRG.1324.1	2.8	2.47	1.69	2.55	2.33	2.42	6.97	9.02	6.22	17	14	10	14	14	14	38	52	33	-	-
MSTRG.8059.2	0.04	0	0.04	2.97	3.38	2.48	0	0	0	1	0	1	73.81	92.06	65.16	0	0	0	-	-
ENSCHIT00000001250	0.22	0.13	0.13	0.49	0.28	0.36	0.43	0.33	0.28	21	12	12	43	27.1	33	37.01	30	24	ENSCHIG00000000895	--
MSTRG.14917.1	1.6	1.98	1.94	1.13	1.52	1.12	0.65	0.46	1.33	33	38	39	21	31	22	12	9	24	-	-
MSTRG.5726.1	1.45	1.65	2.55	2.18	1.88	1.98	1.7	1.82	1.74	20.37	21.57	34.85	27.61	26.01	26.44	21.37	24.2	21.25	-	-
MSTRG.9828.2	1.3	0	2.65	0	0	1.35	0	1.35	0	46.88	0	93.26	0	0	46.39	0	46.46	0	-	-
MSTRG.476.1	1.28	1.22	1.45	1.89	1.15	1.83	1.16	0.9	0.54	27	24	30	36	24	37	22	18	10	-	-
MSTRG.5882.1	1.09	1.17	1.17	1.71	1.26	1.3	1.88	1.05	1.31	22	22	23	31	25	25	34	20	23	-	-
MSTRG.12277.1	1.07	1.79	1.63	0.66	1	0.96	0.57	1	0.82	27	42	40	15	25	23	13	24	18	-	-
ENSCHIT00000002354	1.44	1.02	1.02	0.26	0.88	0.77	0.91	1.05	1.03	41.1	27.2	28.3	6.62	24.94	21	23.26	28.39	25.77	ENSCHIG00000001688	--
MSTRG.1856.1	0	0	0	2.13	1.73	1.66	0	0.02	0	0	0	0	84	75	69	0	1	0	-	-
MSTRG.7021.3	1.12	0.35	1.96	1.99	1.38	1.55	1.53	1.19	1.94	20.41	5.86	34.68	32.54	24.82	26.93	24.89	20.53	30.7	-	-
ENSCHIT00000001886	0.37	0.49	0.55	0.57	0.18	0.48	0.41	0.26	0.46	24	29.92	35.16	33.85	11.68	30	23.83	16	26.07	ENSCHIG00000001366	--
MSTRG.15280.1	3.09	2.99	2.26	5.02	3.75	3.33	3.97	4.19	3.56	20.7	18.61	14.78	30.31	24.82	21.26	23.84	26.59	20.81	-	-
MSTRG.15525.1	1.71	3.04	1.3	2.89	1.5	3.28	1.49	1.18	0.68	23	38	17	35	20	42	18	15	8	-	-
MSTRG.538.2	0.96	0.71	0.77	0.51	0.7	0.49	1.37	1.43	0.95	29	20	22.78	14	21	14	37	41	25	-	-
MSTRG.3305.1	1.23	1.42	1.22	1.86	2.5	2.45	0.73	1.11	1.23	20.52	22.07	19.85	28.15	41.36	39.06	10.93	17.57	18	-	-
MSTRG.5790.2	0.28	0.28	0.26	0.36	0.23	0.25	0.3	0.22	0.16	29.04	26.83	26.3	33.06	23.76	25	27.7	21.78	14.29	-	-
MSTRG.995.1	1.71	1.59	1.62	0.18	0.69	0.41	0.43	0.34	0.52	53	46	49	5	21	12	12	10	14	-	-
MSTRG.1905.1	1.18	2.6	2.56	1.53	1.96	2.54	1.08	1.09	1.03	17	35	36	20	28	35	14	15	13	-	-
MSTRG.7978.1	1.37	1.65	1.13	1.64	1.83	1.27	1.1	1.45	1.01	25	28	20	27	33	22	18	25	16	-	-
MSTRG.12548.2	0.13	0.66	0.8	0.99	0.66	0.92	0.46	0.27	0.49	5.69	26.81	33.88	39.02	28.24	38.1	18.15	11.23	18.8	-	-
MSTRG.463.1	1.82	1.66	1.58	0.66	0.39	0.44	0.4	0.41	0.44	52	44	44	17	11	12	10.23	11	11	-	-
MSTRG.1240.2	0.55	0.43	0.4	0.61	0.26	0.4	1.75	0.82	1.85	18	13.08	12.88	18	8.5	12.53	51.33	25.42	52.76	-	-
ENSCHIT00000010427	2.28	1.33	0.31	1.06	0.92	1.02	1.98	2.15	1.91	38.68	21.08	5.13	16.24	15.4	16.58	30.13	34.75	28.3	ENSCHIG00000007646	--
MSTRG.2593.5	1.76	2.44	2.44	1.95	1.36	1.95	4.27	3.16	2.49	17.04	22	23	17	13.03	18	37	29	21	-	-
MSTRG.588.1	1.14	1.58	1.56	1.09	1.6	1.37	1.27	0.92	1.31	21	27	28	18	29	24	21	16	21	-	-
MSTRG.15649.1	0.77	1.38	0.97	1.9	1.39	1.26	0.38	0.9	0.44	18	30	22	40	32	28	8	20	9	-	-
MSTRG.13440.1	0.17	0.05	0	2.98	3.54	2.46	0	0.09	0	4	1	0	63	82	55	0	2	0	-	-
MSTRG.3722.1	1.34	0.97	1.24	2.2	2.22	2.4	0.18	0.52	0.18	25.5	17.28	22.94	37.87	41.8	43.6	3	9.47	3	-	-
MSTRG.5407.1	0.54	0.71	1.19	1.15	0.75	1.08	0.45	0.67	1.02	15.84	19.33	34.18	30.46	21.65	30.11	11.83	18.58	26.06	-	-
MSTRG.5274.2	1.55	1.64	0.98	3.12	3.49	1.58	0.64	0.51	0.75	22.96	22.59	14.14	41.69	51.07	22.27	8.51	7.13	9.64	-	-
MSTRG.11507.1	1.14	1.07	0.77	1.46	1.68	1.98	0.77	1.17	1.15	21.83	19.2	14.45	25.4	31.85	36.32	13.27	21.28	19.32	-	-
MSTRG.11242.1	0.29	0.34	1.05	0.59	0.68	0.73	0.43	0.47	0.3	13.09	14.4	46.19	23.82	30.12	31.28	17.36	20.21	11.92	-	-
MSTRG.6246.2	2.68	2.67	1.74	1.08	0.98	0.63	0.26	1.38	0.65	46.61	43.35	29.5	17.01	16.93	10.45	4.11	22.87	9.83	-	-
ENSCHIT00000001538	0.29	0.25	0.11	0.25	0.11	0.2	0.27	0.26	0.39	30.71	24.53	11.48	23.83	11.73	20.34	25.86	25.62	35.56	ENSCHIG00000001094	--
MSTRG.3041.5	0.11	0.51	0.39	3.23	1.08	0.85	0.05	0.86	0.89	3.01	12.87	10.41	79.49	29.05	22.09	1.18	22.35	21.13	-	-
MSTRG.550.2	1.75	1.44	1.18	0.85	1.04	1.41	0.8	1.26	0.88	34.28	26.14	22.53	15.07	20.15	26.33	14.01	23.41	15.03	-	-
MSTRG.11599.1	1.66	1.11	1.4	1.65	1.57	1.5	0.64	0.97	1.31	29	18	23.81	26	27.14	25	10	16.02	20.03	-	-
MSTRG.7955.1	2.22	2.9	3.64	3.78	2.8	4.2	2.87	5.15	3.95	13.14	16	21	20.2	16.42	23.68	15.24	28.94	20.41	-	-
MSTRG.2389.2	1.13	1.67	1.56	0.06	0.71	1.16	1.45	1.34	1.63	22.04	30.22	29.52	0.97	13.66	21.46	25.21	24.65	27.59	-	-
MSTRG.9538.1	1.48	1.65	0.99	1.64	0.57	1.37	1.2	1.26	1.43	26	27	17	26	10	23	19	21	22	-	-
MSTRG.12635.1	0.95	1.71	2.36	1.51	1.01	1.12	1.05	1.31	0.88	16	27	39	23	17	18	16	21	13	-	-
MSTRG.7162.1	1.4	1.5	1.31	1.62	0.96	0.8	1.49	1.48	2.33	22	22	20	23	15	12	21	22	32	-	-
MSTRG.10277.1	0.87	1.5	0.71	1.64	1.85	1.83	1.55	2.93	4.08	10	16	8	17	21	20	16	32	41	-	-
MSTRG.14908.1	1.38	1.08	0.17	0.84	0.76	0.61	1.49	1.15	0.96	33	24	4	18	18	14	32	26	20	-	-
MSTRG.1045.1	1.37	1.31	5.14	5.05	4.92	3.51	2.37	2.4	1.04	9	8	33	30	32	22	14	15	6	-	-
MSTRG.12637.1	0.92	1.06	0.69	0.82	0.96	0.74	0.63	0.56	0.69	26	28	19	21	27	20	16	15	17	-	-
MSTRG.6690.1	1.3	2.28	1.9	0.99	1.18	1.36	0.99	1.88	1.25	19	31	27	13	17	19	13	26	16	-	-
MSTRG.12093.1	2.06	1	1.57	3.61	3.08	2.88	1.09	2.18	0.64	20.97	9.45	15.58	33.17	30.94	27.95	9.98	21	5.64	-	-
ENSCHIT00000007402	0.34	0.55	0.35	0.36	0.37	0.24	0.53	0.48	0.36	18.45	27.74	18.47	17.93	19.82	12.31	25.99	24.65	16.99	ENSCHIG00000005552	--
ENSCHIT00000001079	0	0	0.04	1.43	0.97	1.55	0	0.02	0	0	0	2	62	46	70.63	0	1	0	ENSCHIG00000000761	--
MSTRG.8529.1	0.93	1.25	1.49	1.35	2.53	1.4	0.65	0.67	0.33	16	20	25	21	43	23	10	11	5	-	-
MSTRG.4940.1	0.3	0.28	0.58	1.04	0.49	0.55	1.17	1.74	0.99	8	7	15	25	13	14	28	44	23	-	-
MSTRG.8327.2	0.83	0.98	1.57	0.85	1.39	0.36	0	0.89	0.38	20.8	23.03	38.48	19.3	34.56	8.71	0	21.18	8.38	-	-
MSTRG.8061.1	0.04	0.04	0	1.86	2.53	1.45	0.37	0.35	0.17	1	1	0	45	67	37	9	9	4	-	-
MSTRG.4183.1	0	0	0	2.64	3.8	2.89	0	0	0	0	0	0	45	71	52	0	0	0	-	-
ENSCHIT00000002379	0.74	0.74	0.59	0.61	0	0	0.46	1.04	0.85	27.02	25	21	20	0	0	15	36	27	ENSCHIG00000001703	--
MSTRG.13336.1	1.31	1.5	2.02	0.18	1.57	0.86	2.01	2.68	1.6	16	17	24	2	19	10	22	31	17	-	-
MSTRG.2317.3	0	0	0.73	0.36	0.18	0.21	0	0.27	0.47	0	0	57.71	26.25	14.3	16.35	0	20.72	33.33	-	-
MSTRG.8270.1	0.68	0.35	0.57	0.59	0.41	0.42	0.62	0.37	0.41	26.84	12.84	22	21	16	16	22	14	14	-	-
ENSCHIT00000005871	0.83	0	0	0	0	0.87	0	0	0	83.79	0	0	0	0	83.4	0	0	0	ENSCHIG00000004423	--
MSTRG.14934.2	3.2	1.49	2.04	1.53	1.49	1.09	1.25	1.09	0.79	37	16	23	16	17	12	13	12	8	-	-
MSTRG.14878.1	1.93	2.44	2.07	1.55	1.59	1.65	0.88	1.29	0.7	22	26	23	16	18	18	9	14	7	-	-
MSTRG.9381.1	1.58	0.98	2.24	1.28	1.53	0.7	0.34	0.83	0.42	26	15	36	19	25	11	5	13	6	-	-
MSTRG.5634.1	2.15	2.31	1.44	1.14	1.98	2.26	1.35	1.48	0.75	23	23	15	11	21	23	13	15	7	-	-
MSTRG.4639.1	1.07	1.61	1.49	0.26	0.47	0.59	1.15	0.64	0.53	23	32	31	5	10	12	22	13	10	-	-
MSTRG.2745.2	1.17	0.59	0.63	2.13	0.55	0.86	2.37	1.59	1.49	17	8	9	28	8	12	31	22	19	-	-
ENSCHIT00000001145	0.32	0.21	0.3	0.18	0.19	0.35	0.09	0.14	0.24	27	17	25	14	16	28.04	7	11	18	ENSCHIG00000000812	--
MSTRG.2298.1	0.8	0.71	0.92	1.04	0.71	0.89	0.73	0.79	1.29	17	14	19	20	15	18	14	16	24	-	-
MSTRG.14601.1	0.25	0.1	0.16	1.39	2.12	1.05	0.03	0	0.11	8	3	5	40	67	32	1	0	3	-	-
MSTRG.12041.1	0.76	0.86	1.31	1.1	0.72	0.69	0.74	0.7	0.97	16	17	27	21	15	14	14	14	18	-	-
MSTRG.5802.1	1.63	1.49	0.88	1.27	1.35	0.52	1.35	1.03	0.93	25.1	21.45	13.25	17.65	20.62	7.62	18.71	15.1	12.59	-	-
MSTRG.8036.4	1.23	2.19	2	3.16	3.06	4.27	0.31	0.55	0.66	10.74	17.79	17	24.88	26.45	35.55	2.39	4.55	5	-	-
MSTRG.8424.1	0.82	0.93	0.79	2.02	0.51	0.52	0.81	0.77	0.31	18	19	17	40	11	11	16	16	6	-	-
ENSCHIT00000004814	0	0.19	0	0	0	0.23	0.47	0.49	0.54	0	16	0	0	0	20	38	42	43	ENSCHIG00000003617	--
MSTRG.87.2	0.87	1.59	0.72	2.16	3.19	2.22	1.86	0.71	0.96	9.41	16	7.6	21	34	22.79	18	7.31	9	-	-
ENSCHIT00000006297	0.9	0.53	0.55	0.87	0.52	0.36	0.73	0.77	0.85	24.15	13.28	14.53	21	13.77	9.13	17.73	19.58	20	ENSCHIG00000004737	--
MSTRG.10571.2	0.32	1.19	1.69	2.12	2.73	1.98	1.35	1.64	1.88	3.29	11.4	16.95	19.75	27.88	19.42	12.52	16.03	16.93	-	-
MSTRG.904.1	1.51	1.2	1.5	0.48	1.18	0.61	0.6	0.46	0.11	31	23	30	9	24	12	11	9	2	-	-
MSTRG.5274.3	0.36	0.22	0.94	3.71	2.77	2.84	0.16	0	0.31	4.9	2.8	12.56	45.7	37.46	37.05	2	0	3.72	-	-
ENSCHIT00000008149	0.37	0.55	0.24	0.29	0.46	0.42	0.64	0.64	0.41	14.96	20.75	9.34	10.72	18.38	16.38	23.24	24.47	14.65	ENSCHIG00000006112	--
MSTRG.7124.1	1.37	2.6	1.49	1.61	0.98	2.11	0.36	0.76	1.02	17	30	18	18	12	25	4	9	11	-	-
MSTRG.12073.1	1.38	1.09	0.75	1.93	1.32	1.22	1.38	1	1.17	19	14	10	24	18	16	17	13	14	-	-
MSTRG.11748.3	0.19	0.76	0.38	1.74	0.98	0.7	1.01	0.51	1	4.14	15.59	8.13	34.66	21.47	14.78	19.99	10.67	19.37	-	-
MSTRG.11546.1	0.87	1.83	0.89	1.33	2.21	1.49	0.72	0.81	0.41	12.67	24.77	12.6	17.46	31.7	20.61	9.37	11.17	5.15	-	-
MSTRG.4443.5	0.23	0.39	0.22	0.45	0.69	0.31	0.47	0.4	0.49	10.1	16.04	9.38	17.91	30.2	13	18.55	16.77	18.85	-	-
MSTRG.14947.1	2.35	1.84	3.29	2.25	1.62	1.57	0.72	0.68	1.1	22	16	30	19	15	14	6	6	9	-	-
MSTRG.4403.2	1.43	1.3	1.67	1.69	1.66	1.03	2.39	2.06	1.65	13.9	11.73	15.76	14.74	15.94	9.56	20.79	18.95	13.96	-	-
MSTRG.3385.2	1.62	0.25	0.67	0.19	0.74	0.25	0.83	0.88	0.62	40.47	5.89	16.31	4.22	18.22	5.94	18.56	20.89	13.46	-	-
ENSCHIT00000010625	0	0	0	1.06	1.63	1.71	0	0	0	0	0	0	32.75	55.23	55.98	0	0	0	ENSCHIG00000007772	--
MSTRG.676.1	0.71	0.89	0.73	1.09	0.83	0.74	0.22	0.25	0.45	18	21	18	25	21	18	5	6	10	-	-
ENSCHIT00000002330	0.27	0.2	0.13	0.17	0.13	0.16	0.17	0.11	0.08	29.11	20	14.01	16.42	14.03	16.62	16.09	11.23	8.01	ENSCHIG00000001663	--
ENSCHIT00000009474	0.24	0.57	0.37	0.89	0.34	0.14	1.24	0.91	0.67	6.79	15.02	10.17	22.79	9.58	3.8	31.49	24.49	16.63	ENSCHIG00000007031	--
ENSCHIT00000010011	0.66	0.3	0.26	0.55	0.51	0.4	0.47	0.27	0.32	26.47	11.22	10.04	20.07	20.23	15.14	17	10.14	11.27	ENSCHIG00000007382	--
MSTRG.3394.1	1.1	0.71	1.13	1.05	1.41	1.23	1.96	1	0.75	15	9	15	13	19	16	24	13	9	-	-
MSTRG.6888.4	0.16	0.29	0.08	0.2	0.88	0.22	0	0	0.11	12.09	20.01	6.02	13.46	65.13	15.93	0	0	7.18	-	-
ENSCHIT00000007956	0.46	0.42	0.18	0.55	0.34	0.55	0.22	0.61	0.47	17.64	15.05	6.78	18.93	13	20.1	7.61	22.35	15.95	ENSCHIG00000005970	--
ENSCHIT00000002289	0.11	0.14	0.12	0.14	0.26	0.18	0.16	0.16	0.2	11	13	12	13	26	17	14	15	18	ENSCHIG00000001637	--
ENSCHIT00000010847	0.17	0.2	0.17	0.21	0.17	0.15	0.25	0.07	0.16	16	18	16	18	16	14	21	6	13	ENSCHIG00000007912	--
MSTRG.12158.4	0.03	0	0.1	0.13	0.06	0.04	0.17	0.24	0	5.09	0	18	22.95	12.26	7.71	29.03	43.39	0	-	-
MSTRG.65.1	0.83	0.79	0.5	1.68	1.04	1.64	0.16	0	0.17	17	15	10	31	21	32	3	0	3	-	-
ENSCHIT00000010568	0.58	0.57	0.27	0.21	0.16	0.25	0.59	0.5	0.7	21.89	20	10	7	6	9	20	18	23	ENSCHIG00000007727	--
MSTRG.8965.1	0.58	0.78	0.36	0.36	0.46	0.34	0.31	0.21	0.12	23	29	14	13	18	13	11	8	4	-	-
MSTRG.3528.3	0.37	0.98	0.79	0.47	0.54	0.28	1.08	0.94	1.27	7.73	18.95	15.94	8.81	11.12	5.48	20.04	18.57	23.06	-	-
ENSCHIT00000009920	0.53	0.46	0.34	0.74	0.64	0.49	0.41	0.42	0.61	16.03	13	10	20	19	14.02	11	12	16	ENSCHIG00000007310	--
MSTRG.1210.2	0.21	0.14	0.9	0.96	0.74	1.03	1.23	0.57	0.31	4.72	2.96	19.81	19.44	16.58	22.16	24.95	12.13	6.01	-	-
MSTRG.9565.2	1.38	1.24	1.28	2.75	2.03	1.49	0.5	0.38	0.41	15.45	13	14	27.8	22.49	15.96	5	4	4	-	-
MSTRG.2254.1	0.51	1.04	1.67	1.38	0.71	1.85	1.37	0.59	0.6	6.92	13.02	21.95	16.78	9.51	23.77	16.56	7.49	7.1	-	-
MSTRG.6888.8	0.3	0.49	0.14	0.19	0.08	0.34	0	0	0.22	23.55	35.52	10.95	13.5	5.81	25.39	0	0	14.92	-	-
MSTRG.2466.1	2.02	3.26	0.88	3.46	2.85	2.48	3.41	2.54	3.97	9.26	13.96	3.95	14.34	12.95	10.87	14.05	11.08	15.93	-	-
MSTRG.4114.3	0.38	0	0.4	0.41	0.12	0.96	0	0.41	0	18.92	0	19.44	18.62	6.02	46.19	0	19.38	0	-	-
ENSCHIT00000006555	0.75	0.43	0.67	0.69	0.98	0.9	0.44	0.57	0	18.27	9.75	15.9	15	23.37	20.67	9.53	13.04	0	ENSCHIG00000004922	--
MSTRG.3722.2	0.99	1.21	1.51	1.21	1.43	1.54	0.07	0.1	0	15.5	17.72	23.06	17.13	22.2	23.05	1	1.53	0	-	-
MSTRG.8539.2	0	0	0	2.44	3.79	4.2	0	0	0	0	0	0	26.09	44.47	47.47	0	0	0	-	-
MSTRG.10269.2	2.28	2.07	2.96	0.8	2.25	0.38	0.94	1.27	1.42	19	16	24	6	18.48	3	7	10	10.3	-	-
ENSCHIT00000009974	0.63	0.52	0.3	0.37	0.52	0.31	0.49	0.74	0.93	17	13	8	9	14	8	12	19	22	ENSCHIG00000007350	--
ENSCHIT00000001933	0.32	0.35	0.04	0.22	0.14	0.4	0.47	0.23	0.49	16	16	2	10	7	19	21	11	21	ENSCHIG00000001391	--
MSTRG.2949.1	0.55	1.68	2.41	1.47	0.87	0.66	0.7	0.66	0.63	7	20	30	17	11	8	8	8	7	-	-
MSTRG.14914.1	1.97	2.12	1.18	1.27	0.83	0.69	0.64	0.35	0.94	24	24	14	14	10	8	7	4	10	-	-
MSTRG.13808.2	0.58	1.16	1.45	1.22	0.8	0.47	1.08	2.24	0.7	7.28	13.65	17.82	13.91	10.01	5.69	12.23	26.88	7.74	-	-
ENSCHIT00000002949	1.04	0.91	1.12	0.47	0.51	0.52	0.31	0.55	0.48	21.5	17.53	22.57	8.85	10.37	10.24	5.77	10.82	8.71	ENSCHIG00000002134	--
MSTRG.346.1	2.37	2.92	2.18	0.39	1.32	1.24	1.45	1	0.54	20	23	18	3	11	10	11	8	4	-	-
MSTRG.6483.1	0.52	0.37	0.35	1.4	1.74	1.99	0.26	0.12	0.13	9	6	6	22	30	33	4	2	2	-	-
ENSCHIT00000001149	0.35	0.25	0.28	0.14	0.14	0.2	0.11	0.04	0.09	27	18	21	10	11	15	8	3	6	ENSCHIG00000000819	--
ENSCHIT00000003224	0.28	0.2	0.11	0.08	0.23	0.31	0.18	0.24	0.24	19	12.46	7	5	15	20	11	15	14	ENSCHIG00000002343	--
MSTRG.15482.4	0	0	0.11	2.7	1.63	1.85	0	0	0	0	0	2	47	31	33.89	0	0	0	-	-
MSTRG.13177.2	0	0.19	0	0	0.53	0	1.01	0.16	0	0	12.06	0	0	35.04	0	60.25	9.86	0	-	-
MSTRG.1025.1	1.75	1.43	1.03	0.65	0.51	0.35	1.49	1.14	1.24	21	16	12	7	6	4	16	13	13	-	-
MSTRG.10731.1	0.51	0.37	0.7	1.51	0.92	0.42	0.7	0.66	0.78	9	6	12	24	16	7	11	11	12	-	-
MSTRG.6992.3	0.45	0.24	0.58	0.57	0.07	0.02	0.62	0.35	0	18.15	9.05	23.07	21.03	2.76	0.66	22.69	13.53	0	-	-
MSTRG.11028.3	0.64	1.21	0.75	0.43	0.2	0.05	0.71	0.83	0.84	13	23	15	8	4	1	13	16	15	-	-
ENSCHIT00000007356	0.34	0.42	0.16	0.18	0.23	0.26	0.31	0.43	0.34	15	17	7	7	10	11	12	18	13	ENSCHIG00000005519	--
MSTRG.11865.1	1.38	1.09	1.51	1.32	1.02	1.35	0.72	0.87	0.63	15	11	16	13	11	14	7	9	6	-	-
MSTRG.10387.1	0.1	0.03	0.07	0.95	1.25	0.73	0.21	0.2	0.04	3	1	2	27	39	22	6	6	1	-	-
MSTRG.594.1	0.65	0.63	0.86	1.15	0.33	1.43	0.72	0.62	0.74	10	9	13	16	5	21	10	9	10	-	-
MSTRG.13301.2	1.21	3.05	1.95	2.75	2.32	2.23	0.82	2.11	0.59	7	16.39	11	14.35	13.26	12.27	4.23	11.56	3	-	-
ENSCHIT00000007843	0.68	1.33	0.82	1.1	0.62	0.78	0.41	0.33	0.71	11	20	13	16	10	12	6	5	10	ENSCHIG00000005873	--
MSTRG.11355.1	0.58	0.6	0.21	0	0	0	0.22	0	0	40.61	38.91	14.48	0	0	0	13.9	0	0	-	-
ENSCHIT00000011319	0.24	0.16	0.11	0.13	0.18	0.05	0.23	0.32	0.28	16	10	7	8	12	3	14	20	16.16	ENSCHIG00000008226	--
ENSCHIT00000001648	0.48	0.32	0.29	0.54	0.21	0.14	0.28	0.23	0.14	20.18	12.7	11.94	20.47	8.93	5.52	10.65	9.06	5.22	ENSCHIG00000001183	--
ENSCHIT00000009476	0.13	0.3	0.25	0.07	0.35	0.51	0.53	0.5	0.27	4.7	10.34	8.76	2.2	12.57	17.87	17.32	17.23	8.79	ENSCHIG00000007031	--
ENSCHIT00000006955	0.3	0.17	0.11	0.28	0.16	0.2	0.13	0.09	0.14	20	11	7	17	11	13	8	6	8.01	ENSCHIG00000005224	--
ENSCHIT00000009481	0	0.99	0	1.47	0	2.5	0	0	0.47	0	17.74	0	25.52	0	45.93	0	0	7.97	ENSCHIG00000007035	--
MSTRG.5636.1	0.56	0.82	0.36	1.01	0.46	0.9	0.23	0.32	0.58	11	15	7	18	9	17	4	6	10	-	-
MSTRG.8539.1	0	0.17	0.24	3.38	2.82	1.2	0	0	0	0	2	3	38.91	35.53	14.53	0	0	0	-	-
ENSCHIT00000003945	0.07	0.07	0.07	0.06	0.11	0.08	0.1	0.11	0.1	10	9	9	7	15	10	13	14.05	12	ENSCHIG00000002860	--
ENSCHIT00000010606	0.18	0.29	0.26	0.18	0.31	0.36	0.1	0.13	0.02	10	15	14	9	17	19	5	7	1	ENSCHIG00000007757	--
ENSCHIT00000001882	0.09	0.11	0.14	0.13	0.06	0.13	0.05	0.12	0.16	9	11	14	12	6	13	5	12	15	ENSCHIG00000001356	--
ENSCHIT00000009112	0.21	0.22	0.09	0.27	0.16	0.17	0.28	0.36	0.93	8.13	8.01	3.27	9.4	5.91	6.15	9.71	13.26	31.21	ENSCHIG00000006833	--
MSTRG.4979.1	0.87	0.62	1.09	0.96	1.66	2.03	0.54	0.61	0.44	9	6	11	9	17	20	5	6	4	-	-
ENSCHIT00000003312	0.31	0.37	0.25	0.45	0.77	0.29	0.15	0.22	0.55	9	10	7	11.74	22	8	4	6	14	ENSCHIG00000002400	--
MSTRG.5603.2	0	0	0	1.48	0	2.38	0	0	0.05	0	0	0	33.22	0	56.6	0	0	1	-	-
ENSCHIT00000001641	0.11	0.1	0.12	0.08	0.1	0.24	0.18	0.22	0.23	8.04	6.82	8.57	5	7	16.44	11.63	15	14.41	ENSCHIG00000001172	--
MSTRG.162.2	0	0.11	0.1	1.79	4.83	1.95	0	0	0	0	1	1	16.19	47.82	18.58	0	0	0	-	-
ENSCHIT00000010626	0	0.03	0.1	1.89	0.51	0.54	0	0	0	0	1	3	53.25	15.77	16.02	0	0	0	ENSCHIG00000007772	--
ENSCHIT00000008199	0.44	0.24	0.2	0.41	0.15	0.24	0.35	0.18	0.42	15.8	8.22	7.11	13.39	5.19	8.3	11.43	6.26	13.4	ENSCHIG00000006145	--
MSTRG.14817.1	0	0.11	0	1.49	1.91	1.04	0	0	0	0	2	0	27	38	20	0	0	0	-	-
MSTRG.15507.1	0.36	0.48	0.91	0.31	0.25	0.59	0.14	0.38	0.23	9	11	22	7	6	14	3	9	5	-	-
MSTRG.14835.1	1.89	1.17	0.67	0.4	0.73	0.61	0.08	0.46	0.25	26	15	9	5	10	8	1	6	3	-	-
ENSCHIT00000010315	0.34	0.22	0.28	0.45	0.21	0.19	0.03	0.12	0.23	15	9	12	18	9	8	1	5	9	ENSCHIG00000007575	--
MSTRG.9791.1	1.29	0.81	0.55	1.07	2.17	1.92	0	0.45	0.49	12	7	5	9	20	17	0	4	4	-	-
MSTRG.3238.2	0	0.21	0	0	0	0.3	0.12	0.6	0.35	0	11.42	0	0	0	16.51	6.37	32.93	17.88	-	-
MSTRG.2148.1	0.92	0.52	0.56	0.76	0.9	1.03	0.38	0.72	0	13.43	7.08	8	10	13	14.35	5	10	0	-	-
ENSCHIT00000009194	0.35	0.21	0.08	0.51	0.16	0.04	0.86	0.61	0.62	9	5	2	12	4	1	20	15	14	ENSCHIG00000006878	--
MSTRG.185.1	0.93	1.49	1.31	1.03	1.52	1.34	0.26	0.37	0.93	8	12	11	8	13	11	2	3	7	-	-
ENSCHIT00000005254	0	0.17	0.31	0.51	0	0	0.87	0.48	0.53	0	4.81	9.36	14.36	0	0	24.1	14.15	14.39	ENSCHIG00000003950	--
ENSCHIT00000006958	0	1	0	0	0	0	0	0	0	0	81.77	0	0	0	0	0	0	0	ENSCHIG00000005225	--
MSTRG.4383.1	1.59	0.59	0.55	1.69	0.75	2.09	2.31	1.75	2	8.81	3.05	2.99	8.45	4.12	11.04	11.49	9.24	9.68	-	-
MSTRG.9462.1	0.2	1.48	0.4	1.53	2.39	5.17	0.66	1.74	0.45	1	7	2	7	11.98	25	3	8.37	2	-	-
ENSCHIT00000002663	0.41	0.3	0.28	0.31	0.25	0.46	0.06	0.12	0.09	15	10	10	10	9	16	2	4	3	ENSCHIG00000001920	--
MSTRG.1997.2	0.46	0.49	1.06	2.08	1.39	0.37	0.95	1.44	0.59	4	4	9	16.39	12	3.09	7.47	11.94	4.51	-	-
ENSCHIT00000005083	0.16	0.05	0.12	0.24	0.15	0.38	0.98	0.63	0.59	4	1.27	3	5.41	3.61	9	22	15	13	ENSCHIG00000003830	--
ENSCHIT00000009087	0.05	0.2	0.2	0.25	0.42	0	0.87	1.01	0.73	1	4	4.22	5	9	0	17	21	14	ENSCHIG00000006821	--
MSTRG.9113.2	0	0.04	0	0.16	1.69	1.08	0	0	0.09	0	1	0	3.76	42.43	26.13	0	0	2	-	-
MSTRG.8318.1	0	0.44	0.22	2.72	2.25	1.23	0	0	0.11	0	4.3	2.27	26.01	23.58	12.46	0	0	1	-	-
ENSCHIT00000009503	0.04	0.09	0.07	0.09	0.09	0.06	0.08	0.07	0.07	5.36	10.01	8.13	10	11.1	7.03	9.01	8.09	7.05	ENSCHIG00000007044	--
ENSCHIT00000002441	0.13	0.55	0	0.28	0.17	0.54	0.47	0.36	0.83	3	12	0	6	4	12	10	8	17	ENSCHIG00000001748	--
MSTRG.7787.1	0.32	0.69	0.49	0.8	0.32	0.42	0.54	1.61	0.64	4	8	6	9	4	5	6	19	7	-	-
ENSCHIT00000009130	0.05	0.08	0.07	0.11	0.06	0.05	0.04	0.05	0.05	6.7	10.59	9	13	8.63	7	5	6	6	ENSCHIG00000006842	--
MSTRG.13146.1	1.35	1.16	0.55	0.75	0.68	0.14	2.11	1	1.39	10	8	4	5	5	1	14	7	9	-	-
MSTRG.1359.2	0.33	0.15	0.38	0.45	0.67	0.23	0.67	0.35	0.21	6.84	2.96	7.81	8.49	13.88	4.63	12.55	6.99	3.87	-	-
ENSCHIT00000009788	0.3	0.4	0.17	0.37	0.44	0.35	0.11	0.07	0.23	9	11	5	10	13	10	3	2	6	ENSCHIG00000007214	--
MSTRG.13383.1	1.26	0.9	0.72	0.39	0.5	0.44	0.31	0.22	0.08	18	12	10	5	7	6	4	3	1	-	-
ENSCHIT00000006349	0	0	0.04	0.21	0.4	0.32	0	0	0	0	0	3	14	29.79	23	0	0	0	ENSCHIG00000004772	--
ENSCHIT00000006356	0.01	0.03	0.01	0.33	0.23	0.21	0.03	0.01	0.04	1	2	1	24	19	16	2	1	3	ENSCHIG00000004773	--
MSTRG.14980.3	0.22	0.6	0.23	1.12	1.7	1.41	0.87	0.59	0.64	2	5	2	9.01	15	12	7	5	5	-	-
ENSCHIT00000006850	0.14	0.08	0.09	0.09	0.09	0.06	0.03	0.08	0.05	14	7	9	8	9	6	3	8	4	ENSCHIG00000005145	--
ENSCHIT00000003758	0	0.1	0.12	0.82	0.05	0.2	0.15	0.61	0.16	0	2.91	3.8	23.83	1.59	6.24	4.28	18.76	4.55	ENSCHIG00000002725	--
ENSCHIT00000001888	0	0.22	0	0.08	0.36	0	0.26	0	0.15	0	13.41	0	5.01	23.36	0	15.26	0	8.37	ENSCHIG00000001366	--
ENSCHIT00000010904	0.08	0.14	0	0.15	0	0.16	0.08	0	0	8.76	15	0	16	0	17.63	8	0	0	ENSCHIG00000007949	--
ENSCHIT00000010303	0.05	0.81	0.31	0.45	0.41	0.26	0.51	0.11	0.46	1	15	6	8	8	5	9	2	8	ENSCHIG00000007571	--
MSTRG.3041.3	0	0	1.3	0	0	0	0.68	0	0.21	0	0	37.96	0	0	0	18.16	0	5.48	-	-
ENSCHIT00000009616	0.16	0.19	0.07	0.03	0.08	0.11	0.04	0.04	0.09	13	14	5.83	2	6	8.42	3	3	6	ENSCHIG00000007107	--
MSTRG.235.1	0.28	0.18	0.47	0.34	0.25	0.26	0.18	0.79	0.8	4.9	2.89	8	5.41	4.38	4.28	2.89	13.07	12.24	-	-
MSTRG.8873.1	0	0.19	0	2.2	1.57	1.17	0	0	0	0	2	0	23	18	13	0	0	0	-	-
ENSCHIT00000000839	0.05	0.42	0.15	0.43	0	0.5	0	0.31	0	1.72	13	5	12.99	0	16	0	10	0	ENSCHIG00000000597	--
ENSCHIT00000002021	0	0.16	0.09	0.13	0.09	0.07	0.09	0.1	0.11	0	11	7	9	7	5	6	7	7	ENSCHIG00000001454	--
ENSCHIT00000003276	0.12	0.11	0.2	0.11	0.01	0.07	0.06	0.08	0.04	9	8	15	8	1	5	4	6	3	ENSCHIG00000002377	--
ENSCHIT00000010089	0.08	0.09	0.07	0.09	0.09	0.2	0.15	0.03	0.19	5.05	5.41	4.21	5.36	5.57	12.22	8.23	2.05	10.64	ENSCHIG00000007430	--
ENSCHIT00000007158	0	0	0.13	0.69	0.41	0.45	0.17	0.03	0	0	0	4	20	13	14	5	1	0	ENSCHIG00000005368	--
MSTRG.8068.1	1.64	0.39	0.88	0.98	0.89	0.66	0.42	0.4	0.58	13	2.86	6.83	7	7	5	3	3	4	-	-
MSTRG.4624.1	0	0	0	2.75	2.27	1.48	0	0	0	0	0	0	21	19	12	0	0	0	-	-
ENSCHIT00000001424	0	0.11	0	0	0	0.27	0	0.18	0	0	11.19	0	0	0	28.37	0	18.33	0	ENSCHIG00000001017	--
ENSCHIT00000001769	0.49	0.45	0.36	0.23	0.14	0.22	0.93	0.88	0.32	7	6	5	3	2	3	12	12	4	ENSCHIG00000001278	--
ENSCHIT00000002659	0.42	0.12	0.2	0.28	0.06	0.15	0.09	0.15	0.19	15	4	7	9	2	5	3.04	5	6	ENSCHIG00000001920	--
ENSCHIT00000001904	0.1	0.29	0.19	0.38	0.25	0.58	0.26	0.45	0.22	2.18	5.91	4.02	7.3	5.33	11.86	5.09	9.2	4.07	ENSCHIG00000001372	--
ENSCHIT00000002414	0.13	0.17	0.18	0.05	0.06	0.13	0.11	0.18	0.3	5.86	7.11	8.01	2.25	2.53	5.83	4.58	7.96	12.04	ENSCHIG00000001733	--
MSTRG.4350.1	1.2	0.9	2.67	0.45	1.23	0.81	0.97	1.09	0.83	5.87	4.11	12.74	2	5.93	3.77	4.24	5.07	3.56	-	-
ENSCHIT00000009928	0.13	0.2	0.1	0.3	0.38	0.63	0	0.03	0.07	4.01	6	3	8.49	11.85	19.01	0	1	2	ENSCHIG00000007314	--
ENSCHIT00000007734	0.1	0.2	0.39	0.11	0.26	0	0.55	0.14	0	3.36	6.3	12.59	3.2	8.36	0	16.31	4.51	0	ENSCHIG00000005803	--
ENSCHIT00000001532	0.02	0.21	0.11	0.02	0.04	0.14	0.04	0.15	0.28	1.29	11.47	6.52	1.17	2.27	7.66	2.14	8.38	14.44	ENSCHIG00000001094	--
ENSCHIT00000001923	0.19	0.17	0.08	0.26	0.23	0.04	0.04	0.04	0.07	10	8	4	12	12	2	2	2	3	ENSCHIG00000001387	--
MSTRG.5741.2	0.19	0.22	0.82	0.58	0	0.74	0.76	0.19	0.51	2.64	2.81	11.17	7.3	0	9.94	9.56	2.46	6.2	-	-
ENSCHIT00000002069	0.12	0.04	0.06	0.04	0.08	0.03	0.02	0.04	0.04	15	4	7	4	10	4	2	5	4	ENSCHIG00000001486	--
MSTRG.7021.2	0.27	0.36	0.14	0.15	0	0.47	0	0.2	0.28	7.95	9.85	4.15	3.9	0	13.16	0	5.56	7.3	-	-
MSTRG.6131.9	0	0	3.13	1.84	1.34	1.26	0	0	0	0	0	19.36	10.55	8.45	7.62	0	0	0	-	-
MSTRG.8860.1	2.28	1.75	0.33	0.36	0	0.68	0.91	0.51	0.93	14	10	2	2	0	4	5	3	5	-	-
ENSCHIT00000009639	0.08	0.13	0.03	0.14	0.03	0.11	0.04	0.03	0.1	6.35	9.9	2.12	10.15	2.31	8.16	3.08	2.13	7.12	ENSCHIG00000007121	--
MSTRG.6220.3	0	0.02	0	0	0	0.08	0.06	0.06	0.07	0	3.22	0	0	0	14.2	10.76	11.49	11.3	-	-
ENSCHIT00000009270	0.76	0	0.26	0.98	0.9	1.06	0.71	0.4	0.87	6	0	2	7	7	8	5	3	6	ENSCHIG00000006909	--
ENSCHIT00000011242	0.02	0.05	0	0.29	0.24	0.22	0	0.02	0	1	3	0	16	15	13	0	1	0	ENSCHIG00000008183	--
ENSCHIT00000001216	0.08	0.18	0.04	0.19	0.07	0.03	0.16	0.15	0	4.68	9.43	2	10	4.24	1.56	8	8	0	ENSCHIG00000000868	--
ENSCHIT00000009805	0.09	0.04	0	0.11	0.11	0.08	0.04	0.08	0.08	7.33	3.01	0	8.01	9.04	6.08	3.12	6.05	5.5	ENSCHIG00000007222	--
ENSCHIT00000005503	0.09	0.07	0.06	0.03	0.03	0	0.03	0.03	0.03	12	9	8	3	4	0	4	4	4	ENSCHIG00000004141	--
ENSCHIT00000010908	0.14	0	0.08	0	0.18	0.03	0	0.03	0.01	14.24	0	8	0	18	3.37	0	3	1	ENSCHIG00000007949	--
ENSCHIT00000001046	0.04	0.05	0	0.49	0.2	0.11	0.13	0.53	0.35	1	1.19	0	11.22	5	2.78	3	13	7.84	ENSCHIG00000000739	--
MSTRG.3475.3	0.33	0.63	0.57	1.05	0.54	0.3	0	0.14	0	4.17	7.41	7	12.07	6.76	3.58	0	1.68	0	-	-
ENSCHIT00000008262	0.11	0.07	0.05	0.05	0.08	0.12	0.08	0.12	0.08	7	4	3	3	5	7	4.57	7	4.55	ENSCHIG00000006191	--
ENSCHIT00000009299	0.08	0.14	0.07	0.13	0.17	0.09	0.07	0	0.04	5	8	4	7	10	5	4	0	2	ENSCHIG00000006926	--
ENSCHIT00000003617	0.27	0.33	0.2	0.21	0.16	0.08	0.09	0.12	0.35	7	8	5	5	4	2	2	3	7.92	ENSCHIG00000002619	--
MSTRG.7420.3	0.33	0	0	0.15	0.17	0.99	0.23	0.55	0.9	4.45	0	0	1.83	2.33	12.83	2.84	7.05	10.66	-	-
ENSCHIT00000002070	0.05	0.14	0.03	0.28	0.23	0.03	0.17	0.19	0.09	2	5	1	10	9	1	6	7	3	ENSCHIG00000001487	--
ENSCHIT00000000993	0.04	0.03	0.05	0.06	0.04	0.17	0.07	0.09	0.13	3	2	3	4	3	11	4	6	8	ENSCHIG00000000700	--
ENSCHIT00000000838	0	0	0	0	0.32	0	0.61	0	0.43	0	0	0	0	11	0	19.28	0	13	ENSCHIG00000000597	--
ENSCHIT00000006551	0.39	0.16	0.21	0.31	0.08	0.14	0.2	0.12	0.2	9.73	3.73	5.1	7	2.02	3.33	4.47	2.96	4.49	ENSCHIG00000004922	--
ENSCHIT00000005899	0.16	0.4	0	0.51	0	0.32	0.14	0	0.17	4.33	10.12	0	12.54	0	8.34	3.42	0	4.06	ENSCHIG00000004438	--
ENSCHIT00000009086	0.11	0.12	0.17	0.09	0.03	0.06	0.25	0.06	0.42	4	4	6.01	3.04	1	2	8	2	13	ENSCHIG00000006821	--
ENSCHIT00000007560	0.12	0.31	0.3	0.22	0.03	0.12	0.06	0.09	0.07	4	10	10	7	1	4	2	3	2	ENSCHIG00000005670	--
MSTRG.15718.3	0.22	0.12	0.12	1.49	0.23	0.24	0.38	1.41	0.51	2	1	1	12	2	2	3	11.95	4	-	-
ENSCHIT00000010810	0.46	0.75	0.87	0.26	0.23	0.08	0	0.24	0.35	6	9	11	3	3	1	0	3	4	ENSCHIG00000007891	--
ENSCHIT00000010300	0.02	0.06	0.06	0.05	0.05	0.02	0.02	0.02	0.06	2.01	7	8	6.11	6.01	2	2	3	6.42	ENSCHIG00000007567	--
ENSCHIT00000007471	0.05	0.07	0.01	0.05	0.16	0.08	0.03	0.02	0.03	4	6	1	4	14	7	2	2	2	ENSCHIG00000005603	--
ENSCHIT00000007580	0.01	0.12	0.11	0.07	0.07	0.06	0.02	0	0.03	1	10	10	6	6	5	2	0	2	ENSCHIG00000005682	--
MSTRG.5604.1	0.82	2.63	0.42	0.45	0.27	0.14	0	0.43	0.16	6	18	3	3	2	1	0	3	1	-	-
MSTRG.14108.1	0.07	0.57	0.25	0.06	0	0.07	0	0	0	3.09	22.67	10.33	2.38	0	2.73	0	0	0	-	-
ENSCHIT00000009838	0.03	0.29	0.14	0.14	0.17	0.1	0.11	0.14	0.2	1.08	8.78	4.35	4.19	5.64	3.2	3.25	4.46	5.64	ENSCHIG00000007246	--
ENSCHIT00000003832	0.06	0.03	0.12	0.09	0.11	0.06	0.15	0.1	0.13	3	1.46	6	4	5.55	3	6.73	5	6	ENSCHIG00000002777	--
ENSCHIT00000002829	0.08	0.06	0.13	0	0.22	0.26	0.02	0.17	0.18	3	2	5	0	8.2	9.31	0.74	6	6	ENSCHIG00000002049	--
ENSCHIT00000006937	0.28	0.35	0.14	0.21	0.14	0.15	0.26	0.15	0.27	6	7	3	4	3	3	5	3	5	ENSCHIG00000005213	--
ENSCHIT00000009140	0	0.62	0	0	0	0	0	0	0	0	40.31	0	0	0	0	0	0	0	ENSCHIG00000006848	--
ENSCHIT00000009851	0.07	0	0	0.19	0	0.13	0.06	0.08	0	6	0	0	14.04	0	10.18	4	6	0	ENSCHIG00000007255	--
ENSCHIT00000009973	0.01	0.01	0.03	0.04	0.02	0.03	0.09	0.05	0.06	1	1	4	4	3	4	10	6	6	ENSCHIG00000007352	--
ENSCHIT00000001393	0.27	0.46	0	0.29	0.16	0.17	0.3	0.11	0.37	5	8	0	5	3	3	5	2	6	ENSCHIG00000000992	--
ENSCHIT00000002780	0.11	0.12	0.07	0.12	0.16	0.16	0.02	0.09	0.03	5	5	3	5	7	7	1	4	1	ENSCHIG00000002014	--
ENSCHIT00000007322	0.18	0.15	0.07	0.12	0.25	0.11	0.08	0.15	0.28	5	4	2	3	7	3	2	4	7	ENSCHIG00000005489	--
ENSCHIT00000002378	0	0	0	0	0.62	0.44	0	0	0	0	0	0	0	22	15	0	0	0	ENSCHIG00000001703	--
ENSCHIT00000010684	0.02	0.05	0.01	0.06	0.02	0.07	0.04	0.04	0.05	2.14	5.04	1	6.04	2.47	7.04	4	4.01	5.09	ENSCHIG00000007807	--
ENSCHIT00000001045	0.08	0.11	0.38	0.16	0.04	0.32	0.09	0.13	0.27	2	2.42	8.76	3.4	1	7.22	2	3	5.66	ENSCHIG00000000739	--
ENSCHIT00000004816	0.05	0.08	0.17	0.1	0.07	0.22	0.08	0.07	0.05	2	3	7	4	3	9	3	3	2	ENSCHIG00000003618	--
ENSCHIT00000002242	0.08	0.13	0.12	0.04	0.2	0.13	0.18	0.04	0.6	2.01	3.02	3	1	5	3.02	4	1	13.16	ENSCHIG00000001604	--
ENSCHIT00000002828	0	0	0	0.31	0.14	0.24	0.19	0	0	0	0	0	12	5.8	9.69	7.26	0	0	ENSCHIG00000002049	--
ENSCHIT00000002247	0.15	0.07	0.16	0.07	0	0.19	0.14	0.16	0.18	5	2	5	2	0	6	4	5	5	ENSCHIG00000001613	--
ENSCHIT00000002465	0.06	0.04	0.02	0	0.04	0.02	0.2	0.26	0.09	3	2	1	0	2	1	9	12	4	ENSCHIG00000001778	--
ENSCHIT00000008073	0	0	0	0.82	0.31	0.89	0.07	0.14	0	0	0	0	11.39	4.67	13	1	2	0	ENSCHIG00000006047	--
ENSCHIT00000001814	0.06	0.18	0.46	0.12	0.17	0.35	0.12	0	0.45	1	3	8	2	3	6	2	0	7	ENSCHIG00000001306	--
ENSCHIT00000003450	0.29	0.39	0	0.49	0.29	0.86	0	0	0.48	3.47	4.27	0	5.23	3.42	9.71	0	0	4.96	ENSCHIG00000002505	--
ENSCHIT00000001385	0.11	0.02	0.06	0.12	0.06	0.13	0.06	0.04	0.02	6	1	3.56	6	3.21	7	3	2.39	1	ENSCHIG00000000990	--
ENSCHIT00000001384	0.1	0	0.16	0.16	0.21	0.03	0.05	0.07	0.05	4	0	6.44	6	8.79	1	2	2.61	2	ENSCHIG00000000990	--
ENSCHIT00000009619	0	0.09	0	0.23	0.34	0.09	0.09	0.31	0.21	0	2.01	0	5.25	8.49	2.22	2.06	7.49	4.72	ENSCHIG00000007113	--
ENSCHIT00000004815	0.13	0	0.12	0.08	0.07	0	0	0	0	11	0	10	6	6	0	0	0	0	ENSCHIG00000003617	--
ENSCHIT00000001075	0.01	0.05	0.01	0.04	0.05	0.04	0.03	0.03	0.02	1	6	1	5	6	5	3	4	2	ENSCHIG00000000759	--
ENSCHIT00000003311	0.21	0.23	0.22	0.15	0.22	0.18	0	0.14	0.05	5	5	5	3.26	5	4	0	3	1	ENSCHIG00000002400	--
ENSCHIT00000007638	0.11	0.14	0	0.12	0.11	0.11	0.03	0.11	0.15	4	5	0	4	4	4	1	4	5	ENSCHIG00000005724	--
ENSCHIT00000001134	0.04	0.09	0.04	0.12	0.03	0.03	0	0.03	0.08	3.06	6.02	3	8.1	2.01	2.04	0	2.07	5.11	ENSCHIG00000000801	--
ENSCHIT00000004811	0.06	0.05	0.02	0.03	0.05	0.01	0.03	0.03	0.02	7.2	4.84	2.44	3.15	5.03	1.23	3	3.02	1.52	ENSCHIG00000003616	--
MSTRG.3271.1	0	0.12	0.22	0	0.9	0	0.49	0	0	0	2.04	3.88	0	15.95	0	7.85	0	0	-	-
ENSCHIT00000009853	0	0.06	0.06	0.17	0.16	0	0	0	0.02	0	4	4	10.96	11	0	0	0	1	ENSCHIG00000007255	--
ENSCHIT00000010030	0.09	0.02	0.05	0.11	0.07	0.1	0.06	0.02	0.02	5.64	1	3.01	6.04	4	6	3	1	1	ENSCHIG00000007395	--
MSTRG.162.1	0	0	0	0.67	0.41	0.67	0	0	0	0	0	0	10.81	7.18	11.42	0	0	0	-	-
MSTRG.10623.1	0.54	0.98	0.56	1.01	0.18	0.95	0.2	0.38	0.21	3	5	3	5	1	5	1	2	1	-	-
ENSCHIT00000010566	0.05	0.28	0.09	0.19	0.09	0	0.24	0.09	0.35	1.11	6	2	4	2	0	5	2	7	ENSCHIG00000007727	--
ENSCHIT00000010743	0.16	0.14	0	0.18	0.26	0.03	0.06	0.14	0.04	4.81	4.02	0	5	7.94	0.9	1.59	4	1.02	ENSCHIG00000007850	--
ENSCHIT00000001054	0.17	0.23	0.17	0.05	0.21	0.13	0.28	0.04	0	4	5	4	1	5	3	6	1	0	ENSCHIG00000000751	--
ENSCHIT00000009109	0.22	0	0.12	0	0	0	0.12	0	0.23	10.04	0	5.14	0	0	0	4.99	0	9.2	ENSCHIG00000006832	--
ENSCHIT00000001362	0	0.07	0	0.26	0.3	0.28	0.07	0	0.04	0	2	0	7	9	8	2	0	1	ENSCHIG00000000972	--
ENSCHIT00000001342	0.06	0.1	0.06	0	0	0.09	0.27	0.19	0.17	2	3	2	0	0	3	8	6	5	ENSCHIG00000000959	--
MSTRG.11206.1	0	0	0	0	0	0	0	0	0.34	0	0	0	0	0	0	0	0	29.51	-	-
ENSCHIT00000005793	0.1	0.13	0.05	0.11	0.05	0.08	0.05	0.15	0.03	4	5	2	4	2	3	2	6	1	ENSCHIG00000004356	--
ENSCHIT00000009621	0.14	0	0.06	0.11	0.02	0.06	0	0.1	0.11	7	0	3	5	1	3	0	5	5	ENSCHIG00000007113	--
ENSCHIT00000009643	0.02	0	0.02	0.16	0.19	0.12	0.04	0	0.02	1	0	1	8	10	6	2	0	1	ENSCHIG00000007123	--
ENSCHIT00000008125	0.16	0.27	0.68	0.09	0	0.35	0.18	0.09	0.57	2	3	8	1	0	4	2	1	6	ENSCHIG00000006099	--
ENSCHIT00000006304	0.1	0.02	0.02	0.13	0.03	0	0.09	0.04	0.08	6	1	1.41	7	2	0	5	2	4	ENSCHIG00000004740	--
ENSCHIT00000003356	0	0.05	0.05	0.03	0.02	0	0.36	0.17	0.03	0	2	2.14	1	1.06	0	14	7	1	ENSCHIG00000002430	--
ENSCHIT00000002785	0	0.1	0	0.1	0	0.05	0.13	0.15	0.19	0	4	0	4	0	2	5	6	7	ENSCHIG00000002015	--
ENSCHIT00000009084	0.2	0	0.24	0.05	0.14	0.12	0	0	0.07	7	0	8	1.7	5	4	0	0	2	ENSCHIG00000006819	--
ENSCHIT00000005326	0.03	0.05	0.05	0.04	0.16	0.05	0.05	0	0.04	2	3	3	2	10	3	3	0	2	ENSCHIG00000004006	--
MSTRG.9834.2	0.24	0	0	0	0.07	0	0	0.08	0	17.66	0	0	0	4.92	0	0	5.3	0	-	-
MSTRG.9565.1	0.17	0	0	0.32	0.38	1	0	0	0	2.55	0	0	4.2	5.51	14.04	0	0	0	-	-
MSTRG.2109.1	0.11	0	0.23	0.61	0.33	0.46	0.49	0.35	0.38	1	0	2	5	3	4	4	3	3	-	-
ENSCHIT00000001041	0.04	0.1	0.05	0.15	0.12	0	0.31	0.17	0.21	1	2.39	1.24	3.38	3	0	7	4	4.5	ENSCHIG00000000739	--
ENSCHIT00000006632	0.46	0.21	0	0.18	0.45	0.49	0.11	0.18	0	5.77	2.49	0	2.08	5.62	5.83	1.26	2.11	0	ENSCHIG00000004982	--
ENSCHIT00000009813	0.4	0.17	0.08	0.13	0	0.25	0	0.04	0	10	4	2	3	0	6	0	1	0	ENSCHIG00000007227	--
MSTRG.1417.1	0.32	0.18	0	0	0.15	0.47	0	0.18	0.74	4.17	2.13	0	0	2	5.82	0	2.27	8.45	-	-
ENSCHIT00000007312	0.09	0.09	0	0.1	0.12	0.03	0.22	0.12	0.03	3	3	0	3	4	1	7	4	1	ENSCHIG00000005482	--
ENSCHIT00000006664	0.05	0.03	0	0	0	0	0.11	0.18	0.33	2	1	0	0	0	0	4	7	12	ENSCHIG00000005001	--
MSTRG.13751.1	0.04	0.09	0.08	0	0.13	0	0.37	0.17	0.24	1	2	2	0	3	0	8	4	5	-	-
ENSCHIT00000010022	0.04	0	0	0	0.07	0.16	0.15	0	0.21	1.96	0	0	0	2.83	6.79	5.9	0	7.86	ENSCHIG00000007391	--
ENSCHIT00000007586	0.15	0.16	0.15	0.16	0.07	0.31	0.16	0.15	0.59	2	2	2	2	1	4	2	2	7	ENSCHIG00000005690	--
ENSCHIT00000001790	0.2	0.21	0.11	0	0.46	0.26	0.26	0.16	0.27	2.68	2.52	1.37	0	6.04	3.23	3.01	2	3.09	ENSCHIG00000001290	--
ENSCHIT00000006322	0.12	0.11	0.03	0.08	0	0.18	0.03	0.08	0.03	5	4	1	3	0	7	1	3	1	ENSCHIG00000004749	--
ENSCHIT00000003768	0.29	0.13	0.12	0.33	0.12	0.25	0.2	0.06	0	5	2	2	5	2	4	3	1	0	ENSCHIG00000002729	--
ENSCHIT00000007135	0.06	0.05	0.02	0.02	0.11	0.06	0.07	0	0.02	4	3.01	1	1	7	4	4	0	1	ENSCHIG00000005351	--
ENSCHIT00000011050	0.2	0.21	0.15	0.43	0	0.05	0	0.21	0	4	4	3	8	0	1	0	4	0	ENSCHIG00000008048	--
ENSCHIT00000009747	0.14	0.05	0	0.12	0	0.07	0.02	0	0	9	3	0	7.24	0	4.22	1	0	0	ENSCHIG00000007188	--
ENSCHIT00000010635	0	0	0	0.59	0.38	0.88	0	0	0	0	0	0	7	5	11	0	0	0	ENSCHIG00000007779	--
ENSCHIT00000009253	0.08	0.12	0	0.03	0.08	0.03	0.05	0.11	0.09	3.41	4.99	0	1.01	3.56	1.07	2.04	4.6	3.27	ENSCHIG00000006906	--
MSTRG.8816.1	0	0	0.13	0	0	0	0.34	0.78	0.28	0	0	2	0	0	0	5	12	4	-	-
ENSCHIT00000010858	0.12	0.13	0.06	0.75	0.12	0.19	0.14	0	0	2	2	1	11	2	3	2	0	0	ENSCHIG00000007915	--
ENSCHIT00000001133	0.12	0.13	0.3	0.26	0.54	0.06	0	0	0	2	2	5	4	9	1	0	0	0	ENSCHIG00000000803	--
ENSCHIT00000003201	0.08	0	0.04	0.09	0.03	0.09	0	0	0	6	0	3	6	2	7	0	0	0	ENSCHIG00000002326	--
ENSCHIT00000011016	0.08	0.09	0	0.19	0.08	0.09	0.09	0.22	0.19	2	2	0	4	2	2	2	5	4	ENSCHIG00000008024	--
ENSCHIT00000009721	0.11	0.04	0.2	0	0.08	0.2	0.04	0.12	0.13	3	1	5	0	2	5	1	3	3	ENSCHIG00000007174	--
MSTRG.14141.1	0.15	0	0.74	0.68	0.16	0	0.17	0.63	0.51	1.12	0	5.3	4.51	1.15	0	1.12	4.39	3.29	-	-
ENSCHIT00000005852	0.03	0.26	0.18	0.08	0.24	0.04	0	0	0	1	7	5	2	7	1	0	0	0	ENSCHIG00000004402	--
ENSCHIT00000006553	0	0.13	0	0	0.27	0	0	0	0.8	0	2.52	0	0	5.6	0	0	0	14.51	ENSCHIG00000004922	--
ENSCHIT00000006300	0.18	0.28	0.16	0.05	0.15	0.14	0	0.12	0	3.85	5.72	3.47	1	3.23	2.87	0	2.42	0	ENSCHIG00000004737	--
ENSCHIT00000002668	0.3	0.32	0.12	0.07	0	0.44	0	0	0.14	5	5	2	1	0	7	0	0	2	ENSCHIG00000001924	--
ENSCHIT00000001080	0	0	0	0.84	0.34	0.74	0	0	0	0	0	0	9	4	8.37	0	0	0	ENSCHIG00000000761	--
ENSCHIT00000007955	0.02	0.01	0.04	0.03	0.04	0.03	0.02	0.03	0.01	2	1	4	3	4	3	2	3	1	ENSCHIG00000005968	--
ENSCHIT00000003338	0.05	0.33	0.05	0.17	0.26	0.16	0.11	0	0.06	1	6	1	3	5	3	2	0	1	ENSCHIG00000002419	--
ENSCHIT00000009885	0	0	0.09	0.08	0.11	0.08	0.04	0	0.04	0	0	4.68	4	6	4	2	0	2	ENSCHIG00000007279	--
ENSCHIT00000009321	0.09	0.15	0	0.05	0.19	0.1	0.05	0.24	0.21	2	3	0	1	4	2	1	5	4	ENSCHIG00000006942	--
ENSCHIT00000007169	0.16	0	0.12	0	0.16	0	0.53	0.68	0.13	2	0	1.46	0	2	0	6	8.18	1.45	ENSCHIG00000005381	--
ENSCHIT00000000927	0.31	0	0.26	0	0.06	0.07	0	0	0	10	0	8	0	2	2.17	0	0	0	ENSCHIG00000000659	--
ENSCHIT00000002452	0.14	0.04	0.14	0.27	0.07	0.07	0	0	0.08	4	1	4	7	2	2	0	0	2	ENSCHIG00000001764	--
ENSCHIT00000010561	0.09	0.07	0	0.02	0	0.11	0	0.05	0.06	5.24	4.06	0	0.83	0	6.21	0	3.04	3.02	ENSCHIG00000007724	--
ENSCHIT00000001330	0.31	0.25	0.16	0.08	0.08	0	0.17	0.65	0	4	3	2	1	1	0	2	8	0	ENSCHIG00000000949	--
ENSCHIT00000005138	0.08	0	0.09	0.05	0	0.17	0.27	0.17	0.1	2.01	0	2.06	1.02	0	4.02	6.01	4	2.05	ENSCHIG00000003859	--
MSTRG.5521.2	0.18	0	0	0	0	0.27	0	0	0	9	0	0	0	0	12.58	0	0	0	-	-
ENSCHIT00000007414	0.31	0.07	0.03	0.11	0	0.07	0.04	0	0.12	9.16	2	1	3	0	2	1	0	3	ENSCHIG00000005562	--
ENSCHIT00000004812	0.21	0.37	0.02	0	0.07	0.11	0	0	0.03	5.8	9.18	0.56	0	2	2.77	0	0	0.74	ENSCHIG00000003616	--
MSTRG.14934.1	0	0.43	0.62	0.22	0.81	0	1.56	0.21	0	0	2	3	1	4	0	7	1	0	-	-
ENSCHIT00000001968	0	0.06	0.03	0	0.06	0.02	0.03	0.06	0.07	0	4	2	0	4.03	1	2.08	4	4	ENSCHIG00000001417	--
ENSCHIT00000005314	0.11	0	0.09	0	0	0.03	0.08	0	0	7.94	0	5.98	0	0	2.03	5	0	0	ENSCHIG00000003995	--
ENSCHIT00000009868	0.21	0.2	0.06	0.19	0.12	0	0.07	0.19	0.21	3.49	3.05	1.02	2.79	2	0	1	3.05	3.02	ENSCHIG00000007267	--
ENSCHIT00000003825	0	0	0	0	0.19	0.06	0.09	0.04	0.05	0	0	0	0	9.08	3	4	2	2	ENSCHIG00000002773	--
ENSCHIT00000000846	0.2	0	0	0.07	0	0	0.06	0	0.12	9.28	0	0	3.01	0	0	2.72	0	5	ENSCHIG00000000597	--
ENSCHIT00000000984	0.03	0.12	0.03	0	0.03	0.18	0	0.17	0.03	1.03	4	1	0	1.02	6	0	5.76	1.05	ENSCHIG00000000693	--
ENSCHIT00000005490	0	0.07	0.04	0.03	0	0.04	0	0.02	0.01	0	6.27	4	3	0	4	0	1.54	1	ENSCHIG00000004133	--
ENSCHIT00000010147	0.11	0.03	0.08	0	0	0	0.09	0.17	0.06	4	1	3	0	0	0	3	6	2	ENSCHIG00000007464	--
MSTRG.14476.1	0.42	0.3	0.14	0	0.42	0.29	0.47	0	0.48	3	2	1	0	3	2	3	0	3	-	-
ENSCHIT00000005425	0	0	0	0.06	0.09	0.07	0	0	0	0	0	0	4.72	8.55	6	0	0	0	ENSCHIG00000004084	--
ENSCHIT00000010023	0	0.07	0	0	0	0	0	0.37	0	0	3	0	0	0	0	0	16	0	ENSCHIG00000007391	--
MSTRG.5318.5	0	0.27	0.5	0	0	0	0	0	0.01	0	6.15	11.78	0	0	0	0	0	0.19	-	-
ENSCHIT00000010618	0.13	0	0.13	0.14	0.13	0.09	0.14	0	0.05	3	0	3	3	3	2	3	0	1	ENSCHIG00000007764	--
ENSCHIT00000009745	0	0	0.03	0.14	0.07	0.02	0	0	0	0	0	2	9.76	5	1.78	0	0	0	ENSCHIG00000007188	--
MSTRG.11053.6	0	0	0	0.09	0.03	0	0	0	0	0	0	0	14.23	4.34	0	0	0	0	-	-
MSTRG.87.1	0	0	1.19	0	0	0.18	0	0	0	0	0	15.08	0	0	2.22	0	0	0	-	-
ENSCHIT00000001220	0.14	0.45	0.29	0.31	0	0	0.62	0.15	0.48	1	3	2	2	0	0	4	1	3	ENSCHIG00000000869	--
ENSCHIT00000007980	0	0.17	0	0.09	0.39	0.16	0.09	0.16	0.36	0	2	0	1	5	2	1	2	4	ENSCHIG00000005981	--
ENSCHIT00000005081	0	0.15	0	0.19	0.35	0	0	0	0	0	3.73	0	4.59	9.39	0	0	0	0	ENSCHIG00000003830	--
ENSCHIT00000006671	0.03	0.01	0.01	0.02	0	0	0.03	0.04	0.01	4	1	1	2	0	0	4	5	1	ENSCHIG00000005013	--
ENSCHIT00000010228	0.01	0.03	0.01	0.04	0	0.02	0	0.04	0.01	1	3.01	1.06	4.04	0	2.03	0	5.38	1.01	ENSCHIG00000007521	--
ENSCHIT00000010029	0.08	0.16	0.08	0	0.15	0.04	0.04	0.08	0.04	2	4	2	0	4	1	1	2	1	ENSCHIG00000007395	--
ENSCHIT00000009775	0	0	0	0	0.02	0	0.17	0.04	0.1	0	0	0	0	1	0	9	2.29	5	ENSCHIG00000007207	--
ENSCHIT00000007558	0	0.11	0.1	0.04	0.17	0.14	0	0.04	0	0	3	3	1	5	4	0	1	0	ENSCHIG00000005667	--
ENSCHIT00000009699	0.03	0.07	0.07	0	0.03	0.17	0.04	0.03	0.15	1	2	2	0	1	5	1	1	4	ENSCHIG00000007166	--
ENSCHIT00000007636	0.08	0.12	0.05	0.03	0.11	0.03	0	0.06	0	3	4	2	1	4	1	0	2	0	ENSCHIG00000005724	--
ENSCHIT00000003566	0.03	0.04	0	0.14	0	0.03	0.03	0.11	0.09	1.07	1.48	0	5	0	1.02	1.14	4	3.13	ENSCHIG00000002579	--
ENSCHIT00000007658	0.11	0	0.34	0.62	0.11	0	0.25	0.23	0.13	1	0	3	5	1	0	2	2	1	ENSCHIG00000005736	--
ENSCHIT00000002670	0.04	0.13	0.08	0	0	0.25	0.04	0.04	0.09	1	3	2	0	0	6	1	1	2	ENSCHIG00000001925	--
ENSCHIT00000002438	0	0	0.17	0.55	0	0.17	0.09	0.26	0.09	0	0	2	6	0	2	1	3	1	ENSCHIG00000001748	--
ENSCHIT00000009107	0.09	0.04	0	0.05	0.04	0.05	0.11	0.05	0	3.35	1.62	0	1.86	1.64	1.84	3.84	1.68	0	ENSCHIG00000006831	--
MSTRG.10638.1	0.22	0.46	0.66	0.72	0.02	0.23	0.24	0	0.49	1	2	3	3	0.09	1	1	0	2	-	-
ENSCHIT00000000889	0.07	0.15	0	0.16	0.36	0.3	0.08	0	0	1	2	0	2	5	4	1	0	0	ENSCHIG00000000642	--
ENSCHIT00000008290	0.06	0.07	0.06	0.14	0	0.13	0.21	0.26	0.07	1	1	1	2	0	2	3	4	1	ENSCHIG00000006222	--
ENSCHIT00000009223	0.04	0.02	0	0.13	0	0.02	0	0.08	0.02	2.02	1.01	0	6.4	0	1	0	4.08	1.04	ENSCHIG00000006892	--
ENSCHIT00000008237	0.36	0.11	0.05	0.23	0	0	0	0	0.06	7	2	1	4	0	0	0	0	1	ENSCHIG00000006178	--
ENSCHIT00000010552	0.05	0	0.09	0.25	0.14	0.14	0	0.05	0	1	0	2	5	3	3	0	1	0	ENSCHIG00000007722	--
ENSCHIT00000001707	0.05	0.03	0.01	0.02	0.01	0	0	0.06	0.05	3.33	2	1	1	1	0	0	4.07	3.08	ENSCHIG00000001226	--
ENSCHIT00000005031	0.03	0	0.02	0	0	0	0.08	0.03	0.08	2	0	1.39	0	0	0	5	2	5	ENSCHIG00000003790	--
ENSCHIT00000001922	0	0.13	0.12	0	0	0.14	0.16	0.12	0.22	0	2.15	2.15	0	0	2.34	2.61	2.05	3.39	ENSCHIG00000001386	--
ENSCHIT00000005493	0.1	0	0	0	0.05	0	0	0	0	10.42	0	0	0	5	0	0	0	0	ENSCHIG00000004133	--
ENSCHIT00000005312	0.03	0.14	0	0.06	0	0.14	0	0	0.06	1.06	5	0.02	2	0	4.97	0	0	2	ENSCHIG00000003995	--
ENSCHIT00000007648	0.1	0	0.3	0.43	0.2	0.21	0.22	0	0	1	0	3	4	2	2	2	0	0	ENSCHIG00000005733	--
ENSCHIT00000003270	0.05	0.03	0.05	0.14	0	0.03	0.03	0.03	0.06	2	1	2	5	0	1	1	1	2	ENSCHIG00000002374	--
ENSCHIT00000002947	0	0	0.38	0	0.17	0	0.12	0	0	0	0	8.43	0	3.8	0	2.46	0	0	ENSCHIG00000002134	--
ENSCHIT00000011271	0.07	0	0.03	0	0.07	0.02	0	0.07	0	4	0	2.05	0	4	1	0	3.96	0	ENSCHIG00000008198	--
ENSCHIT00000011141	0.01	0.06	0.06	0.05	0	0.03	0	0	0.02	1	4	4	3	0	2	0	0	1	ENSCHIG00000008112	--
ENSCHIT00000001639	0.13	0.01	0.51	0	0	0.04	0.25	0	0.05	1.96	0.18	7.43	0	0	0.56	3.37	0	0.59	ENSCHIG00000001172	--
ENSCHIT00000003357	0.02	0	0.09	0	0.09	0.08	0	0	0	1	0	4.86	0	4.94	4	0	0	0	ENSCHIG00000002430	--
ENSCHIT00000005002	0.52	0	0.13	0.07	0	0.2	0	0	0	8	0	2	1	0	3	0	0	0	ENSCHIG00000003768	--
ENSCHIT00000005099	0.29	0.25	0.12	0	0.12	0.06	0	0	0	5	4	2	0	2	1	0	0	0	ENSCHIG00000003832	--
ENSCHIT00000001217	0.04	0.05	0	0	0.18	0.07	0	0	0.06	1.32	1.72	0	0	6.76	2.44	0	0	2	ENSCHIG00000000868	--
ENSCHIT00000010671	0	0	0.07	0	0.07	0.07	0	0	0.32	0	0	2	0	2	2	0	0	8.02	ENSCHIG00000007801	--
ENSCHIT00000009333	0.04	0	0	0.07	0.02	0.02	0.02	0.09	0.05	2	0	0	3	1	1.01	1	4.05	2.17	ENSCHIG00000006950	--
ENSCHIT00000001168	0	0.07	0	0.15	0	0.07	0.04	0.18	0	0	2	0	4	0	2	1	5	0	ENSCHIG00000000832	--
MSTRG.8035.1	0	0.58	0.22	0	0.11	0	0.24	0.11	0.25	0	5	2	0	1	0	2	1	2	-	-
ENSCHIT00000007227	0	0.12	0	0.03	0.06	0.09	0	0.03	0.1	0	4	0	1	2.04	3	0	1	3	ENSCHIG00000005422	--
ENSCHIT00000009754	0.02	0.02	0.03	0	0.02	0.02	0.04	0.03	0.07	1.02	1	2	0	1	1.02	2	2.04	4	ENSCHIG00000007190	--
ENSCHIT00000009741	0.06	0.18	0.04	0	0	0.02	0	0	0	3	8	2	0	0	1	0	0	0	ENSCHIG00000007186	--
ENSCHIT00000003318	0	0	0	0	0.1	0.08	0.02	0	0.09	0	0	0	0	5	4	1	0	4	ENSCHIG00000002407	--
ENSCHIT00000009145	0.09	0	0	0.1	0.27	0.37	0	0.19	0.2	1	0	0	1	3	4	0	2	2	ENSCHIG00000006848	--
ENSCHIT00000007421	0.03	0.22	0.03	0.17	0	0	0	0	0	0.84	7	0.86	5	0	0	0	0	0	ENSCHIG00000005562	--
ENSCHIT00000008107	0	0	0	0.08	0.2	0.28	0.08	0.22	0.08	0	0	0	1.01	3	4.03	1.06	3.1	1	ENSCHIG00000006088	--
ENSCHIT00000001073	0	0	0	0.65	0.15	0.16	0.08	0	0	0	0	0	8.01	2	2.02	1	0	0	ENSCHIG00000000758	--
ENSCHIT00000008394	0	0.06	0	0.29	0.16	0.22	0	0	0	0	1	0	5	3	4	0	0	0	ENSCHIG00000006293	--
ENSCHIT00000008068	0	0	0	0.28	0.46	0	0	0	0	0	0	0	4.61	8.33	0	0	0	0	ENSCHIG00000006047	--
ENSCHIT00000010066	0	0.05	0	0.37	0	0.2	0	0	0.05	0	1	0	7	0	4	0	0	1	ENSCHIG00000007417	--
ENSCHIT00000006797	0	0	0	0.03	0.06	0	0	0.25	0.08	0	0	0	1	2	0	0	7.92	2.27	ENSCHIG00000005101	--
MSTRG.13347.1	0	0.12	0	0.38	0.35	0	0.13	0.24	0.27	0	1	0	3	3	0	1	2	2	-	-
ENSCHIT00000006867	0	0	0.18	0	0.14	0.04	0.04	0.07	0	0	0	5	0	4	1	1	2	0	ENSCHIG00000005154	--
ENSCHIT00000002249	0.08	0.07	0.03	0.05	0.13	0	0	0.03	0.04	2.65	2	1	1.33	4	0	0	1	1	ENSCHIG00000001615	--
ENSCHIT00000009434	0.15	0	0	0.04	0.11	0.07	0	0.04	0.08	4	0	0	1.05	3.07	1.74	0	1.06	2	ENSCHIG00000007010	--
ENSCHIT00000010545	0.07	0	0.27	0.07	0	0.28	0	0	0.18	1	0	4	1	0	4	0	0	2.43	ENSCHIG00000007717	--
ENSCHIT00000000940	0.02	0	0.04	0.16	0	0.04	0	0	0	1	0	2	8	0	2	0	0	0	ENSCHIG00000000666	--
ENSCHIT00000002777	0	0	0	0.02	0.01	0	0.01	0.07	0.04	0	0	0	2	1	0	1	6	3	ENSCHIG00000002007	--
ENSCHIT00000007799	0.03	0	0.01	0.01	0.04	0	0.02	0.01	0	3	0	1	1	5	0	2	1	0	ENSCHIG00000005845	--
ENSCHIT00000010887	0.12	0.02	0.02	0.02	0	0	0	0.04	0.05	5.64	1	1	1	0	0	0	2.02	2	ENSCHIG00000007933	--
MSTRG.12225.1	0.1	0.17	0	0	0.05	0	0.23	0.11	0	2	3	0	0	1	0	4	2	0	-	-
ENSCHIT00000003833	0.02	0.04	0	0	0.03	0	0.05	0.07	0.07	1	1.54	0	0	1.45	0	2.27	3	3	ENSCHIG00000002777	--
ENSCHIT00000011165	0.04	0	0.12	0.09	0.08	0	0.09	0.04	0.05	1	0	3	2	2	0	2	1	1	ENSCHIG00000008126	--
ENSCHIT00000001651	0.16	0	0.09	0.1	0.06	0	0	0.08	0	4.07	0	2.23	2.32	1.55	0	0	1.82	0	ENSCHIG00000001183	--
ENSCHIT00000010941	0	0	0.06	0.07	0.06	0.06	0.07	0.07	0	0	0	2	2	2	2	2	2	0	ENSCHIG00000007975	--
ENSCHIT00000010117	0	0.16	0	0	0.09	0.06	0	0	0.07	0	5	0	0	3	2	0	0	2	ENSCHIG00000007448	--
ENSCHIT00000006979	0	0.03	0	0	0.08	0.08	0	0.06	0.09	0	1	0	0	3	3	0	2.01	3	ENSCHIG00000005241	--
ENSCHIT00000002677	0.01	0.04	0	0.04	0	0.01	0	0	0.02	1	4.2	0	4	0	1	0	0	2	ENSCHIG00000001934	--
ENSCHIT00000006682	0.2	0.11	0.11	0.44	0	0.21	0.11	0	0	2	1.05	1.06	4	0	2	1	0	0	ENSCHIG00000005016	--
ENSCHIT00000009187	0.11	0	0.16	0.09	0	0.04	0.09	0	0	2.74	0	4	2	0	1	2	0	0	ENSCHIG00000006872	--
ENSCHIT00000001059	0	0	0	0.02	0	0.13	0.02	0.03	0	0	0	0	1	0	8	1	2	0	ENSCHIG00000000753	--
ENSCHIT00000002126	0	0.02	0.02	0.02	0.01	0.04	0	0	0.01	0	2	2	2	1	4	0	0	1.07	ENSCHIG00000001525	--
ENSCHIT00000011266	0	0.03	0.13	0	0	0	0.04	0	0	0	2	7.95	0	0	0	2	0	0	ENSCHIG00000008198	--
ENSCHIT00000005982	0.06	0.12	0	0.08	0.12	0.19	0	0	0.14	1.02	2	0	1.25	2.01	3.1	0	0	2.03	ENSCHIG00000004504	--
ENSCHIT00000003754	0.12	0	0	0	0	0.17	0.06	0.12	0.06	2.75	0	0	0	0	3.69	1.31	2.58	1.24	ENSCHIG00000002722	--
ENSCHIT00000007167	0.17	0.27	0.13	0.09	0	0	0	0.16	0.15	2	3	1.54	1	0	0	0	1.82	1.55	ENSCHIG00000005381	--
ENSCHIT00000007286	0.12	0.06	0	0.07	0.12	0.06	0	0.19	0.07	2	1	0	1	2	1	0	3	1	ENSCHIG00000005470	--
ENSCHIT00000009883	0.05	0.05	0.12	0	0	0	0	0.05	0	2	2	5.32	0	0	0	0	2	0	ENSCHIG00000007279	--
ENSCHIT00000006766	0.11	0	0	0.13	0.09	0	0	0	0.06	3.21	0	0	3.51	2.72	0	0	0	1.62	ENSCHIG00000005083	--
ENSCHIT00000001784	0.14	0.03	0.03	0	0	0.09	0.03	0	0	5	1	1	0	0	3	1.03	0	0	ENSCHIG00000001280	--
ENSCHIT00000002961	0.14	0	0.02	0	0	0	0	0.02	0	9	0	1	0	0	0	0	1	0	ENSCHIG00000002143	--
ENSCHIT00000001056	0.01	0.01	0	0.04	0	0	0.03	0.04	0.01	1	1	0	3	0	0	2	3	1	ENSCHIG00000000752	--
ENSCHIT00000001397	0.01	0.01	0.02	0.01	0.01	0.02	0.02	0.01	0	1	1	2	1	1	2	2	1	0	ENSCHIG00000000999	--
ENSCHIT00000007657	0.1	0.21	0	0.22	0	0.21	0	0.31	0	1	2	0	2	0	2	0	3	0	ENSCHIG00000005736	--
ENSCHIT00000001899	0	0	0	0.05	0.05	0.15	0	0	0.03	0	0	0	2	2	5.66	0	0	1	ENSCHIG00000001371	--
ENSCHIT00000001398	0	0.22	0.07	0.23	0	0.22	0	0	0	0	3	1	3	0	3	0	0	0	ENSCHIG00000000999	--
ENSCHIT00000005003	0	0.38	0	0	0.12	0	0	0.13	0	0	6	0	0	2	0	0	2	0	ENSCHIG00000003768	--
ENSCHIT00000010614	0	0	0.1	0	0	0	0.06	0.22	0.18	0	0	2	0	0	0	1	4	3	ENSCHIG00000007764	--
ENSCHIT00000005346	0	0.05	0	0.11	0.25	0	0.11	0	0	0	1	0	2	5	0	2	0	0	ENSCHIG00000004026	--
ENSCHIT00000007077	0.04	0.09	0.09	0	0.22	0	0	0	0	1	2	2	0	5	0	0	0	0	ENSCHIG00000005303	--
ENSCHIT00000001849	0	0.04	0	0.04	0	0	0.04	0.08	0.22	0	1	0	1	0	0	1	2	5	ENSCHIG00000001335	--
ENSCHIT00000007795	0	0.2	0	0.1	0	0.1	0.2	0.11	0.2	0	2.17	0	1.04	0	1.1	2.03	1.15	1.99	ENSCHIG00000005837	--
ENSCHIT00000006355	0	0	0	0	0.13	0	0	0	0.02	0	0	0	0	9.21	0	0	0	1	ENSCHIG00000004772	--
ENSCHIT00000007419	0.06	0	0.07	0	0.06	0	0	0	0.02	3	0	3.14	0	3	0	0	0	1	ENSCHIG00000005562	--
ENSCHIT00000009116	0.03	0	0.14	0	0.14	0	0.04	0	0	1	0	4	0	4	0	1	0	0	ENSCHIG00000006834	--
ENSCHIT00000010360	0	0.03	0.07	0	0.07	0.03	0	0.07	0.07	0	1	2	0	2	1	0	2	2	ENSCHIG00000007596	--
ENSCHIT00000006358	0	0	0	0.12	0.03	0.14	0	0	0	0	0	0	4	1	5	0	0	0	ENSCHIG00000004776	--
ENSCHIT00000001510	0	0.02	0.05	0	0	0	0.08	0	0.11	0	1	2	0	0	0	3	0	4	ENSCHIG00000001078	--
ENSCHIT00000005426	0	0	0.05	0	0	0.2	0	0	0	0	0	2	0	0	8	0	0	0	ENSCHIG00000004084	--
ENSCHIT00000002320	0	0.04	0.01	0.06	0	0.01	0	0	0	0	3	1	5	0	1	0	0	0	ENSCHIG00000001661	--
ENSCHIT00000010976	0.01	0.02	0	0	0.04	0.01	0.02	0	0	1	2	0	0	4	1	2	0	0	ENSCHIG00000007993	--
ENSCHIT00000005427	0.03	0	0	0.04	0.07	0	0.02	0	0	2	0	0	2.28	4.45	0	1	0	0	ENSCHIG00000004084	--
ENSCHIT00000007535	0.03	0	0.13	0	0	0.03	0	0.03	0.06	1	0	4.57	0	0	1	0	1	2	ENSCHIG00000005649	--
ENSCHIT00000002243	0	0	0.16	0	0	0.08	0	0.34	0.18	0	0	2	0	0	1	0	4	2	ENSCHIG00000001604	--
ENSCHIT00000007538	0.02	0.05	0.04	0.05	0.07	0	0	0	0	1	2	1.43	2	3	0	0	0	0	ENSCHIG00000005649	--
ENSCHIT00000009904	0	0.28	0	0.07	0	0.07	0.07	0.14	0	0	4	0	1	0	1	1	2	0	ENSCHIG00000007297	--
ENSCHIT00000002538	0	0.19	0	0.4	0.18	0.19	0	0	0.62	0	1	0	2	1	1	0	0	3	ENSCHIG00000001823	--
MSTRG.5834.4	0	0	0	0	0.18	0.06	0	0.25	0.07	0	0	0	0	3	1	0	4	1	-	-
ENSCHIT00000011136	0	0	0	0.38	0.11	0.06	0	0	0	0	0	0	6	2	1	0	0	0	ENSCHIG00000008106	--
ENSCHIT00000001317	0	0.07	0	0.31	0.07	0.21	0	0	0	0	1	0	4	1	2.88	0	0	0	ENSCHIG00000000942	--
ENSCHIT00000008411	0.06	0.06	0.06	0	0.23	0.06	0	0.06	0	1	1	1	0	4	1	0	1	0	ENSCHIG00000006309	--
ENSCHIT00000010152	0.16	0	0	0	0	0	0.35	0	0	3	0	0	0	0	0	6	0	0	ENSCHIG00000007468	--
ENSCHIT00000003451	0.19	0.15	0.12	0	0	0	0	0.08	0	3.26	2.39	2	0	0	0	0	1.3	0	ENSCHIG00000002505	--
ENSCHIT00000001318	0.1	0	0.1	0	0	0.04	0.04	0	0.04	3	0	3	0	0	1.12	1	0	1	ENSCHIG00000000942	--
ENSCHIT00000008013	0.04	0.09	0	0	0	0.04	0.14	0	0.1	1	2	0	0	0	1	3	0	2	ENSCHIG00000006008	--
ENSCHIT00000010185	0.04	0.09	0	0.14	0.04	0	0.05	0	0.05	1	2	0	3	1	0	1	0	1	ENSCHIG00000007489	--
ENSCHIT00000003634	0.04	0	0	0.14	0.21	0	0	0	0	1	0	0	3	5	0	0	0	0	ENSCHIG00000002634	--
ENSCHIT00000001519	0.12	0.04	0	0	0	0.08	0.13	0	0	3	1	0	0	0	2	3	0	0	ENSCHIG00000001086	--
ENSCHIT00000000822	0	0.08	0.04	0	0.08	0.04	0	0.08	0.04	0	2	1	0	2	1	0	2	1	ENSCHIG00000000583	--
ENSCHIT00000008069	0.11	0.08	0	0	0.04	0.08	0	0	0.04	3	2	0	0	1	2	0	0	1	ENSCHIG00000006048	--
ENSCHIT00000006319	0.06	0.03	0	0.04	0	0	0	0.13	0.04	2	1	0	1	0	0	0	4	1	ENSCHIG00000004742	--
ENSCHIT00000009121	0	0.03	0	0.03	0.03	0.12	0.03	0.03	0	0	1	0	1	1	4	1	1	0	ENSCHIG00000006839	--
ENSCHIT00000006798	0.05	0	0	0	0	0	0.11	0.25	0.04	1	0	0	0	0	0	2	5.08	0.73	ENSCHIG00000005101	--
ENSCHIT00000007758	0.05	0.05	0	0.05	0.05	0	0.03	0	0	2	2	0	2	2	0	1	0	0	ENSCHIG00000005821	--
ENSCHIT00000009799	0.02	0	0	0.02	0	0.05	0	0.02	0.06	1	0	0	1	0	3	0	1	3	ENSCHIG00000007221	--
ENSCHIT00000009641	0	0	0	0.05	0.05	0.02	0	0.02	0.02	0	0	0	3	3	1	0	1	1	ENSCHIG00000007123	--
ENSCHIT00000010470	0	0	0.01	0.01	0.05	0	0.01	0.03	0	0	0	1	1	4	0	1	2.01	0	ENSCHIG00000007668	--
ENSCHIT00000004774	0.03	0	0.01	0	0.01	0.03	0	0	0	4.02	0	1.01	0	1	3.01	0	0	0	ENSCHIG00000003577	--
ENSCHIT00000009926	0	0	0	0.08	0.17	0	0	0	0	0	0	0	2.64	6.15	0	0	0	0	ENSCHIG00000007314	--
ENSCHIT00000003026	0.08	0	0	0.28	0.09	0	0	0.27	0	1	0	0	3	1	0	0	3	0	ENSCHIG00000002198	--
ENSCHIT00000009085	0	0	0	0.1	0	0	0.15	0	0	0	0	0	3.3	0	0	5	0	0	ENSCHIG00000006819	--
ENSCHIT00000010639	0	0	0	0.07	0.2	0.28	0	0	0	0	0	0	1	3	4	0	0	0	ENSCHIG00000007784	--
ENSCHIT00000002462	0	0.06	0.18	0.2	0	0	0	0.06	0	0	1	3	3	0	0	0	1	0	ENSCHIG00000001774	--
ENSCHIT00000009369	0.1	0	0.05	0.12	0	0	0	0	0.18	2	0	1	2	0	0	0	0	3	ENSCHIG00000006976	--
ENSCHIT00000009060	0.1	0	0	0	0.16	0.11	0	0.06	0	2	0	0	0	3	2	0	1	0	ENSCHIG00000006807	--
ENSCHIT00000006673	0	0.14	0.09	0	0	0.14	0	0	0	0	3	2	0	0	3	0	0	0	ENSCHIG00000005014	--
ENSCHIT00000004956	0	0	0	0.18	0	0.04	0	0.09	0.05	0	0	0	4	0	1	0	2	1	ENSCHIG00000003730	--
ENSCHIT00000003702	0	0	0.03	0	0.03	0	0.13	0.06	0	0	0	1	0	1	0	4	2	0	ENSCHIG00000002684	--
ENSCHIT00000002381	0.22	0	0	0	0	0	0	0	0	7.98	0	0	0	0	0	0	0	0	ENSCHIG00000001703	--
ENSCHIT00000000810	0.04	0.09	0	0.02	0	0	0	0.02	0	2	4	0	1	0	0	0	1	0	ENSCHIG00000000572	--
ENSCHIT00000007051	0.05	0.04	0	0.04	0.02	0	0	0	0	3	2	0	2	1	0	0	0	0	ENSCHIG00000005284	--
ENSCHIT00000010547	0	0	0	0	0	0	0.08	0.28	0.2	0	0	0	0	0	0	1	4	2.57	ENSCHIG00000007717	--
ENSCHIT00000006060	0.03	0	0.01	0	0	0.07	0	0	0	2	0	1	0	0	5	0	0	0	ENSCHIG00000004566	--
ENSCHIT00000001345	0	0	0.14	0.46	0	0	0.47	0	0	0	0	1	3	0	0	3	0	0	ENSCHIG00000000962	--
ENSCHIT00000011042	0.06	0.06	0.02	0.07	0	0	0	0	0.03	2	2	0.5	2	0	0	0	0	1	ENSCHIG00000008040	--
ENSCHIT00000001919	0	0	0	0.09	0.09	0	0.39	0	0	0	0	0	1.13	1.2	0	4.82	0	0	ENSCHIG00000001386	--
ENSCHIT00000002604	0	0	0.05	0.06	0.05	0.05	0.06	0	0.11	0	0	1.01	1.16	1.01	1	1.1	0	2.03	ENSCHIG00000001880	--
MSTRG.9227.7	0	0	0	0.58	0	0	0	0	0	0	0	0	7.08	0	0	0	0	0	-	-
ENSCHIT00000007174	0	0	0	0.16	0.05	0.15	0	0	0	0	0	0	3.15	1.03	3.1	0	0	0	ENSCHIG00000005383	--
ENSCHIT00000003631	0.08	0.27	0.17	0	0	0	0	0.09	0	1	3	2	0	0	0	0	1	0	ENSCHIG00000002629	--
ENSCHIT00000002638	0.15	0	0	0.08	0	0.08	0	0.08	0.17	2	0	0	1	0	1	0	1	2	ENSCHIG00000001896	--
ENSCHIT00000007225	0.04	0.13	0	0	0.05	0	0	0	0.09	1	3.04	0	0	1.16	0	0	0	2.01	ENSCHIG00000005422	--
ENSCHIT00000009593	0	0	0	0.22	0.2	0.07	0	0	0	0	0	0	3	3	1	0	0	0	ENSCHIG00000007097	--
ENSCHIT00000003587	0	0	0.13	0	0.07	0.27	0	0	0	0	0	2	0	1	4	0	0	0	ENSCHIG00000002598	--
ENSCHIT00000006004	0.21	0	0	0	0.16	0	0	0	0	4	0	0	0	3	0	0	0	0	ENSCHIG00000004525	--
ENSCHIT00000006623	0	0	0.1	0.1	0	0	0	0.1	0.05	0	0	2	2	0	0	0	2	1	ENSCHIG00000004975	--
ENSCHIT00000009836	0.27	0	0.14	0	0	0	0	0	0	4.56	0	2.33	0	0	0	0	0	0	ENSCHIG00000007245	--
ENSCHIT00000001766	0	0	0	0.17	0	0	0.13	0	0	0	0	0	3.99	0	0	3	0	0	ENSCHIG00000001270	--
ENSCHIT00000003324	0.12	0.13	0	0	0	0	0.04	0	0	3	3	0	0	0	0	1	0	0	ENSCHIG00000002409	--
ENSCHIT00000007238	0.08	0	0	0	0	0.17	0.04	0	0	2	0	0	0	0	4	1	0	0	ENSCHIG00000005428	--
ENSCHIT00000010157	0	0	0	0	0.08	0.08	0	0	0.13	0	0	0	0	2	2	0	0	3	ENSCHIG00000007468	--
ENSCHIT00000006524	0	0.04	0	0.12	0	0.04	0.04	0	0.04	0	1	0	3	0	1	1	0	1	ENSCHIG00000004904	--
ENSCHIT00000006924	0.05	0.03	0	0	0	0.03	0.06	0	0.03	2	1	0	0	0	1	2	0	1	ENSCHIG00000005204	--
ENSCHIT00000009127	0.02	0.06	0	0	0.04	0	0	0	0	1.3	3.41	0	0	2.37	0	0	0	0	ENSCHIG00000006842	--
ENSCHIT00000005317	0	0	0	0	0.02	0.08	0.08	0	0	0	0	0	0	1	3	3	0	0	ENSCHIG00000004000	--
ENSCHIT00000005383	0	0.02	0	0.02	0.03	0.01	0	0	0	0	1.55	0	1.55	3	1	0	0	0	ENSCHIG00000004052	--
ENSCHIT00000010355	0	0	0	0.13	0	0	0.05	0	0	0	0	0	5	0	0	2	0	0	ENSCHIG00000007596	--
ENSCHIT00000001022	0.05	0.02	0.02	0	0	0	0.02	0.02	0	3	1	1	0	0	0	1	1	0	ENSCHIG00000000720	--
ENSCHIT00000007075	0.07	0	0.02	0	0	0.04	0	0	0	4	0	1	0	0	2	0	0	0	ENSCHIG00000005303	--
ENSCHIT00000008443	0	0	0	0	0	0.02	0	0.09	0.02	0	0	0	0	0	1	0	5	1	ENSCHIG00000006343	--
ENSCHIT00000009225	0	0	0.06	0	0.07	0	0	0	0	0	0	3	0	4	0	0	0	0	ENSCHIG00000006893	--
ENSCHIT00000003448	0	0	0	0.1	0	0.24	0	0	0	0	0	0	2	0	4.78	0	0	0	ENSCHIG00000002497	--
ENSCHIT00000002499	0.01	0.01	0	0.02	0.02	0	0.01	0	0	1	1	0	2	2.04	0	1	0	0	ENSCHIG00000001803	--
ENSCHIT00000007669	0	0.03	0	0	0	0.05	0	0.03	0	0	2	0	0	0	3	0	2	0	ENSCHIG00000005749	--
ENSCHIT00000000974	0	0.08	0.08	0	0	0	0.35	0	0	0	1.03	1.03	0	0	0	4.31	0	0	ENSCHIG00000000684	--
ENSCHIT00000008245	0.23	0	0	0.38	0.12	0	0	0	0	2	0	0	3	1	0	0	0	0	ENSCHIG00000006182	--
ENSCHIT00000001650	0.03	0	0	0	0	0.16	0	0	0	1.15	0	0	0	0	5.3	0	0	0	ENSCHIG00000001183	--
ENSCHIT00000010741	0	0	0	0.1	0.28	0.19	0	0	0	0	0	0	1	3	2	0	0	0	ENSCHIG00000007848	--
ENSCHIT00000011280	0	0.17	0.08	0	0.16	0.08	0	0	0	0	2	1	0	2	1	0	0	0	ENSCHIG00000008204	--
ENSCHIT00000010755	0.12	0.07	0.13	0	0.06	0	0	0	0	2	1	2	0	1	0	0	0	0	ENSCHIG00000007858	--
ENSCHIT00000005821	0	0.12	0	0.19	0	0	0	0.06	0	0	2	0	3	0	0	0	1	0	ENSCHIG00000004379	--
ENSCHIT00000002362	0.17	0	0	0.06	0	0.12	0	0	0	3	0	0	1	0	2	0	0	0	ENSCHIG00000001693	--
ENSCHIT00000009566	0	0	0	0.23	0.05	0	0	0.05	0	0	0	0	4	1	0	0	1	0	ENSCHIG00000007078	--
ENSCHIT00000000926	0	0.16	0	0.16	0	0	0	0	0	0	3	0	3	0	0	0	0	0	ENSCHIG00000000659	--
ENSCHIT00000001765	0.1	0.05	0.05	0.05	0.05	0	0	0	0	2	1	1	1.01	1	0	0	0	0	ENSCHIG00000001270	--
ENSCHIT00000002017	0	0	0	0.22	0	0	0	0	0.05	0	0	0	5	0	0	0	0	1	ENSCHIG00000001450	--
ENSCHIT00000001896	0.17	0	0.04	0	0	0	0	0.04	0	4	0	1	0	0	0	0	1	0	ENSCHIG00000001370	--
ENSCHIT00000006112	0	0.04	0	0	0.04	0	0.04	0.08	0.05	0	1	0	0	1	0	1	2	1	ENSCHIG00000004596	--
ENSCHIT00000001237	0	0	0.15	0	0	0	0	0	0.08	0	0	4	0	0	0	0	0	2	ENSCHIG00000000885	--
ENSCHIT00000001251	0.03	0.03	0	0.07	0	0	0	0.03	0.03	1	1	0	2	0	0	0	1	1	ENSCHIG00000000895	--
ENSCHIT00000009457	0	0	0	0.09	0.03	0	0.03	0	0.03	0	0	0	3	1	0	1	0	1	ENSCHIG00000007024	--
ENSCHIT00000010773	0	0.03	0	0.03	0.05	0.05	0	0	0	0	1.02	0	1	2	2	0	0	0	ENSCHIG00000007866	--
ENSCHIT00000011273	0	0	0	0.05	0	0	0.02	0.07	0	0	0	0	2	0	0	1	3.04	0	ENSCHIG00000008198	--
ENSCHIT00000003238	0	0	0	0.07	0.04	0	0	0.02	0	0	0	0	3	2	0	0	1	0	ENSCHIG00000002345	--
ENSCHIT00000006005	0	0	0	0.02	0.09	0	0.02	0	0	0	0	0	1	4	0	1	0	0	ENSCHIG00000004526	--
ENSCHIT00000009325	0	0	0	0.09	0.02	0	0	0	0	0	0	0	5	1	0	0	0	0	ENSCHIG00000006944	--
ENSCHIT00000005315	0	0	0	0	0.03	0	0	0.06	0	0	0	0	0	2	0	0	4	0	ENSCHIG00000003995	--
ENSCHIT00000004783	0	0.01	0	0.05	0.01	0.01	0	0	0	0	1	0	3	1	1	0	0	0	ENSCHIG00000003591	--
ENSCHIT00000007146	0	0	0.01	0.01	0.02	0	0	0	0.02	0	0	1	1	2	0	0	0	2.01	ENSCHIG00000005358	--
ENSCHIT00000011276	0	0	0.09	0	0.09	0.28	0	0	0	0	0	1	0	1	3	0	0	0	ENSCHIG00000008204	--
ENSCHIT00000009190	0.04	0.07	0	0	0.06	0	0	0	0	1.26	2	0	0	2	0	0	0	0	ENSCHIG00000006872	--
ENSCHIT00000010935	0	0	0.08	0.18	0	0.17	0	0	0	0	0	1	2	0	2	0	0	0	ENSCHIG00000007973	--
ENSCHIT00000009975	0	0.08	0	0.17	0	0	0.08	0	0.09	0	1	0	2	0	0	1	0	1	ENSCHIG00000007355	--
ENSCHIT00000001987	0	0	0	0	0.07	0.29	0	0	0	0	0	0	0	1	4	0	0	0	ENSCHIG00000001426	--
ENSCHIT00000000969	0	0	0	0.08	0	0	0.07	0.07	0.08	0	0	0	1.28	0	0	1.24	1.29	1.24	ENSCHIG00000000684	--
ENSCHIT00000003857	0	0.03	0	0.02	0	0	0	0.07	0	0	1.2	0.03	1	0	0	0	3	0	ENSCHIG00000002796	--
ENSCHIT00000005448	0	0.07	0	0	0	0	0	0.26	0	0	1	0	0	0	0	0	4	0	ENSCHIG00000004106	--
ENSCHIT00000009707	0	0	0.06	0	0.18	0	0.07	0	0	0	0	1	0	3	0	1	0	0	ENSCHIG00000007168	--
ENSCHIT00000005496	0	0.06	0.06	0	0	0.18	0	0	0	0	1	1	0	0	3	0	0	0	ENSCHIG00000004137	--
ENSCHIT00000009304	0.06	0.06	0.12	0	0	0.06	0	0	0	1	1	2	0	0	1	0	0	0	ENSCHIG00000006932	--
ENSCHIT00000010154	0	0.12	0.06	0	0	0	0	0.12	0	0	2	1	0	0	0	0	2	0	ENSCHIG00000007468	--
ENSCHIT00000001725	0	0	0	0.18	0.11	0	0	0	0	0	0	0	3	2	0	0	0	0	ENSCHIG00000001238	--
ENSCHIT00000001732	0	0	0	0.06	0	0.23	0	0	0	0	0	0	1	0	4	0	0	0	ENSCHIG00000001239	--
ENSCHIT00000011061	0	0	0	0	0	0.11	0.12	0.06	0	0	0	0	0	0	2	2	1	0	ENSCHIG00000008053	--
ENSCHIT00000004801	0.05	0.06	0	0	0.05	0	0	0.06	0.06	1	1	0	0	1	0	0	1	1	ENSCHIG00000003606	--
ENSCHIT00000004802	0	0	0.05	0	0	0.2	0	0	0	0	0	1	0	0	4	0	0	0	ENSCHIG00000003606	--
ENSCHIT00000011053	0.05	0	0	0.05	0	0.1	0	0.05	0	1	0	0	1	0	2	0	1	0	ENSCHIG00000008048	--
ENSCHIT00000001911	0	0.05	0.05	0	0	0.05	0	0.09	0	0	1	1	0	0	1	0	2	0	ENSCHIG00000001376	--
ENSCHIT00000001395	0.04	0.19	0	0	0	0	0	0	0	1	4	0	0	0	0	0	0	0	ENSCHIG00000000997	--
ENSCHIT00000006966	0	0.09	0	0	0	0	0	0	0.14	0	2	0	0	0	0	0	0	3	ENSCHIG00000005229	--
ENSCHIT00000002811	0	0	0	0.08	0.04	0	0.04	0.04	0	0	0	0	2	1	0	1	1	0	ENSCHIG00000002032	--
ENSCHIT00000006999	0	0.08	0.04	0.04	0	0.04	0	0	0	0	2	1	1	0	1	0	0	0	ENSCHIG00000005250	--
ENSCHIT00000001986	0.11	0	0	0.04	0	0.04	0	0	0	3	0	0	1	0	1	0	0	0	ENSCHIG00000001426	--
ENSCHIT00000001321	0	0	0.03	0	0	0.07	0.04	0	0.04	0	0	1	0	0	2	1	0	1	ENSCHIG00000000948	--
ENSCHIT00000001517	0	0	0	0.18	0	0	0	0	0	0	0	0	5	0	0	0	0	0	ENSCHIG00000001086	--
ENSCHIT00000007861	0	0	0.03	0.04	0	0	0	0.11	0	0	0	1	1	0	0	0	3	0	ENSCHIG00000005891	--
ENSCHIT00000007694	0	0	0	0.1	0	0	0	0	0.07	0	0	0	3	0	0	0	0	2	ENSCHIG00000005766	--
ENSCHIT00000009486	0	0	0	0.06	0	0.03	0.06	0	0	0	0	0	2	0	1	2	0	0	ENSCHIG00000007038	--
ENSCHIT00000010537	0	0	0.06	0	0	0	0.03	0.03	0.03	0	0	2	0	0	0	1	1	1	ENSCHIG00000007712	--
ENSCHIT00000001596	0.03	0	0	0	0.03	0.05	0	0.03	0	1	0	0	0	1	2	0	1	0	ENSCHIG00000001143	--
ENSCHIT00000002901	0	0	0	0	0.08	0.06	0	0	0	0	0	0	0	3	2	0	0	0	ENSCHIG00000002098	--
ENSCHIT00000009229	0	0	0	0.04	0	0	0	0.02	0.05	0	0	0	2	0	0	0	1	2	ENSCHIG00000006893	--
ENSCHIT00000006939	0	0	0	0.02	0.02	0	0	0.04	0.02	0	0	0	1	1	0	0	2	1	ENSCHIG00000005215	--
ENSCHIT00000009875	0	0	0.02	0.02	0.03	0	0	0	0.02	0	0	1	1	2	0	0	0	1	ENSCHIG00000007271	--
ENSCHIT00000002824	0.02	0	0	0	0.01	0.02	0	0	0	2	0	0	0	1	2	0	0	0	ENSCHIG00000002042	--
ENSCHIT00000004836	0.01	0.01	0	0.01	0.01	0	0	0	0.01	1	1	0	1	1	0	0	0	1	ENSCHIG00000003632	--
ENSCHIT00000005463	0	0	0	0	0.02	0.02	0	0	0.01	0	0	0	0	2	2	0	0	1	ENSCHIG00000004111	--
ENSCHIT00000005384	0	0.07	0	0.01	0	0	0	0	0.06	0	2.45	0	0.45	0	0	0	0	2	ENSCHIG00000004052	--
ENSCHIT00000001215	0	0.15	0	0	0	0	0	0	0.04	0	3.85	0	0	0	0	0	0	1	ENSCHIG00000000868	--
ENSCHIT00000008100	0.02	0	0	0	0	0.03	0	0	0.03	1	0	0	0	0	2	0	0	1.87	ENSCHIG00000006074	--
ENSCHIT00000009849	0	0	0	0	0	0.07	0	0	0	0	0	0	0	0	4.82	0	0	0	ENSCHIG00000007255	--
MSTRG.3688.1	0.55	0.2	0	0	0	0	0	0	0	3	1	0	0	0	0	0	0	0	-	-
ENSCHIT00000007462	0	0.1	0.09	0	0	0	0.09	0	0.1	0	1.19	1.06	0	0	0	1.03	0	1.04	ENSCHIG00000005602	--
ENSCHIT00000011045	0	0.06	0.02	0	0	0	0	0.03	0.03	0	2	0.5	0	0	0	0	1	1	ENSCHIG00000008040	--
ENSCHIT00000007855	0	0	0	0	0	0	0	0	0.45	0	0	0	0	0	0	0	0	4	ENSCHIG00000005887	--
ENSCHIT00000011140	0	0.06	0.07	0	0	0	0	0	0	0	2	2.32	0	0	0	0	0	0	ENSCHIG00000008112	--
ENSCHIT00000001370	0	0	0	0	0	0	0.1	0	0.29	0	0	0	0	0	0	1	0	3	ENSCHIG00000000978	--
ENSCHIT00000002250	0.03	0	0	0.06	0	0.26	0	0	0	0.35	0	0	0.67	0	3	0	0	0	ENSCHIG00000001615	--
ENSCHIT00000002059	0	0	0	0	0	0	0.26	0	0.09	0	0	0	0	0	0	3	0	1	ENSCHIG00000001480	--
ENSCHIT00000006105	0.08	0.09	0	0	0	0	0.18	0	0	1	1	0	0	0	0	2	0	0	ENSCHIG00000004595	--
ENSCHIT00000004827	0	0	0.07	0	0.07	0.14	0	0	0	0	0	1	0	1	2	0	0	0	ENSCHIG00000003624	--
ENSCHIT00000009591	0	0.07	0	0	0	0.2	0	0	0	0	1	0	0	0	3	0	0	0	ENSCHIG00000007095	--
ENSCHIT00000003851	0	0	0	0.13	0.06	0	0	0	0.07	0	0	0	2	1	0	0	0	1	ENSCHIG00000002792	--
ENSCHIT00000001523	0.12	0	0	0	0	0	0	0.06	0.07	2	0	0	0	0	0	0	1	1	ENSCHIG00000001087	--
ENSCHIT00000006891	0	0.13	0	0	0.06	0	0	0.06	0	0	2	0	0	1	0	0	1	0	ENSCHIG00000005175	--
ENSCHIT00000007825	0	0	0	0	0	0	0	0	0.25	0	0	0	0	0	0	0	0	4	ENSCHIG00000005861	--
ENSCHIT00000001696	0.12	0	0	0	0	0	0	0.12	0	2	0	0	0	0	0	0	2	0	ENSCHIG00000001222	--
ENSCHIT00000008036	0.11	0	0	0	0	0	0	0.12	0	2	0	0	0	0	0	0	2	0	ENSCHIG00000006027	--
ENSCHIT00000001615	0.1	0	0	0.05	0	0.05	0	0	0	2	0	0	1	0	1	0	0	0	ENSCHIG00000001156	--
ENSCHIT00000008192	0	0.15	0	0	0.05	0	0	0	0	0	3	0	0	1	0	0	0	0	ENSCHIG00000006137	--
ENSCHIT00000000982	0	0.04	0	0.05	0	0	0.05	0	0.05	0	1	0	1	0	0	1	0	1	ENSCHIG00000000691	--
ENSCHIT00000003435	0.04	0	0	0	0.04	0.09	0	0	0	1	0	0	0	1	2	0	0	0	ENSCHIG00000002487	--
ENSCHIT00000001694	0	0	0	0	0	0	0	0.16	0	0	0	0	0	0	0	0	4	0	ENSCHIG00000001221	--
ENSCHIT00000003046	0.08	0	0	0	0.08	0	0	0	0	2	0	0	0	2	0	0	0	0	ENSCHIG00000002210	--
ENSCHIT00000001604	0.13	0	0	0	0.14	0	0	0	0	1.88	0	0	0	2	0	0	0	0	ENSCHIG00000001151	--
ENSCHIT00000007331	0	0.08	0	0	0	0.07	0	0	0	0	2	0	0	0	2	0	0	0	ENSCHIG00000005499	--
ENSCHIT00000002370	0	0.07	0	0	0.07	0	0	0	0	0	2	0	0	2	0	0	0	0	ENSCHIG00000001702	--
ENSCHIT00000003568	0.1	0	0	0	0	0	0.04	0	0	3	0	0	0	0	0	1	0	0	ENSCHIG00000002586	--
ENSCHIT00000008117	0	0	0	0	0.03	0	0	0.03	0.08	0	0	0	0	1	0	0	1	2	ENSCHIG00000006091	--
ENSCHIT00000001988	0	0	0	0.13	0	0	0	0	0	0	0	0	4	0	0	0	0	0	ENSCHIG00000001426	--
ENSCHIT00000006563	0.03	0.07	0	0	0	0.03	0	0	0	1	2	0	0	0	1	0	0	0	ENSCHIG00000004930	--
ENSCHIT00000006919	0	0.03	0.03	0	0	0.07	0	0	0	0	1	1	0	0	2	0	0	0	ENSCHIG00000005192	--
ENSCHIT00000009459	0	0	0	0.1	0	0.03	0	0	0	0	0	0	3	0	1	0	0	0	ENSCHIG00000007026	--
ENSCHIT00000009647	0	0.13	0	0	0	0	0	0	0	0	4	0	0	0	0	0	0	0	ENSCHIG00000007126	--
ENSCHIT00000009688	0	0	0.03	0	0	0.03	0.07	0	0	0	0	1	0	0	1	2	0	0	ENSCHIG00000007159	--
ENSCHIT00000009638	0	0.03	0	0	0.05	0.03	0	0	0	0	1	0	0	2	1	0	0	0	ENSCHIG00000007121	--
ENSCHIT00000005497	0.07	0	0	0.03	0	0	0	0	0	3	0	0	1	0	0	0	0	0	ENSCHIG00000004137	--
ENSCHIT00000002826	0.02	0	0	0	0.02	0.02	0.02	0	0	1	0	0	0	1	1	1	0	0	ENSCHIG00000002048	--
ENSCHIT00000002835	0	0	0	0	0.02	0.06	0	0	0	0	0	0	0	1	3	0	0	0	ENSCHIG00000002053	--
ENSCHIT00000009226	0.06	0	0	0	0	0.02	0	0	0	3	0	0	0	0	1	0	0	0	ENSCHIG00000006893	--
ENSCHIT00000009233	0	0	0	0	0.02	0	0.06	0	0	0	0	0	0	1	0	3	0	0	ENSCHIG00000006896	--
ENSCHIT00000002889	0.03	0.01	0	0.01	0	0	0	0	0	2	1	0	1	0	0	0	0	0	ENSCHIG00000002091	--
ENSCHIT00000001140	0.02	0	0	0	0	0.01	0	0.01	0	2	0	0	0	0	1	0	1	0	ENSCHIG00000000806	--
ENSCHIT00000003714	0	0	0	0	0	0.04	0	0	0	0	0	0	0	0	4	0	0	0	ENSCHIG00000002690	--
ENSCHIT00000004799	0	0	0	0	0.03	0.01	0	0	0	0	0	0	0	3	1	0	0	0	ENSCHIG00000003603	--
ENSCHIT00000003824	0.02	0.05	0	0	0.02	0	0	0	0	1	2	0	0	0.92	0	0	0	0	ENSCHIG00000002773	--
ENSCHIT00000003379	0	0	0.05	0	0	0	0.05	0	0	0	0	1.89	0	0	0	2	0	0	ENSCHIG00000002453	--
ENSCHIT00000006942	0	0.07	0	0	0	0	0	0.05	0	0	2.2	0	0	0	0	0	1.64	0	ENSCHIG00000005216	--
ENSCHIT00000005491	0.01	0.05	0	0	0	0	0	0.04	0	0.58	1.73	0	0	0	0	0	1.46	0	ENSCHIG00000004133	--
ENSCHIT00000000991	0.04	0	0	0.07	0	0.04	0	0	0	1	0	0	1.59	0	1	0	0	0	ENSCHIG00000000699	--
ENSCHIT00000009410	0	0	0	0	0	0	0.17	0.12	0	0	0	0	0	0	0	1.84	1.43	0	ENSCHIG00000007001	--
ENSCHIT00000001900	0	0	0	0	0	0.11	0.05	0	0	0	0	0	0	0	2.34	1	0	0	ENSCHIG00000001371	--
ENSCHIT00000003449	0	0	0	0	0.05	0.12	0	0	0	0	0	0	0	1	2.33	0	0	0	ENSCHIG00000002497	--
ENSCHIT00000003454	0	0	0	0.34	0	0.16	0	0	0	0	0	0	2	0	1	0	0	0	ENSCHIG00000002507	--
ENSCHIT00000005893	0	0	0.13	0	0	0	0	0	0	0	0	3.31	0	0	0	0	0	0	ENSCHIG00000004438	--
ENSCHIT00000001285	0	0	0.35	0	0	0	0	0	0	0	0	3	0	0	0	0	0	0	ENSCHIG00000000916	--
ENSCHIT00000010017	0	0.34	0	0	0	0	0	0	0	0	3	0	0	0	0	0	0	0	ENSCHIG00000007387	--
ENSCHIT00000006882	0	0	0	0	0.19	0	0.11	0	0	0	0	0	0	2	0	1	0	0	ENSCHIG00000005170	--
ENSCHIT00000000779	0	0	0	0	0	0.01	0	0.02	0	0	0	0	0	0	1.26	0	2	0	ENSCHIG00000000551	--
ENSCHIT00000007904	0	0.09	0	0.19	0	0	0	0	0	0	1	0	2	0	0	0	0	0	ENSCHIG00000005920	--
ENSCHIT00000009537	0	0	0	0	0.18	0	0	0	0.1	0	0	0	0	2	0	0	0	1	ENSCHIG00000007059	--
ENSCHIT00000003168	0	0	0	0.27	0	0	0	0	0	0	0	0	3	0	0	0	0	0	ENSCHIG00000002295	--
ENSCHIT00000009963	0	0	0	0	0	0	0.08	0.16	0	0	0	0	0	0	0	1	2	0	ENSCHIG00000007345	--
ENSCHIT00000003223	0.07	0	0	0	0	0.08	0	0.08	0	1	0	0	0	0	1	0	1	0	ENSCHIG00000002344	--
ENSCHIT00000008032	0	0	0	0.08	0.15	0	0	0	0	0	0	0	1	2	0	0	0	0	ENSCHIG00000006019	--
ENSCHIT00000009049	0	0.16	0.07	0	0	0	0	0	0	0	2	1	0	0	0	0	0	0	ENSCHIG00000006793	--
ENSCHIT00000001051	0	0.14	0.07	0	0	0	0	0	0	0	2	1	0	0	0	0	0	0	ENSCHIG00000000750	--
ENSCHIT00000001367	0	0.07	0	0	0	0	0	0	0.14	0	1	0	0	0	0	0	0	2	ENSCHIG00000000976	--
ENSCHIT00000002579	0	0	0	0	0	0	0.07	0.14	0	0	0	0	0	0	0	1	2	0	ENSCHIG00000001850	--
ENSCHIT00000000956	0.13	0	0	0	0	0	0	0.07	0	2	0	0	0	0	0	0	1	0	ENSCHIG00000000678	--
ENSCHIT00000009577	0	0	0.19	0	0	0	0	0	0	0	0	3	0	0	0	0	0	0	ENSCHIG00000007085	--
ENSCHIT00000006057	0	0.06	0.06	0	0	0	0.06	0	0	0	1	1	0	0	0	1	0	0	ENSCHIG00000004560	--
ENSCHIT00000006997	0	0	0	0	0.06	0	0.06	0.06	0	0	0	0	0	1	0	1	1	0	ENSCHIG00000005248	--
ENSCHIT00000009119	0	0.11	0	0	0	0	0	0	0.06	0	2	0	0	0	0	0	0	1	ENSCHIG00000006837	--
ENSCHIT00000002127	0.07	0	0	0	0	0	0	0.08	0.08	1	0	0	0	0	0	0	1	0.93	ENSCHIG00000001525	--
ENSCHIT00000006877	0	0	0	0.11	0	0	0	0.05	0	0	0	0	2	0	0	0	1	0	ENSCHIG00000005164	--
ENSCHIT00000001447	0.1	0	0	0	0	0	0	0.05	0	2	0	0	0	0	0	0	1	0	ENSCHIG00000001038	--
ENSCHIT00000001529	0.05	0	0	0	0	0	0.05	0.05	0	1	0	0	0	0	0	1	1	0	ENSCHIG00000001087	--
ENSCHIT00000001605	0	0	0	0	0	0	0.1	0	0.05	0	0	0	0	0	0	2	0	1	ENSCHIG00000001151	--
ENSCHIT00000011444	0.05	0	0	0	0.05	0	0	0	0.05	1	0	0	0	1	0	0	0	1	ENSCHIG00000008319	--
ENSCHIT00000001810	0.04	0.05	0	0.05	0	0	0	0	0	1	1	0	1	0	0	0	0	0	ENSCHIG00000001304	--
ENSCHIT00000002124	0	0.09	0	0	0	0	0	0.05	0	0	2	0	0	0	0	0	1	0	ENSCHIG00000001524	--
ENSCHIT00000002934	0	0	0	0.05	0.09	0	0	0	0	0	0	0	1	2	0	0	0	0	ENSCHIG00000002128	--
ENSCHIT00000002117	0	0	0	0	0	0.04	0	0.09	0	0	0	0	0	0	1	0	2	0	ENSCHIG00000001516	--
ENSCHIT00000006883	0	0.09	0	0	0	0	0	0.04	0	0	2	0	0	0	0	0	1	0	ENSCHIG00000005173	--
ENSCHIT00000002018	0	0	0	0.04	0.04	0	0.04	0	0	0	0	0	1	1	0	1	0	0	ENSCHIG00000001453	--
ENSCHIT00000002365	0	0	0.04	0	0	0	0.08	0	0	0	0	1	0	0	0	2	0	0	ENSCHIG00000001697	--
ENSCHIT00000003042	0	0.04	0.08	0	0	0	0	0	0	0	1	2	0	0	0	0	0	0	ENSCHIG00000002202	--
ENSCHIT00000003342	0.04	0.04	0	0	0.04	0	0	0	0	1	1	0	0	1	0	0	0	0	ENSCHIG00000002421	--
ENSCHIT00000009364	0	0	0.08	0	0.04	0	0	0	0	0	0	2	0	1	0	0	0	0	ENSCHIG00000006973	--
ENSCHIT00000009210	0.07	0	0	0	0	0	0	0.04	0	2	0	0	0	0	0	0	1	0	ENSCHIG00000006888	--
ENSCHIT00000009529	0	0	0	0	0.11	0	0	0	0	0	0	0	0	3	0	0	0	0	ENSCHIG00000007056	--
ENSCHIT00000001323	0	0.1	0	0	0	0	0	0	0	0	3	0	0	0	0	0	0	0	ENSCHIG00000000948	--
ENSCHIT00000002444	0	0	0.1	0	0	0	0	0	0	0	0	3	0	0	0	0	0	0	ENSCHIG00000001749	--
ENSCHIT00000010930	0	0	0	0	0	0.03	0	0	0.07	0	0	0	0	0	1	0	0	2	ENSCHIG00000007967	--
ENSCHIT00000001845	0	0.03	0	0	0	0	0	0.06	0	0	1	0	0	0	0	0	2	0	ENSCHIG00000001330	--
ENSCHIT00000009446	0	0.03	0	0.03	0.03	0	0	0	0	0	1	0	1	1	0	0	0	0	ENSCHIG00000007015	--
ENSCHIT00000001340	0	0	0.02	0.03	0	0	0	0.03	0	0	0	1	1	0	0	0	1	0	ENSCHIG00000000955	--
ENSCHIT00000002119	0	0	0	0.03	0	0.02	0	0	0.03	0	0	0	1	0	1	0	0	1	ENSCHIG00000001517	--
ENSCHIT00000005914	0	0	0	0.03	0.05	0	0	0	0	0	0	0	1	2	0	0	0	0	ENSCHIG00000004458	--
ENSCHIT00000006206	0	0	0	0	0.05	0.03	0	0	0	0	0	0	0	2	1	0	0	0	ENSCHIG00000004669	--
ENSCHIT00000011043	0	0	0	0	0	0.08	0	0	0	0	0	0	0	0	3	0	0	0	ENSCHIG00000008040	--
ENSCHIT00000001583	0	0.05	0	0	0	0	0	0	0.02	0	2	0	0	0	0	0	0	1	ENSCHIG00000001130	--
ENSCHIT00000001019	0	0	0	0	0	0	0	0.06	0	0	0	0	0	0	0	0	3	0	ENSCHIG00000000719	--
ENSCHIT00000002815	0	0	0.02	0	0.04	0	0	0	0	0	0	1	0	2	0	0	0	0	ENSCHIG00000002035	--
ENSCHIT00000006998	0	0	0	0.04	0	0	0.02	0	0	0	0	0	2	0	0	1	0	0	ENSCHIG00000005248	--
ENSCHIT00000007459	0	0	0.02	0	0	0.04	0	0	0	0	0	1	0	0	2	0	0	0	ENSCHIG00000005600	--
ENSCHIT00000007911	0.06	0	0	0	0	0	0	0	0	3	0	0	0	0	0	0	0	0	ENSCHIG00000005929	--
ENSCHIT00000010888	0.04	0	0.02	0	0	0	0	0	0	2	0	1	0	0	0	0	0	0	ENSCHIG00000007936	--
ENSCHIT00000001673	0	0	0	0	0	0	0	0	0.05	0	0	0	0	0	0	0	0	3	ENSCHIG00000001194	--
ENSCHIT00000002724	0	0	0.03	0	0	0	0	0	0.02	0	0	2	0	0	0	0	0	1	ENSCHIG00000001961	--
ENSCHIT00000010469	0	0	0	0	0	0	0	0	0.04	0	0	0	0	0	0	0	0	3.01	ENSCHIG00000007668	--
ENSCHIT00000002060	0	0	0	0	0	0	0	0.01	0.03	0	0	0	0	0	0	0	1	2	ENSCHIG00000001479	--
ENSCHIT00000009309	0	0	0	0	0	0.04	0	0	0	0	0	0	0	0	3	0	0	0	ENSCHIG00000006936	--
ENSCHIT00000009405	0	0	0	0.02	0.01	0	0	0.01	0	0	0	0	1	1	0	0	1	0	ENSCHIG00000006995	--
ENSCHIT00000006050	0	0	0	0.02	0.01	0	0	0	0	0	0	0	2	1	0	0	0	0	ENSCHIG00000004556	--
ENSCHIT00000009777	0	0	0	0	0	0	0	0.25	0	0	0	0	0	0	0	0	2.71	0	ENSCHIG00000007207	--
ENSCHIT00000009618	0	0	0.01	0	0	0.15	0	0	0	0	0	0.17	0	0	2.58	0	0	0	ENSCHIG00000007107	--
ENSCHIT00000009983	0	0	0.02	0	0	0	0	0.03	0	0	0	1.1	0	0	0	0	1.51	0	ENSCHIG00000007361	--
ENSCHIT00000006305	0	0	0.03	0.02	0	0	0	0	0	0	0	1.59	1	0	0	0	0	0	ENSCHIG00000004740	--
ENSCHIT00000000987	0	0	0	0.13	0	0	0	0.08	0	0	0	0	1.41	0	0	0	1	0	ENSCHIG00000000699	--
ENSCHIT00000007405	0	0.07	0	0	0	0.06	0	0	0	0	1.31	0	0	0	1.11	0	0	0	ENSCHIG00000005552	--
ENSCHIT00000009929	0	0	0	0	0	0	0	0	0.39	0	0	0	0	0	0	0	0	2	ENSCHIG00000007317	--
ENSCHIT00000001055	0.03	0.03	0	0	0	0	0	0	0	1.16	1.16	0	0	0	0	0	0	0	ENSCHIG00000000751	--
ENSCHIT00000006299	0	0	0	0	0	0	0.11	0	0	0	0	0	0	0	0	2.27	0	0	ENSCHIG00000004737	--
MSTRG.2126.5	0	0	0	0	0.2	0	0	0	0	0	0	0	0	2.12	0	0	0	0	-	-
ENSCHIT00000009195	0	0	0	0.15	0	0	0.15	0	0	0	0	0	1	0	0	1	0	0	ENSCHIG00000006878	--
ENSCHIT00000009269	0	0.3	0	0	0	0	0	0	0	0	2	0	0	0	0	0	0	0	ENSCHIG00000006909	--
ENSCHIT00000009893	0	0	0	0	0	0	0	0	0.3	0	0	0	0	0	0	0	0	2	ENSCHIG00000007285	--
ENSCHIT00000011398	0	0.15	0	0	0.14	0	0	0	0	0	1	0	0	1	0	0	0	0	ENSCHIG00000008284	--
ENSCHIT00000004760	0	0	0	0	0	0	0	0	0.27	0	0	0	0	0	0	0	0	2	ENSCHIG00000003565	--
ENSCHIT00000008053	0	0	0	0	0	0.27	0	0	0	0	0	0	0	0	2	0	0	0	ENSCHIG00000006030	--
ENSCHIT00000003805	0	0	0	0	0	0.24	0	0	0	0	0	0	0	0	2	0	0	0	ENSCHIG00000002762	--
ENSCHIT00000010183	0	0.24	0	0	0	0	0	0	0	0	2	0	0	0	0	0	0	0	ENSCHIG00000007486	--
ENSCHIT00000010936	0.24	0	0	0	0	0	0	0	0	2	0	0	0	0	0	0	0	0	ENSCHIG00000007973	--
ENSCHIT00000001787	0	0	0	0	0	0	0	0	0.21	0	0	0	0	0	0	0	0	2	ENSCHIG00000001288	--
ENSCHIT00000008132	0.21	0	0	0	0	0	0	0	0	2	0	0	0	0	0	0	0	0	ENSCHIG00000006106	--
ENSCHIT00000009709	0	0	0	0	0	0.12	0	0	0	0	0	0	0	0	2.08	0	0	0	ENSCHIG00000007171	--
ENSCHIT00000003585	0	0	0	0	0	0	0.19	0	0	0	0	0	0	0	0	2	0	0	ENSCHIG00000002597	--
ENSCHIT00000006394	0	0.19	0	0	0	0	0	0	0	0	2	0	0	0	0	0	0	0	ENSCHIG00000004799	--
ENSCHIT00000007235	0	0	0.19	0	0	0	0	0	0	0	0	2	0	0	0	0	0	0	ENSCHIG00000005428	--
ENSCHIT00000011116	0	0	0	0	0	0.19	0	0	0	0	0	0	0	0	2	0	0	0	ENSCHIG00000008092	--
ENSCHIT00000001601	0	0	0	0	0.05	0	0	0	0.05	0	0	0	0	1.06	0	0	0	1.02	ENSCHIG00000001145	--
ENSCHIT00000003789	0	0	0	0	0	0	0	0	0.18	0	0	0	0	0	0	0	0	2	ENSCHIG00000002744	--
ENSCHIT00000010878	0.18	0	0	0	0	0	0	0	0	2	0	0	0	0	0	0	0	0	ENSCHIG00000007925	--
ENSCHIT00000007728	0	0	0.17	0	0	0	0	0	0	0	0	2	0	0	0	0	0	0	ENSCHIG00000005793	--
ENSCHIT00000009899	0	0	0	0.07	0.06	0	0	0	0	0	0	0	1.04	1	0	0	0	0	ENSCHIG00000007293	--
ENSCHIT00000003444	0	0	0	0.08	0	0.08	0	0	0	0	0	0	1	0	1	0	0	0	ENSCHIG00000002498	--
ENSCHIT00000003528	0	0	0.16	0	0	0	0	0	0	0	0	2	0	0	0	0	0	0	ENSCHIG00000002554	--
ENSCHIT00000006208	0	0	0	0	0	0	0.08	0	0.08	0	0	0	0	0	0	1	0	1	ENSCHIG00000004671	--
ENSCHIT00000010446	0	0	0	0	0	0	0.16	0	0	0	0	0	0	0	0	2	0	0	ENSCHIG00000007656	--
ENSCHIT00000003591	0	0	0	0	0	0.07	0	0	0.08	0	0	0	0	0	1	0	0	1	ENSCHIG00000002600	--
ENSCHIT00000006324	0	0	0	0	0	0.15	0	0	0	0	0	0	0	0	2	0	0	0	ENSCHIG00000004755	--
ENSCHIT00000001857	0	0	0	0.14	0	0	0	0	0	0	0	0	2	0	0	0	0	0	ENSCHIG00000001340	--
ENSCHIT00000002125	0	0	0	0	0.07	0.07	0	0	0	0	0	0	0	1	1	0	0	0	ENSCHIG00000001524	--
ENSCHIT00000008169	0	0	0	0	0	0	0.07	0.07	0	0	0	0	0	0	0	1	1	0	ENSCHIG00000006128	--
ENSCHIT00000009211	0	0	0	0	0	0	0.07	0.07	0	0	0	0	0	0	0	1	1	0	ENSCHIG00000006889	--
ENSCHIT00000001895	0	0	0	0	0	0.13	0	0	0	0	0	0	0	0	2	0	0	0	ENSCHIG00000001370	--
ENSCHIT00000002369	0	0	0	0	0	0	0	0	0.12	0	0	0	0	0	0	0	0	2.01	ENSCHIG00000001700	--
ENSCHIT00000003881	0	0	0	0	0.06	0	0	0.07	0	0	0	0	0	1	0	0	1	0	ENSCHIG00000002818	--
ENSCHIT00000004795	0	0	0.06	0	0	0	0	0.07	0	0	0	1	0	0	0	0	1	0	ENSCHIG00000003593	--
ENSCHIT00000005516	0	0.13	0	0	0	0	0	0	0	0	2	0	0	0	0	0	0	0	ENSCHIG00000004144	--
ENSCHIT00000009809	0	0	0	0.13	0	0	0	0	0	0	0	0	2	0	0	0	0	0	ENSCHIG00000007224	--
ENSCHIT00000001809	0	0	0	0.06	0	0	0	0	0.06	0	0	0	1	0	0	0	0	1	ENSCHIG00000001304	--
ENSCHIT00000001898	0	0.06	0.06	0	0	0	0	0	0	0	1	1	0	0	0	0	0	0	ENSCHIG00000001370	--
ENSCHIT00000006002	0	0	0.06	0	0	0.06	0	0	0	0	0	1	0	0	1	0	0	0	ENSCHIG00000004525	--
ENSCHIT00000008190	0	0	0	0	0	0.06	0	0.06	0	0	0	0	0	0	1	0	1	0	ENSCHIG00000006139	--
ENSCHIT00000011166	0	0	0	0	0	0	0	0.06	0.06	0	0	0	0	0	0	0	1	1	ENSCHIG00000008130	--
ENSCHIT00000001719	0	0	0.11	0	0	0	0	0	0	0	0	2	0	0	0	0	0	0	ENSCHIG00000001233	--
ENSCHIT00000007014	0	0	0	0	0	0	0	0	0.11	0	0	0	0	0	0	0	0	2	ENSCHIG00000005256	--
ENSCHIT00000001695	0	0.05	0	0	0.05	0	0	0	0	0	1	0	0	1	0	0	0	0	ENSCHIG00000001221	--
ENSCHIT00000002525	0.05	0	0.05	0	0	0	0	0	0	1	0	1	0	0	0	0	0	0	ENSCHIG00000001819	--
ENSCHIT00000003883	0	0	0.05	0	0	0.05	0	0	0	0	0	1	0	0	1	0	0	0	ENSCHIG00000002818	--
ENSCHIT00000004826	0	0	0	0.1	0	0	0	0	0	0	0	0	2	0	0	0	0	0	ENSCHIG00000003624	--
ENSCHIT00000005802	0	0.05	0.05	0	0	0	0	0	0	0	1	1	0	0	0	0	0	0	ENSCHIG00000004367	--
ENSCHIT00000007210	0	0.1	0	0	0	0	0	0	0	0	2	0	0	0	0	0	0	0	ENSCHIG00000005411	--
ENSCHIT00000010665	0	0	0	0	0.1	0	0	0	0	0	0	0	0	2	0	0	0	0	ENSCHIG00000007796	--
ENSCHIT00000011132	0	0.05	0	0	0	0	0	0.05	0	0	1	0	0	0	0	0	1	0	ENSCHIG00000008106	--
ENSCHIT00000000821	0	0	0	0.09	0	0	0	0	0	0	0	0	2	0	0	0	0	0	ENSCHIG00000000583	--
ENSCHIT00000001401	0	0	0	0	0	0.09	0	0	0	0	0	0	0	0	2	0	0	0	ENSCHIG00000001002	--
ENSCHIT00000002122	0	0	0.09	0	0	0	0	0	0	0	0	2	0	0	0	0	0	0	ENSCHIG00000001524	--
ENSCHIT00000002607	0	0.09	0	0	0	0	0	0	0	0	2	0	0	0	0	0	0	0	ENSCHIG00000001879	--
ENSCHIT00000003530	0.04	0.05	0	0	0	0	0	0	0	1	1	0	0	0	0	0	0	0	ENSCHIG00000002560	--
ENSCHIT00000005511	0.09	0	0	0	0	0	0	0	0	2	0	0	0	0	0	0	0	0	ENSCHIG00000004144	--
ENSCHIT00000006881	0	0	0	0.09	0	0	0	0	0	0	0	0	2	0	0	0	0	0	ENSCHIG00000005170	--
ENSCHIT00000009463	0	0	0	0.09	0	0	0	0	0	0	0	0	2	0	0	0	0	0	ENSCHIG00000007025	--
ENSCHIT00000009878	0	0	0	0	0	0	0	0	0.09	0	0	0	0	0	0	0	0	2	ENSCHIG00000007277	--
ENSCHIT00000009943	0	0	0	0	0	0.09	0	0	0	0	0	0	0	0	2	0	0	0	ENSCHIG00000007328	--
ENSCHIT00000010691	0	0	0.09	0	0	0	0	0	0	0	0	2	0	0	0	0	0	0	ENSCHIG00000007813	--
ENSCHIT00000010776	0	0	0	0	0	0.04	0	0	0.05	0	0	0	0	0	1	0	0	1	ENSCHIG00000007870	--
ENSCHIT00000001078	0	0	0	0.04	0	0	0	0	0.04	0	0	0	1	0	0	0	0	1	ENSCHIG00000000759	--
ENSCHIT00000002603	0	0	0.04	0.04	0	0	0	0	0	0	0	1	1	0	0	0	0	0	ENSCHIG00000001879	--
ENSCHIT00000003776	0	0.08	0	0	0	0	0	0	0	0	2	0	0	0	0	0	0	0	ENSCHIG00000002735	--
ENSCHIT00000005074	0.04	0	0	0	0	0	0	0	0.04	1	0	0	0	0	0	0	0	1	ENSCHIG00000003823	--
ENSCHIT00000005981	0	0	0	0	0	0.08	0	0	0	0	0	0	0	0	2	0	0	0	ENSCHIG00000004505	--
ENSCHIT00000006624	0	0	0	0	0	0.08	0	0	0	0	0	0	0	0	2	0	0	0	ENSCHIG00000004975	--
ENSCHIT00000006777	0	0	0	0	0.04	0	0	0.04	0	0	0	0	0	1	0	0	1	0	ENSCHIG00000005088	--
ENSCHIT00000007268	0	0	0.04	0	0	0	0	0.04	0	0	0	1	0	0	0	0	1	0	ENSCHIG00000005455	--
ENSCHIT00000007865	0	0	0	0	0.04	0.04	0	0	0	0	0	0	0	1	1	0	0	0	ENSCHIG00000005891	--
ENSCHIT00000009241	0	0.08	0	0	0	0	0	0	0	0	2	0	0	0	0	0	0	0	ENSCHIG00000006903	--
ENSCHIT00000010697	0	0.08	0	0	0	0	0	0	0	0	2	0	0	0	0	0	0	0	ENSCHIG00000007817	--
ENSCHIT00000010832	0	0	0	0	0.04	0	0	0.04	0	0	0	0	0	1	0	0	1	0	ENSCHIG00000007902	--
ENSCHIT00000004877	0.03	0	0	0	0	0.04	0	0	0	1	0	0	0	0	1	0	0	0	ENSCHIG00000003666	--
ENSCHIT00000004957	0	0	0.03	0	0	0.04	0	0	0	0	0	1	0	0	1	0	0	0	ENSCHIG00000003730	--
ENSCHIT00000004881	0.07	0	0	0	0	0	0	0	0	2	0	0	0	0	0	0	0	0	ENSCHIG00000003674	--
ENSCHIT00000006281	0	0	0	0	0	0.07	0	0	0	0	0	0	0	0	2	0	0	0	ENSCHIG00000004712	--
ENSCHIT00000007461	0	0.07	0	0	0	0	0	0	0	0	2	0	0	0	0	0	0	0	ENSCHIG00000005600	--
ENSCHIT00000009760	0	0	0	0	0	0.07	0	0	0	0	0	0	0	0	2	0	0	0	ENSCHIG00000007196	--
ENSCHIT00000011357	0	0	0	0	0.07	0	0	0	0	0	0	0	0	2	0	0	0	0	ENSCHIG00000008259	--
ENSCHIT00000001013	0	0	0.03	0	0.03	0	0	0	0	0	0	1	0	1	0	0	0	0	ENSCHIG00000000720	--
ENSCHIT00000001314	0	0	0	0.06	0	0	0	0	0	0	0	0	2	0	0	0	0	0	ENSCHIG00000000935	--
ENSCHIT00000001439	0	0.06	0	0	0	0	0	0	0	0	2	0	0	0	0	0	0	0	ENSCHIG00000001028	--
ENSCHIT00000001554	0	0.03	0.03	0	0	0	0	0	0	0	1	1	0	0	0	0	0	0	ENSCHIG00000001117	--
ENSCHIT00000001697	0.03	0	0	0	0	0.03	0	0	0	1	0	0	0	0	1	0	0	0	ENSCHIG00000001221	--
ENSCHIT00000002721	0.03	0	0	0	0	0	0.03	0	0	1	0	0	0	0	0	1	0	0	ENSCHIG00000001961	--
ENSCHIT00000003795	0	0.06	0	0	0	0	0	0	0	0	2	0	0	0	0	0	0	0	ENSCHIG00000002749	--
ENSCHIT00000005991	0	0.03	0	0	0	0	0.03	0	0	0	1	0	0	0	0	1	0	0	ENSCHIG00000004509	--
ENSCHIT00000006133	0	0	0	0	0	0	0.03	0	0.03	0	0	0	0	0	0	1	0	1	ENSCHIG00000004619	--
ENSCHIT00000006866	0	0	0	0	0	0	0	0	0.06	0	0	0	0	0	0	0	0	2	ENSCHIG00000005155	--
ENSCHIT00000009286	0	0	0	0	0	0.06	0	0	0	0	0	0	0	0	2	0	0	0	ENSCHIG00000006919	--
ENSCHIT00000009575	0	0	0	0	0.03	0	0	0.03	0	0	0	0	0	1	0	0	1	0	ENSCHIG00000007084	--
ENSCHIT00000011261	0	0	0	0	0.06	0	0	0	0	0	0	0	0	2	0	0	0	0	ENSCHIG00000008197	--
ENSCHIT00000011287	0	0.06	0	0	0	0	0	0	0	0	2	0	0	0	0	0	0	0	ENSCHIG00000008207	--
ENSCHIT00000003176	0	0	0	0.05	0	0	0	0	0	0	0	0	2	0	0	0	0	0	ENSCHIG00000002301	--
ENSCHIT00000006896	0	0	0	0	0	0	0	0.05	0	0	0	0	0	0	0	0	2	0	ENSCHIG00000005175	--
ENSCHIT00000007332	0	0	0	0	0	0	0	0.05	0	0	0	0	0	0	0	0	2	0	ENSCHIG00000005499	--
ENSCHIT00000010979	0	0.05	0	0	0	0	0	0	0	0	2	0	0	0	0	0	0	0	ENSCHIG00000007999	--
ENSCHIT00000000939	0	0	0	0	0	0	0	0	0.04	0	0	0	0	0	0	0	0	2	ENSCHIG00000000666	--
ENSCHIT00000001826	0	0	0	0	0	0	0.04	0	0	0	0	0	0	0	0	2	0	0	ENSCHIG00000001316	--
ENSCHIT00000004858	0	0	0	0	0.02	0	0.02	0	0	0	0	0	0	1	0	1	0	0	ENSCHIG00000003653	--
ENSCHIT00000005167	0	0	0	0	0	0	0	0.04	0	0	0	0	0	0	0	0	2	0	ENSCHIG00000003885	--
ENSCHIT00000005474	0	0	0	0.02	0	0	0	0.02	0	0	0	0	1	0	0	0	1	0	ENSCHIG00000004121	--
ENSCHIT00000005520	0	0	0	0.02	0	0	0.02	0	0	0	0	0	1	0	0	1	0	0	ENSCHIG00000004150	--
ENSCHIT00000005928	0.04	0	0	0	0	0	0	0	0	2	0	0	0	0	0	0	0	0	ENSCHIG00000004467	--
ENSCHIT00000006374	0	0	0	0.02	0.02	0	0	0	0	0	0	0	1	1	0	0	0	0	ENSCHIG00000004787	--
ENSCHIT00000006567	0	0	0.02	0	0	0	0	0.02	0	0	0	1	0	0	0	0	1	0	ENSCHIG00000004932	--
ENSCHIT00000006653	0	0	0	0	0	0	0	0.04	0	0	0	0	0	0	0	0	2	0	ENSCHIG00000004993	--
ENSCHIT00000006679	0	0	0	0	0	0	0	0	0.04	0	0	0	0	0	0	0	0	2	ENSCHIG00000005015	--
ENSCHIT00000007226	0	0	0	0	0.2	0	0	0	0	0	0	0	0	1.84	0	0	0	0	ENSCHIG00000005422	--
ENSCHIT00000009067	0	0	0	0.02	0.02	0	0	0	0	0	0	0	1	1	0	0	0	0	ENSCHIG00000006810	--
ENSCHIT00000010932	0	0	0	0.04	0	0	0	0	0	0	0	0	2	0	0	0	0	0	ENSCHIG00000007967	--
ENSCHIT00000004786	0	0	0	0	0.03	0	0	0	0	0	0	0	0	2	0	0	0	0	ENSCHIG00000003591	--
ENSCHIT00000007302	0	0	0	0	0.03	0	0	0	0	0	0	0	0	2	0	0	0	0	ENSCHIG00000005479	--
ENSCHIT00000009300	0	0	0	0	0	0	0	0.03	0	0	0	0	0	0	0	0	2	0	ENSCHIG00000006926	--
ENSCHIT00000000868	0	0	0.01	0.01	0	0	0	0	0	0	0	1	1	0	0	0	0	0	ENSCHIG00000000628	--
ENSCHIT00000000963	0	0	0.01	0	0	0	0	0.01	0	0	0	1	0	0	0	0	1	0	ENSCHIG00000000682	--
ENSCHIT00000001441	0	0	0	0.01	0	0.01	0	0	0	0	0	0	1	0	1	0	0	0	ENSCHIG00000001028	--
ENSCHIT00000002296	0.01	0	0	0	0	0	0	0.01	0	1	0	0	0	0	0	0	1	0	ENSCHIG00000001643	--
ENSCHIT00000003335	0.01	0	0	0	0	0.01	0	0	0	1	0	0	0	0	1	0	0	0	ENSCHIG00000002410	--
ENSCHIT00000006652	0	0	0	0	0.01	0	0	0	0.01	0	0	0	0	1	0	0	0	1	ENSCHIG00000004993	--
ENSCHIT00000006702	0.01	0	0	0.01	0	0	0	0	0	1	0	0	1	0	0	0	0	0	ENSCHIG00000005030	--
ENSCHIT00000007128	0	0	0	0.01	0	0	0	0.01	0	0	0	0	1	0	0	0	1	0	ENSCHIG00000005338	--
ENSCHIT00000007999	0	0.01	0	0	0.01	0	0	0	0	0	1	0	0	1	0	0	0	0	ENSCHIG00000005993	--
ENSCHIT00000010034	0	0	0.01	0	0	0	0	0.01	0	0	0	1	0	0	0	0	1	0	ENSCHIG00000007396	--
ENSCHIT00000005028	0	0	0.03	0	0.04	0	0	0	0	0	0	0.61	0	1	0	0	0	0	ENSCHIG00000003790	--
ENSCHIT00000009866	0.05	0	0	0	0	0	0	0	0	1.58	0	0	0	0	0	0	0	0	ENSCHIG00000007267	--
ENSCHIT00000006722	0	0.12	0	0	0	0	0	0	0	0	1.17	0	0	0	0	0	0	0	ENSCHIG00000005049	--
MSTRG.4414.1	0	0	0	0	0	0.22	0	0	0	0	0	0	0	0	1	0	0	0	-	-
ENSCHIT00000006348	0	0	0	0.18	0	0	0	0	0	0	0	0	1	0	0	0	0	0	ENSCHIG00000004771	--
ENSCHIT00000003378	0.05	0	0.01	0	0	0	0	0	0	1	0	0.11	0	0	0	0	0	0	ENSCHIG00000002453	--
ENSCHIT00000003818	0	0	0	0.02	0	0	0	0	0	0	0	0	1.15	0	0	0	0	0	ENSCHIG00000002768	--
ENSCHIT00000003675	0	0	0	0.16	0	0	0	0	0	0	0	0	1	0	0	0	0	0	ENSCHIG00000002664	--
ENSCHIT00000007646	0.16	0	0	0	0	0	0	0	0	1	0	0	0	0	0	0	0	0	ENSCHIG00000005731	--
ENSCHIT00000003797	0	0	0	0	0	0	0	0.15	0	0	0	0	0	0	0	0	1	0	ENSCHIG00000002752	--
ENSCHIT00000003882	0	0	0	0	0	0	0.15	0	0	0	0	0	0	0	0	1	0	0	ENSCHIG00000002817	--
ENSCHIT00000009832	0	0	0	0	0	0	0	0	0.15	0	0	0	0	0	0	0	0	1	ENSCHIG00000007242	--
ENSCHIT00000011001	0	0	0	0	0	0	0	0	0.15	0	0	0	0	0	0	0	0	1	ENSCHIG00000008010	--
ENSCHIT00000006341	0	0	0	0.14	0	0	0	0	0	0	0	0	1	0	0	0	0	0	ENSCHIG00000004761	--
ENSCHIT00000010168	0	0	0	0.14	0	0	0	0	0	0	0	0	1	0	0	0	0	0	ENSCHIG00000007481	--
ENSCHIT00000004732	0	0.13	0	0	0	0	0	0	0	0	1	0	0	0	0	0	0	0	ENSCHIG00000003541	--
ENSCHIT00000004747	0	0	0	0.13	0	0	0	0	0	0	0	0	1	0	0	0	0	0	ENSCHIG00000003557	--
ENSCHIT00000008081	0	0	0	0	0.13	0	0	0	0	0	0	0	0	1	0	0	0	0	ENSCHIG00000006057	--
ENSCHIT00000009843	0	0	0	0	0	0	0.13	0	0	0	0	0	0	0	0	1	0	0	ENSCHIG00000007249	--
MSTRG.2123.1	0	0	0	0	0.13	0	0	0	0	0	0	0	0	1	0	0	0	0	-	-
ENSCHIT00000001803	0	0	0	0.12	0	0	0	0	0	0	0	0	1	0	0	0	0	0	ENSCHIG00000001301	--
ENSCHIT00000002929	0	0	0	0	0	0	0.12	0	0	0	0	0	0	0	0	1	0	0	ENSCHIG00000002124	--
ENSCHIT00000006298	0	0	0	0	0	0	0.12	0	0	0	0	0	0	0	0	1	0	0	ENSCHIG00000004738	--
ENSCHIT00000007754	0	0	0.11	0	0	0	0	0	0	0	0	1	0	0	0	0	0	0	ENSCHIG00000005814	--
ENSCHIT00000000865	0	0.1	0	0	0	0	0	0	0	0	1	0	0	0	0	0	0	0	ENSCHIG00000000625	--
ENSCHIT00000001276	0	0	0	0	0.1	0	0	0	0	0	0	0	0	1	0	0	0	0	ENSCHIG00000000909	--
ENSCHIT00000002081	0	0	0.1	0	0	0	0	0	0	0	0	1	0	0	0	0	0	0	ENSCHIG00000001495	--
ENSCHIT00000003821	0	0	0	0.1	0	0	0	0	0	0	0	0	1	0	0	0	0	0	ENSCHIG00000002770	--
ENSCHIT00000008225	0	0.1	0	0	0	0	0	0	0	0	1	0	0	0	0	0	0	0	ENSCHIG00000006161	--
ENSCHIT00000009676	0	0	0	0	0.1	0	0	0	0	0	0	0	0	1	0	0	0	0	ENSCHIG00000007148	--
ENSCHIT00000010108	0	0.1	0	0	0	0	0	0	0	0	1	0	0	0	0	0	0	0	ENSCHIG00000007441	--
ENSCHIT00000011258	0	0	0	0	0	0	0	0.1	0	0	0	0	0	0	0	0	1	0	ENSCHIG00000008195	--
ENSCHIT00000001442	0	0	0.08	0	0	0	0	0	0	0	0	1.01	0	0	0	0	0	0	ENSCHIG00000001033	--
ENSCHIT00000001606	0	0	0	0	0	0	0.09	0	0	0	0	0	0	0	0	1	0	0	ENSCHIG00000001151	--
ENSCHIT00000002813	0	0	0	0	0	0	0	0.09	0	0	0	0	0	0	0	0	1	0	ENSCHIG00000002032	--
ENSCHIT00000006876	0	0	0	0	0	0	0.09	0	0	0	0	0	0	0	0	1	0	0	ENSCHIG00000005164	--
ENSCHIT00000011424	0	0	0	0	0.09	0	0	0	0	0	0	0	0	1	0	0	0	0	ENSCHIG00000008309	--
ENSCHIT00000001396	0	0	0	0.08	0	0	0	0	0	0	0	0	1	0	0	0	0	0	ENSCHIG00000000997	--
ENSCHIT00000001659	0	0	0	0	0.08	0	0	0	0	0	0	0	0	1	0	0	0	0	ENSCHIG00000001187	--
ENSCHIT00000002614	0	0	0	0.08	0	0	0	0	0	0	0	0	1	0	0	0	0	0	ENSCHIG00000001882	--
ENSCHIT00000002822	0	0	0	0	0.08	0	0	0	0	0	0	0	0	1	0	0	0	0	ENSCHIG00000002037	--
ENSCHIT00000003346	0.08	0	0	0	0	0	0	0	0	1	0	0	0	0	0	0	0	0	ENSCHIG00000002421	--
ENSCHIT00000006007	0	0	0	0	0	0.08	0	0	0	0	0	0	0	0	1	0	0	0	ENSCHIG00000004526	--
ENSCHIT00000006419	0	0	0	0	0.08	0	0	0	0	0	0	0	0	1	0	0	0	0	ENSCHIG00000004813	--
ENSCHIT00000006767	0	0	0	0.08	0	0	0	0	0	0	0	0	1	0	0	0	0	0	ENSCHIG00000005086	--
ENSCHIT00000007968	0	0	0	0.08	0	0	0	0	0	0	0	0	1	0	0	0	0	0	ENSCHIG00000005973	--
ENSCHIT00000008096	0	0	0	0.08	0	0	0	0	0	0	0	0	1	0	0	0	0	0	ENSCHIG00000006067	--
ENSCHIT00000008131	0	0	0	0	0.08	0	0	0	0	0	0	0	0	1	0	0	0	0	ENSCHIG00000006104	--
ENSCHIT00000008502	0	0	0	0	0	0	0.08	0	0	0	0	0	0	0	0	1	0	0	ENSCHIG00000006385	--
ENSCHIT00000009841	0	0	0	0	0	0.08	0	0	0	0	0	0	0	0	1	0	0	0	ENSCHIG00000007246	--
ENSCHIT00000011108	0	0	0.08	0	0	0	0	0	0	0	0	1	0	0	0	0	0	0	ENSCHIG00000008091	--
ENSCHIT00000001998	0	0	0.07	0	0	0	0	0	0	0	0	1	0	0	0	0	0	0	ENSCHIG00000001435	--
ENSCHIT00000002928	0	0	0.07	0	0	0	0	0	0	0	0	1	0	0	0	0	0	0	ENSCHIG00000002124	--
ENSCHIT00000006221	0	0	0	0	0	0.07	0	0	0	0	0	0	0	0	1	0	0	0	ENSCHIG00000004683	--
ENSCHIT00000006292	0	0	0	0	0	0	0	0	0.07	0	0	0	0	0	0	0	0	1	ENSCHIG00000004727	--
ENSCHIT00000007056	0	0	0	0	0	0.07	0	0	0	0	0	0	0	0	1	0	0	0	ENSCHIG00000005287	--
ENSCHIT00000007172	0	0.07	0	0	0	0	0	0	0	0	1	0	0	0	0	0	0	0	ENSCHIG00000005382	--
ENSCHIT00000007175	0	0	0	0	0	0	0.07	0	0	0	0	0	0	0	0	1	0	0	ENSCHIG00000005382	--
ENSCHIT00000007263	0	0	0	0	0	0.07	0	0	0	0	0	0	0	0	1	0	0	0	ENSCHIG00000005450	--
ENSCHIT00000007919	0	0	0	0	0	0.07	0	0	0	0	0	0	0	0	1	0	0	0	ENSCHIG00000005934	--
ENSCHIT00000008030	0	0	0	0	0	0.07	0	0	0	0	0	0	0	0	1	0	0	0	ENSCHIG00000006019	--
ENSCHIT00000008501	0	0	0	0	0	0.07	0	0	0	0	0	0	0	0	1	0	0	0	ENSCHIG00000006385	--
ENSCHIT00000009232	0.07	0	0	0	0	0	0	0	0	1	0	0	0	0	0	0	0	0	ENSCHIG00000006895	--
ENSCHIT00000009693	0	0	0	0	0.07	0	0	0	0	0	0	0	0	1	0	0	0	0	ENSCHIG00000007160	--
ENSCHIT00000010068	0.07	0	0	0	0	0	0	0	0	1	0	0	0	0	0	0	0	0	ENSCHIG00000007417	--
ENSCHIT00000011109	0	0	0.07	0	0	0	0	0	0	0	0	1	0	0	0	0	0	0	ENSCHIG00000008091	--
ENSCHIT00000000929	0	0	0	0	0.06	0	0	0	0	0	0	0	0	1	0	0	0	0	ENSCHIG00000000664	--
ENSCHIT00000002010	0	0.06	0	0	0	0	0	0	0	0	1	0	0	0	0	0	0	0	ENSCHIG00000001439	--
ENSCHIT00000002015	0	0.04	0	0	0	0	0	0	0	0	1.02	0	0	0	0	0	0	0	ENSCHIG00000001450	--
ENSCHIT00000005078	0.06	0	0	0	0	0	0	0	0	1	0	0	0	0	0	0	0	0	ENSCHIG00000003826	--
ENSCHIT00000005643	0	0	0	0.06	0	0	0	0	0	0	0	0	1	0	0	0	0	0	ENSCHIG00000004245	--
ENSCHIT00000005779	0	0.06	0	0	0	0	0	0	0	0	1	0	0	0	0	0	0	0	ENSCHIG00000004350	--
ENSCHIT00000006026	0	0	0	0	0	0.06	0	0	0	0	0	0	0	0	1	0	0	0	ENSCHIG00000004541	--
ENSCHIT00000007132	0	0	0	0	0	0.06	0	0	0	0	0	0	0	0	1	0	0	0	ENSCHIG00000005338	--
ENSCHIT00000007719	0	0	0	0.06	0	0	0	0	0	0	0	0	1	0	0	0	0	0	ENSCHIG00000005786	--
ENSCHIT00000007926	0	0	0	0	0	0	0	0	0.06	0	0	0	0	0	0	0	0	1	ENSCHIG00000005937	--
ENSCHIT00000008500	0	0.06	0	0	0	0	0	0	0	0	1	0	0	0	0	0	0	0	ENSCHIG00000006377	--
ENSCHIT00000009183	0	0	0	0	0.06	0	0	0	0	0	0	0	0	1	0	0	0	0	ENSCHIG00000006872	--
ENSCHIT00000009462	0	0	0	0	0	0	0	0	0.06	0	0	0	0	0	0	0	0	1	ENSCHIG00000007025	--
ENSCHIT00000009576	0	0	0.06	0	0	0	0	0	0	0	0	1	0	0	0	0	0	0	ENSCHIG00000007084	--
ENSCHIT00000010859	0	0.06	0	0	0	0	0	0	0	0	1	0	0	0	0	0	0	0	ENSCHIG00000007918	--
ENSCHIT00000001547	0	0	0	0	0	0	0.05	0	0	0	0	0	0	0	0	1	0	0	ENSCHIG00000001105	--
ENSCHIT00000001825	0	0	0	0	0	0	0	0.05	0	0	0	0	0	0	0	0	1	0	ENSCHIG00000001316	--
ENSCHIT00000002458	0.05	0	0	0	0	0	0	0	0	1	0	0	0	0	0	0	0	0	ENSCHIG00000001767	--
ENSCHIT00000002650	0.05	0	0	0	0	0	0	0	0	1	0	0	0	0	0	0	0	0	ENSCHIG00000001903	--
ENSCHIT00000002761	0	0.05	0	0	0	0	0	0	0	0	1	0	0	0	0	0	0	0	ENSCHIG00000001996	--
ENSCHIT00000002931	0	0.05	0	0	0	0	0	0	0	0	1	0	0	0	0	0	0	0	ENSCHIG00000002125	--
ENSCHIT00000002960	0	0	0	0	0	0	0	0	0.05	0	0	0	0	0	0	0	0	1	ENSCHIG00000002143	--
ENSCHIT00000003424	0	0.05	0	0	0	0	0	0	0	0	1	0	0	0	0	0	0	0	ENSCHIG00000002481	--
ENSCHIT00000003610	0	0	0.05	0	0	0	0	0	0	0	0	1	0	0	0	0	0	0	ENSCHIG00000002610	--
ENSCHIT00000003793	0	0	0	0	0	0	0.05	0	0	0	0	0	0	0	0	1	0	0	ENSCHIG00000002744	--
ENSCHIT00000004726	0	0	0	0	0.05	0	0	0	0	0	0	0	0	1	0	0	0	0	ENSCHIG00000003530	--
ENSCHIT00000005052	0	0	0	0	0	0.05	0	0	0	0	0	0	0	0	1	0	0	0	ENSCHIG00000003806	--
ENSCHIT00000006041	0	0	0.05	0	0	0	0	0	0	0	0	1	0	0	0	0	0	0	ENSCHIG00000004550	--
ENSCHIT00000006054	0	0	0	0	0	0	0	0	0.05	0	0	0	0	0	0	0	0	1	ENSCHIG00000004560	--
ENSCHIT00000006137	0	0	0	0	0.05	0	0	0	0	0	0	0	0	1	0	0	0	0	ENSCHIG00000004620	--
ENSCHIT00000006515	0	0	0	0	0	0.05	0	0	0	0	0	0	0	0	1	0	0	0	ENSCHIG00000004893	--
ENSCHIT00000007134	0	0	0	0.05	0	0	0	0	0	0	0	0	1	0	0	0	0	0	ENSCHIG00000005344	--
ENSCHIT00000007539	0	0	0	0	0	0	0.05	0	0	0	0	0	0	0	0	1	0	0	ENSCHIG00000005649	--
ENSCHIT00000007705	0	0	0.05	0	0	0	0	0	0	0	0	1	0	0	0	0	0	0	ENSCHIG00000005770	--
ENSCHIT00000007751	0	0	0	0.05	0	0	0	0	0	0	0	0	1	0	0	0	0	0	ENSCHIG00000005814	--
ENSCHIT00000008186	0	0	0	0	0	0	0	0	0.05	0	0	0	0	0	0	0	0	1	ENSCHIG00000006139	--
ENSCHIT00000008529	0	0	0	0	0	0.05	0	0	0	0	0	0	0	0	1	0	0	0	ENSCHIG00000006397	--
ENSCHIT00000009227	0	0	0.05	0	0	0	0	0	0	0	0	1	0	0	0	0	0	0	ENSCHIG00000006894	--
ENSCHIT00000009449	0	0	0	0	0	0.05	0	0	0	0	0	0	0	0	1	0	0	0	ENSCHIG00000007015	--
ENSCHIT00000010151	0	0	0	0.05	0	0	0	0	0	0	0	0	1	0	0	0	0	0	ENSCHIG00000007467	--
ENSCHIT00000010757	0	0	0	0	0.05	0	0	0	0	0	0	0	0	1	0	0	0	0	ENSCHIG00000007859	--
ENSCHIT00000000776	0	0	0	0	0	0.04	0	0	0	0	0	0	0	0	1	0	0	0	ENSCHIG00000000548	--
ENSCHIT00000000856	0	0	0	0	0.04	0	0	0	0	0	0	0	0	1	0	0	0	0	ENSCHIG00000000616	--
ENSCHIT00000001126	0	0.04	0	0	0	0	0	0	0	0	1	0	0	0	0	0	0	0	ENSCHIG00000000794	--
ENSCHIT00000001128	0	0	0	0	0	0.04	0	0	0	0	0	0	0	0	1	0	0	0	ENSCHIG00000000794	--
ENSCHIT00000001155	0	0	0	0	0	0	0	0.04	0	0	0	0	0	0	0	0	1	0	ENSCHIG00000000821	--
ENSCHIT00000001805	0	0	0	0	0	0	0	0	0.04	0	0	0	0	0	0	0	0	1	ENSCHIG00000001301	--
ENSCHIT00000001932	0	0	0.04	0	0	0	0	0	0	0	0	1	0	0	0	0	0	0	ENSCHIG00000001389	--
ENSCHIT00000003172	0	0.04	0	0	0	0	0	0	0	0	1	0	0	0	0	0	0	0	ENSCHIG00000002301	--
ENSCHIT00000003939	0	0	0	0	0	0	0	0.04	0	0	0	0	0	0	0	0	1	0	ENSCHIG00000002853	--
ENSCHIT00000005482	0.04	0	0	0	0	0	0	0	0	1	0	0	0	0	0	0	0	0	ENSCHIG00000004127	--
ENSCHIT00000006395	0	0.04	0	0	0	0	0	0	0	0	1	0	0	0	0	0	0	0	ENSCHIG00000004799	--
ENSCHIT00000007876	0	0	0	0	0	0	0	0.04	0	0	0	0	0	0	0	0	1	0	ENSCHIG00000005905	--
ENSCHIT00000007979	0	0	0	0	0.04	0	0	0	0	0	0	0	0	1	0	0	0	0	ENSCHIG00000005978	--
ENSCHIT00000008454	0.04	0	0	0	0	0	0	0	0	1	0	0	0	0	0	0	0	0	ENSCHIG00000006345	--
ENSCHIT00000009312	0	0	0	0	0.04	0	0	0	0	0	0	0	0	1	0	0	0	0	ENSCHIG00000006936	--
ENSCHIT00000009322	0	0.04	0	0	0	0	0	0	0	0	1	0	0	0	0	0	0	0	ENSCHIG00000006943	--
ENSCHIT00000009324	0	0	0	0	0	0	0.04	0	0	0	0	0	0	0	0	1	0	0	ENSCHIG00000006943	--
ENSCHIT00000009438	0	0	0	0	0.04	0	0	0	0	0	0	0	0	1	0	0	0	0	ENSCHIG00000007012	--
ENSCHIT00000009455	0	0	0	0	0	0.04	0	0	0	0	0	0	0	0	1	0	0	0	ENSCHIG00000007018	--
ENSCHIT00000009597	0	0	0	0	0	0	0	0.04	0	0	0	0	0	0	0	0	1	0	ENSCHIG00000007101	--
ENSCHIT00000009674	0	0	0	0.04	0	0	0	0	0	0	0	0	1	0	0	0	0	0	ENSCHIG00000007145	--
ENSCHIT00000009901	0	0.04	0	0	0	0	0	0	0	0	1	0	0	0	0	0	0	0	ENSCHIG00000007295	--
ENSCHIT00000009932	0	0	0	0	0.04	0	0	0	0	0	0	0	0	1	0	0	0	0	ENSCHIG00000007319	--
ENSCHIT00000010598	0	0	0	0	0	0	0	0	0.04	0	0	0	0	0	0	0	0	1	ENSCHIG00000007751	--
ENSCHIT00000011382	0	0	0	0	0.04	0	0	0	0	0	0	0	0	1	0	0	0	0	ENSCHIG00000008270	--
ENSCHIT00000001068	0.03	0	0	0	0	0	0	0	0	1	0	0	0	0	0	0	0	0	ENSCHIG00000000754	--
ENSCHIT00000001146	0	0	0.03	0	0	0	0	0	0	0	0	1	0	0	0	0	0	0	ENSCHIG00000000813	--
ENSCHIT00000002118	0	0	0	0	0	0	0.03	0	0	0	0	0	0	0	0	1	0	0	ENSCHIG00000001517	--
ENSCHIT00000002200	0	0	0	0	0	0	0.03	0	0	0	0	0	0	0	0	1	0	0	ENSCHIG00000001576	--
ENSCHIT00000002367	0	0	0	0	0	0.03	0	0	0	0	0	0	0	0	1	0	0	0	ENSCHIG00000001698	--
ENSCHIT00000002393	0	0	0	0	0.03	0	0	0	0	0	0	0	0	1	0	0	0	0	ENSCHIG00000001716	--
ENSCHIT00000003455	0	0	0	0	0	0.03	0	0	0	0	0	0	0	0	1	0	0	0	ENSCHIG00000002510	--
ENSCHIT00000003700	0	0	0	0	0	0.03	0	0	0	0	0	0	0	0	1	0	0	0	ENSCHIG00000002684	--
ENSCHIT00000005884	0	0	0	0	0.03	0	0	0	0	0	0	0	0	1	0	0	0	0	ENSCHIG00000004430	--
ENSCHIT00000006728	0	0	0.03	0	0	0	0	0	0	0	0	1	0	0	0	0	0	0	ENSCHIG00000005057	--
ENSCHIT00000006844	0	0	0	0	0.03	0	0	0	0	0	0	0	0	1	0	0	0	0	ENSCHIG00000005140	--
ENSCHIT00000006977	0	0	0	0	0	0.03	0	0	0	0	0	0	0	0	1	0	0	0	ENSCHIG00000005237	--
ENSCHIT00000007041	0	0	0.03	0	0	0	0	0	0	0	0	1	0	0	0	0	0	0	ENSCHIG00000005279	--
ENSCHIT00000007201	0	0	0.03	0	0	0	0	0	0	0	0	1	0	0	0	0	0	0	ENSCHIG00000005402	--
ENSCHIT00000007278	0	0	0	0	0	0.03	0	0	0	0	0	0	0	0	1	0	0	0	ENSCHIG00000005463	--
ENSCHIT00000007770	0	0	0.03	0	0	0	0	0	0	0	0	1	0	0	0	0	0	0	ENSCHIG00000005823	--
ENSCHIT00000007776	0	0	0	0	0	0	0	0.03	0	0	0	0	0	0	0	0	1	0	ENSCHIG00000005832	--
ENSCHIT00000007814	0	0	0	0	0	0	0	0	0.03	0	0	0	0	0	0	0	0	1	ENSCHIG00000005852	--
ENSCHIT00000008034	0	0	0	0.03	0	0	0	0	0	0	0	0	1	0	0	0	0	0	ENSCHIG00000006025	--
ENSCHIT00000008408	0	0	0	0	0	0	0.03	0	0	0	0	0	0	0	0	1	0	0	ENSCHIG00000006309	--
ENSCHIT00000009069	0	0	0	0	0	0.03	0	0	0	0	0	0	0	0	1	0	0	0	ENSCHIG00000006810	--
ENSCHIT00000009460	0.03	0	0	0	0	0	0	0	0	1	0	0	0	0	0	0	0	0	ENSCHIG00000007025	--
ENSCHIT00000009780	0	0.03	0	0	0	0	0	0	0	0	1	0	0	0	0	0	0	0	ENSCHIG00000007210	--
ENSCHIT00000009784	0	0	0.03	0	0	0	0	0	0	0	0	1	0	0	0	0	0	0	ENSCHIG00000007212	--
ENSCHIT00000010942	0	0	0	0	0	0	0	0	0.03	0	0	0	0	0	0	0	0	1	ENSCHIG00000007975	--
ENSCHIT00000000883	0	0	0.02	0	0	0	0	0	0	0	0	1	0	0	0	0	0	0	ENSCHIG00000000636	--
ENSCHIT00000001143	0.02	0	0	0	0	0	0	0	0	1	0	0	0	0	0	0	0	0	ENSCHIG00000000808	--
ENSCHIT00000002063	0	0	0	0	0	0	0	0.02	0	0	0	0	0	0	0	0	1	0	ENSCHIG00000001485	--
ENSCHIT00000002115	0	0	0	0	0	0.02	0	0	0	0	0	0	0	0	1	0	0	0	ENSCHIG00000001511	--
ENSCHIT00000002596	0	0.02	0	0	0	0	0	0	0	0	1	0	0	0	0	0	0	0	ENSCHIG00000001872	--
ENSCHIT00000003381	0	0.02	0	0	0	0	0	0	0	0	1	0	0	0	0	0	0	0	ENSCHIG00000002453	--
ENSCHIT00000003494	0	0	0	0	0	0.02	0	0	0	0	0	0	0	0	1	0	0	0	ENSCHIG00000002530	--
ENSCHIT00000003723	0	0	0	0.02	0	0	0	0	0	0	0	0	1	0	0	0	0	0	ENSCHIG00000002698	--
ENSCHIT00000004775	0.02	0	0	0	0	0	0	0	0	1	0	0	0	0	0	0	0	0	ENSCHIG00000003579	--
ENSCHIT00000005191	0	0	0	0.02	0	0	0	0	0	0	0	0	1	0	0	0	0	0	ENSCHIG00000003904	--
ENSCHIT00000006915	0	0	0	0.02	0	0	0	0	0	0	0	0	1	0	0	0	0	0	ENSCHIG00000005187	--
ENSCHIT00000007142	0	0	0	0	0	0.02	0	0	0	0	0	0	0	0	1	0	0	0	ENSCHIG00000005352	--
ENSCHIT00000007164	0	0	0	0	0	0	0.02	0	0	0	0	0	0	0	0	1	0	0	ENSCHIG00000005376	--
ENSCHIT00000008058	0.02	0	0	0	0	0	0	0	0	1	0	0	0	0	0	0	0	0	ENSCHIG00000006034	--
ENSCHIT00000008134	0	0	0	0.02	0	0	0	0	0	0	0	0	1	0	0	0	0	0	ENSCHIG00000006107	--
ENSCHIT00000008280	0	0	0	0.02	0	0	0	0	0	0	0	0	1	0	0	0	0	0	ENSCHIG00000006213	--
ENSCHIT00000008442	0	0	0	0	0	0	0.02	0	0	0	0	0	0	0	0	1	0	0	ENSCHIG00000006343	--
ENSCHIT00000009070	0	0	0	0	0	0	0	0.02	0	0	0	0	0	0	0	0	1	0	ENSCHIG00000006810	--
ENSCHIT00000009217	0	0	0	0	0	0	0.02	0	0	0	0	0	0	0	0	1	0	0	ENSCHIG00000006890	--
ENSCHIT00000009716	0	0	0	0	0.02	0	0	0	0	0	0	0	0	1	0	0	0	0	ENSCHIG00000007172	--
ENSCHIT00000009740	0	0	0	0	0.02	0	0	0	0	0	0	0	0	1	0	0	0	0	ENSCHIG00000007184	--
ENSCHIT00000009776	0.02	0	0	0	0	0	0	0	0	1	0	0	0	0	0	0	0	0	ENSCHIG00000007209	--
ENSCHIT00000009823	0	0	0	0	0	0	0	0.02	0	0	0	0	0	0	0	0	1	0	ENSCHIG00000007235	--
ENSCHIT00000009824	0	0	0.02	0	0	0	0	0	0	0	0	1	0	0	0	0	0	0	ENSCHIG00000007235	--
ENSCHIT00000011240	0	0	0	0	0	0	0.02	0	0	0	0	0	0	0	0	1	0	0	ENSCHIG00000008179	--
ENSCHIT00000000998	0	0	0	0	0	0.01	0	0	0	0	0	0	0	0	1	0	0	0	ENSCHIG00000000709	--
ENSCHIT00000001999	0	0	0	0	0.01	0	0	0	0	0	0	0	0	1	0	0	0	0	ENSCHIG00000001437	--
ENSCHIT00000005839	0	0	0	0	0	0	0	0	0.01	0	0	0	0	0	0	0	0	1	ENSCHIG00000004396	--
ENSCHIT00000006546	0.01	0	0	0	0	0	0	0	0	1	0	0	0	0	0	0	0	0	ENSCHIG00000004912	--
ENSCHIT00000007073	0	0	0	0.01	0	0	0	0	0	0	0	0	1	0	0	0	0	0	ENSCHIG00000005303	--
ENSCHIT00000007215	0	0.01	0	0	0	0	0	0	0	0	1	0	0	0	0	0	0	0	ENSCHIG00000005413	--
ENSCHIT00000008234	0	0	0.01	0	0	0	0	0	0	0	0	1	0	0	0	0	0	0	ENSCHIG00000006168	--
ENSCHIT00000008235	0	0	0	0	0	0.01	0	0	0	0	0	0	0	0	1	0	0	0	ENSCHIG00000006168	--
ENSCHIT00000009316	0	0	0	0	0	0.01	0	0	0	0	0	0	0	0	1	0	0	0	ENSCHIG00000006938	--
ENSCHIT00000009728	0	0	0	0	0	0	0	0	0.01	0	0	0	0	0	0	0	0	1	ENSCHIG00000007178	--
ENSCHIT00000008261	0	0	0	0	0	0	0.04	0	0.04	0	0	0	0	0	0	0.43	0	0.45	ENSCHIG00000006191	--
ENSCHIT00000002680	0	0.07	0	0	0	0	0	0	0	0	0.8	0	0	0	0	0	0	0	ENSCHIG00000001934	--
ENSCHIT00000007735	0.09	0	0	0	0	0	0	0	0	0.72	0	0	0	0	0	0	0	0	ENSCHIG00000005803	--
ENSCHIT00000010021	0	0	0	0	0	0.01	0	0	0	0.04	0	0	0	0.17	0.21	0.1	0	0.14	ENSCHIG00000007391	--
ENSCHIT00000002545	0	0	0	0	0	0.07	0	0	0	0	0	0	0	0	0.35	0	0	0	ENSCHIG00000001823	--
ENSCHIT00000006504	0	0	0	0	0	0	0	0	0.01	0	0	0	0	0	0	0	0	0.16	ENSCHIG00000004879	--
ENSCHIT00000000764	0	0	0	0	0	0	0	0	0	0	0	0	0	0	0	0	0	0	ENSCHIG00000000535	--
ENSCHIT00000000765	0	0	0	0	0	0	0	0	0	0	0	0	0	0	0	0	0	0	ENSCHIG00000000535	--
ENSCHIT00000000766	0	0	0	0	0	0	0	0	0	0	0	0	0	0	0	0	0	0	ENSCHIG00000000537	--
ENSCHIT00000000767	0	0	0	0	0	0	0	0	0	0	0	0	0	0	0	0	0	0	ENSCHIG00000000537	--
ENSCHIT00000000768	0	0	0	0	0	0	0	0	0	0	0	0	0	0	0	0	0	0	ENSCHIG00000000539	--
ENSCHIT00000000769	0	0	0	0	0	0	0	0	0	0	0	0	0	0	0	0	0	0	ENSCHIG00000000539	--
ENSCHIT00000000770	0	0	0	0	0	0	0	0	0	0	0	0	0	0	0	0	0	0	ENSCHIG00000000541	--
ENSCHIT00000000771	0	0	0	0	0	0	0	0	0	0	0	0	0	0	0	0	0	0	ENSCHIG00000000544	--
ENSCHIT00000000772	0	0	0	0	0	0	0	0	0	0	0	0	0	0	0	0	0	0	ENSCHIG00000000546	--
ENSCHIT00000000773	0	0	0	0	0	0	0	0	0	0	0	0	0	0	0	0	0	0	ENSCHIG00000000546	--
ENSCHIT00000000774	0	0	0	0	0	0	0	0	0	0	0	0	0	0	0	0	0	0	ENSCHIG00000000546	--
ENSCHIT00000000777	0	0	0	0	0	0	0	0	0	0	0	0	0	0	0	0	0	0	ENSCHIG00000000544	--
ENSCHIT00000000780	0	0	0	0	0	0	0	0	0	0	0	0	0	0	0	0	0	0	ENSCHIG00000000552	--
ENSCHIT00000000782	0	0	0	0	0	0	0	0	0	0	0	0	0	0	0	0	0	0	ENSCHIG00000000553	--
ENSCHIT00000000783	0	0	0	0	0	0	0	0	0	0	0	0	0	0	0	0	0	0	ENSCHIG00000000554	--
ENSCHIT00000000785	0	0	0	0	0	0	0	0	0	0	0	0	0	0	0	0	0	0	ENSCHIG00000000555	--
ENSCHIT00000000786	0	0	0	0	0	0	0	0	0	0	0	0	0	0	0	0	0	0	ENSCHIG00000000555	--
ENSCHIT00000000787	0	0	0	0	0	0	0	0	0	0	0	0	0	0	0	0	0	0	ENSCHIG00000000556	--
ENSCHIT00000000788	0	0	0	0	0	0	0	0	0	0	0	0	0	0	0	0	0	0	ENSCHIG00000000556	--
ENSCHIT00000000789	0	0	0	0	0	0	0	0	0	0	0	0	0	0	0	0	0	0	ENSCHIG00000000556	--
ENSCHIT00000000790	0	0	0	0	0	0	0	0	0	0	0	0	0	0	0	0	0	0	ENSCHIG00000000557	--
ENSCHIT00000000792	0	0	0	0	0	0	0	0	0	0	0	0	0	0	0	0	0	0	ENSCHIG00000000558	--
ENSCHIT00000000794	0	0	0	0	0	0	0	0	0	0	0	0	0	0	0	0	0	0	ENSCHIG00000000557	--
ENSCHIT00000000797	0	0	0	0	0	0	0	0	0	0	0	0	0	0	0	0	0	0	ENSCHIG00000000558	--
ENSCHIT00000000799	0	0	0	0	0	0	0	0	0	0	0	0	0	0	0	0	0	0	ENSCHIG00000000559	--
ENSCHIT00000000800	0	0	0	0	0	0	0	0	0	0	0	0	0	0	0	0	0	0	ENSCHIG00000000560	--
ENSCHIT00000000803	0	0	0	0	0	0	0	0	0	0	0	0	0	0	0	0	0	0	ENSCHIG00000000563	--
ENSCHIT00000000807	0	0	0	0	0	0	0	0	0	0	0	0	0	0	0	0	0	0	ENSCHIG00000000567	--
ENSCHIT00000000808	0	0	0	0	0	0	0	0	0	0	0	0	0	0	0	0	0	0	ENSCHIG00000000569	--
ENSCHIT00000000809	0	0	0	0	0	0	0	0	0	0	0	0	0	0	0	0	0	0	ENSCHIG00000000569	--
ENSCHIT00000000817	0	0	0	0	0	0	0	0	0	0	0	0	0	0	0	0	0	0	ENSCHIG00000000577	--
ENSCHIT00000000819	0	0	0	0	0	0	0	0	0	0	0	0	0	0	0	0	0	0	ENSCHIG00000000574	--
ENSCHIT00000000824	0	0	0	0	0	0	0	0	0	0	0	0	0	0	0	0	0	0	ENSCHIG00000000584	--
ENSCHIT00000000825	0	0	0	0	0	0	0	0	0	0	0	0	0	0	0	0	0	0	ENSCHIG00000000574	--
ENSCHIT00000000827	0	0	0	0	0	0	0	0	0	0	0	0	0	0	0	0	0	0	ENSCHIG00000000574	--
ENSCHIT00000000828	0	0	0	0	0	0	0	0	0	0	0	0	0	0	0	0	0	0	ENSCHIG00000000584	--
ENSCHIT00000000829	0	0	0	0	0	0	0	0	0	0	0	0	0	0	0	0	0	0	ENSCHIG00000000590	--
ENSCHIT00000000830	0	0	0	0	0	0	0	0	0	0	0	0	0	0	0	0	0	0	ENSCHIG00000000590	--
ENSCHIT00000000831	0	0	0	0	0	0	0	0	0	0	0	0	0	0	0	0	0	0	ENSCHIG00000000589	--
ENSCHIT00000000832	0	0	0	0	0	0	0	0	0	0	0	0	0	0	0	0	0	0	ENSCHIG00000000589	--
ENSCHIT00000000833	0	0	0	0	0	0	0	0	0	0	0	0	0	0	0	0	0	0	ENSCHIG00000000592	--
ENSCHIT00000000834	0	0	0	0	0	0	0	0	0	0	0	0	0	0	0	0	0	0	ENSCHIG00000000594	--
ENSCHIT00000000835	0	0	0	0	0	0	0	0	0	0	0	0	0	0	0	0	0	0	ENSCHIG00000000595	--
ENSCHIT00000000836	0	0	0	0	0	0	0	0	0	0	0	0	0	0	0	0	0	0	ENSCHIG00000000596	--
ENSCHIT00000000837	0	0	0	0	0	0	0	0	0	0	0	0	0	0	0	0	0	0	ENSCHIG00000000598	--
ENSCHIT00000000840	0	0	0	0	0	0	0	0	0	0	0	0	0	0	0	0	0	0	ENSCHIG00000000598	--
ENSCHIT00000000847	0	0	0	0	0	0	0	0	0	0	0	0	0	0	0	0	0	0	ENSCHIG00000000600	--
ENSCHIT00000000848	0	0	0	0	0	0	0	0	0	0	0	0	0	0	0	0	0	0	ENSCHIG00000000606	--
ENSCHIT00000000849	0	0	0	0	0	0	0	0	0	0	0	0	0	0	0	0	0	0	ENSCHIG00000000606	--
ENSCHIT00000000850	0	0	0	0	0	0	0	0	0	0	0	0	0	0	0	0	0	0	ENSCHIG00000000609	--
ENSCHIT00000000851	0	0	0	0	0	0	0	0	0	0	0	0	0	0	0	0	0	0	ENSCHIG00000000611	--
ENSCHIT00000000852	0	0	0	0	0	0	0	0	0	0	0	0	0	0	0	0	0	0	ENSCHIG00000000613	--
ENSCHIT00000000853	0	0	0	0	0	0	0	0	0	0	0	0	0	0	0	0	0	0	ENSCHIG00000000613	--
ENSCHIT00000000854	0	0	0	0	0	0	0	0	0	0	0	0	0	0	0	0	0	0	ENSCHIG00000000614	--
ENSCHIT00000000855	0	0	0	0	0	0	0	0	0	0	0	0	0	0	0	0	0	0	ENSCHIG00000000617	--
ENSCHIT00000000857	0	0	0	0	0	0	0	0	0	0	0	0	0	0	0	0	0	0	ENSCHIG00000000617	--
ENSCHIT00000000858	0	0	0	0	0	0	0	0	0	0	0	0	0	0	0	0	0	0	ENSCHIG00000000616	--
ENSCHIT00000000859	0	0	0	0	0	0	0	0	0	0	0	0	0	0	0	0	0	0	ENSCHIG00000000616	--
ENSCHIT00000000860	0	0	0	0	0	0	0	0	0	0	0	0	0	0	0	0	0	0	ENSCHIG00000000619	--
ENSCHIT00000000861	0	0	0	0	0	0	0	0	0	0	0	0	0	0	0	0	0	0	ENSCHIG00000000621	--
ENSCHIT00000000862	0	0	0	0	0	0	0	0	0	0	0	0	0	0	0	0	0	0	ENSCHIG00000000621	--
ENSCHIT00000000863	0	0	0	0	0	0	0	0	0	0	0	0	0	0	0	0	0	0	ENSCHIG00000000622	--
ENSCHIT00000000866	0	0	0	0	0	0	0	0	0	0	0	0	0	0	0	0	0	0	ENSCHIG00000000626	--
ENSCHIT00000000867	0	0	0	0	0	0	0	0	0	0	0	0	0	0	0	0	0	0	ENSCHIG00000000626	--
ENSCHIT00000000870	0	0	0	0	0	0	0	0	0	0	0	0	0	0	0	0	0	0	ENSCHIG00000000630	--
ENSCHIT00000000871	0	0	0	0	0	0	0	0	0	0	0	0	0	0	0	0	0	0	ENSCHIG00000000630	--
ENSCHIT00000000872	0	0	0	0	0	0	0	0	0	0	0	0	0	0	0	0	0	0	ENSCHIG00000000631	--
ENSCHIT00000000875	0	0	0	0	0	0	0	0	0	0	0	0	0	0	0	0	0	0	ENSCHIG00000000631	--
ENSCHIT00000000876	0	0	0	0	0	0	0	0	0	0	0	0	0	0	0	0	0	0	ENSCHIG00000000632	--
[truncated: 3,482 more rows]

## Sheet: group
Table S3. List of lncRNA FPKM results from RNA-seq_group
id	DM1_fpkm	DM5_fpkm	GM_fpkm	DM1_count	DM5_count	GM_count	Symbol	Description
MSTRG.1044.1	27062.1	27647.8	18239.4	195105	195530	123306	-	-
MSTRG.10906.2	844.727	696.613	721.173	168374	135274	134242	-	-
MSTRG.1044.3	9460.04	8455.8	6340.58	100385	88176.2	63191.9	-	-
MSTRG.1147.1	3073.81	2908.7	2120.79	66031.7	61339	42689.3	-	-
MSTRG.10906.1	159.917	116.393	147.633	23712.8	16805.5	20472.5	-	-
MSTRG.11061.1	675.953	917.027	505.163	17978.4	23931.2	12549.3	-	-
MSTRG.2926.3	120.313	110.19	78.483	13591.3	12167.3	8295.77	-	-
MSTRG.7617.1	70.637	66.97	78.697	10027.8	9309.13	10460.2	-	-
MSTRG.4448.1	97.593	91.23	92.933	10271.3	9409	9166.33	-	-
MSTRG.12876.1	687.987	586.157	569.497	9568.33	7998.33	7424	-	-
MSTRG.6999.1	551.363	535.113	445.81	7857.33	7475.63	5949.71	-	-
MSTRG.7553.1	165.75	155.817	135.477	7038.01	6482.21	5386.14	-	-
MSTRG.3032.1	522.597	372.623	356.507	6521.33	4551	4171	-	-
MSTRG.3780.2	11.963	10.89	7.533	6545.27	5815.67	3849.94	-	-
MSTRG.12747.3	5.727	5.917	4.613	5383.65	5418.88	4050.14	-	-
MSTRG.13651.2	44.59	47.3	48.677	4792.88	4982.35	4902.08	-	-
MSTRG.11788.1	127.46	161.457	124.22	4079.52	5068.77	3726.32	-	-
MSTRG.8007.2	7.137	5.01	23.64	2717.11	1852.18	8392.62	-	-
MSTRG.11418.1	31.157	28.297	27.043	4620.41	4100.84	3750.59	-	-
MSTRG.8007.3	16.01	10.34	44.68	2935.81	1849.48	7656.1	-	-
MSTRG.536.2	42.74	65.823	50.717	3410.53	5136.94	3788.52	-	-
MSTRG.5741.1	64.593	57.44	81.877	4015.47	3475.27	4762.54	-	-
MSTRG.1688.5	3.697	3.633	4.273	3727.21	3569.48	4020.13	-	-
MSTRG.1021.3	55.54	34.273	50.433	4357.1	2630.13	3703.66	-	-
MSTRG.3827.1	125.35	82.32	109.52	4116.41	2647.28	3368.47	-	-
MSTRG.4182.1	71.527	71.56	57.083	3672.91	3599.57	2745.08	-	-
MSTRG.12158.1	2.363	1.83	5.747	2420.5	1835.7	5495.17	-	-
MSTRG.1089.1	13.53	15.293	12.617	3129.33	3453.67	2727.67	-	-
MSTRG.5742.3	79.73	68.133	93.787	2857.99	2383.73	3145.94	-	-
MSTRG.1361.3	18.633	16.483	20.447	2804.75	2430.15	2880.84	-	-
MSTRG.12400.1	4.293	4.65	3.727	2807.02	2963.69	2276.34	-	-
MSTRG.12986.1	13.747	11.887	14.687	2802.15	2367.85	2801.74	-	-
MSTRG.892.1	17.107	15.983	17.67	2738.4	2498.39	2644.42	-	-
MSTRG.13513.5	2.487	2.163	5.673	1806.32	1526.52	3851.78	-	-
MSTRG.14666.1	2.98	3.343	3.853	2115.44	2319.07	2557.67	-	-
MSTRG.6731.3	9.327	7.823	9.177	2469.1	2022.3	2269.89	-	-
MSTRG.3161.1	22.85	28.37	37.25	1791.74	2176.13	2730.92	-	-
MSTRG.2277.1	6.52	5.92	5.963	2373.43	2099.54	2027.36	-	-
MSTRG.5238.2	6.763	7.277	5.64	2240.2	2355.8	1746.19	-	-
MSTRG.13651.1	28.943	27.36	32.133	2078.79	1917.65	2154.58	-	-
MSTRG.7380.1	29.673	24.19	28.807	2225.67	1775.67	2022.67	-	-
MSTRG.2823.2	2.863	4.103	2.993	1786.83	2499.58	1745.42	-	-
MSTRG.2443.2	74.227	64.577	34.803	2536.9	2159.86	1115.43	-	-
MSTRG.11484.1	72.53	66.047	78.127	1987.49	1769.94	2001.65	-	-
MSTRG.7900.2	31.37	47.397	37.427	1618.42	2388.96	1800.52	-	-
MSTRG.13965.1	9.893	9.873	11.47	1900.02	1852.06	2059.46	-	-
MSTRG.11324.1	0.913	1.167	2.453	1215.9	1507.89	3032.6	-	-
MSTRG.6372.1	51.133	43.42	46.1	2050.83	1713.15	1737.25	-	-
MSTRG.13608.1	13.287	10.18	10.807	2217.22	1661.66	1687.13	-	-
MSTRG.554.1	29.09	25.967	32.457	1886.09	1648.52	1969.7	-	-
MSTRG.14512.1	244.813	215.507	177.553	1895.29	1638.84	1287.26	-	-
MSTRG.4301.1	13.563	20.96	22.007	1338.92	2025.35	2032.8	-	-
MSTRG.9808.2	10.83	10.837	11.523	1813.21	1775.73	1806.6	-	-
MSTRG.14542.1	34.09	41.147	33.5	1675	1980	1541.67	-	-
MSTRG.14154.1	8.13	8.4	8.333	1761.87	1778.07	1689.2	-	-
MSTRG.11819.1	15.333	13.833	12.413	1960.36	1733.27	1484.21	-	-
MSTRG.3348.5	2.84	2.933	5.587	1348.69	1361.81	2478.79	-	-
MSTRG.5247.1	10.89	9.617	13.47	1685.72	1454.71	1948.3	-	-
MSTRG.13476.1	9.717	12.293	10.033	1576.03	1947.35	1522.93	-	-
MSTRG.5742.1	51.673	50.227	68.913	1511.32	1426.74	1886.55	-	-
MSTRG.7774.3	3.133	3.153	3.96	1552.32	1526.2	1834.43	-	-
MSTRG.12134.1	37.55	37.94	30.403	1754.33	1733	1326.33	-	-
MSTRG.15437.1	21.77	26.19	22.347	1520.92	1792	1460.99	-	-
MSTRG.3805.1	36.13	34.667	36.887	1624.77	1528.66	1553.6	-	-
MSTRG.2126.2	1.863	2.523	4.047	1098.8	1447.43	2228.52	-	-
MSTRG.1652.1	5.637	4.843	4.867	1772.38	1489.81	1434.24	-	-
MSTRG.5950.1	10.193	9.573	7.477	1745.67	1599.67	1198.67	-	-
MSTRG.11762.1	23.19	24.133	25.983	1465.33	1493.73	1537.94	-	-
MSTRG.2126.4	1.62	1.997	4.403	950.163	1128.59	2395.92	-	-
MSTRG.635.1	3.683	4.28	4.337	1375.33	1555.34	1511.67	-	-
MSTRG.8070.4	122.503	72.27	62.613	2024.24	1169.45	969.597	-	-
MSTRG.4169.4	4.737	6.373	7.24	1119.75	1471.37	1600.14	-	-
MSTRG.3039.1	15.123	19.6	17.117	1248.45	1584	1321.33	-	-
MSTRG.8051.1	10.923	13.35	9.313	1383.33	1656.97	1102.67	-	-
MSTRG.11324.2	3.547	4.133	6.643	1072.42	1217.14	1872.47	-	-
MSTRG.9670.7	2.233	1.703	3.61	1277.34	943.07	1927.03	-	-
MSTRG.5291.1	85.07	80.31	80.32	1381	1276.67	1220.66	-	-
MSTRG.10858.1	73.587	98.453	72.873	1175.67	1541.33	1090.75	-	-
MSTRG.1060.1	198.773	237.193	159.933	1168.33	1369.33	879.667	-	-
MSTRG.2946.2	3.397	3.71	2.893	1374.16	1464.4	1093.59	-	-
MSTRG.15338.1	2.253	2.037	5.093	981.343	864.353	2073.25	-	-
MSTRG.2722.1	2.19	2.343	2.853	1184.2	1237.25	1443.43	-	-
ENSCHIT00000002652	16.65	16.383	8.977	1552.58	1490.61	783.52	ENSCHIG00000001905	--
MSTRG.12477.1	59.863	79.627	60.51	1126.33	1470.05	1064.33	-	-
MSTRG.5647.1	2.43	2.417	2.57	1301.19	1263.01	1285.78	-	-
MSTRG.12780.1	3.3	3.94	4.29	1131.88	1313.4	1374.53	-	-
MSTRG.13076.1	10.72	13.067	12.68	1107.87	1319.63	1225.95	-	-
MSTRG.8464.2	2.31	2.91	2.68	1095.25	1346.79	1187.32	-	-
MSTRG.5750.1	9.267	8.987	14.383	1017.1	970.697	1477.19	-	-
MSTRG.8560.1	54.077	46.883	44.683	1269	1075.67	980.667	-	-
MSTRG.13476.2	7.59	7.197	6.373	1256.11	1169.37	986.36	-	-
MSTRG.12158.3	1.173	0.89	2.453	895.943	665.587	1758.93	-	-
MSTRG.3263.7	70.573	64.777	86.247	1016.63	915.097	1164.51	-	-
MSTRG.14074.1	4.777	6.633	5.913	914.263	1240.95	1056.72	-	-
MSTRG.2984.6	2.02	2.413	3.317	869.887	1013.71	1334.98	-	-
MSTRG.8836.2	4.14	32.33	0.073	365.547	2791.63	5.877	-	-
MSTRG.11324.3	1.467	1.6	3.56	723.567	770.09	1636.99	-	-
MSTRG.2946.1	5.803	7.303	2.89	1145.46	1411.48	534.08	-	-
MSTRG.3707.1	2.443	2.54	3.99	856.417	866.017	1302.78	-	-
MSTRG.2926.1	11.693	10.34	7.813	1199.04	1039.72	748.893	-	-
MSTRG.1970.2	19.767	17.93	23.937	973	863.667	1105.33	-	-
MSTRG.13288.1	7.33	14.793	7.4	752.51	1490.23	713.21	-	-
MSTRG.51.1	4.283	3.033	2.953	1266.67	875.667	816.667	-	-
MSTRG.2787.1	90.653	92.49	46.023	1103.59	1103.62	525.233	-	-
MSTRG.8040.1	2.683	2.89	3.567	884.96	928.273	1097.03	-	-
MSTRG.5518.2	2.417	2.437	2.893	932.92	919.17	1046.53	-	-
MSTRG.14486.1	2.13	2.973	3.577	733.653	996.747	1151.53	-	-
MSTRG.8579.3	7.723	6.173	15.303	785.5	612.61	1454.78	-	-
MSTRG.1362.1	69.233	45.693	49.043	1164.67	753.667	771.667	-	-
MSTRG.11763.1	12.717	41.65	24.58	451.53	1448	816.96	-	-
MSTRG.8428.1	1.283	1.983	3.573	540.847	812.883	1402.12	-	-
MSTRG.8132.2	19.663	19.45	13.543	1033.33	1000.33	666.333	-	-
MSTRG.4170.1	2.633	3.293	4.117	742.843	907.507	1085.17	-	-
MSTRG.7792.2	10.923	4.583	15.78	983	399.333	1320.33	-	-
MSTRG.5742.2	61.85	54.663	71.427	836.977	720.227	906.62	-	-
MSTRG.13521.1	1.613	1.043	3.473	725.077	456.347	1459.69	-	-
MSTRG.1379.6	2.213	4.193	3.39	615.63	1140.26	881.36	-	-
MSTRG.2929.3	5.977	5.633	5.76	931.333	857.667	839.667	-	-
MSTRG.4315.6	14.267	18.443	10.187	883.98	1116.08	590.947	-	-
MSTRG.8001.3	4.52	4.117	3.51	974.473	865.823	706.373	-	-
MSTRG.1361.2	6.08	4.197	6.083	967.667	653.933	904.777	-	-
MSTRG.13247.1	21.913	23.023	28.207	739.273	760.88	892.073	-	-
MSTRG.8009.2	4.6	2.117	11.897	631.09	283.05	1526.17	-	-
MSTRG.2330.1	8.12	7.23	6.183	935.217	813.873	665.7	-	-
MSTRG.438.1	14.827	13.08	19.153	772.63	667.563	935	-	-
MSTRG.10348.1	1.437	0.603	2.553	776.523	317.543	1292.73	-	-
MSTRG.2265.1	2.987	1.89	3.097	921.667	566.667	892.667	-	-
MSTRG.11169.2	4.52	4.653	4.357	814.687	819.777	731.763	-	-
MSTRG.14230.2	10.903	9.627	9.39	862.313	745.723	694.83	-	-
MSTRG.10348.2	1.49	1.027	3.983	556.477	372.457	1390.6	-	-
MSTRG.1747.8	3.353	1.703	4.683	826.16	409.137	1078.83	-	-
MSTRG.5521.1	2.093	2.107	2.79	716.477	703.753	891.393	-	-
MSTRG.7791.4	3.36	1.357	4.663	858.69	336.92	1109.92	-	-
MSTRG.7551.2	10.057	8.54	7.787	889.41	737.203	643.077	-	-
MSTRG.14051.1	18.52	22.243	13.733	779.667	917	541.327	-	-
MSTRG.6834.1	14.577	9.407	15.617	855	539	857.333	-	-
MSTRG.4222.1	5.27	4.54	4.023	877.277	739.22	626.263	-	-
MSTRG.10004.1	58.617	88.4	78.093	540.763	799.357	674.493	-	-
MSTRG.144.1	4.02	4.457	4.643	695.09	756.247	753.493	-	-
MSTRG.5787.1	6.667	4.783	3.31	1002.85	705.24	466.147	-	-
MSTRG.8797.1	32.493	20.737	23.36	916.667	572.667	616.667	-	-
MSTRG.7676.1	18.72	18.197	20.66	708.783	675.27	731.587	-	-
MSTRG.2912.1	21.633	22.967	11.23	831.667	864.667	404	-	-
MSTRG.1997.1	4.223	5.107	5.903	609.54	717.98	794.32	-	-
MSTRG.12354.2	9.853	9.553	12.127	674.867	640.053	775.75	-	-
MSTRG.10041.1	23.637	21.533	23.357	712.99	634.987	659.21	-	-
MSTRG.8070.5	85.843	46.11	38.983	969.79	513.387	411.747	-	-
MSTRG.11324.4	1.297	1.34	2.587	529.587	534.06	987.897	-	-
MSTRG.11752.4	12.35	13.317	11.357	676.213	714.547	581.15	-	-
MSTRG.1380.1	2.197	4.62	7.1	328.667	674	990.333	-	-
MSTRG.12490.1	48.077	62.107	67.6	509.667	644.333	671.333	-	-
MSTRG.7671.6	2.36	2.627	3.323	582.443	630.327	766.093	-	-
MSTRG.2064.3	2.683	3.187	1.94	696.837	809.173	471.12	-	-
MSTRG.9956.2	3.64	2.867	3.647	725.597	559.257	681.16	-	-
MSTRG.7618.7	2.24	2.063	4.747	504.403	453.443	998.353	-	-
MSTRG.2088.1	7.587	6.027	6.893	739.35	575.49	629.243	-	-
MSTRG.790.1	4.203	2.84	3.43	800.84	527.673	610.413	-	-
MSTRG.8836.1	6.02	30.87	0.02	316.787	1586.03	1.123	-	-
MSTRG.3223.1	5.017	5.57	4.11	675.303	729.727	516.353	-	-
MSTRG.7604.2	1.777	1.437	3.72	517	404.333	1007.67	-	-
MSTRG.10568.1	1.563	1.597	2.173	581.343	577.3	752.593	-	-
MSTRG.10855.8	1.32	1.463	1.65	579.757	628.153	677.603	-	-
MSTRG.14378.1	3.463	2.28	3.013	756.667	483.937	614.21	-	-
MSTRG.10559.1	2.49	15.55	1.353	240.88	1465.04	123.51	-	-
MSTRG.4420.3	3.093	3.367	3.787	571.18	605.603	651.19	-	-
MSTRG.12624.1	10.973	8.687	10.583	669.333	518	604.667	-	-
MSTRG.10559.2	2.557	15.377	1.033	244.367	1453.5	92.433	-	-
MSTRG.13869.1	2.587	1.453	0.817	961	528	283.667	-	-
MSTRG.11464.1	43.437	75.497	40.95	450.41	766.247	398.043	-	-
MSTRG.7619.1	2.62	2.59	6.073	425.667	409.333	921.333	-	-
MSTRG.2604.2	1.557	1.853	2.01	522.573	606.507	630.31	-	-
MSTRG.14294.2	2.85	2.84	2.857	602	586	562.667	-	-
MSTRG.5408.2	12.293	12.467	10.143	618.96	616.363	479.533	-	-
MSTRG.9466.3	2.657	4.107	6.383	363.12	550.27	820.117	-	-
MSTRG.3152.1	61.407	74.65	41.15	556.847	659.82	348.97	-	-
MSTRG.7661.1	34.223	47.857	40.207	461.82	632.81	506.807	-	-
MSTRG.10656.1	1.863	3.04	0.087	637.49	1004.85	27.377	-	-
MSTRG.5741.3	56.34	56.277	72.13	465	455.47	559.443	-	-
MSTRG.6744.2	2.39	2.507	2.97	520.083	531.347	602.18	-	-
MSTRG.7350.1	5.167	8.297	4.893	473.92	742.773	419.183	-	-
MSTRG.12265.1	3.77	6.197	5.83	401.75	647.983	582.94	-	-
MSTRG.4968.9	2.943	2.37	3.743	540	424	640.667	-	-
MSTRG.7791.3	4.32	1.847	6.14	581.78	241.773	772.517	-	-
MSTRG.6644.2	3.633	3.327	3.217	579.707	519.077	481.337	-	-
MSTRG.9973.1	1.1	2.44	1.35	362.417	782	415.333	-	-
MSTRG.9544.1	1.027	1.44	2.017	367.333	501.863	674.667	-	-
MSTRG.7073.1	3.05	3.747	2.963	491.207	588.01	448.073	-	-
MSTRG.4291.1	45.183	27.673	27.68	649.667	390.333	372.667	-	-
MSTRG.9142.1	1.96	2.413	0.91	570.56	686.283	247.02	-	-
MSTRG.3211.1	3.337	10.253	1.227	342.92	1030.37	118	-	-
MSTRG.10670.2	1.86	2.78	0.07	600.667	864.667	21	-	-
MSTRG.13349.2	3.81	4.537	3.763	478.16	557.373	442.517	-	-
MSTRG.14588.1	4.997	4.697	5.207	508	468	495.333	-	-
MSTRG.13302.2	2.55	2.813	2.173	510.6	550.593	407.967	-	-
MSTRG.1538.4	9.487	9.9	14.007	419.57	427.997	580.357	-	-
MSTRG.13513.4	0.843	0.497	2.897	303.023	173.96	971.677	-	-
MSTRG.1890.3	5.847	3.57	5.803	568.417	339.423	529.143	-	-
MSTRG.8870.1	1.04	22.327	0.007	64.667	1353.67	0.333	-	-
MSTRG.12979.1	13.547	15.123	17.037	425	464	500	-	-
MSTRG.111.6	2.5	1.703	1.803	605.813	402.747	408.967	-	-
MSTRG.2944.1	16.977	14.95	14.267	518.607	449.053	408.497	-	-
MSTRG.7567.1	5.64	6.077	3.1	542.333	572.667	279	-	-
MSTRG.12833.2	3.34	2.09	5.427	433.783	265.477	659.34	-	-
MSTRG.6731.1	6.097	6.463	3.887	506.013	525.48	301.64	-	-
MSTRG.5266.1	42.263	35.51	46.497	425.977	351.1	439.267	-	-
MSTRG.9874.1	2.617	1.51	1.383	649.51	365.823	319.547	-	-
MSTRG.9855.2	3.033	1.777	1.967	609.8	350.197	369.847	-	-
MSTRG.13782.6	1.53	1.7	2.09	394.593	426.883	503.48	-	-
MSTRG.8429.1	1.15	1.89	2.707	273.65	440.26	603.667	-	-
MSTRG.9406.2	1.967	3.803	2.44	322.92	610.997	375.773	-	-
MSTRG.6699.1	1.823	1.713	2.053	441.693	405.2	464.023	-	-
MSTRG.11473.1	2.23	2.32	5.443	302.333	307.667	691.333	-	-
MSTRG.9466.2	0.693	0.867	1.047	358.353	436.553	505.467	-	-
MSTRG.3286.1	3.473	2.71	2.147	549.86	419.187	318.563	-	-
MSTRG.9901.2	2.473	2.643	3.417	384.297	401.34	496.48	-	-
MSTRG.14377.5	2.19	1.827	2.637	436.817	354.273	490.35	-	-
MSTRG.6692.1	3.437	2.87	2.74	498.667	407.333	372	-	-
MSTRG.13004.1	1.14	1.13	2.397	327.127	314.643	639.83	-	-
MSTRG.7083.1	8.45	11.623	11.35	346.143	466.53	436.01	-	-
MSTRG.8015.2	4.63	2.83	11.19	323.233	192.557	730.177	-	-
MSTRG.9308.1	3.007	3.197	0.343	584.407	608.137	60.85	-	-
MSTRG.1679.2	4.51	3.677	4.627	450.443	360.95	433.607	-	-
MSTRG.11783.4	6.923	5.417	6.51	465.757	356.943	412.26	-	-
MSTRG.11092.1	2.803	1.61	1.467	605.667	341.667	296.667	-	-
MSTRG.14074.2	1.793	2.043	2.71	351.737	390.383	496.28	-	-
MSTRG.8515.1	2.02	2.53	2	387.667	473.67	359	-	-
MSTRG.12347.2	11.807	10.703	10.763	435.19	385.483	370.85	-	-
MSTRG.6195.1	1.84	1.573	2.273	407.667	340	469.667	-	-
MSTRG.8979.1	12.34	10.88	18.96	357.333	309.333	514	-	-
MSTRG.3252.1	4.853	6.507	7.263	324.673	425.057	453.84	-	-
MSTRG.15140.1	22.347	23.55	29.503	349.56	362.423	432.337	-	-
MSTRG.1116.1	17.747	20.003	18.853	372.423	410.923	370.973	-	-
MSTRG.12171.1	2.003	2.06	1.957	413.667	414	376.667	-	-
MSTRG.11135.6	1.857	2.417	1.097	424.86	540.62	235.207	-	-
MSTRG.8275.3	2.363	3.187	2.477	358.503	472.43	352.127	-	-
MSTRG.11535.1	1.257	2.8	0.997	303.667	656.333	224.333	-	-
MSTRG.13514.1	0.917	0.633	1.893	328.13	219.65	629.827	-	-
MSTRG.2022.1	3.213	3.243	3.36	392.667	387.667	384.333	-	-
MSTRG.15789.1	1.72	2.377	1.683	358.443	482.927	327.127	-	-
MSTRG.10843.1	16.123	14.49	26.183	326.667	287.667	497	-	-
MSTRG.12158.2	0.997	0.823	2.72	265.837	216.04	678.643	-	-
MSTRG.15009.1	1.48	1.35	1.85	379.28	338.037	442.617	-	-
MSTRG.2084.1	10.25	4.71	7.033	545	245	349.333	-	-
MSTRG.15365.1	23.917	38.377	31.31	279.853	440.243	344.353	-	-
MSTRG.10852.4	2.903	1.81	2.567	469.58	285.72	388.387	-	-
MSTRG.5286.2	22.653	26.37	23.623	343.52	391.813	334.96	-	-
MSTRG.4343.1	4.04	4.033	6.447	320.127	313.15	477.907	-	-
MSTRG.2399.2	5.777	5.143	6.6	376.26	327.753	402.933	-	-
MSTRG.997.1	27.083	30.083	26.573	342.397	370.667	313.667	-	-
MSTRG.1379.3	2.667	3.927	4.06	283.773	406.313	402.13	-	-
MSTRG.13177.1	4.21	3.807	3.697	401.98	354.653	328.963	-	-
MSTRG.2230.1	1.62	2.1	2.243	305.603	388.287	396.4	-	-
MSTRG.6196.1	1.747	1.747	2.013	354.667	347	381.333	-	-
MSTRG.6650.1	3.547	2.973	3.86	375.343	308.613	382.79	-	-
MSTRG.8087.1	27.377	35.357	44.85	255.16	322.06	390.37	-	-
MSTRG.12268.1	1.937	1.887	2.763	325.003	308.693	434.55	-	-
MSTRG.9983.1	2.183	3.063	2.597	303.313	415.523	337.433	-	-
MSTRG.13473.1	1.74	1.66	1.223	407.333	378.333	267.667	-	-
MSTRG.4937.1	2.687	2.677	3.253	335	326.333	378.333	-	-
MSTRG.5825.1	2.017	2.547	1.827	337.52	415.553	284.46	-	-
MSTRG.13340.1	1.813	1.927	1.713	351.667	364.597	310.41	-	-
MSTRG.2100.5	1.537	1.077	1.36	405.533	280.407	334.933	-	-
MSTRG.8696.1	13.543	11.35	9.547	398.667	327	263.667	-	-
MSTRG.11325.2	2.09	1.837	1.33	413.62	355.35	246.047	-	-
MSTRG.3349.5	2.26	1.667	1.35	442.647	318.333	247	-	-
MSTRG.5790.1	1.69	1.87	1.5	344.943	372.727	287.077	-	-
MSTRG.2956.1	15.173	13.33	13.083	362.333	312	293.667	-	-
MSTRG.712.4	3.793	3.43	5.457	308.057	272.213	414.05	-	-
MSTRG.868.1	11.14	13.1	13.083	296.203	341.453	324.79	-	-
MSTRG.9211.1	5.05	5.897	4.84	323.663	368.997	290.44	-	-
MSTRG.365.2	30.647	26.437	25.04	346.957	293.36	264.46	-	-
MSTRG.9841.1	2.327	2.563	1.417	370.333	399.243	210.667	-	-
MSTRG.4197.1	3.417	3.94	3.527	315.72	354.81	304.59	-	-
MSTRG.3313.1	2.483	2.24	1.59	392.667	347.667	236.333	-	-
MSTRG.7560.1	3.043	2.06	4.75	311.667	205.667	454.333	-	-
MSTRG.13340.2	9.323	8.14	10.14	325.387	278.207	331.527	-	-
MSTRG.9808.1	2.047	1.61	1.49	390.057	300.287	264.55	-	-
MSTRG.12451.1	2.427	2.347	1.923	353.71	334.677	262.667	-	-
MSTRG.9229.1	2.133	2.377	2.487	299.087	325.14	326.263	-	-
MSTRG.152.2	6.63	6.053	11.157	267.86	240.08	425.64	-	-
MSTRG.12992.2	3.293	2.673	2.777	363.033	288.193	286.747	-	-
MSTRG.1581.1	3.667	4.727	5.503	254.333	320	356.667	-	-
MSTRG.12699.1	2.133	2.337	1.413	348.747	373.127	215.227	-	-
MSTRG.3457.3	2.277	2.32	2.917	292.19	291.747	350.607	-	-
MSTRG.14626.2	2.48	1.183	1.03	505.963	235.817	195.243	-	-
MSTRG.10064.1	4.827	1.82	10.023	278.333	102.667	540	-	-
MSTRG.6655.1	1.83	1.753	1.777	328.04	306.387	297.46	-	-
MSTRG.11916.1	1.577	1.623	1.477	323.49	325.707	283.007	-	-
MSTRG.3238.1	6.32	6.013	1.817	417.193	386.83	111.94	-	-
MSTRG.870.1	2.63	2.473	1.797	357.333	327.667	228	-	-
MSTRG.4762.2	2.397	3	1.143	342.403	417.92	152.88	-	-
MSTRG.13578.1	15.247	12.743	13.05	334.31	274.217	268.52	-	-
MSTRG.4629.3	1.27	1.477	1.637	274.69	306.677	329.683	-	-
MSTRG.3484.2	2.493	3.37	4.097	233.667	308	358.333	-	-
MSTRG.8120.1	0.2	13.363	0.027	13.597	881.07	1.667	-	-
MSTRG.11805.1	14.477	11.6	8.19	373.813	293.717	198.257	-	-
MSTRG.13521.2	0.673	0.633	1.763	204.307	186.617	499.593	-	-
MSTRG.8421.1	17.52	18.12	16.607	289	294.667	256.333	-	-
MSTRG.8575.1	2.463	2.23	5.757	214.907	189.25	469.757	-	-
MSTRG.1790.1	17.07	26.217	19.683	228.667	344	245.667	-	-
MSTRG.3623.2	6.357	5.17	4.84	344.597	274.113	246.18	-	-
ENSCHIT00000005139	5.593	6.07	6.877	269.1	283.99	308.467	ENSCHIG00000003859	--
MSTRG.2746.1	1.14	1.503	1.53	247	318	309.667	-	-
MSTRG.3676.1	2.423	3.697	4.04	211.667	317.333	331	-	-
MSTRG.2615.1	1.553	1.793	0.803	331.333	373.333	159.667	-	-
MSTRG.15178.2	1.867	1.553	1.05	368.333	298.667	193	-	-
MSTRG.9837.1	5.707	5.353	3.593	339	310.333	199	-	-
MSTRG.5408.1	7.873	8.32	4.9	321.707	332.303	187.133	-	-
MSTRG.1576.1	18.527	18.043	14.857	296.817	282.85	223.59	-	-
MSTRG.7023.1	4.193	2.987	2.93	358.333	249.333	234.333	-	-
MSTRG.2099.1	4.76	4.657	3.163	323	309	200.667	-	-
MSTRG.4853.1	5.177	5.74	2.68	322.333	349.667	156	-	-
MSTRG.15705.1	3.347	3.313	1.98	329	318.333	181.667	-	-
MSTRG.3254.1	16.807	17.913	13.847	279.713	291.443	215.08	-	-
MSTRG.14626.1	2.57	1.437	0.94	438.37	239.517	149.757	-	-
MSTRG.13157.1	2.413	3.49	3.033	228.993	321.493	268.13	-	-
MSTRG.14753.1	3.337	3.097	3.22	288.33	262.517	260.433	-	-
MSTRG.11242.3	16.05	14.793	13.76	284.363	258.167	229.51	-	-
MSTRG.3092.1	11.637	8.627	10.203	308.4	223.213	252.767	-	-
MSTRG.12014.1	9.137	6.02	7.167	327.333	212	240.333	-	-
MSTRG.9874.2	1.393	1.28	0.89	319.957	287.373	190.95	-	-
MSTRG.12464.1	23.5	26.507	34.983	204.477	225.773	284.937	-	-
MSTRG.5844.2	2.3	2.277	0.787	346.743	335.407	111.023	-	-
MSTRG.15571.3	2.677	2.39	2.263	296.687	258.01	234.577	-	-
MSTRG.6168.1	1.297	1.603	2.32	203.333	244.667	339.333	-	-
MSTRG.15518.1	24.073	19.69	11.587	324.19	259.683	145.957	-	-
MSTRG.10658.2	1.41	1.837	0.03	341.083	428.467	7.423	-	-
MSTRG.9724.1	2.88	2.36	2.497	291.333	233.793	236.797	-	-
MSTRG.14153.1	1.69	5.833	0.753	158.667	536	66.667	-	-
MSTRG.14986.1	1.893	1.003	1.417	345.333	177.667	240.667	-	-
MSTRG.4803.1	3.13	3.72	3.47	236.04	275.14	245.797	-	-
MSTRG.14108.2	2.023	1.547	1.143	334.303	248.963	178	-	-
MSTRG.5728.1	3.113	2.48	2.447	299.333	233.333	220.333	-	-
MSTRG.7613.1	0.297	3.2	0.507	57.333	606.333	91.667	-	-
MSTRG.924.1	2.487	1.933	1.327	333.333	252	166.667	-	-
MSTRG.3898.3	8.303	11.503	8.847	216.867	294.433	215.603	-	-
ENSCHIT00000010018	2.317	2.487	2.69	238.5	250.553	258.77	ENSCHIG00000007388	--
MSTRG.6469.3	1.79	1.533	2.053	257.047	215.577	276.073	-	-
MSTRG.14599.3	2.04	1.91	2.147	257	235.333	253	-	-
MSTRG.15365.2	10.117	11.107	9.44	243.813	262.423	212.98	-	-
MSTRG.14895.3	3.53	4.733	2.417	250.647	328.42	159.747	-	-
MSTRG.10665.1	1.543	2.37	0.14	289.147	428.273	24.343	-	-
MSTRG.11117.2	8.333	5.393	3.877	350.693	222.03	152.44	-	-
MSTRG.13946.3	1.823	1.943	2.287	228.977	237.907	267.417	-	-
MSTRG.14981.1	14.213	21.39	15.597	195	288.333	201	-	-
MSTRG.2342.1	1.933	0.937	0.78	395.333	186.667	149.333	-	-
MSTRG.5281.1	2.13	1.9	1.72	276.667	242.333	209	-	-
MSTRG.2830.2	2.6	1.933	2.07	291.093	211.657	216.643	-	-
MSTRG.9727.1	2.857	2.52	3.133	247.333	214.333	254.333	-	-
MSTRG.3254.2	15.813	13.037	13.067	264.62	212.89	203.92	-	-
MSTRG.9012.2	8.27	7.463	6.043	272.97	240.603	186.327	-	-
MSTRG.6731.2	1.127	0.82	0.97	283.22	204.553	229.473	-	-
MSTRG.5342.1	2.787	1.703	4.793	219.333	131	353.667	-	-
MSTRG.1766.1	8.1	8.203	7.877	236.203	235	215.667	-	-
MSTRG.10849.1	4.153	2.77	5.967	232.28	151.333	311.177	-	-
MSTRG.6837.1	18.493	11.043	16.033	276.333	161.667	224	-	-
MSTRG.3926.1	3.27	3.357	2.67	252.333	252	192.333	-	-
MSTRG.15413.1	2.67	1.9	2.743	262.667	182.333	251.667	-	-
MSTRG.2383.3	2.577	2.267	2.35	256.813	219.987	218.123	-	-
MSTRG.14998.1	0.947	0.997	3.22	134.037	136.683	423.997	-	-
ENSCHIT00000005375	1.447	1.67	1.817	208.947	234.913	245.47	ENSCHIG00000004042	--
MSTRG.1567.1	1.45	0.75	0.56	370	187.333	133.667	-	-
MSTRG.1021.1	3.287	2.273	3.053	267.85	181.38	232.98	-	-
MSTRG.2418.3	3.847	4.6	3.42	225.317	262.853	187.567	-	-
MSTRG.5741.4	18.363	18.623	22.457	200.71	198.487	228.837	-	-
MSTRG.12141.1	5.287	1.623	3.86	341.333	101.263	232.667	-	-
MSTRG.12156.1	0.623	0.493	1.75	155.097	119.377	408.127	-	-
MSTRG.9983.3	4.273	5.76	3.61	214.793	284.637	169.37	-	-
MSTRG.1379.1	2.097	3.61	4.56	140.43	237.603	285.943	-	-
MSTRG.1379.2	2.863	3.773	4.077	182.13	235.093	242.793	-	-
MSTRG.5603.1	0.353	22.127	0	10.333	636.727	0	-	-
MSTRG.12319.2	3.727	2.493	2.9	277.203	180.797	201.973	-	-
MSTRG.4044.1	2.257	2.37	3.33	193.983	198.607	268.52	-	-
MSTRG.3768.4	1.997	2.227	1.577	234.817	254.823	173.133	-	-
MSTRG.3128.3	3.917	4.77	2.37	236.963	284.247	134.39	-	-
MSTRG.8511.1	2.467	2.503	2.1	235.667	234.667	187.667	-	-
MSTRG.15371.1	9.383	9.113	7.7	235.343	223.34	179.893	-	-
MSTRG.1867.1	2.157	1.34	1.537	290	176.333	193.333	-	-
MSTRG.14837.1	5.423	1.787	1.663	403.183	130.037	115.52	-	-
MSTRG.328.1	4.23	4.79	5.557	190.52	212.073	234.98	-	-
MSTRG.12319.1	2.447	1.467	1.047	325.483	190.947	130.323	-	-
MSTRG.7635.2	8.843	9.173	8.16	215.43	219.11	186.25	-	-
MSTRG.3348.1	7.32	6.21	8.547	212.637	177.767	233.437	-	-
MSTRG.7523.1	0.68	17.17	0	24.303	603.307	0	-	-
MSTRG.10824.2	2.777	5.017	0.817	207.243	370.863	57.423	-	-
MSTRG.11033.2	3.263	2.937	2.747	237.317	209.55	187.467	-	-
MSTRG.12247.1	10.507	17.957	14.707	150.333	252	197	-	-
MSTRG.8481.1	4.047	3.62	1.487	285	249.333	98	-	-
MSTRG.13871.4	3.983	3.25	3.63	236.13	187.61	201.54	-	-
MSTRG.1367.1	8.28	10.96	11.293	169.487	219.053	215.163	-	-
MSTRG.9308.3	1.743	1.553	0.17	320.653	276.813	30.447	-	-
MSTRG.3708.3	1.193	1.427	2.1	162.667	189.667	266.333	-	-
MSTRG.7624.1	5.237	3.293	3.767	266.333	163.667	180	-	-
MSTRG.13523.1	0.827	0.667	3.363	110.357	86.493	419.333	-	-
MSTRG.10531.2	1.057	1.09	1.35	192.28	195.087	230.06	-	-
MSTRG.730.1	1.73	1.94	2.267	184.667	201.333	227	-	-
MSTRG.14537.1	3.837	4.593	3.617	198.33	233.037	175.277	-	-
MSTRG.7964.1	1.63	1.903	1.657	198.063	226.197	188.523	-	-
MSTRG.2116.1	3.383	2.54	1.54	282	207	120.333	-	-
MSTRG.8626.2	3.92	4.327	2.403	227.333	245.667	130.667	-	-
MSTRG.14903.1	1.41	1.057	1.97	201	146.667	262	-	-
MSTRG.10412.1	17.68	20.99	23.53	161.103	185.927	201.287	-	-
ENSCHIT00000007998	2.013	2.26	2.457	186.66	204.1	212.6	ENSCHIG00000005994	--
MSTRG.4151.1	1.393	1.513	1.12	215.687	228.447	160.61	-	-
MSTRG.4805.1	3.51	3.083	2.447	238.667	204.667	155.667	-	-
MSTRG.10666.1	1.11	2.08	0.11	207.203	374.88	19.17	-	-
MSTRG.2324.1	1.93	1.41	2.103	217.667	154.667	222.333	-	-
MSTRG.6744.1	1.683	1.787	2.503	173.583	178.987	240.153	-	-
MSTRG.9124.4	3.24	2.587	2.65	230.283	179.78	176.577	-	-
MSTRG.11195.1	8.953	9.22	7.377	204.57	206.947	157.66	-	-
MSTRG.12060.1	1.77	1.59	1.013	244.333	215	131	-	-
MSTRG.14931.1	2.543	2.167	1.363	250.333	209.01	126	-	-
MSTRG.15747.1	1.21	1.507	0.933	199.333	241.333	144.333	-	-
MSTRG.4363.3	5.467	16.857	4.797	115.653	350.433	94.71	-	-
MSTRG.13570.3	1.993	1.883	2.157	196.037	180.707	197.867	-	-
MSTRG.5667.1	2.307	2.33	1.533	218.97	216.277	136.347	-	-
MSTRG.5921.1	1.623	2.18	1.413	183.337	239.387	148.307	-	-
MSTRG.1011.1	1.397	6.133	8.943	49	211.333	294.363	-	-
MSTRG.6270.1	2.76	4.267	1.537	185.333	280.667	96.333	-	-
MSTRG.1749.1	3.03	1.97	6.157	157.667	100.333	300.667	-	-
MSTRG.13005.1	1.067	1.33	1.38	165	200.333	199	-	-
MSTRG.9828.1	3.227	2.09	11.5	110.62	70.537	369.18	-	-
MSTRG.1942.1	3.973	6.293	2.477	176.58	274.49	102.877	-	-
MSTRG.7682.9	1.21	1.787	1.547	152.807	219.447	181.977	-	-
ENSCHIT00000001436	2.487	2.653	3.78	158.503	165.35	225.937	ENSCHIG00000001024	--
MSTRG.7021.4	2.737	2.953	2.013	199.863	211.38	137.54	-	-
MSTRG.10697.1	2.413	3.127	3.26	155.19	195.193	194.827	-	-
MSTRG.4572.1	1.643	1.557	2.32	166.667	154.333	221	-	-
MSTRG.11568.1	1.467	1.573	1.407	183.45	192.05	164.34	-	-
MSTRG.15433.2	2.17	2.027	2.47	180.04	164.32	192	-	-
MSTRG.7138.2	1.35	1.487	0.683	210.77	227.173	99.753	-	-
MSTRG.3429.2	3.18	1.89	3.377	206.243	119.47	206.26	-	-
ENSCHIT00000009141	2.297	2.837	3.237	151.563	181.667	198.667	ENSCHIG00000006848	--
MSTRG.1364.1	1.477	1.423	1.107	202.667	189.667	141.333	-	-
MSTRG.7641.2	3.81	3.133	4.66	178.693	143.473	203.363	-	-
MSTRG.4184.1	13.5	14.96	13.567	163.667	177	153.993	-	-
MSTRG.5406.2	0.957	1.56	1.613	127.953	202.9	201.133	-	-
MSTRG.5262.1	0.887	1.647	0.547	156.013	284.333	90.047	-	-
MSTRG.7618.9	1.65	1.66	3.687	128.683	126.703	269.11	-	-
MSTRG.851.1	1.79	1.907	1.373	190.667	197.667	136.667	-	-
MSTRG.7513.2	2.14	5.22	1.343	131.907	313.21	76.25	-	-
MSTRG.1273.2	3.05	4.037	1.263	193.667	250.333	75.467	-	-
MSTRG.1679.1	1.27	1.663	1.357	159.95	204.177	158.64	-	-
MSTRG.11045.1	6.57	6.34	7.323	169	159.333	176	-	-
MSTRG.7989.1	1.077	1.35	0.687	183.667	226	109.72	-	-
MSTRG.6974.1	1.373	0.927	2.487	152.333	100.16	258	-	-
MSTRG.4255.1	1.95	1.913	1.593	186.667	179.333	143.333	-	-
MSTRG.10664.1	1.32	2.023	0.187	195.143	288.833	25.967	-	-
MSTRG.1235.1	1.443	1.383	1.783	164.333	153.667	190	-	-
MSTRG.4929.1	2.13	2.94	4.01	122.057	164.997	214.773	-	-
MSTRG.11452.2	1.527	1.343	1.28	191.667	164	150.667	-	-
MSTRG.9983.2	3.86	3.827	3.06	184.223	177.84	137.527	-	-
MSTRG.7677.1	1.567	1.527	1.03	197.407	187.68	120.71	-	-
MSTRG.14495.1	2.983	3.273	3.15	163	175	161	-	-
MSTRG.7764.1	2.267	2.017	1.7	193.46	167.907	134.93	-	-
MSTRG.8460.2	3.71	2.973	3.04	192.54	151.573	147.443	-	-
MSTRG.6439.1	2.213	1.503	0.52	263.667	175.333	57.667	-	-
ENSCHIT00000006965	1.367	1.053	2.977	129.85	97.34	263.52	ENSCHIG00000005230	--
MSTRG.8162.1	3.257	3.01	3.31	169.333	153	161.333	-	-
MSTRG.12657.1	0.2	2.677	0.057	33.667	447	9.333	-	-
MSTRG.10384.3	3.42	3.08	3.05	176.88	155.21	147.27	-	-
MSTRG.11476.1	7.85	7.493	8.4	157.863	148	157.83	-	-
MSTRG.2823.1	0.257	0.56	0.47	99.17	213.087	172.243	-	-
ENSCHIT00000006189	2.453	2.597	2.83	152.667	157.39	164.977	ENSCHIG00000004657	--
MSTRG.13003.1	0.803	0.78	1.713	121.333	113.667	241	-	-
MSTRG.10782.1	31.71	23.167	17.95	179.333	130	96.667	-	-
MSTRG.3371.1	1.127	2.263	1.18	119.847	236.333	118	-	-
MSTRG.6691.1	5.177	4.66	4.66	169.667	150	142.667	-	-
MSTRG.4443.2	1.967	1.76	2.48	154.477	134.327	181.397	-	-
MSTRG.3694.1	0.66	2.88	0.127	86.333	370.667	15.667	-	-
MSTRG.10239.1	3.033	3.047	3.297	153.933	151.21	156.63	-	-
MSTRG.4072.2	1.9	2.113	2.187	146.39	158.717	157.78	-	-
MSTRG.1578.1	1.523	1.23	1.62	167	131.347	165.667	-	-
MSTRG.9839.2	2.747	2.09	1.54	202.137	150.157	106.04	-	-
MSTRG.5809.3	1.91	1.293	1.877	178	117.667	163.333	-	-
MSTRG.4762.1	1.36	1.26	1.247	166.583	151.137	142.277	-	-
MSTRG.5337.1	1.053	0.617	2.537	120.333	68.517	270.573	-	-
MSTRG.8052.1	1.147	0.817	3.893	94	65.333	298.333	-	-
MSTRG.12540.3	2.013	1.507	1.55	188.147	135.41	134.81	-	-
MSTRG.6245.1	1.527	1.623	0.79	181.7	189.563	87.96	-	-
MSTRG.274.1	1.43	1.36	2.44	129.333	120	206.333	-	-
MSTRG.1283.1	1.39	1.34	1.04	173.053	162.76	121.14	-	-
MSTRG.1361.1	1.243	0.533	1.207	194.57	81.953	177.383	-	-
MSTRG.12844.1	1.967	1.38	0.877	215	147.333	89.667	-	-
MSTRG.8532.1	3.167	4.507	2.317	144	201	98.667	-	-
MSTRG.14144.1	10.403	10.213	12.04	137.903	132.847	149.537	-	-
MSTRG.4151.2	1.103	1.053	1.387	144.44	133.897	170.937	-	-
MSTRG.7053.1	2.103	1.993	1.523	171.04	158.667	115.587	-	-
MSTRG.7760.1	1.81	2.243	1.783	142	171.663	130.667	-	-
MSTRG.1720.1	2.713	5.133	1.69	128.667	236.667	74.667	-	-
ENSCHIT00000010620	1.603	1.467	0.83	188.03	167.063	90.34	ENSCHIG00000007766	--
MSTRG.12162.2	2.177	1.547	1.863	178	123.467	141.963	-	-
MSTRG.3348.4	3.147	1.19	2.72	202.04	74.873	163.653	-	-
MSTRG.7618.8	0.543	0.63	1.927	81.67	92.03	270.183	-	-
MSTRG.678.1	1.893	1.967	1.317	164.407	167.107	107.333	-	-
MSTRG.6925.1	1.347	1.42	2.943	106.667	110.333	219.333	-	-
MSTRG.849.1	3.8	4.183	2.32	162.667	175.333	93.667	-	-
MSTRG.12547.1	1.72	1.757	1.12	165.71	165.62	100.703	-	-
MSTRG.9910.1	1.537	1.893	2.15	122.597	147.097	160.423	-	-
MSTRG.4037.1	0.023	2.92	0	3.667	428.333	0	-	-
MSTRG.4617.1	3.03	3.137	3.413	138.667	140	146.333	-	-
MSTRG.5835.1	4.803	3.963	5.65	143.667	116.667	158.333	-	-
MSTRG.3348.2	1.903	1.813	2.573	131.63	123.507	166.787	-	-
MSTRG.7641.1	1.6	1.977	1.527	136.307	164.193	122.303	-	-
MSTRG.13822.1	2.58	3.147	2.25	139.333	166.667	113.667	-	-
MSTRG.13676.1	9.187	7.21	8.697	150.737	116.2	134.04	-	-
MSTRG.6677.1	1.75	2.023	1.947	131.667	149.34	137	-	-
MSTRG.7138.3	2.943	2.827	1.74	166.297	156.28	92.647	-	-
MSTRG.5786.1	2.913	2.303	2.137	167.667	129.667	114.667	-	-
MSTRG.3109.1	2.35	1.637	1.493	181.667	124.333	107.667	-	-
MSTRG.13935.1	3.117	3.213	1.79	161	162	86.333	-	-
MSTRG.7462.1	2.323	2.547	2.107	139.843	149.963	118.587	-	-
MSTRG.2535.2	2.253	2.93	1.563	139.733	178.113	90.507	-	-
MSTRG.8682.2	2.967	2.713	2.02	159.22	141.333	101.473	-	-
ENSCHIT00000002108	1.583	1.1	1.227	168.667	114.697	122	ENSCHIG00000001512	--
MSTRG.7667.1	2.357	1.907	2.76	138.333	109.333	151	-	-
MSTRG.10559.3	1.02	3.133	0.467	90.923	270.323	38.057	-	-
MSTRG.5629.1	2.2	1.223	1.443	184.463	99.953	113.21	-	-
ENSCHIT00000006967	1.283	1.103	2.97	99.197	82.507	214.593	ENSCHIG00000005230	--
MSTRG.3707.2	0.503	0.563	0.507	130.633	144.507	122.503	-	-
MSTRG.7208.1	2.343	1.627	0.823	196	133.667	64.333	-	-
MSTRG.3392.1	2.183	1.387	0.973	192	120.333	80.667	-	-
MSTRG.10192.1	2.273	2.077	2.883	126.24	112	149	-	-
ENSCHIT00000001883	2.143	2.437	2.34	123.57	136.97	126.787	ENSCHIG00000001359	--
MSTRG.9846.1	2.323	3.513	1.08	133	196.667	57.333	-	-
MSTRG.13519.1	1.1	0.877	3.193	86.74	67	234.333	-	-
MSTRG.4874.2	2.967	3.07	2.603	134.71	136.323	109.837	-	-
ENSCHIT00000009101	1.447	1.56	1.46	128.577	134.877	121.453	ENSCHIG00000006827	--
MSTRG.5738.1	5.633	4.907	4.25	145.333	124	102.667	-	-
MSTRG.13578.2	2.347	2.417	2.233	130.357	131.457	116.147	-	-
MSTRG.7764.2	2.51	3.07	2.62	118.36	141.933	115.747	-	-
MSTRG.5958.3	2.43	2.74	2.507	122.667	134.997	117.667	-	-
MSTRG.127.1	3.973	2.977	1.247	184.333	135.667	54.333	-	-
MSTRG.8009.1	2.4	1.727	9.213	69.577	48.95	250.5	-	-
MSTRG.1818.1	2.653	1.933	9.177	72.933	51.85	236.327	-	-
MSTRG.3429.1	2.197	2.407	1.517	134.82	145.103	87.07	-	-
MSTRG.3065.1	3.95	4.847	4.667	108	130	120	-	-
MSTRG.2087.1	3.077	2.66	3.283	126.187	106.96	126.313	-	-
MSTRG.8595.1	2.43	3.373	2.433	108.667	147.333	101.667	-	-
MSTRG.10627.1	5.317	4.9	6.17	116.333	105	126.56	-	-
MSTRG.13480.1	1.943	2.003	0.877	146.667	149	62.333	-	-
MSTRG.8508.1	1.897	1.163	1.59	149.667	90	117.667	-	-
MSTRG.13705.1	1.267	1.617	1.32	111.01	139	107.667	-	-
MSTRG.3348.3	3.62	4.48	3.517	112.71	135.21	101.67	-	-
MSTRG.13388.3	1.05	1.197	0.96	120.183	132.523	102.687	-	-
MSTRG.7811.1	2.55	1.613	1.443	164.723	100.943	86.793	-	-
MSTRG.7702.1	8.753	8.337	4.907	137	127	72	-	-
MSTRG.11516.3	0.913	0.883	1.09	116.167	108.14	130.133	-	-
MSTRG.13223.1	8.897	2.927	2.097	221.667	71	49	-	-
MSTRG.9308.2	3.153	3.407	0.063	168.273	177.383	3.037	-	-
MSTRG.2262.2	1.733	2.47	3.517	81.287	112.75	153.5	-	-
MSTRG.9515.1	1.217	1.497	2.057	93.01	111.333	146	-	-
MSTRG.2464.1	2.54	1.847	2.04	141.333	100.667	106.333	-	-
MSTRG.7639.2	1.36	1.85	2.483	86.06	114.487	146.887	-	-
MSTRG.15615.1	7.96	6.007	10.567	109.333	81	136	-	-
MSTRG.3181.2	2.597	3	2.27	115.473	130.77	94.647	-	-
MSTRG.13083.2	1.82	1.91	0.893	138.333	142	63	-	-
MSTRG.2535.1	3.253	2.833	3.077	123.183	104.46	109.013	-	-
MSTRG.9338.1	4.037	3.5	3.473	125.28	106.413	100.777	-	-
MSTRG.10658.1	0.453	1.023	0.06	103.583	225.533	12.577	-	-
MSTRG.318.1	2.23	4.433	2.48	83.667	163.333	86.667	-	-
MSTRG.11355.3	2.477	1.89	1.203	153.287	111.987	69.033	-	-
MSTRG.1459.1	3.713	2.577	2.097	149.617	102.52	79.293	-	-
MSTRG.13518.1	1.523	0.84	3.58	89.667	48	196	-	-
MSTRG.2126.1	0.28	0.293	0	162.127	176.847	0.003	-	-
MSTRG.6527.1	4.723	6.543	5.913	90.46	122.967	105.86	-	-
MSTRG.11115.1	0.417	8.857	0.03	15	311	1	-	-
MSTRG.4192.1	1.547	2.057	1.03	113.35	147.087	70.56	-	-
ENSCHIT00000006956	0.853	0.593	2.28	79.887	53.25	198.157	ENSCHIG00000005225	--
MSTRG.15666.1	4.007	4.273	7.06	86.117	89.26	141.463	-	-
MSTRG.4364.2	1.083	1.703	2.77	66.333	101.667	157.667	-	-
MSTRG.8120.2	0.133	4.1	0	10.297	315.703	0	-	-
MSTRG.10531.1	0.56	0.09	1.213	103.387	15.913	207.94	-	-
MSTRG.8166.1	5.077	3.977	6.127	107.217	81.797	121.527	-	-
MSTRG.4443.4	0.983	0.83	1.26	106.473	88.11	127.47	-	-
MSTRG.8559.1	2.13	1.93	1.377	127.697	113.767	77.403	-	-
MSTRG.4128.1	5.147	3.02	1.26	174.333	100	40	-	-
MSTRG.15092.1	4	3.323	0.827	157	127.85	30.333	-	-
MSTRG.612.1	0.903	1.843	0.737	85	170	64.667	-	-
MSTRG.11402.1	1.303	1.743	2.017	84.397	110.173	122.66	-	-
MSTRG.10927.2	0.363	0.343	3.387	29.637	27.73	260.81	-	-
MSTRG.5518.3	0.98	0.703	1.093	116.08	81.497	121.473	-	-
ENSCHIT00000006954	1.01	1.24	1.653	85.043	100.77	129.377	ENSCHIG00000005225	--
MSTRG.8525.4	3.167	1.457	1.777	156.677	70.887	82.237	-	-
MSTRG.3475.4	5.283	6.91	4.16	98.88	127.24	73.203	-	-
MSTRG.10609.1	1.627	1.627	1.207	116	113.333	80.667	-	-
MSTRG.136.1	10.677	10.813	6.713	110.537	110.083	65.16	-	-
MSTRG.9956.3	0.6	0.637	0.363	120.457	123.223	66.423	-	-
MSTRG.9406.1	0.613	0.76	0.437	107.827	131.427	70.227	-	-
MSTRG.11682.1	2.703	2.627	1.463	123.667	117.333	62.667	-	-
ENSCHIT00000009111	0.677	0.733	1.24	81.74	85.53	138.62	ENSCHIG00000006832	--
MSTRG.11462.1	1.697	1.383	1.92	104.98	84.2	110.903	-	-
MSTRG.10181.1	0.46	0.513	1.41	61.333	66.667	174.667	-	-
MSTRG.13352.1	1.47	1.513	2.497	83.163	83.903	132	-	-
MSTRG.3673.1	0.733	1.203	1.733	62.667	99.667	138	-	-
MSTRG.1283.3	3.81	4.977	3.993	87.667	112.667	85.797	-	-
MSTRG.4899.2	1.437	1.367	1.417	102.667	95.667	95	-	-
MSTRG.759.2	1.327	1.303	1.22	103.467	99.89	88.853	-	-
MSTRG.11117.1	2.207	2.15	0.787	126.973	121.303	42.227	-	-
MSTRG.9967.2	3.813	2.987	2.527	120.173	92.18	73.967	-	-
MSTRG.12069.1	1.993	2.187	1.413	105.667	113.333	70	-	-
MSTRG.14573.1	1.2	1.793	0.38	105.333	154	31	-	-
MSTRG.3528.4	3.63	1.847	1.77	146.47	72.747	66.807	-	-
MSTRG.6684.4	2.457	3.413	4.343	70.403	95.27	116.847	-	-
MSTRG.13513.3	0.743	0.497	2.687	57.34	36.727	193.107	-	-
MSTRG.8521.1	5.053	6.927	3.413	92.637	123.963	58.543	-	-
MSTRG.13676.2	7.48	8.273	5.16	98.263	106.133	62.96	-	-
MSTRG.10660.1	1.773	2.347	0.053	123.333	157	3.333	-	-
MSTRG.5055.1	0.91	1.313	1.31	75.543	106.173	100.907	-	-
MSTRG.13520.2	0.807	0.427	1.653	82.743	42.247	157.157	-	-
MSTRG.7394.1	3.09	3.787	3.297	86	103	85.333	-	-
MSTRG.10193.1	4.557	4.113	3.023	108.667	96	67.667	-	-
MSTRG.10705.1	7.587	5.8	5.763	106.82	80.037	76.043	-	-
MSTRG.3553.2	2.03	2.063	2.327	89.85	89.23	95.67	-	-
MSTRG.12655.1	1.967	1.857	1.52	103.52	96.15	74.867	-	-
MSTRG.11647.1	2.417	1.873	2.09	105.667	80.333	85.667	-	-
MSTRG.6575.1	5.59	4.18	4.47	105.333	77	79	-	-
MSTRG.5320.3	1.147	1.563	1.91	69.75	92.63	108.473	-	-
MSTRG.9855.4	2.19	1.447	1.483	118.04	76.313	74.8	-	-
MSTRG.14434.1	2.407	1.01	2.253	116.667	48	102.333	-	-
MSTRG.3362.2	3.673	3.363	4.21	88.077	78.897	94.387	-	-
MSTRG.12530.5	2.31	1.673	1.417	116.72	82.77	66.493	-	-
MSTRG.13228.4	0.507	0.603	2.743	36.847	43	186.673	-	-
MSTRG.14368.2	0.29	0.823	0.19	63.08	167.693	37.197	-	-
MSTRG.5055.2	1.207	1.147	1.227	91.79	85.16	88.427	-	-
MSTRG.8069.1	1.777	1.607	1.907	91.333	80.667	91.667	-	-
MSTRG.12307.1	2.367	1.583	1.62	114.333	75	73.333	-	-
MSTRG.7192.1	0.6	0.783	2.077	47.333	60.333	153.333	-	-
ENSCHIT00000006765	1.38	2.993	1.98	57.93	122.257	77.46	ENSCHIG00000005083	--
MSTRG.11271.1	6.54	2.9	2.493	140.333	61	49.667	-	-
MSTRG.6173.1	1.09	0.693	0.423	131.333	81.333	48	-	-
MSTRG.10671.1	1.073	1.827	0.083	95.667	157.347	6.667	-	-
MSTRG.15579.1	1.513	1.297	1.12	101.673	85.003	70.333	-	-
MSTRG.6245.2	1.283	0.92	0.95	107.967	75.103	74.04	-	-
MSTRG.8304.1	4.163	5.5	4.703	72.153	93.553	76.263	-	-
MSTRG.15390.2	1.003	1.697	1.22	65.963	109.25	75.48	-	-
MSTRG.11568.2	2.163	2.107	1.46	94.883	90.617	60.327	-	-
MSTRG.14895.2	1.547	1.463	1.38	89.487	82.733	74.77	-	-
MSTRG.12582.1	0.447	0.857	1.29	44.667	83.337	120.333	-	-
MSTRG.12540.2	1.033	0.78	0.643	106.243	78.743	62.257	-	-
MSTRG.6910.1	1.86	1.577	1.273	98.667	81.667	63	-	-
MSTRG.11968.1	1.117	0.773	1.137	92.99	62.873	88.26	-	-
MSTRG.14203.2	5.927	5.897	5.13	82.047	81.163	66.573	-	-
MSTRG.9967.1	6.443	5.533	5.29	87.16	73.487	67.033	-	-
ENSCHIT00000005872	1.307	0.713	0.58	123.737	66.533	51.667	ENSCHIG00000004423	--
MSTRG.15301.1	1.757	1.513	0.83	103.667	87.667	46	-	-
ENSCHIT00000001422	0.76	0.643	0.313	108.603	89.21	41.89	ENSCHIG00000001017	--
MSTRG.12448.1	2.143	2.613	0.967	90	107	38	-	-
MSTRG.9961.10	0.39	0.33	0.627	70.78	58.873	106.727	-	-
ENSCHIT00000001434	1.66	1.927	1.923	71.857	82.58	77.423	ENSCHIG00000001024	--
MSTRG.529.1	1.98	1.77	1.217	94.76	82.41	54.233	-	-
MSTRG.1443.1	3.647	2.387	1.21	117	75.333	36.333	-	-
MSTRG.13858.1	1.58	1.08	0.22	129	86	17	-	-
MSTRG.4674.1	1.86	2.043	1.81	76.333	82.333	69.667	-	-
MSTRG.12186.1	3.387	4.6	2.3	75.4	100.333	47.777	-	-
MSTRG.13520.1	1.613	0.993	3.577	60.923	36.42	126.177	-	-
MSTRG.7256.1	2.1	2.16	1.94	77.37	77.913	66.65	-	-
MSTRG.11449.2	3.313	3.94	3.397	69.543	80.667	66.577	-	-
MSTRG.3153.1	3.787	4.09	3.027	76.78	81.31	57.423	-	-
MSTRG.11108.1	2.75	1.86	1.923	94.667	63	62	-	-
MSTRG.5007.1	2.32	2.967	2.07	70.667	88.333	59.333	-	-
MSTRG.2325.1	1.72	1.273	1.39	88.667	65	67.333	-	-
MSTRG.13349.1	0.553	0.57	0.417	82.823	82.39	58.32	-	-
MSTRG.3271.2	2.57	2.473	1.547	87.027	82.35	49.05	-	-
MSTRG.4447.1	1	0.763	1.683	66.667	49.667	105	-	-
MSTRG.11451.1	1.567	1.29	1.077	90	72.667	57.667	-	-
MSTRG.7563.4	2.557	2.82	2.453	71.52	77.167	64.123	-	-
ENSCHIT00000003765	0.713	1.077	1.56	47.767	70.57	97.097	ENSCHIG00000002725	--
MSTRG.9693.2	0.86	1.333	1.397	53.703	80.143	80.67	-	-
MSTRG.3110.1	2.35	2.25	1.983	77	72.333	61.333	-	-
MSTRG.3823.1	1.897	1.533	2.137	74	58.667	78.333	-	-
MSTRG.6131.4	4.757	13.533	0	52.857	145.08	0	-	-
MSTRG.7603.4	1.713	1.6	3.243	56.633	51.763	100.303	-	-
MSTRG.2830.3	1.163	0.98	1.013	80.333	66.333	65	-	-
MSTRG.1541.1	5.183	5.127	3.163	78.943	76.56	45.237	-	-
MSTRG.12633.1	1.377	0.727	0.767	103.67	53.3	53.717	-	-
MSTRG.6639.1	1.873	1.473	0.907	93.667	72	43	-	-
MSTRG.12740.1	3.08	3.257	2.203	74.333	77.333	50	-	-
MSTRG.14379.1	1.687	1.143	1.933	74.667	49.333	80.667	-	-
MSTRG.12545.1	1.577	1.437	1.073	80.667	71.667	51	-	-
MSTRG.3128.1	1.65	0.41	0.88	116.813	28.25	59.317	-	-
MSTRG.15651.1	1.303	1.497	0.72	77.333	86.333	39.667	-	-
MSTRG.1526.1	6.41	6.22	5.93	66.617	63.67	57.907	-	-
MSTRG.9246.1	1.193	1.32	0.403	84.333	92	27	-	-
MSTRG.1044.2	6.623	5.69	4.123	77.89	65.663	45.62	-	-
MSTRG.2323.1	1.133	0.973	1.52	65	54.333	81.667	-	-
MSTRG.6561.2	1.003	1.24	0.97	64.897	77.813	58.327	-	-
MSTRG.3303.1	0.743	1.857	0.84	44	108.333	46.667	-	-
MSTRG.5227.2	2.48	1.69	2.547	73.633	48.63	70.447	-	-
MSTRG.8727.1	2.313	1.847	0.653	94.667	73.667	25	-	-
MSTRG.5260.1	4.03	4	3.567	66.57	64.443	55.367	-	-
MSTRG.3463.1	4.293	4.27	4.693	61.667	60	63	-	-
MSTRG.13847.1	1.877	3.153	6.83	30.397	50.28	103.723	-	-
MSTRG.3104.1	1.483	1.663	0.797	73	80.333	36.667	-	-
MSTRG.8682.1	0.98	0.673	0.783	79.467	52.83	58.93	-	-
MSTRG.6561.1	0.713	0.6	0.593	72.77	61.187	56.673	-	-
MSTRG.11355.2	1.653	1.313	0	105.05	83.68	0	-	-
MSTRG.11169.3	0.75	0.583	0.9	65.313	49.223	74.903	-	-
MSTRG.2087.2	2.103	2.14	1.773	66.48	66.373	52.687	-	-
ENSCHIT00000002480	0.727	0.74	0.923	59.13	59.11	70.53	ENSCHIG00000001791	--
MSTRG.5232.1	1.19	1.07	1.56	59.333	52	73	-	-
MSTRG.10342.1	0.097	1.54	0.127	10.333	162	12.667	-	-
MSTRG.11651.1	4.567	5.17	7.323	46.667	52	70.333	-	-
MSTRG.12129.1	1.21	1.227	1.697	55	54.333	72	-	-
MSTRG.14235.1	2.47	0.847	2.723	75.383	25.207	77.897	-	-
MSTRG.13176.1	1.3	1.74	1.437	53	69.667	55.333	-	-
MSTRG.5629.2	1.987	1.9	0.953	74.203	69.38	33.457	-	-
MSTRG.1606.1	1.61	2.613	1.27	53	84.333	39	-	-
MSTRG.10906.3	0.863	0.257	0.903	78.897	22.823	76.893	-	-
ENSCHIT00000005252	1.833	1.673	3.75	45.943	40.547	86.787	ENSCHIG00000003950	--
MSTRG.15074.1	1.24	1.253	1.987	50.73	49.883	75.2	-	-
ENSCHIT00000007009	0.727	0.8	0.867	55.83	59.953	61.957	ENSCHIG00000005254	--
MSTRG.15377.1	3.183	4.06	5.74	42.407	52.683	71.19	-	-
MSTRG.2355.1	2.92	6.467	4.723	35.333	76	53.333	-	-
ENSCHIT00000006969	2.217	1.78	3.953	49.58	38.37	82.607	ENSCHIG00000005230	--
MSTRG.9458.1	1.837	1.347	0.813	81	58	33.667	-	-
MSTRG.8460.3	2.797	3.2	2.99	53.647	60.24	53.397	-	-
MSTRG.853.1	1.17	1.317	1.467	52	57	61	-	-
ENSCHIT00000006048	0.82	0.617	0.103	92.667	68.333	10.667	ENSCHIG00000004553	--
MSTRG.12101.2	5.3	6.843	4.46	51.013	65.187	40.177	-	-
MSTRG.2632.3	1.287	2.173	0.853	51.187	84.907	32.357	-	-
MSTRG.14235.2	0.68	2.59	1.247	25.7	97.473	44.643	-	-
ENSCHIT00000009397	2	1.69	1.91	61	50.667	54.667	ENSCHIG00000006991	--
MSTRG.14390.1	2.257	1.83	0.96	75.853	60.13	30.087	-	-
MSTRG.4971.1	2.45	1.633	2.233	65.667	43	56	-	-
MSTRG.11985.1	1.133	1.67	1.99	40.667	58	66.667	-	-
MSTRG.13904.2	3.737	2.25	2.41	73.477	43.367	44.57	-	-
MSTRG.9390.1	1.35	1.84	0.673	58	77.667	27.333	-	-
MSTRG.9877.1	2.28	3.097	1.56	53.667	71.667	34.333	-	-
MSTRG.5407.2	4.207	4.357	3.637	54.217	55.593	43.843	-	-
MSTRG.5087.1	0.067	2.33	0.003	4.667	157.667	0.333	-	-
MSTRG.9970.1	0.72	1.31	0.887	41.333	73.333	47.333	-	-
MSTRG.2152.1	2.117	2.06	0.673	70.497	67.55	21	-	-
MSTRG.2553.2	1.94	1.26	1.003	75.3	47.853	36.17	-	-
MSTRG.1894.1	0.073	2.277	0.03	5	154	2	-	-
MSTRG.15425.1	1.923	1.087	1.403	70.733	38.857	48.023	-	-
MSTRG.15433.1	1.403	1.317	1.327	56.293	51.68	49.667	-	-
MSTRG.9815.1	4.563	4.757	3.24	55.267	56.617	37.103	-	-
MSTRG.13067.1	5.657	4.24	2.45	68.953	50.517	28.067	-	-
ENSCHIT00000007846	0.863	0.83	1.097	50	47	59.333	ENSCHIG00000005880	--
MSTRG.10573.1	1.167	0.553	1.263	63	29.333	63.66	-	-
MSTRG.2920.1	4.05	4.32	3.267	52.627	55.067	39.643	-	-
MSTRG.529.2	1.893	1.97	1.77	52.38	53.333	46.337	-	-
MSTRG.12699.2	1.09	1.483	1.107	46.587	61.54	44.107	-	-
MSTRG.2141.1	2.193	1.067	0.947	80.27	38	32.3	-	-
MSTRG.10355.1	4.263	4.283	5.433	44.18	43.62	52.863	-	-
MSTRG.4443.3	2.27	1.303	1.023	75.137	41.57	32.163	-	-
MSTRG.10201.1	1.123	0.86	1.407	50.923	38.503	60.633	-	-
MSTRG.10490.3	1.79	0.94	1.437	65.89	33.51	49.31	-	-
MSTRG.2204.1	2.193	2.143	1.173	58.667	56.333	29.333	-	-
MSTRG.2470.1	1.19	1.047	0.783	59.333	50.667	36.67	-	-
MSTRG.2292.2	6.33	5.997	5.97	46.523	43.303	41.043	-	-
MSTRG.1183.2	1.617	0.793	1.023	68.857	33.79	40.607	-	-
MSTRG.12347.1	1.303	1.023	0.947	58.143	44.183	39.817	-	-
MSTRG.6566.1	2.23	3.64	1.88	40	64	31.667	-	-
MSTRG.5374.1	0.253	2.463	0	13.333	127	0	-	-
MSTRG.9042.3	1.503	1.74	1.41	46.207	51.88	40.247	-	-
MSTRG.5229.1	1.747	0.967	0.85	69	37.667	31.333	-	-
MSTRG.12633.2	0.91	0.98	0.27	59.33	63.033	16.95	-	-
MSTRG.13516.1	1.133	0.963	2.66	33.697	28.24	74.597	-	-
MSTRG.7964.2	3.187	2.813	2.17	52.937	45.803	34.143	-	-
MSTRG.13610.1	3.26	2.84	1.337	59.667	51	22.667	-	-
MSTRG.12548.1	1.583	1.027	0.817	64.54	41.213	31.273	-	-
MSTRG.14518.1	2.087	2.457	2.017	43.667	50.333	39.667	-	-
MSTRG.134.1	1.337	1.4	0.857	52	53	31	-	-
ENSCHIT00000010432	0.37	0.443	0.693	35.213	40.883	61.277	ENSCHIG00000007646	--
MSTRG.10824.1	0.477	1.04	0.107	41.423	87.137	8.577	-	-
MSTRG.10306.1	0.137	2.783	0.077	6.333	126	3.333	-	-
ENSCHIT00000001721	0.837	0.693	1.093	44.663	35.983	54.517	ENSCHIG00000001233	--
ENSCHIT00000007976	0.403	0.367	0.457	45.94	41.103	48.877	ENSCHIG00000005980	--
ENSCHIT00000002352	0.623	0.68	1.96	26.877	28.383	78.467	ENSCHIG00000001686	--
MSTRG.15494.1	1.21	1.07	1.253	47.333	40.333	45.667	-	-
MSTRG.10571.1	2.383	1.907	1.78	52.013	41.2	36.483	-	-
MSTRG.15255.3	0.617	0.82	1.567	28	36.667	66.583	-	-
ENSCHIT00000001887	1.137	0.833	0.713	57.323	40.7	33.49	ENSCHIG00000001366	--
ENSCHIT00000009482	0.997	1.167	1.14	40.717	46.48	43.157	ENSCHIG00000007035	--
MSTRG.2830.4	2.423	1.153	1.097	68.12	31.81	28.6	-	-
MSTRG.15216.1	2.057	1.793	1.143	53.79	46.19	28	-	-
MSTRG.11531.1	0.89	1.097	1.22	36.667	44	47.337	-	-
MSTRG.7618.6	0.7	0.75	2.18	25.783	26.877	74.707	-	-
ENSCHIT00000001497	0.543	0.713	0.533	40.31	51.663	36.907	ENSCHIG00000001067	--
MSTRG.7767.2	1.867	1.713	1.217	50.183	44.837	30.523	-	-
MSTRG.5701.1	1.51	1.103	0.363	65.333	46.667	15	-	-
ENSCHIT00000007460	1.47	0.94	3.923	29.917	18.667	74.643	ENSCHIG00000005602	--
MSTRG.2534.3	0.697	1.033	0.677	37.87	54.517	34.13	-	-
MSTRG.9879.1	2.323	1.46	1.6	54.333	33.667	35	-	-
MSTRG.14081.1	2.083	1.537	0.813	59.233	42.863	21.73	-	-
MSTRG.2359.1	5.237	5.84	8.227	30.44	33.203	44.823	-	-
ENSCHIT00000002353	0.383	0.45	0.767	31.133	35.813	58.527	ENSCHIG00000001688	--
MSTRG.13513.1	1.79	0.793	1.587	53.54	23.447	44.653	-	-
ENSCHIT00000001893	0.413	0.5	0.45	38.88	45.567	39.05	ENSCHIG00000001368	--
MSTRG.1379.7	0.523	0.643	0.677	35.64	43.127	43.17	-	-
MSTRG.4012.1	0.993	1.997	0.357	36.333	71.667	12.333	-	-
MSTRG.3372.1	2.14	1.103	1.253	57.333	29	31.333	-	-
ENSCHIT00000007082	0.587	0.353	0.37	55.333	32.667	32.333	ENSCHIG00000005311	--
MSTRG.2124.1	3.08	2.627	4.303	35.333	29.667	46.333	-	-
MSTRG.11916.2	0.387	0.14	0.087	77.51	26.96	15.993	-	-
MSTRG.7764.3	2.137	1.473	2.17	43.89	29.397	41.557	-	-
MSTRG.11062.1	1.69	0.597	0.78	66	22.667	28.667	-	-
MSTRG.15109.1	2.52	2.747	3.05	35.053	37.123	39.773	-	-
MSTRG.12634.1	3.503	2.147	1.453	56.667	34.333	22	-	-
MSTRG.12332.1	2.117	2.11	1.617	42.333	41	30	-	-
MSTRG.12436.1	1.687	1.62	1.243	43.333	40.667	30	-	-
ENSCHIT00000001894	1.153	1.53	1.603	31.683	41.07	41.373	ENSCHIG00000001369	--
MSTRG.11059.1	0.93	0.78	0.407	51.597	42.99	21.37	-	-
MSTRG.9999.2	0.247	0.287	0.12	45.173	51.513	20.023	-	-
MSTRG.13190.1	1.15	7.117	0.053	15.333	92.667	0.667	-	-
MSTRG.14895.1	0.95	0.79	0.733	44.87	36.513	32.48	-	-
MSTRG.11242.2	1.32	2.663	0.95	30.747	59.427	20.66	-	-
MSTRG.4169.1	0.083	0.127	0.237	21.907	33.91	58.72	-	-
ENSCHIT00000006990	1.25	0.617	1.563	41.7	20.4	49.413	ENSCHIG00000005243	--
MSTRG.8078.1	1.413	1.157	0.8	47.47	37.88	25.863	-	-
MSTRG.4919.3	1.49	1.467	2.023	33.667	32.667	42.667	-	-
MSTRG.8831.2	2.327	1.407	0.64	59	34.77	15.033	-	-
MSTRG.14175.1	1.11	1.203	1.867	29.667	31.667	46.667	-	-
MSTRG.3128.2	0.583	0.683	0.373	40.54	46.39	23.35	-	-
MSTRG.7744.1	4.747	5.02	1.453	43	45	12.333	-	-
MSTRG.5450.1	0.96	1.6	0.73	32.333	52.667	23	-	-
ENSCHIT00000003064	1.62	1.387	0.81	46.333	39.333	21.667	ENSCHIG00000002222	--
MSTRG.2085.2	1.147	0.927	0.943	41.783	33.64	32.7	-	-
MSTRG.3548.1	1.133	0.783	0.6	49.667	34	24.667	-	-
MSTRG.7138.1	0.69	0.663	0.3	46.933	43.547	18.6	-	-
MSTRG.3430.2	1.953	1.487	1.233	44.583	33.193	26.3	-	-
MSTRG.11059.3	0.733	0.937	0.407	38.32	47.383	19.587	-	-
MSTRG.1815.1	0.4	1.183	0.543	20.473	58.727	26.013	-	-
MSTRG.11207.1	1.557	2.593	1.433	29	47.667	25	-	-
MSTRG.12675.1	1.55	1.42	0.673	44.667	40	18.333	-	-
MSTRG.7494.1	1.01	1.077	0.49	41.283	43.19	19.213	-	-
MSTRG.462.1	8.967	2.49	1.39	65.8	17.917	9.467	-	-
MSTRG.4924.1	3.517	1.297	5.54	33.567	12.437	49.573	-	-
MSTRG.11363.1	1.567	1.153	0.617	49	35.333	18	-	-
MSTRG.3883.1	1.633	4.817	0	25.667	73.333	0	-	-
MSTRG.10998.1	0.753	0.987	1.28	26	33.333	41.333	-	-
MSTRG.2266.1	0.773	0.753	2.103	22.267	21	56.443	-	-
MSTRG.12157.1	1.5	1.893	1.133	33.667	41.333	23.667	-	-
ENSCHIT00000006945	0.577	0.507	1.16	26.593	22.93	50.753	ENSCHIG00000005216	--
MSTRG.2399.1	1.397	1.25	0.697	42.073	37.247	19.733	-	-
MSTRG.13370.3	0.787	1.017	1.573	23.67	29.727	44	-	-
MSTRG.2632.1	0.653	0.92	0.647	29.813	40.76	27.31	-	-
MSTRG.12779.1	0.137	0.27	0.22	22.417	42.95	34.063	-	-
MSTRG.1070.1	1.323	0.947	0.41	48.667	33.667	14.333	-	-
MSTRG.8492.2	2.917	2.15	2.45	36.333	26.667	28.667	-	-
MSTRG.4205.1	0.76	1.207	0.723	27.667	43.333	25	-	-
MSTRG.9359.1	3.503	4.34	6.153	21.907	26.457	36.033	-	-
MSTRG.9546.1	0.5	0.617	1.003	23.667	28	44	-	-
MSTRG.232.1	2.56	2.987	1.913	31.333	35.667	22	-	-
ENSCHIT00000001616	0.273	0.193	0.293	35.263	24.517	35.383	ENSCHIG00000001156	--
MSTRG.15745.1	1.153	1.24	1.073	31.417	32.523	27.473	-	-
MSTRG.7160.1	0.92	1.35	1.453	23.333	33	34	-	-
MSTRG.2085.1	1.917	1.273	0.777	44.55	28.693	16.633	-	-
MSTRG.14784.1	1.687	2.187	2.07	25.667	32.667	29.333	-	-
MSTRG.4151.3	0.577	0.687	0.303	34.54	40.657	16.787	-	-
MSTRG.9621.1	4.837	3.29	1.783	41.54	27.573	14.473	-	-
MSTRG.5932.1	1.033	1.327	2.233	20.667	26	42	-	-
MSTRG.9142.2	1.18	1.207	0.34	39.457	39.4	10.763	-	-
ENSCHIT00000002950	0.583	0.263	0.357	44.78	19.777	26.17	ENSCHIG00000002134	--
ENSCHIT00000001522	0.203	0.327	0.273	23.333	37.333	29.333	ENSCHIG00000001086	--
MSTRG.3305.2	1.097	1.09	0.943	31.69	30.32	25.513	-	-
MSTRG.1336.1	1.387	1.173	1.227	32.667	26.667	27	-	-
MSTRG.10976.1	0.95	1.007	1.163	27.333	28.333	31	-	-
MSTRG.9730.1	2.173	1.3	1.867	35	20.333	28.333	-	-
MSTRG.8273.2	0.89	1.143	0.447	31.667	40	14.667	-	-
MSTRG.2502.1	1.293	1.52	0.687	32	36.667	16	-	-
MSTRG.14486.2	1.483	1.46	1.84	26.54	25.583	30.837	-	-
MSTRG.4443.1	1.353	0.51	0.713	45.743	16.953	22.243	-	-
MSTRG.2667.1	0.117	1.49	0.08	6	75.667	4	-	-
MSTRG.3453.1	3.207	3.067	3.723	25.11	23.667	27.253	-	-
MSTRG.5263.1	0.52	1.223	0.32	21	48.667	12	-	-
MSTRG.362.1	3.68	4.973	5.707	18.32	24.407	26.597	-	-
MSTRG.6065.1	1.03	0.957	0.79	30.667	27.667	22	-	-
ENSCHIT00000009478	1.493	1.057	0.647	38.1	26.003	15.34	ENSCHIG00000007032	--
MSTRG.9113.1	0.1	2.15	0	3.667	76.56	0	-	-
MSTRG.1210.1	2.117	1.193	0.467	44.503	24.607	8.97	-	-
MSTRG.2311.1	0.583	0.52	1.577	18	15.667	45.333	-	-
ENSCHIT00000000925	0.61	0.41	0.147	42.667	27.943	9.333	ENSCHIG00000000659	--
ENSCHIT00000002648	0.077	0.207	0.51	8.17	21.71	50.207	ENSCHIG00000001905	--
MSTRG.3176.1	0.023	1.85	0	1	78	0	-	-
MSTRG.1324.1	2.32	2.433	7.403	13.667	14	41	-	-
MSTRG.8059.2	0.027	2.943	0	0.667	77.01	0	-	-
ENSCHIT00000001250	0.16	0.377	0.347	15	34.367	30.337	ENSCHIG00000000895	--
MSTRG.14917.1	1.84	1.257	0.813	36.667	24.667	15	-	-
MSTRG.5726.1	1.883	2.013	1.753	25.597	26.687	22.273	-	-
MSTRG.9828.2	1.317	0.45	0.45	46.713	15.463	15.487	-	-
MSTRG.476.1	1.317	1.623	0.867	27	32.333	16.667	-	-
MSTRG.5882.1	1.143	1.423	1.413	22.333	27	25.667	-	-
MSTRG.12277.1	1.497	0.873	0.797	36.333	21	18.333	-	-
ENSCHIT00000002354	1.16	0.637	0.997	32.2	17.52	25.807	ENSCHIG00000001688	--
MSTRG.1856.1	0	1.84	0.007	0	76	0.333	-	-
MSTRG.7021.3	1.143	1.64	1.553	20.317	28.097	25.373	-	-
ENSCHIT00000001886	0.47	0.41	0.377	29.693	25.177	21.967	ENSCHIG00000001366	--
MSTRG.15280.1	2.78	4.033	3.907	18.03	25.463	23.747	-	-
MSTRG.15525.1	2.017	2.557	1.117	26	32.333	13.667	-	-
MSTRG.538.2	0.813	0.567	1.25	23.927	16.333	34.333	-	-
MSTRG.3305.1	1.29	2.27	1.023	20.813	36.19	15.5	-	-
MSTRG.5790.2	0.273	0.28	0.227	27.39	27.273	21.257	-	-
MSTRG.995.1	1.64	0.427	0.43	49.333	12.667	12	-	-
MSTRG.1905.1	2.113	2.01	1.067	29.333	27.667	14	-	-
MSTRG.7978.1	1.383	1.58	1.187	24.333	27.333	19.667	-	-
MSTRG.12548.2	0.53	0.857	0.407	22.127	35.12	16.06	-	-
MSTRG.463.1	1.687	0.497	0.417	46.667	13.333	10.743	-	-
MSTRG.1240.2	0.46	0.423	1.473	14.653	13.01	43.17	-	-
ENSCHIT00000010427	1.307	1	2.013	21.63	16.073	31.06	ENSCHIG00000007646	--
MSTRG.2593.5	2.213	1.753	3.307	20.68	16.01	29	-	-
MSTRG.588.1	1.427	1.353	1.167	25.333	23.667	19.333	-	-
MSTRG.15649.1	1.04	1.517	0.573	23.333	33.333	12.333	-	-
MSTRG.13440.1	0.073	2.993	0.03	1.667	66.667	0.667	-	-
MSTRG.3722.1	1.183	2.273	0.293	21.907	41.09	5.157	-	-
MSTRG.5407.1	0.813	0.993	0.713	23.117	27.407	18.823	-	-
MSTRG.5274.2	1.39	2.73	0.633	19.897	38.343	8.427	-	-
MSTRG.11507.1	0.993	1.707	1.03	18.493	31.19	17.957	-	-
MSTRG.11242.1	0.56	0.667	0.4	24.56	28.407	16.497	-	-
MSTRG.6246.2	2.363	0.897	0.763	39.82	14.797	12.27	-	-
ENSCHIT00000001538	0.217	0.187	0.307	22.24	18.633	29.013	ENSCHIG00000001094	--
MSTRG.3041.5	0.337	1.72	0.6	8.763	43.543	14.887	-	-
MSTRG.550.2	1.457	1.1	0.98	27.65	20.517	17.483	-	-
MSTRG.11599.1	1.39	1.573	0.973	23.603	26.047	15.35	-	-
MSTRG.7955.1	2.92	3.593	3.99	16.713	20.1	21.53	-	-
MSTRG.2389.2	1.453	0.643	1.473	27.26	12.03	25.817	-	-
MSTRG.9538.1	1.373	1.193	1.297	23.333	19.667	20.667	-	-
MSTRG.12635.1	1.673	1.213	1.08	27.333	19.333	16.667	-	-
MSTRG.7162.1	1.403	1.127	1.767	21.333	16.667	25	-	-
MSTRG.10277.1	1.027	1.773	2.853	11.333	19.333	29.667	-	-
MSTRG.14908.1	0.877	0.737	1.2	20.333	16.667	26	-	-
MSTRG.1045.1	2.607	4.493	1.937	16.667	28	11.667	-	-
MSTRG.12637.1	0.89	0.84	0.627	24.333	22.667	16	-	-
MSTRG.6690.1	1.827	1.177	1.373	25.667	16.333	18.333	-	-
MSTRG.12093.1	1.543	3.19	1.303	15.333	30.687	12.207	-	-
ENSCHIT00000007402	0.413	0.323	0.457	21.553	16.687	22.543	ENSCHIG00000005552	--
ENSCHIT00000001079	0.013	1.317	0.007	0.667	59.543	0.333	ENSCHIG00000000761	--
MSTRG.8529.1	1.223	1.76	0.55	20.333	29	8.667	-	-
MSTRG.4940.1	0.387	0.693	1.3	10	17.333	31.667	-	-
MSTRG.8327.2	1.127	0.867	0.423	27.437	20.857	9.853	-	-
MSTRG.8061.1	0.027	1.947	0.297	0.667	49.667	7.333	-	-
MSTRG.4183.1	0	3.11	0	0	56	0	-	-
ENSCHIT00000002379	0.69	0.203	0.783	24.34	6.667	26	ENSCHIG00000001703	--
MSTRG.13336.1	1.61	0.87	2.097	19	10.333	23.333	-	-
MSTRG.2317.3	0.243	0.25	0.247	19.237	18.967	18.017	-	-
MSTRG.8270.1	0.533	0.473	0.467	20.56	17.667	16.667	-	-
ENSCHIT00000005871	0.277	0.29	0	27.93	27.8	0	ENSCHIG00000004423	--
MSTRG.14934.2	2.243	1.37	1.043	25.333	15	11	-	-
MSTRG.14878.1	2.147	1.597	0.957	23.667	17.333	10	-	-
MSTRG.9381.1	1.6	1.17	0.53	25.667	18.333	8	-	-
MSTRG.5634.1	1.967	1.793	1.193	20.333	18.333	11.667	-	-
MSTRG.4639.1	1.39	0.44	0.773	28.667	9	15	-	-
MSTRG.2745.2	0.797	1.18	1.817	11.333	16	24	-	-
ENSCHIT00000001145	0.277	0.24	0.157	23	19.347	12	ENSCHIG00000000812	--
MSTRG.2298.1	0.81	0.88	0.937	16.667	17.667	18	-	-
MSTRG.14601.1	0.17	1.52	0.047	5.333	46.333	1.333	-	-
MSTRG.12041.1	0.977	0.837	0.803	20	16.667	15.333	-	-
MSTRG.5802.1	1.333	1.047	1.103	19.933	15.297	15.467	-	-
MSTRG.8036.4	1.807	3.497	0.507	15.177	28.96	3.98	-	-
MSTRG.8424.1	0.847	1.017	0.63	18	20.667	12.667	-	-
ENSCHIT00000004814	0.063	0.077	0.5	5.333	6.667	41	ENSCHIG00000003617	--
MSTRG.87.2	1.06	2.523	1.177	11.003	25.93	11.437	-	-
ENSCHIT00000006297	0.66	0.583	0.783	17.32	14.633	19.103	ENSCHIG00000004737	--
MSTRG.10571.2	1.067	2.277	1.623	10.547	22.35	15.16	-	-
MSTRG.904.1	1.403	0.757	0.39	28	15	7.333	-	-
MSTRG.5274.3	0.507	3.107	0.157	6.753	40.07	1.907	-	-
ENSCHIT00000008149	0.387	0.39	0.563	15.017	15.16	20.787	ENSCHIG00000006112	--
MSTRG.7124.1	1.82	1.567	0.713	21.667	18.333	8	-	-
MSTRG.12073.1	1.073	1.49	1.183	14.333	19.333	14.667	-	-
MSTRG.11748.3	0.443	1.14	0.84	9.287	23.637	16.677	-	-
MSTRG.11546.1	1.197	1.677	0.647	16.68	23.257	8.563	-	-
MSTRG.4443.5	0.28	0.483	0.453	11.84	20.37	18.057	-	-
MSTRG.14947.1	2.493	1.813	0.833	22.667	16	7	-	-
MSTRG.4403.2	1.467	1.46	2.033	13.797	13.413	17.9	-	-
MSTRG.3385.2	0.847	0.393	0.777	20.89	9.46	17.637	-	-
ENSCHIT00000010625	0	1.467	0	0	47.987	0	ENSCHIG00000007772	--
MSTRG.676.1	0.777	0.887	0.307	19	21.333	7	-	-
ENSCHIT00000002330	0.2	0.153	0.12	21.04	15.69	11.777	ENSCHIG00000001663	--
ENSCHIT00000009474	0.393	0.457	0.94	10.66	12.057	24.203	ENSCHIG00000007031	--
ENSCHIT00000010011	0.407	0.487	0.353	15.91	18.48	12.803	ENSCHIG00000007382	--
MSTRG.3394.1	0.98	1.23	1.237	13	16	15.333	-	-
MSTRG.6888.4	0.177	0.433	0.037	12.707	31.507	2.393	-	-
ENSCHIT00000007956	0.353	0.48	0.433	13.157	17.343	15.303	ENSCHIG00000005970	--
ENSCHIT00000002289	0.123	0.193	0.173	12	18.667	15.667	ENSCHIG00000001637	--
ENSCHIT00000010847	0.18	0.177	0.16	16.667	16	13.333	ENSCHIG00000007912	--
MSTRG.12158.4	0.043	0.077	0.137	7.697	14.307	24.14	-	-
MSTRG.65.1	0.707	1.453	0.11	14	28	2	-	-
ENSCHIT00000010568	0.473	0.207	0.597	17.297	7.333	20.333	ENSCHIG00000007727	--
MSTRG.8965.1	0.573	0.387	0.213	22	14.667	7.667	-	-
MSTRG.3528.3	0.713	0.43	1.097	14.207	8.47	20.557	-	-
ENSCHIT00000009920	0.443	0.623	0.48	13.01	17.673	13	ENSCHIG00000007310	--
MSTRG.1210.2	0.417	0.91	0.703	9.163	19.393	14.363	-	-
MSTRG.9565.2	1.3	2.09	0.43	14.15	22.083	4.333	-	-
MSTRG.2254.1	1.073	1.313	0.853	13.963	16.687	10.383	-	-
MSTRG.6888.8	0.31	0.203	0.073	23.34	14.9	4.973	-	-
MSTRG.2466.1	2.053	2.93	3.307	9.057	12.72	13.687	-	-
MSTRG.4114.3	0.26	0.497	0.137	12.787	23.61	6.46	-	-
ENSCHIT00000006555	0.617	0.857	0.337	14.64	19.68	7.523	ENSCHIG00000004922	--
MSTRG.3722.2	1.237	1.393	0.057	18.76	20.793	0.843	-	-
MSTRG.8539.2	0	3.477	0	0	39.343	0	-	-
MSTRG.10269.2	2.437	1.143	1.21	19.667	9.16	9.1	-	-
ENSCHIT00000009974	0.483	0.4	0.72	12.667	10.333	17.667	ENSCHIG00000007350	--
ENSCHIT00000001933	0.237	0.253	0.397	11.333	12	17.667	ENSCHIG00000001391	--
MSTRG.2949.1	1.547	1	0.663	19	12	7.667	-	-
MSTRG.14914.1	1.757	0.93	0.643	20.667	10.667	7	-	-
MSTRG.13808.2	1.063	0.83	1.34	12.917	9.87	15.617	-	-
ENSCHIT00000002949	1.023	0.5	0.447	20.533	9.82	8.433	ENSCHIG00000002134	--
MSTRG.346.1	2.49	0.983	0.997	20.333	8	7.667	-	-
MSTRG.6483.1	0.413	1.71	0.17	7	28.333	2.667	-	-
ENSCHIT00000001149	0.293	0.16	0.08	22	12	5.667	ENSCHIG00000000819	--
ENSCHIT00000003224	0.197	0.207	0.22	12.82	13.333	13.333	ENSCHIG00000002343	--
MSTRG.15482.4	0.037	2.06	0	0.667	37.297	0	-	-
MSTRG.13177.2	0.063	0.177	0.39	4.02	11.68	23.37	-	-
MSTRG.1025.1	1.403	0.503	1.29	16.333	5.667	14	-	-
MSTRG.10731.1	0.527	0.95	0.713	9	15.667	11.333	-	-
MSTRG.6992.3	0.423	0.22	0.323	16.757	8.15	12.073	-	-
MSTRG.11028.3	0.867	0.227	0.793	17	4.333	14.667	-	-
ENSCHIT00000007356	0.307	0.223	0.36	13	9.333	14.333	ENSCHIG00000005519	--
MSTRG.11865.1	1.327	1.23	0.74	14	12.667	7.333	-	-
MSTRG.10387.1	0.067	0.977	0.15	2	29.333	4.333	-	-
MSTRG.594.1	0.713	0.97	0.693	10.667	14	9.667	-	-
MSTRG.13301.2	2.07	2.433	1.173	11.463	13.293	6.263	-	-
ENSCHIT00000007843	0.943	0.833	0.483	14.667	12.667	7	ENSCHIG00000005873	--
MSTRG.11355.1	0.463	0	0.073	31.333	0	4.633	-	-
ENSCHIT00000011319	0.17	0.12	0.277	11	7.667	16.72	ENSCHIG00000008226	--
ENSCHIT00000001648	0.363	0.297	0.217	14.94	11.64	8.31	ENSCHIG00000001183	--
ENSCHIT00000009476	0.227	0.31	0.433	7.933	10.88	14.447	ENSCHIG00000007031	--
ENSCHIT00000006955	0.193	0.213	0.12	12.667	13.667	7.337	ENSCHIG00000005224	--
ENSCHIT00000009481	0.33	1.323	0.157	5.913	23.817	2.657	ENSCHIG00000007035	--
MSTRG.5636.1	0.58	0.79	0.377	11	14.667	6.667	-	-
MSTRG.8539.1	0.137	2.467	0	1.667	29.657	0	-	-
ENSCHIT00000003945	0.07	0.083	0.103	9.333	10.667	13.017	ENSCHIG00000002860	--
ENSCHIT00000010606	0.243	0.283	0.083	13	15	4.333	ENSCHIG00000007757	--
ENSCHIT00000001882	0.113	0.107	0.11	11.333	10.333	10.667	ENSCHIG00000001356	--
ENSCHIT00000009112	0.173	0.2	0.523	6.47	7.153	18.06	ENSCHIG00000006833	--
MSTRG.4979.1	0.86	1.55	0.53	8.667	15.333	5	-	-
ENSCHIT00000003312	0.31	0.503	0.307	8.667	13.913	8	ENSCHIG00000002400	--
MSTRG.5603.2	0	1.287	0.017	0	29.94	0.333	-	-
ENSCHIT00000001641	0.11	0.14	0.21	7.81	9.48	13.68	ENSCHIG00000001172	--
MSTRG.162.2	0.07	2.857	0	0.667	27.53	0	-	-
ENSCHIT00000010626	0.043	0.98	0	1.333	28.347	0	ENSCHIG00000007772	--
ENSCHIT00000008199	0.293	0.267	0.317	10.377	8.96	10.363	ENSCHIG00000006145	--
MSTRG.14817.1	0.037	1.48	0	0.667	28.333	0	-	-
MSTRG.15507.1	0.583	0.383	0.25	14	9	5.667	-	-
MSTRG.14835.1	1.243	0.58	0.263	16.667	7.667	3.333	-	-
ENSCHIT00000010315	0.28	0.283	0.127	12	11.667	5	ENSCHIG00000007575	--
MSTRG.9791.1	0.883	1.72	0.313	8	15.333	2.667	-	-
MSTRG.3238.2	0.07	0.1	0.357	3.807	5.503	19.06	-	-
MSTRG.2148.1	0.667	0.897	0.367	9.503	12.45	5	-	-
ENSCHIT00000009194	0.213	0.237	0.697	5.333	5.667	16.333	ENSCHIG00000006878	--
MSTRG.185.1	1.243	1.297	0.52	10.333	10.667	4	-	-
ENSCHIT00000005254	0.16	0.17	0.627	4.723	4.787	17.547	ENSCHIG00000003950	--
ENSCHIT00000006958	0.333	0	0	27.257	0	0	ENSCHIG00000005225	--
MSTRG.4383.1	0.91	1.51	2.02	4.95	7.87	10.137	-	-
MSTRG.9462.1	0.693	3.03	0.95	3.333	14.66	4.457	-	-
ENSCHIT00000002663	0.33	0.34	0.09	11.667	11.667	3	ENSCHIG00000001920	--
MSTRG.1997.2	0.67	1.28	0.993	5.667	10.493	7.973	-	-
ENSCHIT00000005083	0.11	0.257	0.733	2.757	6.007	16.667	ENSCHIG00000003830	--
ENSCHIT00000009087	0.15	0.223	0.87	3.073	4.667	17.333	ENSCHIG00000006821	--
MSTRG.9113.2	0.013	0.977	0.03	0.333	24.107	0.667	-	-
MSTRG.8318.1	0.22	2.067	0.037	2.19	20.683	0.333	-	-
ENSCHIT00000009503	0.067	0.08	0.073	7.833	9.377	8.05	ENSCHIG00000007044	--
ENSCHIT00000002441	0.227	0.33	0.553	5	7.333	11.667	ENSCHIG00000001748	--
MSTRG.7787.1	0.5	0.513	0.93	6	6	10.667	-	-
ENSCHIT00000009130	0.067	0.073	0.047	8.763	9.543	5.667	ENSCHIG00000006842	--
MSTRG.13146.1	1.02	0.523	1.5	7.333	3.667	10	-	-
MSTRG.1359.2	0.287	0.45	0.41	5.87	9	7.803	-	-
ENSCHIT00000009788	0.29	0.387	0.137	8.333	11	3.667	ENSCHIG00000007214	--
MSTRG.13383.1	0.96	0.443	0.203	13.333	6	2.667	-	-
ENSCHIT00000006349	0.013	0.31	0	1	22.263	0	ENSCHIG00000004772	--
ENSCHIT00000006356	0.017	0.257	0.027	1.333	19.667	2	ENSCHIG00000004773	--
MSTRG.14980.3	0.35	1.41	0.7	3	12.003	5.667	-	-
ENSCHIT00000006850	0.103	0.08	0.053	10	7.667	5	ENSCHIG00000005145	--
ENSCHIT00000003758	0.073	0.357	0.307	2.237	10.553	9.197	ENSCHIG00000002725	--
ENSCHIT00000001888	0.073	0.147	0.137	4.47	9.457	7.877	ENSCHIG00000001366	--
ENSCHIT00000010904	0.073	0.103	0.027	7.92	11.21	2.667	ENSCHIG00000007949	--
ENSCHIT00000010303	0.39	0.373	0.36	7.333	7	6.333	ENSCHIG00000007571	--
MSTRG.3041.3	0.433	0	0.297	12.653	0	7.88	-	-
ENSCHIT00000009616	0.14	0.073	0.057	10.943	5.473	4	ENSCHIG00000007107	--
MSTRG.235.1	0.31	0.283	0.59	5.263	4.69	9.4	-	-
MSTRG.8873.1	0.063	1.647	0	0.667	18	0	-	-
ENSCHIT00000000839	0.207	0.31	0.103	6.573	9.663	3.333	ENSCHIG00000000597	--
ENSCHIT00000002021	0.083	0.097	0.1	6	7	6.667	ENSCHIG00000001454	--
ENSCHIT00000003276	0.143	0.063	0.06	10.667	4.667	4.333	ENSCHIG00000002377	--
ENSCHIT00000010089	0.08	0.127	0.123	4.89	7.717	6.973	ENSCHIG00000007430	--
ENSCHIT00000007158	0.043	0.517	0.067	1.333	15.667	2	ENSCHIG00000005368	--
MSTRG.8068.1	0.97	0.843	0.467	7.563	6.333	3.333	-	-
MSTRG.4624.1	0	2.167	0	0	17.333	0	-	-
ENSCHIT00000001424	0.037	0.09	0.06	3.73	9.457	6.11	ENSCHIG00000001017	--
ENSCHIT00000001769	0.433	0.197	0.71	6	2.667	9.333	ENSCHIG00000001278	--
ENSCHIT00000002659	0.247	0.163	0.143	8.667	5.333	4.68	ENSCHIG00000001920	--
ENSCHIT00000001904	0.193	0.403	0.31	4.037	8.163	6.12	ENSCHIG00000001372	--
ENSCHIT00000002414	0.16	0.08	0.197	6.993	3.537	8.193	ENSCHIG00000001733	--
MSTRG.4350.1	1.59	0.83	0.963	7.573	3.9	4.29	-	-
ENSCHIT00000009928	0.143	0.437	0.033	4.337	13.117	1	ENSCHIG00000007314	--
ENSCHIT00000007734	0.23	0.123	0.23	7.417	3.853	6.94	ENSCHIG00000005803	--
ENSCHIT00000001532	0.113	0.067	0.157	6.427	3.7	8.32	ENSCHIG00000001094	--
ENSCHIT00000001923	0.147	0.177	0.05	7.333	8.667	2.333	ENSCHIG00000001387	--
MSTRG.5741.2	0.41	0.44	0.487	5.54	5.747	6.073	-	-
ENSCHIT00000002069	0.073	0.05	0.033	8.667	6	3.667	ENSCHIG00000001486	--
MSTRG.7021.2	0.257	0.207	0.16	7.317	5.687	4.287	-	-
MSTRG.6131.9	1.043	1.48	0	6.453	8.873	0	-	-
MSTRG.8860.1	1.453	0.347	0.783	8.667	2	4.333	-	-
ENSCHIT00000009639	0.08	0.093	0.057	6.123	6.873	4.11	ENSCHIG00000007121	--
MSTRG.6220.3	0.007	0.027	0.063	1.073	4.733	11.183	-	-
ENSCHIT00000009270	0.34	0.98	0.66	2.667	7.333	4.667	ENSCHIG00000006909	--
ENSCHIT00000011242	0.023	0.25	0.007	1.333	14.667	0.333	ENSCHIG00000008183	--
ENSCHIT00000001216	0.1	0.097	0.103	5.37	5.267	5.333	ENSCHIG00000000868	--
ENSCHIT00000009805	0.043	0.1	0.067	3.447	7.71	4.89	ENSCHIG00000007222	--
ENSCHIT00000005503	0.073	0.02	0.03	9.667	2.333	4	ENSCHIG00000004141	--
ENSCHIT00000010908	0.073	0.07	0.013	7.413	7.123	1.333	ENSCHIG00000007949	--
ENSCHIT00000001046	0.03	0.267	0.337	0.73	6.333	7.947	ENSCHIG00000000739	--
MSTRG.3475.3	0.51	0.63	0.047	6.193	7.47	0.56	-	-
ENSCHIT00000008262	0.077	0.083	0.093	4.667	5	5.373	ENSCHIG00000006191	--
ENSCHIT00000009299	0.097	0.13	0.037	5.667	7.333	2	ENSCHIG00000006926	--
ENSCHIT00000003617	0.267	0.15	0.187	6.667	3.667	4.307	ENSCHIG00000002619	--
MSTRG.7420.3	0.11	0.437	0.56	1.483	5.663	6.85	-	-
ENSCHIT00000002070	0.073	0.18	0.15	2.667	6.667	5.333	ENSCHIG00000001487	--
ENSCHIT00000000993	0.04	0.09	0.097	2.667	6	6	ENSCHIG00000000700	--
ENSCHIT00000000838	0	0.107	0.347	0	3.667	10.76	ENSCHIG00000000597	--
ENSCHIT00000006551	0.253	0.177	0.173	6.187	4.117	3.973	ENSCHIG00000004922	--
ENSCHIT00000005899	0.187	0.277	0.103	4.817	6.96	2.493	ENSCHIG00000004438	--
ENSCHIT00000009086	0.133	0.06	0.243	4.67	2.013	7.667	ENSCHIG00000006821	--
ENSCHIT00000007560	0.243	0.123	0.073	8	4	2.333	ENSCHIG00000005670	--
MSTRG.15718.3	0.153	0.653	0.767	1.333	5.333	6.317	-	-
ENSCHIT00000010810	0.693	0.19	0.197	8.667	2.333	2.333	ENSCHIG00000007891	--
ENSCHIT00000010300	0.047	0.04	0.033	5.67	4.707	3.807	ENSCHIG00000007567	--
ENSCHIT00000007471	0.043	0.097	0.027	3.667	8.333	2	ENSCHIG00000005603	--
ENSCHIT00000007580	0.08	0.067	0.017	7	5.667	1.333	ENSCHIG00000005682	--
MSTRG.5604.1	1.29	0.287	0.197	9	2	1.333	-	-
MSTRG.14108.1	0.297	0.043	0	12.03	1.703	0	-	-
ENSCHIT00000009838	0.153	0.137	0.15	4.737	4.343	4.45	ENSCHIG00000007246	--
ENSCHIT00000003832	0.07	0.087	0.127	3.487	4.183	5.91	ENSCHIG00000002777	--
ENSCHIT00000002829	0.09	0.16	0.123	3.333	5.837	4.247	ENSCHIG00000002049	--
ENSCHIT00000006937	0.257	0.167	0.227	5.333	3.333	4.333	ENSCHIG00000005213	--
ENSCHIT00000009140	0.207	0	0	13.437	0	0	ENSCHIG00000006848	--
ENSCHIT00000009851	0.023	0.107	0.047	2	8.073	3.333	ENSCHIG00000007255	--
ENSCHIT00000009973	0.017	0.03	0.067	2	3.667	7.333	ENSCHIG00000007352	--
ENSCHIT00000001393	0.243	0.207	0.26	4.333	3.667	4.333	ENSCHIG00000000992	--
ENSCHIT00000002780	0.1	0.147	0.047	4.333	6.333	2	ENSCHIG00000002014	--
ENSCHIT00000007322	0.133	0.16	0.17	3.667	4.333	4.333	ENSCHIG00000005489	--
ENSCHIT00000002378	0	0.353	0	0	12.333	0	ENSCHIG00000001703	--
ENSCHIT00000010684	0.027	0.05	0.043	2.727	5.183	4.367	ENSCHIG00000007807	--
ENSCHIT00000001045	0.19	0.173	0.163	4.393	3.873	3.553	ENSCHIG00000000739	--
ENSCHIT00000004816	0.1	0.13	0.067	4	5.333	2.667	ENSCHIG00000003618	--
ENSCHIT00000002242	0.11	0.123	0.273	2.677	3.007	6.053	ENSCHIG00000001604	--
ENSCHIT00000002828	0	0.23	0.063	0	9.163	2.42	ENSCHIG00000002049	--
ENSCHIT00000002247	0.127	0.087	0.16	4	2.667	4.667	ENSCHIG00000001613	--
ENSCHIT00000002465	0.04	0.02	0.183	2	1	8.333	ENSCHIG00000001778	--
ENSCHIT00000008073	0	0.673	0.07	0	9.687	1	ENSCHIG00000006047	--
ENSCHIT00000001814	0.233	0.213	0.19	4	3.667	3	ENSCHIG00000001306	--
ENSCHIT00000003450	0.227	0.547	0.16	2.58	6.12	1.653	ENSCHIG00000002505	--
ENSCHIT00000001385	0.063	0.103	0.04	3.52	5.403	2.13	ENSCHIG00000000990	--
ENSCHIT00000001384	0.087	0.133	0.057	3.48	5.263	2.203	ENSCHIG00000000990	--
ENSCHIT00000009619	0.03	0.22	0.203	0.67	5.32	4.757	ENSCHIG00000007113	--
ENSCHIT00000004815	0.083	0.05	0	7	4	0	ENSCHIG00000003617	--
ENSCHIT00000001075	0.023	0.043	0.027	2.667	5.333	3	ENSCHIG00000000759	--
ENSCHIT00000003311	0.22	0.183	0.063	5	4.087	1.333	ENSCHIG00000002400	--
ENSCHIT00000007638	0.083	0.113	0.097	3	4	3.333	ENSCHIG00000005724	--
ENSCHIT00000001134	0.057	0.06	0.037	4.027	4.05	2.393	ENSCHIG00000000801	--
ENSCHIT00000004811	0.043	0.03	0.027	4.827	3.137	2.513	ENSCHIG00000003616	--
MSTRG.3271.1	0.113	0.3	0.163	1.973	5.317	2.617	-	-
ENSCHIT00000009853	0.04	0.11	0.007	2.667	7.32	0.333	ENSCHIG00000007255	--
ENSCHIT00000010030	0.053	0.093	0.033	3.217	5.347	1.667	ENSCHIG00000007395	--
MSTRG.162.1	0	0.583	0	0	9.803	0	-	-
MSTRG.10623.1	0.693	0.713	0.263	3.667	3.667	1.333	-	-
ENSCHIT00000010566	0.14	0.093	0.227	3.037	2	4.667	ENSCHIG00000007727	--
ENSCHIT00000010743	0.1	0.157	0.08	2.943	4.613	2.203	ENSCHIG00000007850	--
ENSCHIT00000001054	0.19	0.13	0.107	4.333	3	2.333	ENSCHIG00000000751	--
ENSCHIT00000009109	0.113	0	0.117	5.06	0	4.73	ENSCHIG00000006832	--
ENSCHIT00000001362	0.023	0.28	0.037	0.667	8	1	ENSCHIG00000000972	--
ENSCHIT00000001342	0.073	0.03	0.21	2.333	1	6.333	ENSCHIG00000000959	--
MSTRG.11206.1	0	0	0.113	0	0	9.837	-	-
ENSCHIT00000005793	0.093	0.08	0.077	3.667	3	3	ENSCHIG00000004356	--
ENSCHIT00000009621	0.067	0.063	0.07	3.333	3	3.333	ENSCHIG00000007113	--
ENSCHIT00000009643	0.013	0.157	0.02	0.667	8	1	ENSCHIG00000007123	--
ENSCHIT00000008125	0.37	0.147	0.28	4.333	1.667	3	ENSCHIG00000006099	--
ENSCHIT00000006304	0.047	0.053	0.07	2.803	3	3.667	ENSCHIG00000004740	--
ENSCHIT00000003356	0.033	0.017	0.187	1.38	0.687	7.333	ENSCHIG00000002430	--
ENSCHIT00000002785	0.033	0.05	0.157	1.333	2	6	ENSCHIG00000002015	--
ENSCHIT00000009084	0.147	0.103	0.023	5	3.567	0.667	ENSCHIG00000006819	--
ENSCHIT00000005326	0.043	0.083	0.03	2.667	5	1.667	ENSCHIG00000004006	--
MSTRG.9834.2	0.08	0.023	0.027	5.887	1.64	1.767	-	-
MSTRG.9565.1	0.057	0.567	0	0.85	7.917	0	-	-
MSTRG.2109.1	0.113	0.467	0.407	1	4	3.333	-	-
ENSCHIT00000001041	0.063	0.09	0.23	1.543	2.127	5.167	ENSCHIG00000000739	--
ENSCHIT00000006632	0.223	0.373	0.097	2.753	4.51	1.123	ENSCHIG00000004982	--
ENSCHIT00000009813	0.217	0.127	0.013	5.333	3	0.333	ENSCHIG00000007227	--
MSTRG.1417.1	0.167	0.207	0.307	2.1	2.607	3.573	-	-
ENSCHIT00000007312	0.06	0.083	0.123	2	2.667	4	ENSCHIG00000005482	--
ENSCHIT00000006664	0.027	0	0.207	1	0	7.667	ENSCHIG00000005001	--
MSTRG.13751.1	0.07	0.043	0.26	1.667	1	5.667	-	-
ENSCHIT00000010022	0.013	0.077	0.12	0.653	3.207	4.587	ENSCHIG00000007391	--
ENSCHIT00000007586	0.153	0.18	0.3	2	2.333	3.667	ENSCHIG00000005690	--
ENSCHIT00000001790	0.173	0.24	0.23	2.19	3.09	2.7	ENSCHIG00000001290	--
ENSCHIT00000006322	0.087	0.087	0.047	3.333	3.333	1.667	ENSCHIG00000004749	--
ENSCHIT00000003768	0.18	0.233	0.087	3	3.667	1.333	ENSCHIG00000002729	--
ENSCHIT00000007135	0.043	0.063	0.03	2.67	4	1.667	ENSCHIG00000005351	--
ENSCHIT00000011050	0.187	0.16	0.07	3.667	3	1.333	ENSCHIG00000008048	--
ENSCHIT00000009747	0.063	0.063	0.007	4	3.82	0.333	ENSCHIG00000007188	--
ENSCHIT00000010635	0	0.617	0	0	7.667	0	ENSCHIG00000007779	--
ENSCHIT00000009253	0.067	0.047	0.083	2.8	1.88	3.303	ENSCHIG00000006906	--
MSTRG.8816.1	0.043	0	0.467	0.667	0	7	-	-
ENSCHIT00000010858	0.103	0.353	0.047	1.667	5.333	0.667	ENSCHIG00000007915	--
ENSCHIT00000001133	0.183	0.287	0	3	4.667	0	ENSCHIG00000000803	--
ENSCHIT00000003201	0.04	0.07	0	3	5	0	ENSCHIG00000002326	--
ENSCHIT00000011016	0.057	0.12	0.167	1.333	2.667	3.667	ENSCHIG00000008024	--
MSTRG.14141.1	0.297	0.28	0.437	2.14	1.887	2.933	-	-
ENSCHIT00000009721	0.117	0.093	0.097	3	2.333	2.333	ENSCHIG00000007174	--
ENSCHIT00000006553	0.043	0.09	0.267	0.84	1.867	4.837	ENSCHIG00000004922	--
ENSCHIT00000005852	0.157	0.12	0	4.333	3.333	0	ENSCHIG00000004402	--
ENSCHIT00000006300	0.207	0.113	0.04	4.347	2.367	0.807	ENSCHIG00000004737	--
ENSCHIT00000002668	0.247	0.17	0.047	4	2.667	0.667	ENSCHIG00000001924	--
ENSCHIT00000001080	0	0.64	0	0	7.123	0	ENSCHIG00000000761	--
ENSCHIT00000007955	0.023	0.033	0.02	2.333	3.333	2	ENSCHIG00000005968	--
ENSCHIT00000003338	0.143	0.197	0.057	2.667	3.667	1	ENSCHIG00000002419	--
ENSCHIT00000009885	0.03	0.09	0.027	1.56	4.667	1.333	ENSCHIG00000007279	--
ENSCHIT00000009321	0.08	0.113	0.167	1.667	2.333	3.333	ENSCHIG00000006942	--
ENSCHIT00000007169	0.093	0.053	0.447	1.153	0.667	5.21	ENSCHIG00000005381	--
ENSCHIT00000000927	0.19	0.043	0	6	1.39	0	ENSCHIG00000000659	--
ENSCHIT00000002452	0.107	0.137	0.027	3	3.667	0.667	ENSCHIG00000001764	--
ENSCHIT00000010561	0.053	0.043	0.037	3.1	2.347	2.02	ENSCHIG00000007724	--
ENSCHIT00000001330	0.24	0.053	0.273	3	0.667	3.333	ENSCHIG00000000949	--
ENSCHIT00000005138	0.057	0.073	0.18	1.357	1.68	4.02	ENSCHIG00000003859	--
MSTRG.5521.2	0.06	0.09	0	3	4.193	0	-	-
ENSCHIT00000007414	0.137	0.06	0.053	4.053	1.667	1.333	ENSCHIG00000005562	--
ENSCHIT00000004812	0.2	0.06	0.01	5.18	1.59	0.247	ENSCHIG00000003616	--
MSTRG.14934.1	0.35	0.343	0.59	1.667	1.667	2.667	-	-
ENSCHIT00000001968	0.03	0.027	0.053	2	1.677	3.36	ENSCHIG00000001417	--
ENSCHIT00000005314	0.067	0.01	0.027	4.64	0.677	1.667	ENSCHIG00000003995	--
ENSCHIT00000009868	0.157	0.103	0.157	2.52	1.597	2.357	ENSCHIG00000007267	--
ENSCHIT00000003825	0	0.083	0.06	0	4.027	2.667	ENSCHIG00000002773	--
ENSCHIT00000000846	0.067	0.023	0.06	3.093	1.003	2.573	ENSCHIG00000000597	--
ENSCHIT00000000984	0.06	0.07	0.067	2.01	2.34	2.27	ENSCHIG00000000693	--
ENSCHIT00000005490	0.037	0.023	0.01	3.423	2.333	0.847	ENSCHIG00000004133	--
ENSCHIT00000010147	0.073	0	0.107	2.667	0	3.667	ENSCHIG00000007464	--
MSTRG.14476.1	0.287	0.237	0.317	2	1.667	2	-	-
ENSCHIT00000005425	0	0.073	0	0	6.423	0	ENSCHIG00000004084	--
ENSCHIT00000010023	0.023	0	0.123	1	0	5.333	ENSCHIG00000007391	--
MSTRG.5318.5	0.257	0	0.003	5.977	0	0.063	-	-
ENSCHIT00000010618	0.087	0.12	0.063	2	2.667	1.333	ENSCHIG00000007764	--
ENSCHIT00000009745	0.01	0.077	0	0.667	5.513	0	ENSCHIG00000007188	--
MSTRG.11053.6	0	0.04	0	0	6.19	0	-	-
MSTRG.87.1	0.397	0.06	0	5.027	0.74	0	-	-
ENSCHIT00000001220	0.293	0.103	0.417	2	0.667	2.667	ENSCHIG00000000869	--
ENSCHIT00000007980	0.057	0.213	0.203	0.667	2.667	2.333	ENSCHIG00000005981	--
ENSCHIT00000005081	0.05	0.18	0	1.243	4.66	0	ENSCHIG00000003830	--
ENSCHIT00000006671	0.017	0.007	0.027	2	0.667	3.333	ENSCHIG00000005013	--
ENSCHIT00000010228	0.017	0.02	0.017	1.69	2.023	2.13	ENSCHIG00000007521	--
ENSCHIT00000010029	0.107	0.063	0.053	2.667	1.667	1.333	ENSCHIG00000007395	--
ENSCHIT00000009775	0	0.007	0.103	0	0.333	5.43	ENSCHIG00000007207	--
ENSCHIT00000007558	0.07	0.117	0.013	2	3.333	0.333	ENSCHIG00000005667	--
ENSCHIT00000009699	0.057	0.067	0.073	1.667	2	2	ENSCHIG00000007166	--
ENSCHIT00000007636	0.083	0.057	0.02	3	2	0.667	ENSCHIG00000005724	--
ENSCHIT00000003566	0.023	0.057	0.077	0.85	2.007	2.757	ENSCHIG00000002579	--
ENSCHIT00000007658	0.15	0.243	0.203	1.333	2	1.667	ENSCHIG00000005736	--
ENSCHIT00000002670	0.083	0.083	0.057	2	2	1.333	ENSCHIG00000001925	--
ENSCHIT00000002438	0.057	0.24	0.147	0.667	2.667	1.667	ENSCHIG00000001748	--
ENSCHIT00000009107	0.043	0.047	0.053	1.657	1.78	1.84	ENSCHIG00000006831	--
MSTRG.10638.1	0.447	0.323	0.243	2	1.363	1	-	-
ENSCHIT00000000889	0.073	0.273	0.027	1	3.667	0.333	ENSCHIG00000000642	--
ENSCHIT00000008290	0.063	0.09	0.18	1	1.333	2.667	ENSCHIG00000006222	--
ENSCHIT00000009223	0.02	0.05	0.033	1.01	2.467	1.707	ENSCHIG00000006892	--
ENSCHIT00000008237	0.173	0.077	0.02	3.333	1.333	0.333	ENSCHIG00000006178	--
ENSCHIT00000010552	0.047	0.177	0.017	1	3.667	0.333	ENSCHIG00000007722	--
ENSCHIT00000001707	0.03	0.01	0.037	2.11	0.667	2.383	ENSCHIG00000001226	--
ENSCHIT00000005031	0.017	0	0.063	1.13	0	4	ENSCHIG00000003790	--
ENSCHIT00000001922	0.083	0.047	0.167	1.433	0.78	2.683	ENSCHIG00000001386	--
ENSCHIT00000005493	0.033	0.017	0	3.473	1.667	0	ENSCHIG00000004133	--
ENSCHIT00000005312	0.057	0.067	0.02	2.027	2.323	0.667	ENSCHIG00000003995	--
ENSCHIT00000007648	0.133	0.28	0.073	1.333	2.667	0.667	ENSCHIG00000005733	--
ENSCHIT00000003270	0.043	0.057	0.04	1.667	2	1.333	ENSCHIG00000002374	--
ENSCHIT00000002947	0.127	0.057	0.04	2.81	1.267	0.82	ENSCHIG00000002134	--
ENSCHIT00000011271	0.033	0.03	0.023	2.017	1.667	1.32	ENSCHIG00000008198	--
ENSCHIT00000011141	0.043	0.027	0.007	3	1.667	0.333	ENSCHIG00000008112	--
ENSCHIT00000001639	0.217	0.013	0.1	3.19	0.187	1.32	ENSCHIG00000001172	--
ENSCHIT00000003357	0.037	0.057	0	1.953	2.98	0	ENSCHIG00000002430	--
ENSCHIT00000005002	0.217	0.09	0	3.333	1.333	0	ENSCHIG00000003768	--
ENSCHIT00000005099	0.22	0.06	0	3.667	1	0	ENSCHIG00000003832	--
ENSCHIT00000001217	0.03	0.083	0.02	1.013	3.067	0.667	ENSCHIG00000000868	--
ENSCHIT00000010671	0.023	0.047	0.107	0.667	1.333	2.673	ENSCHIG00000007801	--
ENSCHIT00000009333	0.013	0.037	0.053	0.667	1.67	2.407	ENSCHIG00000006950	--
MSTRG.8035.1	0.267	0.037	0.2	2.333	0.333	1.667	-	-
ENSCHIT00000001168	0.023	0.073	0.073	0.667	2	2	ENSCHIG00000000832	--
ENSCHIT00000007227	0.04	0.06	0.043	1.333	2.013	1.333	ENSCHIG00000005422	--
ENSCHIT00000009754	0.023	0.013	0.047	1.34	0.673	2.68	ENSCHIG00000007190	--
ENSCHIT00000009741	0.093	0.007	0	4.333	0.333	0	ENSCHIG00000007186	--
ENSCHIT00000003318	0	0.06	0.037	0	3	1.667	ENSCHIG00000002407	--
ENSCHIT00000009145	0.03	0.247	0.13	0.333	2.667	1.333	ENSCHIG00000006848	--
ENSCHIT00000007421	0.093	0.057	0	2.9	1.667	0	ENSCHIG00000005562	--
ENSCHIT00000008107	0	0.187	0.127	0	2.68	1.72	ENSCHIG00000006088	--
ENSCHIT00000001073	0	0.32	0.027	0	4.01	0.333	ENSCHIG00000000758	--
ENSCHIT00000008394	0.02	0.223	0	0.333	4	0	ENSCHIG00000006293	--
ENSCHIT00000008068	0	0.247	0	0	4.313	0	ENSCHIG00000006047	--
ENSCHIT00000010066	0.017	0.19	0.017	0.333	3.667	0.333	ENSCHIG00000007417	--
ENSCHIT00000006797	0	0.03	0.11	0	1	3.397	ENSCHIG00000005101	--
MSTRG.13347.1	0.04	0.243	0.213	0.333	2	1.667	-	-
ENSCHIT00000006867	0.06	0.06	0.037	1.667	1.667	1	ENSCHIG00000005154	--
ENSCHIT00000002249	0.06	0.06	0.023	1.883	1.777	0.667	ENSCHIG00000001615	--
ENSCHIT00000009434	0.05	0.073	0.04	1.333	1.953	1.02	ENSCHIG00000007010	--
ENSCHIT00000010545	0.113	0.117	0.06	1.667	1.667	0.81	ENSCHIG00000007717	--
ENSCHIT00000000940	0.02	0.067	0	1	3.333	0	ENSCHIG00000000666	--
ENSCHIT00000002777	0	0.01	0.04	0	1	3.333	ENSCHIG00000002007	--
ENSCHIT00000007799	0.013	0.017	0.01	1.333	2	1	ENSCHIG00000005845	--
ENSCHIT00000010887	0.053	0.007	0.03	2.547	0.333	1.34	ENSCHIG00000007933	--
MSTRG.12225.1	0.09	0.017	0.113	1.667	0.333	2	-	-
ENSCHIT00000003833	0.02	0.01	0.063	0.847	0.483	2.757	ENSCHIG00000002777	--
ENSCHIT00000011165	0.053	0.057	0.06	1.333	1.333	1.333	ENSCHIG00000008126	--
ENSCHIT00000001651	0.083	0.053	0.027	2.1	1.29	0.607	ENSCHIG00000001183	--
ENSCHIT00000010941	0.02	0.063	0.047	0.667	2	1.333	ENSCHIG00000007975	--
ENSCHIT00000010117	0.053	0.05	0.023	1.667	1.667	0.667	ENSCHIG00000007448	--
ENSCHIT00000006979	0.01	0.053	0.05	0.333	2	1.67	ENSCHIG00000005241	--
ENSCHIT00000002677	0.017	0.017	0.007	1.733	1.667	0.667	ENSCHIG00000001934	--
ENSCHIT00000006682	0.14	0.217	0.037	1.37	2	0.333	ENSCHIG00000005016	--
ENSCHIT00000009187	0.09	0.043	0.03	2.247	1	0.667	ENSCHIG00000006872	--
ENSCHIT00000001059	0	0.05	0.017	0	3	1	ENSCHIG00000000753	--
ENSCHIT00000002126	0.013	0.023	0.003	1.333	2.333	0.357	ENSCHIG00000001525	--
ENSCHIT00000011266	0.053	0	0.013	3.317	0	0.667	ENSCHIG00000008198	--
ENSCHIT00000005982	0.06	0.13	0.047	1.007	2.12	0.677	ENSCHIG00000004504	--
ENSCHIT00000003754	0.04	0.057	0.08	0.917	1.23	1.71	ENSCHIG00000002722	--
ENSCHIT00000007167	0.19	0.03	0.103	2.18	0.333	1.123	ENSCHIG00000005381	--
ENSCHIT00000007286	0.06	0.083	0.087	1	1.333	1.333	ENSCHIG00000005470	--
ENSCHIT00000009883	0.073	0	0.017	3.107	0	0.667	ENSCHIG00000007279	--
ENSCHIT00000006766	0.037	0.073	0.02	1.07	2.077	0.54	ENSCHIG00000005083	--
ENSCHIT00000001784	0.067	0.03	0.01	2.333	1	0.343	ENSCHIG00000001280	--
ENSCHIT00000002961	0.053	0	0.007	3.333	0	0.333	ENSCHIG00000002143	--
ENSCHIT00000001056	0.007	0.013	0.027	0.667	1	2	ENSCHIG00000000752	--
ENSCHIT00000001397	0.013	0.013	0.01	1.333	1.333	1	ENSCHIG00000000999	--
ENSCHIT00000007657	0.103	0.143	0.103	1	1.333	1	ENSCHIG00000005736	--
ENSCHIT00000001899	0	0.083	0.01	0	3.22	0.333	ENSCHIG00000001371	--
ENSCHIT00000001398	0.097	0.15	0	1.333	2	0	ENSCHIG00000000999	--
ENSCHIT00000005003	0.127	0.04	0.043	2	0.667	0.667	ENSCHIG00000003768	--
ENSCHIT00000010614	0.033	0	0.153	0.667	0	2.667	ENSCHIG00000007764	--
ENSCHIT00000005346	0.017	0.12	0.037	0.333	2.333	0.667	ENSCHIG00000004026	--
ENSCHIT00000007077	0.073	0.073	0	1.667	1.667	0	ENSCHIG00000005303	--
ENSCHIT00000001849	0.013	0.013	0.113	0.333	0.333	2.667	ENSCHIG00000001335	--
ENSCHIT00000007795	0.067	0.067	0.17	0.723	0.713	1.723	ENSCHIG00000005837	--
ENSCHIT00000006355	0	0.043	0.007	0	3.07	0.333	ENSCHIG00000004772	--
ENSCHIT00000007419	0.043	0.02	0.007	2.047	1	0.333	ENSCHIG00000005562	--
ENSCHIT00000009116	0.057	0.047	0.013	1.667	1.333	0.333	ENSCHIG00000006834	--
ENSCHIT00000010360	0.033	0.033	0.047	1	1	1.333	ENSCHIG00000007596	--
ENSCHIT00000006358	0	0.097	0	0	3.333	0	ENSCHIG00000004776	--
ENSCHIT00000001510	0.023	0	0.063	1	0	2.333	ENSCHIG00000001078	--
ENSCHIT00000005426	0.017	0.067	0	0.667	2.667	0	ENSCHIG00000004084	--
ENSCHIT00000002320	0.017	0.023	0	1.333	2	0	ENSCHIG00000001661	--
ENSCHIT00000010976	0.01	0.017	0.007	1	1.667	0.667	ENSCHIG00000007993	--
ENSCHIT00000005427	0.01	0.037	0.007	0.667	2.243	0.333	ENSCHIG00000004084	--
ENSCHIT00000007535	0.053	0.01	0.03	1.857	0.333	1	ENSCHIG00000005649	--
ENSCHIT00000002243	0.053	0.027	0.173	0.667	0.333	2	ENSCHIG00000001604	--
ENSCHIT00000007538	0.037	0.04	0	1.477	1.667	0	ENSCHIG00000005649	--
ENSCHIT00000009904	0.093	0.047	0.07	1.333	0.667	1	ENSCHIG00000007297	--
ENSCHIT00000002538	0.063	0.257	0.207	0.333	1.333	1	ENSCHIG00000001823	--
MSTRG.5834.4	0	0.08	0.107	0	1.333	1.667	-	-
ENSCHIT00000011136	0	0.183	0	0	3	0	ENSCHIG00000008106	--
ENSCHIT00000001317	0.023	0.197	0	0.333	2.627	0	ENSCHIG00000000942	--
ENSCHIT00000008411	0.06	0.097	0.02	1	1.667	0.333	ENSCHIG00000006309	--
ENSCHIT00000010152	0.053	0	0.117	1	0	2	ENSCHIG00000007468	--
ENSCHIT00000003451	0.153	0	0.027	2.55	0	0.433	ENSCHIG00000002505	--
ENSCHIT00000001318	0.067	0.013	0.027	2	0.373	0.667	ENSCHIG00000000942	--
ENSCHIT00000008013	0.043	0.013	0.08	1	0.333	1.667	ENSCHIG00000006008	--
ENSCHIT00000010185	0.043	0.06	0.033	1	1.333	0.667	ENSCHIG00000007489	--
ENSCHIT00000003634	0.013	0.117	0	0.333	2.667	0	ENSCHIG00000002634	--
ENSCHIT00000001519	0.053	0.027	0.043	1.333	0.667	1	ENSCHIG00000001086	--
ENSCHIT00000000822	0.04	0.04	0.04	1	1	1	ENSCHIG00000000583	--
ENSCHIT00000008069	0.063	0.04	0.013	1.667	1	0.333	ENSCHIG00000006048	--
ENSCHIT00000006319	0.03	0.013	0.057	1	0.333	1.667	ENSCHIG00000004742	--
ENSCHIT00000009121	0.01	0.06	0.02	0.333	2	0.667	ENSCHIG00000006839	--
ENSCHIT00000006798	0.017	0	0.133	0.333	0	2.603	ENSCHIG00000005101	--
ENSCHIT00000007758	0.033	0.033	0.01	1.333	1.333	0.333	ENSCHIG00000005821	--
ENSCHIT00000009799	0.007	0.023	0.027	0.333	1.333	1.333	ENSCHIG00000007221	--
ENSCHIT00000009641	0	0.04	0.013	0	2.333	0.667	ENSCHIG00000007123	--
ENSCHIT00000004774	0.013	0.013	0	1.677	1.337	0	ENSCHIG00000003577	--
ENSCHIT00000010470	0.003	0.02	0.013	0.333	1.667	1.003	ENSCHIG00000007668	--
ENSCHIT00000009926	0	0.083	0	0	2.93	0	ENSCHIG00000007314	--
ENSCHIT00000003026	0.027	0.123	0.09	0.333	1.333	1	ENSCHIG00000002198	--
ENSCHIT00000009085	0	0.033	0.05	0	1.1	1.667	ENSCHIG00000006819	--
ENSCHIT00000010639	0	0.183	0	0	2.667	0	ENSCHIG00000007784	--
ENSCHIT00000002462	0.08	0.067	0.02	1.333	1	0.333	ENSCHIG00000001774	--
ENSCHIT00000009369	0.05	0.04	0.06	1	0.667	1	ENSCHIG00000006976	--
ENSCHIT00000009060	0.033	0.09	0.02	0.667	1.667	0.333	ENSCHIG00000006807	--
ENSCHIT00000006673	0.077	0.047	0	1.667	1	0	ENSCHIG00000005014	--
ENSCHIT00000004956	0	0.073	0.047	0	1.667	1	ENSCHIG00000003730	--
ENSCHIT00000003702	0.01	0.01	0.063	0.333	0.333	2	ENSCHIG00000002684	--
ENSCHIT00000002381	0.073	0	0	2.66	0	0	ENSCHIG00000001703	--
ENSCHIT00000000810	0.043	0.007	0.007	2	0.333	0.333	ENSCHIG00000000572	--
ENSCHIT00000007051	0.03	0.02	0	1.667	1	0	ENSCHIG00000005284	--
ENSCHIT00000010547	0	0	0.187	0	0	2.523	ENSCHIG00000007717	--
ENSCHIT00000006060	0.013	0.023	0	1	1.667	0	ENSCHIG00000004566	--
ENSCHIT00000001345	0.047	0.153	0.157	0.333	1	1	ENSCHIG00000000962	--
ENSCHIT00000011042	0.047	0.023	0.01	1.5	0.667	0.333	ENSCHIG00000008040	--
ENSCHIT00000001919	0	0.06	0.13	0	0.777	1.607	ENSCHIG00000001386	--
ENSCHIT00000002604	0.017	0.053	0.057	0.337	1.057	1.043	ENSCHIG00000001880	--
MSTRG.9227.7	0	0.193	0	0	2.36	0	-	-
ENSCHIT00000007174	0	0.12	0	0	2.427	0	ENSCHIG00000005383	--
ENSCHIT00000003631	0.173	0	0.03	2	0	0.333	ENSCHIG00000002629	--
ENSCHIT00000002638	0.05	0.053	0.083	0.667	0.667	1	ENSCHIG00000001896	--
ENSCHIT00000007225	0.057	0.017	0.03	1.347	0.387	0.67	ENSCHIG00000005422	--
ENSCHIT00000009593	0	0.163	0	0	2.333	0	ENSCHIG00000007097	--
ENSCHIT00000003587	0.043	0.113	0	0.667	1.667	0	ENSCHIG00000002598	--
ENSCHIT00000006004	0.07	0.053	0	1.333	1	0	ENSCHIG00000004525	--
ENSCHIT00000006623	0.033	0.033	0.05	0.667	0.667	1	ENSCHIG00000004975	--
ENSCHIT00000009836	0.137	0	0	2.297	0	0	ENSCHIG00000007245	--
ENSCHIT00000001766	0	0.057	0.043	0	1.33	1	ENSCHIG00000001270	--
ENSCHIT00000007238	0.027	0.057	0.013	0.667	1.333	0.333	ENSCHIG00000005428	--
ENSCHIT00000003324	0.083	0	0.013	2	0	0.333	ENSCHIG00000002409	--
ENSCHIT00000010157	0	0.053	0.043	0	1.333	1	ENSCHIG00000007468	--
ENSCHIT00000006524	0.013	0.053	0.027	0.333	1.333	0.667	ENSCHIG00000004904	--
ENSCHIT00000009127	0.027	0.013	0	1.57	0.79	0	ENSCHIG00000006842	--
ENSCHIT00000006924	0.027	0.01	0.03	1	0.333	1	ENSCHIG00000005204	--
ENSCHIT00000005383	0.007	0.02	0	0.517	1.85	0	ENSCHIG00000004052	--
ENSCHIT00000010355	0	0.043	0.017	0	1.667	0.667	ENSCHIG00000007596	--
ENSCHIT00000005317	0	0.033	0.027	0	1.333	1	ENSCHIG00000004000	--
ENSCHIT00000001022	0.03	0	0.013	1.667	0	0.667	ENSCHIG00000000720	--
ENSCHIT00000007075	0.03	0.013	0	1.667	0.667	0	ENSCHIG00000005303	--
ENSCHIT00000008443	0	0.007	0.037	0	0.333	2	ENSCHIG00000006343	--
ENSCHIT00000009225	0.02	0.023	0	1	1.333	0	ENSCHIG00000006893	--
ENSCHIT00000003448	0	0.113	0	0	2.26	0	ENSCHIG00000002497	--
ENSCHIT00000007669	0.01	0.017	0.01	0.667	1	0.667	ENSCHIG00000005749	--
ENSCHIT00000002499	0.007	0.013	0.003	0.667	1.347	0.333	ENSCHIG00000001803	--
ENSCHIT00000000974	0.053	0	0.117	0.687	0	1.437	ENSCHIG00000000684	--
ENSCHIT00000008245	0.077	0.167	0	0.667	1.333	0	ENSCHIG00000006182	--
ENSCHIT00000001650	0.01	0.053	0	0.383	1.767	0	ENSCHIG00000001183	--
ENSCHIT00000010741	0	0.19	0	0	2	0	ENSCHIG00000007848	--
ENSCHIT00000011280	0.083	0.08	0	1	1	0	ENSCHIG00000008204	--
ENSCHIT00000010755	0.107	0.02	0	1.667	0.333	0	ENSCHIG00000007858	--
ENSCHIT00000005821	0.04	0.063	0.02	0.667	1	0.333	ENSCHIG00000004379	--
ENSCHIT00000002362	0.057	0.06	0	1	1	0	ENSCHIG00000001693	--
ENSCHIT00000009566	0	0.093	0.017	0	1.667	0.333	ENSCHIG00000007078	--
ENSCHIT00000000926	0.053	0.053	0	1	1	0	ENSCHIG00000000659	--
ENSCHIT00000001765	0.067	0.033	0	1.333	0.67	0	ENSCHIG00000001270	--
ENSCHIT00000002017	0	0.073	0.017	0	1.667	0.333	ENSCHIG00000001450	--
ENSCHIT00000001896	0.07	0	0.013	1.667	0	0.333	ENSCHIG00000001370	--
ENSCHIT00000006112	0.013	0.013	0.057	0.333	0.333	1.333	ENSCHIG00000004596	--
ENSCHIT00000001237	0.05	0	0.027	1.333	0	0.667	ENSCHIG00000000885	--
ENSCHIT00000001251	0.02	0.023	0.02	0.667	0.667	0.667	ENSCHIG00000000895	--
ENSCHIT00000011273	0	0.017	0.03	0	0.667	1.347	ENSCHIG00000008198	--
ENSCHIT00000009457	0	0.04	0.02	0	1.333	0.667	ENSCHIG00000007024	--
ENSCHIT00000010773	0.01	0.043	0	0.34	1.667	0	ENSCHIG00000007866	--
ENSCHIT00000003238	0	0.037	0.007	0	1.667	0.333	ENSCHIG00000002345	--
ENSCHIT00000006005	0	0.037	0.007	0	1.667	0.333	ENSCHIG00000004526	--
ENSCHIT00000009325	0	0.037	0	0	2	0	ENSCHIG00000006944	--
ENSCHIT00000005315	0	0.01	0.02	0	0.667	1.333	ENSCHIG00000003995	--
ENSCHIT00000004783	0.003	0.023	0	0.333	1.667	0	ENSCHIG00000003591	--
ENSCHIT00000007146	0.003	0.01	0.007	0.333	1	0.67	ENSCHIG00000005358	--
ENSCHIT00000011276	0.03	0.123	0	0.333	1.333	0	ENSCHIG00000008204	--
ENSCHIT00000009190	0.037	0.02	0	1.087	0.667	0	ENSCHIG00000006872	--
ENSCHIT00000010935	0.027	0.117	0	0.333	1.333	0	ENSCHIG00000007973	--
ENSCHIT00000009975	0.027	0.057	0.057	0.333	0.667	0.667	ENSCHIG00000007355	--
ENSCHIT00000001987	0	0.12	0	0	1.667	0	ENSCHIG00000001426	--
ENSCHIT00000000969	0	0.027	0.073	0	0.427	1.257	ENSCHIG00000000684	--
ENSCHIT00000003857	0.01	0.007	0.023	0.41	0.333	1	ENSCHIG00000002796	--
ENSCHIT00000005448	0.023	0	0.087	0.333	0	1.333	ENSCHIG00000004106	--
ENSCHIT00000009707	0.02	0.06	0.023	0.333	1	0.333	ENSCHIG00000007168	--
ENSCHIT00000010154	0.06	0	0.04	1	0	0.667	ENSCHIG00000007468	--
ENSCHIT00000005496	0.04	0.06	0	0.667	1	0	ENSCHIG00000004137	--
ENSCHIT00000009304	0.08	0.02	0	1.333	0.333	0	ENSCHIG00000006932	--
ENSCHIT00000001725	0	0.097	0	0	1.667	0	ENSCHIG00000001238	--
ENSCHIT00000001732	0	0.097	0	0	1.667	0	ENSCHIG00000001239	--
ENSCHIT00000011061	0	0.037	0.06	0	0.667	1	ENSCHIG00000008053	--
ENSCHIT00000004801	0.037	0.017	0.04	0.667	0.333	0.667	ENSCHIG00000003606	--
ENSCHIT00000004802	0.017	0.067	0	0.333	1.333	0	ENSCHIG00000003606	--
ENSCHIT00000011053	0.017	0.05	0.017	0.333	1	0.333	ENSCHIG00000008048	--
ENSCHIT00000001911	0.033	0.017	0.03	0.667	0.333	0.667	ENSCHIG00000001376	--
ENSCHIT00000001395	0.077	0	0	1.667	0	0	ENSCHIG00000000997	--
ENSCHIT00000006966	0.03	0	0.047	0.667	0	1	ENSCHIG00000005229	--
ENSCHIT00000002811	0	0.04	0.027	0	1	0.667	ENSCHIG00000002032	--
ENSCHIT00000006999	0.04	0.027	0	1	0.667	0	ENSCHIG00000005250	--
ENSCHIT00000001986	0.037	0.027	0	1	0.667	0	ENSCHIG00000001426	--
ENSCHIT00000001321	0.01	0.023	0.027	0.333	0.667	0.667	ENSCHIG00000000948	--
ENSCHIT00000001517	0	0.06	0	0	1.667	0	ENSCHIG00000001086	--
ENSCHIT00000007861	0.01	0.013	0.037	0.333	0.333	1	ENSCHIG00000005891	--
ENSCHIT00000007694	0	0.033	0.023	0	1	0.667	ENSCHIG00000005766	--
ENSCHIT00000009486	0	0.03	0.02	0	1	0.667	ENSCHIG00000007038	--
ENSCHIT00000010537	0.02	0	0.03	0.667	0	1	ENSCHIG00000007712	--
ENSCHIT00000002901	0	0.047	0	0	1.667	0	ENSCHIG00000002098	--
ENSCHIT00000001596	0.01	0.027	0.01	0.333	1	0.333	ENSCHIG00000001143	--
ENSCHIT00000009229	0	0.013	0.023	0	0.667	1	ENSCHIG00000006893	--
ENSCHIT00000006939	0	0.013	0.02	0	0.667	1	ENSCHIG00000005215	--
ENSCHIT00000009875	0.007	0.017	0.007	0.333	1	0.333	ENSCHIG00000007271	--
ENSCHIT00000002824	0.007	0.01	0	0.667	1	0	ENSCHIG00000002042	--
ENSCHIT00000004836	0.007	0.007	0.003	0.667	0.667	0.333	ENSCHIG00000003632	--
ENSCHIT00000005463	0	0.013	0.003	0	1.333	0.333	ENSCHIG00000004111	--
ENSCHIT00000005384	0.023	0.003	0.02	0.817	0.15	0.667	ENSCHIG00000004052	--
ENSCHIT00000001215	0.05	0	0.013	1.283	0	0.333	ENSCHIG00000000868	--
ENSCHIT00000008100	0.007	0.01	0.01	0.333	0.667	0.623	ENSCHIG00000006074	--
ENSCHIT00000009849	0	0.023	0	0	1.607	0	ENSCHIG00000007255	--
MSTRG.3688.1	0.25	0	0	1.333	0	0	-	-
ENSCHIT00000007462	0.063	0	0.063	0.75	0	0.69	ENSCHIG00000005602	--
ENSCHIT00000011045	0.027	0	0.02	0.833	0	0.667	ENSCHIG00000008040	--
ENSCHIT00000007855	0	0	0.15	0	0	1.333	ENSCHIG00000005887	--
ENSCHIT00000011140	0.043	0	0	1.44	0	0	ENSCHIG00000008112	--
ENSCHIT00000001370	0	0	0.13	0	0	1.333	ENSCHIG00000000978	--
ENSCHIT00000002250	0.01	0.107	0	0.117	1.223	0	ENSCHIG00000001615	--
ENSCHIT00000006105	0.057	0	0.06	0.667	0	0.667	ENSCHIG00000004595	--
ENSCHIT00000002059	0	0	0.117	0	0	1.333	ENSCHIG00000001480	--
ENSCHIT00000004827	0.023	0.07	0	0.333	1	0	ENSCHIG00000003624	--
ENSCHIT00000009591	0.023	0.067	0	0.333	1	0	ENSCHIG00000007095	--
ENSCHIT00000003851	0	0.063	0.023	0	1	0.333	ENSCHIG00000002792	--
ENSCHIT00000001523	0.04	0	0.043	0.667	0	0.667	ENSCHIG00000001087	--
ENSCHIT00000006891	0.043	0.02	0.02	0.667	0.333	0.333	ENSCHIG00000005175	--
ENSCHIT00000007825	0	0	0.083	0	0	1.333	ENSCHIG00000005861	--
ENSCHIT00000001696	0.04	0	0.04	0.667	0	0.667	ENSCHIG00000001222	--
ENSCHIT00000008036	0.037	0	0.04	0.667	0	0.667	ENSCHIG00000006027	--
ENSCHIT00000001615	0.033	0.033	0	0.667	0.667	0	ENSCHIG00000001156	--
ENSCHIT00000008192	0.05	0.017	0	1	0.333	0	ENSCHIG00000006137	--
ENSCHIT00000000982	0.013	0.017	0.033	0.333	0.333	0.667	ENSCHIG00000000691	--
ENSCHIT00000003435	0.013	0.043	0	0.333	1	0	ENSCHIG00000002487	--
ENSCHIT00000003046	0.027	0.027	0	0.667	0.667	0	ENSCHIG00000002210	--
ENSCHIT00000001694	0	0	0.053	0	0	1.333	ENSCHIG00000001221	--
ENSCHIT00000007331	0.027	0.023	0	0.667	0.667	0	ENSCHIG00000005499	--
ENSCHIT00000001604	0.043	0.047	0	0.627	0.667	0	ENSCHIG00000001151	--
ENSCHIT00000002370	0.023	0.023	0	0.667	0.667	0	ENSCHIG00000001702	--
ENSCHIT00000008117	0	0.01	0.037	0	0.333	1	ENSCHIG00000006091	--
ENSCHIT00000003568	0.033	0	0.013	1	0	0.333	ENSCHIG00000002586	--
ENSCHIT00000006919	0.02	0.023	0	0.667	0.667	0	ENSCHIG00000005192	--
ENSCHIT00000009688	0.01	0.01	0.023	0.333	0.333	0.667	ENSCHIG00000007159	--
ENSCHIT00000001988	0	0.043	0	0	1.333	0	ENSCHIG00000001426	--
ENSCHIT00000006563	0.033	0.01	0	1	0.333	0	ENSCHIG00000004930	--
ENSCHIT00000009459	0	0.043	0	0	1.333	0	ENSCHIG00000007026	--
ENSCHIT00000009647	0.043	0	0	1.333	0	0	ENSCHIG00000007126	--
ENSCHIT00000009638	0.01	0.027	0	0.333	1	0	ENSCHIG00000007121	--
ENSCHIT00000005497	0.023	0.01	0	1	0.333	0	ENSCHIG00000004137	--
ENSCHIT00000002826	0.007	0.013	0.007	0.333	0.667	0.333	ENSCHIG00000002048	--
ENSCHIT00000009233	0	0.007	0.02	0	0.333	1	ENSCHIG00000006896	--
ENSCHIT00000002835	0	0.027	0	0	1.333	0	ENSCHIG00000002053	--
ENSCHIT00000009226	0.02	0.007	0	1	0.333	0	ENSCHIG00000006893	--
ENSCHIT00000002889	0.013	0.003	0	1	0.333	0	ENSCHIG00000002091	--
ENSCHIT00000001140	0.007	0.003	0.003	0.667	0.333	0.333	ENSCHIG00000000806	--
ENSCHIT00000003714	0	0.013	0	0	1.333	0	ENSCHIG00000002690	--
ENSCHIT00000004799	0	0.013	0	0	1.333	0	ENSCHIG00000003603	--
ENSCHIT00000003824	0.023	0.007	0	1	0.307	0	ENSCHIG00000002773	--
ENSCHIT00000003379	0.017	0	0.017	0.63	0	0.667	ENSCHIG00000002453	--
ENSCHIT00000006942	0.023	0	0.017	0.733	0	0.547	ENSCHIG00000005216	--
ENSCHIT00000005491	0.02	0	0.013	0.77	0	0.487	ENSCHIG00000004133	--
ENSCHIT00000000991	0.013	0.037	0	0.333	0.863	0	ENSCHIG00000000699	--
ENSCHIT00000009410	0	0	0.097	0	0	1.09	ENSCHIG00000007001	--
ENSCHIT00000001900	0	0.037	0.017	0	0.78	0.333	ENSCHIG00000001371	--
ENSCHIT00000003449	0	0.057	0	0	1.11	0	ENSCHIG00000002497	--
ENSCHIT00000003454	0	0.167	0	0	1	0	ENSCHIG00000002507	--
ENSCHIT00000005893	0.043	0	0	1.103	0	0	ENSCHIG00000004438	--
ENSCHIT00000001285	0.117	0	0	1	0	0	ENSCHIG00000000916	--
ENSCHIT00000010017	0.113	0	0	1	0	0	ENSCHIG00000007387	--
ENSCHIT00000006882	0	0.063	0.037	0	0.667	0.333	ENSCHIG00000005170	--
ENSCHIT00000000779	0	0.003	0.007	0	0.42	0.667	ENSCHIG00000000551	--
ENSCHIT00000007904	0.03	0.063	0	0.333	0.667	0	ENSCHIG00000005920	--
ENSCHIT00000009537	0	0.06	0.033	0	0.667	0.333	ENSCHIG00000007059	--
ENSCHIT00000003168	0	0.09	0	0	1	0	ENSCHIG00000002295	--
ENSCHIT00000009963	0	0	0.08	0	0	1	ENSCHIG00000007345	--
ENSCHIT00000008032	0	0.077	0	0	1	0	ENSCHIG00000006019	--
ENSCHIT00000009049	0.077	0	0	1	0	0	ENSCHIG00000006793	--
ENSCHIT00000003223	0.023	0.027	0.027	0.333	0.333	0.333	ENSCHIG00000002344	--
ENSCHIT00000001051	0.07	0	0	1	0	0	ENSCHIG00000000750	--
ENSCHIT00000001367	0.023	0	0.047	0.333	0	0.667	ENSCHIG00000000976	--
ENSCHIT00000002579	0	0	0.07	0	0	1	ENSCHIG00000001850	--
ENSCHIT00000000956	0.043	0	0.023	0.667	0	0.333	ENSCHIG00000000678	--
ENSCHIT00000009577	0.063	0	0	1	0	0	ENSCHIG00000007085	--
ENSCHIT00000006057	0.04	0	0.02	0.667	0	0.333	ENSCHIG00000004560	--
ENSCHIT00000006997	0	0.02	0.04	0	0.333	0.667	ENSCHIG00000005248	--
ENSCHIT00000009119	0.037	0	0.02	0.667	0	0.333	ENSCHIG00000006837	--
ENSCHIT00000006877	0	0.037	0.017	0	0.667	0.333	ENSCHIG00000005164	--
ENSCHIT00000002127	0.023	0	0.053	0.333	0	0.643	ENSCHIG00000001525	--
ENSCHIT00000001447	0.033	0	0.017	0.667	0	0.333	ENSCHIG00000001038	--
ENSCHIT00000001529	0.017	0	0.033	0.333	0	0.667	ENSCHIG00000001087	--
ENSCHIT00000001605	0	0	0.05	0	0	1	ENSCHIG00000001151	--
ENSCHIT00000011444	0.017	0.017	0.017	0.333	0.333	0.333	ENSCHIG00000008319	--
ENSCHIT00000001810	0.03	0.017	0	0.667	0.333	0	ENSCHIG00000001304	--
ENSCHIT00000002124	0.03	0	0.017	0.667	0	0.333	ENSCHIG00000001524	--
ENSCHIT00000002934	0	0.047	0	0	1	0	ENSCHIG00000002128	--
ENSCHIT00000002117	0	0.013	0.03	0	0.333	0.667	ENSCHIG00000001516	--
ENSCHIT00000006883	0.03	0	0.013	0.667	0	0.333	ENSCHIG00000005173	--
ENSCHIT00000002018	0	0.027	0.013	0	0.667	0.333	ENSCHIG00000001453	--
ENSCHIT00000002365	0.013	0	0.027	0.333	0	0.667	ENSCHIG00000001697	--
ENSCHIT00000003042	0.04	0	0	1	0	0	ENSCHIG00000002202	--
ENSCHIT00000003342	0.027	0.013	0	0.667	0.333	0	ENSCHIG00000002421	--
ENSCHIT00000009364	0.027	0.013	0	0.667	0.333	0	ENSCHIG00000006973	--
ENSCHIT00000009529	0	0.037	0	0	1	0	ENSCHIG00000007056	--
ENSCHIT00000009210	0.023	0	0.013	0.667	0	0.333	ENSCHIG00000006888	--
ENSCHIT00000001323	0.033	0	0	1	0	0	ENSCHIG00000000948	--
ENSCHIT00000002444	0.033	0	0	1	0	0	ENSCHIG00000001749	--
ENSCHIT00000010930	0	0.01	0.023	0	0.333	0.667	ENSCHIG00000007967	--
ENSCHIT00000001845	0.01	0	0.02	0.333	0	0.667	ENSCHIG00000001330	--
ENSCHIT00000009446	0.01	0.02	0	0.333	0.667	0	ENSCHIG00000007015	--
ENSCHIT00000002119	0	0.017	0.01	0	0.667	0.333	ENSCHIG00000001517	--
ENSCHIT00000005914	0	0.027	0	0	1	0	ENSCHIG00000004458	--
ENSCHIT00000006206	0	0.027	0	0	1	0	ENSCHIG00000004669	--
ENSCHIT00000011043	0	0.027	0	0	1	0	ENSCHIG00000008040	--
ENSCHIT00000001340	0.007	0.01	0.01	0.333	0.333	0.333	ENSCHIG00000000955	--
ENSCHIT00000001583	0.017	0	0.007	0.667	0	0.333	ENSCHIG00000001130	--
ENSCHIT00000001019	0	0	0.02	0	0	1	ENSCHIG00000000719	--
ENSCHIT00000002815	0.007	0.013	0	0.333	0.667	0	ENSCHIG00000002035	--
ENSCHIT00000006998	0	0.013	0.007	0	0.667	0.333	ENSCHIG00000005248	--
ENSCHIT00000007459	0.007	0.013	0	0.333	0.667	0	ENSCHIG00000005600	--
ENSCHIT00000007911	0.02	0	0	1	0	0	ENSCHIG00000005929	--
ENSCHIT00000010888	0.02	0	0	1	0	0	ENSCHIG00000007936	--
ENSCHIT00000002724	0.01	0	0.007	0.667	0	0.333	ENSCHIG00000001961	--
ENSCHIT00000001673	0	0	0.017	0	0	1	ENSCHIG00000001194	--
ENSCHIT00000010469	0	0	0.013	0	0	1.003	ENSCHIG00000007668	--
ENSCHIT00000009405	0	0.01	0.003	0	0.667	0.333	ENSCHIG00000006995	--
ENSCHIT00000002060	0	0	0.013	0	0	1	ENSCHIG00000001479	--
ENSCHIT00000009309	0	0.013	0	0	1	0	ENSCHIG00000006936	--
ENSCHIT00000006050	0	0.01	0	0	1	0	ENSCHIG00000004556	--
ENSCHIT00000009777	0	0	0.083	0	0	0.903	ENSCHIG00000007207	--
ENSCHIT00000009618	0.003	0.05	0	0.057	0.86	0	ENSCHIG00000007107	--
ENSCHIT00000009983	0.007	0	0.01	0.367	0	0.503	ENSCHIG00000007361	--
ENSCHIT00000006305	0.01	0.007	0	0.53	0.333	0	ENSCHIG00000004740	--
ENSCHIT00000000987	0	0.043	0.027	0	0.47	0.333	ENSCHIG00000000699	--
ENSCHIT00000007405	0.023	0.02	0	0.437	0.37	0	ENSCHIG00000005552	--
ENSCHIT00000009929	0	0	0.13	0	0	0.667	ENSCHIG00000007317	--
ENSCHIT00000006299	0	0	0.037	0	0	0.757	ENSCHIG00000004737	--
ENSCHIT00000001055	0.02	0	0	0.773	0	0	ENSCHIG00000000751	--
MSTRG.2126.5	0	0.067	0	0	0.707	0	-	-
ENSCHIT00000009269	0.1	0	0	0.667	0	0	ENSCHIG00000006909	--
ENSCHIT00000009893	0	0	0.1	0	0	0.667	ENSCHIG00000007285	--
ENSCHIT00000009195	0	0.05	0.05	0	0.333	0.333	ENSCHIG00000006878	--
ENSCHIT00000011398	0.05	0.047	0	0.333	0.333	0	ENSCHIG00000008284	--
ENSCHIT00000004760	0	0	0.09	0	0	0.667	ENSCHIG00000003565	--
ENSCHIT00000008053	0	0.09	0	0	0.667	0	ENSCHIG00000006030	--
ENSCHIT00000003805	0	0.08	0	0	0.667	0	ENSCHIG00000002762	--
ENSCHIT00000010183	0.08	0	0	0.667	0	0	ENSCHIG00000007486	--
ENSCHIT00000010936	0.08	0	0	0.667	0	0	ENSCHIG00000007973	--
ENSCHIT00000001787	0	0	0.07	0	0	0.667	ENSCHIG00000001288	--
ENSCHIT00000008132	0.07	0	0	0.667	0	0	ENSCHIG00000006106	--
ENSCHIT00000009709	0	0.04	0	0	0.693	0	ENSCHIG00000007171	--
ENSCHIT00000003585	0	0	0.063	0	0	0.667	ENSCHIG00000002597	--
ENSCHIT00000006394	0.063	0	0	0.667	0	0	ENSCHIG00000004799	--
ENSCHIT00000007235	0.063	0	0	0.667	0	0	ENSCHIG00000005428	--
ENSCHIT00000011116	0	0.063	0	0	0.667	0	ENSCHIG00000008092	--
ENSCHIT00000001601	0	0.017	0.017	0	0.353	0.34	ENSCHIG00000001145	--
ENSCHIT00000003789	0	0	0.06	0	0	0.667	ENSCHIG00000002744	--
ENSCHIT00000010878	0.06	0	0	0.667	0	0	ENSCHIG00000007925	--
ENSCHIT00000007728	0.057	0	0	0.667	0	0	ENSCHIG00000005793	--
ENSCHIT00000009899	0	0.043	0	0	0.68	0	ENSCHIG00000007293	--
ENSCHIT00000003444	0	0.053	0	0	0.667	0	ENSCHIG00000002498	--
ENSCHIT00000003528	0.053	0	0	0.667	0	0	ENSCHIG00000002554	--
ENSCHIT00000006208	0	0	0.053	0	0	0.667	ENSCHIG00000004671	--
ENSCHIT00000010446	0	0	0.053	0	0	0.667	ENSCHIG00000007656	--
ENSCHIT00000006324	0	0.05	0	0	0.667	0	ENSCHIG00000004755	--
ENSCHIT00000003591	0	0.023	0.027	0	0.333	0.333	ENSCHIG00000002600	--
ENSCHIT00000001857	0	0.047	0	0	0.667	0	ENSCHIG00000001340	--
ENSCHIT00000002125	0	0.047	0	0	0.667	0	ENSCHIG00000001524	--
ENSCHIT00000008169	0	0	0.047	0	0	0.667	ENSCHIG00000006128	--
ENSCHIT00000009211	0	0	0.047	0	0	0.667	ENSCHIG00000006889	--
ENSCHIT00000001895	0	0.043	0	0	0.667	0	ENSCHIG00000001370	--
ENSCHIT00000002369	0	0	0.04	0	0	0.67	ENSCHIG00000001700	--
ENSCHIT00000005516	0.043	0	0	0.667	0	0	ENSCHIG00000004144	--
ENSCHIT00000009809	0	0.043	0	0	0.667	0	ENSCHIG00000007224	--
ENSCHIT00000003881	0	0.02	0.023	0	0.333	0.333	ENSCHIG00000002818	--
ENSCHIT00000004795	0.02	0	0.023	0.333	0	0.333	ENSCHIG00000003593	--
ENSCHIT00000001898	0.04	0	0	0.667	0	0	ENSCHIG00000001370	--
ENSCHIT00000011166	0	0	0.04	0	0	0.667	ENSCHIG00000008130	--
ENSCHIT00000001809	0	0.02	0.02	0	0.333	0.333	ENSCHIG00000001304	--
ENSCHIT00000006002	0.02	0.02	0	0.333	0.333	0	ENSCHIG00000004525	--
ENSCHIT00000008190	0	0.02	0.02	0	0.333	0.333	ENSCHIG00000006139	--
ENSCHIT00000001719	0.037	0	0	0.667	0	0	ENSCHIG00000001233	--
ENSCHIT00000007014	0	0	0.037	0	0	0.667	ENSCHIG00000005256	--
ENSCHIT00000002525	0.033	0	0	0.667	0	0	ENSCHIG00000001819	--
ENSCHIT00000004826	0	0.033	0	0	0.667	0	ENSCHIG00000003624	--
ENSCHIT00000005802	0.033	0	0	0.667	0	0	ENSCHIG00000004367	--
ENSCHIT00000007210	0.033	0	0	0.667	0	0	ENSCHIG00000005411	--
ENSCHIT00000010665	0	0.033	0	0	0.667	0	ENSCHIG00000007796	--
ENSCHIT00000001695	0.017	0.017	0	0.333	0.333	0	ENSCHIG00000001221	--
ENSCHIT00000003883	0.017	0.017	0	0.333	0.333	0	ENSCHIG00000002818	--
ENSCHIT00000011132	0.017	0	0.017	0.333	0	0.333	ENSCHIG00000008106	--
ENSCHIT00000000821	0	0.03	0	0	0.667	0	ENSCHIG00000000583	--
ENSCHIT00000001401	0	0.03	0	0	0.667	0	ENSCHIG00000001002	--
ENSCHIT00000002122	0.03	0	0	0.667	0	0	ENSCHIG00000001524	--
ENSCHIT00000002607	0.03	0	0	0.667	0	0	ENSCHIG00000001879	--
ENSCHIT00000003530	0.03	0	0	0.667	0	0	ENSCHIG00000002560	--
ENSCHIT00000005511	0.03	0	0	0.667	0	0	ENSCHIG00000004144	--
ENSCHIT00000006881	0	0.03	0	0	0.667	0	ENSCHIG00000005170	--
ENSCHIT00000009463	0	0.03	0	0	0.667	0	ENSCHIG00000007025	--
ENSCHIT00000009878	0	0	0.03	0	0	0.667	ENSCHIG00000007277	--
ENSCHIT00000009943	0	0.03	0	0	0.667	0	ENSCHIG00000007328	--
ENSCHIT00000010691	0.03	0	0	0.667	0	0	ENSCHIG00000007813	--
ENSCHIT00000010776	0	0.013	0.017	0	0.333	0.333	ENSCHIG00000007870	--
ENSCHIT00000003776	0.027	0	0	0.667	0	0	ENSCHIG00000002735	--
ENSCHIT00000005981	0	0.027	0	0	0.667	0	ENSCHIG00000004505	--
ENSCHIT00000006624	0	0.027	0	0	0.667	0	ENSCHIG00000004975	--
ENSCHIT00000007865	0	0.027	0	0	0.667	0	ENSCHIG00000005891	--
ENSCHIT00000009241	0.027	0	0	0.667	0	0	ENSCHIG00000006903	--
ENSCHIT00000010697	0.027	0	0	0.667	0	0	ENSCHIG00000007817	--
ENSCHIT00000001078	0	0.013	0.013	0	0.333	0.333	ENSCHIG00000000759	--
ENSCHIT00000002603	0.013	0.013	0	0.333	0.333	0	ENSCHIG00000001879	--
ENSCHIT00000005074	0.013	0	0.013	0.333	0	0.333	ENSCHIG00000003823	--
ENSCHIT00000006777	0	0.013	0.013	0	0.333	0.333	ENSCHIG00000005088	--
ENSCHIT00000007268	0.013	0	0.013	0.333	0	0.333	ENSCHIG00000005455	--
ENSCHIT00000010832	0	0.013	0.013	0	0.333	0.333	ENSCHIG00000007902	--
ENSCHIT00000004881	0.023	0	0	0.667	0	0	ENSCHIG00000003674	--
ENSCHIT00000006281	0	0.023	0	0	0.667	0	ENSCHIG00000004712	--
ENSCHIT00000007461	0.023	0	0	0.667	0	0	ENSCHIG00000005600	--
ENSCHIT00000009760	0	0.023	0	0	0.667	0	ENSCHIG00000007196	--
ENSCHIT00000011357	0	0.023	0	0	0.667	0	ENSCHIG00000008259	--
ENSCHIT00000004877	0.01	0.013	0	0.333	0.333	0	ENSCHIG00000003666	--
ENSCHIT00000004957	0.01	0.013	0	0.333	0.333	0	ENSCHIG00000003730	--
ENSCHIT00000001314	0	0.02	0	0	0.667	0	ENSCHIG00000000935	--
ENSCHIT00000001439	0.02	0	0	0.667	0	0	ENSCHIG00000001028	--
ENSCHIT00000001554	0.02	0	0	0.667	0	0	ENSCHIG00000001117	--
ENSCHIT00000003795	0.02	0	0	0.667	0	0	ENSCHIG00000002749	--
ENSCHIT00000006133	0	0	0.02	0	0	0.667	ENSCHIG00000004619	--
ENSCHIT00000006866	0	0	0.02	0	0	0.667	ENSCHIG00000005155	--
ENSCHIT00000009286	0	0.02	0	0	0.667	0	ENSCHIG00000006919	--
ENSCHIT00000011261	0	0.02	0	0	0.667	0	ENSCHIG00000008197	--
ENSCHIT00000011287	0.02	0	0	0.667	0	0	ENSCHIG00000008207	--
ENSCHIT00000001013	0.01	0.01	0	0.333	0.333	0	ENSCHIG00000000720	--
ENSCHIT00000001697	0.01	0.01	0	0.333	0.333	0	ENSCHIG00000001221	--
ENSCHIT00000002721	0.01	0	0.01	0.333	0	0.333	ENSCHIG00000001961	--
ENSCHIT00000005991	0.01	0	0.01	0.333	0	0.333	ENSCHIG00000004509	--
ENSCHIT00000009575	0	0.01	0.01	0	0.333	0.333	ENSCHIG00000007084	--
ENSCHIT00000003176	0	0.017	0	0	0.667	0	ENSCHIG00000002301	--
ENSCHIT00000006896	0	0	0.017	0	0	0.667	ENSCHIG00000005175	--
ENSCHIT00000007332	0	0	0.017	0	0	0.667	ENSCHIG00000005499	--
ENSCHIT00000010979	0.017	0	0	0.667	0	0	ENSCHIG00000007999	--
ENSCHIT00000000939	0	0	0.013	0	0	0.667	ENSCHIG00000000666	--
ENSCHIT00000001826	0	0	0.013	0	0	0.667	ENSCHIG00000001316	--
ENSCHIT00000004858	0	0.007	0.007	0	0.333	0.333	ENSCHIG00000003653	--
ENSCHIT00000005167	0	0	0.013	0	0	0.667	ENSCHIG00000003885	--
ENSCHIT00000005474	0	0.007	0.007	0	0.333	0.333	ENSCHIG00000004121	--
ENSCHIT00000005520	0	0.007	0.007	0	0.333	0.333	ENSCHIG00000004150	--
ENSCHIT00000005928	0.013	0	0	0.667	0	0	ENSCHIG00000004467	--
ENSCHIT00000006374	0	0.013	0	0	0.667	0	ENSCHIG00000004787	--
ENSCHIT00000006567	0.007	0	0.007	0.333	0	0.333	ENSCHIG00000004932	--
ENSCHIT00000006653	0	0	0.013	0	0	0.667	ENSCHIG00000004993	--
ENSCHIT00000006679	0	0	0.013	0	0	0.667	ENSCHIG00000005015	--
ENSCHIT00000009067	0	0.013	0	0	0.667	0	ENSCHIG00000006810	--
ENSCHIT00000010932	0	0.013	0	0	0.667	0	ENSCHIG00000007967	--
ENSCHIT00000007226	0	0.067	0	0	0.613	0	ENSCHIG00000005422	--
ENSCHIT00000004786	0	0.01	0	0	0.667	0	ENSCHIG00000003591	--
ENSCHIT00000007302	0	0.01	0	0	0.667	0	ENSCHIG00000005479	--
ENSCHIT00000009300	0	0	0.01	0	0	0.667	ENSCHIG00000006926	--
ENSCHIT00000001441	0	0.007	0	0	0.667	0	ENSCHIG00000001028	--
ENSCHIT00000000868	0.003	0.003	0	0.333	0.333	0	ENSCHIG00000000628	--
ENSCHIT00000000963	0.003	0	0.003	0.333	0	0.333	ENSCHIG00000000682	--
ENSCHIT00000002296	0.003	0	0.003	0.333	0	0.333	ENSCHIG00000001643	--
ENSCHIT00000003335	0.003	0.003	0	0.333	0.333	0	ENSCHIG00000002410	--
ENSCHIT00000006652	0	0.003	0.003	0	0.333	0.333	ENSCHIG00000004993	--
ENSCHIT00000006702	0.003	0.003	0	0.333	0.333	0	ENSCHIG00000005030	--
ENSCHIT00000007128	0	0.003	0.003	0	0.333	0.333	ENSCHIG00000005338	--
ENSCHIT00000007999	0.003	0.003	0	0.333	0.333	0	ENSCHIG00000005993	--
ENSCHIT00000010034	0.003	0	0.003	0.333	0	0.333	ENSCHIG00000007396	--
ENSCHIT00000005028	0.01	0.013	0	0.203	0.333	0	ENSCHIG00000003790	--
ENSCHIT00000009866	0.017	0	0	0.527	0	0	ENSCHIG00000007267	--
ENSCHIT00000006722	0.04	0	0	0.39	0	0	ENSCHIG00000005049	--
MSTRG.4414.1	0	0.073	0	0	0.333	0	-	-
ENSCHIT00000006348	0	0.06	0	0	0.333	0	ENSCHIG00000004771	--
ENSCHIT00000003378	0.02	0	0	0.37	0	0	ENSCHIG00000002453	--
ENSCHIT00000003818	0	0.007	0	0	0.383	0	ENSCHIG00000002768	--
ENSCHIT00000003675	0	0.053	0	0	0.333	0	ENSCHIG00000002664	--
ENSCHIT00000007646	0.053	0	0	0.333	0	0	ENSCHIG00000005731	--
ENSCHIT00000003797	0	0	0.05	0	0	0.333	ENSCHIG00000002752	--
ENSCHIT00000003882	0	0	0.05	0	0	0.333	ENSCHIG00000002817	--
ENSCHIT00000009832	0	0	0.05	0	0	0.333	ENSCHIG00000007242	--
ENSCHIT00000011001	0	0	0.05	0	0	0.333	ENSCHIG00000008010	--
ENSCHIT00000006341	0	0.047	0	0	0.333	0	ENSCHIG00000004761	--
ENSCHIT00000010168	0	0.047	0	0	0.333	0	ENSCHIG00000007481	--
ENSCHIT00000004732	0.043	0	0	0.333	0	0	ENSCHIG00000003541	--
ENSCHIT00000004747	0	0.043	0	0	0.333	0	ENSCHIG00000003557	--
ENSCHIT00000008081	0	0.043	0	0	0.333	0	ENSCHIG00000006057	--
ENSCHIT00000009843	0	0	0.043	0	0	0.333	ENSCHIG00000007249	--
MSTRG.2123.1	0	0.043	0	0	0.333	0	-	-
ENSCHIT00000001803	0	0.04	0	0	0.333	0	ENSCHIG00000001301	--
ENSCHIT00000002929	0	0	0.04	0	0	0.333	ENSCHIG00000002124	--
ENSCHIT00000006298	0	0	0.04	0	0	0.333	ENSCHIG00000004738	--
ENSCHIT00000007754	0.037	0	0	0.333	0	0	ENSCHIG00000005814	--
ENSCHIT00000000865	0.033	0	0	0.333	0	0	ENSCHIG00000000625	--
ENSCHIT00000001276	0	0.033	0	0	0.333	0	ENSCHIG00000000909	--
ENSCHIT00000002081	0.033	0	0	0.333	0	0	ENSCHIG00000001495	--
ENSCHIT00000003821	0	0.033	0	0	0.333	0	ENSCHIG00000002770	--
ENSCHIT00000008225	0.033	0	0	0.333	0	0	ENSCHIG00000006161	--
ENSCHIT00000009676	0	0.033	0	0	0.333	0	ENSCHIG00000007148	--
ENSCHIT00000010108	0.033	0	0	0.333	0	0	ENSCHIG00000007441	--
ENSCHIT00000011258	0	0	0.033	0	0	0.333	ENSCHIG00000008195	--
ENSCHIT00000001442	0.027	0	0	0.337	0	0	ENSCHIG00000001033	--
ENSCHIT00000001606	0	0	0.03	0	0	0.333	ENSCHIG00000001151	--
ENSCHIT00000002813	0	0	0.03	0	0	0.333	ENSCHIG00000002032	--
ENSCHIT00000006876	0	0	0.03	0	0	0.333	ENSCHIG00000005164	--
ENSCHIT00000011424	0	0.03	0	0	0.333	0	ENSCHIG00000008309	--
ENSCHIT00000001396	0	0.027	0	0	0.333	0	ENSCHIG00000000997	--
ENSCHIT00000001659	0	0.027	0	0	0.333	0	ENSCHIG00000001187	--
ENSCHIT00000002614	0	0.027	0	0	0.333	0	ENSCHIG00000001882	--
ENSCHIT00000002822	0	0.027	0	0	0.333	0	ENSCHIG00000002037	--
ENSCHIT00000003346	0.027	0	0	0.333	0	0	ENSCHIG00000002421	--
ENSCHIT00000006007	0	0.027	0	0	0.333	0	ENSCHIG00000004526	--
ENSCHIT00000006419	0	0.027	0	0	0.333	0	ENSCHIG00000004813	--
ENSCHIT00000006767	0	0.027	0	0	0.333	0	ENSCHIG00000005086	--
ENSCHIT00000007968	0	0.027	0	0	0.333	0	ENSCHIG00000005973	--
ENSCHIT00000008096	0	0.027	0	0	0.333	0	ENSCHIG00000006067	--
ENSCHIT00000008131	0	0.027	0	0	0.333	0	ENSCHIG00000006104	--
ENSCHIT00000008502	0	0	0.027	0	0	0.333	ENSCHIG00000006385	--
ENSCHIT00000009841	0	0.027	0	0	0.333	0	ENSCHIG00000007246	--
ENSCHIT00000011108	0.027	0	0	0.333	0	0	ENSCHIG00000008091	--
ENSCHIT00000001998	0.023	0	0	0.333	0	0	ENSCHIG00000001435	--
ENSCHIT00000002928	0.023	0	0	0.333	0	0	ENSCHIG00000002124	--
ENSCHIT00000006221	0	0.023	0	0	0.333	0	ENSCHIG00000004683	--
ENSCHIT00000006292	0	0	0.023	0	0	0.333	ENSCHIG00000004727	--
ENSCHIT00000007056	0	0.023	0	0	0.333	0	ENSCHIG00000005287	--
ENSCHIT00000007172	0.023	0	0	0.333	0	0	ENSCHIG00000005382	--
ENSCHIT00000007175	0	0	0.023	0	0	0.333	ENSCHIG00000005382	--
ENSCHIT00000007263	0	0.023	0	0	0.333	0	ENSCHIG00000005450	--
ENSCHIT00000007919	0	0.023	0	0	0.333	0	ENSCHIG00000005934	--
ENSCHIT00000008030	0	0.023	0	0	0.333	0	ENSCHIG00000006019	--
ENSCHIT00000008501	0	0.023	0	0	0.333	0	ENSCHIG00000006385	--
ENSCHIT00000009232	0.023	0	0	0.333	0	0	ENSCHIG00000006895	--
ENSCHIT00000009693	0	0.023	0	0	0.333	0	ENSCHIG00000007160	--
ENSCHIT00000010068	0.023	0	0	0.333	0	0	ENSCHIG00000007417	--
ENSCHIT00000011109	0.023	0	0	0.333	0	0	ENSCHIG00000008091	--
ENSCHIT00000000929	0	0.02	0	0	0.333	0	ENSCHIG00000000664	--
ENSCHIT00000002010	0.02	0	0	0.333	0	0	ENSCHIG00000001439	--
ENSCHIT00000002015	0.013	0	0	0.34	0	0	ENSCHIG00000001450	--
ENSCHIT00000005078	0.02	0	0	0.333	0	0	ENSCHIG00000003826	--
ENSCHIT00000005643	0	0.02	0	0	0.333	0	ENSCHIG00000004245	--
ENSCHIT00000005779	0.02	0	0	0.333	0	0	ENSCHIG00000004350	--
ENSCHIT00000006026	0	0.02	0	0	0.333	0	ENSCHIG00000004541	--
ENSCHIT00000007132	0	0.02	0	0	0.333	0	ENSCHIG00000005338	--
ENSCHIT00000007719	0	0.02	0	0	0.333	0	ENSCHIG00000005786	--
ENSCHIT00000007926	0	0	0.02	0	0	0.333	ENSCHIG00000005937	--
ENSCHIT00000008500	0.02	0	0	0.333	0	0	ENSCHIG00000006377	--
ENSCHIT00000009183	0	0.02	0	0	0.333	0	ENSCHIG00000006872	--
ENSCHIT00000009462	0	0	0.02	0	0	0.333	ENSCHIG00000007025	--
ENSCHIT00000009576	0.02	0	0	0.333	0	0	ENSCHIG00000007084	--
ENSCHIT00000010859	0.02	0	0	0.333	0	0	ENSCHIG00000007918	--
ENSCHIT00000001547	0	0	0.017	0	0	0.333	ENSCHIG00000001105	--
ENSCHIT00000001825	0	0	0.017	0	0	0.333	ENSCHIG00000001316	--
ENSCHIT00000002458	0.017	0	0	0.333	0	0	ENSCHIG00000001767	--
ENSCHIT00000002650	0.017	0	0	0.333	0	0	ENSCHIG00000001903	--
ENSCHIT00000002761	0.017	0	0	0.333	0	0	ENSCHIG00000001996	--
ENSCHIT00000002931	0.017	0	0	0.333	0	0	ENSCHIG00000002125	--
ENSCHIT00000002960	0	0	0.017	0	0	0.333	ENSCHIG00000002143	--
ENSCHIT00000003424	0.017	0	0	0.333	0	0	ENSCHIG00000002481	--
ENSCHIT00000003610	0.017	0	0	0.333	0	0	ENSCHIG00000002610	--
ENSCHIT00000003793	0	0	0.017	0	0	0.333	ENSCHIG00000002744	--
ENSCHIT00000004726	0	0.017	0	0	0.333	0	ENSCHIG00000003530	--
ENSCHIT00000005052	0	0.017	0	0	0.333	0	ENSCHIG00000003806	--
ENSCHIT00000006041	0.017	0	0	0.333	0	0	ENSCHIG00000004550	--
ENSCHIT00000006054	0	0	0.017	0	0	0.333	ENSCHIG00000004560	--
ENSCHIT00000006137	0	0.017	0	0	0.333	0	ENSCHIG00000004620	--
ENSCHIT00000006515	0	0.017	0	0	0.333	0	ENSCHIG00000004893	--
ENSCHIT00000007134	0	0.017	0	0	0.333	0	ENSCHIG00000005344	--
ENSCHIT00000007539	0	0	0.017	0	0	0.333	ENSCHIG00000005649	--
ENSCHIT00000007705	0.017	0	0	0.333	0	0	ENSCHIG00000005770	--
ENSCHIT00000007751	0	0.017	0	0	0.333	0	ENSCHIG00000005814	--
ENSCHIT00000008186	0	0	0.017	0	0	0.333	ENSCHIG00000006139	--
ENSCHIT00000008529	0	0.017	0	0	0.333	0	ENSCHIG00000006397	--
ENSCHIT00000009227	0.017	0	0	0.333	0	0	ENSCHIG00000006894	--
ENSCHIT00000009449	0	0.017	0	0	0.333	0	ENSCHIG00000007015	--
ENSCHIT00000010151	0	0.017	0	0	0.333	0	ENSCHIG00000007467	--
ENSCHIT00000010757	0	0.017	0	0	0.333	0	ENSCHIG00000007859	--
ENSCHIT00000000776	0	0.013	0	0	0.333	0	ENSCHIG00000000548	--
ENSCHIT00000000856	0	0.013	0	0	0.333	0	ENSCHIG00000000616	--
ENSCHIT00000001126	0.013	0	0	0.333	0	0	ENSCHIG00000000794	--
ENSCHIT00000001128	0	0.013	0	0	0.333	0	ENSCHIG00000000794	--
ENSCHIT00000001155	0	0	0.013	0	0	0.333	ENSCHIG00000000821	--
ENSCHIT00000001805	0	0	0.013	0	0	0.333	ENSCHIG00000001301	--
ENSCHIT00000001932	0.013	0	0	0.333	0	0	ENSCHIG00000001389	--
ENSCHIT00000003172	0.013	0	0	0.333	0	0	ENSCHIG00000002301	--
ENSCHIT00000003939	0	0	0.013	0	0	0.333	ENSCHIG00000002853	--
ENSCHIT00000005482	0.013	0	0	0.333	0	0	ENSCHIG00000004127	--
ENSCHIT00000006395	0.013	0	0	0.333	0	0	ENSCHIG00000004799	--
ENSCHIT00000007876	0	0	0.013	0	0	0.333	ENSCHIG00000005905	--
ENSCHIT00000007979	0	0.013	0	0	0.333	0	ENSCHIG00000005978	--
ENSCHIT00000008454	0.013	0	0	0.333	0	0	ENSCHIG00000006345	--
ENSCHIT00000009312	0	0.013	0	0	0.333	0	ENSCHIG00000006936	--
ENSCHIT00000009322	0.013	0	0	0.333	0	0	ENSCHIG00000006943	--
ENSCHIT00000009324	0	0	0.013	0	0	0.333	ENSCHIG00000006943	--
ENSCHIT00000009438	0	0.013	0	0	0.333	0	ENSCHIG00000007012	--
ENSCHIT00000009455	0	0.013	0	0	0.333	0	ENSCHIG00000007018	--
ENSCHIT00000009597	0	0	0.013	0	0	0.333	ENSCHIG00000007101	--
ENSCHIT00000009674	0	0.013	0	0	0.333	0	ENSCHIG00000007145	--
ENSCHIT00000009901	0.013	0	0	0.333	0	0	ENSCHIG00000007295	--
ENSCHIT00000009932	0	0.013	0	0	0.333	0	ENSCHIG00000007319	--
ENSCHIT00000010598	0	0	0.013	0	0	0.333	ENSCHIG00000007751	--
ENSCHIT00000011382	0	0.013	0	0	0.333	0	ENSCHIG00000008270	--
ENSCHIT00000001068	0.01	0	0	0.333	0	0	ENSCHIG00000000754	--
ENSCHIT00000001146	0.01	0	0	0.333	0	0	ENSCHIG00000000813	--
ENSCHIT00000002118	0	0	0.01	0	0	0.333	ENSCHIG00000001517	--
ENSCHIT00000002200	0	0	0.01	0	0	0.333	ENSCHIG00000001576	--
ENSCHIT00000002367	0	0.01	0	0	0.333	0	ENSCHIG00000001698	--
ENSCHIT00000002393	0	0.01	0	0	0.333	0	ENSCHIG00000001716	--
ENSCHIT00000003455	0	0.01	0	0	0.333	0	ENSCHIG00000002510	--
ENSCHIT00000003700	0	0.01	0	0	0.333	0	ENSCHIG00000002684	--
ENSCHIT00000005884	0	0.01	0	0	0.333	0	ENSCHIG00000004430	--
ENSCHIT00000006728	0.01	0	0	0.333	0	0	ENSCHIG00000005057	--
ENSCHIT00000006844	0	0.01	0	0	0.333	0	ENSCHIG00000005140	--
ENSCHIT00000006977	0	0.01	0	0	0.333	0	ENSCHIG00000005237	--
ENSCHIT00000007041	0.01	0	0	0.333	0	0	ENSCHIG00000005279	--
ENSCHIT00000007201	0.01	0	0	0.333	0	0	ENSCHIG00000005402	--
ENSCHIT00000007278	0	0.01	0	0	0.333	0	ENSCHIG00000005463	--
ENSCHIT00000007770	0.01	0	0	0.333	0	0	ENSCHIG00000005823	--
ENSCHIT00000007776	0	0	0.01	0	0	0.333	ENSCHIG00000005832	--
ENSCHIT00000007814	0	0	0.01	0	0	0.333	ENSCHIG00000005852	--
ENSCHIT00000008034	0	0.01	0	0	0.333	0	ENSCHIG00000006025	--
ENSCHIT00000008408	0	0	0.01	0	0	0.333	ENSCHIG00000006309	--
ENSCHIT00000009069	0	0.01	0	0	0.333	0	ENSCHIG00000006810	--
ENSCHIT00000009460	0.01	0	0	0.333	0	0	ENSCHIG00000007025	--
ENSCHIT00000009780	0.01	0	0	0.333	0	0	ENSCHIG00000007210	--
ENSCHIT00000009784	0.01	0	0	0.333	0	0	ENSCHIG00000007212	--
ENSCHIT00000010942	0	0	0.01	0	0	0.333	ENSCHIG00000007975	--
ENSCHIT00000000883	0.007	0	0	0.333	0	0	ENSCHIG00000000636	--
ENSCHIT00000001143	0.007	0	0	0.333	0	0	ENSCHIG00000000808	--
ENSCHIT00000002063	0	0	0.007	0	0	0.333	ENSCHIG00000001485	--
ENSCHIT00000002115	0	0.007	0	0	0.333	0	ENSCHIG00000001511	--
ENSCHIT00000002596	0.007	0	0	0.333	0	0	ENSCHIG00000001872	--
ENSCHIT00000003381	0.007	0	0	0.333	0	0	ENSCHIG00000002453	--
ENSCHIT00000003494	0	0.007	0	0	0.333	0	ENSCHIG00000002530	--
ENSCHIT00000003723	0	0.007	0	0	0.333	0	ENSCHIG00000002698	--
ENSCHIT00000004775	0.007	0	0	0.333	0	0	ENSCHIG00000003579	--
ENSCHIT00000005191	0	0.007	0	0	0.333	0	ENSCHIG00000003904	--
ENSCHIT00000006915	0	0.007	0	0	0.333	0	ENSCHIG00000005187	--
ENSCHIT00000007142	0	0.007	0	0	0.333	0	ENSCHIG00000005352	--
ENSCHIT00000007164	0	0	0.007	0	0	0.333	ENSCHIG00000005376	--
ENSCHIT00000008058	0.007	0	0	0.333	0	0	ENSCHIG00000006034	--
ENSCHIT00000008134	0	0.007	0	0	0.333	0	ENSCHIG00000006107	--
ENSCHIT00000008280	0	0.007	0	0	0.333	0	ENSCHIG00000006213	--
ENSCHIT00000008442	0	0	0.007	0	0	0.333	ENSCHIG00000006343	--
ENSCHIT00000009070	0	0	0.007	0	0	0.333	ENSCHIG00000006810	--
ENSCHIT00000009217	0	0	0.007	0	0	0.333	ENSCHIG00000006890	--
ENSCHIT00000009716	0	0.007	0	0	0.333	0	ENSCHIG00000007172	--
ENSCHIT00000009740	0	0.007	0	0	0.333	0	ENSCHIG00000007184	--
ENSCHIT00000009776	0.007	0	0	0.333	0	0	ENSCHIG00000007209	--
ENSCHIT00000009823	0	0	0.007	0	0	0.333	ENSCHIG00000007235	--
ENSCHIT00000009824	0.007	0	0	0.333	0	0	ENSCHIG00000007235	--
ENSCHIT00000011240	0	0	0.007	0	0	0.333	ENSCHIG00000008179	--
ENSCHIT00000000998	0	0.003	0	0	0.333	0	ENSCHIG00000000709	--
ENSCHIT00000001999	0	0.003	0	0	0.333	0	ENSCHIG00000001437	--
ENSCHIT00000005839	0	0	0.003	0	0	0.333	ENSCHIG00000004396	--
ENSCHIT00000006546	0.003	0	0	0.333	0	0	ENSCHIG00000004912	--
ENSCHIT00000007073	0	0.003	0	0	0.333	0	ENSCHIG00000005303	--
ENSCHIT00000007215	0.003	0	0	0.333	0	0	ENSCHIG00000005413	--
ENSCHIT00000008234	0.003	0	0	0.333	0	0	ENSCHIG00000006168	--
ENSCHIT00000008235	0	0.003	0	0	0.333	0	ENSCHIG00000006168	--
ENSCHIT00000009316	0	0.003	0	0	0.333	0	ENSCHIG00000006938	--
ENSCHIT00000009728	0	0	0.003	0	0	0.333	ENSCHIG00000007178	--
ENSCHIT00000008261	0	0	0.027	0	0	0.293	ENSCHIG00000006191	--
ENSCHIT00000002680	0.023	0	0	0.267	0	0	ENSCHIG00000001934	--
ENSCHIT00000007735	0.03	0	0	0.24	0	0	ENSCHIG00000005803	--
ENSCHIT00000010021	0	0.003	0	0.013	0.127	0.08	ENSCHIG00000007391	--
ENSCHIT00000002545	0	0.023	0	0	0.117	0	ENSCHIG00000001823	--
ENSCHIT00000006504	0	0	0.003	0	0	0.053	ENSCHIG00000004879	--
ENSCHIT00000000764	0	0	0	0	0	0	ENSCHIG00000000535	--
ENSCHIT00000000765	0	0	0	0	0	0	ENSCHIG00000000535	--
ENSCHIT00000000766	0	0	0	0	0	0	ENSCHIG00000000537	--
ENSCHIT00000000767	0	0	0	0	0	0	ENSCHIG00000000537	--
ENSCHIT00000000768	0	0	0	0	0	0	ENSCHIG00000000539	--
ENSCHIT00000000769	0	0	0	0	0	0	ENSCHIG00000000539	--
ENSCHIT00000000770	0	0	0	0	0	0	ENSCHIG00000000541	--
ENSCHIT00000000771	0	0	0	0	0	0	ENSCHIG00000000544	--
ENSCHIT00000000772	0	0	0	0	0	0	ENSCHIG00000000546	--
ENSCHIT00000000773	0	0	0	0	0	0	ENSCHIG00000000546	--
ENSCHIT00000000774	0	0	0	0	0	0	ENSCHIG00000000546	--
ENSCHIT00000000777	0	0	0	0	0	0	ENSCHIG00000000544	--
ENSCHIT00000000780	0	0	0	0	0	0	ENSCHIG00000000552	--
ENSCHIT00000000782	0	0	0	0	0	0	ENSCHIG00000000553	--
ENSCHIT00000000783	0	0	0	0	0	0	ENSCHIG00000000554	--
ENSCHIT00000000785	0	0	0	0	0	0	ENSCHIG00000000555	--
ENSCHIT00000000786	0	0	0	0	0	0	ENSCHIG00000000555	--
ENSCHIT00000000787	0	0	0	0	0	0	ENSCHIG00000000556	--
ENSCHIT00000000788	0	0	0	0	0	0	ENSCHIG00000000556	--
ENSCHIT00000000789	0	0	0	0	0	0	ENSCHIG00000000556	--
ENSCHIT00000000790	0	0	0	0	0	0	ENSCHIG00000000557	--
ENSCHIT00000000792	0	0	0	0	0	0	ENSCHIG00000000558	--
ENSCHIT00000000794	0	0	0	0	0	0	ENSCHIG00000000557	--
ENSCHIT00000000797	0	0	0	0	0	0	ENSCHIG00000000558	--
ENSCHIT00000000799	0	0	0	0	0	0	ENSCHIG00000000559	--
ENSCHIT00000000800	0	0	0	0	0	0	ENSCHIG00000000560	--
ENSCHIT00000000803	0	0	0	0	0	0	ENSCHIG00000000563	--
ENSCHIT00000000807	0	0	0	0	0	0	ENSCHIG00000000567	--
ENSCHIT00000000808	0	0	0	0	0	0	ENSCHIG00000000569	--
ENSCHIT00000000809	0	0	0	0	0	0	ENSCHIG00000000569	--
ENSCHIT00000000817	0	0	0	0	0	0	ENSCHIG00000000577	--
ENSCHIT00000000819	0	0	0	0	0	0	ENSCHIG00000000574	--
ENSCHIT00000000824	0	0	0	0	0	0	ENSCHIG00000000584	--
ENSCHIT00000000825	0	0	0	0	0	0	ENSCHIG00000000574	--
ENSCHIT00000000827	0	0	0	0	0	0	ENSCHIG00000000574	--
ENSCHIT00000000828	0	0	0	0	0	0	ENSCHIG00000000584	--
ENSCHIT00000000829	0	0	0	0	0	0	ENSCHIG00000000590	--
ENSCHIT00000000830	0	0	0	0	0	0	ENSCHIG00000000590	--
ENSCHIT00000000831	0	0	0	0	0	0	ENSCHIG00000000589	--
ENSCHIT00000000832	0	0	0	0	0	0	ENSCHIG00000000589	--
ENSCHIT00000000833	0	0	0	0	0	0	ENSCHIG00000000592	--
ENSCHIT00000000834	0	0	0	0	0	0	ENSCHIG00000000594	--
ENSCHIT00000000835	0	0	0	0	0	0	ENSCHIG00000000595	--
ENSCHIT00000000836	0	0	0	0	0	0	ENSCHIG00000000596	--
ENSCHIT00000000837	0	0	0	0	0	0	ENSCHIG00000000598	--
ENSCHIT00000000840	0	0	0	0	0	0	ENSCHIG00000000598	--
ENSCHIT00000000847	0	0	0	0	0	0	ENSCHIG00000000600	--
ENSCHIT00000000848	0	0	0	0	0	0	ENSCHIG00000000606	--
ENSCHIT00000000849	0	0	0	0	0	0	ENSCHIG00000000606	--
ENSCHIT00000000850	0	0	0	0	0	0	ENSCHIG00000000609	--
ENSCHIT00000000851	0	0	0	0	0	0	ENSCHIG00000000611	--
ENSCHIT00000000852	0	0	0	0	0	0	ENSCHIG00000000613	--
ENSCHIT00000000853	0	0	0	0	0	0	ENSCHIG00000000613	--
ENSCHIT00000000854	0	0	0	0	0	0	ENSCHIG00000000614	--
ENSCHIT00000000855	0	0	0	0	0	0	ENSCHIG00000000617	--
ENSCHIT00000000857	0	0	0	0	0	0	ENSCHIG00000000617	--
ENSCHIT00000000858	0	0	0	0	0	0	ENSCHIG00000000616	--
ENSCHIT00000000859	0	0	0	0	0	0	ENSCHIG00000000616	--
ENSCHIT00000000860	0	0	0	0	0	0	ENSCHIG00000000619	--
ENSCHIT00000000861	0	0	0	0	0	0	ENSCHIG00000000621	--
ENSCHIT00000000862	0	0	0	0	0	0	ENSCHIG00000000621	--
ENSCHIT00000000863	0	0	0	0	0	0	ENSCHIG00000000622	--
ENSCHIT00000000866	0	0	0	0	0	0	ENSCHIG00000000626	--
ENSCHIT00000000867	0	0	0	0	0	0	ENSCHIG00000000626	--
ENSCHIT00000000870	0	0	0	0	0	0	ENSCHIG00000000630	--
ENSCHIT00000000871	0	0	0	0	0	0	ENSCHIG00000000630	--
ENSCHIT00000000872	0	0	0	0	0	0	ENSCHIG00000000631	--
ENSCHIT00000000875	0	0	0	0	0	0	ENSCHIG00000000631	--
ENSCHIT00000000876	0	0	0	0	0	0	ENSCHIG00000000632	--
[truncated: 3,482 more rows]
