# Supplementary material for: Transcriptome Analysis Reveals the Profile of Long Non-Coding RNAs during Myogenic Differentiation in Goats
Source: Int J Mol Sci. 2023 Mar 28;24(7):6370. doi: 10.3390/ijms24076370 (PMC10094361; doi:10.3390/ijms24076370)
Supplement: Supplementary file 1 [file ijms-24-06370-s001.zip › Table S4. List of DE lncRNAs from three comparisons.xlsx]

## Sheet: GM-vs-DM1
Table S4. List of DE lncRNAs from three comparisons_GM-vs-DM1
id	GM-1_count	GM-2_count	GM-3_count	DM1-1_count	DM1-2_count	DM1-3_count	GM-1_fpkm	GM-2_fpkm	GM-3_fpkm	DM1-1_fpkm	DM1-2_fpkm	DM1-3_fpkm	GM_mean	DM1_mean	log2(fc)	PValue	FDR	Symbol	Description
MSTRG.8007.3	7854	7661	7453	3224	2818	2765	46.26	42.68	45.1	17.04	16	14.99	44.68	16.01	-1.48066	4.89685e-152	6.077e-149	-	-
MSTRG.8007.2	8778	7988	8412	3135	2510	2506	24.93	21.45	24.54	7.99	6.87	6.55	23.64	7.13667	-1.72791	3.56633e-112	2.21291e-109	-	-
MSTRG.10670.2	18	21	24	709	634	459	0.06	0.07	0.08	2.13	2.04	1.41	0.07	1.86	4.7318	3.41927e-73	1.41444e-70	-	-
MSTRG.12158.1	5493	5326	5667	2775	2315	2172	5.79	5.31	6.14	2.63	2.35	2.11	5.74667	2.36333	-1.2819	4.54956e-65	1.4115e-62	-	-
MSTRG.10656.1	13	26	43	703	635	575	0.04	0.08	0.14	1.99	1.93	1.67	0.0866667	1.86333	4.42626	1.13098e-62	2.8071e-60	-	-
MSTRG.8009.2	1570	1545	1463	706	622	564	12.36	11.5	11.83	4.99	4.72	4.09	11.8967	4.6	-1.37085	3.12816e-56	6.47007e-54	-	-
MSTRG.8836.2	3	7	8	380	376	341	0.04	0.08	0.1	4.16	4.43	3.83	0.0733333	4.14	5.81902	9.83445e-50	1.74351e-47	-	-
MSTRG.11324.1	2939	2906	3253	1427	1202	1019	2.4	2.24	2.72	1.04	0.94	0.76	2.45333	0.913333	-1.42553	7.71642e-46	1.19701e-43	-	-
MSTRG.1380.1	981	967	1023	392	323	271	7.09	6.61	7.6	2.54	2.25	1.8	7.1	2.19667	-1.6925	1.87051e-43	2.57922e-41	-	-
MSTRG.13869.1	302	300	249	1009	939	935	0.88	0.83	0.74	2.63	2.63	2.5	0.816667	2.58667	1.66327	2.63366e-43	3.26838e-41	-	-
MSTRG.10665.1	29	21	23	323	306	238	0.17	0.12	0.13	1.67	1.7	1.26	0.14	1.54333	3.46255	1.90236e-36	2.14621e-34	-	-
MSTRG.8428.1	1396	1313	1498	643	531	449	3.58	3.19	3.95	1.48	1.31	1.06	3.57333	1.28333	-1.47737	2.50968e-36	2.59543e-34	-	-
MSTRG.1011.1	306	284	293	41	52	54	9.37	8.23	9.23	1.13	1.54	1.52	8.94333	1.39667	-2.67882	8.63146e-36	8.23972e-34	-	-
MSTRG.10927.2	284	259	240	24	40	25	3.72	3.21	3.23	0.29	0.5	0.3	3.38667	0.363333	-3.2205	1.06977e-35	9.48272e-34	-	-
MSTRG.13513.4	969	868	1078	337	329	243	2.91	2.46	3.32	0.91	0.95	0.67	2.89667	0.843333	-1.78022	2.80346e-35	2.3194e-33	-	-
MSTRG.11324.3	1556	1615	1739	862	674	635	3.41	3.35	3.92	1.7	1.42	1.28	3.56	1.46667	-1.27934	3.07268e-35	2.38325e-33	-	-
MSTRG.15338.1	2064	2044	2112	1127	1009	808	5.11	4.79	5.38	2.51	2.41	1.84	5.09333	2.25333	-1.17655	1.07209e-33	7.39146e-32	-	-
MSTRG.2443.2	1116	1227	1003	2535	2457	2619	35.24	36.63	32.54	71.81	74.76	76.11	34.8033	74.2267	1.09271	3.8729e-32	2.52961e-30	-	-
MSTRG.10348.2	1365	1358	1449	650	587	432	3.94	3.71	4.3	1.69	1.63	1.15	3.98333	1.49	-1.41866	1.92938e-31	1.19718e-29	-	-
MSTRG.8015.2	702	735	754	356	305	308	10.85	10.75	11.97	4.95	4.55	4.39	11.19	4.63	-1.27313	5.47331e-31	3.23446e-29	-	-
MSTRG.12158.2	673	688	675	300	278	220	2.72	2.63	2.81	1.09	1.08	0.82	2.72	0.996667	-1.44842	1.33678e-30	7.54064e-29	-	-
MSTRG.13523.1	401	384	474	121	117	94	3.23	2.93	3.93	0.87	0.91	0.7	3.36333	0.826667	-2.02451	4.59101e-30	2.47715e-28	-	-
MSTRG.13513.5	3580	3766	4210	2131	1835	1453	5.31	5.29	6.42	2.84	2.63	1.99	5.67333	2.48667	-1.18998	2.60735e-29	1.34821e-27	-	-
MSTRG.14998.1	387	443	442	160	117	125	2.97	3.21	3.48	1.1	0.86	0.88	3.22	0.946667	-1.76613	3.80561e-28	1.88911e-26	-	-
MSTRG.11473.1	727	733	614	297	283	327	5.79	5.52	5.02	2.12	2.17	2.4	5.44333	2.23	-1.28745	3.06873e-25	1.3132e-23	-	-
MSTRG.13521.1	1396	1416	1566	801	770	605	3.35	3.21	3.86	1.72	1.78	1.34	3.47333	1.61333	-1.10628	9.45387e-25	3.90249e-23	-	-
MSTRG.12158.3	1730	1856	1691	877	1034	776	2.44	2.47	2.45	1.11	1.4	1.01	2.45333	1.17333	-1.06413	9.74836e-25	3.90249e-23	-	-
MSTRG.10666.1	19	25	14	205	247	170	0.11	0.14	0.08	1.06	1.37	0.9	0.11	1.11	3.33498	2.11877e-24	8.21686e-23	-	-
MSTRG.3238.1	118	116	102	466	365	421	1.93	1.8	1.72	6.85	5.76	6.35	1.81667	6.32	1.79863	9.12315e-24	3.32995e-22	-	-
MSTRG.9308.2	8	1	0	193	161	151	0.17	0.02	0	3.51	3.14	2.81	0.0633333	3.15333	5.63777	8.17459e-23	2.7418e-21	-	-
MSTRG.8070.5	401	403	431	978	982	949	38.28	36.39	42.28	83.81	90.3	83.42	38.9833	85.8433	1.13885	2.85436e-22	8.85565e-21	-	-
MSTRG.9466.3	701	958	802	385	389	315	5.52	7.14	6.49	2.72	2.96	2.29	6.38333	2.65667	-1.26469	4.02016e-22	1.21684e-20	-	-
MSTRG.2946.1	517	587	498	1172	1139	1126	2.83	3.04	2.8	5.75	6	5.66	2.89	5.80333	1.00581	1.32395e-21	3.82099e-20	-	-
MSTRG.8836.1	2	1	0	332	301	317	0.04	0.02	0	6.12	5.95	5.99	0.02	6.02	8.23362	2.20116e-21	6.20828e-20	-	-
MSTRG.8575.1	462	499	449	244	199	202	5.72	5.84	5.71	2.71	2.38	2.3	5.75667	2.46333	-1.22462	3.99505e-21	1.10175e-19	-	-
MSTRG.5787.1	473	496	429	1042	983	983	3.4	3.37	3.16	6.71	6.8	6.49	3.31	6.66667	1.01013	9.65465e-21	2.60466e-19	-	-
MSTRG.13228.4	163	199	199	46	38	27	2.42	2.79	3.02	0.61	0.54	0.37	2.74333	0.506667	-2.43682	1.08948e-20	2.87669e-19	-	-
MSTRG.7618.7	916	999	1080	568	522	423	4.39	4.53	5.32	2.44	2.41	1.87	4.74667	2.24	-1.08342	1.72846e-20	4.46878e-19	-	-
MSTRG.6439.1	67	58	48	277	255	259	0.61	0.5	0.45	2.25	2.23	2.16	0.52	2.21333	2.08964	2.12275e-20	5.37618e-19	-	-
MSTRG.10660.1	1	6	3	138	124	108	0.02	0.09	0.05	1.92	1.86	1.54	0.0533333	1.77333	5.05528	1.54222e-19	3.75273e-18	-	-
MSTRG.8429.1	572	594	645	294	300	227	2.59	2.54	2.99	1.19	1.31	0.95	2.70667	1.15	-1.23488	1.78966e-19	4.2254e-18	-	-
MSTRG.8052.1	268	341	286	119	85	78	3.54	4.26	3.88	1.41	1.08	0.95	3.89333	1.14667	-1.76356	1.80456e-19	4.2254e-18	-	-
MSTRG.14837.1	111	105	131	436	418	355	1.61	1.43	1.95	5.68	5.84	4.75	1.66333	5.42333	1.7051	2.70718e-19	6.2215e-18	-	-
MSTRG.7619.1	855	963	946	528	426	323	5.69	6.06	6.47	3.15	2.73	1.98	6.07333	2.62	-1.21292	9.82157e-19	2.2161e-17	-	-
MSTRG.8009.1	239	266	247	79	82	49	8.87	9.34	9.43	2.62	2.92	1.66	9.21333	2.4	-1.94069	1.11492e-18	2.47073e-17	-	-
MSTRG.10064.1	542	539	539	312	272	251	10.15	9.55	10.37	5.24	4.91	4.33	10.0233	4.82667	-1.05426	1.24151e-18	2.70301e-17	-	-
MSTRG.1818.1	249	236	224	80	80	59	9.76	8.75	9.02	2.82	3.02	2.12	9.17667	2.65333	-1.79016	1.48179e-18	3.11678e-17	-	-
MSTRG.10664.1	36	23	18	194	225	166	0.26	0.16	0.14	1.27	1.58	1.11	0.186667	1.32	2.822	1.98071e-18	4.09677e-17	-	-
MSTRG.7618.8	279	274	257	91	96	59	2.01	1.87	1.9	0.58	0.66	0.39	1.92667	0.543333	-1.8262	2.87845e-18	5.85599e-17	-	-
MSTRG.12156.1	403	444	377	190	162	113	1.75	1.82	1.68	0.74	0.68	0.45	1.75	0.623333	-1.48928	1.47341e-17	2.90238e-16	-	-
MSTRG.13521.2	458	508	533	250	209	154	1.63	1.71	1.95	0.8	0.72	0.5	1.76333	0.673333	-1.38891	1.94561e-17	3.77266e-16	-	-
MSTRG.7604.2	947	926	1150	592	520	439	3.52	3.25	4.39	1.97	1.86	1.5	3.72	1.77667	-1.06613	7.86804e-17	1.47943e-15	-	-
MSTRG.5844.2	122	102	109	369	313	359	0.87	0.69	0.8	2.37	2.16	2.37	0.786667	2.3	1.54781	5.52877e-16	9.80172e-15	-	-
MSTRG.3211.1	118	126	110	362	320	346	1.24	1.25	1.19	3.42	3.24	3.35	1.22667	3.33667	1.44366	8.54964e-16	1.49438e-14	-	-
MSTRG.15092.1	29	32	30	155	154	162	0.8	0.83	0.85	3.82	4.08	4.1	0.826667	4	2.27462	3.08817e-15	5.3228e-14	-	-
MSTRG.13223.1	38	63	46	257	189	219	1.65	2.59	2.05	10.02	7.91	8.76	2.09667	8.89667	2.08517	4.77642e-15	8.11991e-14	-	-
MSTRG.13513.3	189	178	212	64	66	43	2.65	2.36	3.05	0.8	0.88	0.55	2.68667	0.743333	-1.85374	1.83071e-14	3.07015e-13	-	-
MSTRG.9142.1	239	262	240	651	558	504	0.89	0.92	0.92	2.17	1.99	1.72	0.91	1.96	1.10692	2.75251e-14	4.55448e-13	-	-
MSTRG.10671.1	5	4	11	95	104	88	0.06	0.05	0.14	1.03	1.21	0.98	0.0833333	1.07333	3.68706	2.92529e-14	4.77668e-13	-	-
MSTRG.14626.1	188	142	119	475	404	437	1.19	0.85	0.78	2.7	2.46	2.55	0.94	2.57	1.45104	1.88206e-13	2.99441e-12	-	-
MSTRG.5337.1	300	263	249	133	116	112	2.84	2.35	2.42	1.13	1.06	0.97	2.53667	1.05333	-1.26797	2.84695e-13	4.47224e-12	-	-
ENSCHIT00000006048	11	11	10	99	88	91	0.11	0.1	0.1	0.85	0.81	0.8	0.103333	0.82	2.98832	3.36293e-13	5.15233e-12	ENSCHIG00000004553	--
MSTRG.2342.1	152	143	153	440	411	335	0.8	0.71	0.83	2.08	2.09	1.63	0.78	1.93333	1.30954	4.22313e-13	6.39135e-12	-	-
MSTRG.13858.1	12	27	12	158	117	112	0.16	0.34	0.16	1.88	1.49	1.37	0.22	1.58	2.84435	5.06373e-13	7.57118e-12	-	-
MSTRG.1567.1	133	142	126	452	342	316	0.56	0.57	0.55	1.72	1.4	1.23	0.56	1.45	1.37255	8.03777e-13	1.18749e-11	-	-
MSTRG.13004.1	634	623	663	417	317	247	2.39	2.23	2.57	1.41	1.15	0.86	2.39667	1.14	-1.072	1.22721e-12	1.79172e-11	-	-
MSTRG.7192.1	143	153	164	56	50	36	1.95	1.98	2.3	0.69	0.66	0.45	2.07667	0.6	-1.79124	1.46582e-12	2.11522e-11	-	-
MSTRG.11355.2	0	0	0	53	106	157	0	0	0	0.8	1.72	2.44	0.001	1.65333	10.6912	1.54449e-12	2.20311e-11	-	-
MSTRG.8481.1	83	109	102	290	268	297	1.27	1.58	1.61	3.99	3.96	4.19	1.48667	4.04667	1.44465	2.64806e-12	3.65498e-11	-	-
MSTRG.14626.2	209	175	202	583	412	522	1.11	0.88	1.1	2.78	2.11	2.55	1.03	2.48	1.2677	2.65067e-12	3.65498e-11	-	-
MSTRG.1379.1	266	298	294	139	137	145	4.28	4.53	4.87	2.01	2.13	2.15	4.56	2.09667	-1.12094	3.96087e-12	5.34287e-11	-	-
MSTRG.10824.2	58	66	48	184	217	221	0.84	0.9	0.71	2.38	3.02	2.93	0.816667	2.77667	1.76553	5.59242e-12	7.46257e-11	-	-
MSTRG.4128.1	53	39	28	181	177	165	1.69	1.17	0.92	5.17	5.43	4.84	1.26	5.14667	2.03021	6.53429e-12	8.53585e-11	-	-
MSTRG.7618.9	242	279	287	128	130	128	3.34	3.64	4.08	1.58	1.74	1.63	3.68667	1.65	-1.15985	1.14916e-11	1.45521e-10	-	-
MSTRG.13514.1	593	542	754	387	317	281	1.79	1.55	2.34	1.05	0.92	0.78	1.89333	0.916667	-1.04646	3.77047e-11	4.72641e-10	-	-
MSTRG.127.1	52	58	53	173	199	181	1.21	1.27	1.26	3.6	4.45	3.87	1.24667	3.97333	1.67227	4.49622e-11	5.57981e-10	-	-
MSTRG.10181.1	171	163	190	84	55	45	1.39	1.25	1.59	0.61	0.43	0.34	1.41	0.46	-1.61599	2.02713e-10	2.41891e-09	-	-
MSTRG.13847.1	105	113	93	29	31	31	7	7.13	6.36	1.73	1.99	1.91	6.83	1.87667	-1.86371	2.31798e-10	2.73964e-09	-	-
MSTRG.9828.1	394	343	371	144	143	45	12.37	10.17	11.96	4.06	4.33	1.29	11.5	3.22667	-1.83352	7.99086e-10	9.18209e-09	-	-
MSTRG.11117.2	158	152	148	351	323	378	4.05	3.68	3.9	8.09	7.98	8.93	3.87667	8.33333	1.10408	9.46018e-10	1.07707e-08	-	-
MSTRG.4762.2	158	153	147	340	334	353	1.2	1.09	1.14	2.3	2.43	2.46	1.14333	2.39667	1.06778	1.21992e-09	1.35305e-08	-	-
MSTRG.7208.1	75	67	51	197	208	183	0.97	0.82	0.68	2.28	2.58	2.17	0.823333	2.34333	1.50901	1.79875e-09	1.97545e-08	-	-
MSTRG.6925.1	226	242	190	100	119	101	3.07	3.11	2.65	1.22	1.56	1.26	2.94333	1.34667	-1.12806	4.5096e-09	4.82449e-08	-	-
MSTRG.8870.1	0	1	0	73	52	69	0	0.02	0	1.14	0.87	1.11	0.00666667	1.04	7.2854	5.90147e-09	6.25959e-08	-	-
MSTRG.1749.1	320	295	287	159	187	127	6.61	5.77	6.09	2.95	3.72	2.42	6.15667	3.03	-1.02283	6.68342e-09	7.02892e-08	-	-
MSTRG.9308.1	71	24	87	627	470	657	0.4	0.13	0.5	3.13	2.52	3.37	0.343333	3.00667	3.13048	1.06646e-08	1.11217e-07	-	-
MSTRG.13003.1	229	229	265	151	113	100	1.64	1.55	1.95	0.97	0.78	0.66	1.71333	0.803333	-1.09274	1.62244e-08	1.65037e-07	-	-
MSTRG.4364.2	177	136	160	77	55	67	3.13	2.27	2.91	1.22	0.94	1.09	2.77	1.08333	-1.35441	1.6397e-08	1.65437e-07	-	-
ENSCHIT00000006965	267	238	285	152	142	96	3.04	2.56	3.33	1.55	1.55	1	2.97667	1.36667	-1.12304	1.85901e-08	1.84563e-07	ENSCHIG00000005230	--
MSTRG.2116.1	102	137	122	296	260	290	1.32	1.68	1.62	3.44	3.25	3.46	1.54	3.38333	1.13551	2.34609e-08	2.31071e-07	-	-
MSTRG.13519.1	206	181	316	96	104	60	2.81	2.34	4.43	1.18	1.37	0.75	3.19333	1.1	-1.53756	2.57861e-08	2.50005e-07	-	-
MSTRG.3694.1	12	24	11	83	98	78	0.1	0.19	0.09	0.61	0.78	0.59	0.126667	0.66	2.38143	3.37775e-08	3.24945e-07	-	-
MSTRG.12319.1	151	101	139	317	356	303	1.22	0.77	1.15	2.3	2.78	2.26	1.04667	2.44667	1.22502	5.19331e-08	4.95761e-07	-	-
MSTRG.462.1	9	7	13	73	71	53	1.28	0.91	1.98	9.68	10.06	7.16	1.39	8.96667	2.68949	5.46731e-08	5.1401e-07	-	-
MSTRG.15518.1	161	148	129	321	287	365	12.88	11.22	10.66	23.11	22.19	26.92	11.5867	24.0733	1.05497	1.48003e-07	1.31194e-06	-	-
MSTRG.13518.1	171	182	235	108	94	67	3.14	3.16	4.44	1.78	1.66	1.13	3.58	1.52333	-1.23273	1.57788e-07	1.37898e-06	-	-
ENSCHIT00000006967	214	188	241	104	122	71	2.98	2.48	3.45	1.3	1.64	0.91	2.97	1.28333	-1.21057	1.79261e-07	1.54488e-06	ENSCHIG00000005230	--
MSTRG.12844.1	99	85	85	230	190	225	0.98	0.79	0.86	2.04	1.81	2.05	0.876667	1.96667	1.16565	2.97093e-07	2.49116e-06	-	-
MSTRG.1443.1	35	38	36	128	126	97	1.18	1.21	1.24	3.86	4.08	3	1.21	3.64667	1.59157	3.54827e-07	2.9553e-06	-	-
MSTRG.3673.1	117	153	144	74	49	65	1.48	1.84	1.88	0.84	0.6	0.76	1.73333	0.733333	-1.24101	6.45407e-07	5.20098e-06	-	-
MSTRG.14573.1	31	26	36	118	104	94	0.38	0.3	0.46	1.3	1.23	1.07	0.38	1.2	1.65896	7.07619e-07	5.66551e-06	-	-
MSTRG.8727.1	19	23	33	96	96	92	0.5	0.57	0.89	2.27	2.44	2.23	0.653333	2.31333	1.82408	8.83674e-07	6.98496e-06	-	-
ENSCHIT00000002352	87	73	76	34	20	27	2.18	1.74	1.96	0.76	0.49	0.62	1.96	0.623333	-1.65278	1.14915e-06	8.96918e-06	ENSCHIG00000001686	--
MSTRG.7618.6	72	73	80	33	21	23	2.1	2.02	2.42	0.87	0.6	0.63	2.18	0.7	-1.6389	1.249e-06	9.62738e-06	-	-
MSTRG.7523.1	0	0	0	10	24	39	0	0	0	0.26	0.7	1.08	0.001	0.68	9.40939	1.86985e-06	1.42361e-05	-	-
MSTRG.1273.2	81	90	55	178	186	217	1.38	1.45	0.96	2.71	3.05	3.39	1.26333	3.05	1.27157	2.0101e-06	1.52106e-05	-	-
MSTRG.11117.1	34	39	53	130	136	115	0.64	0.7	1.02	2.18	2.46	1.98	0.786667	2.20667	1.48804	2.0485e-06	1.54072e-05	-	-
MSTRG.12582.1	132	84	145	35	56	43	1.42	0.85	1.6	0.34	0.58	0.42	1.29	0.446667	-1.5301	2.95115e-06	2.16709e-05	-	-
MSTRG.3392.1	77	99	66	179	200	197	0.94	1.15	0.83	1.97	2.36	2.22	0.973333	2.18333	1.16553	3.78948e-06	2.75014e-05	-	-
MSTRG.11271.1	49	46	54	168	105	148	2.48	2.2	2.8	7.62	5.11	6.89	2.49333	6.54	1.39121	4.38119e-06	3.12475e-05	-	-
MSTRG.14153.1	63	80	57	166	158	152	0.72	0.87	0.67	1.71	1.75	1.61	0.753333	1.69	1.16566	7.33156e-06	5.02678e-05	-	-
MSTRG.2126.2	1924	2628	2134	1087	802	1408	3.54	4.57	4.03	1.79	1.42	2.38	4.04667	1.86333	-1.11885	8.87235e-06	6.01671e-05	-	-
MSTRG.6173.1	41	63	40	120	146	128	0.37	0.53	0.37	0.96	1.26	1.05	0.423333	1.09	1.36446	1.15862e-05	7.70741e-05	-	-
ENSCHIT00000007460	78	80	66	32	25	33	4.15	4.02	3.6	1.53	1.27	1.61	3.92333	1.47	-1.41626	1.23987e-05	8.14117e-05	ENSCHIG00000005602	--
MSTRG.11916.2	9	12	28	93	74	65	0.05	0.06	0.15	0.45	0.39	0.32	0.0866667	0.386667	2.15754	1.3967e-05	8.93454e-05	-	-
MSTRG.2262.2	145	150	166	79	64	100	3.34	3.27	3.94	1.65	1.42	2.13	3.51667	1.73333	-1.02066	1.72302e-05	0.000109095	-	-
MSTRG.13480.1	55	70	62	132	158	150	0.78	0.94	0.91	1.69	2.17	1.97	0.876667	1.94333	1.14843	3.27736e-05	0.000194603	-	-
MSTRG.13520.2	165	151	155	104	54	90	1.75	1.52	1.69	0.99	0.55	0.88	1.65333	0.806667	-1.03533	3.38799e-05	0.000200214	-	-
MSTRG.13520.1	125	104	150	66	73	44	3.55	2.8	4.38	1.68	2	1.16	3.57667	1.61333	-1.14857	3.92498e-05	0.00022881	-	-
MSTRG.5701.1	14	23	8	51	62	83	0.35	0.54	0.2	1.14	1.49	1.9	0.363333	1.51	2.05518	4.76182e-05	0.000272323	-	-
MSTRG.463.1	10	11	11	52	44	44	0.4	0.41	0.44	1.82	1.66	1.58	0.416667	1.68667	2.01721	5.26e-05	0.000298486	-	-
MSTRG.2152.1	27	21	15	71	69	72	0.88	0.64	0.5	2.05	2.15	2.15	0.673333	2.11667	1.6524	5.26739e-05	0.000298486	-	-
MSTRG.10658.1	7	2	29	110	162	39	0.03	0.01	0.14	0.46	0.73	0.17	0.06	0.453333	2.91754	5.78372e-05	0.000323315	-	-
MSTRG.9246.1	25	32	24	73	107	73	0.38	0.46	0.37	0.99	1.57	1.02	0.403333	1.19333	1.56495	6.10693e-05	0.000339852	-	-
ENSCHIT00000006956	169	237	189	148	46	46	1.97	2.61	2.26	1.55	0.52	0.49	2.28	0.853333	-1.41785	6.32219e-05	0.000350261	ENSCHIG00000005225	--
MSTRG.15255.3	73	65	61	26	30	28	1.73	1.47	1.5	0.55	0.69	0.61	1.56667	0.616667	-1.34514	6.74552e-05	0.000369366	-	-
ENSCHIT00000003765	96	88	107	57	50	36	1.56	1.35	1.77	0.83	0.77	0.54	1.56	0.713333	-1.1289	7.21864e-05	0.000392909	ENSCHIG00000002725	--
MSTRG.995.1	12	10	14	53	46	49	0.43	0.34	0.52	1.71	1.59	1.62	0.43	1.64	1.93129	7.29436e-05	0.000395297	-	-
MSTRG.5374.1	0	0	0	17	11	12	0	0	0	0.31	0.22	0.23	0.001	0.253333	7.98489	9.03331e-05	0.000479075	-	-
MSTRG.2266.1	61	50	58	25	24	18	2.3	1.77	2.24	0.84	0.86	0.62	2.10333	0.773333	-1.44352	0.000124181	0.000647516	-	-
ENSCHIT00000002648	34	77	40	8	16	0	0.35	0.75	0.43	0.07	0.16	0	0.51	0.0766667	-2.73383	0.000139575	0.000721719	ENSCHIG00000001905	--
MSTRG.3528.4	63	69	68	174	151	114	1.7	1.74	1.87	4.18	3.9	2.81	1.77	3.63	1.03622	0.000211632	0.00107198	-	-
MSTRG.3722.2	1	2	0	16	18	23	0.07	0.1	0	0.99	1.21	1.51	0.0566667	1.23667	4.44781	0.000292927	0.00144255	-	-
MSTRG.1324.1	38	52	33	17	14	10	6.97	9.02	6.22	2.8	2.47	1.69	7.40333	2.32	-1.67405	0.000313335	0.00151831	-	-
MSTRG.8831.2	18	9	18	69	73	35	0.76	0.35	0.81	2.63	2.98	1.37	0.64	2.32667	1.86212	0.000348401	0.00166295	-	-
ENSCHIT00000000925	5	10	13	53	45	30	0.08	0.15	0.21	0.73	0.67	0.43	0.146667	0.61	2.05627	0.000351191	0.00166984	ENSCHIG00000000659	--
MSTRG.1210.1	5	5	17	41	43	49	0.26	0.24	0.9	1.9	2.13	2.32	0.466667	2.11667	2.18133	0.000430612	0.00201656	-	-
MSTRG.10559.2	97	58	122	180	368	185	1.08	0.62	1.4	1.81	3.96	1.9	1.03333	2.55667	1.30696	0.00046379	0.00216377	-	-
MSTRG.14108.1	0	0	0	3	23	10	0	0	0	0.07	0.57	0.25	0.001	0.296667	8.2127	0.000483188	0.00223745	-	-
MSTRG.5603.1	0	0	0	6	13	12	0	0	0	0.2	0.46	0.4	0.001	0.353333	8.46489	0.000557481	0.00255289	-	-
MSTRG.9846.1	57	49	66	178	114	107	1.08	0.88	1.28	3.02	2.08	1.87	1.08	2.32333	1.10516	0.000560268	0.00255622	-	-
MSTRG.2126.4	2763	2166	2259	1520	871	459	5.12	3.79	4.3	2.53	1.55	0.78	4.40333	1.62	-1.4426	0.000585279	0.00265084	-	-
ENSCHIT00000001422	57	26	43	128	99	99	0.43	0.18	0.33	0.87	0.72	0.69	0.313333	0.76	1.2783	0.000643597	0.00287304	ENSCHIG00000001017	--
MSTRG.12448.1	38	44	32	104	78	88	0.98	1.07	0.85	2.4	1.94	2.09	0.966667	2.14333	1.14877	0.000709916	0.00312601	-	-
MSTRG.1240.2	51	25	53	18	13	13	1.75	0.82	1.85	0.55	0.43	0.4	1.47333	0.46	-1.67938	0.000710341	0.00312601	-	-
MSTRG.15301.1	42	51	45	94	98	119	0.77	0.88	0.84	1.54	1.73	2	0.83	1.75667	1.08166	0.000763366	0.00333569	-	-
MSTRG.2311.1	45	46	45	15	14	25	1.58	1.53	1.62	0.47	0.47	0.81	1.57667	0.583333	-1.43449	0.000959445	0.00414868	-	-
MSTRG.13516.1	74	65	84	26	51	24	2.66	2.21	3.11	0.85	1.76	0.79	2.66	1.13333	-1.23085	0.00102222	0.00434444	-	-
MSTRG.11355.3	80	58	69	213	114	134	1.41	0.96	1.24	3.35	1.92	2.16	1.20333	2.47667	1.04136	0.00104598	0.00441519	-	-
MSTRG.14390.1	28	33	29	96	63	68	0.9	1.01	0.97	2.78	1.96	2.03	0.96	2.25667	1.23309	0.00108823	0.00457795	-	-
MSTRG.9142.2	10	15	7	41	45	33	0.33	0.46	0.23	1.18	1.39	0.97	0.34	1.18	1.79518	0.00115034	0.00482286	-	-
MSTRG.13190.1	1	0	1	20	8	18	0.08	0	0.08	1.47	0.63	1.35	0.0533333	1.15	4.43045	0.00121353	0.00505368	-	-
MSTRG.9458.1	25	39	37	87	77	79	0.61	0.9	0.93	1.91	1.82	1.78	0.813333	1.83667	1.17517	0.0012581	0.00520434	-	-
ENSCHIT00000005083	22	15	13	4	1	3	0.98	0.63	0.59	0.16	0.05	0.12	0.733333	0.11	-2.73697	0.00144244	0.0058884	ENSCHIG00000003830	--
MSTRG.13083.2	86	52	51	151	111	153	1.23	0.7	0.75	1.93	1.52	2.01	0.893333	1.82	1.02667	0.00150281	0.0061147	-	-
ENSCHIT00000009087	17	21	14	1	4	4	0.87	1.01	0.73	0.05	0.2	0.2	0.87	0.15	-2.53605	0.00170737	0.00679118	ENSCHIG00000006821	--
MSTRG.1070.1	12	22	9	37	47	62	0.35	0.61	0.27	0.97	1.33	1.67	0.41	1.32333	1.69048	0.00176278	0.00696691	-	-
MSTRG.14081.1	16	24	26	59	62	57	0.61	0.84	0.99	1.99	2.26	2	0.813333	2.08333	1.35698	0.00177308	0.00698539	-	-
ENSCHIT00000005872	47	52	56	74	142	155	0.53	0.56	0.65	0.75	1.55	1.62	0.58	1.30667	1.17177	0.00188298	0.00737155	ENSCHIG00000004423	--
MSTRG.7744.1	7	13	17	42	52	35	0.83	1.46	2.07	4.47	5.95	3.82	1.45333	4.74667	1.70755	0.00199464	0.00775972	-	-
MSTRG.4940.1	28	44	23	8	7	15	1.17	1.74	0.99	0.3	0.28	0.58	1.3	0.386667	-1.74935	0.00215559	0.00830773	-	-
MSTRG.12633.2	14	24	13	34	99	45	0.23	0.36	0.22	0.49	1.56	0.68	0.27	0.91	1.75291	0.00228557	0.00875431	-	-
ENSCHIT00000005252	76	63	122	55	38	45	3.28	2.57	5.4	2.13	1.59	1.78	3.75	1.83333	-1.03242	0.00234364	0.00894908	ENSCHIG00000003950	--
MSTRG.13610.1	26	18	24	72	51	56	1.54	1.01	1.46	3.82	2.91	3.05	1.33667	3.26	1.28623	0.00251159	0.00953175	-	-
MSTRG.11363.1	18	18	18	50	51	46	0.62	0.59	0.64	1.55	1.69	1.46	0.616667	1.56667	1.34514	0.00271678	0.0102167	-	-
MSTRG.11115.1	1	2	0	22	5	18	0.03	0.06	0	0.6	0.15	0.5	0.03	0.416667	3.79586	0.00302124	0.0111257	-	-
MSTRG.2141.1	41	37	19	102	62	77	1.21	1.04	0.59	2.7	1.78	2.1	0.946667	2.19333	1.2122	0.00344742	0.0125831	-	-
MSTRG.12634.1	21	19	26	54	67	49	1.4	1.19	1.77	3.22	4.29	3	1.45333	3.50333	1.26936	0.00383607	0.0138792	-	-
MSTRG.5629.2	32	36	32	65	80	77	0.93	0.99	0.94	1.68	2.23	2.05	0.953333	1.98667	1.0593	0.00405218	0.0145761	-	-
MSTRG.2830.4	23	27	36	74	58	72	0.88	0.99	1.42	2.54	2.17	2.56	1.09667	2.42333	1.14387	0.00433702	0.0155108	-	-
MSTRG.12657.1	8	7	13	31	46	24	0.05	0.04	0.08	0.18	0.28	0.14	0.0566667	0.2	1.81943	0.00503321	0.0176946	-	-
MSTRG.13067.1	38	26	20	53	75	79	3.37	2.17	1.81	4.18	6.38	6.41	2.45	5.65667	1.20717	0.00530141	0.0185325	-	-
MSTRG.6220.3	11	11	11	0	3	0	0.06	0.06	0.07	0	0.02	0	0.0633333	0.00666667	-3.24793	0.00562351	0.0196033	-	-
ENSCHIT00000006945	45	55	52	22	33	25	1.04	1.21	1.23	0.46	0.74	0.53	1.16	0.576667	-1.00832	0.00621326	0.0214782	ENSCHIG00000005216	--
MSTRG.9621.1	15	19	10	46	48	31	1.9	2.21	1.24	5.22	5.75	3.54	1.78333	4.83667	1.43944	0.00710401	0.0244213	-	-
MSTRG.11062.1	25	40	21	71	58	69	0.69	1.05	0.6	1.76	1.55	1.76	0.78	1.69	1.11548	0.00715914	0.0245428	-	-
MSTRG.5932.1	48	49	29	19	21	22	2.59	2.5	1.61	0.92	1.09	1.09	2.23333	1.03333	-1.11189	0.00819739	0.0272174	-	-
MSTRG.10658.2	0	22	0	434	282	307	0	0.09	0	1.74	1.22	1.27	0.03	1.41	5.55459	0.00851989	0.0280456	-	-
MSTRG.4012.1	8	18	11	40	37	32	0.24	0.5	0.33	1.06	1.05	0.87	0.356667	0.993333	1.4777	0.00875954	0.0286068	-	-
MSTRG.3722.1	3	9	3	26	17	23	0.18	0.52	0.18	1.34	0.97	1.24	0.293333	1.18333	2.01224	0.00888392	0.0289369	-	-
ENSCHIT00000009775	9	2	5	0	0	0	0.17	0.04	0.1	0	0	0	0.103333	0.001	-6.69116	0.00923918	0.0299369	ENSCHIG00000007207	--
MSTRG.904.1	11	9	2	31	23	30	0.6	0.46	0.11	1.51	1.2	1.5	0.39	1.40333	1.84731	0.00957626	0.0308527	-	-
MSTRG.5229.1	42	29	23	76	68	63	1.15	0.75	0.65	1.86	1.79	1.59	0.85	1.74667	1.03907	0.00959641	0.0308527	-	-
MSTRG.10277.1	16	32	41	10	16	8	1.55	2.93	4.08	0.87	1.5	0.71	2.85333	1.02667	-1.47468	0.0108462	0.0344247	-	-
MSTRG.6246.2	4	23	10	47	43	30	0.26	1.38	0.65	2.68	2.67	1.74	0.763333	2.36333	1.63044	0.0128196	0.0396736	-	-
MSTRG.65.1	3	0	3	17	15	10	0.16	0	0.17	0.83	0.79	0.5	0.11	0.706667	2.68353	0.0129454	0.0399632	-	-
ENSCHIT00000001149	8	3	6	27	18	21	0.11	0.04	0.09	0.35	0.25	0.28	0.08	0.293333	1.87447	0.0131327	0.0403408	ENSCHIG00000000819	--
ENSCHIT00000001046	3	13	8	1	1	0	0.13	0.53	0.35	0.04	0.05	0	0.336667	0.03	-3.48829	0.0133514	0.0409113	ENSCHIG00000000739	--
MSTRG.2126.1	0	0	0	160	326	0	0	0	0	0.26	0.58	0	0.001	0.28	8.12928	0.0139548	0.0424457	-	-
MSTRG.2085.1	20	9	21	42	38	53	0.95	0.39	0.99	1.76	1.72	2.27	0.776667	1.91667	1.30323	0.014399	0.0436898	-	-
MSTRG.4443.3	44	37	15	77	96	53	1.44	1.12	0.51	2.23	3.01	1.57	1.02333	2.27	1.14942	0.0158133	0.0476237	-	-
MSTRG.8061.1	9	9	4	1	1	0	0.37	0.35	0.17	0.04	0.04	0	0.296667	0.0266667	-3.47573	0.0160406	0.048083	-	-

## Sheet: GM-vs-DM5
Table S4. List of DE lncRNAs from three comparisons_GM-vs-DM5
id	GM-1_count	GM-2_count	GM-3_count	DM5-1_count	DM5-2_count	DM5-3_count	GM-1_fpkm	GM-2_fpkm	GM-3_fpkm	DM5-1_fpkm	DM5-2_fpkm	DM5-3_fpkm	GM_mean	DM5_mean	log2(fc)	PValue	FDR	Symbol	Description
MSTRG.8836.2	3	7	8	2787	2650	2938	0.04	0.08	0.1	33.85	29.36	33.78	0.0733333	32.33	8.78419	2.78338e-134	3.54324e-131	-	-
MSTRG.8007.3	7854	7661	7453	1935	1650	1963	46.26	42.68	45.1	11.33	8.81	10.88	44.68	10.34	-2.11139	1.06532e-126	6.78076e-124	-	-
MSTRG.8009.2	1570	1545	1463	308	261	281	12.36	11.5	11.83	2.41	1.86	2.08	11.8967	2.11667	-2.49069	8.97548e-112	3.8086e-109	-	-
MSTRG.3211.1	118	126	110	1002	980	1109	1.24	1.25	1.19	10.47	9.33	10.96	1.22667	10.2533	3.06328	3.87728e-104	1.23395e-101	-	-
MSTRG.12158.1	5493	5326	5667	1755	1933	1819	5.79	5.31	6.14	1.84	1.85	1.8	5.74667	1.83	-1.65088	3.53893e-86	9.01012e-84	-	-
MSTRG.10559.2	97	58	122	1445	1554	1361	1.08	0.62	1.4	16.06	15.75	14.32	1.03333	15.3767	3.89537	1.13072e-67	2.39902e-65	-	-
MSTRG.7613.1	97	91	87	592	619	608	0.54	0.48	0.5	3.28	3.13	3.19	0.506667	3.2	2.65896	2.56746e-61	4.66911e-59	-	-
MSTRG.10348.2	1365	1358	1449	406	323	389	3.94	3.71	4.3	1.17	0.85	1.06	3.98333	1.02667	-1.95601	4.06034e-59	6.46102e-57	-	-
MSTRG.14153.1	63	80	57	519	540	549	0.72	0.87	0.67	5.93	5.63	5.94	0.753333	5.83333	2.95296	4.42876e-57	6.26423e-55	-	-
MSTRG.12657.1	8	7	13	393	530	418	0.05	0.04	0.08	2.48	3.05	2.5	0.0566667	2.67667	5.56179	1.67418e-56	2.13123e-54	-	-
MSTRG.10064.1	542	539	539	95	98	115	10.15	9.55	10.37	1.77	1.66	2.03	10.0233	1.82	-2.46135	1.23982e-55	1.43481e-53	-	-
MSTRG.10670.2	18	21	24	1335	638	621	0.06	0.07	0.08	4.44	1.94	1.96	0.07	2.78	5.31159	7.77267e-53	8.2455e-51	-	-
MSTRG.10348.1	1313	1336	1229	379	290	283	2.62	2.52	2.52	0.75	0.53	0.53	2.55333	0.603333	-2.08135	2.45555e-52	2.40455e-50	-	-
MSTRG.3694.1	12	24	11	351	395	366	0.1	0.19	0.09	2.87	2.94	2.83	0.126667	2.88	4.50696	2.43287e-51	2.21218e-49	-	-
MSTRG.8007.2	8778	7988	8412	2076	1328	2152	24.93	21.45	24.54	5.86	3.42	5.75	23.64	5.01	-2.23835	1.39982e-45	1.18798e-43	-	-
MSTRG.8015.2	702	735	754	219	176	182	10.85	10.75	11.97	3.37	2.47	2.65	11.19	2.83	-1.98334	2.76772e-45	2.20207e-43	-	-
MSTRG.8120.1	2	3	0	793	874	977	0.03	0.05	0	12.64	12.71	14.74	0.0266667	13.3633	8.96903	2.48693e-41	1.86227e-39	-	-
MSTRG.8579.3	1366	1512	1487	635	571	632	14.51	15.18	16.22	6.7	5.5	6.32	15.3033	6.17333	-1.30972	2.86352e-41	2.02514e-39	-	-
MSTRG.10927.2	284	259	240	32	24	27	3.72	3.21	3.23	0.42	0.28	0.33	3.38667	0.343333	-3.30218	3.6091e-39	2.41809e-37	-	-
MSTRG.7791.3	809	786	722	266	215	244	6.49	5.97	5.96	2.13	1.57	1.84	6.14	1.84667	-1.73332	6.71691e-39	4.27531e-37	-	-
MSTRG.8836.1	2	1	0	1696	1537	1525	0.04	0.02	0	34.59	28.59	29.43	0.02	30.87	10.592	8.14255e-36	4.93594e-34	-	-
MSTRG.2946.1	517	587	498	1362	1458	1415	2.83	3.04	2.8	7.4	7.23	7.28	2.89	7.30333	1.33749	1.53237e-35	8.86684e-34	-	-
MSTRG.13513.4	969	868	1078	232	133	156	2.91	2.46	3.32	0.69	0.36	0.44	2.89667	0.496667	-2.54404	1.77124e-35	9.80345e-34	-	-
MSTRG.13521.1	1396	1416	1566	558	417	394	3.35	3.21	3.86	1.33	0.91	0.89	3.47333	1.04333	-1.73512	4.75331e-31	2.52124e-29	-	-
MSTRG.15338.1	2064	2044	2112	969	735	889	5.11	4.79	5.38	2.39	1.65	2.07	5.09333	2.03667	-1.3224	1.76835e-30	9.00444e-29	-	-
MSTRG.8009.1	239	266	247	54	42	50	8.87	9.34	9.43	2.01	1.41	1.76	9.21333	1.72667	-2.41573	6.16497e-29	2.90667e-27	-	-
MSTRG.11324.1	2939	2906	3253	1617	1444	1463	2.4	2.24	2.72	1.31	1.07	1.12	2.45333	1.16667	-1.07235	1.42523e-28	6.4797e-27	-	-
MSTRG.10666.1	19	25	14	578	258	289	0.11	0.14	0.08	3.32	1.35	1.57	0.11	2.08	4.24101	1.0885e-27	4.77816e-26	-	-
MSTRG.11324.3	1556	1615	1739	841	721	748	3.41	3.35	3.92	1.83	1.43	1.54	3.56	1.6	-1.15381	1.82973e-27	7.76416e-26	-	-
MSTRG.12158.3	1730	1856	1691	771	683	543	2.44	2.47	2.45	1.08	0.87	0.72	2.45333	0.89	-1.46287	3.36793e-27	1.38302e-25	-	-
MSTRG.12158.2	673	688	675	194	263	191	2.72	2.63	2.81	0.78	0.96	0.73	2.72	0.823333	-1.72406	6.66497e-27	2.65141e-25	-	-
MSTRG.8052.1	268	341	286	59	76	61	3.54	4.26	3.88	0.78	0.91	0.76	3.89333	0.816667	-2.25319	1.11031e-26	4.28312e-25	-	-
MSTRG.1747.8	1091	1014	1131	461	345	421	4.77	4.2	5.08	2.01	1.37	1.73	4.68333	1.70333	-1.45917	1.23496e-26	4.62384e-25	-	-
MSTRG.9142.1	239	262	240	716	685	658	0.89	0.92	0.92	2.64	2.3	2.3	0.91	2.41333	1.40709	3.69498e-26	1.34392e-24	-	-
MSTRG.12833.2	682	706	590	247	279	270	5.67	5.56	5.05	2.04	2.11	2.12	5.42667	2.09	-1.37656	1.47298e-25	5.20862e-24	-	-
MSTRG.10665.1	29	21	23	701	303	281	0.17	0.12	0.13	4.01	1.58	1.52	0.14	2.37	4.08139	3.6089e-25	1.24166e-23	-	-
MSTRG.13523.1	401	384	474	114	69	76	3.23	2.93	3.93	0.92	0.51	0.57	3.36333	0.666667	-2.33485	4.9027e-25	1.6424e-23	-	-
MSTRG.7619.1	855	963	946	447	405	376	5.69	6.06	6.47	2.96	2.45	2.36	6.07333	2.59	-1.22954	5.75774e-25	1.87939e-23	-	-
MSTRG.7791.4	1047	1050	1233	415	259	337	4.43	4.2	5.36	1.74	0.99	1.34	4.66333	1.35667	-1.7813	1.73846e-24	5.53266e-23	-	-
MSTRG.12156.1	403	444	377	137	124	97	1.75	1.82	1.68	0.59	0.49	0.4	1.75	0.493333	-1.82672	1.07193e-23	3.32821e-22	-	-
MSTRG.8870.1	0	1	0	1303	1464	1294	0	0.02	0	22.59	23.15	21.24	0.00666667	22.3267	11.7095	3.11155e-23	9.43095e-22	-	-
MSTRG.3238.1	118	116	102	400	386	374	1.93	1.8	1.72	6.52	5.74	5.78	1.81667	6.01333	1.72687	6.70581e-23	1.98523e-21	-	-
MSTRG.9308.2	8	1	0	195	184	153	0.17	0.02	0	3.93	3.37	2.92	0.0633333	3.40667	5.74925	9.66825e-23	2.7972e-21	-	-
MSTRG.5603.1	0	0	0	696	677	537	0	0	0	25.35	22.5	18.53	0.001	22.1267	14.4335	1.68244e-22	4.75944e-21	-	-
MSTRG.7523.1	0	0	0	538	527	746	0	0	0	16.07	14.35	21.09	0.001	17.17	14.0676	4.12935e-22	1.14275e-20	-	-
MSTRG.7792.2	1229	1211	1521	515	323	360	14.78	13.77	18.79	6.16	3.52	4.07	15.78	4.58333	-1.78363	4.7602e-22	1.28931e-20	-	-
MSTRG.10342.1	7	14	17	148	184	154	0.07	0.13	0.18	1.48	1.68	1.46	0.126667	1.54	3.60382	9.36318e-22	2.48319e-20	-	-
MSTRG.7618.7	916	999	1080	466	400	494	4.39	4.53	5.32	2.22	1.74	2.23	4.74667	2.06333	-1.20194	1.37283e-21	3.56655e-20	-	-
MSTRG.8575.1	462	499	449	209	175	184	5.72	5.84	5.71	2.58	1.97	2.14	5.75667	2.23	-1.36819	1.5768e-21	3.96265e-20	-	-
MSTRG.11473.1	727	733	614	306	324	293	5.79	5.52	5.02	2.42	2.34	2.2	5.44333	2.32	-1.23037	1.58755e-21	3.96265e-20	-	-
MSTRG.1894.1	3	1	2	138	165	159	0.05	0.01	0.03	2.15	2.34	2.34	0.03	2.27667	6.24582	4.9697e-21	1.21662e-19	-	-
MSTRG.11115.1	1	2	0	292	383	258	0.03	0.06	0	8.76	10.48	7.33	0.03	8.85667	8.20566	7.27574e-21	1.74755e-19	-	-
MSTRG.4037.1	0	0	0	387	479	419	0	0	0	2.78	3.13	2.85	0.001	2.92	11.5118	1.91323e-20	4.51025e-19	-	-
MSTRG.10824.2	58	66	48	273	500	340	0.84	0.9	0.71	3.91	6.53	4.61	0.816667	5.01667	2.61891	2.91255e-20	6.74122e-19	-	-
MSTRG.1749.1	320	295	287	107	99	95	6.61	5.77	6.09	2.2	1.86	1.85	6.15667	1.97	-1.64395	3.67866e-20	8.36239e-19	-	-
MSTRG.9308.1	71	24	87	542	685	597	0.4	0.13	0.5	3	3.46	3.13	0.343333	3.19667	3.21889	3.78033e-20	8.44273e-19	-	-
MSTRG.10306.1	5	5	0	136	120	122	0.12	0.11	0	3.15	2.53	2.67	0.0766667	2.78333	5.18207	7.37763e-20	1.61926e-18	-	-
MSTRG.5337.1	300	263	249	82	69	55	2.84	2.35	2.42	0.77	0.59	0.49	2.53667	0.616667	-2.04037	9.70662e-20	2.09433e-18	-	-
MSTRG.2787.1	507	553	516	1098	1164	1050	44.87	46.31	46.89	96.61	93.43	87.43	46.0233	92.49	1.00693	6.04664e-19	1.27441e-17	-	-
MSTRG.8120.2	0	0	0	308	306	334	0	0	0	4.2	3.8	4.3	0.001	4.1	12.0014	6.10676e-19	1.27441e-17	-	-
MSTRG.10656.1	13	26	43	1500	722	792	0.04	0.08	0.14	4.7	2.07	2.35	0.0866667	3.04	5.13245	2.26022e-18	4.64075e-17	-	-
MSTRG.10660.1	1	6	3	242	102	127	0.02	0.09	0.05	3.74	1.44	1.86	0.0533333	2.34667	5.45943	2.43495e-18	4.92015e-17	-	-
MSTRG.5342.1	355	390	316	132	142	119	4.87	5.06	4.45	1.8	1.77	1.54	4.79333	1.70333	-1.49267	2.50722e-18	4.98703e-17	-	-
MSTRG.14998.1	387	443	442	145	102	163	2.97	3.21	3.48	1.1	0.71	1.18	3.22	0.996667	-1.69188	2.56514e-18	5.02372e-17	-	-
MSTRG.13228.4	163	199	199	43	49	37	2.42	2.79	3.02	0.63	0.66	0.52	2.74333	0.603333	-2.1849	3.12753e-18	6.03234e-17	-	-
MSTRG.11535.1	228	217	228	740	542	687	1.02	0.92	1.05	3.3	2.2	2.9	0.996667	2.8	1.49024	4.09704e-18	7.78437e-17	-	-
MSTRG.1818.1	249	236	224	49	36	70	9.76	8.75	9.02	1.91	1.29	2.6	9.17667	1.93333	-2.24688	4.55023e-18	8.5183e-17	-	-
MSTRG.10664.1	36	23	18	444	203	220	0.26	0.16	0.14	3.22	1.34	1.51	0.186667	2.02333	3.4382	7.0574e-18	1.28344e-16	-	-
MSTRG.13513.5	3580	3766	4210	1941	1163	1475	5.31	5.29	6.42	2.86	1.57	2.06	5.67333	2.16333	-1.39094	1.35161e-17	2.42337e-16	-	-
MSTRG.4363.3	104	87	92	295	404	352	5.33	4.22	4.84	14.97	18.71	16.89	4.79667	16.8567	1.81322	3.35498e-17	5.93178e-16	-	-
MSTRG.7618.8	279	274	257	98	77	101	2.01	1.87	1.9	0.7	0.5	0.69	1.92667	0.63	-1.61268	4.48039e-17	7.81307e-16	-	-
MSTRG.2912.1	400	431	381	801	920	873	11.24	11.45	11	22.38	23.44	23.08	11.23	22.9667	1.03218	2.32928e-16	4.00699e-15	-	-
MSTRG.10671.1	5	4	11	250	102	120	0.06	0.05	0.14	3	1.12	1.36	0.0833333	1.82667	4.45418	2.38784e-16	4.05297e-15	-	-
MSTRG.7560.1	467	468	428	210	224	183	4.93	4.68	4.64	2.21	2.15	1.82	4.75	2.06	-1.20528	3.98518e-16	6.67518e-15	-	-
MSTRG.13004.1	634	623	663	352	274	318	2.39	2.23	2.57	1.32	0.94	1.13	2.39667	1.13	-1.08471	1.78722e-15	2.91684e-14	-	-
MSTRG.13521.2	458	508	533	215	136	209	1.63	1.71	1.95	0.76	0.44	0.7	1.76333	0.633333	-1.47727	9.44664e-15	1.52222e-13	-	-
MSTRG.6131.4	0	0	0	192	131	112	0	0	0	18.68	11.65	10.27	0.001	13.5333	13.7242	1.17287e-14	1.86632e-13	-	-
MSTRG.5844.2	122	102	109	315	311	380	0.87	0.69	0.8	2.24	2.02	2.57	0.786667	2.27667	1.5331	1.48325e-14	2.33109e-13	-	-
MSTRG.5374.1	0	0	0	128	126	127	0	0	0	2.6	2.34	2.45	0.001	2.46333	11.2664	2.03312e-14	3.15629e-13	-	-
MSTRG.10559.1	83	210	77	1219	1613	1563	0.94	2.23	0.89	13.64	16.46	16.55	1.35333	15.55	3.52233	3.62071e-14	5.5532e-13	-	-
MSTRG.5262.1	88	87	95	300	308	245	0.54	0.5	0.6	1.82	1.71	1.41	0.546667	1.64667	1.59082	1.03282e-13	1.56331e-12	-	-
MSTRG.11135.6	204	262	239	561	526	535	0.96	1.17	1.16	2.63	2.25	2.37	1.09667	2.41667	1.13989	1.04385e-13	1.56331e-12	-	-
MSTRG.13518.1	171	182	235	63	42	39	3.14	3.16	4.44	1.15	0.7	0.67	3.58	0.84	-2.0915	1.21638e-13	1.80052e-12	-	-
MSTRG.10559.3	53	19	43	315	301	195	0.64	0.22	0.54	3.82	3.33	2.25	0.466667	3.13333	2.74723	2.23133e-13	3.22782e-12	-	-
MSTRG.14573.1	31	26	36	145	180	137	0.38	0.3	0.46	1.78	2.01	1.59	0.38	1.79333	2.23857	3.65388e-13	5.22628e-12	-	-
MSTRG.5087.1	0	1	0	141	177	155	0	0.01	0	2.2	2.51	2.28	0.00333333	2.33	9.44915	9.26496e-13	1.28199e-11	-	-
MSTRG.1720.1	67	75	82	263	215	232	1.53	1.62	1.92	5.97	4.45	4.98	1.69	5.13333	1.60287	1.42413e-12	1.94938e-11	-	-
MSTRG.1273.2	81	90	55	263	236	252	1.38	1.45	0.96	4.44	3.64	4.03	1.26333	4.03667	1.67593	3.44028e-12	4.65902e-11	-	-
MSTRG.6974.1	262	259	253	124	90	86	2.55	2.38	2.53	1.2	0.79	0.79	2.48667	0.926667	-1.42409	5.54987e-12	7.38828e-11	-	-
ENSCHIT00000006965	267	238	285	112	75	105	3.04	2.56	3.33	1.26	0.77	1.13	2.97667	1.05333	-1.49874	5.57168e-12	7.38828e-11	ENSCHIG00000005230	--
MSTRG.3176.1	0	0	0	66	97	71	0	0	0	1.65	2.22	1.68	0.001	1.85	10.8533	6.122e-12	7.95235e-11	-	-
MSTRG.8059.2	0	0	0	74	92	65	0	0	0	2.97	3.38	2.48	0.001	2.94333	11.5232	6.30848e-12	8.11181e-11	-	-
MSTRG.2667.1	6	6	0	76	79	72	0.12	0.12	0	1.57	1.49	1.41	0.08	1.49	4.21917	7.50637e-12	9.55561e-11	-	-
MSTRG.9113.1	0	0	0	82	55	93	0	0	0	2.41	1.46	2.58	0.001	2.15	11.0701	8.94456e-12	1.11632e-10	-	-
MSTRG.3883.1	0	0	0	86	62	72	0	0	0	5.9	3.88	4.67	0.001	4.81667	12.2338	9.88159e-12	1.22129e-10	-	-
MSTRG.13513.3	189	178	212	61	22	27	2.65	2.36	3.05	0.86	0.27	0.36	2.68667	0.496667	-2.43547	1.08066e-11	1.32277e-10	-	-
MSTRG.15092.1	29	32	30	123	138	123	0.8	0.83	0.85	3.35	3.44	3.18	0.826667	3.32333	2.00725	1.38994e-11	1.68514e-10	-	-
MSTRG.4853.1	151	160	157	341	345	363	2.62	2.62	2.8	5.88	5.42	5.92	2.68	5.74	1.09882	2.97776e-11	3.5099e-10	-	-
MSTRG.10181.1	171	163	190	65	63	72	1.39	1.25	1.59	0.53	0.46	0.55	1.41	0.513333	-1.45773	7.25187e-11	8.35671e-10	-	-
MSTRG.13520.2	165	151	155	52	26	50	1.75	1.52	1.69	0.54	0.25	0.49	1.65333	0.426667	-1.9542	7.89128e-11	8.96928e-10	-	-
MSTRG.4762.2	158	153	147	410	327	517	1.2	1.09	1.14	3.08	2.24	3.68	1.14333	3	1.39172	9.1156e-11	1.02692e-09	-	-
MSTRG.10849.1	349	290	294	151	153	150	6.75	5.31	5.84	2.89	2.69	2.73	5.96667	2.77	-1.10704	9.59515e-11	1.07146e-09	-	-
MSTRG.7618.9	242	279	287	132	132	116	3.34	3.64	4.08	1.81	1.66	1.51	3.68667	1.66	-1.15113	1.33441e-10	1.47714e-09	-	-
MSTRG.7604.2	947	926	1150	564	306	343	3.52	3.25	4.39	2.08	1.03	1.2	3.72	1.43667	-1.37258	1.70681e-10	1.87307e-09	-	-
MSTRG.13190.1	1	0	1	71	121	86	0.08	0	0.08	5.77	8.97	6.61	0.0533333	7.11667	7.06002	1.78744e-10	1.9448e-09	-	-
MSTRG.4183.1	0	0	0	45	71	52	0	0	0	2.64	3.8	2.89	0.001	3.11	11.6027	2.01826e-10	2.17733e-09	-	-
MSTRG.9846.1	57	49	66	170	231	189	1.08	0.88	1.28	3.2	3.97	3.37	1.08	3.51333	1.70181	2.11818e-10	2.26592e-09	-	-
MSTRG.6270.1	75	109	105	251	321	270	1.21	1.66	1.74	4.02	4.69	4.09	1.53667	4.26667	1.47331	2.18565e-10	2.31861e-09	-	-
MSTRG.2126.4	2763	2166	2259	1489	875	1021	5.12	3.79	4.3	2.74	1.47	1.78	4.40333	1.99667	-1.141	3.42055e-10	3.56915e-09	-	-
MSTRG.11355.2	0	0	0	46	182	23	0	0	0	0.77	2.8	0.37	0.001	1.31333	10.359	5.9621e-10	6.12076e-09	-	-
MSTRG.1856.1	0	1	0	84	75	69	0	0.02	0	2.13	1.73	1.66	0.00666667	1.84	8.10852	9.31184e-10	9.40792e-09	-	-
ENSCHIT00000010625	0	0	0	33	55	56	0	0	0	1.06	1.63	1.71	0.001	1.46667	10.5183	1.11375e-09	1.10766e-08	ENSCHIG00000007772	--
MSTRG.1942.1	115	93	101	233	275	315	2.78	2.13	2.52	5.62	6.06	7.2	2.47667	6.29333	1.34542	1.63734e-09	1.60334e-08	-	-
MSTRG.8481.1	83	109	102	228	247	273	1.27	1.58	1.61	3.48	3.44	3.94	1.48667	3.62	1.28391	2.12696e-09	2.06689e-08	-	-
MSTRG.13514.1	593	542	754	321	144	194	1.79	1.55	2.34	0.96	0.39	0.55	1.89333	0.633333	-1.57989	2.31459e-09	2.23217e-08	-	-
MSTRG.6439.1	67	58	48	169	162	195	0.61	0.5	0.45	1.52	1.33	1.66	0.52	1.50333	1.53158	2.71285e-09	2.59659e-08	-	-
MSTRG.7513.2	49	64	116	262	289	388	0.87	1.06	2.1	4.59	4.63	6.44	1.34333	5.22	1.95823	3.44159e-09	3.26951e-08	-	-
MSTRG.13440.1	0	2	0	63	82	55	0	0.09	0	2.98	3.54	2.46	0.03	2.99333	6.64065	4.95598e-09	4.60508e-08	-	-
MSTRG.2615.1	178	136	165	392	327	401	0.9	0.65	0.86	1.97	1.5	1.91	0.803333	1.79333	1.15857	6.16043e-09	5.68277e-08	-	-
MSTRG.8539.2	0	0	0	26	44	47	0	0	0	2.44	3.79	4.2	0.001	3.47667	11.7635	8.96712e-09	8.21234e-08	-	-
ENSCHIT00000001079	0	1	0	62	46	71	0	0.02	0	1.43	0.97	1.55	0.00666667	1.31667	7.62571	1.00447e-08	9.13353e-08	ENSCHIG00000000761	--
MSTRG.15482.4	0	0	0	47	31	34	0	0	0	2.7	1.63	1.85	0.001	2.06	11.0084	1.04042e-08	9.39334e-08	-	-
MSTRG.7192.1	143	153	164	70	62	49	1.95	1.98	2.3	0.95	0.77	0.63	2.07667	0.783333	-1.40657	1.20641e-08	1.08152e-07	-	-
ENSCHIT00000006048	11	11	10	62	57	86	0.11	0.1	0.1	0.59	0.49	0.77	0.103333	0.616667	2.57719	1.28954e-08	1.13999e-07	ENSCHIG00000004553	--
MSTRG.13519.1	206	181	316	98	54	49	2.81	2.34	4.43	1.33	0.67	0.63	3.19333	0.876667	-1.86496	1.95714e-08	1.71824e-07	-	-
MSTRG.612.1	66	67	61	163	186	161	0.76	0.73	0.72	1.86	1.93	1.74	0.736667	1.84333	1.32323	3.95081e-08	3.35292e-07	-	-
MSTRG.6925.1	226	242	190	110	117	104	3.07	3.11	2.65	1.49	1.44	1.33	2.94333	1.42	-1.05156	4.21341e-08	3.5521e-07	-	-
MSTRG.12141.1	233	251	214	133	81	90	3.91	3.98	3.69	2.22	1.23	1.42	3.86	1.62333	-1.24964	5.28732e-08	4.42813e-07	-	-
ENSCHIT00000007460	78	80	66	20	23	13	4.15	4.02	3.6	1.06	1.11	0.65	3.92333	0.94	-2.06135	5.67408e-08	4.72098e-07	ENSCHIG00000005602	--
MSTRG.14601.1	1	0	3	40	67	32	0.03	0	0.11	1.39	2.12	1.05	0.0466667	1.52	5.02554	6.75455e-08	5.58347e-07	-	-
MSTRG.4012.1	8	18	11	76	79	60	0.24	0.5	0.33	2.22	2.11	1.66	0.356667	1.99667	2.48495	7.10903e-08	5.83858e-07	-	-
MSTRG.13858.1	12	27	12	85	88	85	0.16	0.34	0.16	1.12	1.06	1.06	0.22	1.08	2.29546	8.94189e-08	7.15914e-07	-	-
MSTRG.9670.7	1886	1826	2069	1336	685	808	3.56	3.26	4.01	2.51	1.17	1.43	3.61	1.70333	-1.08364	9.56004e-08	7.6062e-07	-	-
MSTRG.14817.1	0	0	0	27	38	20	0	0	0	1.49	1.91	1.04	0.001	1.48	10.5314	1.80133e-07	1.38975e-06	-	-
MSTRG.8539.1	0	0	0	39	36	15	0	0	0	3.38	2.82	1.2	0.001	2.46667	11.2683	1.9764e-07	1.51564e-06	-	-
MSTRG.5274.3	2	0	4	46	37	37	0.16	0	0.31	3.71	2.77	2.84	0.156667	3.10667	4.3096	2.14378e-07	1.63415e-06	-	-
MSTRG.13003.1	229	229	265	140	86	115	1.64	1.55	1.95	1	0.56	0.78	1.71333	0.78	-1.13526	2.84978e-07	2.15939e-06	-	-
MSTRG.9246.1	25	32	24	84	94	98	0.38	0.46	0.37	1.27	1.29	1.4	0.403333	1.32	1.71049	4.77221e-07	3.53199e-06	-	-
MSTRG.162.2	0	0	0	16	48	19	0	0	0	1.79	4.83	1.95	0.001	2.85667	11.4801	6.2892e-07	4.57494e-06	-	-
ENSCHIT00000010626	0	0	0	53	16	16	0	0	0	1.89	0.51	0.54	0.001	0.98	9.93664	8.10394e-07	5.86154e-06	ENSCHIG00000007772	--
MSTRG.3348.4	174	169	148	82	86	57	2.92	2.68	2.56	1.37	1.3	0.9	2.72	1.19	-1.19265	1.20128e-06	8.49573e-06	-	-
ENSCHIT00000006349	0	0	0	14	30	23	0	0	0	0.21	0.4	0.32	0.001	0.31	8.27612	1.64923e-06	1.15993e-05	ENSCHIG00000004772	--
MSTRG.127.1	52	58	53	122	149	136	1.21	1.27	1.26	2.82	3.14	2.97	1.24667	2.97667	1.25562	2.62557e-06	1.8165e-05	-	-
MSTRG.3722.1	3	9	3	38	42	44	0.18	0.52	0.18	2.2	2.22	2.4	0.293333	2.27333	2.9542	3.03539e-06	2.08867e-05	-	-
MSTRG.8061.1	9	9	4	45	67	37	0.37	0.35	0.17	1.86	2.53	1.45	0.296667	1.94667	2.71409	3.426e-06	2.34478e-05	-	-
MSTRG.3128.3	133	113	158	292	301	260	2.35	1.89	2.87	5.14	4.84	4.33	2.37	4.77	1.0091	4.27067e-06	2.90725e-05	-	-
ENSCHIT00000002352	87	73	76	33	22	30	2.18	1.74	1.96	0.82	0.51	0.71	1.96	0.68	-1.52725	4.5996e-06	3.09804e-05	ENSCHIG00000001686	--
MSTRG.7138.2	114	91	94	207	198	277	0.79	0.59	0.67	1.42	1.24	1.8	0.683333	1.48667	1.12142	4.76208e-06	3.17389e-05	-	-
MSTRG.13480.1	55	70	62	130	158	159	0.78	0.94	0.91	1.84	2.04	2.13	0.876667	2.00333	1.1923	5.02849e-06	3.334e-05	-	-
ENSCHIT00000006967	214	188	241	127	54	66	2.98	2.48	3.45	1.76	0.68	0.87	2.97	1.10333	-1.42859	5.5675e-06	3.67224e-05	ENSCHIG00000005230	--
MSTRG.13520.1	125	104	150	56	36	16	3.55	2.8	4.38	1.6	0.94	0.44	3.57667	0.993333	-1.84827	6.6218e-06	4.34513e-05	-	-
MSTRG.8873.1	0	0	0	23	18	13	0	0	0	2.2	1.57	1.17	0.001	1.64667	10.6853	7.95136e-06	5.11216e-05	-	-
MSTRG.4624.1	0	0	0	21	19	12	0	0	0	2.75	2.27	1.48	0.001	2.16667	11.0813	1.08703e-05	6.91896e-05	-	-
MSTRG.7618.6	72	73	80	23	21	36	2.1	2.02	2.42	0.67	0.57	1.01	2.18	0.75	-1.53937	1.09744e-05	6.93729e-05	-	-
MSTRG.12448.1	38	44	32	102	89	130	0.98	1.07	0.85	2.61	2.08	3.15	0.966667	2.61333	1.4348	1.25785e-05	7.8879e-05	-	-
MSTRG.10906.3	83	85	62	13	20	35	0.99	0.96	0.76	0.16	0.22	0.39	0.903333	0.256667	-1.81536	1.41285e-05	8.73084e-05	-	-
MSTRG.6483.1	4	2	2	22	30	33	0.26	0.12	0.13	1.4	1.74	1.99	0.17	1.71	3.33039	2.09176e-05	0.0001262	-	-
MSTRG.6245.1	98	85	82	201	208	160	0.88	0.73	0.76	1.81	1.7	1.36	0.79	1.62333	1.03903	2.33858e-05	0.000139113	-	-
MSTRG.14434.1	103	107	97	41	45	58	2.29	2.25	2.22	0.91	0.91	1.21	2.25333	1.01	-1.15771	2.3934e-05	0.000141056	-	-
MSTRG.65.1	3	0	3	31	21	32	0.16	0	0.17	1.68	1.04	1.64	0.11	1.45333	3.72379	2.72739e-05	0.000159265	-	-
MSTRG.4447.1	126	100	89	49	52	48	2.04	1.53	1.48	0.79	0.77	0.73	1.68333	0.763333	-1.14094	4.25125e-05	0.000242684	-	-
MSTRG.8318.1	0	0	1	26	24	12	0	0	0.11	2.72	2.25	1.23	0.0366667	2.06667	5.81669	5.27993e-05	0.000297405	-	-
MSTRG.5263.1	12	9	15	44	56	46	0.32	0.23	0.41	1.17	1.35	1.15	0.32	1.22333	1.93467	6.7425e-05	0.000373183	-	-
MSTRG.8036.4	2	5	5	25	26	36	0.31	0.55	0.66	3.16	3.06	4.27	0.506667	3.49667	2.78687	9.39207e-05	0.000508771	-	-
ENSCHIT00000006956	169	237	189	85	63	11	1.97	2.61	2.26	0.99	0.67	0.12	2.28	0.593333	-1.94212	9.85882e-05	0.000529548	ENSCHIG00000005225	--
MSTRG.3722.2	1	2	0	17	22	23	0.07	0.1	0	1.21	1.43	1.54	0.0566667	1.39333	4.6199	0.000106359	0.000568888	-	-
MSTRG.13847.1	105	113	93	40	63	48	7	7.13	6.36	2.68	3.79	2.99	6.83	3.15333	-1.11501	0.0001121	0.000594596	-	-
MSTRG.12633.2	14	24	13	70	41	78	0.23	0.36	0.22	1.14	0.6	1.2	0.27	0.98	1.85982	0.000147571	0.000779495	-	-
MSTRG.3303.1	41	43	56	103	107	115	0.74	0.74	1.04	1.85	1.76	1.96	0.84	1.85667	1.14425	0.000150941	0.000790733	-	-
MSTRG.9390.1	29	28	25	86	89	58	0.72	0.66	0.64	2.14	2.02	1.36	0.673333	1.84	1.45031	0.000154632	0.00080675	-	-
MSTRG.8727.1	19	23	33	84	67	70	0.5	0.57	0.89	2.2	1.6	1.74	0.653333	1.84667	1.49903	0.000165204	0.000858388	-	-
MSTRG.13516.1	74	65	84	38	30	17	2.66	2.21	3.11	1.36	0.97	0.56	2.66	0.963333	-1.46532	0.00017259	0.000893117	-	-
MSTRG.8521.1	63	62	51	129	134	109	3.7	3.45	3.09	7.54	7.17	6.07	3.41333	6.92667	1.02098	0.000281511	0.00141646	-	-
ENSCHIT00000011242	0	1	0	16	15	13	0	0.02	0	0.29	0.24	0.22	0.00666667	0.25	5.22882	0.000327581	0.00162261	ENSCHIG00000008183	--
MSTRG.10658.1	7	2	29	435	128	113	0.03	0.01	0.14	2.03	0.54	0.5	0.06	1.02333	4.09217	0.000331916	0.00163771	-	-
MSTRG.7603.4	122	93	86	55	54	46	3.97	2.88	2.88	1.79	1.61	1.4	3.24333	1.6	-1.01941	0.000341558	0.00167878	-	-
MSTRG.4128.1	53	39	28	109	103	88	1.69	1.17	0.92	3.45	2.97	2.64	1.26	3.02	1.26112	0.000383728	0.00187879	-	-
MSTRG.10387.1	6	6	1	27	39	22	0.21	0.2	0.04	0.95	1.25	0.73	0.15	0.976667	2.7029	0.000387221	0.00188863	-	-
MSTRG.11117.1	34	39	53	141	156	67	0.64	0.7	1.02	2.62	2.65	1.18	0.786667	2.15	1.45051	0.000414567	0.00200476	-	-
MSTRG.1324.1	38	52	33	14	14	14	6.97	9.02	6.22	2.55	2.33	2.42	7.40333	2.43333	-1.60524	0.000415755	0.00200476	-	-
MSTRG.2152.1	27	21	15	57	94	52	0.88	0.64	0.5	1.84	2.76	1.58	0.673333	2.06	1.61325	0.000426858	0.00205053	-	-
ENSCHIT00000006356	2	1	3	24	19	16	0.03	0.01	0.04	0.33	0.23	0.21	0.0266667	0.256667	3.26679	0.000433252	0.00206775	ENSCHIG00000004773	--
MSTRG.9113.2	0	0	2	4	42	26	0	0	0.09	0.16	1.69	1.08	0.03	0.976667	5.02483	0.000434467	0.00206775	-	-
MSTRG.2266.1	61	50	58	23	12	28	2.3	1.77	2.24	0.86	0.41	0.99	2.10333	0.753333	-1.48132	0.000435316	0.00206775	-	-
MSTRG.2311.1	45	46	45	19	19	9	1.58	1.53	1.62	0.66	0.6	0.3	1.57667	0.52	-1.60029	0.000491343	0.00231659	-	-
MSTRG.5274.2	9	7	10	42	51	22	0.64	0.51	0.75	3.12	3.49	1.58	0.633333	2.73	2.10786	0.000624381	0.00291149	-	-
MSTRG.162.1	0	0	0	11	7	11	0	0	0	0.67	0.41	0.67	0.001	0.583333	9.18818	0.000668485	0.00310577	-	-
MSTRG.9142.2	10	15	7	44	41	33	0.33	0.46	0.23	1.41	1.21	1	0.34	1.20667	1.82742	0.00077406	0.00355732	-	-
MSTRG.13083.2	86	52	51	114	159	153	1.23	0.7	0.75	1.62	2.06	2.05	0.893333	1.91	1.0963	0.000784743	0.00359345	-	-
MSTRG.1240.2	51	25	53	18	8	13	1.75	0.82	1.85	0.61	0.26	0.4	1.47333	0.423333	-1.79922	0.000917578	0.00411295	-	-
MSTRG.14368.2	46	6	60	260	139	104	0.23	0.03	0.31	1.32	0.65	0.5	0.19	0.823333	2.11548	0.000920837	0.00411307	-	-
MSTRG.7744.1	7	13	17	32	53	50	0.83	1.46	2.07	3.78	5.7	5.58	1.45333	5.02	1.78832	0.000963226	0.00428737	-	-
MSTRG.6131.9	0	0	0	11	8	8	0	0	0	1.84	1.34	1.26	0.001	1.48	10.5314	0.000988236	0.00438336	-	-
MSTRG.2632.3	41	36	20	105	69	80	1.11	0.9	0.55	2.81	1.68	2.03	0.853333	2.17333	1.34873	0.00101645	0.00446187	-	-
MSTRG.9828.1	394	343	371	86	112	14	12.37	10.17	11.96	2.68	3.19	0.4	11.5	2.09	-2.46006	0.00112189	0.00485771	-	-
MSTRG.4924.1	46	52	50	3	25	10	5.24	5.6	5.78	0.3	2.52	1.07	5.54	1.29667	-2.09508	0.00120289	0.00517326	-	-
ENSCHIT00000006990	45	59	44	18	27	17	1.46	1.79	1.44	0.56	0.78	0.51	1.56333	0.616667	-1.34206	0.00135994	0.00582898	ENSCHIG00000005243	--
ENSCHIT00000006969	83	84	81	57	23	36	4	3.83	4.03	2.72	1	1.62	3.95333	1.78	-1.15119	0.00166725	0.00698161	ENSCHIG00000005230	--
ENSCHIT00000006664	4	7	12	0	0	0	0.11	0.18	0.33	0	0	0	0.206667	0.001	-7.69116	0.0017288	0.00719205	ENSCHIG00000005001	--
MSTRG.15651.1	46	34	39	88	72	99	0.84	0.59	0.73	1.6	1.19	1.7	0.72	1.49667	1.05568	0.0020781	0.00853361	-	-
MSTRG.9565.2	5	4	4	28	22	16	0.5	0.38	0.41	2.75	2.03	1.49	0.43	2.09	2.28109	0.0021876	0.00892568	-	-
ENSCHIT00000005252	76	63	122	49	28	45	3.28	2.57	5.4	2.09	1.1	1.83	3.75	1.67333	-1.16417	0.00224885	0.00914627	ENSCHIG00000003950	--
MSTRG.5701.1	14	23	8	50	40	50	0.35	0.54	0.2	1.24	0.9	1.17	0.363333	1.10333	1.6025	0.00240071	0.00970191	-	-
MSTRG.1361.1	193	180	159	54	44	147	1.33	1.17	1.12	0.37	0.28	0.95	1.20667	0.533333	-1.17792	0.00257848	0.0102255	-	-
MSTRG.6888.4	0	0	7	13	65	16	0	0	0.11	0.2	0.88	0.22	0.0366667	0.433333	3.56294	0.0026582	0.010509	-	-
ENSCHIT00000010635	0	0	0	7	5	11	0	0	0	0.59	0.38	0.88	0.001	0.616667	9.26835	0.00284424	0.0111751	ENSCHIG00000007779	--
MSTRG.9565.1	0	0	0	4	6	14	0	0	0	0.32	0.38	1	0.001	0.566667	9.14636	0.00298563	0.0115523	-	-
MSTRG.8816.1	5	12	4	0	0	0	0.34	0.78	0.28	0	0	0	0.466667	0.001	-8.86625	0.00307144	0.0118483	-	-
ENSCHIT00000002378	0	0	0	0	22	15	0	0	0	0	0.62	0.44	0.001	0.353333	8.46489	0.00350306	0.0133116	ENSCHIG00000001703	--
ENSCHIT00000009928	0	1	2	8	12	19	0	0.03	0.07	0.3	0.38	0.63	0.0333333	0.436667	3.71149	0.00384452	0.0143101	ENSCHIG00000007314	--
MSTRG.11242.2	15	26	21	91	37	51	0.71	1.13	1.01	4.22	1.55	2.22	0.95	2.66333	1.48723	0.00403342	0.0148397	-	-
MSTRG.10573.1	51	60	80	18	28	42	1.02	1.13	1.64	0.36	0.51	0.79	1.26333	0.553333	-1.19101	0.00416729	0.0152441	-	-
ENSCHIT00000001080	0	0	0	9	4	8	0	0	0	0.84	0.34	0.74	0.001	0.64	9.32193	0.00456889	0.0166177	ENSCHIG00000000761	--
MSTRG.10658.2	0	22	0	594	322	370	0	0.09	0	2.64	1.31	1.56	0.03	1.83667	5.93598	0.00520567	0.0186147	-	-
ENSCHIT00000005425	0	0	0	5	9	6	0	0	0	0.06	0.09	0.07	0.001	0.0733333	6.1964	0.00536606	0.0190278	ENSCHIG00000004084	--
ENSCHIT00000006945	45	55	52	34	14	21	1.04	1.21	1.23	0.78	0.28	0.46	1.16	0.506667	-1.19502	0.00548786	0.0193519	ENSCHIG00000005216	--
MSTRG.1606.1	55	34	28	72	96	85	1.81	1.06	0.94	2.35	2.86	2.63	1.27	2.61333	1.04106	0.00723407	0.0246889	-	-
MSTRG.5450.1	22	28	19	47	47	64	0.71	0.85	0.63	1.5	1.37	1.93	0.73	1.6	1.1321	0.00793026	0.0267069	-	-
ENSCHIT00000007158	5	1	0	20	13	14	0.17	0.03	0	0.69	0.41	0.45	0.0666667	0.516667	2.9542	0.00846389	0.0283863	ENSCHIG00000005368	--
MSTRG.8273.2	18	11	15	35	55	30	0.55	0.32	0.47	1.06	1.51	0.86	0.446667	1.14333	1.35598	0.0102307	0.0338279	-	-
MSTRG.1815.1	22	27	29	79	45	52	0.46	0.54	0.63	1.66	0.86	1.03	0.543333	1.18333	1.12295	0.0106415	0.0349139	-	-
MSTRG.8529.1	10	11	5	21	43	23	0.65	0.67	0.33	1.35	2.53	1.4	0.55	1.76	1.67807	0.0109143	0.0354392	-	-
ENSCHIT00000001422	57	26	43	101	97	70	0.43	0.18	0.33	0.76	0.67	0.5	0.313333	0.643333	1.03787	0.0125053	0.0396989	ENSCHIG00000001017	--
ENSCHIT00000010568	20	18	23	7	6	9	0.59	0.5	0.7	0.21	0.16	0.25	0.596667	0.206667	-1.52962	0.0128316	0.0406334	ENSCHIG00000007727	--
MSTRG.3041.3	18	0	5	0	0	0	0.68	0	0.21	0	0	0	0.296667	0.001	-8.2127	0.013389	0.0421765	-	-
ENSCHIT00000000925	5	10	13	30	29	25	0.08	0.15	0.21	0.46	0.41	0.36	0.146667	0.41	1.48308	0.0141405	0.0440118	ENSCHIG00000000659	--
ENSCHIT00000009745	0	0	0	10	5	2	0	0	0	0.14	0.07	0.02	0.001	0.0766667	6.26053	0.0152354	0.0470746	ENSCHIG00000007188	--

## Sheet: DM1-vs-DM5
Table S4. List of DE lncRNAs from three comparisons_DM1-vs-DM5
id	DM1-1_count	DM1-2_count	DM1-3_count	DM5-1_count	DM5-2_count	DM5-3_count	DM1-1_fpkm	DM1-2_fpkm	DM1-3_fpkm	DM5-1_fpkm	DM5-2_fpkm	DM5-3_fpkm	DM1_mean	DM5_mean	log2(fc)	PValue	FDR	Symbol	Description
MSTRG.8836.2	380	376	341	2787	2650	2938	4.16	4.43	3.83	33.85	29.36	33.78	4.14	32.33	2.96517	1.25385e-173	1.46199e-170	-	-
MSTRG.8870.1	73	52	69	1303	1464	1294	1.14	0.87	1.11	22.59	23.15	21.24	1.04	22.3267	4.42411	5.80652e-149	3.3852e-146	-	-
MSTRG.8836.1	332	301	317	1696	1537	1525	6.12	5.95	5.99	34.59	28.59	29.43	6.02	30.87	2.35837	9.7116e-88	3.77457e-85	-	-
MSTRG.5603.1	6	13	12	696	677	537	0.2	0.46	0.4	25.35	22.5	18.53	0.353333	22.1267	5.96861	7.81629e-79	2.27845e-76	-	-
MSTRG.7613.1	65	42	65	592	619	608	0.33	0.23	0.33	3.28	3.13	3.19	0.296667	3.2	3.43116	2.82694e-66	6.59243e-64	-	-
MSTRG.12657.1	31	46	24	393	530	418	0.18	0.28	0.14	2.48	3.05	2.5	0.2	2.67667	3.74237	5.0399e-47	9.79421e-45	-	-
MSTRG.4037.1	2	1	8	387	479	419	0.01	0.01	0.05	2.78	3.13	2.85	0.0233333	2.92	6.96743	1.75125e-46	2.91708e-44	-	-
MSTRG.3211.1	362	320	346	1002	980	1109	3.42	3.24	3.35	10.47	9.33	10.96	3.33667	10.2533	1.61961	3.634e-37	5.29656e-35	-	-
MSTRG.10559.1	325	147	250	1219	1613	1563	3.28	1.6	2.59	13.64	16.46	16.55	2.49	15.55	2.6427	3.23279e-36	4.18826e-34	-	-
MSTRG.11115.1	22	5	18	292	383	258	0.6	0.15	0.5	8.76	10.48	7.33	0.416667	8.85667	4.4098	4.80749e-36	5.60553e-34	-	-
MSTRG.11763.1	474	397	484	1287	1538	1519	12.95	11.64	13.56	38.96	42.47	43.52	12.7167	41.65	1.7116	8.33419e-36	8.83424e-34	-	-
MSTRG.10559.2	180	368	185	1445	1554	1361	1.81	3.96	1.9	16.06	15.75	14.32	2.55667	15.3767	2.58841	7.28331e-31	7.07695e-29	-	-
MSTRG.14153.1	166	158	152	519	540	549	1.71	1.75	1.61	5.93	5.63	5.94	1.69	5.83333	1.7873	5.3191e-30	4.77083e-28	-	-
MSTRG.3694.1	83	98	78	351	395	366	0.61	0.78	0.59	2.87	2.94	2.83	0.66	2.88	2.12553	3.55574e-26	2.96142e-24	-	-
MSTRG.1894.1	7	5	3	138	165	159	0.1	0.08	0.04	2.15	2.34	2.34	0.0733333	2.27667	4.95631	4.90358e-26	3.81172e-24	-	-
MSTRG.5087.1	6	2	6	141	177	155	0.08	0.03	0.09	2.2	2.51	2.28	0.0666667	2.33	5.12722	6.03179e-26	4.39567e-24	-	-
MSTRG.10342.1	12	6	13	148	184	154	0.11	0.06	0.12	1.48	1.68	1.46	0.0966667	1.54	3.99377	5.16135e-25	3.54008e-23	-	-
MSTRG.10306.1	4	7	8	136	120	122	0.08	0.16	0.17	3.15	2.53	2.67	0.136667	2.78333	4.34808	1.04779e-21	6.78736e-20	-	-
MSTRG.5374.1	17	11	12	128	126	127	0.31	0.22	0.23	2.6	2.34	2.45	0.253333	2.46333	3.2815	6.19796e-19	3.80359e-17	-	-
MSTRG.7523.1	10	24	39	538	527	746	0.26	0.7	1.08	16.07	14.35	21.09	0.68	17.17	4.65821	4.55278e-18	2.65427e-16	-	-
MSTRG.14837.1	436	418	355	121	121	148	5.68	5.84	4.75	1.75	1.59	2.02	5.42333	1.78667	-1.60191	1.10083e-17	6.11225e-16	-	-
MSTRG.4363.3	125	115	107	295	404	352	5.72	5.66	5.02	14.97	18.71	16.89	5.46667	16.8567	1.62459	1.50871e-15	7.64849e-14	-	-
MSTRG.10348.1	831	706	793	379	290	283	1.49	1.36	1.46	0.75	0.53	0.53	1.43667	0.603333	-1.2517	1.5869e-15	7.7097e-14	-	-
MSTRG.13288.1	752	764	742	1456	1688	1327	7.09	7.73	7.17	15.2	16.07	13.11	7.33	14.7933	1.01306	5.35684e-15	2.49843e-13	-	-
MSTRG.1011.1	41	52	54	188	185	261	1.13	1.54	1.52	5.73	5.14	7.53	1.39667	6.13333	2.13468	9.16238e-15	4.10897e-13	-	-
MSTRG.8009.2	706	622	564	308	261	281	4.99	4.72	4.09	2.41	1.86	2.08	4.6	2.11667	-1.11984	3.20613e-14	1.38457e-12	-	-
MSTRG.7791.3	687	564	494	266	215	244	4.95	4.36	3.65	2.13	1.57	1.84	4.32	1.84667	-1.22611	7.18311e-14	2.99125e-12	-	-
MSTRG.7791.4	1039	829	708	415	259	337	3.94	3.38	2.76	1.74	0.99	1.34	3.36	1.35667	-1.30839	3.94421e-13	1.58585e-11	-	-
MSTRG.11535.1	347	299	265	740	542	687	1.39	1.29	1.09	3.3	2.2	2.9	1.25667	2.8	1.15582	4.78849e-13	1.86112e-11	-	-
MSTRG.1380.1	392	323	271	715	673	634	2.54	2.25	1.8	5.14	4.41	4.31	2.19667	4.62	1.07258	7.58112e-13	2.85148e-11	-	-
MSTRG.9973.1	417	360	310	957	692	697	1.23	1.14	0.93	3.12	2.05	2.15	1.1	2.44	1.14938	2.33116e-12	8.49416e-11	-	-
MSTRG.1856.1	0	0	0	84	75	69	0	0	0	2.13	1.73	1.66	0.001	1.84	10.8455	2.72934e-12	9.64368e-11	-	-
MSTRG.12141.1	444	306	274	133	81	90	6.68	4.95	4.23	2.22	1.23	1.42	5.28667	1.62333	-1.7034	4.23335e-12	1.45179e-10	-	-
MSTRG.9113.1	3	0	8	82	55	93	0.08	0	0.22	2.41	1.46	2.58	0.1	2.15	4.42626	7.86575e-12	2.54763e-10	-	-
MSTRG.2667.1	8	9	1	76	79	72	0.15	0.18	0.02	1.57	1.49	1.41	0.116667	1.49	3.67485	1.16631e-11	3.67544e-10	-	-
MSTRG.13440.1	4	1	0	63	82	55	0.17	0.05	0	2.98	3.54	2.46	0.0733333	2.99333	5.35114	1.38071e-11	4.12796e-10	-	-
MSTRG.13223.1	257	189	219	74	68	71	10.02	7.91	8.76	3.2	2.68	2.9	8.89667	2.92667	-1.60401	1.43747e-11	4.19024e-10	-	-
MSTRG.3176.1	3	0	0	66	97	71	0.07	0	0	1.65	2.22	1.68	0.0233333	1.85	6.30899	1.62064e-11	4.50324e-10	-	-
MSTRG.10064.1	312	272	251	95	98	115	5.24	4.91	4.33	1.77	1.66	2.03	4.82667	1.82	-1.40709	1.62209e-11	4.50324e-10	-	-
MSTRG.2084.1	550	494	591	244	264	227	10.03	9.67	11.05	4.93	4.86	4.34	10.25	4.71	-1.12182	1.99552e-11	5.41112e-10	-	-
MSTRG.7792.2	1254	934	761	515	323	360	13.53	10.82	8.42	6.16	3.52	4.07	10.9233	4.58333	-1.25294	8.01135e-11	2.0307e-09	-	-
MSTRG.4183.1	0	0	0	45	71	52	0	0	0	2.64	3.8	2.89	0.001	3.11	11.6027	9.17843e-11	2.27703e-09	-	-
MSTRG.8059.2	1	0	1	74	92	65	0.04	0	0.04	2.97	3.38	2.48	0.0266667	2.94333	6.78627	3.87793e-10	9.04334e-09	-	-
ENSCHIT00000010625	0	0	0	33	55	56	0	0	0	1.06	1.63	1.71	0.001	1.46667	10.5183	5.05982e-10	1.15681e-08	ENSCHIG00000007772	--
MSTRG.13190.1	20	8	18	71	121	86	1.47	0.63	1.35	5.77	8.97	6.61	1.15	7.11667	2.62957	2.60573e-09	5.62645e-08	-	-
MSTRG.8539.2	0	0	0	26	44	47	0	0	0	2.44	3.79	4.2	0.001	3.47667	11.7635	4.29576e-09	9.10701e-08	-	-
ENSCHIT00000001079	0	0	2	62	46	71	0	0	0.04	1.43	0.97	1.55	0.0133333	1.31667	6.62571	6.76212e-09	1.40797e-07	ENSCHIG00000000761	--
MSTRG.2342.1	440	411	335	210	159	191	2.08	2.09	1.63	1.1	0.76	0.95	1.93333	0.936667	-1.04548	1.33198e-08	2.72471e-07	-	-
MSTRG.14626.2	583	412	522	195	236	276	2.78	2.11	2.55	1.03	1.14	1.38	2.48	1.18333	-1.06748	2.88786e-08	5.61207e-07	-	-
MSTRG.8061.1	1	1	0	45	67	37	0.04	0.04	0	1.86	2.53	1.45	0.0266667	1.94667	6.18982	4.85073e-08	9.12249e-07	-	-
MSTRG.10559.3	105	54	114	315	301	195	1.15	0.63	1.28	3.82	3.33	2.25	1.02	3.13333	1.61913	5.36559e-08	9.9306e-07	-	-
MSTRG.3348.4	198	214	194	82	86	57	2.98	3.47	2.99	1.37	1.3	0.9	3.14667	1.19	-1.40286	5.67219e-08	1.0334e-06	-	-
MSTRG.11355.1	41	39	14	0	0	0	0.58	0.6	0.21	0	0	0	0.463333	0.001	-8.85591	1.06892e-07	1.91748e-06	-	-
MSTRG.8120.1	20	0	21	793	874	977	0.29	0	0.31	12.64	12.71	14.74	0.2	13.3633	6.06214	6.66281e-07	1.10983e-05	-	-
MSTRG.14601.1	8	3	5	40	67	32	0.25	0.1	0.16	1.39	2.12	1.05	0.17	1.52	3.16046	6.76667e-07	1.11126e-05	-	-
MSTRG.15482.4	0	0	2	47	31	34	0	0	0.11	2.7	1.63	1.85	0.0366667	2.06	5.81203	7.13323e-07	1.13936e-05	-	-
MSTRG.10387.1	3	1	2	27	39	22	0.1	0.03	0.07	0.95	1.25	0.73	0.0666667	0.976667	3.87283	5.14834e-06	7.14639e-05	-	-
MSTRG.7513.2	153	73	170	262	289	388	2.41	1.25	2.76	4.59	4.63	6.44	2.14	5.22	1.28644	6.92222e-06	9.49566e-05	-	-
MSTRG.4624.1	0	0	0	21	19	12	0	0	0	2.75	2.27	1.48	0.001	2.16667	11.0813	7.05881e-06	9.57043e-05	-	-
MSTRG.8539.1	0	2	3	39	36	15	0	0.17	0.24	3.38	2.82	1.2	0.136667	2.46667	4.17383	9.09851e-06	0.000117876	-	-
MSTRG.14817.1	0	2	0	27	38	20	0	0.11	0	1.49	1.91	1.04	0.0366667	1.48	5.33498	9.52174e-06	0.000120678	-	-
MSTRG.3371.1	117	108	134	192	273	244	1.07	1.06	1.25	1.94	2.52	2.33	1.12667	2.26333	1.00639	1.27958e-05	0.000155416	-	-
MSTRG.162.2	0	1	1	16	48	19	0	0.11	0.1	1.79	4.83	1.95	0.07	2.85667	5.35083	1.6089e-05	0.000185741	-	-
MSTRG.612.1	101	73	81	163	186	161	1.04	0.81	0.86	1.86	1.93	1.74	0.903333	1.84333	1.02899	1.94841e-05	0.00022273	-	-
MSTRG.8525.4	147	168	155	63	78	71	2.87	3.53	3.1	1.36	1.55	1.46	3.16667	1.45667	-1.12029	2.26364e-05	0.000256252	-	-
ENSCHIT00000010626	0	1	3	53	16	16	0	0.03	0.1	1.89	0.51	0.54	0.0433333	0.98	4.49923	2.72028e-05	0.00030208	ENSCHIG00000007772	--
MSTRG.9113.2	0	1	0	4	42	26	0	0.04	0	0.16	1.69	1.08	0.0133333	0.976667	6.19476	4.07396e-05	0.000443947	-	-
MSTRG.14434.1	128	118	104	41	45	58	2.56	2.53	2.13	0.91	0.91	1.21	2.40667	1.01	-1.25268	4.32804e-05	0.000467268	-	-
MSTRG.3303.1	32	57	43	103	107	115	0.52	0.99	0.72	1.85	1.76	1.96	0.743333	1.85667	1.32063	6.0549e-05	0.00064182	-	-
MSTRG.5274.3	5	3	13	46	37	37	0.36	0.22	0.94	3.71	2.77	2.84	0.506667	3.10667	2.61626	7.04815e-05	0.000733763	-	-
ENSCHIT00000006349	0	0	3	14	30	23	0	0	0.04	0.21	0.4	0.32	0.0133333	0.31	4.53916	9.3818e-05	0.000951233	ENSCHIG00000004772	--
ENSCHIT00000006356	1	2	1	24	19	16	0.01	0.03	0.01	0.33	0.23	0.21	0.0166667	0.256667	3.94486	0.000138584	0.00135789	ENSCHIG00000004773	--
ENSCHIT00000006765	73	60	41	131	111	124	1.68	1.49	0.97	3.37	2.6	3.01	1.38	2.99333	1.11708	0.000149918	0.00145671	ENSCHIG00000005083	--
MSTRG.2823.1	93	116	89	250	267	123	0.23	0.31	0.23	0.69	0.67	0.32	0.256667	0.56	1.12553	0.000176602	0.00168785	-	-
MSTRG.11062.1	71	58	69	25	23	20	1.76	1.55	1.76	0.69	0.58	0.52	1.69	0.596667	-1.50203	0.000183306	0.00172367	-	-
MSTRG.11271.1	168	105	148	45	73	65	7.62	5.11	6.89	2.26	3.35	3.09	6.54	2.9	-1.17324	0.000207562	0.0018761	-	-
MSTRG.10906.3	114	51	71	13	20	35	1.22	0.59	0.78	0.16	0.22	0.39	0.863333	0.256667	-1.75002	0.000213516	0.00190719	-	-
MSTRG.8873.1	0	2	0	23	18	13	0	0.19	0	2.2	1.57	1.17	0.0633333	1.64667	4.70044	0.00028708	0.00249802	-	-
MSTRG.463.1	52	44	44	17	11	12	1.82	1.66	1.58	0.66	0.39	0.44	1.68667	0.496667	-1.76383	0.000342258	0.00291294	-	-
MSTRG.8120.2	0	27	4	308	306	334	0	0.35	0.05	4.2	3.8	4.3	0.133333	4.1	4.94251	0.000466533	0.00388556	-	-
MSTRG.162.1	0	0	0	11	7	11	0	0	0	0.67	0.41	0.67	0.001	0.583333	9.18818	0.000519575	0.00429663	-	-
MSTRG.462.1	73	71	53	23	26	5	9.68	10.06	7.16	3.31	3.46	0.7	8.96667	2.49	-1.84843	0.000570435	0.00461894	-	-
MSTRG.995.1	53	46	49	5	21	12	1.71	1.59	1.62	0.18	0.69	0.41	1.64	0.426667	-1.94251	0.00058449	0.00467936	-	-
MSTRG.8318.1	0	4	2	26	24	12	0	0.44	0.22	2.72	2.25	1.23	0.22	2.06667	3.23173	0.000585924	0.00467936	-	-
ENSCHIT00000008073	0	0	0	11	5	13	0	0	0	0.82	0.31	0.89	0.001	0.673333	9.39518	0.000609964	0.00483822	ENSCHIG00000006047	--
MSTRG.14235.2	15	53	9	122	126	44	0.37	1.43	0.24	3.41	3.19	1.17	0.68	2.59	1.92935	0.0006753	0.00524933	-	-
ENSCHIT00000002828	0	0	0	12	6	10	0	0	0	0.31	0.14	0.24	0.001	0.23	7.84549	0.000685399	0.00529255	ENSCHIG00000002049	--
MSTRG.3041.5	3	13	10	79	29	22	0.11	0.51	0.39	3.23	1.08	0.85	0.336667	1.72	2.35302	0.000756051	0.00572439	-	-
MSTRG.1815.1	26	24	11	79	45	52	0.49	0.5	0.21	1.66	0.86	1.03	0.4	1.18333	1.56478	0.00081123	0.00610254	-	-
MSTRG.2355.1	42	35	29	89	63	76	3.37	3.01	2.38	7.91	5.1	6.39	2.92	6.46667	1.14705	0.0013017	0.00914324	-	-
MSTRG.6483.1	9	6	6	22	30	33	0.52	0.37	0.35	1.4	1.74	1.99	0.413333	1.71	2.04862	0.00131667	0.00919303	-	-
ENSCHIT00000011242	1	3	0	16	15	13	0.02	0.05	0	0.29	0.24	0.22	0.0233333	0.25	3.42146	0.00208038	0.0138613	ENSCHIG00000008183	--
ENSCHIT00000010635	0	0	0	7	5	11	0	0	0	0.59	0.38	0.88	0.001	0.616667	9.26835	0.00222404	0.0145198	ENSCHIG00000007779	--
ENSCHIT00000007158	0	0	4	20	13	14	0	0	0.13	0.69	0.41	0.45	0.0433333	0.516667	3.57568	0.00280185	0.0179503	ENSCHIG00000005368	--
MSTRG.11916.2	93	74	65	37	36	8	0.45	0.39	0.32	0.2	0.18	0.04	0.386667	0.14	-1.46566	0.00294249	0.0186465	-	-
MSTRG.1361.1	117	198	269	54	44	147	0.72	1.31	1.7	0.37	0.28	0.95	1.24333	0.533333	-1.2211	0.00347998	0.0218153	-	-
ENSCHIT00000001080	0	0	0	9	4	8	0	0	0	0.84	0.34	0.74	0.001	0.64	9.32193	0.00365171	0.0227695	ENSCHIG00000000761	--
MSTRG.4012.1	40	37	32	76	79	60	1.06	1.05	0.87	2.22	2.11	1.66	0.993333	1.99667	1.00724	0.00407385	0.0247402	-	-
MSTRG.5263.1	22	20	21	44	56	46	0.53	0.51	0.52	1.17	1.35	1.15	0.52	1.22333	1.23423	0.00413636	0.0249896	-	-
MSTRG.2141.1	102	62	77	39	45	30	2.7	1.78	2.1	1.15	1.21	0.84	2.19333	1.06667	-1.04002	0.00529523	0.0313413	-	-
MSTRG.2830.4	74	58	72	26	38	31	2.54	2.17	2.56	0.99	1.33	1.14	2.42333	1.15333	-1.07118	0.00577327	0.0339982	-	-
MSTRG.6246.2	47	43	30	17	17	10	2.68	2.67	1.74	1.08	0.98	0.63	2.36333	0.896667	-1.39818	0.00748712	0.0423786	-	-
