# Supplementary material for: Transcriptome Analysis Reveals the Profile of Long Non-Coding RNAs during Myogenic Differentiation in Goats
Source: Int J Mol Sci. 2023 Mar 28;24(7):6370. doi: 10.3390/ijms24076370 (PMC10094361; doi:10.3390/ijms24076370)
Supplement: Supplementary file 1 [file ijms-24-06370-s001.zip › Table S5. List of group-specific and shared lncRNAs.xlsx]

## Sheet: Table S5
Table S5. List of group-specific and shared lncRNAs
GM-vs-DM1 specific (58)	GM-vs-DM5 specific (52)	DM1-vs-DM5 specific (14)	shared (17)
MSTRG.8070.5	MSTRG.15651.1	MSTRG.2823.1	MSTRG.8870.1
MSTRG.1379.1	MSTRG.11242.2	MSTRG.2355.1	MSTRG.3211.1
MSTRG.8831.2	MSTRG.4447.1	ENSCHIT00000002828	MSTRG.12657.1
MSTRG.2085.1	ENSCHIT00000006990	MSTRG.3371.1	MSTRG.8009.2
ENSCHIT00000001149	MSTRG.1720.1	MSTRG.2084.1	MSTRG.10064.1
MSTRG.13610.1	MSTRG.1606.1	ENSCHIT00000008073	MSTRG.8061.1
ENSCHIT00000001046	MSTRG.10849.1	ENSCHIT00000006765	MSTRG.8836.2
ENSCHIT00000002648	MSTRG.6888.4	MSTRG.3041.5	MSTRG.3694.1
ENSCHIT00000009087	MSTRG.4924.1	MSTRG.11355.1	MSTRG.14153.1
MSTRG.14626.1	MSTRG.6974.1	MSTRG.14235.2	MSTRG.8836.1
MSTRG.2116.1	MSTRG.8273.2	MSTRG.8525.4	MSTRG.5603.1
MSTRG.2443.2	MSTRG.5262.1	MSTRG.11763.1	MSTRG.13190.1
MSTRG.15255.3	ENSCHIT00000009928	MSTRG.9973.1	MSTRG.5374.1
MSTRG.1210.1	ENSCHIT00000002378	MSTRG.13288.1	MSTRG.7523.1
MSTRG.2126.1	ENSCHIT00000006969		MSTRG.4012.1
MSTRG.5629.2	MSTRG.4853.1		MSTRG.10559.2
MSTRG.8428.1	MSTRG.8816.1		MSTRG.11115.1
MSTRG.9458.1	MSTRG.3128.3
MSTRG.10277.1	MSTRG.2912.1
MSTRG.15518.1	MSTRG.8521.1
MSTRG.14081.1	MSTRG.7138.2
ENSCHIT00000009775	MSTRG.6131.4
MSTRG.6220.3	MSTRG.6131.9
MSTRG.4443.3	MSTRG.7603.4
MSTRG.2262.2	ENSCHIT00000006664
MSTRG.2126.2	MSTRG.9565.1
MSTRG.13869.1	MSTRG.6245.1
MSTRG.14390.1	MSTRG.11135.6
ENSCHIT00000005083	MSTRG.2787.1
MSTRG.11117.2	MSTRG.8579.3
MSTRG.904.1	MSTRG.1942.1
MSTRG.1443.1	MSTRG.3883.1
MSTRG.11363.1	MSTRG.2632.3
MSTRG.9466.3	MSTRG.14368.2
MSTRG.5932.1	ENSCHIT00000010568
MSTRG.1567.1	MSTRG.1747.8
MSTRG.15301.1	MSTRG.10573.1
MSTRG.3528.4	MSTRG.9565.2
MSTRG.13067.1	MSTRG.3041.3
MSTRG.11355.3	MSTRG.5450.1
MSTRG.4364.2	MSTRG.5342.1
MSTRG.12319.1	MSTRG.8529.1
MSTRG.5787.1	MSTRG.12833.2
MSTRG.1070.1	MSTRG.6270.1
MSTRG.12634.1	MSTRG.2615.1
MSTRG.6173.1	MSTRG.9390.1
ENSCHIT00000005872	MSTRG.7560.1
MSTRG.7208.1	ENSCHIT00000009745
MSTRG.3673.1	ENSCHIT00000005425
MSTRG.5229.1	MSTRG.9670.7
ENSCHIT00000003765	MSTRG.5274.2
MSTRG.4940.1	MSTRG.8036.4
MSTRG.14108.1
MSTRG.8429.1
MSTRG.3392.1
MSTRG.12582.1
MSTRG.12844.1
MSTRG.9621.1
