# Supplementary material for: Transcriptome Analysis Reveals the Profile of Long Non-Coding RNAs during Myogenic Differentiation in Goats
Source: Int J Mol Sci. 2023 Mar 28;24(7):6370. doi: 10.3390/ijms24076370 (PMC10094361; doi:10.3390/ijms24076370)
Supplement: Supplementary file 1 [file ijms-24-06370-s001.zip › Table S6. Cis-target genes of identified lncRNAs.xlsx]

## Sheet: cis_all
Table S6. Cis-target genes of identified lncRNAs_all
lncRNA_ID	chr	lncRNA_start	lncRNA_end	lncRNA_strand	GeneID	Gene_start	Gene_end	Gene_strand	up/down_Stream	distance	Symbol	Description
MSTRG.87.1	1	41410350	41424697	-	ENSCHIG00000006429	41430847	41431218	-	DOWNSTREAM	6149	KCNE2	potassium voltage-gated channel subfamily E regulatory subunit 2 [Source:NCBI gene;Acc:102169795]
MSTRG.87.2	1	41410351	41424786	-	ENSCHIG00000006429	41430847	41431218	-	DOWNSTREAM	6060	KCNE2	potassium voltage-gated channel subfamily E regulatory subunit 2 [Source:NCBI gene;Acc:102169795]
MSTRG.111.6	1	45649910	45726810	-	ENSCHIG00000021446	45728081	45730881	+	UPSTREAM	1270	TRMT10C	tRNA methyltransferase 10C, mitochondrial RNase P subunit [Source:HGNC Symbol;Acc:HGNC:26022]
MSTRG.134.1	1	53201687	53215348	+	ENSCHIG00000015414	53175239	53200573	-	UPSTREAM	1113	CIP2A	cell proliferation regulating inhibitor of protein phosphatase 2A [Source:NCBI gene;Acc:102175617]
MSTRG.134.1	1	53201687	53215348	+	ENSCHIG00000026879	53215977	53319058	+	UPSTREAM	628	DZIP3	DAZ interacting zinc finger protein 3 [Source:NCBI gene;Acc:102171374]
ENSCHIT00000007843	1	58163068	58165325	+	ENSCHIG00000011705	58175148	58203131	-	DOWNSTREAM	9822	NAA50	N(alpha)-acetyltransferase 50, NatE catalytic subunit [Source:NCBI gene;Acc:102185606]
MSTRG.185.1	1	63980817	63983897	-	ENSCHIG00000017385	63984243	64004285	+	UPSTREAM	345	TIMMDC1	translocase of inner mitochondrial membrane domain containing 1 [Source:NCBI gene;Acc:102191736]
MSTRG.185.1	1	63980817	63983897	-	ENSCHIG00000013075	63950866	63977430	+	DOWNSTREAM	3386	POGLUT1	protein O-glucosyltransferase 1 [Source:NCBI gene;Acc:102191273]
MSTRG.235.1	1	69937499	69942684	-	ENSCHIG00000017400	69885369	69933388	-	UPSTREAM	4110	LMLN	leishmanolysin like peptidase [Source:NCBI gene;Acc:102174433]
ENSCHIT00000007907	1	71781656	71801463	-	ENSCHIG00000016486	71801493	71814121	+	UPSTREAM	29	APOD	apolipoprotein D [Source:NCBI gene;Acc:102181073]
ENSCHIT00000007911	1	71795515	71801463	-	ENSCHIG00000016486	71801493	71814121	+	UPSTREAM	29	APOD	apolipoprotein D [Source:NCBI gene;Acc:102181073]
MSTRG.318.1	1	83319115	83333160	-	ENSCHIG00000012229	83333762	83612887	+	UPSTREAM	601	MCF2L2	MCF.2 cell line derived transforming sequence-like 2 [Source:NCBI gene;Acc:102184378]
MSTRG.328.1	1	85751140	85757938	+	ENSCHIG00000017202	85763619	85833566	-	DOWNSTREAM	5680	FXR1	FMR1 autosomal homolog 1 [Source:NCBI gene;Acc:102168206]
ENSCHIT00000008100	1	97531588	97544919	-	ENSCHIG00000021084	97517825	97522580	+	DOWNSTREAM	9007	-	-
ENSCHIT00000008116	1	103393187	103395203	-	ENSCHIG00000023820	103391051	103392218	+	DOWNSTREAM	968	-	-
ENSCHIT00000008117	1	103393187	103395203	-	ENSCHIG00000023820	103391051	103392218	+	DOWNSTREAM	968	-	-
ENSCHIT00000008137	1	105925135	105979115	+	ENSCHIG00000014679	105914443	105922631	+	DOWNSTREAM	2503	-	beta-1,3-N-acetylgalactosaminyltransferase 1 (globoside blood group) [Source:NCBI gene;Acc:102172392]
ENSCHIT00000008138	1	105925135	105979115	+	ENSCHIG00000014679	105914443	105922631	+	DOWNSTREAM	2503	-	beta-1,3-N-acetylgalactosaminyltransferase 1 (globoside blood group) [Source:NCBI gene;Acc:102172392]
ENSCHIT00000008167	1	110518239	110552614	-	ENSCHIG00000018721	110484497	110512421	-	UPSTREAM	5817	TIPARP	TCDD inducible poly(ADP-ribose) polymerase [Source:NCBI gene;Acc:102182170]
MSTRG.438.1	1	117182873	117190667	+	ENSCHIG00000023786	117140608	117182730	-	UPSTREAM	142	EIF2A	eukaryotic translation initiation factor 2A [Source:NCBI gene;Acc:102169520]
ENSCHIT00000008186	1	117300613	117334482	+	ENSCHIG00000015207	117256606	117299312	-	UPSTREAM	1300	TSC22D2	TSC22 domain family member 2 [Source:NCBI gene;Acc:102182832]
ENSCHIT00000008190	1	117300613	117334482	+	ENSCHIG00000015207	117256606	117299312	-	UPSTREAM	1300	TSC22D2	TSC22 domain family member 2 [Source:NCBI gene;Acc:102182832]
ENSCHIT00000008237	1	121624088	121719370	-	MSTRG.462	121725938	121748042	+	UPSTREAM	6567	Pol	Retrovirus-related Pol polyprotein LINE-1 [Bos mutus]
MSTRG.476.1	1	125444268	125445298	-	ENSCHIG00000010707	125442654	125444237	-	UPSTREAM	30	CHST2	carbohydrate sulfotransferase 2 [Source:NCBI gene;Acc:102187002]
ENSCHIT00000009033	1	126755877	126781058	-	ENSCHIG00000013336	126746136	126752276	-	UPSTREAM	3600	RNF7	ring finger protein 7 [Source:NCBI gene;Acc:102180802]
ENSCHIT00000009035	1	126755877	126781058	-	ENSCHIG00000013336	126746136	126752276	-	UPSTREAM	3600	RNF7	ring finger protein 7 [Source:NCBI gene;Acc:102180802]
ENSCHIT00000009051	1	129210044	129246393	-	ENSCHIG00000022228	129251844	129286041	+	UPSTREAM	5450	COPB2	coatomer protein complex subunit beta 2 [Source:NCBI gene;Acc:102184200]
MSTRG.529.1	1	134418403	134425321	+	ENSCHIG00000026357	134335945	134408570	-	UPSTREAM	9832	CEP63	centrosomal protein 63 [Source:NCBI gene;Acc:102169803]
MSTRG.529.2	1	134418439	134424718	+	ENSCHIG00000026357	134335945	134408570	-	UPSTREAM	9868	CEP63	centrosomal protein 63 [Source:NCBI gene;Acc:102169803]
MSTRG.550.2	1	138459238	138467476	-	ENSCHIG00000021806	138468769	138482065	+	UPSTREAM	1292	ASTE1	asteroid homolog 1 [Source:NCBI gene;Acc:102176735]
MSTRG.554.1	1	139022061	139031054	-	ENSCHIG00000000879	139040362	139041375	-	DOWNSTREAM	9307	-	histone-lysine N-methyltransferase SETMAR-like [Source:NCBI gene;Acc:102177756]
ENSCHIT00000009130	1	152763636	152787947	+	ENSCHIG00000022112	152552424	152763438	-	UPSTREAM	197	ANKRD28	ankyrin repeat domain 28 [Source:NCBI gene;Acc:102180432]
ENSCHIT00000009127	1	152763636	152790699	+	ENSCHIG00000022112	152552424	152763438	-	UPSTREAM	197	ANKRD28	ankyrin repeat domain 28 [Source:NCBI gene;Acc:102180432]
MSTRG.676.1	10	408902	418679	+	ENSCHIG00000024431	425386	504092	-	DOWNSTREAM	6706	CASC4	cancer susceptibility 4 [Source:NCBI gene;Acc:102185280]
MSTRG.678.1	10	504470	512040	+	ENSCHIG00000024431	425386	504092	-	UPSTREAM	377	CASC4	cancer susceptibility 4 [Source:NCBI gene;Acc:102185280]
MSTRG.712.4	10	14536117	14539929	+	ENSCHIG00000003437	14503428	14532195	+	DOWNSTREAM	3921	TMED8	transmembrane p24 trafficking protein family member 8 [Source:NCBI gene;Acc:102177635]
MSTRG.712.4	10	14536117	14539929	+	ENSCHIG00000024297	14548786	14558210	-	DOWNSTREAM	8856	GSTZ1	glutathione S-transferase zeta 1 [Source:NCBI gene;Acc:102169876]
ENSCHIT00000001230	10	17393106	17397617	+	ENSCHIG00000019047	17406837	17413406	+	UPSTREAM	9219	SYNDIG1L	synapse differentiation inducing 1 like [Source:NCBI gene;Acc:102189764]
ENSCHIT00000001231	10	17393106	17397617	+	ENSCHIG00000019047	17406837	17413406	+	UPSTREAM	9219	SYNDIG1L	synapse differentiation inducing 1 like [Source:NCBI gene;Acc:102189764]
MSTRG.759.2	10	17725826	17729812	-	ENSCHIG00000026804	17737043	17763390	+	UPSTREAM	7230	ENTPD5	ectonucleoside triphosphate diphosphohydrolase 5 (inactive) [Source:NCBI gene;Acc:102187956]
MSTRG.849.1	10	30360843	30362873	-	ENSCHIG00000024896	30370169	30377709	+	UPSTREAM	7295	SIX1	SIX homeobox 1 [Source:NCBI gene;Acc:106502564]
MSTRG.851.1	10	30666012	30672726	-	ENSCHIG00000022625	30675820	30686139	-	DOWNSTREAM	3093	-	protein phosphatase, Mg2+/Mn2+ dependent 1A [Source:NCBI gene;Acc:102177529]
MSTRG.853.1	10	30689960	30692089	-	ENSCHIG00000022625	30675820	30686139	-	UPSTREAM	3820	-	protein phosphatase, Mg2+/Mn2+ dependent 1A [Source:NCBI gene;Acc:102177529]
MSTRG.853.1	10	30689960	30692089	-	MSTRG.854	30692783	30703549	-	DOWNSTREAM	693	CFDP2	p97Bcnt protein [Capra hircus]
MSTRG.868.1	10	32532080	32547056	+	ENSCHIG00000023817	32547125	32559984	-	DOWNSTREAM	68	TOMM20L	translocase of outer mitochondrial membrane 20 like [Source:NCBI gene;Acc:102174747]
MSTRG.868.1	10	32532080	32547056	+	ENSCHIG00000022943	32392145	32531180	-	UPSTREAM	899	KIAA0586	KIAA0586 ortholog [Source:NCBI gene;Acc:102170052]
MSTRG.870.1	10	32637081	32652729	+	ENSCHIG00000021589	32579583	32633611	-	UPSTREAM	3469	ARID4A	AT-rich interaction domain 4A [Source:NCBI gene;Acc:102169108]
MSTRG.924.1	10	42484527	42503284	+	ENSCHIG00000011812	42460051	42478935	+	DOWNSTREAM	5591	DTWD1	DTW domain containing 1 [Source:NCBI gene;Acc:102177528]
ENSCHIT00000001317	10	50567220	50599778	-	ENSCHIG00000000701	50600268	50607051	+	UPSTREAM	489	POLR2M	RNA polymerase II subunit M [Source:NCBI gene;Acc:102173196]
ENSCHIT00000001318	10	50587507	50599778	-	ENSCHIG00000000701	50600268	50607051	+	UPSTREAM	489	POLR2M	RNA polymerase II subunit M [Source:NCBI gene;Acc:102173196]
ENSCHIT00000001318	10	50587507	50599778	-	ENSCHIG00000010101	50466919	50582191	+	DOWNSTREAM	5315	-	myocardial zonula adherens protein [Source:NCBI gene;Acc:102182133]
MSTRG.1011.1	10	57403196	57411812	-	ENSCHIG00000023818	57415558	57459726	+	UPSTREAM	3745	TRIP4	thyroid hormone receptor interactor 4 [Source:NCBI gene;Acc:102191338]
MSTRG.1044.2	10	60206534	60218335	+	ENSCHIG00000026761	60218745	60272796	+	UPSTREAM	409	NEMF	nuclear export mediator factor [Source:NCBI gene;Acc:102182875]
MSTRG.1044.3	10	60206534	60218335	+	ENSCHIG00000026761	60218745	60272796	+	UPSTREAM	409	NEMF	nuclear export mediator factor [Source:NCBI gene;Acc:102182875]
MSTRG.1044.1	10	60206534	60218355	+	ENSCHIG00000026761	60218745	60272796	+	UPSTREAM	389	NEMF	nuclear export mediator factor [Source:NCBI gene;Acc:102182875]
MSTRG.1045.1	10	60206545	60218328	-	ENSCHIG00000026761	60218745	60272796	+	UPSTREAM	416	NEMF	nuclear export mediator factor [Source:NCBI gene;Acc:102182875]
MSTRG.1070.1	10	65148454	65160419	+	ENSCHIG00000008631	65027484	65148253	-	UPSTREAM	200	-	StAR related lipid transfer domain containing 9 [Source:NCBI gene;Acc:102176048]
MSTRG.1089.1	10	66291939	66308724	-	ENSCHIG00000026088	66279611	66290639	+	DOWNSTREAM	1299	OIP5	Opa interacting protein 5 [Source:NCBI gene;Acc:102181687]
MSTRG.1089.1	10	66291939	66308724	-	ENSCHIG00000022351	66315804	66349537	-	DOWNSTREAM	7079	CHP1	calcineurin like EF-hand protein 1 [Source:NCBI gene;Acc:102181125]
ENSCHIT00000001400	10	75669109	75678644	+	ENSCHIG00000006741	75680416	75681369	-	DOWNSTREAM	1771	OR4K2	olfactory receptor 4K2 [Source:NCBI gene;Acc:102180597]
ENSCHIT00000001399	10	75669109	75703247	+	ENSCHIG00000008381	75707846	75708805	-	DOWNSTREAM	4598	-	olfactory receptor 4K2-like [Source:NCBI gene;Acc:102180319]
MSTRG.1147.1	10	76208831	76222081	-	ENSCHIG00000014598	76198785	76203664	-	UPSTREAM	5166	CCNB1IP1	cyclin B1 interacting protein 1 [Source:NCBI gene;Acc:102180768]
MSTRG.1147.1	10	76208831	76222081	-	ENSCHIG00000024572	76222297	76236970	+	UPSTREAM	215	PARP2	poly(ADP-ribose) polymerase 2 [Source:NCBI gene;Acc:102179855]
MSTRG.1210.1	10	80471190	80480352	+	ENSCHIG00000021279	80465898	80470526	-	UPSTREAM	663	-	transmembrane 9 superfamily member 1 [Source:NCBI gene;Acc:102189760]
MSTRG.1210.1	10	80471190	80480352	+	ENSCHIG00000020746	80481605	80484810	-	DOWNSTREAM	1252	CHMP4A	charged multivesicular body protein 4A [Source:NCBI gene;Acc:102189213]
MSTRG.1210.1	10	80471190	80480352	+	ENSCHIG00000022434	80485415	80489175	-	DOWNSTREAM	5062	-	magnesium-dependent phosphatase 1 [Source:NCBI gene;Acc:102188408]
MSTRG.1210.1	10	80471190	80480352	+	ENSCHIG00000008389	80487974	80488940	-	DOWNSTREAM	7621	NEDD8	NEDD8 ubiquitin like modifier [Source:NCBI gene;Acc:102188139]
MSTRG.1210.1	10	80471190	80480352	+	ENSCHIG00000009413	80456272	80465564	-	UPSTREAM	5625	IPO4	importin 4 [Source:NCBI gene;Acc:102178832]
MSTRG.1210.2	10	80471285	80476496	+	ENSCHIG00000021279	80465898	80470526	-	UPSTREAM	758	-	transmembrane 9 superfamily member 1 [Source:NCBI gene;Acc:102189760]
MSTRG.1210.2	10	80471285	80476496	+	ENSCHIG00000020746	80481605	80484810	-	DOWNSTREAM	5108	CHMP4A	charged multivesicular body protein 4A [Source:NCBI gene;Acc:102189213]
MSTRG.1210.2	10	80471285	80476496	+	ENSCHIG00000022434	80485415	80489175	-	DOWNSTREAM	8918	-	magnesium-dependent phosphatase 1 [Source:NCBI gene;Acc:102188408]
MSTRG.1210.2	10	80471285	80476496	+	ENSCHIG00000009413	80456272	80465564	-	UPSTREAM	5720	IPO4	importin 4 [Source:NCBI gene;Acc:102178832]
MSTRG.1210.2	10	80471285	80476496	+	ENSCHIG00000011673	80477963	80480356	+	UPSTREAM	1466	TSSK4	testis specific serine kinase 4 [Source:NCBI gene;Acc:102189485]
MSTRG.1240.2	10	82273166	82278940	+	ENSCHIG00000016056	82207350	82265622	+	DOWNSTREAM	7543	PKM	pyruvate kinase M1/2 [Source:NCBI gene;Acc:102178731]
ENSCHIT00000001468	10	84432413	84454882	-	ENSCHIG00000019921	84457813	84461998	+	UPSTREAM	2930	-	splicing factor 45-like [Source:NCBI gene;Acc:102174476]
ENSCHIT00000001529	10	86507410	86604136	-	ENSCHIG00000017580	86606459	86614639	-	DOWNSTREAM	2322	SKOR1	SKI family transcriptional corepressor 1 [Source:HGNC Symbol;Acc:HGNC:21326]
MSTRG.1273.2	10	86921116	86924024	+	ENSCHIG00000026630	86916008	86921013	-	UPSTREAM	102	C15orf61	chromosome 10 C15orf61 homolog [Source:NCBI gene;Acc:108636837]
ENSCHIT00000001541	10	87816603	87845869	-	ENSCHIG00000017181	87851842	87865593	+	UPSTREAM	5972	LCTL	lactase like [Source:NCBI gene;Acc:102191050]
MSTRG.1283.3	10	87915645	87918737	+	ENSCHIG00000012421	87911152	87914328	+	DOWNSTREAM	1316	-	ribosomal protein L4 [Source:NCBI gene;Acc:102190789]
MSTRG.1283.3	10	87915645	87918737	+	ENSCHIG00000015830	87863832	87909288	-	UPSTREAM	6356	ZWILCH	zwilch kinetochore protein [Source:NCBI gene;Acc:102168454]
MSTRG.1283.3	10	87915645	87918737	+	ENSCHIG00000021340	87920930	87994221	-	DOWNSTREAM	2192	MAP2K1	mitogen-activated protein kinase kinase 1 [Source:NCBI gene;Acc:102190520]
MSTRG.1283.1	10	87915645	87926835	+	ENSCHIG00000012421	87911152	87914328	+	DOWNSTREAM	1316	-	ribosomal protein L4 [Source:NCBI gene;Acc:102190789]
MSTRG.1283.1	10	87915645	87926835	+	ENSCHIG00000015830	87863832	87909288	-	UPSTREAM	6356	ZWILCH	zwilch kinetochore protein [Source:NCBI gene;Acc:102168454]
ENSCHIT00000001554	10	91390876	91398643	+	ENSCHIG00000001349	91217733	91385714	+	DOWNSTREAM	5161	ARSB	arylsulfatase B [Source:NCBI gene;Acc:102189402]
ENSCHIT00000001578	10	92450692	92453572	+	ENSCHIG00000018904	92440868	92448799	+	DOWNSTREAM	1892	OTP	orthopedia homeobox [Source:NCBI gene;Acc:102188596]
ENSCHIT00000001576	10	92450692	92457545	+	ENSCHIG00000018904	92440868	92448799	+	DOWNSTREAM	1892	OTP	orthopedia homeobox [Source:NCBI gene;Acc:102188596]
ENSCHIT00000001585	10	93866820	93873961	-	ENSCHIG00000016655	93655339	93866109	-	UPSTREAM	710	SV2C	synaptic vesicle glycoprotein 2C [Source:NCBI gene;Acc:102171155]
ENSCHIT00000001584	10	93866820	93878024	-	ENSCHIG00000016655	93655339	93866109	-	UPSTREAM	710	SV2C	synaptic vesicle glycoprotein 2C [Source:NCBI gene;Acc:102171155]
ENSCHIT00000001595	10	94194430	94230450	-	ENSCHIG00000008105	94236911	94323019	-	DOWNSTREAM	6460	POLK	DNA polymerase kappa [Source:NCBI gene;Acc:102170426]
ENSCHIT00000001597	10	94204394	94230450	-	ENSCHIG00000008105	94236911	94323019	-	DOWNSTREAM	6460	POLK	DNA polymerase kappa [Source:NCBI gene;Acc:102170426]
ENSCHIT00000001616	10	97007205	97073041	+	ENSCHIG00000026465	97082389	97113039	+	UPSTREAM	9347	CCDC112	coiled-coil domain containing 112 [Source:NCBI gene;Acc:102183876]
MSTRG.1362.1	10	99476798	99478376	+	ENSCHIG00000026396	99480173	99762386	-	DOWNSTREAM	1796	EPB41L4A	erythrocyte membrane protein band 4.1 like 4A [Source:NCBI gene;Acc:102187406]
MSTRG.1367.1	10	100124059	100132741	+	ENSCHIG00000021189	100142486	100189101	-	DOWNSTREAM	9744	REEP5	receptor accessory protein 5 [Source:NCBI gene;Acc:102187137]
MSTRG.1367.1	10	100124059	100132741	+	ENSCHIG00000024660	99981344	100116172	+	DOWNSTREAM	7886	APC	APC regulator of WNT signaling pathway [Source:NCBI gene;Acc:102184724]
MSTRG.1417.1	11	4255989	4271076	+	ENSCHIG00000011131	4238666	4255872	-	UPSTREAM	116	MITD1	microtubule interacting and trafficking domain containing 1 [Source:NCBI gene;Acc:102183696]
ENSCHIT00000005909	11	6600629	6605789	+	ENSCHIG00000024086	6611209	6650345	+	UPSTREAM	5419	IL1R2	interleukin 1 receptor type 2 [Source:NCBI gene;Acc:102186601]
ENSCHIT00000005910	11	6603091	6606831	+	ENSCHIG00000024086	6611209	6650345	+	UPSTREAM	4377	IL1R2	interleukin 1 receptor type 2 [Source:NCBI gene;Acc:102186601]
ENSCHIT00000005916	11	6653582	6663708	-	ENSCHIG00000024086	6611209	6650345	+	DOWNSTREAM	3236	IL1R2	interleukin 1 receptor type 2 [Source:NCBI gene;Acc:102186601]
ENSCHIT00000005914	11	6653582	6664235	-	ENSCHIG00000024086	6611209	6650345	+	DOWNSTREAM	3236	IL1R2	interleukin 1 receptor type 2 [Source:NCBI gene;Acc:102186601]
MSTRG.1443.1	11	9122621	9124469	-	ENSCHIG00000015202	9090604	9112694	-	UPSTREAM	9926	TGFBRAP1	transforming growth factor beta receptor associated protein 1 [Source:NCBI gene;Acc:102181399]
MSTRG.1443.1	11	9122621	9124469	-	ENSCHIG00000011684	9124541	9134601	+	UPSTREAM	71	C2orf49	chromosome 11 C2orf49 homolog [Source:NCBI gene;Acc:102190325]
MSTRG.1459.1	11	10012770	10015401	-	ENSCHIG00000009415	10003350	10003883	+	DOWNSTREAM	8886	-	mitochondrial ribosomal protein L53 [Source:NCBI gene;Acc:102171717]
MSTRG.1459.1	11	10012770	10015401	-	ENSCHIG00000024139	10015575	10018242	-	DOWNSTREAM	173	-	INO80 complex subunit B [Source:NCBI gene;Acc:102173095]
MSTRG.1459.1	11	10012770	10015401	-	ENSCHIG00000025527	10008776	10012177	+	DOWNSTREAM	592	MOGS	mannosyl-oligosaccharide glucosidase [Source:NCBI gene;Acc:102171985]
ENSCHIT00000005968	11	13962434	13967157	-	ENSCHIG00000009384	13955938	13958388	+	DOWNSTREAM	4045	-	-
ENSCHIT00000005972	11	13982100	14010319	+	ENSCHIG00000015553	14015562	14018673	+	UPSTREAM	5242	-	family with sequence similarity 136 member A [Source:NCBI gene;Acc:102189686]
MSTRG.1538.4	11	20926899	20932245	-	ENSCHIG00000019213	20925653	20926472	-	UPSTREAM	426	-	-
ENSCHIT00000006031	11	26835046	26850629	-	ENSCHIG00000020753	26765346	26827259	+	DOWNSTREAM	7786	CAMKMT	calmodulin-lysine N-methyltransferase [Source:NCBI gene;Acc:102191622]
MSTRG.1567.1	11	27056747	27068949	+	ENSCHIG00000010396	27051889	27054865	-	UPSTREAM	1881	SIX2	SIX homeobox 2 [Source:NCBI gene;Acc:108637139]
MSTRG.1576.1	11	28648460	28700804	+	ENSCHIG00000015763	28613489	28648064	-	UPSTREAM	395	PIGF	phosphatidylinositol glycan anchor biosynthesis class F [Source:NCBI gene;Acc:102169969]
MSTRG.1652.1	11	45919180	45938565	+	MSTRG.1654	45943276	45954319	+	UPSTREAM	4710	F52C9.6	endonuclease-reverse transcriptase [Babesia ovata]
MSTRG.1652.1	11	45919180	45938565	+	ENSCHIG00000014527	45890601	45911086	+	DOWNSTREAM	8093	POLR1B	RNA polymerase I subunit B [Source:NCBI gene;Acc:102176969]
MSTRG.1679.1	11	48918523	48924539	+	ENSCHIG00000020450	48927283	48930416	+	UPSTREAM	2743	TMEM150A	transmembrane protein 150A [Source:NCBI gene;Acc:102168914]
MSTRG.1679.1	11	48918523	48924539	+	ENSCHIG00000008537	48931922	48933671	-	DOWNSTREAM	7382	RNF181	ring finger protein 181 [Source:NCBI gene;Acc:102169189]
MSTRG.1679.1	11	48918523	48924539	+	ENSCHIG00000021013	48878547	48915019	-	UPSTREAM	3503	USP39	ubiquitin specific peptidase 39 [Source:NCBI gene;Acc:102186697]
MSTRG.1679.2	11	48918523	48924571	+	ENSCHIG00000020450	48927283	48930416	+	UPSTREAM	2711	TMEM150A	transmembrane protein 150A [Source:NCBI gene;Acc:102168914]
MSTRG.1679.2	11	48918523	48924571	+	ENSCHIG00000008537	48931922	48933671	-	DOWNSTREAM	7350	RNF181	ring finger protein 181 [Source:NCBI gene;Acc:102169189]
MSTRG.1679.2	11	48918523	48924571	+	ENSCHIG00000021013	48878547	48915019	-	UPSTREAM	3503	USP39	ubiquitin specific peptidase 39 [Source:NCBI gene;Acc:102186697]
ENSCHIT00000006258	11	66248049	66258173	+	ENSCHIG00000022762	66268019	66299116	-	DOWNSTREAM	9845	WDR92	WD repeat domain 92 [Source:NCBI gene;Acc:102182046]
ENSCHIT00000006262	11	66248049	66258173	+	ENSCHIG00000022762	66268019	66299116	-	DOWNSTREAM	9845	WDR92	WD repeat domain 92 [Source:NCBI gene;Acc:102182046]
ENSCHIT00000006255	11	66248049	66264047	+	ENSCHIG00000022762	66268019	66299116	-	DOWNSTREAM	3971	WDR92	WD repeat domain 92 [Source:NCBI gene;Acc:102182046]
MSTRG.1766.1	11	67970855	67979984	+	ENSCHIG00000024498	67910400	67964232	+	DOWNSTREAM	6622	-	germ cell-less 1, spermatogenesis associated [Source:NCBI gene;Acc:102175589]
ENSCHIT00000006267	11	68467713	68477990	+	ENSCHIG00000023330	68355573	68462112	+	DOWNSTREAM	5600	CAPN14	calpain 14 [Source:HGNC Symbol;Acc:HGNC:16664]
MSTRG.1790.1	11	71653009	71662149	-	ENSCHIG00000013719	71580180	71651349	+	DOWNSTREAM	1659	RBKS	ribokinase [Source:NCBI gene;Acc:108633214]
MSTRG.1818.1	11	72510710	72516815	-	ENSCHIG00000021255	72525099	72540459	-	DOWNSTREAM	8283	SLC35F6	solute carrier family 35 member F6 [Source:NCBI gene;Acc:102186773]
ENSCHIT00000006299	11	75270956	75315304	+	ENSCHIG00000021081	74940481	75270844	-	UPSTREAM	111	KLHL29	kelch like family member 29 [Source:NCBI gene;Acc:102173097]
ENSCHIT00000006297	11	75270956	75315861	+	ENSCHIG00000021081	74940481	75270844	-	UPSTREAM	111	KLHL29	kelch like family member 29 [Source:NCBI gene;Acc:102173097]
ENSCHIT00000006300	11	75273063	75315304	+	ENSCHIG00000021081	74940481	75270844	-	UPSTREAM	2218	KLHL29	kelch like family member 29 [Source:NCBI gene;Acc:102173097]
ENSCHIT00000006346	11	77637360	77684035	-	ENSCHIG00000016651	77583658	77632968	+	DOWNSTREAM	4391	APOB	apolipoprotein B [Source:NCBI gene;Acc:102184161]
MSTRG.1890.3	11	87122865	87142642	+	ENSCHIG00000011294	87146884	87156017	-	DOWNSTREAM	4241	KLF11	Kruppel like factor 11 [Source:NCBI gene;Acc:102187777]
MSTRG.1905.1	11	88189263	88191027	+	ENSCHIG00000026710	88100776	88186355	+	DOWNSTREAM	2907	KIDINS220	kinase D interacting substrate 220 [Source:NCBI gene;Acc:102189217]
ENSCHIT00000006599	11	91273969	91298211	+	ENSCHIG00000021333	91304464	91306048	+	UPSTREAM	6252	-	PC4 and SFRS1-interacting protein pseudogene [Source:NCBI gene;Acc:102190239]
MSTRG.1970.2	11	97762165	97764629	-	ENSCHIG00000011899	97728258	97761668	+	DOWNSTREAM	496	LRSAM1	leucine rich repeat and sterile alpha motif containing 1 [Source:NCBI gene;Acc:102187326]
MSTRG.1970.2	11	97762165	97764629	-	ENSCHIG00000008080	97765381	97818284	-	DOWNSTREAM	751	NIBAN2	niban apoptosis regulator 2 [Source:NCBI gene;Acc:102187601]
MSTRG.1997.1	11	98560043	98567502	-	ENSCHIG00000009088	98568497	98594907	+	UPSTREAM	994	ODF2	outer dense fiber of sperm tails 2 [Source:NCBI gene;Acc:102175412]
MSTRG.1997.2	11	98566226	98567494	-	ENSCHIG00000009088	98568497	98594907	+	UPSTREAM	1002	ODF2	outer dense fiber of sperm tails 2 [Source:NCBI gene;Acc:102175412]
ENSCHIT00000006671	11	103178919	103187945	-	ENSCHIG00000014232	103148052	103174432	-	UPSTREAM	4486	QSOX2	LIM/homeobox protein Lhx3 [Source:NCBI gene;Acc:102189594]
ENSCHIT00000006679	11	103212096	103224987	-	ENSCHIG00000017713	103229525	103235160	+	UPSTREAM	4537	-	G protein signaling modulator 1 [Source:NCBI gene;Acc:108637174]
MSTRG.2087.1	11	103654989	103660284	+	ENSCHIG00000025220	103648477	103654737	-	UPSTREAM	251	SURF6	surfeit 6 [Source:NCBI gene;Acc:102173754]
MSTRG.2087.1	11	103654989	103660284	+	ENSCHIG00000003945	103663287	103665761	+	UPSTREAM	3002	-	ribosomal protein L7a [Source:NCBI gene;Acc:102169679]
MSTRG.2087.1	11	103654989	103660284	+	ENSCHIG00000005972	103666174	103671387	-	DOWNSTREAM	5889	SURF1	surfeit locus protein 1 [Source:NCBI gene;Acc:102169972]
MSTRG.2087.1	11	103654989	103660284	+	ENSCHIG00000022633	103670034	103673580	+	UPSTREAM	9749	SURF2	surfeit 2 [Source:NCBI gene;Acc:102174039]
MSTRG.2088.1	11	103655008	103661760	-	ENSCHIG00000025220	103648477	103654737	-	UPSTREAM	270	SURF6	surfeit 6 [Source:NCBI gene;Acc:102173754]
MSTRG.2088.1	11	103655008	103661760	-	ENSCHIG00000003945	103663287	103665761	+	UPSTREAM	1526	-	ribosomal protein L7a [Source:NCBI gene;Acc:102169679]
MSTRG.2088.1	11	103655008	103661760	-	ENSCHIG00000005972	103666174	103671387	-	DOWNSTREAM	4413	SURF1	surfeit locus protein 1 [Source:NCBI gene;Acc:102169972]
MSTRG.2088.1	11	103655008	103661760	-	ENSCHIG00000022633	103670034	103673580	+	UPSTREAM	8273	SURF2	surfeit 2 [Source:NCBI gene;Acc:102174039]
MSTRG.2087.2	11	103655014	103660261	+	ENSCHIG00000025220	103648477	103654737	-	UPSTREAM	276	SURF6	surfeit 6 [Source:NCBI gene;Acc:102173754]
MSTRG.2087.2	11	103655014	103660261	+	ENSCHIG00000003945	103663287	103665761	+	UPSTREAM	3025	-	ribosomal protein L7a [Source:NCBI gene;Acc:102169679]
MSTRG.2087.2	11	103655014	103660261	+	ENSCHIG00000005972	103666174	103671387	-	DOWNSTREAM	5912	SURF1	surfeit locus protein 1 [Source:NCBI gene;Acc:102169972]
MSTRG.2087.2	11	103655014	103660261	+	ENSCHIG00000022633	103670034	103673580	+	UPSTREAM	9772	SURF2	surfeit 2 [Source:NCBI gene;Acc:102174039]
MSTRG.2099.1	11	104193823	104197514	+	ENSCHIG00000007578	104201003	104220356	-	DOWNSTREAM	3488	BRD3	bromodomain containing 3 [Source:NCBI gene;Acc:106502678]
MSTRG.2100.5	11	104222467	104234787	-	ENSCHIG00000007578	104201003	104220356	-	UPSTREAM	2110	BRD3	bromodomain containing 3 [Source:NCBI gene;Acc:106502678]
MSTRG.2109.1	11	104535288	104536652	-	ENSCHIG00000026264	104543096	104563284	-	DOWNSTREAM	6443	RABL6	RAB, member RAS oncogene family like 6 [Source:NCBI gene;Acc:102185665]
MSTRG.2123.1	11	105157092	105157559	+	MSTRG.2125	105159585	105166469	-	DOWNSTREAM	2025	--	Retrovirus-related Pol polyprotein from transposon [Clonorchis sinensis]
MSTRG.2123.1	11	105157092	105157559	+	MSTRG.2119	105087840	105152529	-	UPSTREAM	4562	COL5A1	collagen alpha-1(V) chain isoform X1 [Bos indicus x Bos taurus]
MSTRG.2124.1	11	105157660	105159389	+	MSTRG.2125	105159585	105166469	-	DOWNSTREAM	195	--	Retrovirus-related Pol polyprotein from transposon [Clonorchis sinensis]
MSTRG.2124.1	11	105157660	105159389	+	MSTRG.2119	105087840	105152529	-	UPSTREAM	5130	COL5A1	collagen alpha-1(V) chain isoform X1 [Bos indicus x Bos taurus]
MSTRG.2126.1	11	105167650	105194468	-	MSTRG.2125	105159585	105166469	-	UPSTREAM	1180	--	Retrovirus-related Pol polyprotein from transposon [Clonorchis sinensis]
MSTRG.2126.2	11	105167650	105194468	-	MSTRG.2125	105159585	105166469	-	UPSTREAM	1180	--	Retrovirus-related Pol polyprotein from transposon [Clonorchis sinensis]
MSTRG.2126.4	11	105167697	105194459	-	MSTRG.2125	105159585	105166469	-	UPSTREAM	1227	--	Retrovirus-related Pol polyprotein from transposon [Clonorchis sinensis]
MSTRG.2141.1	11	106032691	106034627	-	ENSCHIG00000009232	106023146	106028020	-	UPSTREAM	4670	SLC34A3	solute carrier family 34 member 3 [Source:NCBI gene;Acc:102187945]
MSTRG.2141.1	11	106032691	106034627	-	ENSCHIG00000008161	106030257	106030727	-	UPSTREAM	1963	RNF224	ring finger protein 224 [Source:HGNC Symbol;Acc:HGNC:41912]
MSTRG.2141.1	11	106032691	106034627	-	ENSCHIG00000009768	106041019	106049023	-	DOWNSTREAM	6391	NDOR1	NADPH dependent diflavin oxidoreductase 1 [Source:NCBI gene;Acc:102180401]
MSTRG.2141.1	11	106032691	106034627	-	ENSCHIG00000016054	106037215	106038015	+	UPSTREAM	2587	RNF208	ring finger protein 208 [Source:NCBI gene;Acc:108637186]
MSTRG.2148.1	11	106114696	106115917	-	ENSCHIG00000016373	106119178	106130393	+	UPSTREAM	3260	-	-
MSTRG.2148.1	11	106114696	106115917	-	ENSCHIG00000016229	106078694	106105899	-	UPSTREAM	8796	GRIN1	glutamate ionotropic receptor NMDA type subunit 1 [Source:NCBI gene;Acc:102181789]
MSTRG.2152.1	11	106156429	106160119	+	ENSCHIG00000012172	106160153	106165568	-	DOWNSTREAM	33	UAP1L1	UDP-N-acetylglucosamine pyrophosphorylase 1 like 1 [Source:NCBI gene;Acc:102182884]
MSTRG.2152.1	11	106156429	106160119	+	ENSCHIG00000026566	106145647	106156163	-	UPSTREAM	265	-	endoplasmic reticulum mannosyl-oligosaccharide 1,2-alpha-mannosidase [Source:NCBI gene;Acc:102182048]
ENSCHIT00000007510	12	268733	290248	-	ENSCHIG00000018585	296454	297572	-	DOWNSTREAM	6205	SOX1	SRY-box transcription factor 1 [Source:NCBI gene;Acc:108637267]
ENSCHIT00000007648	12	7426984	7430192	+	ENSCHIG00000012533	7367966	7426920	-	UPSTREAM	63	TPP2	tripeptidyl peptidase 2 [Source:NCBI gene;Acc:102169112]
MSTRG.2204.1	12	9506778	9525119	+	MSTRG.2205	9525177	9531864	+	UPSTREAM	57	--	endonuclease-reverse transcriptase [Babesia ovata]
MSTRG.2204.1	12	9506778	9525119	+	ENSCHIG00000007335	9128330	9506537	-	UPSTREAM	240	PCCA	propionyl-CoA carboxylase subunit alpha [Source:NCBI gene;Acc:102191627]
ENSCHIT00000007667	12	9578476	9608332	-	ENSCHIG00000023898	9573330	9576945	-	UPSTREAM	1530	ZIC2	Zic family member 2 [Source:NCBI gene;Acc:102191060]
ENSCHIT00000007670	12	13410402	13412942	-	ENSCHIG00000015025	13308321	13407690	-	UPSTREAM	2711	CLDN10	claudin 10 [Source:NCBI gene;Acc:102174403]
ENSCHIT00000007679	12	13426144	13439916	+	ENSCHIG00000016664	13444237	13639059	+	UPSTREAM	4320	-	multidrug resistance-associated protein 4-like [Source:NCBI gene;Acc:102187779]
ENSCHIT00000007692	12	16906969	16928357	-	ENSCHIG00000016880	16932518	16962860	-	DOWNSTREAM	4160	GPR180	G protein-coupled receptor 180 [Source:NCBI gene;Acc:102172819]
ENSCHIT00000007694	12	16911244	16928357	-	ENSCHIG00000016880	16932518	16962860	-	DOWNSTREAM	4160	GPR180	G protein-coupled receptor 180 [Source:NCBI gene;Acc:102172819]
ENSCHIT00000007824	12	32306344	32317473	+	ENSCHIG00000003619	32298048	32299992	+	DOWNSTREAM	6351	POU4F1	POU class 4 homeobox 1 [Source:NCBI gene;Acc:108637271]
MSTRG.2262.2	12	38934231	38948900	+	ENSCHIG00000007738	38907242	38932661	-	UPSTREAM	1569	BORA	BORA aurora kinase A activator [Source:NCBI gene;Acc:102178918]
MSTRG.2298.1	12	51221148	51242961	+	ENSCHIG00000018849	51160575	51221005	-	UPSTREAM	142	ZDHHC20	zinc finger DHHC-type containing 20 [Source:NCBI gene;Acc:102169603]
MSTRG.2325.1	12	55223506	55244633	-	ENSCHIG00000007021	55247572	55254943	+	UPSTREAM	2938	-	proteasome maturation protein [Source:NCBI gene;Acc:102187958]
MSTRG.2342.1	12	58086992	58103281	-	ENSCHIG00000021344	58030135	58086678	+	DOWNSTREAM	313	BRCA2	BRCA2 DNA repair associated [Source:NCBI gene;Acc:102182417]
MSTRG.2389.2	12	65109227	65111819	+	ENSCHIG00000017084	65120997	65168857	+	UPSTREAM	9177	NEK5	NIMA related kinase 5 [Source:NCBI gene;Acc:102183800]
MSTRG.2418.3	12	68664458	68670182	+	ENSCHIG00000024171	68677233	68683655	-	DOWNSTREAM	7050	NUDT15	nudix hydrolase 15 [Source:NCBI gene;Acc:102179960]
ENSCHIT00000002480	13	10461868	10466944	-	ENSCHIG00000011994	10470361	10477929	+	UPSTREAM	3416	NANP	N-acetylneuraminic acid phosphatase [Source:NCBI gene;Acc:102170886]
MSTRG.2502.1	13	10772726	10774420	+	ENSCHIG00000012562	10736913	10772637	-	UPSTREAM	88	-	interleukin 15 receptor subunit alpha [Source:NCBI gene;Acc:102171722]
ENSCHIT00000002505	13	11930546	11962129	-	ENSCHIG00000013417	11750649	11928093	-	UPSTREAM	2452	SFMBT2	Scm like with four mbt domains 2 [Source:NCBI gene;Acc:102171991]
ENSCHIT00000002563	13	15793092	15808980	-	ENSCHIG00000017635	15589472	15785614	-	UPSTREAM	7477	USP6NL	USP6 N-terminal like [Source:NCBI gene;Acc:102173399]
ENSCHIT00000002564	13	15795102	15804740	-	ENSCHIG00000017635	15589472	15785614	-	UPSTREAM	9487	USP6NL	USP6 N-terminal like [Source:NCBI gene;Acc:102173399]
ENSCHIT00000002599	13	22361083	22412647	+	ENSCHIG00000010933	22144589	22357614	+	DOWNSTREAM	3468	MLLT10	MLLT10 histone lysine methyltransferase DOT1L cofactor [Source:NCBI gene;Acc:102190530]
ENSCHIT00000002613	13	23269936	23356059	-	ENSCHIG00000023741	23359075	23441618	+	UPSTREAM	3015	ARMC3	armadillo repeat containing 3 [Source:NCBI gene;Acc:102169682]
ENSCHIT00000002624	13	23564035	23576523	+	ENSCHIG00000024165	23585369	23587570	+	UPSTREAM	8845	PTF1A	pancreas associated transcription factor 1a [Source:NCBI gene;Acc:102176975]
ENSCHIT00000002619	13	23564035	23582902	+	ENSCHIG00000024165	23585369	23587570	+	UPSTREAM	2466	PTF1A	pancreas associated transcription factor 1a [Source:NCBI gene;Acc:102176975]
MSTRG.2593.5	13	30605866	30612181	-	ENSCHIG00000019577	30618188	30890026	-	DOWNSTREAM	6006	CUBN	cubilin [Source:NCBI gene;Acc:102180405]
ENSCHIT00000002655	13	31808989	31820458	+	ENSCHIG00000024612	31725119	31808215	+	DOWNSTREAM	773	SLC39A12	solute carrier family 39 member 12 [Source:NCBI gene;Acc:102181511]
ENSCHIT00000002654	13	31808989	31831408	+	ENSCHIG00000024612	31725119	31808215	+	DOWNSTREAM	773	SLC39A12	solute carrier family 39 member 12 [Source:NCBI gene;Acc:102181511]
MSTRG.2632.1	13	35522455	35531748	+	ENSCHIG00000022497	35440630	35521848	-	UPSTREAM	606	WAC	WW domain containing adaptor with coiled-coil [Source:NCBI gene;Acc:102191629]
MSTRG.2632.3	13	35522741	35531743	+	ENSCHIG00000022497	35440630	35521848	-	UPSTREAM	892	WAC	WW domain containing adaptor with coiled-coil [Source:NCBI gene;Acc:102191629]
ENSCHIT00000002739	13	40133682	40135960	+	ENSCHIG00000025252	40119449	40130800	-	UPSTREAM	2881	NKX2-2	NK2 homeobox 2 [Source:NCBI gene;Acc:102182050]
ENSCHIT00000002741	13	40138886	40152401	+	ENSCHIG00000025252	40119449	40130800	-	UPSTREAM	8085	NKX2-2	NK2 homeobox 2 [Source:NCBI gene;Acc:102182050]
ENSCHIT00000002753	13	40915500	40922086	+	ENSCHIG00000013879	40901550	40906533	-	UPSTREAM	8966	FOXA2	forkhead box A2 [Source:NCBI gene;Acc:108637391]
ENSCHIT00000002754	13	40916302	40922086	+	ENSCHIG00000013879	40901550	40906533	-	UPSTREAM	9768	FOXA2	forkhead box A2 [Source:NCBI gene;Acc:108637391]
ENSCHIT00000002778	13	41885360	41889623	-	ENSCHIG00000020378	41768405	41879042	+	DOWNSTREAM	6317	SYNDIG1	synapse differentiation inducing 1 [Source:NCBI gene;Acc:102173947]
ENSCHIT00000002789	13	42019503	42022984	+	ENSCHIG00000021744	41976576	42019357	-	UPSTREAM	145	ACSS1	acyl-CoA synthetase short chain family member 1 [Source:NCBI gene;Acc:102185099]
ENSCHIT00000002793	13	42020050	42022984	+	ENSCHIG00000021744	41976576	42019357	-	UPSTREAM	692	ACSS1	acyl-CoA synthetase short chain family member 1 [Source:NCBI gene;Acc:102185099]
ENSCHIT00000002859	13	46862891	46863853	-	ENSCHIG00000015863	46865843	46870187	-	DOWNSTREAM	1989	PCNA	proliferating cell nuclear antigen [Source:NCBI gene;Acc:102172276]
ENSCHIT00000002859	13	46862891	46863853	-	ENSCHIG00000025769	46857212	46862086	-	UPSTREAM	804	-	transmembrane protein 230 [Source:NCBI gene;Acc:102171258]
MSTRG.2722.1	13	50636341	50669335	-	ENSCHIG00000020702	50587433	50631463	+	DOWNSTREAM	4877	RNF24	ring finger protein 24 [Source:NCBI gene;Acc:102177729]
MSTRG.2746.1	13	51630258	51652658	-	ENSCHIG00000011213	51655534	51686216	-	DOWNSTREAM	2875	VPS16	VPS16 core subunit of CORVET and HOPS complexes [Source:NCBI gene;Acc:102185754]
ENSCHIT00000002934	13	57163466	57172798	-	ENSCHIG00000008762	57172868	57222760	+	UPSTREAM	69	APCDD1L	APC down-regulated 1 like [Source:NCBI gene;Acc:102175968]
ENSCHIT00000002935	13	57163466	57172798	-	ENSCHIG00000008762	57172868	57222760	+	UPSTREAM	69	APCDD1L	APC down-regulated 1 like [Source:NCBI gene;Acc:102175968]
MSTRG.2830.2	13	57359523	57431389	+	ENSCHIG00000017305	57306938	57359059	-	UPSTREAM	463	RAB22A	RAB22A, member RAS oncogene family [Source:NCBI gene;Acc:102176540]
MSTRG.2830.3	13	57359555	57371868	+	ENSCHIG00000017305	57306938	57359059	-	UPSTREAM	495	RAB22A	RAB22A, member RAS oncogene family [Source:NCBI gene;Acc:102176540]
ENSCHIT00000002961	13	58120535	58128762	+	ENSCHIG00000024033	58104728	58119239	-	UPSTREAM	1295	SPO11	SPO11 initiator of meiotic double stranded breaks [Source:NCBI gene;Acc:102169490]
ENSCHIT00000002960	13	58120535	58162276	+	ENSCHIG00000024033	58104728	58119239	-	UPSTREAM	1295	SPO11	SPO11 initiator of meiotic double stranded breaks [Source:NCBI gene;Acc:102169490]
ENSCHIT00000002997	13	61806236	61813167	+	ENSCHIG00000009057	61816335	62104133	+	UPSTREAM	3167	-	short palate, lung and nasal epithelium carcinoma-associated protein 2B [Source:NCBI gene;Acc:102171351]
ENSCHIT00000003012	13	61944951	61947027	+	ENSCHIG00000001593	61942819	61943568	-	UPSTREAM	1382	-	40S ribosomal protein S6 pseudogene [Source:NCBI gene;Acc:108637410]
ENSCHIT00000003013	13	61944951	61947027	+	ENSCHIG00000001593	61942819	61943568	-	UPSTREAM	1382	-	40S ribosomal protein S6 pseudogene [Source:NCBI gene;Acc:108637410]
ENSCHIT00000003022	13	62214947	62216844	-	ENSCHIG00000021482	62198281	62207313	-	UPSTREAM	7633	-	short palate, lung and nasal epithelium carcinoma-associated protein 2B-like [Source:NCBI gene;Acc:102170799]
ENSCHIT00000003043	13	62338208	62340142	-	ENSCHIG00000017212	62349883	62369603	+	UPSTREAM	9740	BPIFB1	BPI fold containing family B member 1 [Source:NCBI gene;Acc:102187241]
ENSCHIT00000003040	13	62338208	62340992	-	ENSCHIG00000017212	62349883	62369603	+	UPSTREAM	8890	BPIFB1	BPI fold containing family B member 1 [Source:NCBI gene;Acc:102187241]
MSTRG.2912.1	13	64115912	64117730	-	ENSCHIG00000011324	64118470	64124206	-	DOWNSTREAM	739	EIF6	eukaryotic translation initiation factor 6 [Source:NCBI gene;Acc:102171621]
MSTRG.2912.1	13	64115912	64117730	-	ENSCHIG00000020912	64126776	64132420	-	DOWNSTREAM	9045	FAM83C	family with sequence similarity 83 member C [Source:NCBI gene;Acc:102176342]
MSTRG.2912.1	13	64115912	64117730	-	ENSCHIG00000012983	64084020	64114249	+	DOWNSTREAM	1662	MMP24	matrix metallopeptidase 24 [Source:NCBI gene;Acc:102176054]
MSTRG.2920.1	13	64475812	64477495	+	ENSCHIG00000009015	64479285	64479467	+	UPSTREAM	1789	-	-
MSTRG.2920.1	13	64475812	64477495	+	ENSCHIG00000024884	64480092	64502779	-	DOWNSTREAM	2596	-	RNA binding motif protein 39 [Source:NCBI gene;Acc:102175418]
MSTRG.2949.1	13	66031689	66041428	+	ENSCHIG00000013030	66022288	66022551	-	UPSTREAM	9137	BLCAP	BLCAP apoptosis inducing factor [Source:NCBI gene;Acc:102183615]
MSTRG.2949.1	13	66031689	66041428	+	ENSCHIG00000026109	66024662	66026042	+	DOWNSTREAM	5646	NNAT	neuronatin [Source:NCBI gene;Acc:102183158]
ENSCHIT00000003133	13	69566360	69578904	-	ENSCHIG00000023223	69554339	69559361	-	UPSTREAM	6998	EMILIN3	elastin microfibril interfacer 3 [Source:NCBI gene;Acc:102182704]
ENSCHIT00000003128	13	69566360	69584333	-	ENSCHIG00000023223	69554339	69559361	-	UPSTREAM	6998	EMILIN3	elastin microfibril interfacer 3 [Source:NCBI gene;Acc:102182704]
ENSCHIT00000003128	13	69566360	69584333	-	ENSCHIG00000017606	69591203	69796584	-	DOWNSTREAM	6869	CHD6	chromodomain helicase DNA binding protein 6 [Source:NCBI gene;Acc:102182984]
ENSCHIT00000003152	13	73679894	73681119	-	ENSCHIG00000010822	73688290	73694575	-	DOWNSTREAM	7170	-	-
ENSCHIT00000003204	13	78044447	78046329	+	ENSCHIG00000018438	78052349	78113938	+	UPSTREAM	6019	PTPN1	protein tyrosine phosphatase non-receptor type 1 [Source:NCBI gene;Acc:102191814]
ENSCHIT00000003292	13	81188441	81190283	-	ENSCHIG00000019520	81194298	81209121	+	UPSTREAM	4014	-	prefoldin subunit 4 [Source:NCBI gene;Acc:102179214]
ENSCHIT00000003293	13	81188441	81190283	-	ENSCHIG00000019520	81194298	81209121	+	UPSTREAM	4014	-	prefoldin subunit 4 [Source:NCBI gene;Acc:102179214]
ENSCHIT00000001598	14	6278277	6326479	+	ENSCHIG00000013099	5871085	6278127	-	UPSTREAM	149	CNGB3	cyclic nucleotide gated channel subunit beta 3 [Source:NCBI gene;Acc:102170891]
ENSCHIT00000001596	14	6278277	6397412	+	ENSCHIG00000013099	5871085	6278127	-	UPSTREAM	149	CNGB3	cyclic nucleotide gated channel subunit beta 3 [Source:NCBI gene;Acc:102170891]
ENSCHIT00000001601	14	6948382	6950001	+	ENSCHIG00000010091	6412273	6940255	+	DOWNSTREAM	8126	CNBD1	cyclic nucleotide binding domain containing 1 [Source:HGNC Symbol;Acc:HGNC:26663]
ENSCHIT00000001603	14	8763005	8765455	+	ENSCHIG00000011393	8742080	8756534	-	UPSTREAM	6470	C8orf88	chromosome 14 C8orf88 homolog [Source:NCBI gene;Acc:102191255]
ENSCHIT00000001602	14	8763005	8772913	+	ENSCHIG00000011393	8742080	8756534	-	UPSTREAM	6470	C8orf88	chromosome 14 C8orf88 homolog [Source:NCBI gene;Acc:102191255]
ENSCHIT00000001602	14	8763005	8772913	+	ENSCHIG00000015234	8780903	8852576	-	DOWNSTREAM	7989	PIP4P2	phosphatidylinositol-4,5-bisphosphate 4-phosphatase 2 [Source:NCBI gene;Acc:102172557]
MSTRG.3104.1	14	8885366	8887696	-	ENSCHIG00000016924	8887989	8989320	+	UPSTREAM	292	-	OTU deubiquitinase 6B [Source:NCBI gene;Acc:102190532]
MSTRG.3110.1	14	11585149	11637385	-	ENSCHIG00000023975	11637666	11662210	+	UPSTREAM	280	-	family with sequence similarity 92 member A [Source:NCBI gene;Acc:102189414]
ENSCHIT00000001627	14	12022849	12027224	+	ENSCHIG00000001629	12020614	12020918	+	DOWNSTREAM	1930	-	-
ENSCHIT00000001627	14	12022849	12027224	+	ENSCHIG00000012379	12030864	12115012	-	DOWNSTREAM	3639	CDH17	cadherin 17 [Source:NCBI gene;Acc:102187786]
ENSCHIT00000001628	14	12022849	12027224	+	ENSCHIG00000001629	12020614	12020918	+	DOWNSTREAM	1930	-	-
ENSCHIT00000001628	14	12022849	12027224	+	ENSCHIG00000012379	12030864	12115012	-	DOWNSTREAM	3639	CDH17	cadherin 17 [Source:NCBI gene;Acc:102187786]
MSTRG.3153.1	14	17980619	17983193	+	ENSCHIG00000018545	17992360	18076170	+	UPSTREAM	9166	SPAG1	sperm associated antigen 1 [Source:NCBI gene;Acc:102190335]
ENSCHIT00000001657	14	20333348	20356081	-	ENSCHIG00000024723	20321519	20331310	+	DOWNSTREAM	2037	ODF1	outer dense fiber of sperm tails 1 [Source:NCBI gene;Acc:102172645]
MSTRG.3181.2	14	27118182	27127690	+	ENSCHIG00000027249	27028558	27118001	-	UPSTREAM	180	NUDCD1	NudC domain containing 1 [Source:NCBI gene;Acc:102187416]
ENSCHIT00000001814	14	42252526	42280185	+	ENSCHIG00000017123	42038131	42249540	-	UPSTREAM	2985	ZFHX4	zinc finger homeobox 4 [Source:NCBI gene;Acc:102180407]
ENSCHIT00000001828	14	43718004	43725932	-	ENSCHIG00000016652	43734958	43786783	-	DOWNSTREAM	9025	CRISPLD1	cysteine rich secretory protein LCCL domain containing 1 [Source:NCBI gene;Acc:102174950]
ENSCHIT00000001827	14	43718004	43726562	-	ENSCHIG00000016652	43734958	43786783	-	DOWNSTREAM	8395	CRISPLD1	cysteine rich secretory protein LCCL domain containing 1 [Source:NCBI gene;Acc:102174950]
MSTRG.3254.1	14	51015632	51019884	+	ENSCHIG00000022620	51022015	51061176	-	DOWNSTREAM	2130	MCMDC2	minichromosome maintenance domain containing 2 [Source:NCBI gene;Acc:102172737]
MSTRG.3254.2	14	51015632	51019884	+	ENSCHIG00000022620	51022015	51061176	-	DOWNSTREAM	2130	MCMDC2	minichromosome maintenance domain containing 2 [Source:NCBI gene;Acc:102172737]
MSTRG.3263.7	14	52007652	52008329	+	ENSCHIG00000016873	51897890	52007440	+	DOWNSTREAM	211	PDE7A	phosphodiesterase 7A [Source:NCBI gene;Acc:102169610]
MSTRG.3263.7	14	52007652	52008329	+	ENSCHIG00000022918	52013696	52072852	-	DOWNSTREAM	5366	MTFR1	mitochondrial fission regulator 1 [Source:NCBI gene;Acc:102169031]
MSTRG.3271.1	14	54055857	54059836	-	ENSCHIG00000026720	54022025	54053306	+	DOWNSTREAM	2550	TTPA	alpha tocopherol transfer protein [Source:NCBI gene;Acc:102190618]
MSTRG.3271.1	14	54055857	54059836	-	ENSCHIG00000009898	54059977	54089686	+	UPSTREAM	140	GGH	gamma-glutamyl hydrolase [Source:NCBI gene;Acc:102190334]
MSTRG.3271.2	14	54055916	54059815	-	ENSCHIG00000026720	54022025	54053306	+	DOWNSTREAM	2609	TTPA	alpha tocopherol transfer protein [Source:NCBI gene;Acc:102190618]
MSTRG.3271.2	14	54055916	54059815	-	ENSCHIG00000009898	54059977	54089686	+	UPSTREAM	161	GGH	gamma-glutamyl hydrolase [Source:NCBI gene;Acc:102190334]
ENSCHIT00000001934	14	58322280	58322895	+	ENSCHIG00000013126	58325822	58330546	+	UPSTREAM	2926	-	-
MSTRG.3286.1	14	58693803	58705176	-	ENSCHIG00000000623	58705530	58750468	+	UPSTREAM	353	PLAG1	PLAG1 zinc finger [Source:NCBI gene;Acc:102185379]
MSTRG.3303.1	14	62082816	62099110	-	ENSCHIG00000024410	62099234	62104288	+	UPSTREAM	123	SNAI2	snail family transcriptional repressor 2 [Source:NCBI gene;Acc:102178744]
ENSCHIT00000002088	14	71204091	71206286	+	ENSCHIG00000018918	71186641	71201935	+	DOWNSTREAM	2155	-	-
ENSCHIT00000002093	14	71204716	71206286	+	ENSCHIG00000018918	71186641	71201935	+	DOWNSTREAM	2780	-	-
ENSCHIT00000002210	14	79340831	79345108	+	ENSCHIG00000008841	79349566	79404093	+	UPSTREAM	4457	DENND3	DENN domain containing 3 [Source:NCBI gene;Acc:102177540]
ENSCHIT00000002211	14	79341458	79345108	+	ENSCHIG00000008841	79349566	79404093	+	UPSTREAM	4457	DENND3	DENN domain containing 3 [Source:NCBI gene;Acc:102177540]
ENSCHIT00000002213	14	79455352	79459091	+	ENSCHIG00000021060	79407091	79449679	-	UPSTREAM	5672	SLC45A4	solute carrier family 45 member 4 [Source:NCBI gene;Acc:102190974]
MSTRG.3371.1	14	80399644	80405772	-	ENSCHIG00000014595	80387913	80389804	-	UPSTREAM	9839	LYPD2	LY6/PLAUR domain containing 2 [Source:NCBI gene;Acc:102177073]
MSTRG.3385.2	14	80956910	80960548	-	ENSCHIG00000008339	80948167	80951757	-	UPSTREAM	5152	TSTA3	tissue specific transplantation antigen P35B [Source:NCBI gene;Acc:102172736]
MSTRG.3392.1	14	81178602	81183098	+	ENSCHIG00000022139	81166795	81168875	+	DOWNSTREAM	9726	-	sphingomyelin phosphodiesterase 5, pseudogene [Source:NCBI gene;Acc:102180511]
MSTRG.3392.1	14	81178602	81183098	+	ENSCHIG00000016629	81168999	81177982	-	UPSTREAM	619	OPLAH	5-oxoprolinase, ATP-hydrolysing [Source:NCBI gene;Acc:102180237]
MSTRG.3392.1	14	81178602	81183098	+	ENSCHIG00000021121	81186484	81188267	+	UPSTREAM	3385	EXOSC4	exosome component 4 [Source:NCBI gene;Acc:102171352]
MSTRG.3392.1	14	81178602	81183098	+	ENSCHIG00000015619	81189601	81192772	+	UPSTREAM	6502	GPAA1	glycosylphosphatidylinositol anchor attachment 1 [Source:NCBI gene;Acc:102170249]
MSTRG.3394.1	14	81187566	81189521	-	ENSCHIG00000016629	81168999	81177982	-	UPSTREAM	9583	OPLAH	5-oxoprolinase, ATP-hydrolysing [Source:NCBI gene;Acc:102180237]
MSTRG.3394.1	14	81187566	81189521	-	ENSCHIG00000015619	81189601	81192772	+	UPSTREAM	79	GPAA1	glycosylphosphatidylinositol anchor attachment 1 [Source:NCBI gene;Acc:102170249]
MSTRG.3429.1	14	81630831	81634835	-	ENSCHIG00000017722	81620211	81627693	+	DOWNSTREAM	3137	ZNF34	zinc finger protein 34 [Source:NCBI gene;Acc:102189052]
MSTRG.3429.2	14	81630973	81634721	-	ENSCHIG00000017722	81620211	81627693	+	DOWNSTREAM	3279	ZNF34	zinc finger protein 34 [Source:NCBI gene;Acc:102189052]
ENSCHIT00000002317	14	94448247	94457191	+	ENSCHIG00000017351	94431313	94447115	+	DOWNSTREAM	1131	-	DEAD-box helicase 43 [Source:NCBI gene;Acc:102183432]
MSTRG.3453.1	15	1230	8519	-	ENSCHIG00000020934	9017	69513	+	UPSTREAM	497	NCAPD3	non-SMC condensin II complex subunit D3 [Source:NCBI gene;Acc:102178558]
MSTRG.3457.3	15	504430	511700	-	ENSCHIG00000012712	497008	500826	+	DOWNSTREAM	3603	MRPL16	mitochondrial ribosomal protein L16 [Source:NCBI gene;Acc:102170167]
MSTRG.3463.1	15	586674	587385	-	MSTRG.3462	573157	586408	-	UPSTREAM	265	pol	developmental and secondary metabolism regulator veA-like [Odocoileus virginianus texanus]
ENSCHIT00000002329	15	731618	740695	+	ENSCHIG00000004392	749417	750352	-	DOWNSTREAM	8721	-	olfactory receptor 4D9-like [Source:NCBI gene;Acc:102169614]
ENSCHIT00000002329	15	731618	740695	+	ENSCHIG00000006605	695948	727620	+	DOWNSTREAM	3997	OSBP	oxysterol binding protein [Source:NCBI gene;Acc:102176062]
ENSCHIT00000002329	15	731618	740695	+	ENSCHIG00000017293	750456	753725	-	DOWNSTREAM	9760	-	ribosomal protein S6 kinase beta-1-like [Source:NCBI gene;Acc:102169319]
ENSCHIT00000002330	15	735150	740695	+	ENSCHIG00000004392	749417	750352	-	DOWNSTREAM	8721	-	olfactory receptor 4D9-like [Source:NCBI gene;Acc:102169614]
ENSCHIT00000002330	15	735150	740695	+	ENSCHIG00000006605	695948	727620	+	DOWNSTREAM	7529	OSBP	oxysterol binding protein [Source:NCBI gene;Acc:102176062]
ENSCHIT00000002330	15	735150	740695	+	ENSCHIG00000017293	750456	753725	-	DOWNSTREAM	9760	-	ribosomal protein S6 kinase beta-1-like [Source:NCBI gene;Acc:102169319]
MSTRG.3484.2	15	2394160	2398738	-	ENSCHIG00000005124	2389088	2393260	+	DOWNSTREAM	899	YPEL4	yippee like 4 [Source:NCBI gene;Acc:102182155]
ENSCHIT00000002366	15	8556103	8581336	+	ENSCHIG00000010305	8588402	8637528	+	UPSTREAM	7065	ALX4	ALX homeobox 4 [Source:NCBI gene;Acc:102182521]
MSTRG.3548.1	15	9531213	9547040	+	ENSCHIG00000011579	9406095	9531141	-	UPSTREAM	71	TTC17	tetratricopeptide repeat domain 17 [Source:NCBI gene;Acc:102185485]
MSTRG.3553.2	15	16172729	16187190	+	ENSCHIG00000001684	16005220	16165944	-	UPSTREAM	6784	PRR5L	proline rich 5 like [Source:NCBI gene;Acc:102172562]
ENSCHIT00000002444	15	16196169	16217515	+	ENSCHIG00000020550	16172217	16187190	+	DOWNSTREAM	8978	COMMD9	COMM domain containing 9 [Source:NCBI gene;Acc:102183529]
ENSCHIT00000002444	15	16196169	16217515	+	ENSCHIG00000023229	16222772	16489646	-	DOWNSTREAM	5256	LDLRAD3	low density lipoprotein receptor class A domain containing 3 [Source:NCBI gene;Acc:102183254]
MSTRG.3623.2	15	29686613	29691493	+	ENSCHIG00000001205	29644623	29686520	-	UPSTREAM	92	PAAF1	proteasomal ATPase associated factor 1 [Source:NCBI gene;Acc:102168751]
MSTRG.3623.2	15	29686613	29691493	+	ENSCHIG00000013981	29698077	29749965	-	DOWNSTREAM	6583	MRPL48	mitochondrial ribosomal protein L48 [Source:NCBI gene;Acc:102183438]
ENSCHIT00000002501	15	31300058	31353158	+	ENSCHIG00000016802	31281591	31297024	+	DOWNSTREAM	3033	PDE2A	phosphodiesterase 2A [Source:HGNC Symbol;Acc:HGNC:8777]
ENSCHIT00000002510	15	33569266	33594983	+	ENSCHIG00000007809	33599992	33600945	+	UPSTREAM	5008	-	olfactory receptor 51G2-like [Source:NCBI gene;Acc:102187880]
ENSCHIT00000002509	15	33569266	33596199	+	ENSCHIG00000007809	33599992	33600945	+	UPSTREAM	3792	-	olfactory receptor 51G2-like [Source:NCBI gene;Acc:102187880]
ENSCHIT00000002515	15	35402374	35509524	-	ENSCHIG00000014113	35392909	35395208	-	UPSTREAM	7165	OR56A1	olfactory receptor family 56 subfamily A member 1 [Source:HGNC Symbol;Acc:HGNC:14781]
ENSCHIT00000002515	15	35402374	35509524	-	ENSCHIG00000000672	35510317	35511279	+	UPSTREAM	792	OR52W1	olfactory receptor 52W1 [Source:NCBI gene;Acc:102180781]
ENSCHIT00000002515	15	35402374	35509524	-	ENSCHIG00000024598	35516446	35520271	+	UPSTREAM	6921	C11orf42	chromosome 15 C11orf42 homolog [Source:NCBI gene;Acc:102180516]
ENSCHIT00000002517	15	35471244	35509524	-	ENSCHIG00000008849	35468818	35469783	+	DOWNSTREAM	1460	OR56B4	olfactory receptor 688 [Source:NCBI gene;Acc:102181059]
ENSCHIT00000002517	15	35471244	35509524	-	ENSCHIG00000000672	35510317	35511279	+	UPSTREAM	792	OR52W1	olfactory receptor 52W1 [Source:NCBI gene;Acc:102180781]
ENSCHIT00000002517	15	35471244	35509524	-	ENSCHIG00000024598	35516446	35520271	+	UPSTREAM	6921	C11orf42	chromosome 15 C11orf42 homolog [Source:NCBI gene;Acc:102180516]
ENSCHIT00000002520	15	35479328	35509524	-	ENSCHIG00000008849	35468818	35469783	+	DOWNSTREAM	9544	OR56B4	olfactory receptor 688 [Source:NCBI gene;Acc:102181059]
ENSCHIT00000002520	15	35479328	35509524	-	ENSCHIG00000000672	35510317	35511279	+	UPSTREAM	792	OR52W1	olfactory receptor 52W1 [Source:NCBI gene;Acc:102180781]
ENSCHIT00000002520	15	35479328	35509524	-	ENSCHIG00000024598	35516446	35520271	+	UPSTREAM	6921	C11orf42	chromosome 15 C11orf42 homolog [Source:NCBI gene;Acc:102180516]
MSTRG.3676.1	15	35865683	35872405	-	ENSCHIG00000017442	35882311	35888724	+	UPSTREAM	9905	ILK	integrin linked kinase [Source:NCBI gene;Acc:102177259]
MSTRG.3676.1	15	35865683	35872405	-	ENSCHIG00000019002	35878137	35881958	-	DOWNSTREAM	5731	RRP8	ribosomal RNA processing 8 [Source:NCBI gene;Acc:102177998]
MSTRG.3694.1	15	37370463	37376449	+	ENSCHIG00000020623	37180045	37364149	+	DOWNSTREAM	6313	PPFIBP2	PPFIA binding protein 2 [Source:NCBI gene;Acc:102187066]
ENSCHIT00000002522	15	37787635	37818067	-	ENSCHIG00000024437	37784292	37785236	-	UPSTREAM	2398	-	-
ENSCHIT00000002522	15	37787635	37818067	-	ENSCHIG00000011001	37822252	37823196	-	DOWNSTREAM	4184	-	-
ENSCHIT00000002561	15	42572253	42621110	-	ENSCHIG00000006553	42629693	42631225	+	UPSTREAM	8582	RASSF10	Ras association domain family member 10 [Source:NCBI gene;Acc:102191354]
ENSCHIT00000002561	15	42572253	42621110	-	ENSCHIG00000015300	42301713	42563372	+	DOWNSTREAM	8880	TEAD1	TEA domain transcription factor 1 [Source:NCBI gene;Acc:102170445]
ENSCHIT00000002562	15	42583831	42621110	-	ENSCHIG00000006553	42629693	42631225	+	UPSTREAM	8582	RASSF10	Ras association domain family member 10 [Source:NCBI gene;Acc:102191354]
ENSCHIT00000002603	15	46531664	46542545	+	ENSCHIG00000021925	45814360	46531484	-	UPSTREAM	179	SOX6	SRY-box transcription factor 6 [Source:NCBI gene;Acc:102187967]
ENSCHIT00000002607	15	46531664	46542545	+	ENSCHIG00000021925	45814360	46531484	-	UPSTREAM	179	SOX6	SRY-box transcription factor 6 [Source:NCBI gene;Acc:102187967]
ENSCHIT00000002620	15	48716916	48727389	-	ENSCHIG00000002885	48729660	48733501	+	UPSTREAM	2270	BSX	brain specific homeobox [Source:NCBI gene;Acc:102187878]
ENSCHIT00000002621	15	48717291	48727389	-	ENSCHIG00000002885	48729660	48733501	+	UPSTREAM	2270	BSX	brain specific homeobox [Source:NCBI gene;Acc:102187878]
ENSCHIT00000002622	15	48725003	48727389	-	ENSCHIG00000002885	48729660	48733501	+	UPSTREAM	2270	BSX	brain specific homeobox [Source:NCBI gene;Acc:102187878]
ENSCHIT00000002680	15	52337891	52370735	-	ENSCHIG00000024336	52380630	52386012	+	UPSTREAM	9894	THY1	Thy-1 cell surface antigen [Source:NCBI gene;Acc:102178188]
MSTRG.3805.1	15	52757913	52761258	+	ENSCHIG00000025373	52748124	52753344	+	DOWNSTREAM	4568	SLC37A4	solute carrier family 37 member 4 [Source:NCBI gene;Acc:102173104]
MSTRG.3805.1	15	52757913	52761258	+	ENSCHIG00000026908	52754784	52757831	-	UPSTREAM	81	TRAPPC4	trafficking protein particle complex 4 [Source:NCBI gene;Acc:108633163]
ENSCHIT00000002684	15	53724409	53738440	+	ENSCHIG00000020639	53741279	53766147	+	UPSTREAM	2838	TMPRSS13	transmembrane serine protease 13 [Source:NCBI gene;Acc:102188693]
ENSCHIT00000002807	15	58425688	58440314	+	ENSCHIG00000024082	58404829	58418257	-	UPSTREAM	7430	ANKK1	ankyrin repeat and kinase domain containing 1 [Source:NCBI gene;Acc:102177075]
ENSCHIT00000002807	15	58425688	58440314	+	ENSCHIG00000006414	58442490	58494538	-	DOWNSTREAM	2175	TTC12	tetratricopeptide repeat domain 12 [Source:NCBI gene;Acc:102178641]
ENSCHIT00000002886	15	66961053	66967004	+	ENSCHIG00000023466	66949223	66952240	+	DOWNSTREAM	8812	-	-
ENSCHIT00000001116	16	16032	22076	+	ENSCHIG00000019934	26268	33860	-	DOWNSTREAM	4191	-	-
ENSCHIT00000001114	16	16032	23292	+	ENSCHIG00000019934	26268	33860	-	DOWNSTREAM	2975	-	-
ENSCHIT00000001121	16	1500935	1509919	-	ENSCHIG00000021840	1370333	1492078	-	UPSTREAM	8856	PLEKHA6	pleckstrin homology domain containing A6 [Source:NCBI gene;Acc:102179968]
MSTRG.4012.1	16	20334732	20347925	-	ENSCHIG00000013758	20278646	20330579	+	DOWNSTREAM	4152	RRP15	ribosomal RNA processing 15 homolog [Source:NCBI gene;Acc:102175604]
MSTRG.4044.1	16	26021192	26040406	+	ENSCHIG00000020527	26048859	26085281	-	DOWNSTREAM	8452	WDR26	WD repeat domain 26 [Source:NCBI gene;Acc:102185587]
ENSCHIT00000001315	16	27581850	27623911	+	ENSCHIG00000022358	27566355	27581668	-	UPSTREAM	181	SDE2	SDE2 telomere maintenance homolog [Source:NCBI gene;Acc:102189229]
ENSCHIT00000001316	16	27619296	27629324	+	ENSCHIG00000013022	27637422	27638268	-	DOWNSTREAM	8097	-	-
MSTRG.4128.1	16	40359999	40361868	+	ENSCHIG00000015137	40329684	40359668	-	UPSTREAM	330	CLCN6	chloride voltage-gated channel 6 [Source:NCBI gene;Acc:102182244]
MSTRG.4128.1	16	40359999	40361868	+	ENSCHIG00000025785	40362566	40374000	+	UPSTREAM	697	MTHFR	methylenetetrahydrofolate reductase [Source:NCBI gene;Acc:102182523]
MSTRG.4151.1	16	41612195	41619367	+	ENSCHIG00000015065	41602231	41611675	+	DOWNSTREAM	519	-	DNA fragmentation factor subunit alpha [Source:NCBI gene;Acc:102188158]
MSTRG.4151.1	16	41612195	41619367	+	ENSCHIG00000026805	41619525	41620982	-	DOWNSTREAM	157	CORT	cortistatin [Source:NCBI gene;Acc:102187883]
MSTRG.4151.1	16	41612195	41619367	+	ENSCHIG00000016554	41626885	41637460	-	DOWNSTREAM	7517	CENPS	centromere protein S [Source:NCBI gene;Acc:102187615]
MSTRG.4151.2	16	41612199	41618821	+	ENSCHIG00000015065	41602231	41611675	+	DOWNSTREAM	523	-	DNA fragmentation factor subunit alpha [Source:NCBI gene;Acc:102188158]
MSTRG.4151.2	16	41612199	41618821	+	ENSCHIG00000026805	41619525	41620982	-	DOWNSTREAM	703	CORT	cortistatin [Source:NCBI gene;Acc:102187883]
MSTRG.4151.2	16	41612199	41618821	+	ENSCHIG00000016554	41626885	41637460	-	DOWNSTREAM	8063	CENPS	centromere protein S [Source:NCBI gene;Acc:102187615]
MSTRG.4151.3	16	41612212	41615649	+	ENSCHIG00000015065	41602231	41611675	+	DOWNSTREAM	536	-	DNA fragmentation factor subunit alpha [Source:NCBI gene;Acc:102188158]
MSTRG.4151.3	16	41612212	41615649	+	ENSCHIG00000026805	41619525	41620982	-	DOWNSTREAM	3875	CORT	cortistatin [Source:NCBI gene;Acc:102187883]
MSTRG.4170.1	16	42810692	42828260	+	ENSCHIG00000019930	42828328	42910751	+	UPSTREAM	67	GPR157	G protein-coupled receptor 157 [Source:NCBI gene;Acc:102177057]
MSTRG.4182.1	16	44154581	44164210	-	ENSCHIG00000022335	44082685	44149046	-	UPSTREAM	5534	PER3	period circadian regulator 3 [Source:NCBI gene;Acc:102178645]
MSTRG.4182.1	16	44154581	44164210	-	ENSCHIG00000022186	44165701	44447653	-	DOWNSTREAM	1490	CAMTA1	calmodulin binding transcription activator 1 [Source:NCBI gene;Acc:102179502]
ENSCHIT00000001404	16	45217268	45241845	+	ENSCHIG00000019671	45245872	45314459	+	UPSTREAM	4026	DNAJC11	DnaJ heat shock protein family (Hsp40) member C11 [Source:NCBI gene;Acc:102178928]
MSTRG.4197.1	16	45672325	45681438	+	ENSCHIG00000017554	45649337	45663822	-	UPSTREAM	8502	RNF207	ring finger protein 207 [Source:NCBI gene;Acc:102181702]
MSTRG.4197.1	16	45672325	45681438	+	ENSCHIG00000015027	45684267	45750602	+	UPSTREAM	2828	CHD5	chromodomain helicase DNA binding protein 5 [Source:NCBI gene;Acc:102181975]
ENSCHIT00000001422	16	48483518	48492936	+	ENSCHIG00000017655	48144626	48482340	-	UPSTREAM	1177	PRDM16	PR/SET domain 16 [Source:NCBI gene;Acc:102183895]
ENSCHIT00000001424	16	48487303	48492936	+	ENSCHIG00000017655	48144626	48482340	-	UPSTREAM	4962	PRDM16	PR/SET domain 16 [Source:NCBI gene;Acc:102183895]
MSTRG.4291.1	16	53756041	53759871	-	ENSCHIG00000020050	53762011	53772315	+	UPSTREAM	2139	ZBTB37	zinc finger and BTB domain containing 37 [Source:NCBI gene;Acc:102178844]
MSTRG.4291.1	16	53756041	53759871	-	ENSCHIG00000024830	53725864	53752663	+	DOWNSTREAM	3377	DARS2	aspartyl-tRNA synthetase 2, mitochondrial [Source:NCBI gene;Acc:102177266]
MSTRG.4301.1	16	54913198	54954378	-	ENSCHIG00000016451	54830584	54903772	+	DOWNSTREAM	9425	TNN	tenascin N [Source:NCBI gene;Acc:102181229]
ENSCHIT00000001447	16	59339663	59349919	+	ENSCHIG00000010311	59277642	59338000	+	DOWNSTREAM	1662	AXDND1	axonemal dynein light chain domain containing 1 [Source:NCBI gene;Acc:102182898]
ENSCHIT00000001447	16	59339663	59349919	+	ENSCHIG00000003280	59356704	59380766	-	DOWNSTREAM	6784	NPHS2	NPHS2 stomatin family member, podocin [Source:NCBI gene;Acc:102183170]
MSTRG.4315.6	16	59652676	59667974	-	ENSCHIG00000026199	59673263	59714414	+	UPSTREAM	5288	-	torsin 1A interacting protein 1 [Source:NCBI gene;Acc:102183717]
ENSCHIT00000001463	16	62166044	62168566	-	ENSCHIG00000014073	62158629	62162779	+	DOWNSTREAM	3264	-	-
ENSCHIT00000001463	16	62166044	62168566	-	ENSCHIG00000024232	62171995	62226824	+	UPSTREAM	3428	RGSL1	regulator of G protein signaling like 1 [Source:NCBI gene;Acc:102191544]
MSTRG.4403.2	16	75422688	75428976	+	ENSCHIG00000018168	75434131	75450652	+	UPSTREAM	5154	LHX9	LIM homeobox 9 [Source:NCBI gene;Acc:102171729]
ENSCHIT00000001535	16	75430712	75433174	-	ENSCHIG00000005784	75422109	75430300	+	DOWNSTREAM	411	-	chromosome 16 C1orf53 homolog [Source:NCBI gene;Acc:102171450]
ENSCHIT00000001535	16	75430712	75433174	-	ENSCHIG00000018168	75434131	75450652	+	UPSTREAM	956	LHX9	LIM homeobox 9 [Source:NCBI gene;Acc:102171729]
ENSCHIT00000001536	16	75430712	75433174	-	ENSCHIG00000005784	75422109	75430300	+	DOWNSTREAM	411	-	chromosome 16 C1orf53 homolog [Source:NCBI gene;Acc:102171450]
ENSCHIT00000001536	16	75430712	75433174	-	ENSCHIG00000018168	75434131	75450652	+	UPSTREAM	956	LHX9	LIM homeobox 9 [Source:NCBI gene;Acc:102171729]
MSTRG.4420.3	16	78421729	78430462	+	ENSCHIG00000013996	78391686	78420816	+	DOWNSTREAM	912	KLHL12	kelch like family member 12 [Source:NCBI gene;Acc:102175700]
MSTRG.4447.1	16	79271023	79274101	+	ENSCHIG00000013383	79280678	79281049	+	UPSTREAM	6576	PHLDA3	pleckstrin homology like domain family A member 3 [Source:NCBI gene;Acc:108637803]
MSTRG.4447.1	16	79271023	79274101	+	ENSCHIG00000020588	79261324	79271018	+	DOWNSTREAM	4	CSRP1	cysteine and glycine rich protein 1 [Source:NCBI gene;Acc:102184138]
MSTRG.4448.1	16	79280678	79286662	+	ENSCHIG00000020588	79261324	79271018	+	DOWNSTREAM	9659	CSRP1	cysteine and glycine rich protein 1 [Source:NCBI gene;Acc:102184138]
ENSCHIT00000009391	17	1414	17003	-	ENSCHIG00000017097	24580	27049	-	DOWNSTREAM	7576	-	D-dopachrome decarboxylase [Source:NCBI gene;Acc:102181889]
ENSCHIT00000009397	17	1036944	1091933	-	ENSCHIG00000016528	1100826	1138753	+	UPSTREAM	8892	EIF4ENIF1	eukaryotic translation initiation factor 4E nuclear import factor 1 [Source:NCBI gene;Acc:102172377]
ENSCHIT00000009401	17	2837949	2843925	+	ENSCHIG00000012543	2852560	2854716	+	UPSTREAM	8634	C22orf31	chromosome 22 open reading frame 31 [Source:HGNC Symbol;Acc:HGNC:26931]
ENSCHIT00000009401	17	2837949	2843925	+	ENSCHIG00000020431	2781869	2837090	-	UPSTREAM	858	KREMEN1	kringle containing transmembrane protein 1 [Source:NCBI gene;Acc:102189147]
ENSCHIT00000009405	17	3030120	3034950	+	ENSCHIG00000023667	3041885	3049606	+	UPSTREAM	6934	-	X-box binding protein 1 [Source:NCBI gene;Acc:102184460]
ENSCHIT00000009403	17	3030120	3035928	+	ENSCHIG00000023667	3041885	3049606	+	UPSTREAM	5956	-	X-box binding protein 1 [Source:NCBI gene;Acc:102184460]
ENSCHIT00000009410	17	3122641	3194322	+	ENSCHIG00000023583	3084962	3122504	+	DOWNSTREAM	136	CHEK2	checkpoint kinase 2 [Source:NCBI gene;Acc:102184180]
ENSCHIT00000009460	17	6893539	6900724	-	ENSCHIG00000022389	6814364	6893313	-	UPSTREAM	225	CORO1C	coronin 1C [Source:NCBI gene;Acc:102179693]
ENSCHIT00000009462	17	6897825	6910213	-	ENSCHIG00000022389	6814364	6893313	-	UPSTREAM	4511	CORO1C	coronin 1C [Source:NCBI gene;Acc:102179693]
ENSCHIT00000009463	17	6899371	6910213	-	ENSCHIG00000022389	6814364	6893313	-	UPSTREAM	6057	CORO1C	coronin 1C [Source:NCBI gene;Acc:102179693]
ENSCHIT00000009470	17	7874763	7885737	+	ENSCHIG00000025509	7864649	7868756	-	UPSTREAM	6006	-	-
ENSCHIT00000009472	17	7874763	7885737	+	ENSCHIG00000025509	7864649	7868756	-	UPSTREAM	6006	-	-
ENSCHIT00000009474	17	9148378	9151082	-	ENSCHIG00000018375	9100442	9138928	-	UPSTREAM	9449	-	-
ENSCHIT00000009476	17	9150885	9158518	-	ENSCHIG00000020808	9163248	9179044	-	DOWNSTREAM	4729	-	-
ENSCHIT00000009478	17	9188196	9205868	-	ENSCHIG00000020808	9163248	9179044	-	UPSTREAM	9151	-	-
MSTRG.4617.1	17	15847531	15857726	+	ENSCHIG00000020055	15800883	15845127	-	UPSTREAM	2403	-	acyl-CoA dehydrogenase family member 10 [Source:NCBI gene;Acc:102181144]
MSTRG.4617.1	17	15847531	15857726	+	ENSCHIG00000013174	15861156	15894264	-	DOWNSTREAM	3429	-	acyl-CoA dehydrogenase family member 10 [Source:NCBI gene;Acc:102182159]
MSTRG.4624.1	17	16491424	16505660	-	ENSCHIG00000019988	16514759	16523918	+	UPSTREAM	9098	MYL2	myosin light chain 2 [Source:NCBI gene;Acc:102179873]
MSTRG.4629.3	17	16815190	16826214	+	ENSCHIG00000015875	16828392	16856250	-	DOWNSTREAM	2177	RAD9B	RAD9 checkpoint clamp component B [Source:NCBI gene;Acc:102178005]
MSTRG.4639.1	17	17017787	17026121	-	ENSCHIG00000025115	16959407	17016102	-	UPSTREAM	1684	ATP2A2	ATPase sarcoplasmic/endoplasmic reticulum Ca2+ transporting 2 [Source:NCBI gene;Acc:102174960]
MSTRG.4674.1	17	18882236	18892088	+	ENSCHIG00000022229	18892267	18894419	+	UPSTREAM	178	C12orf65	chromosome 17 C12orf65 homolog [Source:NCBI gene;Acc:102185112]
MSTRG.4674.1	17	18882236	18892088	+	ENSCHIG00000017864	18897478	18906971	-	DOWNSTREAM	5389	CDK2AP1	cyclin dependent kinase 2 associated protein 1 [Source:NCBI gene;Acc:102184835]
MSTRG.4674.1	17	18882236	18892088	+	ENSCHIG00000013299	18827089	18878945	-	UPSTREAM	3290	MPHOSPH9	M-phase phosphoprotein 9 [Source:NCBI gene;Acc:102185590]
ENSCHIT00000009547	17	24228013	24251403	-	ENSCHIG00000008551	24256173	24257918	+	UPSTREAM	4769	FZD10	frizzled class receptor 10 [Source:NCBI gene;Acc:102174961]
ENSCHIT00000009548	17	24248750	24251403	-	ENSCHIG00000008551	24256173	24257918	+	UPSTREAM	4769	FZD10	frizzled class receptor 10 [Source:NCBI gene;Acc:102174961]
ENSCHIT00000009553	17	24267159	24269948	+	ENSCHIG00000008551	24256173	24257918	+	DOWNSTREAM	9240	FZD10	frizzled class receptor 10 [Source:NCBI gene;Acc:102174961]
ENSCHIT00000009552	17	24267159	24290682	+	ENSCHIG00000008551	24256173	24257918	+	DOWNSTREAM	9240	FZD10	frizzled class receptor 10 [Source:NCBI gene;Acc:102174961]
ENSCHIT00000009555	17	24948157	24976102	+	ENSCHIG00000024282	24978102	25155234	+	UPSTREAM	1999	ADGRD1	adhesion G protein-coupled receptor D1 [Source:NCBI gene;Acc:102175975]
ENSCHIT00000009563	17	26371932	26382470	-	ENSCHIG00000005588	26242128	26362331	-	UPSTREAM	9600	GALNT9	polypeptide N-acetylgalactosaminyltransferase 9 [Source:NCBI gene;Acc:102171904]
MSTRG.4762.1	17	36138888	36157463	+	ENSCHIG00000014740	36135257	36137420	-	UPSTREAM	1467	-	centrin-4 [Source:NCBI gene;Acc:102182334]
MSTRG.4762.2	17	36138903	36284105	+	ENSCHIG00000014740	36135257	36137420	-	UPSTREAM	1482	-	centrin-4 [Source:NCBI gene;Acc:102182334]
ENSCHIT00000009622	17	42078473	42147988	+	ENSCHIG00000024321	42063669	42074852	+	DOWNSTREAM	3620	C4orf33	chromosome 17 C4orf33 homolog [Source:NCBI gene;Acc:102171903]
MSTRG.4803.1	17	52611416	52618093	-	ENSCHIG00000019441	52593876	52607322	-	UPSTREAM	4093	MGARP	mitochondria localized glutamic acid rich protein [Source:NCBI gene;Acc:102186421]
MSTRG.4803.1	17	52611416	52618093	-	ENSCHIG00000022044	52626262	52695380	+	UPSTREAM	8168	NAA15	N(alpha)-acetyltransferase 15, NatA auxiliary subunit [Source:NCBI gene;Acc:102185855]
MSTRG.4805.1	17	52734202	52737916	-	ENSCHIG00000020393	52738322	52754302	+	UPSTREAM	405	RAB33B	RAB33B, member RAS oncogene family [Source:NCBI gene;Acc:102185294]
ENSCHIT00000009697	17	55739557	55759931	-	ENSCHIG00000019789	55127038	55735243	-	UPSTREAM	4313	INPP4B	inositol polyphosphate-4-phosphatase type II B [Source:NCBI gene;Acc:102180694]
ENSCHIT00000009696	17	55739557	55760447	-	ENSCHIG00000019789	55127038	55735243	-	UPSTREAM	4313	INPP4B	inositol polyphosphate-4-phosphatase type II B [Source:NCBI gene;Acc:102180694]
ENSCHIT00000009752	17	60435240	60445283	+	ENSCHIG00000011275	60398339	60434746	-	UPSTREAM	493	PRMT9	protein arginine methyltransferase 9 [Source:NCBI gene;Acc:102173593]
ENSCHIT00000009753	17	60438663	60445283	+	ENSCHIG00000011275	60398339	60434746	-	UPSTREAM	3916	PRMT9	protein arginine methyltransferase 9 [Source:NCBI gene;Acc:102173593]
MSTRG.4874.2	18	86201	98582	+	ENSCHIG00000019470	11800	82081	+	DOWNSTREAM	4119	KIAA0319	KIAA0319 ortholog [Source:NCBI gene;Acc:102168956]
MSTRG.4899.2	18	3712863	3717565	+	ENSCHIG00000015281	3718595	3741726	+	UPSTREAM	1029	ZFP1	ZFP1 zinc finger protein [Source:NCBI gene;Acc:102173219]
MSTRG.4924.1	18	7938052	7940771	-	ENSCHIG00000024959	7920228	7932430	-	UPSTREAM	5621	DOK4	docking protein 4 [Source:NCBI gene;Acc:102170350]
MSTRG.4929.1	18	9017000	9033333	-	ENSCHIG00000013032	9035573	9059922	+	UPSTREAM	2239	CENPN	centromere protein N [Source:NCBI gene;Acc:102179974]
MSTRG.4937.1	18	9338701	9344413	+	ENSCHIG00000025169	9282595	9329936	+	DOWNSTREAM	8764	GAN	gigaxonin [Source:NCBI gene;Acc:102179800]
MSTRG.4971.1	18	13092732	13123214	-	ENSCHIG00000016347	13049993	13086565	-	UPSTREAM	6166	GINS2	GINS complex subunit 2 [Source:NCBI gene;Acc:102183625]
MSTRG.5007.1	18	16044051	16057427	+	ENSCHIG00000003612	16007189	16043896	-	UPSTREAM	154	FANCA	FA complementation group A [Source:NCBI gene;Acc:102170627]
ENSCHIT00000005530	18	16266030	16288149	+	ENSCHIG00000009545	16293560	16412310	+	UPSTREAM	5410	TOX3	TOX high mobility group box family member 3 [Source:NCBI gene;Acc:102186986]
ENSCHIT00000005531	18	16286583	16288149	+	ENSCHIG00000009545	16293560	16412310	+	UPSTREAM	5410	TOX3	TOX high mobility group box family member 3 [Source:NCBI gene;Acc:102186986]
ENSCHIT00000005585	18	18989891	18992046	+	ENSCHIG00000027139	19001945	19345686	+	UPSTREAM	9898	ZNF423	zinc finger protein 423 [Source:NCBI gene;Acc:102185025]
ENSCHIT00000005590	18	19494513	19572796	-	ENSCHIG00000016657	19573118	19576751	+	UPSTREAM	321	CBLN1	cerebellin 1 precursor [Source:NCBI gene;Acc:108633192]
ENSCHIT00000005635	18	20281914	20284149	-	ENSCHIG00000019641	20284232	20335853	+	UPSTREAM	82	N4BP1	NEDD4 binding protein 1 [Source:NCBI gene;Acc:102177272]
ENSCHIT00000005638	18	20281914	20284149	-	ENSCHIG00000019641	20284232	20335853	+	UPSTREAM	82	N4BP1	NEDD4 binding protein 1 [Source:NCBI gene;Acc:102177272]
ENSCHIT00000005660	18	21978719	21983028	-	ENSCHIG00000027095	21937742	21973429	-	UPSTREAM	5289	GPT2	glutamic--pyruvic transaminase 2 [Source:NCBI gene;Acc:102173681]
MSTRG.5055.1	18	24598767	24611904	-	ENSCHIG00000012181	24613889	24617785	+	UPSTREAM	1984	IRX5	iroquois homeobox 5 [Source:NCBI gene;Acc:106503096]
MSTRG.5055.2	18	24598950	24611925	-	ENSCHIG00000012181	24613889	24617785	+	UPSTREAM	1963	IRX5	iroquois homeobox 5 [Source:NCBI gene;Acc:106503096]
ENSCHIT00000005700	18	25811029	25917448	+	ENSCHIG00000017883	25631854	25810789	-	UPSTREAM	239	-	G protein subunit alpha o1 [Source:NCBI gene;Acc:102186145]
ENSCHIT00000005707	18	26663638	26664599	+	ENSCHIG00000024963	26671808	26672526	-	DOWNSTREAM	7208	-	-
ENSCHIT00000005706	18	26663638	26665466	+	ENSCHIG00000024963	26671808	26672526	-	DOWNSTREAM	6341	-	-
ENSCHIT00000005719	18	27329522	27330598	+	ENSCHIG00000025631	27338711	27352061	-	DOWNSTREAM	8112	CFAP20	cilia and flagella associated protein 20 [Source:NCBI gene;Acc:102174149]
ENSCHIT00000005717	18	27329522	27331104	+	ENSCHIG00000025631	27338711	27352061	-	DOWNSTREAM	7606	CFAP20	cilia and flagella associated protein 20 [Source:NCBI gene;Acc:102174149]
ENSCHIT00000005852	18	41608387	41617640	-	ENSCHIG00000024742	41592942	41605316	+	DOWNSTREAM	3070	CCNE1	cyclin E1 [Source:NCBI gene;Acc:102184185]
MSTRG.5229.1	18	43087933	43145609	+	ENSCHIG00000015004	43017972	43087508	-	UPSTREAM	424	TSHZ3	teashirt zinc finger homeobox 3 [Source:NCBI gene;Acc:102187620]
ENSCHIT00000005886	18	43777759	43783394	+	ENSCHIG00000020296	43765433	43771600	-	UPSTREAM	6158	-	-
MSTRG.5247.1	18	44856091	44868879	+	ENSCHIG00000015514	44868901	44987265	-	DOWNSTREAM	21	PEPD	peptidase D [Source:NCBI gene;Acc:102177977]
MSTRG.5262.1	18	45963487	45976266	+	ENSCHIG00000011644	45985406	46071308	-	DOWNSTREAM	9139	-	-
MSTRG.5266.1	18	46169151	46170390	-	ENSCHIG00000013055	46172381	46174330	-	DOWNSTREAM	1990	-	-
MSTRG.5274.2	18	46691503	46695889	+	ENSCHIG00000005629	46679477	46687212	-	UPSTREAM	4290	LGI4	leucine rich repeat LGI family member 4 [Source:NCBI gene;Acc:102169790]
MSTRG.5274.2	18	46691503	46695889	+	ENSCHIG00000014550	46701004	46703637	+	UPSTREAM	5114	-	-
MSTRG.5274.3	18	46692294	46695889	+	ENSCHIG00000005629	46679477	46687212	-	UPSTREAM	5081	LGI4	leucine rich repeat LGI family member 4 [Source:NCBI gene;Acc:102169790]
MSTRG.5274.3	18	46692294	46695889	+	ENSCHIG00000014550	46701004	46703637	+	UPSTREAM	5114	-	-
ENSCHIT00000005918	18	46889246	46897675	+	ENSCHIG00000010852	46879432	46880337	+	DOWNSTREAM	8908	FFAR1	free fatty acid receptor 1 [Source:NCBI gene;Acc:102170904]
ENSCHIT00000005918	18	46889246	46897675	+	ENSCHIG00000026627	46884023	46885961	+	DOWNSTREAM	3284	-	Capra hircus free fatty acid receptor 3 (FFAR3), mRNA. [Source:RefSeq mRNA;Acc:NM_001285653]
ENSCHIT00000005917	18	46889246	46901009	+	ENSCHIG00000010852	46879432	46880337	+	DOWNSTREAM	8908	FFAR1	free fatty acid receptor 1 [Source:NCBI gene;Acc:102170904]
ENSCHIT00000005917	18	46889246	46901009	+	ENSCHIG00000026627	46884023	46885961	+	DOWNSTREAM	3284	-	Capra hircus free fatty acid receptor 3 (FFAR3), mRNA. [Source:RefSeq mRNA;Acc:NM_001285653]
ENSCHIT00000005928	18	47000000	47002790	-	ENSCHIG00000016748	47009164	47016451	-	DOWNSTREAM	6373	SBSN	suprabasin [Source:NCBI gene;Acc:102181806]
MSTRG.5281.1	18	47013602	47030275	-	ENSCHIG00000022872	47030433	47032122	+	UPSTREAM	157	TMEM147	transmembrane protein 147 [Source:NCBI gene;Acc:102181068]
MSTRG.5281.1	18	47013602	47030275	-	ENSCHIG00000019660	47033438	47047811	-	DOWNSTREAM	3162	ATP4A	ATPase H+/K+ transporting subunit alpha [Source:NCBI gene;Acc:102180792]
MSTRG.5286.2	18	47221112	47230470	+	ENSCHIG00000025200	47210031	47212341	+	DOWNSTREAM	8770	-	-
MSTRG.5291.1	18	47304023	47305490	+	ENSCHIG00000001219	47301934	47303928	-	UPSTREAM	94	-	U2 small nuclear RNA auxiliary factor 1 like 4 [Source:NCBI gene;Acc:102177830]
MSTRG.5291.1	18	47304023	47305490	+	ENSCHIG00000018816	47306975	47311952	+	UPSTREAM	1484	LIN37	lin-37 DREAM MuvB core complex component [Source:NCBI gene;Acc:102177084]
MSTRG.5291.1	18	47304023	47305490	+	ENSCHIG00000007351	47312961	47314576	-	DOWNSTREAM	7470	HSPB6	heat shock protein family B (small) member 6 [Source:NCBI gene;Acc:102172571]
MSTRG.5291.1	18	47304023	47305490	+	ENSCHIG00000026671	47278297	47298201	+	DOWNSTREAM	5821	KMT2B	lysine methyltransferase 2B [Source:NCBI gene;Acc:102172292]
MSTRG.5291.1	18	47304023	47305490	+	ENSCHIG00000025294	47299052	47300983	-	UPSTREAM	3039	IGFLR1	IGF like family receptor 1 [Source:NCBI gene;Acc:102178476]
MSTRG.5337.1	18	48961073	48969718	-	ENSCHIG00000019574	48977927	49004670	+	UPSTREAM	8208	SPINT2	serine peptidase inhibitor, Kunitz type 2 [Source:NCBI gene;Acc:102175430]
MSTRG.5342.1	18	49029871	49040258	+	ENSCHIG00000011318	49043830	49072651	+	UPSTREAM	3571	CATSPERG	cation channel sperm associated auxiliary subunit gamma [Source:NCBI gene;Acc:102176254]
MSTRG.5342.1	18	49029871	49040258	+	ENSCHIG00000013902	49011771	49025325	-	UPSTREAM	4545	YIF1B	Yip1 interacting factor homolog B, membrane trafficking protein [Source:NCBI gene;Acc:102175979]
ENSCHIT00000005932	18	50164265	50170851	-	ENSCHIG00000020836	50158122	50159866	+	DOWNSTREAM	4398	LGALS15	lectin, galactoside-binding, soluble, 15 [Source:NCBI gene;Acc:100653408]
MSTRG.5374.1	18	50339935	50342957	+	ENSCHIG00000022668	50298812	50338591	-	UPSTREAM	1343	-	Fc fragment of IgG binding protein [Source:NCBI gene;Acc:102185859]
MSTRG.5406.2	18	51761908	51799625	-	ENSCHIG00000014477	51807027	51807904	+	UPSTREAM	7401	CNFN	cornifelin [Source:NCBI gene;Acc:106503129]
ENSCHIT00000005946	18	53095473	53105023	+	ENSCHIG00000001565	53110882	53123175	+	UPSTREAM	5858	ZNF283	zinc finger protein 283 [Source:NCBI gene;Acc:102191642]
ENSCHIT00000005964	18	56412025	56412796	+	ENSCHIG00000019772	56399864	56405724	-	UPSTREAM	6300	FUT1	fucosyltransferase 1 (H blood group) [Source:HGNC Symbol;Acc:HGNC:4012]
ENSCHIT00000005964	18	56412025	56412796	+	ENSCHIG00000025254	56403973	56405419	+	DOWNSTREAM	6605	FGF21	fibroblast growth factor 21 [Source:NCBI gene;Acc:102185860]
ENSCHIT00000005959	18	56412025	56417934	+	ENSCHIG00000019772	56399864	56405724	-	UPSTREAM	6300	FUT1	fucosyltransferase 1 (H blood group) [Source:HGNC Symbol;Acc:HGNC:4012]
ENSCHIT00000005959	18	56412025	56417934	+	ENSCHIG00000025254	56403973	56405419	+	DOWNSTREAM	6605	FGF21	fibroblast growth factor 21 [Source:NCBI gene;Acc:102185860]
ENSCHIT00000005959	18	56412025	56417934	+	ENSCHIG00000008019	56425972	56442517	-	DOWNSTREAM	8037	BCAT2	branched chain amino acid transaminase 2 [Source:NCBI gene;Acc:102186149]
MSTRG.5603.1	18	57637165	57640276	-	ENSCHIG00000022806	57622649	57627928	-	UPSTREAM	9236	FAM71E1	family with sequence similarity 71 member E1 [Source:NCBI gene;Acc:102189894]
MSTRG.5603.1	18	57637165	57640276	-	ENSCHIG00000015684	57628251	57633267	+	DOWNSTREAM	3897	EMC10	ER membrane protein complex subunit 10 [Source:NCBI gene;Acc:102190161]
MSTRG.5603.2	18	57637169	57640815	-	ENSCHIG00000022806	57622649	57627928	-	UPSTREAM	9240	FAM71E1	family with sequence similarity 71 member E1 [Source:NCBI gene;Acc:102189894]
MSTRG.5603.2	18	57637169	57640815	-	ENSCHIG00000015684	57628251	57633267	+	DOWNSTREAM	3901	EMC10	ER membrane protein complex subunit 10 [Source:NCBI gene;Acc:102190161]
MSTRG.5604.1	18	57650171	57650905	-	ENSCHIG00000026826	57652818	57656928	-	DOWNSTREAM	1912	-	-
ENSCHIT00000005971	18	57945987	57949150	-	ENSCHIG00000022926	57953844	57958761	+	UPSTREAM	4693	ACP4	acid phosphatase 4 [Source:NCBI gene;Acc:102191826]
ENSCHIT00000005973	18	57945987	57949150	-	ENSCHIG00000022926	57953844	57958761	+	UPSTREAM	4693	ACP4	acid phosphatase 4 [Source:NCBI gene;Acc:102191826]
MSTRG.5634.1	18	59847657	59976480	-	ENSCHIG00000012247	59982609	59983822	+	UPSTREAM	6128	-	-
MSTRG.5647.1	18	60986701	61063817	-	ENSCHIG00000025387	60837573	60977782	-	UPSTREAM	8918	-	zinc finger protein 347-like [Source:NCBI gene;Acc:102168439]
MSTRG.5701.1	18	63901288	63903997	+	ENSCHIG00000009854	63894493	63900431	-	UPSTREAM	856	KMT5C	lysine methyltransferase 5C [Source:NCBI gene;Acc:102185214]
MSTRG.5726.1	18	64858645	64862053	-	ENSCHIG00000021020	64839977	64849197	-	UPSTREAM	9447	PRPF31	pre-mRNA processing factor 31 [Source:NCBI gene;Acc:102173179]
MSTRG.5728.1	18	65017741	65022295	-	ENSCHIG00000024626	65022441	65037075	-	DOWNSTREAM	145	ZNF787	zinc finger protein 787 [Source:NCBI gene;Acc:108638127]
MSTRG.5750.1	18	65986115	65993269	+	ENSCHIG00000017383	65997357	66002955	+	UPSTREAM	4087	ZNF304	zinc finger protein 304 [Source:NCBI gene;Acc:102174154]
MSTRG.5750.1	18	65986115	65993269	+	MSTRG.5749	65952265	65981288	+	DOWNSTREAM	4826	ZNF805	zinc finger protein 805-like isoform X2 [Ovis aries]
MSTRG.5786.1	18	67065745	67068960	-	ENSCHIG00000026865	67059984	67064133	-	UPSTREAM	1611	A1BG	alpha-1-B glycoprotein [Source:NCBI gene;Acc:102171459]
MSTRG.5787.1	18	67067446	67082506	+	ENSCHIG00000026865	67059984	67064133	-	UPSTREAM	3312	A1BG	alpha-1-B glycoprotein [Source:NCBI gene;Acc:102171459]
MSTRG.5787.1	18	67067446	67082506	+	ENSCHIG00000019536	67087577	67092294	+	UPSTREAM	5070	RPS5	ribosomal protein S5 [Source:NCBI gene;Acc:102183449]
MSTRG.5790.1	18	67129879	67139609	+	ENSCHIG00000014115	67121764	67126328	-	UPSTREAM	3550	ZNF132	zinc finger protein 132 [Source:HGNC Symbol;Acc:HGNC:12916]
MSTRG.5790.1	18	67129879	67139609	+	ENSCHIG00000025732	67140826	67144880	+	UPSTREAM	1216	-	zinc finger protein 324A [Source:NCBI gene;Acc:102172294]
MSTRG.5790.2	18	67133229	67140319	+	ENSCHIG00000014115	67121764	67126328	-	UPSTREAM	6900	ZNF132	zinc finger protein 132 [Source:HGNC Symbol;Acc:HGNC:12916]
MSTRG.5790.2	18	67133229	67140319	+	ENSCHIG00000025732	67140826	67144880	+	UPSTREAM	506	-	zinc finger protein 324A [Source:NCBI gene;Acc:102172294]
MSTRG.5932.1	19	19882558	19884320	+	ENSCHIG00000013787	19885762	19889301	-	DOWNSTREAM	1441	RSKR	ribosomal protein S6 kinase related [Source:NCBI gene;Acc:102188438]
MSTRG.5932.1	19	19882558	19884320	+	ENSCHIG00000026393	19891644	19892096	+	UPSTREAM	7323	-	-
MSTRG.5932.1	19	19882558	19884320	+	ENSCHIG00000023965	19863876	19882364	-	UPSTREAM	193	SPAG5	sperm associated antigen 5 [Source:NCBI gene;Acc:102187891]
MSTRG.5932.1	19	19882558	19884320	+	ENSCHIG00000026361	19890351	19917723	-	DOWNSTREAM	6030	KIAA0100	KIAA0100 ortholog [Source:NCBI gene;Acc:102188167]
MSTRG.5950.1	19	20420884	20428994	-	ENSCHIG00000013728	20413800	20420514	+	DOWNSTREAM	369	CRYBA1	crystallin beta A1 [Source:NCBI gene;Acc:102169792]
MSTRG.5950.1	19	20420884	20428994	-	ENSCHIG00000015671	20429708	20448543	-	DOWNSTREAM	713	NUFIP2	nuclear FMR1 interacting protein 2 [Source:NCBI gene;Acc:102170084]
ENSCHIT00000007158	19	25458014	25464491	-	ENSCHIG00000018362	25468025	25512318	-	DOWNSTREAM	3533	WSCD1	WSC domain containing 1 [Source:NCBI gene;Acc:102183362]
MSTRG.6065.1	19	26593900	26608896	-	ENSCHIG00000019869	26611240	26613541	+	UPSTREAM	2343	-	chromosome 19 C17orf49 homolog [Source:NCBI gene;Acc:102179879]
ENSCHIT00000007174	19	29339696	29341914	-	ENSCHIG00000020512	29317579	29337126	-	UPSTREAM	2569	MYH3	myosin-3 [Source:NCBI gene;Acc:102181716]
MSTRG.6173.1	19	33605620	33637831	+	ENSCHIG00000027223	33592293	33605325	-	UPSTREAM	294	-	aldehyde dehydrogenase 3 family member A2 [Source:NCBI gene;Acc:102189519]
ENSCHIT00000007195	19	33840235	33842236	-	ENSCHIG00000026447	33784485	33835720	-	UPSTREAM	4514	EPN2	epsin 2 [Source:NCBI gene;Acc:102181071]
ENSCHIT00000007191	19	33840235	33845266	-	ENSCHIG00000026447	33784485	33835720	-	UPSTREAM	4514	EPN2	epsin 2 [Source:NCBI gene;Acc:102181071]
MSTRG.6220.3	19	35686698	35695153	+	ENSCHIG00000019765	35671685	35685662	+	DOWNSTREAM	1035	ANKRD40	ankyrin repeat domain 40 [Source:NCBI gene;Acc:102180884]
MSTRG.6245.1	19	36872628	36884471	-	ENSCHIG00000025825	36884730	36942161	+	UPSTREAM	258	ZNF652	zinc finger protein 652 [Source:NCBI gene;Acc:102190457]
ENSCHIT00000007208	19	38285454	38288851	+	ENSCHIG00000023060	38268936	38282275	+	DOWNSTREAM	3178	OSBPL7	oxysterol binding protein like 7 [Source:NCBI gene;Acc:102172096]
ENSCHIT00000007218	19	45044595	45045431	-	ENSCHIG00000018818	45052906	45061733	+	UPSTREAM	7474	WNT3	Wnt family member 3 [Source:HGNC Symbol;Acc:HGNC:12782]
ENSCHIT00000007217	19	45044595	45045929	-	ENSCHIG00000018818	45052906	45061733	+	UPSTREAM	6976	WNT3	Wnt family member 3 [Source:HGNC Symbol;Acc:HGNC:12782]
MSTRG.6439.1	19	46732107	46737992	+	ENSCHIG00000023431	46738081	46820186	-	DOWNSTREAM	88	MARCHF10	membrane associated ring-CH-type finger 10 [Source:NCBI gene;Acc:102171190]
ENSCHIT00000007276	19	49514800	49521426	-	ENSCHIG00000024593	49496829	49505804	-	UPSTREAM	8995	FN3KRP	fructosamine 3 kinase related protein [Source:NCBI gene;Acc:102184372]
ENSCHIT00000007276	19	49514800	49521426	-	ENSCHIG00000010552	49521497	49552229	+	UPSTREAM	70	RAB40B	RAB40B, member RAS oncogene family [Source:NCBI gene;Acc:102174696]
ENSCHIT00000007278	19	49519761	49521426	-	ENSCHIG00000010552	49521497	49552229	+	UPSTREAM	70	RAB40B	RAB40B, member RAS oncogene family [Source:NCBI gene;Acc:102174696]
MSTRG.6483.1	19	49558812	49559987	-	ENSCHIG00000016524	49556576	49557821	+	DOWNSTREAM	990	-	-
MSTRG.6483.1	19	49558812	49559987	-	ENSCHIG00000010552	49521497	49552229	+	DOWNSTREAM	6582	RAB40B	RAB40B, member RAS oncogene family [Source:NCBI gene;Acc:102174696]
ENSCHIT00000007288	19	49805865	49808141	+	ENSCHIG00000020373	49796120	49798491	+	DOWNSTREAM	7373	-	secreted and transmembrane 1 [Source:NCBI gene;Acc:102176641]
ENSCHIT00000007285	19	49805865	49873464	+	ENSCHIG00000020373	49796120	49798491	+	DOWNSTREAM	7373	-	secreted and transmembrane 1 [Source:NCBI gene;Acc:102176641]
ENSCHIT00000007301	19	50299212	50310693	-	ENSCHIG00000022678	50266617	50294944	-	UPSTREAM	4267	ASPSCR1	ASPSCR1 tether for SLC2A4, UBX domain containing [Source:NCBI gene;Acc:102179135]
ENSCHIT00000007302	19	50299212	50310693	-	ENSCHIG00000022678	50266617	50294944	-	UPSTREAM	4267	ASPSCR1	ASPSCR1 tether for SLC2A4, UBX domain containing [Source:NCBI gene;Acc:102179135]
ENSCHIT00000007303	19	50301187	50310693	-	ENSCHIG00000022678	50266617	50294944	-	UPSTREAM	6242	ASPSCR1	ASPSCR1 tether for SLC2A4, UBX domain containing [Source:NCBI gene;Acc:102179135]
MSTRG.6527.1	19	50849033	50851439	-	ENSCHIG00000014662	50806908	50846385	+	DOWNSTREAM	2647	SLC38A10	solute carrier family 38 member 10 [Source:NCBI gene;Acc:102183544]
MSTRG.6527.1	19	50849033	50851439	-	ENSCHIG00000016910	50851800	50861465	+	UPSTREAM	360	TEPSIN	TEPSIN adaptor related protein complex 4 accessory protein [Source:NCBI gene;Acc:102183822]
ENSCHIT00000007312	19	52019706	52037964	+	ENSCHIG00000022215	52008280	52019126	-	UPSTREAM	579	ENPP7	ectonucleotide pyrophosphatase/phosphodiesterase 7 [Source:NCBI gene;Acc:102186630]
ENSCHIT00000007310	19	52019706	52058997	+	ENSCHIG00000022215	52008280	52019126	-	UPSTREAM	579	ENPP7	ectonucleotide pyrophosphatase/phosphodiesterase 7 [Source:NCBI gene;Acc:102186630]
MSTRG.6561.1	19	53247573	53252240	-	ENSCHIG00000015724	53230037	53243603	+	DOWNSTREAM	3969	TMC6	transmembrane channel like 6 [Source:NCBI gene;Acc:102188799]
MSTRG.6561.1	19	53247573	53252240	-	ENSCHIG00000026004	53252677	53304898	-	DOWNSTREAM	436	TNRC6C	trinucleotide repeat containing adaptor 6C [Source:NCBI gene;Acc:102189069]
MSTRG.6561.2	19	53249292	53252228	-	ENSCHIG00000015724	53230037	53243603	+	DOWNSTREAM	5688	TMC6	transmembrane channel like 6 [Source:NCBI gene;Acc:102188799]
MSTRG.6561.2	19	53249292	53252228	-	ENSCHIG00000026004	53252677	53304898	-	DOWNSTREAM	448	TNRC6C	trinucleotide repeat containing adaptor 6C [Source:NCBI gene;Acc:102189069]
MSTRG.6575.1	19	54414625	54419043	-	ENSCHIG00000018107	54408982	54409839	+	DOWNSTREAM	4785	-	-
MSTRG.6575.1	19	54414625	54419043	-	ENSCHIG00000018016	54395936	54413235	+	DOWNSTREAM	1389	ST6GALNAC2	ST6 N-acetylgalactosaminide alpha-2,6-sialyltransferase 2 [Source:NCBI gene;Acc:102190459]
ENSCHIT00000007356	19	55573077	55581711	-	ENSCHIG00000018298	55561583	55570464	-	UPSTREAM	2612	SLC16A5	solute carrier family 16 member 5 [Source:NCBI gene;Acc:102172757]
ENSCHIT00000007356	19	55573077	55581711	-	ENSCHIG00000023179	55590997	55596850	-	DOWNSTREAM	9285	-	E3 ubiquitin/ISG15 ligase TRIM25-like [Source:NCBI gene;Acc:108638216]
MSTRG.6644.2	19	57272837	57280563	-	ENSCHIG00000021990	57262310	57269464	+	DOWNSTREAM	3372	CPSF4L	cleavage and polyadenylation specific factor 4 like [Source:HGNC Symbol;Acc:HGNC:33632]
MSTRG.6644.2	19	57272837	57280563	-	ENSCHIG00000026505	57285557	57300999	+	UPSTREAM	4993	-	family with sequence similarity 104 member A [Source:NCBI gene;Acc:102190071]
MSTRG.6655.1	19	60503963	60512479	+	ENSCHIG00000020280	60517641	60565030	+	UPSTREAM	5161	ABCA5	ATP binding cassette subfamily A member 5 [Source:NCBI gene;Acc:102177279]
MSTRG.6684.4	2	400002	413572	-	ENSCHIG00000016833	288784	390769	-	UPSTREAM	9232	FBXO42	F-box protein 42 [Source:NCBI gene;Acc:102179718]
MSTRG.6690.1	2	563281	570483	-	ENSCHIG00000013325	578704	610903	-	DOWNSTREAM	8220	-	succinate dehydrogenase complex iron sulfur subunit B [Source:NCBI gene;Acc:102183195]
MSTRG.6690.1	2	563281	570483	-	ENSCHIG00000025406	505422	560630	+	DOWNSTREAM	2650	CROCC	ciliary rootlet coiled-coil, rootletin [Source:NCBI gene;Acc:102183741]
MSTRG.6691.1	2	570635	572334	+	ENSCHIG00000013325	578704	610903	-	DOWNSTREAM	6369	-	succinate dehydrogenase complex iron sulfur subunit B [Source:NCBI gene;Acc:102183195]
MSTRG.6699.1	2	1037470	1056461	+	MSTRG.6697	1025151	1027987	+	DOWNSTREAM	9482	--	hypothetical protein FD755_000406, partial [Muntiacus reevesi]
MSTRG.6699.1	2	1037470	1056461	+	MSTRG.6698	1028172	1037096	+	DOWNSTREAM	373	--	endonuclease-reverse transcriptase [Babesia ovata]
ENSCHIT00000008231	2	1498856	1511182	-	ENSCHIG00000021661	1511601	1787584	+	UPSTREAM	418	IGSF21	immunoglobin superfamily member 21 [Source:NCBI gene;Acc:102172776]
MSTRG.6744.2	2	5174590	5202457	+	ENSCHIG00000013977	5203462	5220340	+	UPSTREAM	1004	-	cell division cycle 42 [Source:NCBI gene;Acc:102188638]
ENSCHIT00000008278	2	7328027	7335081	-	ENSCHIG00000018972	7336700	7372750	+	UPSTREAM	1618	GRHL3	grainyhead like transcription factor 3 [Source:NCBI gene;Acc:102178225]
ENSCHIT00000008277	2	7328027	7335579	-	ENSCHIG00000018972	7336700	7372750	+	UPSTREAM	1120	GRHL3	grainyhead like transcription factor 3 [Source:NCBI gene;Acc:102178225]
ENSCHIT00000008279	2	9883892	9932391	-	ENSCHIG00000023737	9828488	9882666	-	UPSTREAM	1225	SLC9A1	solute carrier family 9 member A1 [Source:NCBI gene;Acc:102179249]
ENSCHIT00000008280	2	9885209	9932391	-	ENSCHIG00000023737	9828488	9882666	-	UPSTREAM	2542	SLC9A1	solute carrier family 9 member A1 [Source:NCBI gene;Acc:102179249]
ENSCHIT00000008281	2	10777134	10792539	-	ENSCHIG00000026518	10797379	10821820	-	DOWNSTREAM	4839	DNAJC8	DnaJ heat shock protein family (Hsp40) member C8 [Source:NCBI gene;Acc:102182178]
ENSCHIT00000008282	2	10790313	10792539	-	ENSCHIG00000026518	10797379	10821820	-	DOWNSTREAM	4839	DNAJC8	DnaJ heat shock protein family (Hsp40) member C8 [Source:NCBI gene;Acc:102182178]
MSTRG.6834.1	2	11048937	11053163	+	ENSCHIG00000017217	10962244	11044410	+	DOWNSTREAM	4526	PHACTR4	phosphatase and actin regulator 4 [Source:NCBI gene;Acc:102180268]
MSTRG.6837.1	2	11107729	11110541	-	ENSCHIG00000023710	11116087	11117390	+	UPSTREAM	5545	RAB42	RAB42, member RAS oncogene family [Source:NCBI gene;Acc:102175071]
MSTRG.6837.1	2	11107729	11110541	-	ENSCHIG00000023215	11084378	11106196	+	DOWNSTREAM	1532	TRNAU1AP	tRNA selenocysteine 1 associated protein 1 [Source:NCBI gene;Acc:102178956]
ENSCHIT00000008291	2	14481097	14486733	-	ENSCHIG00000022655	14475863	14477268	-	UPSTREAM	3828	MARCKSL1	MARCKS like 1 [Source:NCBI gene;Acc:102171472]
ENSCHIT00000008291	2	14481097	14486733	-	ENSCHIG00000020549	14441948	14476914	+	DOWNSTREAM	4182	HDAC1	histone deacetylase 1 [Source:NCBI gene;Acc:102187544]
ENSCHIT00000008292	2	14481097	14486733	-	ENSCHIG00000022655	14475863	14477268	-	UPSTREAM	3828	MARCKSL1	MARCKS like 1 [Source:NCBI gene;Acc:102171472]
ENSCHIT00000008292	2	14481097	14486733	-	ENSCHIG00000020549	14441948	14476914	+	DOWNSTREAM	4182	HDAC1	histone deacetylase 1 [Source:NCBI gene;Acc:102187544]
MSTRG.6888.4	2	14871018	14904339	+	ENSCHIG00000019083	14910220	14917991	-	DOWNSTREAM	5880	FNDC5	fibronectin type III domain containing 5 [Source:HGNC Symbol;Acc:HGNC:20240]
MSTRG.6888.4	2	14871018	14904339	+	ENSCHIG00000014340	14840161	14870671	-	UPSTREAM	346	YARS1	tyrosyl-tRNA synthetase 1 [Source:NCBI gene;Acc:102170371]
MSTRG.6888.8	2	14871048	14904464	+	ENSCHIG00000019083	14910220	14917991	-	DOWNSTREAM	5755	FNDC5	fibronectin type III domain containing 5 [Source:HGNC Symbol;Acc:HGNC:20240]
MSTRG.6888.8	2	14871048	14904464	+	ENSCHIG00000014340	14840161	14870671	-	UPSTREAM	376	YARS1	tyrosyl-tRNA synthetase 1 [Source:NCBI gene;Acc:102170371]
MSTRG.6925.1	2	17653762	17658117	+	ENSCHIG00000009052	17627548	17649884	+	DOWNSTREAM	3877	SLC16A14	solute carrier family 16 member 14 [Source:NCBI gene;Acc:102172496]
MSTRG.6925.1	2	17653762	17658117	+	ENSCHIG00000016799	17664215	17762769	-	DOWNSTREAM	6097	FBXO36	F-box protein 36 [Source:HGNC Symbol;Acc:HGNC:27020]
ENSCHIT00000008350	2	27553163	27627201	-	ENSCHIG00000001100	27546795	27549768	-	UPSTREAM	3394	-	-
MSTRG.6999.1	2	31290240	31308591	-	ENSCHIG00000025342	31315222	31385109	-	DOWNSTREAM	6630	SMARCAL1	SWI/SNF related, matrix associated, actin dependent regulator of chromatin, subfamily a like 1 [Source:NCBI gene;Acc:102186440]
ENSCHIT00000008430	2	34508894	34527966	+	ENSCHIG00000025009	34420528	34508140	-	UPSTREAM	753	-	-
MSTRG.7053.1	2	45626154	45630669	-	ENSCHIG00000023750	45636566	45689431	+	UPSTREAM	5896	ALS2	alsin Rho guanine nucleotide exchange factor ALS2 [Source:NCBI gene;Acc:102172771]
MSTRG.7073.1	2	47402945	47425322	+	ENSCHIG00000007507	47389120	47402624	-	UPSTREAM	320	MAIP1	matrix AAA peptidase interacting protein 1 [Source:NCBI gene;Acc:102185789]
MSTRG.7073.1	2	47402945	47425322	+	ENSCHIG00000011016	47428667	47441813	-	DOWNSTREAM	3344	C2orf69	chromosome 2 C2orf69 homolog [Source:NCBI gene;Acc:102171286]
MSTRG.7083.1	2	49913380	49916829	-	ENSCHIG00000004382	49917196	49929049	+	UPSTREAM	366	-	heat shock protein family D (Hsp60) member 1 [Source:NCBI gene;Acc:100861238]
ENSCHIT00000000817	2	64811106	64820403	-	ENSCHIG00000017692	64675951	64803562	-	UPSTREAM	7543	CFAP221	cilia and flagella associated protein 221 [Source:NCBI gene;Acc:102183191]
ENSCHIT00000000821	2	65526477	65530270	+	ENSCHIG00000017355	65532051	65540642	+	UPSTREAM	1780	EN1	engrailed homeobox 1 [Source:NCBI gene;Acc:102176470]
ENSCHIT00000000822	2	65526477	65530270	+	ENSCHIG00000017355	65532051	65540642	+	UPSTREAM	1780	EN1	engrailed homeobox 1 [Source:NCBI gene;Acc:102176470]
MSTRG.7162.1	2	88135559	88304086	+	ENSCHIG00000023781	88040636	88135200	-	UPSTREAM	358	ORC4	origin recognition complex subunit 4 [Source:NCBI gene;Acc:102189526]
ENSCHIT00000000949	2	91114541	91332264	-	ENSCHIG00000019526	91338673	91351505	-	DOWNSTREAM	6408	RBM43	RNA binding motif protein 43 [Source:NCBI gene;Acc:102185227]
ENSCHIT00000001010	2	107986964	108037161	+	ENSCHIG00000015105	107977283	107978262	+	DOWNSTREAM	8701	B3GALT1	beta-1,3-galactosyltransferase 1 [Source:NCBI gene;Acc:102177200]
ENSCHIT00000001025	2	108939677	108943551	+	ENSCHIG00000012500	108948593	109014943	+	UPSTREAM	5041	NOSTRIN	nitric oxide synthase trafficking [Source:NCBI gene;Acc:102175624]
ENSCHIT00000001026	2	108940665	108943551	+	ENSCHIG00000012500	108948593	109014943	+	UPSTREAM	5041	NOSTRIN	nitric oxide synthase trafficking [Source:NCBI gene;Acc:102175624]
MSTRG.7256.1	2	109676349	109680115	+	ENSCHIG00000003204	109681111	109681836	+	UPSTREAM	995	PHOSPHO2	phosphatase, orphan 2 [Source:NCBI gene;Acc:102170186]
ENSCHIT00000001036	2	113850390	113855126	+	ENSCHIG00000012561	113857129	113861348	+	UPSTREAM	2002	SP9	Sp9 transcription factor [Source:NCBI gene;Acc:108633448]
ENSCHIT00000001086	2	120984172	121015945	+	ENSCHIG00000023381	120978108	120980913	-	UPSTREAM	3258	-	nucleosome assembly protein 1-like 1 [Source:NCBI gene;Acc:102169913]
MSTRG.7350.1	2	129931748	129945285	-	ENSCHIG00000022797	129915933	129925164	-	UPSTREAM	6583	OSGEPL1	O-sialoglycoprotein endopeptidase like 1 [Source:NCBI gene;Acc:102181725]
MSTRG.7350.1	2	129931748	129945285	-	ENSCHIG00000013324	129953155	130066832	+	UPSTREAM	7869	PMS1	PMS1 homolog 1, mismatch repair system component [Source:NCBI gene;Acc:102181166]
MSTRG.7380.1	2	132229982	132233394	+	ENSCHIG00000017321	132121107	132229357	+	DOWNSTREAM	624	UGGT1	UDP-glucose glycoprotein glucosyltransferase 1 [Source:NCBI gene;Acc:102172300]
MSTRG.7394.1	2	135317383	135364030	+	ENSCHIG00000007633	135370306	135370467	-	DOWNSTREAM	6275	-	-
MSTRG.7394.1	2	135317383	135364030	+	ENSCHIG00000025117	135259181	135316330	+	DOWNSTREAM	1052	TUBGCP5	tubulin gamma complex associated protein 5 [Source:NCBI gene;Acc:102188446]
MSTRG.7420.3	20	4781422	4787356	+	ENSCHIG00000023731	4794880	4814659	+	UPSTREAM	7523	ATP6V0E1	ATPase H+ transporting V0 subunit e1 [Source:HGNC Symbol;Acc:HGNC:863]
MSTRG.7462.1	20	10467218	10477699	-	ENSCHIG00000023847	10440537	10461911	-	UPSTREAM	5306	CDK7	cyclin dependent kinase 7 [Source:NCBI gene;Acc:102177194]
MSTRG.7462.1	20	10467218	10477699	-	ENSCHIG00000014036	10485647	10503408	-	DOWNSTREAM	7947	CENPH	centromere protein H [Source:NCBI gene;Acc:102187895]
ENSCHIT00000004885	20	10572878	10586994	+	ENSCHIG00000021792	10533927	10567388	-	UPSTREAM	5489	SLC30A5	solute carrier family 30 member 5 [Source:NCBI gene;Acc:102177751]
ENSCHIT00000004884	20	10572878	10605190	+	ENSCHIG00000021792	10533927	10567388	-	UPSTREAM	5489	SLC30A5	solute carrier family 30 member 5 [Source:NCBI gene;Acc:102177751]
ENSCHIT00000004943	20	12365577	12398219	-	ENSCHIG00000012138	12401107	12418516	+	UPSTREAM	2887	CD180	CD180 molecule [Source:NCBI gene;Acc:102189624]
ENSCHIT00000005003	20	18041903	18042948	+	ENSCHIG00000024877	17830313	18041899	-	UPSTREAM	3	ZSWIM6	zinc finger SWIM-type containing 6 [Source:NCBI gene;Acc:102180968]
ENSCHIT00000005002	20	18041903	18056333	+	ENSCHIG00000024877	17830313	18041899	-	UPSTREAM	3	ZSWIM6	zinc finger SWIM-type containing 6 [Source:NCBI gene;Acc:102180968]
MSTRG.7494.1	20	18195062	18199580	+	ENSCHIG00000027234	18204668	18378958	-	DOWNSTREAM	5087	-	NADH:ubiquinone oxidoreductase complex assembly factor 2 [Source:NCBI gene;Acc:102181722]
MSTRG.7551.2	20	32606439	32610475	-	ENSCHIG00000021750	32583760	32597184	-	UPSTREAM	9254	FBXO4	F-box protein 4 [Source:NCBI gene;Acc:102178666]
MSTRG.7551.2	20	32606439	32610475	-	ENSCHIG00000000538	32611114	32627898	-	DOWNSTREAM	638	C5orf51	chromosome 20 C5orf51 homolog [Source:NCBI gene;Acc:102178948]
MSTRG.7560.1	20	36600481	36605528	+	ENSCHIG00000023187	36606069	36627311	+	UPSTREAM	540	GDNF	glial cell derived neurotrophic factor [Source:NCBI gene;Acc:102169798]
MSTRG.7563.4	20	36945047	36951046	-	ENSCHIG00000016985	36954547	37005488	+	UPSTREAM	3500	NUP155	nucleoporin 155 [Source:NCBI gene;Acc:102170363]
ENSCHIT00000005191	20	40950298	40954739	-	ENSCHIG00000024211	40868118	40946344	-	UPSTREAM	3953	NPR3	natriuretic peptide receptor 3 [Source:NCBI gene;Acc:102185687]
ENSCHIT00000005192	20	40954279	40974353	-	ENSCHIG00000024211	40868118	40946344	-	UPSTREAM	7934	NPR3	natriuretic peptide receptor 3 [Source:NCBI gene;Acc:102185687]
ENSCHIT00000005247	20	56200152	56207147	-	ENSCHIG00000023439	56208605	56416975	+	UPSTREAM	1457	MYO10	myosin X [Source:NCBI gene;Acc:102175716]
MSTRG.7618.8	20	62720505	62732353	-	ENSCHIG00000021552	62622713	62717726	-	UPSTREAM	2778	ANKRD33B	ankyrin repeat domain 33B [Source:NCBI gene;Acc:102179046]
ENSCHIT00000005314	20	67689799	67710166	+	ENSCHIG00000024007	67618620	67689595	-	UPSTREAM	203	ICE1	interactor of little elongation complex ELL subunit 1 [Source:NCBI gene;Acc:102180701]
ENSCHIT00000005315	20	67689799	67710166	+	ENSCHIG00000024007	67618620	67689595	-	UPSTREAM	203	ICE1	interactor of little elongation complex ELL subunit 1 [Source:NCBI gene;Acc:102180701]
ENSCHIT00000005312	20	67689799	67714509	+	ENSCHIG00000024007	67618620	67689595	-	UPSTREAM	203	ICE1	interactor of little elongation complex ELL subunit 1 [Source:NCBI gene;Acc:102180701]
ENSCHIT00000005346	20	70017379	70020396	-	ENSCHIG00000011251	70021160	70027208	+	UPSTREAM	763	IRX2	iroquois homeobox 2 [Source:NCBI gene;Acc:106503323]
ENSCHIT00000005348	20	70017386	70021156	-	ENSCHIG00000011251	70021160	70027208	+	UPSTREAM	3	IRX2	iroquois homeobox 2 [Source:NCBI gene;Acc:106503323]
ENSCHIT00000005349	20	70018869	70021156	-	ENSCHIG00000011251	70021160	70027208	+	UPSTREAM	3	IRX2	iroquois homeobox 2 [Source:NCBI gene;Acc:106503323]
MSTRG.7641.1	20	70922408	70963026	-	ENSCHIG00000008758	70963261	71001062	+	UPSTREAM	234	LPCAT1	lysophosphatidylcholine acyltransferase 1 [Source:NCBI gene;Acc:102186907]
MSTRG.7641.2	20	70959683	70962989	-	ENSCHIG00000008758	70963261	71001062	+	UPSTREAM	271	LPCAT1	lysophosphatidylcholine acyltransferase 1 [Source:NCBI gene;Acc:102186907]
ENSCHIT00000005375	20	71317597	71329278	-	ENSCHIG00000009247	71295259	71312046	-	UPSTREAM	5550	SLC6A19	solute carrier family 6 member 19 [Source:NCBI gene;Acc:102188256]
ENSCHIT00000005384	20	71681454	71685203	+	ENSCHIG00000008715	71599767	71673197	-	UPSTREAM	8256	-	aryl-hydrocarbon receptor repressor [Source:NCBI gene;Acc:102183639]
ENSCHIT00000005381	20	71681454	71687599	+	ENSCHIG00000008715	71599767	71673197	-	UPSTREAM	8256	-	aryl-hydrocarbon receptor repressor [Source:NCBI gene;Acc:102183639]
ENSCHIT00000005381	20	71681454	71687599	+	ENSCHIG00000008009	71696137	71711296	-	DOWNSTREAM	8537	-	programmed cell death 6 [Source:NCBI gene;Acc:102183366]
ENSCHIT00000005383	20	71681454	71687599	+	ENSCHIG00000008715	71599767	71673197	-	UPSTREAM	8256	-	aryl-hydrocarbon receptor repressor [Source:NCBI gene;Acc:102183639]
ENSCHIT00000005383	20	71681454	71687599	+	ENSCHIG00000008009	71696137	71711296	-	DOWNSTREAM	8537	-	programmed cell death 6 [Source:NCBI gene;Acc:102183366]
MSTRG.7677.1	21	4477960	4483787	+	ENSCHIG00000023492	4468988	4476999	+	DOWNSTREAM	960	-	selenoprotein S [Source:NCBI gene;Acc:102179048]
ENSCHIT00000006949	21	7009178	7034585	+	ENSCHIG00000023990	7038550	7336575	+	UPSTREAM	3964	IGF1R	insulin like growth factor 1 receptor [Source:NCBI gene;Acc:100861165]
ENSCHIT00000006950	21	7024561	7034585	+	ENSCHIG00000023990	7038550	7336575	+	UPSTREAM	3964	IGF1R	insulin like growth factor 1 receptor [Source:NCBI gene;Acc:100861165]
ENSCHIT00000006952	21	7027710	7034585	+	ENSCHIG00000023990	7038550	7336575	+	UPSTREAM	3964	IGF1R	insulin like growth factor 1 receptor [Source:NCBI gene;Acc:100861165]
MSTRG.7744.1	21	21080625	21086719	+	ENSCHIG00000022482	21069530	21076789	-	UPSTREAM	3835	FURIN	furin, paired basic amino acid cleaving enzyme [Source:NCBI gene;Acc:102187990]
MSTRG.7760.1	21	22323271	22327702	+	ENSCHIG00000022656	22329284	22350581	-	DOWNSTREAM	1581	FSD2	fibronectin type III and SPRY domain containing 2 [Source:NCBI gene;Acc:102177380]
MSTRG.7792.2	21	26344336	26348430	+	MSTRG.7791	26265454	26343957	+	DOWNSTREAM	378	pol	endonuclease-reverse transcriptase [Babesia ovata]
MSTRG.7792.2	21	26344336	26348430	+	ENSCHIG00000021773	26357364	26422866	+	UPSTREAM	8933	CEMIP	cell migration inducing hyaluronidase 1 [Source:NCBI gene;Acc:102175527]
ENSCHIT00000007244	21	34196939	34198284	+	ENSCHIG00000020761	34186271	34188650	+	DOWNSTREAM	8288	-	mast cell protease 3-like [Source:NCBI gene;Acc:102190602]
ENSCHIT00000007244	21	34196939	34198284	+	ENSCHIG00000002871	34199694	34200215	-	DOWNSTREAM	1409	-	-
ENSCHIT00000007357	21	49395986	49422059	-	ENSCHIG00000016309	49388999	49389183	+	DOWNSTREAM	6802	-	-
ENSCHIT00000007355	21	49395986	49558516	-	ENSCHIG00000016309	49388999	49389183	+	DOWNSTREAM	6802	-	-
ENSCHIT00000007354	21	49395986	49561526	-	ENSCHIG00000016309	49388999	49389183	+	DOWNSTREAM	6802	-	-
ENSCHIT00000007368	21	52440515	52498746	-	ENSCHIG00000007447	52439451	52439660	-	UPSTREAM	854	-	40S ribosomal protein S28 pseudogene [Source:NCBI gene;Acc:102175621]
ENSCHIT00000007366	21	52440515	52566749	-	ENSCHIG00000007447	52439451	52439660	-	UPSTREAM	854	-	40S ribosomal protein S28 pseudogene [Source:NCBI gene;Acc:102175621]
MSTRG.7955.1	21	56277022	56287872	-	ENSCHIG00000023848	56291619	56318975	+	UPSTREAM	3746	CPSF2	cleavage and polyadenylation specific factor 2 [Source:NCBI gene;Acc:102190078]
MSTRG.7955.1	21	56277022	56287872	-	ENSCHIG00000014470	56228908	56267067	-	UPSTREAM	9954	-	ataxin 3 [Source:NCBI gene;Acc:102188805]
MSTRG.7964.1	21	57287307	57293144	-	ENSCHIG00000020007	57278893	57279811	+	DOWNSTREAM	7495	TMEM251	transmembrane protein 251 [Source:NCBI gene;Acc:102168945]
MSTRG.7964.1	21	57287307	57293144	-	ENSCHIG00000019034	57297433	57315386	+	UPSTREAM	4288	-	ubiquitin protein ligase E3 component n-recognin 7 (putative) [Source:NCBI gene;Acc:106503378]
MSTRG.7964.2	21	57289992	57297214	-	ENSCHIG00000019034	57297433	57315386	+	UPSTREAM	218	-	ubiquitin protein ligase E3 component n-recognin 7 (putative) [Source:NCBI gene;Acc:106503378]
ENSCHIT00000007373	21	58510606	58512533	-	ENSCHIG00000009308	58501681	58502517	-	UPSTREAM	8088	-	thioredoxin-related transmembrane protein 1 pseudogene [Source:NCBI gene;Acc:102171930]
ENSCHIT00000007371	21	58510606	58518697	-	ENSCHIG00000009308	58501681	58502517	-	UPSTREAM	8088	-	thioredoxin-related transmembrane protein 1 pseudogene [Source:NCBI gene;Acc:102171930]
MSTRG.7978.1	21	59731600	59733647	-	ENSCHIG00000009206	59734111	59744189	+	UPSTREAM	463	GLRX5	glutaredoxin 5 [Source:NCBI gene;Acc:102186528]
MSTRG.7989.1	21	60663758	60681163	-	ENSCHIG00000026870	60660127	60660574	-	UPSTREAM	3183	-	-
ENSCHIT00000007446	21	63583080	63592117	-	ENSCHIG00000019860	63474680	63574380	-	UPSTREAM	8699	BCL11B	BAF chromatin remodeling complex subunit BCL11B [Source:NCBI gene;Acc:102177104]
MSTRG.8001.3	21	64445241	64470905	+	ENSCHIG00000013851	64479484	64493519	-	DOWNSTREAM	8578	SLC25A29	solute carrier family 25 member 29 [Source:NCBI gene;Acc:102179329]
ENSCHIT00000007460	21	65191746	65193080	+	MSTRG.8015	65195449	65235422	+	UPSTREAM	2368	--	PREDICTED: taste receptor type 2 member 42, partial [Bos mutus]
ENSCHIT00000007462	21	65192456	65193080	+	MSTRG.8015	65195449	65235422	+	UPSTREAM	2368	--	PREDICTED: taste receptor type 2 member 42, partial [Bos mutus]
MSTRG.8035.1	21	67045594	67112509	+	ENSCHIG00000012030	67031800	67040640	+	DOWNSTREAM	4953	EXOC3L4	exocyst complex component 3 like 4 [Source:NCBI gene;Acc:102186585]
MSTRG.8035.1	21	67045594	67112509	+	ENSCHIG00000006615	67112790	67122011	+	UPSTREAM	280	-	TNF alpha induced protein 2 [Source:NCBI gene;Acc:106503952]
MSTRG.8036.4	21	67056130	67123476	+	ENSCHIG00000015133	67045851	67055307	+	DOWNSTREAM	822	-	tumor necrosis factor alpha-induced protein 2 [Source:NCBI gene;Acc:106501899]
MSTRG.8040.1	21	67415983	67434892	+	ENSCHIG00000021168	67441401	67447195	+	UPSTREAM	6508	TRMT61A	tRNA methyltransferase 61A [Source:NCBI gene;Acc:102174248]
MSTRG.8040.1	21	67415983	67434892	+	ENSCHIG00000018506	67302348	67412772	+	DOWNSTREAM	3210	MARK3	microtubule affinity regulating kinase 3 [Source:NCBI gene;Acc:102172847]
MSTRG.8051.1	21	67729127	67740291	-	ENSCHIG00000011541	67744831	67857669	+	UPSTREAM	4539	TDRD9	tudor domain containing 9 [Source:NCBI gene;Acc:102184562]
MSTRG.8059.2	21	68588390	68591428	-	ENSCHIG00000018279	68600661	68617578	+	UPSTREAM	9232	ADSS1	adenylosuccinate synthase 1 [Source:NCBI gene;Acc:102185692]
MSTRG.8059.2	21	68588390	68591428	-	ENSCHIG00000024820	68548373	68583397	+	DOWNSTREAM	4992	MTA1	metastasis-associated protein MTA1 [Source:NCBI gene;Acc:102190739]
MSTRG.8061.1	21	68599036	68600584	+	ENSCHIG00000026753	68588729	68594036	+	DOWNSTREAM	4999	-	inverted formin-2 [Source:NCBI gene;Acc:102185402]
MSTRG.8061.1	21	68599036	68600584	+	ENSCHIG00000018279	68600661	68617578	+	UPSTREAM	76	ADSS1	adenylosuccinate synthase 1 [Source:NCBI gene;Acc:102185692]
MSTRG.8069.1	21	68739366	68746282	+	ENSCHIG00000011348	68753794	68758767	+	UPSTREAM	7511	PLD4	phospholipase D family member 4 [Source:NCBI gene;Acc:102188538]
MSTRG.8069.1	21	68739366	68746282	+	ENSCHIG00000022357	68718181	68739177	+	DOWNSTREAM	188	CEP170B	centrosomal protein 170B [Source:NCBI gene;Acc:102176833]
MSTRG.8070.4	21	68765696	68766946	-	ENSCHIG00000011348	68753794	68758767	+	DOWNSTREAM	6928	PLD4	phospholipase D family member 4 [Source:NCBI gene;Acc:102188538]
MSTRG.8070.5	21	68765932	68766946	-	ENSCHIG00000011348	68753794	68758767	+	DOWNSTREAM	7164	PLD4	phospholipase D family member 4 [Source:NCBI gene;Acc:102188538]
MSTRG.8132.2	22	11308471	11311454	+	ENSCHIG00000021533	11317290	11336924	+	UPSTREAM	5835	VILL	villin like [Source:NCBI gene;Acc:102184204]
MSTRG.8132.2	22	11308471	11311454	+	ENSCHIG00000015918	11187269	11307917	+	DOWNSTREAM	553	CTDSPL	CTD small phosphatase like [Source:NCBI gene;Acc:102174343]
MSTRG.8166.1	22	14211630	14220874	+	ENSCHIG00000013341	13722554	14204833	-	UPSTREAM	6796	ULK4	unc-51 like kinase 4 [Source:NCBI gene;Acc:102179055]
ENSCHIT00000000922	22	21887143	21916778	+	ENSCHIG00000019739	21873378	21882609	-	UPSTREAM	4533	-	histone-lysine N-methyltransferase SETMAR [Source:NCBI gene;Acc:102189632]
ENSCHIT00000000921	22	21887143	21922519	+	ENSCHIG00000019739	21873378	21882609	-	UPSTREAM	4533	-	histone-lysine N-methyltransferase SETMAR [Source:NCBI gene;Acc:102189632]
ENSCHIT00000000983	22	28538666	28599047	-	ENSCHIG00000006838	28604182	28660346	-	DOWNSTREAM	5134	PPP4R2	protein phosphatase 4 regulatory subunit 2 [Source:NCBI gene;Acc:102189252]
MSTRG.8304.1	22	46934965	46938040	+	ENSCHIG00000015327	46940951	46960044	+	UPSTREAM	2910	ACTR8	actin related protein 8 [Source:NCBI gene;Acc:102173425]
MSTRG.8318.1	22	47965667	47966738	+	ENSCHIG00000014968	47910135	47960531	+	DOWNSTREAM	5135	-	store-operated calcium entry regulator STIMATE [Source:NCBI gene;Acc:102171745]
MSTRG.8318.1	22	47965667	47966738	+	ENSCHIG00000013634	47968526	47984181	+	UPSTREAM	1787	ITIH4	inter-alpha-trypsin inhibitor heavy chain 4 [Source:NCBI gene;Acc:102178021]
MSTRG.8327.2	22	48179090	48194077	-	ENSCHIG00000006551	48169556	48170371	-	UPSTREAM	8718	-	TIP41-like protein pseudogene [Source:NCBI gene;Acc:108633259]
MSTRG.8327.2	22	48179090	48194077	-	ENSCHIG00000023928	48196113	48247882	+	UPSTREAM	2035	NT5DC2	5'-nucleotidase domain containing 2 [Source:NCBI gene;Acc:102182642]
MSTRG.8421.1	22	51478214	51480544	-	ENSCHIG00000005377	51487417	51490610	+	UPSTREAM	6872	CCDC51	coiled-coil domain containing 51 [Source:NCBI gene;Acc:102190468]
MSTRG.8421.1	22	51478214	51480544	-	ENSCHIG00000024255	51458157	51475723	-	UPSTREAM	2490	ATRIP	ATR interacting protein [Source:NCBI gene;Acc:108633212]
MSTRG.8424.1	22	51615090	51616695	-	ENSCHIG00000026378	51619428	51623070	+	UPSTREAM	2732	NME6	NME/NM23 nucleoside diphosphate kinase 6 [Source:NCBI gene;Acc:102168496]
MSTRG.8429.1	22	51837376	51852150	+	ENSCHIG00000013955	51861886	51953792	+	UPSTREAM	9735	MAP4	microtubule associated protein 4 [Source:NCBI gene;Acc:102171384]
ENSCHIT00000001138	22	55170254	55278337	+	ENSCHIG00000012387	55280323	55281792	+	UPSTREAM	1985	HRH1	histamine receptor H1 [Source:NCBI gene;Acc:108633284]
MSTRG.8481.1	22	57340935	57344635	+	ENSCHIG00000008676	57232945	57340201	-	UPSTREAM	733	NR2C2	nuclear receptor subfamily 2 group C member 2 [Source:NCBI gene;Acc:108638628]
MSTRG.8508.1	22	59212204	59255362	-	ENSCHIG00000007449	59192256	59203932	+	DOWNSTREAM	8271	-	ribophorin I [Source:NCBI gene;Acc:102175536]
MSTRG.8508.1	22	59212204	59255362	-	ENSCHIG00000014779	59256145	59266783	+	UPSTREAM	782	GATA2	GATA binding protein 2 [Source:NCBI gene;Acc:106504031]
MSTRG.8511.1	22	59400252	59405072	-	ENSCHIG00000021838	59281219	59398218	-	UPSTREAM	2033	EEFSEC	eukaryotic elongation factor, selenocysteine-tRNA specific [Source:NCBI gene;Acc:106503460]
MSTRG.8515.1	22	59455044	59471810	+	ENSCHIG00000010014	59440943	59454911	-	UPSTREAM	132	SEC61A1	SEC61 translocon alpha 1 subunit [Source:NCBI gene;Acc:102175814]
MSTRG.8515.1	22	59455044	59471810	+	ENSCHIG00000020444	59472990	59531503	-	DOWNSTREAM	1179	KBTBD12	kelch repeat and BTB domain containing 12 [Source:NCBI gene;Acc:102169812]
MSTRG.8525.4	22	60087004	60096679	+	ENSCHIG00000007131	60101312	60127405	+	UPSTREAM	4632	ZXDC	ZXD family zinc finger C [Source:NCBI gene;Acc:102178578]
ENSCHIT00000001155	22	60213572	60215103	-	ENSCHIG00000022291	60218659	60226345	+	UPSTREAM	3555	KLF15	Kruppel like factor 15 [Source:NCBI gene;Acc:102179715]
MSTRG.8559.1	23	4930296	4933708	-	ENSCHIG00000019850	4918798	4929676	+	DOWNSTREAM	619	PAK1IP1	PAK1 interacting protein 1 [Source:NCBI gene;Acc:102178321]
MSTRG.8559.1	23	4930296	4933708	-	ENSCHIG00000023582	4935028	4940155	+	UPSTREAM	1319	TMEM14C	transmembrane protein 14C [Source:NCBI gene;Acc:102178029]
MSTRG.8560.1	23	4933812	4940646	+	ENSCHIG00000019850	4918798	4929676	+	DOWNSTREAM	4135	PAK1IP1	PAK1 interacting protein 1 [Source:NCBI gene;Acc:102178321]
MSTRG.8560.1	23	4933812	4940646	+	ENSCHIG00000021408	4948199	4996547	-	DOWNSTREAM	7552	MAK	male germ cell associated kinase [Source:NCBI gene;Acc:102177390]
ENSCHIT00000010381	23	5410043	5411166	-	ENSCHIG00000021114	5212530	5407498	-	UPSTREAM	2544	NEDD9	neural precursor cell expressed, developmentally down-regulated 9 [Source:NCBI gene;Acc:102188001]
ENSCHIT00000010380	23	5410043	5413695	-	ENSCHIG00000021114	5212530	5407498	-	UPSTREAM	2544	NEDD9	neural precursor cell expressed, developmentally down-regulated 9 [Source:NCBI gene;Acc:102188001]
ENSCHIT00000010396	23	7436060	7443773	-	ENSCHIG00000012797	7450654	7475471	-	DOWNSTREAM	6880	MCUR1	mitochondrial calcium uniporter regulator 1 [Source:NCBI gene;Acc:102185521]
ENSCHIT00000010398	23	7441023	7443773	-	ENSCHIG00000012797	7450654	7475471	-	DOWNSTREAM	6880	MCUR1	mitochondrial calcium uniporter regulator 1 [Source:NCBI gene;Acc:102185521]
ENSCHIT00000010414	23	8433273	8510927	-	ENSCHIG00000008871	8511764	8512079	-	DOWNSTREAM	836	-	-
ENSCHIT00000010419	23	8460853	8510927	-	ENSCHIG00000008871	8511764	8512079	-	DOWNSTREAM	836	-	-
ENSCHIT00000010420	23	8474115	8510927	-	ENSCHIG00000008871	8511764	8512079	-	DOWNSTREAM	836	-	-
MSTRG.8595.1	23	10638981	10643277	-	ENSCHIG00000008522	10643625	10837521	-	DOWNSTREAM	347	KIF13A	kinesin family member 13A [Source:NCBI gene;Acc:102171675]
MSTRG.8626.2	23	15455363	15461272	+	ENSCHIG00000025104	15436802	15454689	-	UPSTREAM	673	PXDC1	PX domain containing 1 [Source:NCBI gene;Acc:102177852]
ENSCHIT00000010480	23	17727816	17737936	-	ENSCHIG00000015444	17746270	17799426	+	UPSTREAM	8333	SCGN	secretagogin, EF-hand calcium binding protein [Source:NCBI gene;Acc:102189640]
ENSCHIT00000010480	23	17727816	17737936	-	ENSCHIG00000019826	17413101	17719476	+	DOWNSTREAM	8339	CARMIL1	capping protein regulator and myosin 1 linker 1 [Source:NCBI gene;Acc:102182743]
ENSCHIT00000010480	23	17727816	17737936	-	ENSCHIG00000025749	17741708	17954830	-	DOWNSTREAM	3771	SLC17A1	solute carrier family 17 member 1 [Source:NCBI gene;Acc:102188815]
ENSCHIT00000010481	23	17727816	17737936	-	ENSCHIG00000015444	17746270	17799426	+	UPSTREAM	8333	SCGN	secretagogin, EF-hand calcium binding protein [Source:NCBI gene;Acc:102189640]
ENSCHIT00000010481	23	17727816	17737936	-	ENSCHIG00000019826	17413101	17719476	+	DOWNSTREAM	8339	CARMIL1	capping protein regulator and myosin 1 linker 1 [Source:NCBI gene;Acc:102182743]
ENSCHIT00000010481	23	17727816	17737936	-	ENSCHIG00000025749	17741708	17954830	-	DOWNSTREAM	3771	SLC17A1	solute carrier family 17 member 1 [Source:NCBI gene;Acc:102188815]
ENSCHIT00000010497	23	19670130	19690981	-	ENSCHIG00000015015	19699740	19719324	-	DOWNSTREAM	8758	ZBED9	zinc finger BED-type containing 9 [Source:NCBI gene;Acc:102169236]
ENSCHIT00000010494	23	19670130	19692295	-	ENSCHIG00000015015	19699740	19719324	-	DOWNSTREAM	7444	ZBED9	zinc finger BED-type containing 9 [Source:NCBI gene;Acc:102169236]
MSTRG.8727.1	23	19847579	19851895	+	ENSCHIG00000009534	19852597	19866864	-	DOWNSTREAM	701	TRIM27	tripartite motif containing 27 [Source:NCBI gene;Acc:102174449]
ENSCHIT00000010502	23	21860450	21863538	-	ENSCHIG00000026188	21866452	21869634	+	UPSTREAM	2913	-	mucin like 3 [Source:NCBI gene;Acc:102182180]
MSTRG.8797.1	23	22459194	22461825	+	ENSCHIG00000022355	22456766	22457305	+	DOWNSTREAM	1888	-	-
MSTRG.8797.1	23	22459194	22461825	+	MSTRG.8794	22440406	22454083	+	DOWNSTREAM	5110	HSPA1B	heat shock protein 70.1 [Capra hircus]
MSTRG.8816.1	23	23089772	23174578	-	ENSCHIG00000010989	23175034	23176388	-	DOWNSTREAM	455	-	-
ENSCHIT00000010526	23	23237337	23242761	-	ENSCHIG00000003712	23247532	23252531	-	DOWNSTREAM	4770	-	-
MSTRG.8831.2	23	24089883	24106525	-	ENSCHIG00000008585	24067179	24083565	+	DOWNSTREAM	6317	-	glutathione S-transferase A2 [Source:NCBI gene;Acc:102173702]
MSTRG.8836.1	23	24559159	24600091	-	ENSCHIG00000022239	24547743	24551244	-	UPSTREAM	7914	IL17A	interleukin 17A [Source:NCBI gene;Acc:100860877]
MSTRG.8870.1	23	31122643	31126109	-	ENSCHIG00000022410	31107472	31118438	-	UPSTREAM	4204	SLC29A1	solute carrier family 29 member 1 (Augustine blood group) [Source:NCBI gene;Acc:100861005]
ENSCHIT00000010550	23	31163352	31166733	+	ENSCHIG00000010362	31146417	31161146	-	UPSTREAM	2205	CAPN11	calpain 11 [Source:NCBI gene;Acc:102181345]
ENSCHIT00000010550	23	31163352	31166733	+	ENSCHIG00000017964	31158572	31158794	+	DOWNSTREAM	4557	-	-
ENSCHIT00000010550	23	31163352	31166733	+	ENSCHIG00000010295	31167123	31192863	-	DOWNSTREAM	389	TMEM63B	transmembrane protein 63B [Source:NCBI gene;Acc:100861329]
ENSCHIT00000010549	23	31163352	31167104	+	ENSCHIG00000010362	31146417	31161146	-	UPSTREAM	2205	CAPN11	calpain 11 [Source:NCBI gene;Acc:102181345]
ENSCHIT00000010549	23	31163352	31167104	+	ENSCHIG00000017964	31158572	31158794	+	DOWNSTREAM	4557	-	-
ENSCHIT00000010549	23	31163352	31167104	+	ENSCHIG00000010295	31167123	31192863	-	DOWNSTREAM	18	TMEM63B	transmembrane protein 63B [Source:NCBI gene;Acc:100861329]
ENSCHIT00000010577	23	33323511	33324016	+	ENSCHIG00000020376	33331471	33346671	-	DOWNSTREAM	7454	MDFI	MyoD family inhibitor [Source:NCBI gene;Acc:102173896]
ENSCHIT00000010573	23	33323511	33331462	+	ENSCHIG00000020376	33331471	33346671	-	DOWNSTREAM	8	MDFI	MyoD family inhibitor [Source:NCBI gene;Acc:102173896]
ENSCHIT00000010606	23	37846889	37850084	+	ENSCHIG00000027079	37814657	37841791	-	UPSTREAM	5097	FGD2	FYVE, RhoGEF and PH domain containing 2 [Source:NCBI gene;Acc:102191384]
ENSCHIT00000010606	23	37846889	37850084	+	ENSCHIG00000013505	37859092	37876303	+	UPSTREAM	9007	MTCH1	mitochondrial carrier 1 [Source:NCBI gene;Acc:102191091]
ENSCHIT00000010605	23	37846889	37852494	+	ENSCHIG00000027079	37814657	37841791	-	UPSTREAM	5097	FGD2	FYVE, RhoGEF and PH domain containing 2 [Source:NCBI gene;Acc:102191384]
ENSCHIT00000010605	23	37846889	37852494	+	ENSCHIG00000013505	37859092	37876303	+	UPSTREAM	6597	MTCH1	mitochondrial carrier 1 [Source:NCBI gene;Acc:102191091]
ENSCHIT00000010608	23	38416020	38454337	-	ENSCHIG00000024841	38461605	38481198	+	UPSTREAM	7267	BNIP5	BCL2 interacting protein 5 [Source:NCBI gene;Acc:102189722]
MSTRG.8979.1	23	40363738	40372099	-	ENSCHIG00000008210	40354337	40354657	+	DOWNSTREAM	9080	-	-
MSTRG.8979.1	23	40363738	40372099	-	ENSCHIG00000009218	40361808	40362763	+	DOWNSTREAM	974	-	uncharacterized protein C3orf18 [Source:NCBI gene;Acc:102172109]
ENSCHIT00000010614	23	44648578	44697134	-	ENSCHIG00000016502	44521183	44640050	-	UPSTREAM	8527	-	-
ENSCHIT00000003599	24	24501974	24575230	-	ENSCHIG00000000291	24140707	24500405	+	DOWNSTREAM	1568	-	coiled-coil domain containing 178 [Source:NCBI gene;Acc:102185799]
ENSCHIT00000003754	24	43562149	43566550	+	ENSCHIG00000006215	43534366	43554320	+	DOWNSTREAM	7828	SEH1L	SEH1 like nucleoporin [Source:NCBI gene;Acc:102180174]
ENSCHIT00000003832	24	48792390	48802697	-	ENSCHIG00000019461	48805300	48834045	-	DOWNSTREAM	2602	SMAD7	SMAD family member 7 [Source:NCBI gene;Acc:102190008]
ENSCHIT00000003833	24	48795180	48802697	-	ENSCHIG00000019461	48805300	48834045	-	DOWNSTREAM	2602	SMAD7	SMAD family member 7 [Source:NCBI gene;Acc:102190008]
MSTRG.9211.1	24	49339826	49346045	-	ENSCHIG00000011677	49348931	49351354	-	DOWNSTREAM	2885	-	60S ribosomal protein L17 [Source:NCBI gene;Acc:100861018]
ENSCHIT00000003859	24	53231655	53254097	-	ENSCHIG00000025162	52416425	53229521	+	DOWNSTREAM	2133	DCC	DCC netrin 1 receptor [Source:HGNC Symbol;Acc:HGNC:2701]
ENSCHIT00000003858	24	53231655	53283124	-	ENSCHIG00000025162	52416425	53229521	+	DOWNSTREAM	2133	DCC	DCC netrin 1 receptor [Source:HGNC Symbol;Acc:HGNC:2701]
ENSCHIT00000003861	24	53231666	53232233	-	ENSCHIG00000025162	52416425	53229521	+	DOWNSTREAM	2144	DCC	DCC netrin 1 receptor [Source:HGNC Symbol;Acc:HGNC:2701]
ENSCHIT00000000766	24	56780752	56810434	-	ENSCHIG00000020763	56819147	56827031	+	UPSTREAM	8712	ST8SIA3	ST8 alpha-N-acetyl-neuraminide alpha-2,8-sialyltransferase 3 [Source:NCBI gene;Acc:102169151]
ENSCHIT00000000767	24	56808559	56810434	-	ENSCHIG00000020763	56819147	56827031	+	UPSTREAM	8712	ST8SIA3	ST8 alpha-N-acetyl-neuraminide alpha-2,8-sialyltransferase 3 [Source:NCBI gene;Acc:102169151]
MSTRG.9246.1	24	57061370	57077969	+	ENSCHIG00000019297	57041590	57057390	-	UPSTREAM	3979	NARS1	asparaginyl-tRNA synthetase 1 [Source:NCBI gene;Acc:102172678]
MSTRG.9308.1	25	713137	723102	-	ENSCHIG00000016901	723260	728421	+	UPSTREAM	157	SOX8	SRY-box transcription factor 8 [Source:NCBI gene;Acc:102176754]
MSTRG.9308.1	25	713137	723102	-	ENSCHIG00000022886	660552	711940	-	UPSTREAM	1196	LMF1	lipase maturation factor 1 [Source:NCBI gene;Acc:102176486]
MSTRG.9308.2	25	713137	723158	-	ENSCHIG00000016901	723260	728421	+	UPSTREAM	101	SOX8	SRY-box transcription factor 8 [Source:NCBI gene;Acc:102176754]
MSTRG.9308.2	25	713137	723158	-	ENSCHIG00000022886	660552	711940	-	UPSTREAM	1196	LMF1	lipase maturation factor 1 [Source:NCBI gene;Acc:102176486]
MSTRG.9308.3	25	713197	722912	-	ENSCHIG00000016901	723260	728421	+	UPSTREAM	347	SOX8	SRY-box transcription factor 8 [Source:NCBI gene;Acc:102176754]
MSTRG.9308.3	25	713197	722912	-	ENSCHIG00000022886	660552	711940	-	UPSTREAM	1256	LMF1	lipase maturation factor 1 [Source:NCBI gene;Acc:102176486]
ENSCHIT00000006695	25	860168	863341	+	ENSCHIG00000025112	863959	867240	+	UPSTREAM	617	-	-
MSTRG.9338.1	25	1450744	1453039	+	ENSCHIG00000019635	1445847	1447882	-	UPSTREAM	2861	NOXO1	NADPH oxidase organizer 1 [Source:NCBI gene;Acc:102169240]
MSTRG.9338.1	25	1450744	1453039	+	ENSCHIG00000013018	1462125	1472513	-	DOWNSTREAM	9085	ZNF598	zinc finger protein 598 [Source:NCBI gene;Acc:102169820]
MSTRG.9338.1	25	1450744	1453039	+	ENSCHIG00000016715	1455764	1458585	+	UPSTREAM	2724	SYNGR3	synaptogyrin 3 [Source:NCBI gene;Acc:106503567]
MSTRG.9338.1	25	1450744	1453039	+	ENSCHIG00000007747	1439574	1447557	+	DOWNSTREAM	3186	TBL3	transducin beta like 3 [Source:NCBI gene;Acc:102168960]
MSTRG.9381.1	25	2373791	2376971	-	ENSCHIG00000010136	2382128	2402398	+	UPSTREAM	5156	-	uncharacterized LOC108633902 [Source:NCBI gene;Acc:108633902]
MSTRG.9381.1	25	2373791	2376971	-	ENSCHIG00000013887	2354616	2365073	+	DOWNSTREAM	8717	MMP25	matrix metallopeptidase 25 [Source:NCBI gene;Acc:102177582]
ENSCHIT00000006728	25	2516404	2518551	+	ENSCHIG00000008435	2524019	2524975	+	UPSTREAM	5467	-	olfactory receptor 1F1-like [Source:NCBI gene;Acc:102185624]
MSTRG.9390.1	25	2636744	2640703	-	ENSCHIG00000021225	2623453	2628972	+	DOWNSTREAM	7771	ZNF263	zinc finger protein 263 [Source:NCBI gene;Acc:102179828]
MSTRG.9390.1	25	2636744	2640703	-	ENSCHIG00000005309	2635079	2636725	-	UPSTREAM	18	TIGD7	tigger transposable element derived 7 [Source:NCBI gene;Acc:102179340]
MSTRG.9390.1	25	2636744	2640703	-	ENSCHIG00000009137	2642383	2649977	+	UPSTREAM	1679	-	zinc finger protein 75A [Source:NCBI gene;Acc:102178413]
MSTRG.9406.1	25	3377073	3386254	-	ENSCHIG00000014407	3359672	3370665	-	UPSTREAM	6407	TFAP4	transcription factor AP-4 [Source:NCBI gene;Acc:102188373]
MSTRG.9406.2	25	3377563	3385648	-	ENSCHIG00000014407	3359672	3370665	-	UPSTREAM	6897	TFAP4	transcription factor AP-4 [Source:NCBI gene;Acc:102188373]
ENSCHIT00000006731	25	4056206	4080770	-	ENSCHIG00000009255	4031945	4049456	-	UPSTREAM	6749	-	ectonucleotide pyrophosphatase/phosphodiesterase family member 7-like [Source:NCBI gene;Acc:102170015]
ENSCHIT00000006788	25	9230203	9249592	+	ENSCHIG00000021330	9254883	9303499	-	DOWNSTREAM	5290	TEKT5	tektin 5 [Source:NCBI gene;Acc:102190571]
ENSCHIT00000006797	25	9993084	10001687	-	ENSCHIG00000014441	10007126	10027622	-	DOWNSTREAM	5438	-	uncharacterized LOC106503571 [Source:NCBI gene;Acc:106503571]
ENSCHIT00000006798	25	9999573	10001687	-	ENSCHIG00000014441	10007126	10027622	-	DOWNSTREAM	5438	-	uncharacterized LOC106503571 [Source:NCBI gene;Acc:106503571]
ENSCHIT00000006801	25	10237727	10247567	-	ENSCHIG00000011379	10254658	10254921	+	UPSTREAM	7090	SNN	stannin [Source:NCBI gene;Acc:102168315]
MSTRG.9458.1	25	10559681	10562787	-	ENSCHIG00000014875	10555999	10558952	+	DOWNSTREAM	728	TNFRSF17	TNF receptor superfamily member 17 [Source:NCBI gene;Acc:102170014]
MSTRG.9458.1	25	10559681	10562787	-	ENSCHIG00000023282	10556056	10558861	-	UPSTREAM	819	-	-
MSTRG.9458.1	25	10559681	10562787	-	ENSCHIG00000022008	10562974	11160820	+	UPSTREAM	186	SNX29	sorting nexin 29 [Source:NCBI gene;Acc:102175264]
ENSCHIT00000006833	25	13216244	13222482	+	ENSCHIG00000018143	13223466	13420353	-	DOWNSTREAM	983	PARN	poly(A)-specific ribonuclease [Source:NCBI gene;Acc:102171479]
MSTRG.9544.1	25	22765671	22782724	+	ENSCHIG00000016181	22748005	22765452	-	UPSTREAM	218	ZKSCAN2	zinc finger with KRAB and SCAN domains 2 [Source:NCBI gene;Acc:102175261]
MSTRG.9565.1	25	25852673	25858828	+	ENSCHIG00000024260	25859214	25865130	-	DOWNSTREAM	385	SH2B1	SH2B adaptor protein 1 [Source:NCBI gene;Acc:102188012]
MSTRG.9565.2	25	25854140	25858829	+	ENSCHIG00000024260	25859214	25865130	-	DOWNSTREAM	384	SH2B1	SH2B adaptor protein 1 [Source:NCBI gene;Acc:102188012]
MSTRG.9621.1	25	26887759	26909644	+	ENSCHIG00000013649	26877241	26881738	-	UPSTREAM	6020	BCL7C	BAF chromatin remodeling complex subunit BCL7C [Source:NCBI gene;Acc:102169642]
MSTRG.9621.1	25	26887759	26909644	+	ENSCHIG00000014841	26884312	26887564	+	DOWNSTREAM	194	CTF1	cardiotrophin 1 [Source:NCBI gene;Acc:108633911]
ENSCHIT00000006954	25	30512087	30695913	-	ENSCHIG00000026324	30704602	30707992	-	DOWNSTREAM	8688	-	-
ENSCHIT00000006990	25	33083932	33090480	-	ENSCHIG00000018073	33092026	33111715	-	DOWNSTREAM	1545	-	-
MSTRG.9693.2	25	33454979	33473118	+	ENSCHIG00000015142	33442839	33451087	+	DOWNSTREAM	3891	TBL2	transducin beta like 2 [Source:NCBI gene;Acc:102179906]
MSTRG.9693.2	25	33454979	33473118	+	ENSCHIG00000019115	33477716	33529139	+	UPSTREAM	4597	BAZ1B	bromodomain adjacent to zinc finger domain 1B [Source:NCBI gene;Acc:102172026]
ENSCHIT00000007009	25	35116506	35120925	+	ENSCHIG00000010141	35104720	35107917	-	UPSTREAM	8588	-	2-acylglycerol O-acyltransferase 3-like [Source:NCBI gene;Acc:108633884]
ENSCHIT00000007009	25	35116506	35120925	+	ENSCHIG00000023666	35129607	35136504	+	UPSTREAM	8681	-	-
MSTRG.9724.1	25	36382032	36392442	-	ENSCHIG00000026765	36375406	36380077	+	DOWNSTREAM	1954	CLDN15	claudin 15 [Source:NCBI gene;Acc:102178033]
MSTRG.9724.1	25	36382032	36392442	-	ENSCHIG00000015476	36392534	36400188	+	UPSTREAM	91	PLOD3	procollagen-lysine,2-oxoglutarate 5-dioxygenase 3 [Source:NCBI gene;Acc:100861039]
MSTRG.9724.1	25	36382032	36392442	-	ENSCHIG00000022425	36369786	36373117	+	DOWNSTREAM	8914	FIS1	fission, mitochondrial 1 [Source:NCBI gene;Acc:100861340]
MSTRG.9727.1	25	36437941	36446572	+	MSTRG.9726	36427053	36437798	-	UPSTREAM	142	CFDP2	p97Bcnt protein [Capra hircus]
MSTRG.9727.1	25	36437941	36446572	+	ENSCHIG00000011172	36456306	36460070	-	DOWNSTREAM	9733	AP1S1	adaptor related protein complex 1 subunit sigma 1 [Source:NCBI gene;Acc:102170040]
MSTRG.9727.1	25	36437941	36446572	+	MSTRG.9728	36446631	36454681	+	UPSTREAM	58	VGF	neurosecretory protein VGF isoform X1 [Bubalus bubalis]
MSTRG.9730.1	25	36466742	36469015	+	ENSCHIG00000011172	36456306	36460070	-	UPSTREAM	6671	AP1S1	adaptor related protein complex 1 subunit sigma 1 [Source:NCBI gene;Acc:102170040]
MSTRG.9730.1	25	36466742	36469015	+	ENSCHIG00000020858	36474880	36480449	-	DOWNSTREAM	5864	SERPINE1	serpin family E member 1 [Source:NCBI gene;Acc:102169375]
ENSCHIT00000007054	25	37819876	37822611	-	ENSCHIG00000005075	37815910	37819341	-	UPSTREAM	534	-	-
ENSCHIT00000007056	25	37819876	37822611	-	ENSCHIG00000005075	37815910	37819341	-	UPSTREAM	534	-	-
MSTRG.9791.1	25	38820983	38828539	-	ENSCHIG00000026637	38813667	38815131	+	DOWNSTREAM	5851	-	oncomodulin 2 [Source:NCBI gene;Acc:102173806]
MSTRG.9808.1	25	39348585	39366208	+	ENSCHIG00000011026	39368223	39376395	-	DOWNSTREAM	2014	ZNF12	zinc finger protein 12 [Source:NCBI gene;Acc:106503582]
MSTRG.9808.2	25	39348692	39365218	+	ENSCHIG00000011026	39368223	39376395	-	DOWNSTREAM	3004	ZNF12	zinc finger protein 12 [Source:NCBI gene;Acc:106503582]
MSTRG.9815.1	25	39740837	39744743	+	ENSCHIG00000015061	39744934	39825823	+	UPSTREAM	190	TNRC18	trinucleotide repeat containing 18 [Source:NCBI gene;Acc:102176491]
MSTRG.9834.2	25	41813978	41823473	+	ENSCHIG00000021760	41769189	41806426	+	DOWNSTREAM	7551	SNX8	sorting nexin 8 [Source:NCBI gene;Acc:102170017]
MSTRG.9834.2	25	41813978	41823473	+	ENSCHIG00000024705	41808997	41812992	-	UPSTREAM	985	NUDT1	nudix hydrolase 1 [Source:NCBI gene;Acc:102170291]
MSTRG.9834.2	25	41813978	41823473	+	ENSCHIG00000022068	41827438	42025062	+	UPSTREAM	3964	MAD1L1	mitotic arrest deficient 1 like 1 [Source:NCBI gene;Acc:102170846]
MSTRG.9839.2	25	42402804	42406646	-	ENSCHIG00000010776	42415978	42429609	+	UPSTREAM	9331	-	-
MSTRG.9846.1	25	42509923	42522262	+	ENSCHIG00000021704	42493263	42509719	+	DOWNSTREAM	203	GET4	guided entry of tail-anchored proteins factor 4 [Source:NCBI gene;Acc:108633230]
ENSCHIT00000007082	25	42620524	42631227	-	ENSCHIG00000026914	42589410	42620478	+	DOWNSTREAM	45	PRKAR1B	protein kinase cAMP-dependent type I regulatory subunit beta [Source:NCBI gene;Acc:108633219]
ENSCHIT00000006533	26	745327	747925	+	ENSCHIG00000001574	750837	752299	+	UPSTREAM	2911	NKX6-2	NK6 homeobox 2 [Source:HGNC Symbol;Acc:HGNC:19321]
ENSCHIT00000006533	26	745327	747925	+	ENSCHIG00000016158	752369	904637	-	DOWNSTREAM	4443	INPP5A	inositol polyphosphate-5-phosphatase A [Source:NCBI gene;Acc:102181924]
ENSCHIT00000006534	26	746129	747925	+	ENSCHIG00000001574	750837	752299	+	UPSTREAM	2911	NKX6-2	NK6 homeobox 2 [Source:HGNC Symbol;Acc:HGNC:19321]
ENSCHIT00000006534	26	746129	747925	+	ENSCHIG00000016158	752369	904637	-	DOWNSTREAM	4443	INPP5A	inositol polyphosphate-5-phosphatase A [Source:NCBI gene;Acc:102181924]
MSTRG.9874.1	26	1250209	1264778	-	ENSCHIG00000016843	1268333	1275017	+	UPSTREAM	3554	BNIP3	BCL2 interacting protein 3 [Source:NCBI gene;Acc:102178036]
MSTRG.9874.2	26	1250928	1264958	-	ENSCHIG00000016843	1268333	1275017	+	UPSTREAM	3374	BNIP3	BCL2 interacting protein 3 [Source:NCBI gene;Acc:102178036]
ENSCHIT00000006551	26	1279585	1287069	-	ENSCHIG00000016843	1268333	1275017	+	DOWNSTREAM	4567	BNIP3	BCL2 interacting protein 3 [Source:NCBI gene;Acc:102178036]
ENSCHIT00000006553	26	1283607	1287069	-	ENSCHIG00000016843	1268333	1275017	+	DOWNSTREAM	8589	BNIP3	BCL2 interacting protein 3 [Source:NCBI gene;Acc:102178036]
ENSCHIT00000006555	26	1283819	1287495	-	ENSCHIG00000016843	1268333	1275017	+	DOWNSTREAM	8801	BNIP3	BCL2 interacting protein 3 [Source:NCBI gene;Acc:102178036]
ENSCHIT00000006656	26	6850247	6863804	-	ENSCHIG00000011668	6835415	6845981	+	DOWNSTREAM	4265	TEX36	testis expressed 36 [Source:NCBI gene;Acc:102173361]
ENSCHIT00000006659	26	6853478	6863804	-	ENSCHIG00000011668	6835415	6845981	+	DOWNSTREAM	7496	TEX36	testis expressed 36 [Source:NCBI gene;Acc:102173361]
ENSCHIT00000006664	26	6853478	6863804	-	ENSCHIG00000011668	6835415	6845981	+	DOWNSTREAM	7496	TEX36	testis expressed 36 [Source:NCBI gene;Acc:102173361]
MSTRG.9901.2	26	8003449	8011451	+	ENSCHIG00000014280	7982905	7994582	+	DOWNSTREAM	8866	-	ornithine aminotransferase [Source:NCBI gene;Acc:102179910]
ENSCHIT00000006682	26	8004098	8007599	+	ENSCHIG00000014280	7982905	7994582	+	DOWNSTREAM	9515	-	ornithine aminotransferase [Source:NCBI gene;Acc:102179910]
MSTRG.9910.1	26	9258169	9267888	+	ENSCHIG00000018657	9240484	9253749	-	UPSTREAM	4419	PSTK	phosphoseryl-tRNA kinase [Source:NCBI gene;Acc:102176662]
ENSCHIT00000006727	26	16540709	16545243	+	ENSCHIG00000020884	16552971	16587254	-	DOWNSTREAM	7727	TRUB1	TruB pseudouridine synthase family member 1 [Source:NCBI gene;Acc:102188918]
MSTRG.9956.2	26	17620585	17629638	-	ENSCHIG00000009352	17631597	17683986	-	DOWNSTREAM	1958	NHLRC2	NHL repeat containing 2 [Source:NCBI gene;Acc:102182377]
MSTRG.9956.3	26	17620647	17629843	-	ENSCHIG00000009352	17631597	17683986	-	DOWNSTREAM	1753	NHLRC2	NHL repeat containing 2 [Source:NCBI gene;Acc:102182377]
MSTRG.9967.1	26	20537955	20554585	+	ENSCHIG00000022248	20556088	20581906	-	DOWNSTREAM	1502	PDCD4	programmed cell death 4 [Source:NCBI gene;Acc:100861341]
MSTRG.9967.2	26	20537956	20554585	+	ENSCHIG00000022248	20556088	20581906	-	DOWNSTREAM	1502	PDCD4	programmed cell death 4 [Source:NCBI gene;Acc:100861341]
ENSCHIT00000006777	26	21099737	21115232	-	ENSCHIG00000010604	21115245	21125642	+	UPSTREAM	12	SMNDC1	survival motor neuron domain containing 1 [Source:NCBI gene;Acc:100861041]
ENSCHIT00000006780	26	24100469	24130744	-	ENSCHIG00000024779	24136482	24511161	+	UPSTREAM	5737	SORCS1	sortilin related VPS10 domain containing receptor 1 [Source:NCBI gene;Acc:102168513]
MSTRG.9999.2	26	27702356	27726094	-	ENSCHIG00000014672	27726587	27729938	+	UPSTREAM	492	CALHM2	calcium homeostasis modulator family member 2 [Source:NCBI gene;Acc:102185803]
MSTRG.9999.2	26	27702356	27726094	-	ENSCHIG00000025218	27732371	27772706	-	DOWNSTREAM	6276	PDCD11	programmed cell death 11 [Source:NCBI gene;Acc:102185142]
MSTRG.10004.1	26	27774801	27780529	+	ENSCHIG00000025218	27732371	27772706	-	UPSTREAM	2094	PDCD11	programmed cell death 11 [Source:NCBI gene;Acc:102185142]
MSTRG.10004.1	26	27774801	27780529	+	ENSCHIG00000011203	27781338	27794979	-	DOWNSTREAM	808	TAF5	TATA-box binding protein associated factor 5 [Source:NCBI gene;Acc:102170019]
MSTRG.10041.1	26	29851821	29853297	+	ENSCHIG00000010638	29847247	29851136	-	UPSTREAM	684	TWNK	twinkle mtDNA helicase [Source:NCBI gene;Acc:102183657]
MSTRG.10041.1	26	29851821	29853297	+	ENSCHIG00000017686	29855191	29864445	-	DOWNSTREAM	1893	SEMA4G	semaphorin 4G [Source:NCBI gene;Acc:102177028]
MSTRG.10064.1	26	31230313	31233660	-	ENSCHIG00000024327	31202588	31226427	+	DOWNSTREAM	3885	GOT1	glutamic-oxaloacetic transaminase 1 [Source:NCBI gene;Acc:100861063]
MSTRG.10064.1	26	31230313	31233660	-	ENSCHIG00000021440	31234598	31303789	-	DOWNSTREAM	937	CNNM1	cyclin and CBS domain divalent metal cation transport mediator 1 [Source:NCBI gene;Acc:102174538]
ENSCHIT00000006874	26	32253262	32257463	-	ENSCHIG00000023220	32261543	32277708	+	UPSTREAM	4079	LOXL4	lysyl oxidase like 4 [Source:NCBI gene;Acc:102174272]
ENSCHIT00000006875	26	32254425	32257463	-	ENSCHIG00000023220	32261543	32277708	+	UPSTREAM	4079	LOXL4	lysyl oxidase like 4 [Source:NCBI gene;Acc:102174272]
MSTRG.10193.1	27	5258745	5262093	-	ENSCHIG00000011887	5262988	5443719	+	UPSTREAM	894	RARB	retinoic acid receptor beta [Source:NCBI gene;Acc:102171952]
MSTRG.10201.1	27	6614169	6618389	+	ENSCHIG00000011996	6621512	6622384	+	UPSTREAM	3122	-	arylamine N-acetyltransferase 1 [Source:NCBI gene;Acc:102169935]
ENSCHIT00000006146	27	10361115	10369195	+	ENSCHIG00000004678	10355958	10356278	-	UPSTREAM	4836	TCIM	transcriptional and immune response regulator [Source:NCBI gene;Acc:102185060]
MSTRG.10239.1	27	12321506	12332261	+	ENSCHIG00000020428	12295802	12321347	-	UPSTREAM	158	-	BCL2 associated athanogene 4 [Source:NCBI gene;Acc:102179734]
ENSCHIT00000006189	27	12707457	12711698	-	ENSCHIG00000021954	12672380	12699571	-	UPSTREAM	7885	ZNF703	zinc finger protein 703 [Source:NCBI gene;Acc:108634095]
ENSCHIT00000006245	27	16590495	16600128	+	ENSCHIG00000025805	16441092	16581704	+	DOWNSTREAM	8790	FUT10	fucosyltransferase 10 [Source:NCBI gene;Acc:102183206]
ENSCHIT00000006244	27	16590495	16676894	+	ENSCHIG00000025805	16441092	16581704	+	DOWNSTREAM	8790	FUT10	fucosyltransferase 10 [Source:NCBI gene;Acc:102183206]
MSTRG.10277.1	27	20559989	20568603	+	ENSCHIG00000011907	20543460	20559700	-	UPSTREAM	288	ERI1	exoribonuclease 1 [Source:NCBI gene;Acc:102175828]
ENSCHIT00000006344	27	27898281	27900918	+	ENSCHIG00000025736	27891163	27898209	-	UPSTREAM	71	TRIML1	tripartite motif family like 1 [Source:NCBI gene;Acc:102185244]
ENSCHIT00000006345	27	27899891	27900918	+	ENSCHIG00000025736	27891163	27898209	-	UPSTREAM	1681	TRIML1	tripartite motif family like 1 [Source:NCBI gene;Acc:102185244]
MSTRG.10348.2	27	37514958	37536889	+	ENSCHIG00000024070	37426484	37513529	+	DOWNSTREAM	1428	VEGFC	vascular endothelial growth factor C [Source:NCBI gene;Acc:102189826]
MSTRG.10348.1	27	37514958	37543408	+	ENSCHIG00000024070	37426484	37513529	+	DOWNSTREAM	1428	VEGFC	vascular endothelial growth factor C [Source:NCBI gene;Acc:102189826]
ENSCHIT00000006445	27	38509502	38511718	+	ENSCHIG00000010841	38499264	38502420	+	DOWNSTREAM	7081	-	beta-defensin 130-like [Source:NCBI gene;Acc:108634084]
ENSCHIT00000006450	27	38509502	38511718	+	ENSCHIG00000010841	38499264	38502420	+	DOWNSTREAM	7081	-	beta-defensin 130-like [Source:NCBI gene;Acc:108634084]
ENSCHIT00000006451	27	38509502	38511718	+	ENSCHIG00000010841	38499264	38502420	+	DOWNSTREAM	7081	-	beta-defensin 130-like [Source:NCBI gene;Acc:108634084]
ENSCHIT00000006456	27	39469165	39668826	+	ENSCHIG00000002625	39677546	39683346	-	DOWNSTREAM	8719	-	-
ENSCHIT00000001708	28	11985923	12000531	+	ENSCHIG00000000352	11934052	11977799	+	DOWNSTREAM	8123	POLR3A	RNA polymerase III subunit A [Source:NCBI gene;Acc:102170944]
ENSCHIT00000001732	28	14482563	14498630	-	ENSCHIG00000020542	14507035	14509708	+	UPSTREAM	8404	ZNF503	zinc finger protein 503 [Source:NCBI gene;Acc:108634150]
ENSCHIT00000001756	28	26386368	26390617	-	ENSCHIG00000007340	26399555	26404782	-	DOWNSTREAM	8937	-	-
ENSCHIT00000001766	28	26670288	26720200	+	ENSCHIG00000026433	26666187	26666999	-	UPSTREAM	3288	ADO	2-aminoethanethiol dioxygenase [Source:NCBI gene;Acc:102174627]
ENSCHIT00000001765	28	26670288	26855138	+	ENSCHIG00000026433	26666187	26666999	-	UPSTREAM	3288	ADO	2-aminoethanethiol dioxygenase [Source:NCBI gene;Acc:102174627]
ENSCHIT00000001769	28	27442811	27478442	-	ENSCHIG00000019296	27478746	27670625	-	DOWNSTREAM	303	ARID5B	AT-rich interaction domain 5B [Source:NCBI gene;Acc:102169735]
ENSCHIT00000001784	28	29044398	29048419	-	ENSCHIG00000000353	29030720	29043060	-	UPSTREAM	1337	CDK1	cyclin dependent kinase 1 [Source:NCBI gene;Acc:100861361]
ENSCHIT00000001777	28	29044398	29053020	-	ENSCHIG00000000353	29030720	29043060	-	UPSTREAM	1337	CDK1	cyclin dependent kinase 1 [Source:NCBI gene;Acc:100861361]
ENSCHIT00000001783	28	29044398	29053020	-	ENSCHIG00000000353	29030720	29043060	-	UPSTREAM	1337	CDK1	cyclin dependent kinase 1 [Source:NCBI gene;Acc:100861361]
ENSCHIT00000001789	28	29319614	29454269	+	ENSCHIG00000000437	29456535	29836577	+	UPSTREAM	2265	ANK3	ankyrin 3 [Source:NCBI gene;Acc:102189650]
ENSCHIT00000001808	28	32708036	32715488	-	ENSCHIG00000013764	32625325	32706820	-	UPSTREAM	1215	-	zinc finger protein 33B [Source:NCBI gene;Acc:102182379]
MSTRG.10568.1	28	37464138	37563454	+	ENSCHIG00000020834	37439183	37459137	+	DOWNSTREAM	5000	-	RNA binding motif protein 34 [Source:NCBI gene;Acc:102168802]
MSTRG.10571.1	28	38154410	38164152	-	ENSCHIG00000011437	38084967	38150588	+	DOWNSTREAM	3821	TARBP1	TAR (HIV-1) RNA binding protein 1 [Source:NCBI gene;Acc:102177216]
MSTRG.10571.2	28	38154596	38164138	-	ENSCHIG00000011437	38084967	38150588	+	DOWNSTREAM	4007	TARBP1	TAR (HIV-1) RNA binding protein 1 [Source:NCBI gene;Acc:102177216]
MSTRG.10573.1	28	39131520	39134114	+	ENSCHIG00000015700	39073257	39130744	-	UPSTREAM	775	MAP3K21	mitogen-activated protein kinase kinase kinase 21 [Source:NCBI gene;Acc:102191110]
ENSCHIT00000001857	28	42672616	42776122	-	ENSCHIG00000011162	42776473	42872625	+	UPSTREAM	350	PGBD5	piggyBac transposable element derived 5 [Source:NCBI gene;Acc:102186832]
ENSCHIT00000001860	28	42705823	42776122	-	ENSCHIG00000011162	42776473	42872625	+	UPSTREAM	350	PGBD5	piggyBac transposable element derived 5 [Source:NCBI gene;Acc:102186832]
MSTRG.10609.1	28	43911257	43914879	-	ENSCHIG00000011139	43922231	43937494	-	DOWNSTREAM	7351	RAB4A	RAB4A, member RAS oncogene family [Source:NCBI gene;Acc:100861076]
MSTRG.10623.1	29	592870	593134	+	ENSCHIG00000026408	584385	589193	+	DOWNSTREAM	3676	TAF1D	TATA-box binding protein associated factor, RNA polymerase I subunit D [Source:NCBI gene;Acc:102171844]
MSTRG.10623.1	29	592870	593134	+	ENSCHIG00000017706	594510	640485	-	DOWNSTREAM	1375	CEP295	centrosomal protein 295 [Source:NCBI gene;Acc:102171218]
ENSCHIT00000002942	29	648283	682026	+	ENSCHIG00000017706	594510	640485	-	UPSTREAM	7797	CEP295	centrosomal protein 295 [Source:NCBI gene;Acc:102171218]
ENSCHIT00000002941	29	648283	710343	+	ENSCHIG00000017706	594510	640485	-	UPSTREAM	7797	CEP295	centrosomal protein 295 [Source:NCBI gene;Acc:102171218]
ENSCHIT00000002975	29	4698682	4705667	+	ENSCHIG00000017338	4641141	4691111	-	UPSTREAM	7570	NAALAD2	N-acetylated alpha-linked acidic dipeptidase 2 [Source:NCBI gene;Acc:102177776]
ENSCHIT00000002974	29	4698682	4705889	+	ENSCHIG00000017338	4641141	4691111	-	UPSTREAM	7570	NAALAD2	N-acetylated alpha-linked acidic dipeptidase 2 [Source:NCBI gene;Acc:102177776]
MSTRG.10666.1	29	10010719	10019279	+	MSTRG.10667	10019383	10053494	+	UPSTREAM	103	Pol	endonuclease-reverse transcriptase [Babesia ovata]
MSTRG.10705.1	29	17421240	17429289	+	ENSCHIG00000010391	17434634	17435086	-	DOWNSTREAM	5344	THRSP	thyroid hormone responsive [Source:NCBI gene;Acc:102178144]
MSTRG.10705.1	29	17421240	17429289	+	ENSCHIG00000015388	17388216	17414372	+	DOWNSTREAM	6867	ALG8	ALG8 alpha-1,3-glucosyltransferase [Source:NCBI gene;Acc:102177868]
ENSCHIT00000003148	29	21387814	21400899	+	ENSCHIG00000018647	21404573	21415420	+	UPSTREAM	3673	SVIP	small VCP interacting protein [Source:NCBI gene;Acc:102184318]
MSTRG.10731.1	29	25364822	25380608	+	ENSCHIG00000008345	25388811	25422242	+	UPSTREAM	8202	PTPN5	protein tyrosine phosphatase non-receptor type 5 [Source:NCBI gene;Acc:102186279]
ENSCHIT00000003221	29	31890433	31924335	+	ENSCHIG00000021956	31932513	32010702	+	UPSTREAM	8177	BARX2	BARX homeobox 2 [Source:NCBI gene;Acc:102170301]
ENSCHIT00000003224	29	32014901	32018387	+	ENSCHIG00000021956	31932513	32010702	+	DOWNSTREAM	4198	BARX2	BARX homeobox 2 [Source:NCBI gene;Acc:102170301]
MSTRG.10782.1	29	32342895	32343175	+	MSTRG.10781	32328966	32336915	-	UPSTREAM	5979	--	hypothetical protein E2I00_000444, partial [Balaenoptera physalus]
ENSCHIT00000003275	29	36206749	36208209	+	ENSCHIG00000022949	36170384	36203505	-	UPSTREAM	3243	SNX19	sorting nexin 19 [Source:NCBI gene;Acc:102188117]
ENSCHIT00000003283	29	36207344	36208209	+	ENSCHIG00000022949	36170384	36203505	-	UPSTREAM	3838	SNX19	sorting nexin 19 [Source:NCBI gene;Acc:102188117]
ENSCHIT00000003296	29	38462843	38540234	+	ENSCHIG00000026711	38447240	38456098	-	UPSTREAM	6744	PAG-3	pregnancy-associated glycoprotein-3 [Source:NCBI gene;Acc:100861199]
MSTRG.10824.1	29	41242405	41251200	+	ENSCHIG00000006765	41257020	41267510	-	DOWNSTREAM	5819	-	terminal uridylyl transferase 1, U6 snRNA-specific [Source:NCBI gene;Acc:102171956]
MSTRG.10824.2	29	41242424	41250665	+	ENSCHIG00000006765	41257020	41267510	-	DOWNSTREAM	6354	-	terminal uridylyl transferase 1, U6 snRNA-specific [Source:NCBI gene;Acc:102171956]
MSTRG.10843.1	29	41484949	41488274	-	ENSCHIG00000022750	41470315	41476219	-	UPSTREAM	8729	WDR74	WD repeat domain 74 [Source:NCBI gene;Acc:102187031]
MSTRG.10843.1	29	41484949	41488274	-	ENSCHIG00000017772	41488604	41519782	+	UPSTREAM	329	SLC3A2	solute carrier family 3 member 2 [Source:NCBI gene;Acc:102187568]
MSTRG.10849.1	29	42329363	42338673	+	ENSCHIG00000014874	42320239	42327943	+	DOWNSTREAM	1419	-	-
MSTRG.10852.4	29	42500077	42508382	-	ENSCHIG00000014185	42437003	42499352	+	DOWNSTREAM	724	-	reticulon 3 [Source:NCBI gene;Acc:102177598]
MSTRG.10858.1	29	42685372	42695791	+	ENSCHIG00000010908	42674366	42680021	+	DOWNSTREAM	5350	NAA40	N(alpha)-acetyltransferase 40, NatD catalytic subunit [Source:NCBI gene;Acc:102178517]
MSTRG.10858.1	29	42685372	42695791	+	ENSCHIG00000014256	42701404	42708687	+	UPSTREAM	5612	-	OTU deubiquitinase, ubiquitin aldehyde binding 1 [Source:NCBI gene;Acc:102178799]
MSTRG.10906.1	29	43999865	44099714	+	ENSCHIG00000015690	43988588	43993192	-	UPSTREAM	6672	SLC25A45	solute carrier family 25 member 45 [Source:NCBI gene;Acc:102191501]
MSTRG.10927.2	29	44417310	44421446	-	ENSCHIG00000005568	44404981	44408231	+	DOWNSTREAM	9078	CTSW	cathepsin W [Source:NCBI gene;Acc:102171134]
MSTRG.10927.2	29	44417310	44421446	-	ENSCHIG00000015612	44406679	44412506	-	UPSTREAM	4803	FIBP	FGF1 intracellular binding protein [Source:NCBI gene;Acc:102171577]
MSTRG.10927.2	29	44417310	44421446	-	ENSCHIG00000001753	44415076	44415684	+	DOWNSTREAM	1625	CCDC85B	coiled-coil domain containing 85B [Source:NCBI gene;Acc:106503750]
ENSCHIT00000003311	29	44759925	44768957	-	ENSCHIG00000019928	44748068	44753021	+	DOWNSTREAM	6903	TMEM151A	transmembrane protein 151A [Source:NCBI gene;Acc:102177416]
ENSCHIT00000003311	29	44759925	44768957	-	ENSCHIG00000006635	44772198	44774519	-	DOWNSTREAM	3240	CD248	CD248 molecule [Source:NCBI gene;Acc:102177697]
ENSCHIT00000003312	29	44768024	44769997	-	ENSCHIG00000006635	44772198	44774519	-	DOWNSTREAM	2200	CD248	CD248 molecule [Source:NCBI gene;Acc:102177697]
MSTRG.10976.1	29	45681959	45683942	-	ENSCHIG00000014454	45670838	45675898	+	DOWNSTREAM	6060	RAD9A	RAD9 checkpoint clamp component A [Source:NCBI gene;Acc:102181275]
MSTRG.10976.1	29	45681959	45683942	-	ENSCHIG00000023006	45684370	45685864	+	UPSTREAM	427	POLR2L	RNA polymerase II subunit L [Source:NCBI gene;Acc:106503769]
MSTRG.10976.1	29	45681959	45683942	-	ENSCHIG00000008816	45687719	45693408	-	DOWNSTREAM	3776	-	CD151 molecule (Raph blood group) [Source:NCBI gene;Acc:102183301]
MSTRG.10976.1	29	45681959	45683942	-	ENSCHIG00000012800	45671649	45679881	-	UPSTREAM	2077	PPP1CA	protein phosphatase 1 catalytic subunit alpha [Source:NCBI gene;Acc:102181571]
MSTRG.10976.1	29	45681959	45683942	-	ENSCHIG00000024083	45693008	45703371	-	DOWNSTREAM	9065	PNPLA2	calcium release activated channel regulator 2B [Source:NCBI gene;Acc:102179270]
ENSCHIT00000003318	29	46029219	46033741	+	ENSCHIG00000017065	46035810	46043409	+	UPSTREAM	2068	PGGHG	protein-glucosylgalactosylhydroxylysine glucosidase [Source:NCBI gene;Acc:102188292]
ENSCHIT00000003325	29	46244429	46253263	-	ENSCHIG00000025368	46174610	46243399	+	DOWNSTREAM	1029	AP2A2	adaptor related protein complex 2 subunit alpha 2 [Source:NCBI gene;Acc:102175945]
ENSCHIT00000003325	29	46244429	46253263	-	ENSCHIG00000011158	46259097	46269613	-	DOWNSTREAM	5833	-	-
ENSCHIT00000003331	29	46244429	46253263	-	ENSCHIG00000025368	46174610	46243399	+	DOWNSTREAM	1029	AP2A2	adaptor related protein complex 2 subunit alpha 2 [Source:NCBI gene;Acc:102175945]
ENSCHIT00000003331	29	46244429	46253263	-	ENSCHIG00000011158	46259097	46269613	-	DOWNSTREAM	5833	-	-
ENSCHIT00000003335	29	46244429	46253263	-	ENSCHIG00000025368	46174610	46243399	+	DOWNSTREAM	1029	AP2A2	adaptor related protein complex 2 subunit alpha 2 [Source:NCBI gene;Acc:102175945]
ENSCHIT00000003335	29	46244429	46253263	-	ENSCHIG00000011158	46259097	46269613	-	DOWNSTREAM	5833	-	-
MSTRG.11033.2	29	47951461	47958797	-	ENSCHIG00000010534	47930277	47941855	+	DOWNSTREAM	9605	CCND1	cyclin D1 [Source:NCBI gene;Acc:102169650]
MSTRG.11045.1	29	49587835	49595790	+	ENSCHIG00000016294	49568207	49586121	+	DOWNSTREAM	1713	-	tumor necrosis factor receptor superfamily member 26 [Source:NCBI gene;Acc:106503960]
MSTRG.11045.1	29	49587835	49595790	+	ENSCHIG00000023289	49603183	49640436	+	UPSTREAM	7392	-	cysteinyl-tRNA synthetase 1 [Source:NCBI gene;Acc:102174367]
MSTRG.11059.1	29	50424053	50431460	-	ENSCHIG00000020968	50432884	50437796	+	UPSTREAM	1423	IGF2	insulin like growth factor 2 [Source:NCBI gene;Acc:100861277]
MSTRG.11059.1	29	50424053	50431460	-	MSTRG.11061	50438167	50441331	+	UPSTREAM	6706	--	Enterin neuropeptide, partial [Heterocephalus glaber]
MSTRG.11059.3	29	50424151	50431403	-	ENSCHIG00000020968	50432884	50437796	+	UPSTREAM	1480	IGF2	insulin like growth factor 2 [Source:NCBI gene;Acc:100861277]
MSTRG.11059.3	29	50424151	50431403	-	MSTRG.11061	50438167	50441331	+	UPSTREAM	6763	--	Enterin neuropeptide, partial [Heterocephalus glaber]
MSTRG.11061.1	29	50438167	50439874	+	ENSCHIG00000020968	50432884	50437796	+	DOWNSTREAM	370	IGF2	insulin like growth factor 2 [Source:NCBI gene;Acc:100861277]
MSTRG.11062.1	29	50470065	50473010	-	MSTRG.11063	50474698	50487413	+	UPSTREAM	1687	--	endonuclease-reverse transcriptase [Babesia ovata]
ENSCHIT00000003380	29	50895192	50960431	-	ENSCHIG00000020201	50967644	50975583	+	UPSTREAM	7212	DUSP8	dual specificity phosphatase 8 [Source:NCBI gene;Acc:102178150]
MSTRG.11092.1	3	755181	764982	-	ENSCHIG00000022070	765151	770103	+	UPSTREAM	168	MTERF4	mitochondrial transcription termination factor 4 [Source:HGNC Symbol;Acc:HGNC:28785]
MSTRG.11092.1	3	755181	764982	-	ENSCHIG00000021345	774889	850959	-	DOWNSTREAM	9906	SNED1	sushi, nidogen and EGF like domains 1 [Source:NCBI gene;Acc:102188915]
MSTRG.11115.1	3	3137564	3139953	-	ENSCHIG00000023568	3142051	3174197	+	UPSTREAM	2097	PER2	period circadian regulator 2 [Source:NCBI gene;Acc:102178971]
MSTRG.11117.1	3	3182184	3187258	+	ENSCHIG00000016095	3178319	3179394	+	DOWNSTREAM	2789	HES6	hes family bHLH transcription factor 6 [Source:NCBI gene;Acc:102178693]
MSTRG.11117.1	3	3182184	3187258	+	ENSCHIG00000023568	3142051	3174197	+	DOWNSTREAM	7986	PER2	period circadian regulator 2 [Source:NCBI gene;Acc:102178971]
MSTRG.11117.2	3	3182202	3186568	+	ENSCHIG00000016095	3178319	3179394	+	DOWNSTREAM	2807	HES6	hes family bHLH transcription factor 6 [Source:NCBI gene;Acc:102178693]
MSTRG.11117.2	3	3182202	3186568	+	ENSCHIG00000023568	3142051	3174197	+	DOWNSTREAM	8004	PER2	period circadian regulator 2 [Source:NCBI gene;Acc:102178971]
ENSCHIT00000011312	3	7269776	7282721	-	ENSCHIG00000020706	7253840	7269712	+	DOWNSTREAM	63	HJURP	Holliday junction recognition protein [Source:NCBI gene;Acc:102174269]
ENSCHIT00000011312	3	7269776	7282721	-	ENSCHIG00000016141	7287030	7345822	+	UPSTREAM	4308	MROH2A	maestro heat like repeat family member 2A [Source:NCBI gene;Acc:102173993]
ENSCHIT00000011313	3	7269776	7282721	-	ENSCHIG00000020706	7253840	7269712	+	DOWNSTREAM	63	HJURP	Holliday junction recognition protein [Source:NCBI gene;Acc:102174269]
ENSCHIT00000011313	3	7269776	7282721	-	ENSCHIG00000016141	7287030	7345822	+	UPSTREAM	4308	MROH2A	maestro heat like repeat family member 2A [Source:NCBI gene;Acc:102173993]
ENSCHIT00000011316	3	7269776	7282721	-	ENSCHIG00000020706	7253840	7269712	+	DOWNSTREAM	63	HJURP	Holliday junction recognition protein [Source:NCBI gene;Acc:102174269]
ENSCHIT00000011316	3	7269776	7282721	-	ENSCHIG00000016141	7287030	7345822	+	UPSTREAM	4308	MROH2A	maestro heat like repeat family member 2A [Source:NCBI gene;Acc:102173993]
MSTRG.11169.2	3	11076975	11085153	+	ENSCHIG00000011536	10959955	11072022	+	DOWNSTREAM	4952	AGO3	argonaute RISC catalytic component 3 [Source:NCBI gene;Acc:102180449]
MSTRG.11169.3	3	11082329	11086313	+	ENSCHIG00000026732	11095264	11098108	+	UPSTREAM	8950	TEKT2	tektin 2 [Source:NCBI gene;Acc:102180179]
MSTRG.11195.1	3	12697449	12698732	+	ENSCHIG00000017740	12685626	12696751	+	DOWNSTREAM	697	MANEAL	mannosidase endo-alpha like [Source:NCBI gene;Acc:102173525]
MSTRG.11195.1	3	12697449	12698732	+	ENSCHIG00000018538	12704144	12742644	-	DOWNSTREAM	5411	MTF1	metal regulatory transcription factor 1 [Source:NCBI gene;Acc:102188735]
MSTRG.11207.1	3	13823518	13827878	-	ENSCHIG00000016604	13829951	13836965	+	UPSTREAM	2072	NDUFS5	NADH:ubiquinone oxidoreductase subunit S5 [Source:NCBI gene;Acc:102170016]
MSTRG.11207.1	3	13823518	13827878	-	ENSCHIG00000016168	13807205	13819691	+	DOWNSTREAM	3826	AKIRIN1	akirin 1 [Source:NCBI gene;Acc:102170575]
MSTRG.11242.1	3	17345488	17352389	-	ENSCHIG00000017910	17327222	17342408	+	DOWNSTREAM	3079	TMEM269	transmembrane protein 269 [Source:NCBI gene;Acc:102184582]
MSTRG.11242.2	3	17346234	17352221	-	ENSCHIG00000017910	17327222	17342408	+	DOWNSTREAM	3825	TMEM269	transmembrane protein 269 [Source:NCBI gene;Acc:102184582]
MSTRG.11242.3	3	17346350	17352176	-	ENSCHIG00000017910	17327222	17342408	+	DOWNSTREAM	3941	TMEM269	transmembrane protein 269 [Source:NCBI gene;Acc:102184582]
ENSCHIT00000011348	3	22243056	22249272	+	ENSCHIG00000008212	22233865	22234751	-	UPSTREAM	8304	-	60S ribosomal protein L9 pseudogene [Source:NCBI gene;Acc:102172508]
ENSCHIT00000011347	3	22243056	22253449	+	ENSCHIG00000008212	22233865	22234751	-	UPSTREAM	8304	-	60S ribosomal protein L9 pseudogene [Source:NCBI gene;Acc:102172508]
ENSCHIT00000011369	3	28030622	28043954	+	ENSCHIG00000019477	28020629	28027493	+	DOWNSTREAM	3128	-	DMRT like family B with proline rich C-terminal 1 [Source:NCBI gene;Acc:102189269]
ENSCHIT00000011365	3	28030622	28045383	+	ENSCHIG00000019477	28020629	28027493	+	DOWNSTREAM	3128	-	DMRT like family B with proline rich C-terminal 1 [Source:NCBI gene;Acc:102189269]
ENSCHIT00000011391	3	32898811	33123726	-	ENSCHIG00000025606	32886284	32891649	+	DOWNSTREAM	7161	-	-
MSTRG.11402.1	3	38774726	38864683	-	ENSCHIG00000019050	38716941	38773195	+	DOWNSTREAM	1530	ALG6	ALG6 alpha-1,3-glucosyltransferase [Source:NCBI gene;Acc:102184686]
ENSCHIT00000011442	3	51904819	52010019	-	ENSCHIG00000001515	51898383	51898856	-	UPSTREAM	5962	-	-
MSTRG.11451.1	3	54490976	54499698	+	ENSCHIG00000013418	54460400	54490756	-	UPSTREAM	219	-	far upstream element binding protein 1 [Source:NCBI gene;Acc:102176843]
MSTRG.11464.1	3	61606472	61614669	-	ENSCHIG00000012566	61589401	61605565	+	DOWNSTREAM	906	-	ribosome production factor 1 homolog [Source:NCBI gene;Acc:102190754]
MSTRG.11484.1	3	64042771	64077937	-	ENSCHIG00000026325	64078874	64264923	+	UPSTREAM	936	-	heparan sulfate 2-O-sulfotransferase 1 [Source:NCBI gene;Acc:102183844]
MSTRG.11516.3	3	69457649	69464699	+	ENSCHIG00000023340	69411048	69455268	-	UPSTREAM	2380	GLMN	glomulin, FKBP associated protein [Source:NCBI gene;Acc:102168227]
MSTRG.11535.1	3	70797944	70854687	-	ENSCHIG00000002020	70634155	70790953	-	UPSTREAM	6990	BCAR3	BCAR3 adaptor protein, NSP family member [Source:NCBI gene;Acc:102187282]
ENSCHIT00000009270	3	81683890	81701547	+	ENSCHIG00000025322	81702152	81705990	-	DOWNSTREAM	604	-	-
ENSCHIT00000009286	3	85984357	85998618	-	ENSCHIG00000012046	85931416	85978089	+	DOWNSTREAM	6267	STXBP3	syntaxin binding protein 3 [Source:NCBI gene;Acc:102174792]
MSTRG.11599.1	3	86523975	86547441	+	ENSCHIG00000010943	86555522	86567509	+	UPSTREAM	8080	SYPL2	synaptophysin like 2 [Source:NCBI gene;Acc:102169444]
MSTRG.11599.1	3	86523975	86547441	+	ENSCHIG00000009268	86498924	86523705	-	UPSTREAM	269	PSMA5	proteasome 20S subunit alpha 5 [Source:NCBI gene;Acc:102186449]
ENSCHIT00000009288	3	86726161	86761817	+	ENSCHIG00000012768	86770734	86825518	+	UPSTREAM	8916	-	glutathione S-transferase Mu 1 [Source:NCBI gene;Acc:102185621]
ENSCHIT00000009289	3	86759832	86761817	+	ENSCHIG00000012768	86770734	86825518	+	UPSTREAM	8916	-	glutathione S-transferase Mu 1 [Source:NCBI gene;Acc:102185621]
ENSCHIT00000009304	3	87119607	87126057	-	ENSCHIG00000023186	87128893	87168110	+	UPSTREAM	2835	AHCYL1	adenosylhomocysteinase like 1 [Source:NCBI gene;Acc:102188182]
ENSCHIT00000009307	3	87278631	87285741	+	ENSCHIG00000021595	87291710	87347316	+	UPSTREAM	5968	SLC6A17	solute carrier family 6 member 17 [Source:NCBI gene;Acc:102187181]
ENSCHIT00000009308	3	87283027	87285741	+	ENSCHIG00000021595	87291710	87347316	+	UPSTREAM	5968	SLC6A17	solute carrier family 6 member 17 [Source:NCBI gene;Acc:102187181]
ENSCHIT00000009337	3	93566638	93567812	+	ENSCHIG00000005925	93569811	93574419	+	UPSTREAM	1998	-	-
MSTRG.11682.1	3	94696348	94699240	-	ENSCHIG00000013056	94700048	94852253	+	UPSTREAM	807	MAN1A2	mannosidase alpha class 1A member 2 [Source:NCBI gene;Acc:102178963]
MSTRG.11748.3	3	100016655	100019943	+	ENSCHIG00000025006	100010654	100010921	-	UPSTREAM	5733	-	-
MSTRG.11748.3	3	100016655	100019943	+	ENSCHIG00000011166	100010712	100011461	+	DOWNSTREAM	5193	-	40S ribosomal protein S6 pseudogene [Source:NCBI gene;Acc:102186358]
MSTRG.11762.1	3	100429748	100437314	-	ENSCHIG00000025222	100418454	100426069	+	DOWNSTREAM	3678	BNIPL	BCL2 interacting protein like [Source:NCBI gene;Acc:102179154]
MSTRG.11762.1	3	100429748	100437314	-	ENSCHIG00000010765	100437898	100438209	+	UPSTREAM	583	-	-
MSTRG.11762.1	3	100429748	100437314	-	ENSCHIG00000001570	100441877	100442149	+	UPSTREAM	4562	MLLT11	MLLT11 transcription factor 7 cofactor [Source:NCBI gene;Acc:102178681]
MSTRG.11762.1	3	100429748	100437314	-	ENSCHIG00000011605	100399601	100420216	+	DOWNSTREAM	9531	PRUNE1	prune exopolyphosphatase 1 [Source:NCBI gene;Acc:102179436]
MSTRG.11763.1	3	100437869	100443145	+	ENSCHIG00000009064	100432194	100433807	-	UPSTREAM	4061	CDC42SE1	CDC42 small effector 1 [Source:NCBI gene;Acc:102178227]
MSTRG.11763.1	3	100437869	100443145	+	ENSCHIG00000017762	100448499	100465906	+	UPSTREAM	5353	GABPB2	GA binding protein transcription factor subunit beta 2 [Source:NCBI gene;Acc:102177767]
MSTRG.11783.4	3	101065390	101068589	+	ENSCHIG00000025847	101076247	101088080	-	DOWNSTREAM	7657	CELF3	CUGBP Elav-like family member 3 [Source:NCBI gene;Acc:102177768]
ENSCHIT00000009353	3	102433286	102449137	+	ENSCHIG00000012019	102455406	102455669	+	UPSTREAM	6268	LCE3B	late cornified envelope protein 3B [Source:NCBI gene;Acc:102176090]
MSTRG.11805.1	3	103434155	103435763	+	ENSCHIG00000012048	103436339	103442603	-	DOWNSTREAM	575	ILF2	interleukin enhancer binding factor 2 [Source:NCBI gene;Acc:102187012]
MSTRG.11819.1	3	103699161	103707141	+	ENSCHIG00000022271	103692339	103695829	-	UPSTREAM	3331	-	RAB13, member RAS oncogene family [Source:NCBI gene;Acc:102182649]
MSTRG.11865.1	3	105172601	105225945	+	ENSCHIG00000021776	105083938	105167149	-	UPSTREAM	5451	-	gon-4 like [Source:NCBI gene;Acc:102183837]
ENSCHIT00000009361	3	105374021	105375991	+	ENSCHIG00000027199	105358298	105365003	-	UPSTREAM	9017	SSR2	signal sequence receptor subunit 2 [Source:NCBI gene;Acc:102180905]
ENSCHIT00000009365	3	110055013	110057915	-	ENSCHIG00000026962	110041906	110053170	+	DOWNSTREAM	1842	-	Fc receptor like 6 [Source:NCBI gene;Acc:102188992]
ENSCHIT00000009365	3	110055013	110057915	-	ENSCHIG00000017503	110060672	110072035	+	UPSTREAM	2756	SLAMF8	SLAM family member 8 [Source:NCBI gene;Acc:102188724]
MSTRG.11916.1	3	110278506	110292206	+	ENSCHIG00000006611	110277008	110278279	-	UPSTREAM	226	PIGM	phosphatidylinositol glycan anchor biosynthesis class M [Source:NCBI gene;Acc:102187091]
MSTRG.11916.2	3	110278577	110292849	+	ENSCHIG00000006611	110277008	110278279	-	UPSTREAM	297	PIGM	phosphatidylinositol glycan anchor biosynthesis class M [Source:NCBI gene;Acc:102187091]
ENSCHIT00000009376	3	111483843	111487348	-	ENSCHIG00000027254	111495207	111504997	-	DOWNSTREAM	7858	-	intelectin-1a [Source:NCBI gene;Acc:102174011]
ENSCHIT00000009374	3	111483843	111488383	-	ENSCHIG00000027254	111495207	111504997	-	DOWNSTREAM	6823	-	intelectin-1a [Source:NCBI gene;Acc:102174011]
MSTRG.12014.1	3	119781310	119810538	+	ENSCHIG00000020090	119761320	119778105	+	DOWNSTREAM	3204	SFT2D2	SFT2 domain containing 2 [Source:NCBI gene;Acc:102186916]
ENSCHIT00000009751	4	352556	368312	-	ENSCHIG00000018296	289694	346702	-	UPSTREAM	5853	-	WD repeat domain 60 [Source:NCBI gene;Acc:102171303]
ENSCHIT00000009754	4	354050	368312	-	ENSCHIG00000018296	289694	346702	-	UPSTREAM	7347	-	WD repeat domain 60 [Source:NCBI gene;Acc:102171303]
ENSCHIT00000009779	4	2380159	2386366	-	ENSCHIG00000023555	2387739	2400479	+	UPSTREAM	1372	SHH	sonic hedgehog signaling molecule [Source:NCBI gene;Acc:102170201]
ENSCHIT00000009780	4	2384405	2386366	-	ENSCHIG00000023555	2387739	2400479	+	UPSTREAM	1372	SHH	sonic hedgehog signaling molecule [Source:NCBI gene;Acc:102170201]
ENSCHIT00000009788	4	2758803	2829990	+	ENSCHIG00000023323	2747140	2758622	-	UPSTREAM	180	INSIG1	insulin induced gene 1 [Source:NCBI gene;Acc:102183937]
MSTRG.12041.1	4	6062437	6066688	-	ENSCHIG00000014448	6054827	6058928	-	UPSTREAM	3508	CHPF2	chondroitin polymerizing factor 2 [Source:HGNC Symbol;Acc:HGNC:29270]
MSTRG.12041.1	4	6062437	6066688	-	ENSCHIG00000024917	6045254	6054415	+	DOWNSTREAM	8021	SMARCD3	SWI/SNF related, matrix associated, actin dependent regulator of chromatin, subfamily d, member 3 [Source:NCBI gene;Acc:102179351]
MSTRG.12041.1	4	6062437	6066688	-	ENSCHIG00000025680	6067893	6084135	+	UPSTREAM	1204	-	ATP binding cassette subfamily F member 2 [Source:NCBI gene;Acc:102178794]
MSTRG.12060.1	4	8327673	8339237	+	ENSCHIG00000005197	8320645	8327365	-	UPSTREAM	307	-	-
MSTRG.12073.1	4	13028675	13066759	+	ENSCHIG00000014478	13070332	13071260	-	DOWNSTREAM	3572	-	-
MSTRG.12073.1	4	13028675	13066759	+	ENSCHIG00000001329	13005824	13022461	-	UPSTREAM	6213	-	Rho guanine nucleotide exchange factor 5 [Source:NCBI gene;Acc:102189277]
MSTRG.12093.1	4	13916469	13919691	+	ENSCHIG00000017936	13900234	13916056	-	UPSTREAM	412	CASP2	caspase 2 [Source:NCBI gene;Acc:102183569]
MSTRG.12134.1	4	20920938	20936832	-	ENSCHIG00000026548	20880306	20916132	+	DOWNSTREAM	4805	SLC13A4	solute carrier family 13 member 4 [Source:NCBI gene;Acc:102168419]
MSTRG.12134.1	4	20920938	20936832	-	ENSCHIG00000005292	20939676	21009905	-	DOWNSTREAM	2843	NUP205	nucleoporin 205 [Source:NCBI gene;Acc:102191303]
MSTRG.12141.1	4	21511487	21515806	-	ENSCHIG00000021959	21520846	21625213	-	DOWNSTREAM	5039	CALD1	caldesmon 1 [Source:NCBI gene;Acc:102188560]
MSTRG.12141.1	4	21511487	21515806	-	ENSCHIG00000015475	21408471	21508957	-	UPSTREAM	2529	AGBL3	ATP/GTP binding protein like 3 [Source:HGNC Symbol;Acc:HGNC:27981]
ENSCHIT00000009839	4	26334107	26338337	-	ENSCHIG00000014103	26311306	26326567	+	DOWNSTREAM	7539	ZC3HC1	zinc finger C3HC-type containing 1 [Source:NCBI gene;Acc:102181097]
MSTRG.12186.1	4	27482135	27484002	-	ENSCHIG00000018576	27460484	27472195	-	UPSTREAM	9939	FAM71F2	family with sequence similarity 71 member F2 [Source:NCBI gene;Acc:102173914]
ENSCHIT00000009854	4	28425264	28477017	-	ENSCHIG00000018562	28477141	28498277	+	UPSTREAM	123	ZNF800	zinc finger protein 800 [Source:NCBI gene;Acc:102170581]
ENSCHIT00000009855	4	28433889	28477017	-	ENSCHIG00000018562	28477141	28498277	+	UPSTREAM	123	ZNF800	zinc finger protein 800 [Source:NCBI gene;Acc:102170581]
ENSCHIT00000009864	4	33467735	33471389	-	ENSCHIG00000012204	33473134	33475442	+	UPSTREAM	1744	FEZF1	FEZ family zinc finger 1 [Source:NCBI gene;Acc:102191488]
ENSCHIT00000009864	4	33467735	33471389	-	ENSCHIG00000022820	32887302	33459183	+	DOWNSTREAM	8551	CADPS2	calcium dependent secretion activator 2 [Source:NCBI gene;Acc:102186458]
ENSCHIT00000009862	4	33467735	33472653	-	ENSCHIG00000012204	33473134	33475442	+	UPSTREAM	480	FEZF1	FEZ family zinc finger 1 [Source:NCBI gene;Acc:102191488]
ENSCHIT00000009862	4	33467735	33472653	-	ENSCHIG00000022820	32887302	33459183	+	DOWNSTREAM	8551	CADPS2	calcium dependent secretion activator 2 [Source:NCBI gene;Acc:102186458]
ENSCHIT00000009878	4	38796465	38826480	-	ENSCHIG00000016882	38747502	38786477	+	DOWNSTREAM	9987	-	-
ENSCHIT00000009901	4	41430196	41434097	+	ENSCHIG00000015297	41098675	41425623	-	UPSTREAM	4572	GLI3	GLI family zinc finger 3 [Source:NCBI gene;Acc:102178142]
ENSCHIT00000009920	4	43578918	43581263	+	ENSCHIG00000011273	43567238	43569216	-	UPSTREAM	9701	-	-
ENSCHIT00000009922	4	43886941	43908825	-	ENSCHIG00000024549	43910051	44013206	+	UPSTREAM	1225	ADCY1	adenylate cyclase 1 [Source:NCBI gene;Acc:102180724]
ENSCHIT00000009974	4	47837561	47840789	-	ENSCHIG00000008525	47819442	47827827	+	DOWNSTREAM	9733	STEAP4	STEAP4 metalloreductase [Source:NCBI gene;Acc:102176935]
ENSCHIT00000009971	4	47837561	47842468	-	ENSCHIG00000008525	47819442	47827827	+	DOWNSTREAM	9733	STEAP4	STEAP4 metalloreductase [Source:NCBI gene;Acc:102176935]
ENSCHIT00000009983	4	48876154	48940885	+	ENSCHIG00000018994	48940960	49058778	+	UPSTREAM	74	MPP6	membrane palmitoylated protein 6 [Source:NCBI gene;Acc:102174999]
MSTRG.12265.1	4	49490840	49497476	-	ENSCHIG00000012874	49505474	49546390	-	DOWNSTREAM	7997	C7orf31	chromosome 4 C7orf31 homolog [Source:NCBI gene;Acc:102173714]
MSTRG.12268.1	4	50460314	50468028	-	ENSCHIG00000022444	50470566	50479161	-	DOWNSTREAM	2537	-	heterogeneous nuclear ribonucleoprotein A2/B1 [Source:NCBI gene;Acc:102172032]
MSTRG.12277.1	4	51283459	51291808	+	ENSCHIG00000014179	51277558	51280295	-	UPSTREAM	3163	HOXA3	homeobox A3 [Source:NCBI gene;Acc:102172323]
MSTRG.12277.1	4	51283459	51291808	+	ENSCHIG00000019699	51298108	51299621	-	DOWNSTREAM	6299	HOXA4	homeobox A4 [Source:NCBI gene;Acc:102170021]
ENSCHIT00000010014	4	56203194	56211985	+	ENSCHIG00000024539	56217832	56220645	-	DOWNSTREAM	5846	LSM5	LSM5 homolog, U6 small nuclear RNA and mRNA degradation associated [Source:NCBI gene;Acc:102171027]
ENSCHIT00000010014	4	56203194	56211985	+	ENSCHIG00000015406	56221494	56275914	+	UPSTREAM	9508	AVL9	AVL9 cell migration associated [Source:NCBI gene;Acc:102179911]
ENSCHIT00000010015	4	56203194	56211985	+	ENSCHIG00000024539	56217832	56220645	-	DOWNSTREAM	5846	LSM5	LSM5 homolog, U6 small nuclear RNA and mRNA degradation associated [Source:NCBI gene;Acc:102171027]
ENSCHIT00000010015	4	56203194	56211985	+	ENSCHIG00000015406	56221494	56275914	+	UPSTREAM	9508	AVL9	AVL9 cell migration associated [Source:NCBI gene;Acc:102179911]
ENSCHIT00000010021	4	56469099	56483568	+	ENSCHIG00000011709	56488243	56499307	-	DOWNSTREAM	4674	-	RP9 pre-mRNA splicing factor [Source:NCBI gene;Acc:102179347]
ENSCHIT00000010023	4	56475981	56483568	+	ENSCHIG00000011709	56488243	56499307	-	DOWNSTREAM	4674	-	RP9 pre-mRNA splicing factor [Source:NCBI gene;Acc:102179347]
ENSCHIT00000010022	4	56475981	56484358	+	ENSCHIG00000011709	56488243	56499307	-	DOWNSTREAM	3884	-	RP9 pre-mRNA splicing factor [Source:NCBI gene;Acc:102179347]
ENSCHIT00000010123	4	74877201	74894300	-	ENSCHIG00000016864	74895962	74973216	+	UPSTREAM	1661	ORC5	origin recognition complex subunit 5 [Source:NCBI gene;Acc:102191760]
ENSCHIT00000010125	4	74883114	74894300	-	ENSCHIG00000016864	74895962	74973216	+	UPSTREAM	1661	ORC5	origin recognition complex subunit 5 [Source:NCBI gene;Acc:102191760]
MSTRG.12436.1	4	87233062	87254738	-	ENSCHIG00000026848	87222612	87223869	+	DOWNSTREAM	9192	-	-
MSTRG.12436.1	4	87233062	87254738	-	ENSCHIG00000015591	87185534	87232011	+	DOWNSTREAM	1050	DMTF1	cyclin D binding myb like transcription factor 1 [Source:NCBI gene;Acc:102180008]
ENSCHIT00000010185	4	88026554	88029796	+	ENSCHIG00000001102	88030551	88149680	+	UPSTREAM	754	-	multidrug resistance protein 1 [Source:NCBI gene;Acc:102174202]
ENSCHIT00000010210	4	92106252	92108656	+	ENSCHIG00000024424	92035464	92101914	+	DOWNSTREAM	4337	TMEM196	transmembrane protein 196 [Source:NCBI gene;Acc:102190756]
ENSCHIT00000010210	4	92106252	92108656	+	ENSCHIG00000024078	92117922	92131154	+	UPSTREAM	9265	TWISTNB	TWIST neighbor [Source:NCBI gene;Acc:102190487]
ENSCHIT00000010212	4	92107038	92108656	+	ENSCHIG00000024424	92035464	92101914	+	DOWNSTREAM	5123	TMEM196	transmembrane protein 196 [Source:NCBI gene;Acc:102190756]
ENSCHIT00000010212	4	92107038	92108656	+	ENSCHIG00000024078	92117922	92131154	+	UPSTREAM	9265	TWISTNB	TWIST neighbor [Source:NCBI gene;Acc:102190487]
ENSCHIT00000010238	4	98328726	98338495	+	ENSCHIG00000012179	98342005	98436556	+	UPSTREAM	3509	ETV1	ETS variant transcription factor 1 [Source:NCBI gene;Acc:102175267]
ENSCHIT00000010245	4	99969145	100006285	-	ENSCHIG00000014812	100015784	100016425	-	DOWNSTREAM	9498	-	-
ENSCHIT00000010264	4	101241937	101257276	+	ENSCHIG00000027088	101258908	101496760	-	DOWNSTREAM	1631	PHF14	PHD finger protein 14 [Source:NCBI gene;Acc:102173711]
ENSCHIT00000010263	4	101241937	101258216	+	ENSCHIG00000027088	101258908	101496760	-	DOWNSTREAM	691	PHF14	PHD finger protein 14 [Source:NCBI gene;Acc:102173711]
ENSCHIT00000010265	4	101249584	101258216	+	ENSCHIG00000027088	101258908	101496760	-	DOWNSTREAM	691	PHF14	PHD finger protein 14 [Source:NCBI gene;Acc:102173711]
MSTRG.12540.2	5	4815711	4827436	-	ENSCHIG00000024224	4775754	4813869	+	DOWNSTREAM	1841	GLIPR1	GLI pathogenesis related 1 [Source:NCBI gene;Acc:102177958]
MSTRG.12540.3	5	4820067	4827436	-	ENSCHIG00000024224	4775754	4813869	+	DOWNSTREAM	6197	GLIPR1	GLI pathogenesis related 1 [Source:NCBI gene;Acc:102177958]
ENSCHIT00000001968	5	19018215	19055103	+	ENSCHIG00000026402	19064289	19170893	-	DOWNSTREAM	9185	POC1B	POC1 centriolar protein B [Source:NCBI gene;Acc:102173068]
ENSCHIT00000001999	5	23431821	23463482	-	ENSCHIG00000023376	23232893	23427705	+	DOWNSTREAM	4115	CRADD	CASP2 and RIPK1 domain containing adaptor with death domain [Source:NCBI gene;Acc:102179736]
MSTRG.12624.1	5	25516464	25519432	-	ENSCHIG00000025214	25521033	25524490	-	DOWNSTREAM	1600	-	heterogeneous nuclear ribonucleoprotein A1 [Source:NCBI gene;Acc:102187459]
MSTRG.12624.1	5	25516464	25519432	-	ENSCHIG00000026108	25525457	25551597	+	UPSTREAM	6024	CBX5	chromobox 5 [Source:NCBI gene;Acc:102188288]
MSTRG.12633.1	5	25762172	25765658	+	ENSCHIG00000026921	25759536	25761641	-	UPSTREAM	530	HOXC8	homeobox C8 [Source:NCBI gene;Acc:102177136]
MSTRG.12633.1	5	25762172	25765658	+	ENSCHIG00000015937	25768177	25770675	-	DOWNSTREAM	2518	HOXC9	homeobox C9 [Source:NCBI gene;Acc:102177412]
MSTRG.12633.2	5	25762182	25765670	+	ENSCHIG00000026921	25759536	25761641	-	UPSTREAM	540	HOXC8	homeobox C8 [Source:NCBI gene;Acc:102177136]
MSTRG.12633.2	5	25762182	25765670	+	ENSCHIG00000015937	25768177	25770675	-	DOWNSTREAM	2506	HOXC9	homeobox C9 [Source:NCBI gene;Acc:102177412]
MSTRG.12634.1	5	25770665	25771825	+	ENSCHIG00000026921	25759536	25761641	-	UPSTREAM	9023	HOXC8	homeobox C8 [Source:NCBI gene;Acc:102177136]
MSTRG.12634.1	5	25770665	25771825	+	ENSCHIG00000006808	25780567	25785575	-	DOWNSTREAM	8741	HOXC10	homeobox C10 [Source:NCBI gene;Acc:102191768]
MSTRG.12635.1	5	25773768	25775442	+	ENSCHIG00000015937	25768177	25770675	-	UPSTREAM	3092	HOXC9	homeobox C9 [Source:NCBI gene;Acc:102177412]
MSTRG.12635.1	5	25773768	25775442	+	ENSCHIG00000006808	25780567	25785575	-	DOWNSTREAM	5124	HOXC10	homeobox C10 [Source:NCBI gene;Acc:102191768]
MSTRG.12637.1	5	25804155	25817795	+	ENSCHIG00000025199	25793673	25797808	-	UPSTREAM	6346	HOXC11	homeobox C11 [Source:NCBI gene;Acc:102177693]
MSTRG.12637.1	5	25804155	25817795	+	ENSCHIG00000025201	25822051	25831908	-	DOWNSTREAM	4255	HOXC13	homeobox C13 [Source:NCBI gene;Acc:102178245]
MSTRG.12655.1	5	26554389	26556997	+	ENSCHIG00000008608	26548494	26553834	-	UPSTREAM	554	ZNF740	zinc finger protein 740 [Source:NCBI gene;Acc:100861109]
MSTRG.12655.1	5	26554389	26556997	+	ENSCHIG00000015178	26530061	26544667	+	DOWNSTREAM	9721	ITGB7	integrin subunit beta 7 [Source:NCBI gene;Acc:102180190]
MSTRG.12657.1	5	26617716	26626442	-	ENSCHIG00000019464	26609981	26613521	-	UPSTREAM	4194	IGFBP6	insulin like growth factor binding protein 6 [Source:NCBI gene;Acc:102180462]
MSTRG.12657.1	5	26617716	26626442	-	ENSCHIG00000005570	26632142	26652565	-	DOWNSTREAM	5699	TNS2	tensin 2 [Source:NCBI gene;Acc:102181001]
MSTRG.12657.1	5	26617716	26626442	-	ENSCHIG00000025165	26595581	26608540	-	UPSTREAM	9175	SOAT2	sterol O-acyltransferase 2 [Source:NCBI gene;Acc:102181472]
ENSCHIT00000002069	5	27496260	27503377	-	ENSCHIG00000017209	27505741	27507997	-	DOWNSTREAM	2363	ATG101	autophagy related 101 [Source:NCBI gene;Acc:102185716]
MSTRG.12675.1	5	28364723	28366208	+	ENSCHIG00000008272	28357209	28364518	-	UPSTREAM	204	LETMD1	LETM1 domain containing 1 [Source:NCBI gene;Acc:102189831]
MSTRG.12699.1	5	29890819	29916485	-	ENSCHIG00000019172	29917855	29925709	+	UPSTREAM	1369	MCRS1	microspherule protein 1 [Source:NCBI gene;Acc:102175094]
MSTRG.12699.1	5	29890819	29916485	-	ENSCHIG00000013580	29926449	29944994	-	DOWNSTREAM	9963	KCNH3	potassium voltage-gated channel subfamily H member 3 [Source:NCBI gene;Acc:102190666]
MSTRG.12699.2	5	29902900	29916441	-	ENSCHIG00000024871	29886783	29898427	+	DOWNSTREAM	4472	FAM186B	family with sequence similarity 186 member B [Source:NCBI gene;Acc:102174630]
MSTRG.12699.2	5	29902900	29916441	-	ENSCHIG00000019172	29917855	29925709	+	UPSTREAM	1413	MCRS1	microspherule protein 1 [Source:NCBI gene;Acc:102175094]
ENSCHIT00000002074	5	32728832	32743885	+	ENSCHIG00000013658	32722130	32723695	+	DOWNSTREAM	5136	AMIGO2	adhesion molecule with Ig like domain 2 [Source:NCBI gene;Acc:102190021]
MSTRG.12740.1	5	34055805	34064721	+	ENSCHIG00000010883	33853106	34053691	-	UPSTREAM	2113	ARID2	AT-rich interaction domain 2 [Source:NCBI gene;Acc:102168890]
MSTRG.12779.1	5	44545175	44558724	-	ENSCHIG00000026537	44531699	44537945	-	UPSTREAM	7229	RAP1B	RAP1B, member of RAS oncogene family [Source:NCBI gene;Acc:102174543]
MSTRG.12780.1	5	44558880	44574414	-	MSTRG.12779	44547320	44558640	-	UPSTREAM	239	--	endonuclease-reverse transcriptase [Babesia ovata]
ENSCHIT00000002151	5	53630820	53650989	-	ENSCHIG00000006801	53625552	53626056	+	DOWNSTREAM	4763	-	-
ENSCHIT00000002152	5	53630820	53650989	-	ENSCHIG00000006801	53625552	53626056	+	DOWNSTREAM	4763	-	-
MSTRG.12833.2	5	55282335	55288915	+	ENSCHIG00000017594	55273992	55279107	-	UPSTREAM	3227	MBD6	methyl-CpG binding domain protein 6 [Source:NCBI gene;Acc:102188198]
MSTRG.12833.2	5	55282335	55288915	+	ENSCHIG00000021509	55259449	55272789	+	DOWNSTREAM	9545	DCTN2	dynactin subunit 2 [Source:NCBI gene;Acc:102187922]
MSTRG.12844.1	5	55644092	55653440	-	ENSCHIG00000025666	55656406	55665880	+	UPSTREAM	2965	STAT6	signal transducer and activator of transcription 6 [Source:NCBI gene;Acc:102180571]
MSTRG.12876.1	5	56580157	56581723	-	ENSCHIG00000023216	56557904	56570708	-	UPSTREAM	9448	ESYT1	extended synaptotagmin 1 [Source:NCBI gene;Acc:102172515]
MSTRG.12876.1	5	56580157	56581723	-	ENSCHIG00000003359	56576084	56577391	-	UPSTREAM	2765	ZC3H10	zinc finger CCCH-type containing 10 [Source:NCBI gene;Acc:102171955]
MSTRG.12876.1	5	56580157	56581723	-	ENSCHIG00000009104	56584443	56590698	-	DOWNSTREAM	2719	-	proliferation-associated 2G4 [Source:NCBI gene;Acc:102172971]
MSTRG.12992.2	5	69795235	69802068	+	ENSCHIG00000019205	69808718	69836058	-	DOWNSTREAM	6649	SYN3	synapsin III [Source:HGNC Symbol;Acc:HGNC:11496]
ENSCHIT00000002212	5	72872392	72910259	-	ENSCHIG00000014027	72578513	72868132	-	UPSTREAM	4259	RBFOX2	RNA binding fox-1 homolog 2 [Source:NCBI gene;Acc:102171037]
MSTRG.13067.1	5	83413272	83419653	-	ENSCHIG00000026575	83372013	83407877	+	DOWNSTREAM	5394	KRAS	KRAS proto-oncogene, GTPase [Source:NCBI gene;Acc:102172519]
MSTRG.13067.1	5	83413272	83419653	-	ENSCHIG00000016268	83419838	83509207	+	UPSTREAM	184	CASC1	cancer susceptibility 1 [Source:NCBI gene;Acc:102172974]
MSTRG.13076.1	5	87250635	87266968	-	ENSCHIG00000014173	87236325	87243810	-	UPSTREAM	6824	SPX	spexin hormone [Source:NCBI gene;Acc:102171850]
MSTRG.13076.1	5	87250635	87266968	-	ENSCHIG00000024281	87270977	87311746	+	UPSTREAM	4008	RECQL	RecQ like helicase [Source:NCBI gene;Acc:102190590]
ENSCHIT00000002318	5	98018136	98022005	+	ENSCHIG00000010959	98006310	98010722	+	DOWNSTREAM	7413	-	NKG2-A/NKG2-B type II integral membrane protein-like [Source:NCBI gene;Acc:102183669]
MSTRG.13146.1	5	102598501	102602435	+	ENSCHIG00000012648	102589522	102596157	-	UPSTREAM	2343	LAG3	lymphocyte activating 3 [Source:NCBI gene;Acc:102188658]
MSTRG.13157.1	5	102821659	102826803	+	ENSCHIG00000015626	102794379	102820542	-	UPSTREAM	1116	NCAPD2	non-SMC condensin I complex subunit D2 [Source:NCBI gene;Acc:102176308]
MSTRG.13177.1	5	105068584	105100602	+	ENSCHIG00000020515	105032532	105067315	+	DOWNSTREAM	1268	PARP11	poly(ADP-ribose) polymerase family member 11 [Source:NCBI gene;Acc:102180924]
MSTRG.13177.2	5	105069751	105100840	+	ENSCHIG00000020515	105032532	105067315	+	DOWNSTREAM	2435	PARP11	poly(ADP-ribose) polymerase family member 11 [Source:NCBI gene;Acc:102180924]
MSTRG.13223.1	5	108402753	108405393	-	ENSCHIG00000014476	108408334	108417994	+	UPSTREAM	2940	-	SH3 domain binding protein 1 [Source:NCBI gene;Acc:102179647]
MSTRG.13223.1	5	108402753	108405393	-	ENSCHIG00000014332	108380593	108399043	+	DOWNSTREAM	3709	GGA1	golgi associated, gamma adaptin ear containing, ARF binding protein 1 [Source:NCBI gene;Acc:102179363]
MSTRG.13228.4	5	108454249	108458028	+	ENSCHIG00000021736	108441646	108445982	+	DOWNSTREAM	8266	-	nucleolar protein 12 [Source:NCBI gene;Acc:102177314]
MSTRG.13247.1	5	109239304	109241288	+	ENSCHIG00000014892	109228975	109231760	+	DOWNSTREAM	7543	-	protein chibby homolog 1 [Source:NCBI gene;Acc:102181663]
MSTRG.13247.1	5	109239304	109241288	+	ENSCHIG00000021625	109244718	109252810	-	DOWNSTREAM	3429	JOSD1	Josephin domain containing 1 [Source:NCBI gene;Acc:102182955]
MSTRG.13301.2	5	112003778	112005559	+	ENSCHIG00000006843	112001039	112001818	+	DOWNSTREAM	1959	PHETA2	PH domain containing endocytic trafficking adaptor 2 [Source:NCBI gene;Acc:102170954]
MSTRG.13301.2	5	112003778	112005559	+	ENSCHIG00000013801	112008209	112017962	-	DOWNSTREAM	2649	NDUFA6	NADH:ubiquinone oxidoreductase subunit A6 [Source:NCBI gene;Acc:102171224]
MSTRG.13302.2	5	112008209	112017962	-	ENSCHIG00000006843	112001039	112001818	+	DOWNSTREAM	6390	PHETA2	PH domain containing endocytic trafficking adaptor 2 [Source:NCBI gene;Acc:102170954]
MSTRG.13302.2	5	112008209	112017962	-	ENSCHIG00000020634	112003778	112005559	+	DOWNSTREAM	2649	SMDT1	single-pass membrane protein with aspartate rich tail 1 [Source:NCBI gene;Acc:102171695]
ENSCHIT00000002360	5	112311676	112391696	-	ENSCHIG00000016037	112392588	112412527	+	UPSTREAM	891	SERHL2	serine hydrolase like 2 [Source:HGNC Symbol;Acc:HGNC:29446]
ENSCHIT00000002362	5	112379622	112391696	-	ENSCHIG00000016037	112392588	112412527	+	UPSTREAM	891	SERHL2	serine hydrolase like 2 [Source:HGNC Symbol;Acc:HGNC:29446]
MSTRG.13336.1	5	115344748	115345432	-	MSTRG.13334	115321507	115343316	+	DOWNSTREAM	1431	--	translation initiation factor IF-2-like [Phocoena sinus]
MSTRG.13340.2	5	115454661	115463767	-	ENSCHIG00000026407	115383184	115447825	+	DOWNSTREAM	6835	PPARA	peroxisome proliferator activated receptor alpha [Source:NCBI gene;Acc:100861393]
ENSCHIT00000002381	5	115758975	115766327	-	ENSCHIG00000018021	115594667	115755126	-	UPSTREAM	3848	CELSR1	cadherin EGF LAG seven-pass G-type receptor 1 [Source:NCBI gene;Acc:102179177]
ENSCHIT00000002379	5	115758975	115778382	-	ENSCHIG00000018021	115594667	115755126	-	UPSTREAM	3848	CELSR1	cadherin EGF LAG seven-pass G-type receptor 1 [Source:NCBI gene;Acc:102179177]
ENSCHIT00000002378	5	115758975	115779813	-	ENSCHIG00000018021	115594667	115755126	-	UPSTREAM	3848	CELSR1	cadherin EGF LAG seven-pass G-type receptor 1 [Source:NCBI gene;Acc:102179177]
MSTRG.13349.1	5	115852070	115859437	-	ENSCHIG00000007758	115859672	116132137	+	UPSTREAM	234	TBC1D22A	TBC1 domain family member 22A [Source:NCBI gene;Acc:102179746]
MSTRG.13349.2	5	115853037	115859437	-	ENSCHIG00000007758	115859672	116132137	+	UPSTREAM	234	TBC1D22A	TBC1 domain family member 22A [Source:NCBI gene;Acc:102179746]
ENSCHIT00000002396	5	117750716	117752030	-	ENSCHIG00000003792	117749127	117750232	+	DOWNSTREAM	483	-	-
ENSCHIT00000002414	5	118609205	118611656	+	ENSCHIG00000014299	118599093	118604636	-	UPSTREAM	4568	-	plexin-B2 [Source:NCBI gene;Acc:108633277]
ENSCHIT00000002414	5	118609205	118611656	+	ENSCHIG00000015410	118619575	118685183	-	DOWNSTREAM	7918	PPP6R2	protein phosphatase 6 regulatory subunit 2 [Source:NCBI gene;Acc:102188397]
MSTRG.13383.1	5	118851491	118871615	+	ENSCHIG00000023593	118837092	118846272	-	UPSTREAM	5218	CPT1B	carnitine palmitoyltransferase 1B [Source:NCBI gene;Acc:102187210]
MSTRG.13383.1	5	118851491	118871615	+	ENSCHIG00000009286	118848074	118851129	-	UPSTREAM	361	-	choline kinase beta [Source:NCBI gene;Acc:102187476]
MSTRG.13383.1	5	118851491	118871615	+	ENSCHIG00000008393	118872078	118885550	+	UPSTREAM	462	MAPK8IP2	mitogen-activated protein kinase 8 interacting protein 2 [Source:NCBI gene;Acc:102190872]
MSTRG.13388.3	6	2394237	2416743	+	ENSCHIG00000014778	2422388	2424830	+	UPSTREAM	5644	TKTL2	transketolase like 2 [Source:NCBI gene;Acc:102185546]
ENSCHIT00000009809	6	6907088	6916534	-	ENSCHIG00000025536	6916606	7031871	+	UPSTREAM	71	SEC24D	SEC24 homolog D, COPII coat complex component [Source:NCBI gene;Acc:102170126]
ENSCHIT00000009841	6	11992201	11993977	+	ENSCHIG00000010979	11910955	11989529	+	DOWNSTREAM	2671	ARSJ	arylsulfatase family member J [Source:NCBI gene;Acc:102175658]
ENSCHIT00000009840	6	11992201	12140807	+	ENSCHIG00000010979	11910955	11989529	+	DOWNSTREAM	2671	ARSJ	arylsulfatase family member J [Source:NCBI gene;Acc:102175658]
ENSCHIT00000009858	6	13429301	13430728	-	ENSCHIG00000006855	13426187	13426999	+	DOWNSTREAM	2301	NEUROG2	neurogenin 2 [Source:NCBI gene;Acc:102169946]
ENSCHIT00000009865	6	15162964	15167209	-	ENSCHIG00000010484	15141193	15162168	+	DOWNSTREAM	795	PITX2	paired like homeodomain 2 [Source:NCBI gene;Acc:102180740]
MSTRG.13473.1	6	22255049	22277619	+	ENSCHIG00000023844	22243330	22254917	-	UPSTREAM	131	CISD2	CDGSH iron sulfur domain 2 [Source:NCBI gene;Acc:102181936]
MSTRG.13480.1	6	23699812	23703578	-	ENSCHIG00000026598	23704450	24030859	+	UPSTREAM	871	PPP3CA	protein phosphatase 3 catalytic subunit alpha [Source:NCBI gene;Acc:102176770]
ENSCHIT00000009904	6	30429656	30432025	-	ENSCHIG00000008891	30439921	30680349	-	DOWNSTREAM	7895	PDLIM5	PDZ and LIM domain 5 [Source:NCBI gene;Acc:102189198]
ENSCHIT00000009908	6	31105635	31125457	+	ENSCHIG00000014271	31134497	31135393	-	DOWNSTREAM	9039	-	-
MSTRG.13516.1	6	32366675	32374131	-	MSTRG.13515	32340010	32366584	-	UPSTREAM	90	Pol	endonuclease-reverse transcriptase [Babesia ovata]
MSTRG.13521.1	6	32554963	32577148	-	ENSCHIG00000000698	32584120	32584359	-	DOWNSTREAM	6971	-	-
MSTRG.13513.4	6	32877219	32894766	-	MSTRG.13524	32796955	32867400	-	UPSTREAM	9818	pol	endonuclease-reverse transcriptase [Babesia ovata]
ENSCHIT00000009926	6	37375570	37462434	+	ENSCHIG00000002115	37364698	37368465	-	UPSTREAM	7104	MEPE	matrix extracellular phosphoglycoprotein [Source:HGNC Symbol;Acc:HGNC:13361]
ENSCHIT00000009928	6	37375570	37462434	+	ENSCHIG00000002115	37364698	37368465	-	UPSTREAM	7104	MEPE	matrix extracellular phosphoglycoprotein [Source:HGNC Symbol;Acc:HGNC:13361]
MSTRG.13570.3	6	45329755	45343021	+	ENSCHIG00000023609	45348515	45384036	+	UPSTREAM	5493	ANAPC4	anaphase promoting complex subunit 4 [Source:NCBI gene;Acc:102183223]
MSTRG.13610.1	6	59347153	59363809	-	ENSCHIG00000017033	59364110	59433813	+	UPSTREAM	300	UBE2K	ubiquitin conjugating enzyme E2 K [Source:NCBI gene;Acc:100860797]
ENSCHIT00000010093	6	71706186	71755206	-	ENSCHIG00000021229	71763903	71764400	-	DOWNSTREAM	8696	-	-
ENSCHIT00000010124	6	86176007	86198663	-	ENSCHIG00000026883	86206702	86209345	+	UPSTREAM	8038	-	-
MSTRG.13705.1	6	88881195	88886994	+	ENSCHIG00000018404	88713933	88880529	-	UPSTREAM	665	ANKRD17	ankyrin repeat domain 17 [Source:NCBI gene;Acc:102181018]
ENSCHIT00000010164	6	94587207	94591042	+	ENSCHIG00000010705	94594084	94595748	-	DOWNSTREAM	3041	GK2	glycerol kinase 2 [Source:NCBI gene;Acc:102170683]
ENSCHIT00000010167	6	94601485	94602810	+	ENSCHIG00000010705	94594084	94595748	-	UPSTREAM	5736	GK2	glycerol kinase 2 [Source:NCBI gene;Acc:102170683]
MSTRG.13751.1	6	95682679	95683934	+	ENSCHIG00000018831	95681149	95682034	+	DOWNSTREAM	644	-	-
ENSCHIT00000010283	6	115196439	115200201	-	ENSCHIG00000012036	115206188	115210052	-	DOWNSTREAM	5986	HMX1	H6 family homeobox 1 [Source:NCBI gene;Acc:108636288]
ENSCHIT00000010297	6	115718630	115721261	+	MSTRG.13840	115699873	115712793	+	DOWNSTREAM	5836	DOK7	PREDICTED: protein Dok-7 [Capra hircus]
MSTRG.13847.1	6	115821627	115825165	+	ENSCHIG00000019364	115799436	115815755	-	UPSTREAM	5871	SLBP	stem-loop binding protein [Source:NCBI gene;Acc:102189858]
MSTRG.13847.1	6	115821627	115825165	+	ENSCHIG00000024846	115818289	115821336	-	UPSTREAM	290	TMEM129	transmembrane protein 129 [Source:NCBI gene;Acc:102190126]
MSTRG.13847.1	6	115821627	115825165	+	ENSCHIG00000019054	115828938	115853589	-	DOWNSTREAM	3772	LETM1	leucine zipper and EF-hand containing transmembrane protein 1 [Source:NCBI gene;Acc:102187041]
MSTRG.13858.1	6	116189101	116195788	+	ENSCHIG00000024119	116178079	116188554	-	UPSTREAM	546	MXD4	MAX dimerization protein 4 [Source:NCBI gene;Acc:106502233]
MSTRG.13858.1	6	116189101	116195788	+	ENSCHIG00000011539	116196852	116249029	-	DOWNSTREAM	1063	ZFYVE28	zinc finger FYVE-type containing 28 [Source:NCBI gene;Acc:102170868]
MSTRG.13869.1	6	116744552	116761374	+	ENSCHIG00000014284	116740897	116743924	-	UPSTREAM	627	-	major facilitator superfamily domain containing 10 [Source:NCBI gene;Acc:102184047]
MSTRG.13869.1	6	116744552	116761374	+	ENSCHIG00000023797	116650341	116738824	+	DOWNSTREAM	5727	ADD1	adducin 1 [Source:NCBI gene;Acc:102180479]
MSTRG.13869.1	6	116744552	116761374	+	ENSCHIG00000021914	116770821	116816646	+	UPSTREAM	9446	GRK4	G protein-coupled receptor kinase 4 [Source:NCBI gene;Acc:102183500]
MSTRG.13871.4	6	116761621	116776695	+	ENSCHIG00000026702	116746553	116761030	-	UPSTREAM	590	NOP14	NOP14 nucleolar protein [Source:NCBI gene;Acc:102183779]
ENSCHIT00000009200	7	736502	768284	-	ENSCHIG00000021399	768791	773371	+	UPSTREAM	506	-	-
ENSCHIT00000009203	7	750720	768284	-	ENSCHIG00000021399	768791	773371	+	UPSTREAM	506	-	-
ENSCHIT00000009206	7	767270	768284	-	ENSCHIG00000021399	768791	773371	+	UPSTREAM	506	-	-
MSTRG.13935.1	7	17504499	17666795	+	ENSCHIG00000010694	17492003	17500941	-	UPSTREAM	3557	NR2F1	nuclear receptor subfamily 2 group F member 1 [Source:NCBI gene;Acc:102174116]
ENSCHIT00000009326	7	22002800	22107890	-	ENSCHIG00000020592	21992656	21993330	-	UPSTREAM	9469	-	-
ENSCHIT00000009378	7	28656149	28696990	+	ENSCHIG00000023237	28384272	28656091	-	UPSTREAM	57	ATG10	autophagy related 10 [Source:NCBI gene;Acc:102190129]
ENSCHIT00000009375	7	28656149	28740108	+	ENSCHIG00000023237	28384272	28656091	-	UPSTREAM	57	ATG10	autophagy related 10 [Source:NCBI gene;Acc:102190129]
ENSCHIT00000009488	7	44612082	44615242	+	ENSCHIG00000002958	44620864	44623456	+	UPSTREAM	5621	HAND1	heart and neural crest derivatives expressed 1 [Source:NCBI gene;Acc:102172808]
ENSCHIT00000009513	7	51427449	51428719	-	ENSCHIG00000026738	51416609	51425884	+	DOWNSTREAM	1564	SPINK1	serine peptidase inhibitor, Kazal type 1 [Source:NCBI gene;Acc:102173184]
ENSCHIT00000009515	7	51427930	51464116	-	ENSCHIG00000026738	51416609	51425884	+	DOWNSTREAM	2045	SPINK1	serine peptidase inhibitor, Kazal type 1 [Source:NCBI gene;Acc:102173184]
ENSCHIT00000009516	7	51427930	51464116	-	ENSCHIG00000026738	51416609	51425884	+	DOWNSTREAM	2045	SPINK1	serine peptidase inhibitor, Kazal type 1 [Source:NCBI gene;Acc:102173184]
MSTRG.14108.2	7	57528048	57537191	+	ENSCHIG00000013236	57514760	57527867	-	UPSTREAM	180	DELE1	DAP3 binding cell death enhancer 1 [Source:NCBI gene;Acc:102191793]
MSTRG.14141.1	7	58757124	58759456	-	ENSCHIG00000012468	58755722	58756696	-	UPSTREAM	427	SLC35A4	solute carrier family 35 member A4 [Source:NCBI gene;Acc:102176525]
MSTRG.14141.1	7	58757124	58759456	-	ENSCHIG00000019518	58760069	58765862	+	UPSTREAM	612	APBB3	amyloid beta precursor protein binding family B member 3 [Source:NCBI gene;Acc:102175395]
MSTRG.14141.1	7	58757124	58759456	-	ENSCHIG00000013652	58766824	58772556	+	UPSTREAM	7367	SRA1	steroid receptor RNA activator 1 [Source:NCBI gene;Acc:102176229]
MSTRG.14144.1	7	58990844	59062742	+	MSTRG.14146	59064883	59073277	+	UPSTREAM	2140	--	LOW QUALITY PROTEIN: paraneoplastic antigen-like protein 8B [Bos taurus]
MSTRG.14144.1	7	58990844	59062742	+	MSTRG.14145	59064026	59134225	-	DOWNSTREAM	1283	CYSTM1	cysteine-rich and transmembrane domain-containing protein 1 isoform X2 [Bos indicus x Bos taurus]
ENSCHIT00000009538	7	59165334	59181706	+	ENSCHIG00000007518	59183771	59183932	-	DOWNSTREAM	2064	IGIP	IgA inducing protein [Source:NCBI gene;Acc:102173291]
MSTRG.14153.1	7	59651414	59664116	+	ENSCHIG00000024215	59672943	59687004	-	DOWNSTREAM	8826	UBE2D2	ubiquitin conjugating enzyme E2 D2 [Source:NCBI gene;Acc:102171866]
ENSCHIT00000009566	7	63063115	63101567	-	ENSCHIG00000004685	63020909	63057802	-	UPSTREAM	5312	TGFBI	transforming growth factor beta induced [Source:NCBI gene;Acc:102182971]
ENSCHIT00000009565	7	63063115	63115916	-	ENSCHIG00000020059	63124966	63133300	+	UPSTREAM	9049	LECT2	leukocyte cell derived chemotaxin 2 [Source:NCBI gene;Acc:102180390]
ENSCHIT00000009565	7	63063115	63115916	-	ENSCHIG00000004685	63020909	63057802	-	UPSTREAM	5312	TGFBI	transforming growth factor beta induced [Source:NCBI gene;Acc:102182971]
ENSCHIT00000009570	7	63265966	63272554	-	ENSCHIG00000012656	63213191	63258524	-	UPSTREAM	7441	SLC25A48	solute carrier family 25 member 48 [Source:NCBI gene;Acc:102179562]
ENSCHIT00000009572	7	63265966	63272554	-	ENSCHIG00000012656	63213191	63258524	-	UPSTREAM	7441	SLC25A48	solute carrier family 25 member 48 [Source:NCBI gene;Acc:102179562]
MSTRG.14203.2	7	64104294	64147129	-	ENSCHIG00000010236	64152468	64167777	-	DOWNSTREAM	5338	TXNDC15	thioredoxin domain containing 15 [Source:NCBI gene;Acc:102177518]
MSTRG.14203.2	7	64104294	64147129	-	ENSCHIG00000009543	64069446	64099131	-	UPSTREAM	5162	CATSPER3	cation channel sperm associated 3 [Source:NCBI gene;Acc:102178268]
MSTRG.14230.2	7	66300304	66304896	+	ENSCHIG00000021165	66308393	66329637	+	UPSTREAM	3496	REXO1	RNA exonuclease 1 homolog [Source:NCBI gene;Acc:102179666]
ENSCHIT00000009585	7	66357723	66360658	+	ENSCHIG00000016005	66332473	66352951	+	DOWNSTREAM	4771	ATP8B3	ATPase phospholipid transporting 8B3 [Source:NCBI gene;Acc:102169281]
ENSCHIT00000009587	7	66357723	66360658	+	ENSCHIG00000016005	66332473	66352951	+	DOWNSTREAM	4771	ATP8B3	ATPase phospholipid transporting 8B3 [Source:NCBI gene;Acc:102169281]
MSTRG.14235.1	7	66511663	66513761	+	ENSCHIG00000024579	66519753	66527003	+	UPSTREAM	5991	MBD3	methyl-CpG binding domain protein 3 [Source:NCBI gene;Acc:102178823]
MSTRG.14235.2	7	66511695	66513763	+	ENSCHIG00000024579	66519753	66527003	+	UPSTREAM	5989	MBD3	methyl-CpG binding domain protein 3 [Source:NCBI gene;Acc:102178823]
MSTRG.14294.2	7	70200033	70210706	-	ENSCHIG00000015585	70210835	70215337	+	UPSTREAM	128	-	receptor for activated C kinase 1 [Source:NCBI gene;Acc:102172143]
MSTRG.14294.2	7	70200033	70210706	-	ENSCHIG00000001532	70217133	70225924	-	DOWNSTREAM	6426	TRIM41	tripartite motif containing 41 [Source:NCBI gene;Acc:106502325]
ENSCHIT00000009604	7	72332550	72357878	+	ENSCHIG00000023001	72268301	72331954	-	UPSTREAM	595	UNC5A	unc-5 netrin receptor A [Source:NCBI gene;Acc:102177330]
ENSCHIT00000009634	7	74459401	74588746	+	ENSCHIG00000017534	74458217	74458629	+	DOWNSTREAM	771	-	-
ENSCHIT00000009635	7	74459401	74588746	+	ENSCHIG00000017534	74458217	74458629	+	DOWNSTREAM	771	-	-
MSTRG.14390.1	7	87312035	87334622	+	ENSCHIG00000018678	87299710	87306015	-	UPSTREAM	6019	HINT1	histidine triad nucleotide binding protein 1 [Source:NCBI gene;Acc:102170139]
MSTRG.14434.1	7	90208015	90210634	-	ENSCHIG00000018804	90214948	90221410	+	UPSTREAM	4313	GIPC3	GIPC PDZ domain containing family member 3 [Source:NCBI gene;Acc:102174831]
MSTRG.14486.1	7	92095462	92116936	+	ENSCHIG00000021064	92046102	92095457	-	UPSTREAM	4	RANBP3	RAN binding protein 3 [Source:NCBI gene;Acc:102191605]
MSTRG.14486.2	7	92095729	92116571	+	ENSCHIG00000021064	92046102	92095457	-	UPSTREAM	271	RANBP3	RAN binding protein 3 [Source:NCBI gene;Acc:102191605]
MSTRG.14495.1	7	92458661	92462754	+	ENSCHIG00000027053	92446022	92457822	-	UPSTREAM	838	KHSRP	KH-type splicing regulatory protein [Source:NCBI gene;Acc:102189665]
MSTRG.14495.1	7	92458661	92462754	+	ENSCHIG00000008013	92470997	92482893	-	DOWNSTREAM	8242	SLC25A23	solute carrier family 25 member 23 [Source:NCBI gene;Acc:102189390]
MSTRG.14512.1	7	93458705	93459839	-	ENSCHIG00000012453	93450155	93458400	+	DOWNSTREAM	304	KANK3	KN motif and ankyrin repeat domains 3 [Source:NCBI gene;Acc:102174015]
MSTRG.14518.1	7	93656010	93679599	-	ENSCHIG00000026192	93652452	93655015	-	UPSTREAM	994	CCL25	C-C motif chemokine ligand 25 [Source:NCBI gene;Acc:108633225]
MSTRG.14518.1	7	93656010	93679599	-	ENSCHIG00000012166	93582173	93649393	+	DOWNSTREAM	6616	FBN3	fibrillin 3 [Source:NCBI gene;Acc:102173733]
ENSCHIT00000009722	7	93908903	93912479	+	ENSCHIG00000002183	93905702	93906268	-	UPSTREAM	2634	TRAPPC5	trafficking protein particle complex 5 [Source:NCBI gene;Acc:102171236]
ENSCHIT00000009722	7	93908903	93912479	+	ENSCHIG00000014931	93891553	93903007	+	DOWNSTREAM	5895	FCER2	Fc fragment of IgE receptor II [Source:NCBI gene;Acc:102171507]
MSTRG.14542.1	7	94321078	94328651	+	ENSCHIG00000012825	94335879	94347575	+	UPSTREAM	7227	PIN1	peptidylprolyl cis/trans isomerase, NIMA-interacting 1 [Source:NCBI gene;Acc:102185736]
MSTRG.14588.1	7	95756043	95765648	-	ENSCHIG00000014322	95771028	95777052	-	DOWNSTREAM	5379	ACP5	acid phosphatase 5, tartrate resistant [Source:NCBI gene;Acc:102191322]
MSTRG.14588.1	7	95756043	95765648	-	ENSCHIG00000019758	95746858	95755968	+	DOWNSTREAM	74	CNN1	calponin 1 [Source:NCBI gene;Acc:102190599]
ENSCHIT00000009726	7	96127658	96135241	-	ENSCHIG00000013820	96140433	96151369	+	UPSTREAM	5191	-	-
ENSCHIT00000009728	7	96128620	96135241	-	ENSCHIG00000013820	96140433	96151369	+	UPSTREAM	5191	-	-
ENSCHIT00000009729	7	96131749	96135241	-	ENSCHIG00000013820	96140433	96151369	+	UPSTREAM	5191	-	-
MSTRG.14601.1	7	96631123	96654970	+	ENSCHIG00000013480	96621519	96625816	+	DOWNSTREAM	5306	NDUFB7	NADH:ubiquinone oxidoreductase subunit B7 [Source:NCBI gene;Acc:102171860]
MSTRG.14601.1	7	96631123	96654970	+	ENSCHIG00000023424	96663301	96667007	+	UPSTREAM	8330	-	DnaJ heat shock protein family (Hsp40) member B1 [Source:NCBI gene;Acc:102172345]
MSTRG.14599.3	7	96641080	96654123	-	ENSCHIG00000023424	96663301	96667007	+	UPSTREAM	9177	-	DnaJ heat shock protein family (Hsp40) member B1 [Source:NCBI gene;Acc:102172345]
MSTRG.14626.1	7	97779888	97800493	-	ENSCHIG00000007994	97808713	97809387	-	DOWNSTREAM	8219	IER2	immediate early response 2 [Source:NCBI gene;Acc:102175474]
MSTRG.14626.1	7	97779888	97800493	-	ENSCHIG00000016788	97521829	97770667	+	DOWNSTREAM	9220	CACNA1A	calcium voltage-gated channel subunit alpha1 A [Source:NCBI gene;Acc:102168441]
MSTRG.14626.2	7	97779921	97800455	-	ENSCHIG00000007994	97808713	97809387	-	DOWNSTREAM	8257	IER2	immediate early response 2 [Source:NCBI gene;Acc:102175474]
MSTRG.14626.2	7	97779921	97800455	-	ENSCHIG00000016788	97521829	97770667	+	DOWNSTREAM	9253	CACNA1A	calcium voltage-gated channel subunit alpha1 A [Source:NCBI gene;Acc:102168441]
ENSCHIT00000009737	7	99301409	99305420	-	ENSCHIG00000011082	99196288	99294078	-	UPSTREAM	7330	-	-
ENSCHIT00000009739	7	101621265	101635470	-	ENSCHIG00000007548	101611833	101612762	+	DOWNSTREAM	8502	-	-
ENSCHIT00000009739	7	101621265	101635470	-	ENSCHIG00000026839	101614013	101619582	+	DOWNSTREAM	1682	-	-
ENSCHIT00000009741	7	103025400	103029365	-	ENSCHIG00000015033	103033871	103035841	-	DOWNSTREAM	4505	-	bone marrow stromal cell antigen 2 [Source:NCBI gene;Acc:102173377]
ENSCHIT00000009741	7	103025400	103029365	-	ENSCHIG00000021053	102828658	103018643	-	UPSTREAM	6756	PLVAP	plasmalemma vesicle associated protein [Source:NCBI gene;Acc:102173651]
MSTRG.14753.1	7	104687816	104692603	-	ENSCHIG00000023514	104676190	104684912	-	UPSTREAM	2903	-	BLOC-1 related complex subunit 8 [Source:NCBI gene;Acc:102188577]
MSTRG.14753.1	7	104687816	104692603	-	ENSCHIG00000023523	104698728	104733604	+	UPSTREAM	6124	NCAN	neurocan [Source:NCBI gene;Acc:102188301]
MSTRG.14784.1	7	106324504	106342018	+	ENSCHIG00000010314	106345257	106346651	+	UPSTREAM	3238	ZFP2	zinc finger protein 2 homolog [Source:NCBI gene;Acc:102176218]
ENSCHIT00000010626	8	454745	494701	-	ENSCHIG00000014729	366516	454678	+	DOWNSTREAM	66	ANXA10	annexin A10 [Source:NCBI gene;Acc:102188853]
ENSCHIT00000010625	8	454745	496497	-	ENSCHIG00000014729	366516	454678	+	DOWNSTREAM	66	ANXA10	annexin A10 [Source:NCBI gene;Acc:102188853]
ENSCHIT00000010639	8	513816	570445	-	ENSCHIG00000026232	571741	952615	+	UPSTREAM	1295	PALLD	palladin, cytoskeletal associated protein [Source:NCBI gene;Acc:102191795]
MSTRG.14835.1	8	5706548	5707961	-	ENSCHIG00000016394	5708033	5716846	+	UPSTREAM	71	SAP30	Sin3A associated protein 30 [Source:NCBI gene;Acc:102185464]
ENSCHIT00000010684	8	11040791	11053041	+	ENSCHIG00000010216	11017731	11038060	+	DOWNSTREAM	2730	-	clusterin [Source:NCBI gene;Acc:102182127]
ENSCHIT00000010681	8	11040791	11111758	+	ENSCHIG00000010216	11017731	11038060	+	DOWNSTREAM	2730	-	clusterin [Source:NCBI gene;Acc:102182127]
MSTRG.14878.1	8	11356129	11356954	-	ENSCHIG00000027260	11340795	11355490	+	DOWNSTREAM	638	NDUFB6	NADH:ubiquinone oxidoreductase subunit B6 [Source:NCBI gene;Acc:102182696]
MSTRG.14914.1	8	22774898	22829296	+	ENSCHIG00000001968	22765382	22765969	-	UPSTREAM	8928	-	interferon omega-1-like [Source:NCBI gene;Acc:108636617]
MSTRG.14914.1	8	22774898	22829296	+	ENSCHIG00000010973	22835895	22836464	-	DOWNSTREAM	6598	-	interferon alpha-H [Source:NCBI gene;Acc:102180761]
MSTRG.14917.1	8	22777188	22779521	+	ENSCHIG00000009514	22775839	22776426	-	UPSTREAM	761	-	interferon omega-1-like [Source:NCBI gene;Acc:108636618]
MSTRG.14931.1	8	22970087	23207872	-	ENSCHIG00000002920	23214978	23215538	+	UPSTREAM	7105	-	interferon beta-2-like [Source:NCBI gene;Acc:108633243]
MSTRG.14934.1	8	23026380	23112548	-	ENSCHIG00000011862	23017856	23018415	+	DOWNSTREAM	7964	-	interferon beta-2 [Source:NCBI gene;Acc:102189208]
MSTRG.14934.1	8	23026380	23112548	-	ENSCHIG00000010419	23119534	23120094	+	UPSTREAM	6985	-	interferon beta-2 [Source:NCBI gene;Acc:102181867]
MSTRG.14934.1	8	23026380	23112548	-	ENSCHIG00000010736	23121602	23121787	-	DOWNSTREAM	9053	-	-
MSTRG.14934.2	8	23035157	23112625	-	ENSCHIG00000010419	23119534	23120094	+	UPSTREAM	6908	-	interferon beta-2 [Source:NCBI gene;Acc:102181867]
MSTRG.14934.2	8	23035157	23112625	-	ENSCHIG00000010736	23121602	23121787	-	DOWNSTREAM	8976	-	-
MSTRG.14947.1	8	23156655	23183595	-	ENSCHIG00000012994	23147911	23148096	-	UPSTREAM	8558	-	-
MSTRG.14947.1	8	23156655	23183595	-	ENSCHIG00000013134	23191649	23192209	+	UPSTREAM	8053	-	interferon beta-2-like [Source:NCBI gene;Acc:102181595]
ENSCHIT00000010800	8	35821139	35834356	-	ENSCHIG00000017325	35836790	36433380	+	UPSTREAM	2433	PTPRD	protein tyrosine phosphatase receptor type D [Source:NCBI gene;Acc:102174567]
MSTRG.14986.1	8	38156543	38177663	-	ENSCHIG00000015113	38179789	38250379	-	DOWNSTREAM	2125	UHRF2	ubiquitin like with PHD and ring finger domains 2 [Source:NCBI gene;Acc:102174472]
MSTRG.14998.1	8	39227753	39236268	-	ENSCHIG00000020505	39213510	39227299	+	DOWNSTREAM	453	INSL6	insulin like 6 [Source:NCBI gene;Acc:102180394]
MSTRG.15009.1	8	41546974	41558576	+	ENSCHIG00000021559	41506933	41542956	+	DOWNSTREAM	4017	PUM3	pumilio RNA binding family member 3 [Source:NCBI gene;Acc:102183238]
ENSCHIT00000010813	8	42197490	42220424	+	ENSCHIG00000025863	42220519	42395939	-	DOWNSTREAM	94	SMARCA2	SWI/SNF related, matrix associated, actin dependent regulator of chromatin, subfamily a, member 2 [Source:NCBI gene;Acc:102177796]
ENSCHIT00000010847	8	45128048	45151758	+	ENSCHIG00000009916	45153910	45231007	+	UPSTREAM	2151	-	tight junction protein 2 [Source:NCBI gene;Acc:102180039]
ENSCHIT00000010859	8	47797118	47815002	-	ENSCHIG00000025385	47786248	47789093	-	UPSTREAM	8024	-	-
ENSCHIT00000010876	8	48643489	48690044	+	ENSCHIG00000026287	48696478	48790796	+	UPSTREAM	6433	TMC1	transmembrane channel like 1 [Source:NCBI gene;Acc:102182785]
ENSCHIT00000010878	8	48645921	48690044	+	ENSCHIG00000026287	48696478	48790796	+	UPSTREAM	6433	TMC1	transmembrane channel like 1 [Source:NCBI gene;Acc:102182785]
ENSCHIT00000010879	8	48658777	48686482	+	ENSCHIG00000026287	48696478	48790796	+	UPSTREAM	9995	TMC1	transmembrane channel like 1 [Source:NCBI gene;Acc:102182785]
ENSCHIT00000010887	8	52349189	52500550	+	ENSCHIG00000025880	52500976	52727633	-	DOWNSTREAM	425	PRUNE2	prune homolog 2 with BCH domain [Source:NCBI gene;Acc:102188590]
MSTRG.15140.1	8	63901356	63909575	+	ENSCHIG00000014578	63894615	63901220	-	UPSTREAM	135	ALG2	ALG2 alpha-1,3/1,6-mannosyltransferase [Source:NCBI gene;Acc:102172999]
ENSCHIT00000010935	8	64435832	64523544	-	ENSCHIG00000020292	64525320	64567871	+	UPSTREAM	1775	NR4A3	nuclear receptor subfamily 4 group A member 3 [Source:NCBI gene;Acc:102188043]
ENSCHIT00000010936	8	64435832	64523544	-	ENSCHIG00000020292	64525320	64567871	+	UPSTREAM	1775	NR4A3	nuclear receptor subfamily 4 group A member 3 [Source:NCBI gene;Acc:102188043]
ENSCHIT00000010997	8	72026923	72199598	+	ENSCHIG00000001085	72201697	72479513	+	UPSTREAM	2098	DOCK5	dedicator of cytokinesis 5 [Source:NCBI gene;Acc:102180222]
ENSCHIT00000011138	8	96965727	96967519	-	ENSCHIG00000017196	96957878	96965725	-	UPSTREAM	1	-	Kruppel like factor 4 [Source:NCBI gene;Acc:102171875]
MSTRG.15365.1	8	100806395	100813551	+	ENSCHIG00000025048	100780914	100798349	+	DOWNSTREAM	8045	-	dnaJ homolog subfamily C member 25 [Source:NCBI gene;Acc:102190691]
MSTRG.15365.2	8	100806395	100813551	+	ENSCHIG00000025048	100780914	100798349	+	DOWNSTREAM	8045	-	dnaJ homolog subfamily C member 25 [Source:NCBI gene;Acc:102190691]
MSTRG.15377.1	8	102207386	102220805	-	ENSCHIG00000024816	102198802	102202643	+	DOWNSTREAM	4742	SLC31A1	solute carrier family 31 member 1 [Source:NCBI gene;Acc:102170516]
MSTRG.15377.1	8	102207386	102220805	-	ENSCHIG00000024648	102220958	102240141	+	UPSTREAM	152	-	pre-mRNA processing factor 4 [Source:NCBI gene;Acc:102171069]
MSTRG.15390.2	8	103498573	103502611	-	ENSCHIG00000015713	103484997	103493321	+	DOWNSTREAM	5251	ATP6V1G1	ATPase H+ transporting V1 subunit G1 [Source:NCBI gene;Acc:102177162]
MSTRG.15390.2	8	103498573	103502611	-	ENSCHIG00000026416	103505851	103528008	+	UPSTREAM	3239	TMEM268	transmembrane protein 268 [Source:NCBI gene;Acc:102177629]
ENSCHIT00000011187	8	106375699	106390163	+	ENSCHIG00000000737	105354768	106375570	-	UPSTREAM	128	ASTN2	astrotactin 2 [Source:NCBI gene;Acc:102180224]
MSTRG.15433.2	9	235620	245078	+	ENSCHIG00000002917	247437	332946	-	DOWNSTREAM	2358	SLC17A5	solute carrier family 17 member 5 [Source:NCBI gene;Acc:102186119]
MSTRG.15437.1	9	2048705	2063317	-	ENSCHIG00000023159	2072885	2110533	-	DOWNSTREAM	9567	TMEM30A	transmembrane protein 30A [Source:NCBI gene;Acc:102190692]
ENSCHIT00000003367	9	8676157	8814594	-	ENSCHIG00000024262	8815516	8825676	-	DOWNSTREAM	921	TENT5A	terminal nucleotidyltransferase 5A [Source:HGNC Symbol;Acc:HGNC:18345]
ENSCHIT00000003373	9	9192434	9222176	+	ENSCHIG00000014025	9231027	9231588	-	DOWNSTREAM	8850	-	-
ENSCHIT00000003385	9	10606747	10615568	+	ENSCHIG00000022836	10401976	10606079	-	UPSTREAM	667	ME1	malic enzyme 1 [Source:NCBI gene;Acc:100860863]
ENSCHIT00000003403	9	12808998	12810374	+	ENSCHIG00000026965	12793600	12808663	-	UPSTREAM	334	HEY2	hes related family bHLH transcription factor with YRPW motif 2 [Source:NCBI gene;Acc:102185747]
ENSCHIT00000003402	9	12808998	12815017	+	ENSCHIG00000026965	12793600	12808663	-	UPSTREAM	334	HEY2	hes related family bHLH transcription factor with YRPW motif 2 [Source:NCBI gene;Acc:102185747]
ENSCHIT00000003401	9	12808998	12845183	+	ENSCHIG00000026965	12793600	12808663	-	UPSTREAM	334	HEY2	hes related family bHLH transcription factor with YRPW motif 2 [Source:NCBI gene;Acc:102185747]
ENSCHIT00000003422	9	13173016	13203678	-	ENSCHIG00000014646	13208014	13227155	+	UPSTREAM	4335	HDDC2	HD domain containing 2 [Source:NCBI gene;Acc:102181600]
MSTRG.15507.1	9	21388055	21392649	+	ENSCHIG00000006125	21398953	21404832	-	DOWNSTREAM	6303	-	calcium homeostasis modulator family member 4 [Source:NCBI gene;Acc:102173659]
MSTRG.15507.1	9	21388055	21392649	+	ENSCHIG00000020636	21369446	21386536	-	UPSTREAM	1518	-	RWD domain containing 1 [Source:NCBI gene;Acc:102173389]
MSTRG.15518.1	9	25667225	25676725	-	ENSCHIG00000019560	25513215	25660910	+	DOWNSTREAM	6314	LAMA4	laminin subunit alpha 4 [Source:NCBI gene;Acc:102177440]
MSTRG.15525.1	9	26241026	26259349	-	ENSCHIG00000023002	26259783	26437892	+	UPSTREAM	433	REV3L	REV3 like, DNA directed polymerase zeta catalytic subunit [Source:NCBI gene;Acc:102181124]
ENSCHIT00000003640	9	30324648	30400201	+	ENSCHIG00000015151	30314790	30317779	+	DOWNSTREAM	6868	-	CD24 molecule [Source:NCBI gene;Acc:108636727]
ENSCHIT00000003656	9	32370799	32381595	+	ENSCHIG00000015439	32383147	32386366	-	DOWNSTREAM	1551	-	-
ENSCHIT00000003656	9	32370799	32381595	+	ENSCHIG00000011133	32225177	32361874	-	UPSTREAM	8924	LIN28B	lin-28 homolog B [Source:NCBI gene;Acc:102170788]
ENSCHIT00000003666	9	33319968	33350877	+	ENSCHIG00000015656	33360483	33361260	-	DOWNSTREAM	9605	-	-
ENSCHIT00000003666	9	33319968	33350877	+	ENSCHIG00000018302	33357495	33360355	-	DOWNSTREAM	6617	-	-
ENSCHIT00000003677	9	35084834	35093495	+	ENSCHIG00000021980	35101003	35673055	-	DOWNSTREAM	7507	GRIK2	glutamate ionotropic receptor kainate type subunit 2 [Source:NCBI gene;Acc:102184433]
MSTRG.15571.3	9	37520462	37547392	+	ENSCHIG00000013830	37549514	37553017	-	DOWNSTREAM	2121	-	thiosulfate sulfurtransferase like domain containing 3 [Source:NCBI gene;Acc:108633233]
ENSCHIT00000003835	9	62114914	62168147	+	ENSCHIG00000026489	62171286	62188672	-	DOWNSTREAM	3138	IL22RA2	interleukin 22 receptor subunit alpha 2 [Source:NCBI gene;Acc:102172720]
ENSCHIT00000003836	9	62162561	62168147	+	ENSCHIG00000026489	62171286	62188672	-	DOWNSTREAM	3138	IL22RA2	interleukin 22 receptor subunit alpha 2 [Source:NCBI gene;Acc:102172720]
ENSCHIT00000003896	9	67875582	67912265	-	ENSCHIG00000006501	67919856	67950262	-	DOWNSTREAM	7590	ADAT2	adenosine deaminase tRNA specific 2 [Source:NCBI gene;Acc:102178829]
ENSCHIT00000003897	9	67908843	67912265	-	ENSCHIG00000006501	67919856	67950262	-	DOWNSTREAM	7590	ADAT2	adenosine deaminase tRNA specific 2 [Source:NCBI gene;Acc:102178829]
ENSCHIT00000003944	9	73914040	73916238	+	ENSCHIG00000018761	73910069	73910613	+	DOWNSTREAM	3426	-	-
ENSCHIT00000003944	9	73914040	73916238	+	ENSCHIG00000025710	73868767	73912309	+	DOWNSTREAM	1730	PCMT1	protein-L-isoaspartate (D-aspartate) O-methyltransferase [Source:NCBI gene;Acc:102169011]
ENSCHIT00000003942	9	73914040	73916924	+	ENSCHIG00000018761	73910069	73910613	+	DOWNSTREAM	3426	-	-
ENSCHIT00000003942	9	73914040	73916924	+	ENSCHIG00000025710	73868767	73912309	+	DOWNSTREAM	1730	PCMT1	protein-L-isoaspartate (D-aspartate) O-methyltransferase [Source:NCBI gene;Acc:102169011]
ENSCHIT00000003945	9	74124480	74143823	+	ENSCHIG00000012517	74108855	74124137	-	UPSTREAM	342	-	-
ENSCHIT00000004706	9	74990468	75007367	-	ENSCHIG00000011933	75010475	75263984	+	UPSTREAM	3107	PLEKHG1	pleckstrin homology and RhoGEF domain containing G1 [Source:NCBI gene;Acc:102188678]
ENSCHIT00000004759	9	87963781	87972327	-	ENSCHIG00000021845	87960716	87961269	+	DOWNSTREAM	2511	-	-
ENSCHIT00000004760	9	87968458	87972327	-	ENSCHIG00000021845	87960716	87961269	+	DOWNSTREAM	7188	-	-
MSTRG.15789.1	9	88810221	88822746	-	MSTRG.15790	88823878	88829197	+	UPSTREAM	1131	--	LOW QUALITY PROTEIN: zinc finger protein 510 [Bos taurus]

## Sheet: cis_diff
Table S6. Cis-target genes of identified lncRNAs_diff
lncRNA_ID	chr	lncRNA_start	lncRNA_end	lncRNA_strand	GeneID	Gene_start	Gene_end	Gene_strand	up/down_Stream	distance	Symbol	Description
MSTRG.1567.1	11	27056747	27068949	+	ENSCHIG00000010396	27051889	27054865	-	UPSTREAM	1881	SIX2	SIX homeobox 2 [Source:NCBI gene;Acc:108637139]
MSTRG.2126.1	11	105167650	105194468	-	MSTRG.2125	105159585	105166469	-	UPSTREAM	1180	--	Retrovirus-related Pol polyprotein from transposon [Clonorchis sinensis]
MSTRG.2126.2	11	105167650	105194468	-	MSTRG.2125	105159585	105166469	-	UPSTREAM	1180	--	Retrovirus-related Pol polyprotein from transposon [Clonorchis sinensis]
MSTRG.2126.4	11	105167697	105194459	-	MSTRG.2125	105159585	105166469	-	UPSTREAM	1227	--	Retrovirus-related Pol polyprotein from transposon [Clonorchis sinensis]
MSTRG.2262.2	12	38934231	38948900	+	ENSCHIG00000007738	38907242	38932661	-	UPSTREAM	1569	BORA	BORA aurora kinase A activator [Source:NCBI gene;Acc:102178918]
MSTRG.2912.1	13	64115912	64117730	-	ENSCHIG00000012983	64084020	64114249	+	DOWNSTREAM	1662	MMP24	matrix metallopeptidase 24 [Source:NCBI gene;Acc:102176054]
MSTRG.3303.1	14	62082816	62099110	-	ENSCHIG00000024410	62099234	62104288	+	UPSTREAM	123	SNAI2	snail family transcriptional repressor 2 [Source:NCBI gene;Acc:102178744]
MSTRG.3694.1	15	37370463	37376449	+	ENSCHIG00000020623	37180045	37364149	+	DOWNSTREAM	6313	PPFIBP2	PPFIA binding protein 2 [Source:NCBI gene;Acc:102187066]
MSTRG.4128.1	16	40359999	40361868	+	ENSCHIG00000015137	40329684	40359668	-	UPSTREAM	330	CLCN6	chloride voltage-gated channel 6 [Source:NCBI gene;Acc:102182244]
MSTRG.4128.1	16	40359999	40361868	+	ENSCHIG00000025785	40362566	40374000	+	UPSTREAM	697	MTHFR	methylenetetrahydrofolate reductase [Source:NCBI gene;Acc:102182523]
MSTRG.4624.1	17	16491424	16505660	-	ENSCHIG00000019988	16514759	16523918	+	UPSTREAM	9098	MYL2	myosin light chain 2 [Source:NCBI gene;Acc:102179873]
MSTRG.5342.1	18	49029871	49040258	+	ENSCHIG00000011318	49043830	49072651	+	UPSTREAM	3571	CATSPERG	cation channel sperm associated auxiliary subunit gamma [Source:NCBI gene;Acc:102176254]
MSTRG.5374.1	18	50339935	50342957	+	ENSCHIG00000022668	50298812	50338591	-	UPSTREAM	1343	-	Fc fragment of IgG binding protein [Source:NCBI gene;Acc:102185859]
MSTRG.5787.1	18	67067446	67082506	+	ENSCHIG00000026865	67059984	67064133	-	UPSTREAM	3312	A1BG	alpha-1-B glycoprotein [Source:NCBI gene;Acc:102171459]
MSTRG.5932.1	19	19882558	19884320	+	ENSCHIG00000023965	19863876	19882364	-	UPSTREAM	193	SPAG5	sperm associated antigen 5 [Source:NCBI gene;Acc:102187891]
MSTRG.6483.1	19	49558812	49559987	-	ENSCHIG00000010552	49521497	49552229	+	DOWNSTREAM	6582	RAB40B	RAB40B, member RAS oncogene family [Source:NCBI gene;Acc:102174696]
MSTRG.6925.1	2	17653762	17658117	+	ENSCHIG00000009052	17627548	17649884	+	DOWNSTREAM	3877	SLC16A14	solute carrier family 16 member 14 [Source:NCBI gene;Acc:102172496]
MSTRG.7618.8	20	62720505	62732353	-	ENSCHIG00000021552	62622713	62717726	-	UPSTREAM	2778	ANKRD33B	ankyrin repeat domain 33B [Source:NCBI gene;Acc:102179046]
MSTRG.7792.2	21	26344336	26348430	+	MSTRG.7791	26265454	26343957	+	DOWNSTREAM	378	pol	endonuclease-reverse transcriptase [Babesia ovata]
MSTRG.7792.2	21	26344336	26348430	+	ENSCHIG00000021773	26357364	26422866	+	UPSTREAM	8933	CEMIP	cell migration inducing hyaluronidase 1 [Source:NCBI gene;Acc:102175527]
ENSCHIT00000007460	21	65191746	65193080	+	MSTRG.8015	65195449	65235422	+	UPSTREAM	2368	--	PREDICTED: taste receptor type 2 member 42, partial [Bos mutus]
MSTRG.8059.2	21	68588390	68591428	-	ENSCHIG00000018279	68600661	68617578	+	UPSTREAM	9232	ADSS1	adenylosuccinate synthase 1 [Source:NCBI gene;Acc:102185692]
MSTRG.8061.1	21	68599036	68600584	+	ENSCHIG00000026753	68588729	68594036	+	DOWNSTREAM	4999	-	inverted formin-2 [Source:NCBI gene;Acc:102185402]
MSTRG.8061.1	21	68599036	68600584	+	ENSCHIG00000018279	68600661	68617578	+	UPSTREAM	76	ADSS1	adenylosuccinate synthase 1 [Source:NCBI gene;Acc:102185692]
MSTRG.8318.1	22	47965667	47966738	+	ENSCHIG00000013634	47968526	47984181	+	UPSTREAM	1787	ITIH4	inter-alpha-trypsin inhibitor heavy chain 4 [Source:NCBI gene;Acc:102178021]
MSTRG.8870.1	23	31122643	31126109	-	ENSCHIG00000022410	31107472	31118438	-	UPSTREAM	4204	SLC29A1	solute carrier family 29 member 1 (Augustine blood group) [Source:NCBI gene;Acc:100861005]
MSTRG.9308.1	25	713137	723102	-	ENSCHIG00000016901	723260	728421	+	UPSTREAM	157	SOX8	SRY-box transcription factor 8 [Source:NCBI gene;Acc:102176754]
MSTRG.9308.2	25	713137	723158	-	ENSCHIG00000016901	723260	728421	+	UPSTREAM	101	SOX8	SRY-box transcription factor 8 [Source:NCBI gene;Acc:102176754]
MSTRG.10064.1	26	31230313	31233660	-	ENSCHIG00000021440	31234598	31303789	-	DOWNSTREAM	937	CNNM1	cyclin and CBS domain divalent metal cation transport mediator 1 [Source:NCBI gene;Acc:102174538]
MSTRG.10348.2	27	37514958	37536889	+	ENSCHIG00000024070	37426484	37513529	+	DOWNSTREAM	1428	VEGFC	vascular endothelial growth factor C [Source:NCBI gene;Acc:102189826]
MSTRG.10348.1	27	37514958	37543408	+	ENSCHIG00000024070	37426484	37513529	+	DOWNSTREAM	1428	VEGFC	vascular endothelial growth factor C [Source:NCBI gene;Acc:102189826]
MSTRG.10573.1	28	39131520	39134114	+	ENSCHIG00000015700	39073257	39130744	-	UPSTREAM	775	MAP3K21	mitogen-activated protein kinase kinase kinase 21 [Source:NCBI gene;Acc:102191110]
MSTRG.10666.1	29	10010719	10019279	+	MSTRG.10667	10019383	10053494	+	UPSTREAM	103	Pol	endonuclease-reverse transcriptase [Babesia ovata]
MSTRG.11062.1	29	50470065	50473010	-	MSTRG.11063	50474698	50487413	+	UPSTREAM	1687	--	endonuclease-reverse transcriptase [Babesia ovata]
MSTRG.11117.1	3	3182184	3187258	+	ENSCHIG00000016095	3178319	3179394	+	DOWNSTREAM	2789	HES6	hes family bHLH transcription factor 6 [Source:NCBI gene;Acc:102178693]
MSTRG.11117.2	3	3182202	3186568	+	ENSCHIG00000016095	3178319	3179394	+	DOWNSTREAM	2807	HES6	hes family bHLH transcription factor 6 [Source:NCBI gene;Acc:102178693]
MSTRG.13223.1	5	108402753	108405393	-	ENSCHIG00000014476	108408334	108417994	+	UPSTREAM	2940	-	SH3 domain binding protein 1 [Source:NCBI gene;Acc:102179647]
MSTRG.13516.1	6	32366675	32374131	-	MSTRG.13515	32340010	32366584	-	UPSTREAM	90	Pol	endonuclease-reverse transcriptase [Babesia ovata]
MSTRG.13513.4	6	32877219	32894766	-	MSTRG.13524	32796955	32867400	-	UPSTREAM	9818	pol	endonuclease-reverse transcriptase [Babesia ovata]
