# Supplementary material for: Transcriptome Analysis Reveals the Profile of Long Non-Coding RNAs during Myogenic Differentiation in Goats
Source: Int J Mol Sci. 2023 Mar 28;24(7):6370. doi: 10.3390/ijms24076370 (PMC10094361; doi:10.3390/ijms24076370)
Supplement: Supplementary file 1 [file ijms-24-06370-s001.zip › Table S7. GO terms and KEGG pathways enriched by cis-target genes of lncRNAs.xlsx]

## Sheet: cis_GO analysis
Table S7. GO terms and KEGG pathways enriched by cis-target genes of lncRNAs_GO terms
class	GO ID	Description	fg_num	bg_num	pvalue	Qvalue	Genes
Biological Process	GO:0097168	mesenchymal stem cell proliferation	2	5	1.82053e-05	0.0177501	ENSCHIG00000010396(SIX2);ENSCHIG00000024070(VEGFC)
Biological Process	GO:0072077	renal vesicle morphogenesis	2	16	0.000216474	0.0449191	ENSCHIG00000010396(SIX2);ENSCHIG00000016901(SOX8)
Biological Process	GO:0090189	regulation of branching involved in ureteric bud morphogenesis	2	16	0.000216474	0.0449191	ENSCHIG00000010396(SIX2);ENSCHIG00000016901(SOX8)
Biological Process	GO:0061217	regulation of mesonephros development	2	17	0.000245133	0.0449191	ENSCHIG00000010396(SIX2);ENSCHIG00000016901(SOX8)
Biological Process	GO:0072087	renal vesicle development	2	17	0.000245133	0.0449191	ENSCHIG00000010396(SIX2);ENSCHIG00000016901(SOX8)
Biological Process	GO:0048729	tissue morphogenesis	5	447	0.000294134	0.0449191	ENSCHIG00000010396(SIX2);ENSCHIG00000016901(SOX8);ENSCHIG00000019988(MYL2);ENSCHIG00000024070(VEGFC);ENSCHIG00000025785(MTHFR)
Biological Process	GO:0001503	ossification	4	252	0.000353005	0.0449191	ENSCHIG00000010396(SIX2);ENSCHIG00000016901(SOX8);ENSCHIG00000024070(VEGFC);ENSCHIG00000024410(SNAI2)
Biological Process	GO:0030212	hyaluronan metabolic process	2	21	0.000377257	0.0449191	ENSCHIG00000013634(ITIH4);ENSCHIG00000021773(CEMIP)
Biological Process	GO:0072273	metanephric nephron morphogenesis	2	22	0.000414638	0.0449191	ENSCHIG00000010396(SIX2);ENSCHIG00000016901(SOX8)
Biological Process	GO:0048646	anatomical structure formation involved in morphogenesis	6	777	0.000483126	0.0471048	ENSCHIG00000010396(SIX2);ENSCHIG00000016901(SOX8);ENSCHIG00000019988(MYL2);ENSCHIG00000024070(VEGFC);ENSCHIG00000025785(MTHFR);MSTRG.8015(--)
Cellular Component	GO:0005876	spindle microtubule	1	37	0.0525729	0.578302	ENSCHIG00000023965(SPAG5)
Cellular Component	GO:0034704	calcium channel complex	1	44	0.0622183	0.619239	ENSCHIG00000011318(CATSPERG)
Cellular Component	GO:0030662	coated vesicle membrane	1	52	0.0731272	0.619239	ENSCHIG00000021773(CEMIP)
Cellular Component	GO:0030136	clathrin-coated vesicle	1	67	0.0932563	0.619239	ENSCHIG00000021773(CEMIP)
Cellular Component	GO:0036126	sperm flagellum	1	72	0.099873	0.619239	ENSCHIG00000011318(CATSPERG)
Cellular Component	GO:0097729	9+2 motile cilium	1	76	0.105133	0.619239	ENSCHIG00000011318(CATSPERG)
Cellular Component	GO:0005576	extracellular region	4	1261	0.105525	0.619239	ENSCHIG00000012983(MMP24);ENSCHIG00000024070(VEGFC);ENSCHIG00000026865(A1BG);MSTRG.8015(--)
Cellular Component	GO:0042579	microbody	1	94	0.128444	0.619239	MSTRG.8015(--)
Cellular Component	GO:0044421	extracellular region part	3	876	0.131948	0.619239	ENSCHIG00000012983(MMP24);ENSCHIG00000024070(VEGFC);MSTRG.8015(--)
Cellular Component	GO:0030135	coated vesicle	1	101	0.137352	0.619239	ENSCHIG00000021773(CEMIP)
Cellular Component	GO:0030139	endocytic vesicle	1	105	0.142404	0.619239	ENSCHIG00000021773(CEMIP)
Cellular Component	GO:0030016	myofibril	1	110	0.148678	0.619239	ENSCHIG00000019988(MYL2)
Cellular Component	GO:0031514	motile cilium	1	111	0.149928	0.619239	ENSCHIG00000011318(CATSPERG)
Cellular Component	GO:0005802	trans-Golgi network	1	112	0.151176	0.619239	ENSCHIG00000012983(MMP24)
Cellular Component	GO:0016323	basolateral plasma membrane	1	115	0.154909	0.619239	ENSCHIG00000022410(SLC29A1)
Cellular Component	GO:0043292	contractile fiber	1	116	0.15615	0.619239	ENSCHIG00000019988(MYL2)
Cellular Component	GO:0097223	sperm part	1	119	0.159863	0.619239	ENSCHIG00000011318(CATSPERG)
Cellular Component	GO:0044798	nuclear transcription factor complex	1	123	0.164788	0.619239	ENSCHIG00000016901(SOX8)
Cellular Component	GO:0099512	supramolecular fiber	2	512	0.170117	0.619239	ENSCHIG00000019988(MYL2);ENSCHIG00000023965(SPAG5)
Cellular Component	GO:0099080	supramolecular complex	2	515	0.17168	0.619239	ENSCHIG00000019988(MYL2);ENSCHIG00000023965(SPAG5)
Cellular Component	GO:0099081	supramolecular polymer	2	515	0.17168	0.619239	ENSCHIG00000019988(MYL2);ENSCHIG00000023965(SPAG5)
Cellular Component	GO:0043025	neuronal cell body	1	142	0.187813	0.619239	ENSCHIG00000021440(CNNM1)
Cellular Component	GO:0016324	apical plasma membrane	1	144	0.190201	0.619239	ENSCHIG00000022410(SLC29A1)
Cellular Component	GO:0030659	cytoplasmic vesicle membrane	1	145	0.191392	0.619239	ENSCHIG00000021773(CEMIP)
Cellular Component	GO:0034703	cation channel complex	1	151	0.198506	0.619239	ENSCHIG00000011318(CATSPERG)
Cellular Component	GO:0012506	vesicle membrane	1	157	0.205561	0.619239	ENSCHIG00000021773(CEMIP)
Cellular Component	GO:0005887	integral component of plasma membrane	2	598	0.215852	0.619239	ENSCHIG00000012983(MMP24);ENSCHIG00000022410(SLC29A1)
Cellular Component	GO:0030425	dendrite	1	170	0.220644	0.619239	ENSCHIG00000021440(CNNM1)
Cellular Component	GO:0097447	dendritic tree	1	170	0.220644	0.619239	ENSCHIG00000021440(CNNM1)
Cellular Component	GO:0044297	cell body	1	175	0.226372	0.619239	ENSCHIG00000021440(CNNM1)
Cellular Component	GO:0034702	ion channel complex	1	186	0.238833	0.619239	ENSCHIG00000011318(CATSPERG)
Cellular Component	GO:0031226	intrinsic component of plasma membrane	2	641	0.239231	0.619239	ENSCHIG00000012983(MMP24);ENSCHIG00000022410(SLC29A1)
Cellular Component	GO:0044463	cell projection part	2	647	0.242511	0.619239	ENSCHIG00000011318(CATSPERG);ENSCHIG00000021440(CNNM1)
Cellular Component	GO:0120038	plasma membrane bounded cell projection part	2	647	0.242511	0.619239	ENSCHIG00000011318(CATSPERG);ENSCHIG00000021440(CNNM1)
Cellular Component	GO:0045177	apical part of cell	1	196	0.249995	0.619239	ENSCHIG00000022410(SLC29A1)
Cellular Component	GO:0005874	microtubule	1	197	0.251103	0.619239	ENSCHIG00000023965(SPAG5)
Cellular Component	GO:1902495	transmembrane transporter complex	1	202	0.256618	0.619239	ENSCHIG00000011318(CATSPERG)
Cellular Component	GO:0031012	extracellular matrix	1	204	0.258813	0.619239	ENSCHIG00000012983(MMP24)
Cellular Component	GO:0098588	bounding membrane of organelle	2	678	0.2595	0.619239	ENSCHIG00000012983(MMP24);ENSCHIG00000021773(CEMIP)
Cellular Component	GO:0098793	presynapse	1	205	0.259908	0.619239	ENSCHIG00000022410(SLC29A1)
Cellular Component	GO:1990351	transporter complex	1	206	0.261001	0.619239	ENSCHIG00000011318(CATSPERG)
Cellular Component	GO:0000139	Golgi membrane	1	226	0.282554	0.649908	ENSCHIG00000012983(MMP24)
Cellular Component	GO:0000790	nuclear chromatin	1	232	0.288902	0.649908	ENSCHIG00000024410(SNAI2)
Cellular Component	GO:0044459	plasma membrane part	3	1306	0.295413	0.649908	ENSCHIG00000011318(CATSPERG);ENSCHIG00000012983(MMP24);ENSCHIG00000022410(SLC29A1)
Cellular Component	GO:0097458	neuron part	2	748	0.297987	0.649908	ENSCHIG00000021440(CNNM1);ENSCHIG00000022410(SLC29A1)
Cellular Component	GO:0005635	nuclear envelope	1	249	0.306599	0.649908	ENSCHIG00000010552(RAB40B)
Cellular Component	GO:0005886	plasma membrane	6	3200	0.315964	0.649908	ENSCHIG00000011318(CATSPERG);ENSCHIG00000012983(MMP24);ENSCHIG00000013634(ITIH4);ENSCHIG00000021440(CNNM1);ENSCHIG00000021773(CEMIP);ENSCHIG00000022410(SLC29A1)
Cellular Component	GO:0036477	somatodendritic compartment	1	260	0.317826	0.649908	ENSCHIG00000021440(CNNM1)
Cellular Component	GO:0015630	microtubule cytoskeleton	2	787	0.319392	0.649908	ENSCHIG00000007738(BORA);ENSCHIG00000023965(SPAG5)
Cellular Component	GO:0005856	cytoskeleton	3	1371	0.322268	0.649908	ENSCHIG00000007738(BORA);ENSCHIG00000019988(MYL2);ENSCHIG00000023965(SPAG5)
Cellular Component	GO:0071944	cell periphery	6	3290	0.341598	0.676429	ENSCHIG00000011318(CATSPERG);ENSCHIG00000012983(MMP24);ENSCHIG00000013634(ITIH4);ENSCHIG00000021440(CNNM1);ENSCHIG00000021773(CEMIP);ENSCHIG00000022410(SLC29A1)
Cellular Component	GO:0044441	ciliary part	1	289	0.3466	0.676429	ENSCHIG00000011318(CATSPERG)
Cellular Component	GO:0044433	cytoplasmic vesicle part	1	308	0.364821	0.700688	ENSCHIG00000021773(CEMIP)
Cellular Component	GO:0015629	actin cytoskeleton	1	321	0.377008	0.703543	ENSCHIG00000019988(MYL2)
Cellular Component	GO:0098791	Golgi subcompartment	1	322	0.377937	0.703543	ENSCHIG00000012983(MMP24)
Cellular Component	GO:0048471	perinuclear region of cytoplasm	1	333	0.38806	0.711443	ENSCHIG00000010552(RAB40B)
Cellular Component	GO:0044454	nuclear chromosome part	1	349	0.402506	0.724694	ENSCHIG00000024410(SNAI2)
Cellular Component	GO:0044431	Golgi apparatus part	1	356	0.408723	0.724694	ENSCHIG00000012983(MMP24)
Cellular Component	GO:0098797	plasma membrane protein complex	1	370	0.420973	0.724694	ENSCHIG00000011318(CATSPERG)
Cellular Component	GO:0000228	nuclear chromosome	1	374	0.424428	0.724694	ENSCHIG00000024410(SNAI2)
Cellular Component	GO:0005929	cilium	1	384	0.432981	0.724694	ENSCHIG00000011318(CATSPERG)
Cellular Component	GO:0120025	plasma membrane bounded cell projection	2	1005	0.43581	0.724694	ENSCHIG00000011318(CATSPERG);ENSCHIG00000021440(CNNM1)
Cellular Component	GO:0099513	polymeric cytoskeletal fiber	1	389	0.437212	0.724694	ENSCHIG00000023965(SPAG5)
Cellular Component	GO:0042995	cell projection	2	1025	0.446063	0.729374	ENSCHIG00000011318(CATSPERG);ENSCHIG00000021440(CNNM1)
Cellular Component	GO:0044456	synapse part	1	429	0.469993	0.758255	ENSCHIG00000022410(SLC29A1)
Cellular Component	GO:0000785	chromatin	1	437	0.476327	0.758363	ENSCHIG00000024410(SNAI2)
Cellular Component	GO:0044430	cytoskeletal part	2	1099	0.483188	0.759295	ENSCHIG00000007738(BORA);ENSCHIG00000023965(SPAG5)
Cellular Component	GO:0031090	organelle membrane	2	1132	0.499302	0.774558	ENSCHIG00000012983(MMP24);ENSCHIG00000021773(CEMIP)
Cellular Component	GO:0043005	neuron projection	1	488	0.515045	0.788866	ENSCHIG00000021440(CNNM1)
Cellular Component	GO:0098590	plasma membrane region	1	543	0.553738	0.837529	ENSCHIG00000022410(SLC29A1)
Cellular Component	GO:0098805	whole membrane	1	594	0.586975	0.840456	ENSCHIG00000021773(CEMIP)
Cellular Component	GO:0031967	organelle envelope	1	612	0.598132	0.840456	ENSCHIG00000010552(RAB40B)
Cellular Component	GO:0031975	envelope	1	612	0.598132	0.840456	ENSCHIG00000010552(RAB40B)
Cellular Component	GO:0045202	synapse	1	624	0.605411	0.840456	ENSCHIG00000022410(SLC29A1)
Cellular Component	GO:0005615	extracellular space	1	655	0.623636	0.840456	ENSCHIG00000024070(VEGFC)
Cellular Component	GO:0005622	intracellular	14	9714	0.628071	0.840456	ENSCHIG00000007738(BORA);ENSCHIG00000010396(SIX2);ENSCHIG00000010552(RAB40B);ENSCHIG00000012983(MMP24);ENSCHIG00000013634(ITIH4);ENSCHIG00000014476(-);ENSCHIG00000016095(HES6);ENSCHIG00000016901(SOX8);ENSCHIG00000018279(ADSS1);ENSCHIG00000019988(MYL2);ENSCHIG00000021773(CEMIP);ENSCHIG00000023965(SPAG5);ENSCHIG00000024410(SNAI2);MSTRG.8015(--)
Cellular Component	GO:0044424	intracellular part	14	9714	0.628071	0.840456	ENSCHIG00000007738(BORA);ENSCHIG00000010396(SIX2);ENSCHIG00000010552(RAB40B);ENSCHIG00000012983(MMP24);ENSCHIG00000013634(ITIH4);ENSCHIG00000014476(-);ENSCHIG00000016095(HES6);ENSCHIG00000016901(SOX8);ENSCHIG00000018279(ADSS1);ENSCHIG00000019988(MYL2);ENSCHIG00000021773(CEMIP);ENSCHIG00000023965(SPAG5);ENSCHIG00000024410(SNAI2);MSTRG.8015(--)
Cellular Component	GO:0016020	membrane	10	7055	0.63187	0.840456	ENSCHIG00000009052(SLC16A14);ENSCHIG00000011318(CATSPERG);ENSCHIG00000012983(MMP24);ENSCHIG00000013634(ITIH4);ENSCHIG00000015137(CLCN6);ENSCHIG00000021440(CNNM1);ENSCHIG00000021773(CEMIP);ENSCHIG00000022410(SLC29A1);ENSCHIG00000024070(VEGFC);MSTRG.8015(--)
Cellular Component	GO:0044464	cell part	17	11680	0.632725	0.840456	ENSCHIG00000007738(BORA);ENSCHIG00000010396(SIX2);ENSCHIG00000010552(RAB40B);ENSCHIG00000011318(CATSPERG);ENSCHIG00000012983(MMP24);ENSCHIG00000013634(ITIH4);ENSCHIG00000014476(-);ENSCHIG00000016095(HES6);ENSCHIG00000016901(SOX8);ENSCHIG00000018279(ADSS1);ENSCHIG00000019988(MYL2);ENSCHIG00000021440(CNNM1);ENSCHIG00000021773(CEMIP);ENSCHIG00000022410(SLC29A1);ENSCHIG00000023965(SPAG5);ENSCHIG00000…
Cellular Component	GO:0031984	organelle subcompartment	1	676	0.635523	0.840456	ENSCHIG00000012983(MMP24)
Cellular Component	GO:0012505	endomembrane system	3	2199	0.641782	0.840456	ENSCHIG00000010552(RAB40B);ENSCHIG00000012983(MMP24);ENSCHIG00000021773(CEMIP)
Cellular Component	GO:0044422	organelle part	8	5747	0.645877	0.840456	ENSCHIG00000007738(BORA);ENSCHIG00000010552(RAB40B);ENSCHIG00000011318(CATSPERG);ENSCHIG00000012983(MMP24);ENSCHIG00000016901(SOX8);ENSCHIG00000021773(CEMIP);ENSCHIG00000023965(SPAG5);ENSCHIG00000024410(SNAI2)
Cellular Component	GO:0044427	chromosomal part	1	695	0.64597	0.840456	ENSCHIG00000024410(SNAI2)
Cellular Component	GO:0005623	cell	17	11769	0.660706	0.849437	ENSCHIG00000007738(BORA);ENSCHIG00000010396(SIX2);ENSCHIG00000010552(RAB40B);ENSCHIG00000011318(CATSPERG);ENSCHIG00000012983(MMP24);ENSCHIG00000013634(ITIH4);ENSCHIG00000014476(-);ENSCHIG00000016095(HES6);ENSCHIG00000016901(SOX8);ENSCHIG00000018279(ADSS1);ENSCHIG00000019988(MYL2);ENSCHIG00000021440(CNNM1);ENSCHIG00000021773(CEMIP);ENSCHIG00000022410(SLC29A1);ENSCHIG00000023965(SPAG5);ENSCHIG00000…
Cellular Component	GO:0005694	chromosome	1	753	0.676124	0.849437	ENSCHIG00000024410(SNAI2)
Cellular Component	GO:0031224	intrinsic component of membrane	7	5256	0.694143	0.849437	ENSCHIG00000009052(SLC16A14);ENSCHIG00000011318(CATSPERG);ENSCHIG00000012983(MMP24);ENSCHIG00000015137(CLCN6);ENSCHIG00000021440(CNNM1);ENSCHIG00000022410(SLC29A1);MSTRG.8015(--)
Cellular Component	GO:0043232	intracellular non-membrane-bounded organelle	4	3128	0.698963	0.849437	ENSCHIG00000007738(BORA);ENSCHIG00000019988(MYL2);ENSCHIG00000023965(SPAG5);ENSCHIG00000024410(SNAI2)
Cellular Component	GO:0043228	non-membrane-bounded organelle	4	3129	0.699228	0.849437	ENSCHIG00000007738(BORA);ENSCHIG00000019988(MYL2);ENSCHIG00000023965(SPAG5);ENSCHIG00000024410(SNAI2)
Cellular Component	GO:0043226	organelle	12	8700	0.703205	0.849437	ENSCHIG00000007738(BORA);ENSCHIG00000010396(SIX2);ENSCHIG00000010552(RAB40B);ENSCHIG00000011318(CATSPERG);ENSCHIG00000012983(MMP24);ENSCHIG00000016095(HES6);ENSCHIG00000016901(SOX8);ENSCHIG00000019988(MYL2);ENSCHIG00000021773(CEMIP);ENSCHIG00000023965(SPAG5);ENSCHIG00000024410(SNAI2);MSTRG.8015(--)
Cellular Component	GO:0098796	membrane protein complex	1	812	0.70428	0.849437	ENSCHIG00000011318(CATSPERG)
Cellular Component	GO:0005794	Golgi apparatus	1	828	0.711504	0.849437	ENSCHIG00000012983(MMP24)
Cellular Component	GO:0005783	endoplasmic reticulum	1	868	0.728835	0.849437	ENSCHIG00000021773(CEMIP)
Cellular Component	GO:0031410	cytoplasmic vesicle	1	868	0.728835	0.849437	ENSCHIG00000021773(CEMIP)
Cellular Component	GO:0097708	intracellular vesicle	1	871	0.730094	0.849437	ENSCHIG00000021773(CEMIP)
Cellular Component	GO:0005737	cytoplasm	9	6905	0.751113	0.859661	ENSCHIG00000010552(RAB40B);ENSCHIG00000012983(MMP24);ENSCHIG00000013634(ITIH4);ENSCHIG00000014476(-);ENSCHIG00000016901(SOX8);ENSCHIG00000018279(ADSS1);ENSCHIG00000019988(MYL2);ENSCHIG00000021773(CEMIP);MSTRG.8015(--)
Cellular Component	GO:0044446	intracellular organelle part	7	5543	0.756845	0.859661	ENSCHIG00000007738(BORA);ENSCHIG00000010552(RAB40B);ENSCHIG00000012983(MMP24);ENSCHIG00000016901(SOX8);ENSCHIG00000021773(CEMIP);ENSCHIG00000023965(SPAG5);ENSCHIG00000024410(SNAI2)
Cellular Component	GO:0031982	vesicle	1	947	0.760196	0.859661	ENSCHIG00000021773(CEMIP)
Cellular Component	GO:0043229	intracellular organelle	11	8471	0.793757	0.889302	ENSCHIG00000007738(BORA);ENSCHIG00000010396(SIX2);ENSCHIG00000010552(RAB40B);ENSCHIG00000012983(MMP24);ENSCHIG00000016095(HES6);ENSCHIG00000016901(SOX8);ENSCHIG00000019988(MYL2);ENSCHIG00000021773(CEMIP);ENSCHIG00000023965(SPAG5);ENSCHIG00000024410(SNAI2);MSTRG.8015(--)
Cellular Component	GO:0016021	integral component of membrane	6	5192	0.825228	0.913874	ENSCHIG00000009052(SLC16A14);ENSCHIG00000011318(CATSPERG);ENSCHIG00000012983(MMP24);ENSCHIG00000015137(CLCN6);ENSCHIG00000021440(CNNM1);ENSCHIG00000022410(SLC29A1)
Cellular Component	GO:0044425	membrane part	7	5946	0.830794	0.913874	ENSCHIG00000009052(SLC16A14);ENSCHIG00000011318(CATSPERG);ENSCHIG00000012983(MMP24);ENSCHIG00000015137(CLCN6);ENSCHIG00000021440(CNNM1);ENSCHIG00000022410(SLC29A1);MSTRG.8015(--)
Cellular Component	GO:0005634	nucleus	5	4636	0.854947	0.931969	ENSCHIG00000010396(SIX2);ENSCHIG00000010552(RAB40B);ENSCHIG00000016095(HES6);ENSCHIG00000016901(SOX8);ENSCHIG00000024410(SNAI2)
Cellular Component	GO:0043231	intracellular membrane-bounded organelle	8	6907	0.868939	0.938765	ENSCHIG00000010396(SIX2);ENSCHIG00000010552(RAB40B);ENSCHIG00000012983(MMP24);ENSCHIG00000016095(HES6);ENSCHIG00000016901(SOX8);ENSCHIG00000021773(CEMIP);ENSCHIG00000024410(SNAI2);MSTRG.8015(--)
Cellular Component	GO:0044428	nuclear part	3	3207	0.87745	0.93957	ENSCHIG00000010552(RAB40B);ENSCHIG00000016901(SOX8);ENSCHIG00000024410(SNAI2)
Cellular Component	GO:0043227	membrane-bounded organelle	8	7332	0.918206	0.974587	ENSCHIG00000010396(SIX2);ENSCHIG00000010552(RAB40B);ENSCHIG00000012983(MMP24);ENSCHIG00000016095(HES6);ENSCHIG00000016901(SOX8);ENSCHIG00000021773(CEMIP);ENSCHIG00000024410(SNAI2);MSTRG.8015(--)
Cellular Component	GO:0032991	protein-containing complex	3	3946	0.953196	1	ENSCHIG00000011318(CATSPERG);ENSCHIG00000016095(HES6);ENSCHIG00000016901(SOX8)
Cellular Component	GO:0044444	cytoplasmic part	5	5685	0.958804	1	ENSCHIG00000010552(RAB40B);ENSCHIG00000012983(MMP24);ENSCHIG00000019988(MYL2);ENSCHIG00000021773(CEMIP);MSTRG.8015(--)
Cellular Component	GO:0031981	nuclear lumen	1	2932	0.991594	1	ENSCHIG00000024410(SNAI2)
Cellular Component	GO:0031974	membrane-enclosed lumen	1	3154	0.994423	1	ENSCHIG00000024410(SNAI2)
Cellular Component	GO:0043233	organelle lumen	1	3154	0.994423	1	ENSCHIG00000024410(SNAI2)
Cellular Component	GO:0070013	intracellular organelle lumen	1	3154	0.994423	1	ENSCHIG00000024410(SNAI2)
Cellular Component	GO:0005575	cellular_component	21	14416	1	1	ENSCHIG00000007738(BORA);ENSCHIG00000009052(SLC16A14);ENSCHIG00000010396(SIX2);ENSCHIG00000010552(RAB40B);ENSCHIG00000011318(CATSPERG);ENSCHIG00000012983(MMP24);ENSCHIG00000013634(ITIH4);ENSCHIG00000014476(-);ENSCHIG00000015137(CLCN6);ENSCHIG00000016095(HES6);ENSCHIG00000016901(SOX8);ENSCHIG00000018279(ADSS1);ENSCHIG00000019988(MYL2);ENSCHIG00000021440(CNNM1);ENSCHIG00000021773(CEMIP);ENSCHIG0000…
Biological Process	GO:0016331	morphogenesis of embryonic epithelium	3	118	0.000549003	0.0486617	ENSCHIG00000016901(SOX8);ENSCHIG00000024070(VEGFC);ENSCHIG00000025785(MTHFR)
Biological Process	GO:0003338	metanephros morphogenesis	2	27	0.000627422	0.050978	ENSCHIG00000010396(SIX2);ENSCHIG00000016901(SOX8)
Biological Process	GO:0001649	osteoblast differentiation	3	134	0.000795133	0.0570001	ENSCHIG00000016901(SOX8);ENSCHIG00000024070(VEGFC);ENSCHIG00000024410(SNAI2)
Biological Process	GO:0048762	mesenchymal cell differentiation	3	145	0.000999436	0.0570001	ENSCHIG00000010396(SIX2);ENSCHIG00000016901(SOX8);ENSCHIG00000024410(SNAI2)
Biological Process	GO:0072210	metanephric nephron development	2	35	0.00105653	0.0570001	ENSCHIG00000010396(SIX2);ENSCHIG00000016901(SOX8)
Biological Process	GO:0030278	regulation of ossification	3	148	0.0010604	0.0570001	ENSCHIG00000010396(SIX2);ENSCHIG00000024070(VEGFC);ENSCHIG00000024410(SNAI2)
Biological Process	GO:0035239	tube morphogenesis	5	597	0.00110126	0.0570001	ENSCHIG00000010396(SIX2);ENSCHIG00000016901(SOX8);ENSCHIG00000024070(VEGFC);ENSCHIG00000025785(MTHFR);MSTRG.8015(--)
Biological Process	GO:0090183	regulation of kidney development	2	37	0.00118064	0.0570001	ENSCHIG00000010396(SIX2);ENSCHIG00000016901(SOX8)
Biological Process	GO:0016477	cell migration	6	946	0.00136481	0.0570001	ENSCHIG00000010396(SIX2);ENSCHIG00000016901(SOX8);ENSCHIG00000021773(CEMIP);ENSCHIG00000024070(VEGFC);ENSCHIG00000024410(SNAI2);MSTRG.8015(--)
Biological Process	GO:0035921	desmosome disassembly	1	1	0.001386	0.0570001	ENSCHIG00000024410(SNAI2)
Biological Process	GO:0042694	muscle cell fate specification	1	1	0.001386	0.0570001	ENSCHIG00000019988(MYL2)
Biological Process	GO:0070829	heterochromatin maintenance	1	1	0.001386	0.0570001	ENSCHIG00000025785(MTHFR)
Biological Process	GO:1900387	negative regulation of cell-cell adhesion by negative regulation of transcription from RNA polymerase II promoter	1	1	0.001386	0.0570001	ENSCHIG00000024410(SNAI2)
Biological Process	GO:0032330	regulation of chondrocyte differentiation	2	41	0.00144882	0.0570001	ENSCHIG00000010396(SIX2);ENSCHIG00000024410(SNAI2)
Biological Process	GO:0002009	morphogenesis of an epithelium	4	369	0.00147307	0.0570001	ENSCHIG00000010396(SIX2);ENSCHIG00000016901(SOX8);ENSCHIG00000024070(VEGFC);ENSCHIG00000025785(MTHFR)
Biological Process	GO:1903510	mucopolysaccharide metabolic process	2	42	0.00152	0.0570001	ENSCHIG00000013634(ITIH4);ENSCHIG00000021773(CEMIP)
Biological Process	GO:0060688	regulation of morphogenesis of a branching structure	2	43	0.00159283	0.0575188	ENSCHIG00000010396(SIX2);ENSCHIG00000016901(SOX8)
Biological Process	GO:0001658	branching involved in ureteric bud morphogenesis	2	46	0.00182112	0.0600205	ENSCHIG00000010396(SIX2);ENSCHIG00000016901(SOX8)
Biological Process	GO:0045165	cell fate commitment	3	180	0.00186125	0.0600205	ENSCHIG00000010396(SIX2);ENSCHIG00000016901(SOX8);ENSCHIG00000019988(MYL2)
Biological Process	GO:0060485	mesenchyme development	3	180	0.00186125	0.0600205	ENSCHIG00000010396(SIX2);ENSCHIG00000016901(SOX8);ENSCHIG00000024410(SNAI2)
Biological Process	GO:0014032	neural crest cell development	2	49	0.00206407	0.0600205	ENSCHIG00000016901(SOX8);ENSCHIG00000024410(SNAI2)
Biological Process	GO:0048870	cell motility	6	1041	0.00223502	0.0600205	ENSCHIG00000010396(SIX2);ENSCHIG00000016901(SOX8);ENSCHIG00000021773(CEMIP);ENSCHIG00000024070(VEGFC);ENSCHIG00000024410(SNAI2);MSTRG.8015(--)
Biological Process	GO:0051674	localization of cell	6	1041	0.00223502	0.0600205	ENSCHIG00000010396(SIX2);ENSCHIG00000016901(SOX8);ENSCHIG00000021773(CEMIP);ENSCHIG00000024070(VEGFC);ENSCHIG00000024410(SNAI2);MSTRG.8015(--)
Biological Process	GO:0061448	connective tissue development	3	192	0.00223741	0.0600205	ENSCHIG00000010396(SIX2);ENSCHIG00000016901(SOX8);ENSCHIG00000024410(SNAI2)
Biological Process	GO:0014031	mesenchymal cell development	2	53	0.0024106	0.0600205	ENSCHIG00000016901(SOX8);ENSCHIG00000024410(SNAI2)
Biological Process	GO:0060675	ureteric bud morphogenesis	2	53	0.0024106	0.0600205	ENSCHIG00000010396(SIX2);ENSCHIG00000016901(SOX8)
Biological Process	GO:0048864	stem cell development	2	54	0.00250124	0.0600205	ENSCHIG00000016901(SOX8);ENSCHIG00000024410(SNAI2)
Biological Process	GO:0072171	mesonephric tubule morphogenesis	2	54	0.00250124	0.0600205	ENSCHIG00000010396(SIX2);ENSCHIG00000016901(SOX8)
Biological Process	GO:0014033	neural crest cell differentiation	2	56	0.0026873	0.0600205	ENSCHIG00000016901(SOX8);ENSCHIG00000024410(SNAI2)
Biological Process	GO:0060221	retinal rod cell differentiation	1	2	0.00277018	0.0600205	ENSCHIG00000016901(SOX8)
Biological Process	GO:0060754	positive regulation of mast cell chemotaxis	1	2	0.00277018	0.0600205	ENSCHIG00000024070(VEGFC)
Biological Process	GO:0070563	negative regulation of vitamin D receptor signaling pathway	1	2	0.00277018	0.0600205	ENSCHIG00000024410(SNAI2)
Biological Process	GO:0070827	chromatin maintenance	1	2	0.00277018	0.0600205	ENSCHIG00000025785(MTHFR)
Biological Process	GO:0072289	metanephric nephron tubule formation	1	2	0.00277018	0.0600205	ENSCHIG00000016901(SOX8)
Biological Process	GO:1901492	positive regulation of lymphangiogenesis	1	2	0.00277018	0.0600205	ENSCHIG00000024070(VEGFC)
Biological Process	GO:0061035	regulation of cartilage development	2	58	0.0028797	0.0610371	ENSCHIG00000010396(SIX2);ENSCHIG00000024410(SNAI2)
Biological Process	GO:0035295	tube development	5	749	0.00300216	0.0611767	ENSCHIG00000010396(SIX2);ENSCHIG00000016901(SOX8);ENSCHIG00000024070(VEGFC);ENSCHIG00000025785(MTHFR);MSTRG.8015(--)
Biological Process	GO:0072078	nephron tubule morphogenesis	2	60	0.00307841	0.0611767	ENSCHIG00000010396(SIX2);ENSCHIG00000016901(SOX8)
Biological Process	GO:0048598	embryonic morphogenesis	4	455	0.00316303	0.0611767	ENSCHIG00000010396(SIX2);ENSCHIG00000016901(SOX8);ENSCHIG00000024070(VEGFC);ENSCHIG00000025785(MTHFR)
Molecular Function	GO:0070888	E-box binding	1	39	0.0538824	0.2061	ENSCHIG00000024410(SNAI2)
Molecular Function	GO:0140110	transcription regulator activity	4	1055	0.0579014	0.216071	ENSCHIG00000010396(SIX2);ENSCHIG00000016095(HES6);ENSCHIG00000016901(SOX8);ENSCHIG00000024410(SNAI2)
Molecular Function	GO:0072341	modified amino acid binding	1	44	0.060587	0.22071	ENSCHIG00000025785(MTHFR)
Molecular Function	GO:0016879	ligase activity, forming carbon-nitrogen bonds	1	47	0.064588	0.229813	ENSCHIG00000018279(ADSS1)
Molecular Function	GO:0005254	chloride channel activity	1	50	0.0685728	0.237313	ENSCHIG00000015137(CLCN6)
Molecular Function	GO:0003779	actin binding	2	308	0.069798	0.237313	ENSCHIG00000019988(MYL2);ENSCHIG00000026753(-)
Molecular Function	GO:0004867	serine-type endopeptidase inhibitor activity	1	54	0.0738607	0.245667	ENSCHIG00000013634(ITIH4)
Molecular Function	GO:0005253	anion channel activity	1	63	0.0856541	0.267425	ENSCHIG00000015137(CLCN6)
Molecular Function	GO:0015108	chloride transmembrane transporter activity	1	65	0.0882554	0.267425	ENSCHIG00000015137(CLCN6)
Molecular Function	GO:0005525	GTP binding	2	354	0.0887555	0.267425	ENSCHIG00000010552(RAB40B);ENSCHIG00000018279(ADSS1)
Molecular Function	GO:0050660	flavin adenine dinucleotide binding	1	69	0.0934368	0.267425	ENSCHIG00000025785(MTHFR)
Molecular Function	GO:0032561	guanyl ribonucleotide binding	2	365	0.0935013	0.267425	ENSCHIG00000010552(RAB40B);ENSCHIG00000018279(ADSS1)
Molecular Function	GO:0019001	guanyl nucleotide binding	2	366	0.0939365	0.267425	ENSCHIG00000010552(RAB40B);ENSCHIG00000018279(ADSS1)
Molecular Function	GO:0032550	purine ribonucleoside binding	2	368	0.0948088	0.267425	ENSCHIG00000010552(RAB40B);ENSCHIG00000018279(ADSS1)
Molecular Function	GO:0001883	purine nucleoside binding	2	369	0.0952459	0.267425	ENSCHIG00000010552(RAB40B);ENSCHIG00000018279(ADSS1)
Molecular Function	GO:0032549	ribonucleoside binding	2	372	0.0965607	0.267425	ENSCHIG00000010552(RAB40B);ENSCHIG00000018279(ADSS1)
Molecular Function	GO:0001882	nucleoside binding	2	375	0.097881	0.267425	ENSCHIG00000010552(RAB40B);ENSCHIG00000018279(ADSS1)
Molecular Function	GO:0008134	transcription factor binding	2	397	0.107723	0.289151	ENSCHIG00000010396(SIX2);ENSCHIG00000016901(SOX8)
Molecular Function	GO:0000978	RNA polymerase II proximal promoter sequence-specific DNA binding	2	423	0.119693	0.315743	ENSCHIG00000010396(SIX2);ENSCHIG00000024410(SNAI2)
Molecular Function	GO:0004222	metalloendopeptidase activity	1	98	0.130172	0.325427	ENSCHIG00000012983(MMP24)
Molecular Function	GO:0004553	hydrolase activity, hydrolyzing O-glycosyl compounds	1	98	0.130172	0.325427	ENSCHIG00000021773(CEMIP)
Molecular Function	GO:0070851	growth factor receptor binding	1	98	0.130172	0.325427	ENSCHIG00000024070(VEGFC)
Molecular Function	GO:0008083	growth factor activity	1	101	0.13389	0.325427	ENSCHIG00000024070(VEGFC)
Molecular Function	GO:0015103	inorganic anion transmembrane transporter activity	1	105	0.138824	0.325427	ENSCHIG00000015137(CLCN6)
Molecular Function	GO:0042277	peptide binding	1	106	0.140054	0.325427	ENSCHIG00000021773(CEMIP)
Molecular Function	GO:0031406	carboxylic acid binding	1	107	0.141281	0.325427	ENSCHIG00000021773(CEMIP)
Molecular Function	GO:0004866	endopeptidase inhibitor activity	1	108	0.142507	0.325427	ENSCHIG00000013634(ITIH4)
Molecular Function	GO:0043177	organic acid binding	1	108	0.142507	0.325427	ENSCHIG00000021773(CEMIP)
Molecular Function	GO:0005539	glycosaminoglycan binding	1	114	0.149828	0.330709	ENSCHIG00000021773(CEMIP)
Molecular Function	GO:0061135	endopeptidase regulator activity	1	114	0.149828	0.330709	ENSCHIG00000013634(ITIH4)
Molecular Function	GO:0003677	DNA binding	4	1486	0.153018	0.330709	ENSCHIG00000010396(SIX2);ENSCHIG00000016095(HES6);ENSCHIG00000016901(SOX8);ENSCHIG00000024410(SNAI2)
Molecular Function	GO:0030414	peptidase inhibitor activity	1	117	0.153466	0.330709	ENSCHIG00000013634(ITIH4)
Molecular Function	GO:0016798	hydrolase activity, acting on glycosyl bonds	1	120	0.15709	0.332939	ENSCHIG00000021773(CEMIP)
Molecular Function	GO:0005488	binding	18	10928	0.158853	0.332939	ENSCHIG00000010396(SIX2);ENSCHIG00000010552(RAB40B);ENSCHIG00000012983(MMP24);ENSCHIG00000014476(-);ENSCHIG00000015700(MAP3K21);ENSCHIG00000016095(HES6);ENSCHIG00000016901(SOX8);ENSCHIG00000018279(ADSS1);ENSCHIG00000019988(MYL2);ENSCHIG00000020623(PPFIBP2);ENSCHIG00000021552(ANKRD33B);ENSCHIG00000021773(CEMIP);ENSCHIG00000022668(-);ENSCHIG00000024070(VEGFC);ENSCHIG00000024410(SNAI2);ENSCHIG000000…
Molecular Function	GO:0036094	small molecule binding	5	2086	0.163458	0.337961	ENSCHIG00000010552(RAB40B);ENSCHIG00000015700(MAP3K21);ENSCHIG00000018279(ADSS1);ENSCHIG00000021773(CEMIP);ENSCHIG00000025785(MTHFR)
Molecular Function	GO:0016874	ligase activity	1	137	0.177344	0.352386	ENSCHIG00000018279(ADSS1)
Molecular Function	GO:0050839	cell adhesion molecule binding	1	137	0.177344	0.352386	ENSCHIG00000012983(MMP24)
Molecular Function	GO:0061134	peptidase regulator activity	1	137	0.177344	0.352386	ENSCHIG00000013634(ITIH4)
Molecular Function	GO:0033218	amide binding	1	141	0.182042	0.357083	ENSCHIG00000021773(CEMIP)
Molecular Function	GO:0005096	GTPase activator activity	1	143	0.184382	0.357094	ENSCHIG00000014476(-)
Molecular Function	GO:0005244	voltage-gated ion channel activity	1	151	0.193676	0.36722	ENSCHIG00000015137(CLCN6)
Molecular Function	GO:0022832	voltage-gated channel activity	1	152	0.194831	0.36722	ENSCHIG00000015137(CLCN6)
Molecular Function	GO:0043168	anion binding	5	2233	0.200087	0.36722	ENSCHIG00000010552(RAB40B);ENSCHIG00000015700(MAP3K21);ENSCHIG00000018279(ADSS1);ENSCHIG00000021773(CEMIP);ENSCHIG00000025785(MTHFR)
Molecular Function	GO:0030234	enzyme regulator activity	2	588	0.201921	0.36722	ENSCHIG00000013634(ITIH4);ENSCHIG00000014476(-)
Molecular Function	GO:0008237	metallopeptidase activity	1	159	0.202869	0.36722	ENSCHIG00000012983(MMP24)
Molecular Function	GO:0030695	GTPase regulator activity	1	160	0.204011	0.36722	ENSCHIG00000014476(-)
Molecular Function	GO:0098772	molecular function regulator	3	1151	0.220571	0.388579	ENSCHIG00000013634(ITIH4);ENSCHIG00000014476(-);ENSCHIG00000024070(VEGFC)
Molecular Function	GO:0000287	magnesium ion binding	1	175	0.220957	0.388579	ENSCHIG00000018279(ADSS1)
Molecular Function	GO:0060589	nucleoside-triphosphatase regulator activity	1	181	0.227638	0.39231	ENSCHIG00000014476(-)
Molecular Function	GO:0044877	protein-containing complex binding	2	638	0.228207	0.39231	ENSCHIG00000010396(SIX2);ENSCHIG00000025785(MTHFR)
Molecular Function	GO:0008092	cytoskeletal protein binding	2	663	0.241473	0.410504	ENSCHIG00000019988(MYL2);ENSCHIG00000026753(-)
Molecular Function	GO:0000166	nucleotide binding	4	1825	0.254569	0.410936	ENSCHIG00000010552(RAB40B);ENSCHIG00000015700(MAP3K21);ENSCHIG00000018279(ADSS1);ENSCHIG00000025785(MTHFR)
Molecular Function	GO:0097367	carbohydrate derivative binding	4	1825	0.254569	0.410936	ENSCHIG00000010552(RAB40B);ENSCHIG00000015700(MAP3K21);ENSCHIG00000018279(ADSS1);ENSCHIG00000021773(CEMIP)
Molecular Function	GO:1901265	nucleoside phosphate binding	4	1825	0.254569	0.410936	ENSCHIG00000010552(RAB40B);ENSCHIG00000015700(MAP3K21);ENSCHIG00000018279(ADSS1);ENSCHIG00000025785(MTHFR)
Molecular Function	GO:0008509	anion transmembrane transporter activity	1	206	0.254895	0.410936	ENSCHIG00000015137(CLCN6)
Molecular Function	GO:0043167	ion binding	8	4350	0.255156	0.410936	ENSCHIG00000010552(RAB40B);ENSCHIG00000012983(MMP24);ENSCHIG00000015700(MAP3K21);ENSCHIG00000018279(ADSS1);ENSCHIG00000019988(MYL2);ENSCHIG00000021773(CEMIP);ENSCHIG00000025785(MTHFR);MSTRG.8015(--)
Molecular Function	GO:0005126	cytokine receptor binding	1	209	0.258104	0.411353	ENSCHIG00000024070(VEGFC)
Molecular Function	GO:0016491	oxidoreductase activity	2	734	0.279389	0.440685	ENSCHIG00000025785(MTHFR);MSTRG.8015(--)
Molecular Function	GO:0004857	enzyme inhibitor activity	1	234	0.284335	0.443911	ENSCHIG00000013634(ITIH4)
Molecular Function	GO:0050662	coenzyme binding	1	239	0.289474	0.447369	ENSCHIG00000025785(MTHFR)
Molecular Function	GO:0003924	GTPase activity	1	261	0.311672	0.476858	ENSCHIG00000010552(RAB40B)
Molecular Function	GO:0022839	ion gated channel activity	1	266	0.316624	0.479085	ENSCHIG00000015137(CLCN6)
Molecular Function	GO:0022836	gated channel activity	1	270	0.320561	0.479085	ENSCHIG00000015137(CLCN6)
Molecular Function	GO:0008047	enzyme activator activity	1	272	0.322521	0.479085	ENSCHIG00000014476(-)
Molecular Function	GO:1901363	heterocyclic compound binding	8	4676	0.332564	0.489253	ENSCHIG00000010396(SIX2);ENSCHIG00000010552(RAB40B);ENSCHIG00000015700(MAP3K21);ENSCHIG00000016095(HES6);ENSCHIG00000016901(SOX8);ENSCHIG00000018279(ADSS1);ENSCHIG00000024410(SNAI2);ENSCHIG00000025785(MTHFR)
Molecular Function	GO:0097159	organic cyclic compound binding	8	4713	0.34177	0.498007	ENSCHIG00000010396(SIX2);ENSCHIG00000010552(RAB40B);ENSCHIG00000015700(MAP3K21);ENSCHIG00000016095(HES6);ENSCHIG00000016901(SOX8);ENSCHIG00000018279(ADSS1);ENSCHIG00000024410(SNAI2);ENSCHIG00000025785(MTHFR)
Molecular Function	GO:0003712	transcription coregulator activity	1	317	0.365234	0.52225	ENSCHIG00000016095(HES6)
Molecular Function	GO:0004674	protein serine/threonine kinase activity	1	317	0.365234	0.52225	ENSCHIG00000015700(MAP3K21)
Molecular Function	GO:0022857	transmembrane transporter activity	2	911	0.373364	0.528932	ENSCHIG00000015137(CLCN6);ENSCHIG00000022410(SLC29A1)
Molecular Function	GO:0001228	DNA-binding transcription activator activity, RNA polymerase II-specific	1	330	0.377087	0.529306	ENSCHIG00000010396(SIX2)
Molecular Function	GO:0005216	ion channel activity	1	336	0.382486	0.531167	ENSCHIG00000015137(CLCN6)
Molecular Function	GO:0022838	substrate-specific channel activity	1	344	0.389616	0.531167	ENSCHIG00000015137(CLCN6)
Molecular Function	GO:0035639	purine ribonucleoside triphosphate binding	3	1587	0.394146	0.531167	ENSCHIG00000010552(RAB40B);ENSCHIG00000015700(MAP3K21);ENSCHIG00000018279(ADSS1)
Molecular Function	GO:0005215	transporter activity	2	952	0.394654	0.531167	ENSCHIG00000015137(CLCN6);ENSCHIG00000022410(SLC29A1)
Molecular Function	GO:0048018	receptor ligand activity	1	353	0.397544	0.531167	ENSCHIG00000024070(VEGFC)
Molecular Function	GO:0032555	purine ribonucleotide binding	3	1630	0.411403	0.531167	ENSCHIG00000010552(RAB40B);ENSCHIG00000015700(MAP3K21);ENSCHIG00000018279(ADSS1)
Molecular Function	GO:0015267	channel activity	1	371	0.413106	0.531167	ENSCHIG00000015137(CLCN6)
Molecular Function	GO:0022803	passive transmembrane transporter activity	1	371	0.413106	0.531167	ENSCHIG00000015137(CLCN6)
Molecular Function	GO:0030545	receptor regulator activity	1	372	0.413959	0.531167	ENSCHIG00000024070(VEGFC)
Molecular Function	GO:0017076	purine nucleotide binding	3	1637	0.414203	0.531167	ENSCHIG00000010552(RAB40B);ENSCHIG00000015700(MAP3K21);ENSCHIG00000018279(ADSS1)
Molecular Function	GO:0032553	ribonucleotide binding	3	1643	0.416601	0.531167	ENSCHIG00000010552(RAB40B);ENSCHIG00000015700(MAP3K21);ENSCHIG00000018279(ADSS1)
Molecular Function	GO:0004175	endopeptidase activity	1	388	0.427451	0.540496	ENSCHIG00000012983(MMP24)
Molecular Function	GO:0048037	cofactor binding	1	457	0.48232	0.604876	ENSCHIG00000025785(MTHFR)
Molecular Function	GO:0043169	cation binding	4	2572	0.507475	0.63125	ENSCHIG00000012983(MMP24);ENSCHIG00000018279(ADSS1);ENSCHIG00000019988(MYL2);MSTRG.8015(--)
Molecular Function	GO:0004672	protein kinase activity	1	530	0.534902	0.66	ENSCHIG00000015700(MAP3K21)
Molecular Function	GO:0005509	calcium ion binding	1	557	0.553029	0.676907	ENSCHIG00000019988(MYL2)
Molecular Function	GO:0070011	peptidase activity, acting on L-amino acid peptides	1	565	0.558269	0.677899	ENSCHIG00000012983(MMP24)
Molecular Function	GO:0008233	peptidase activity	1	584	0.570482	0.687273	ENSCHIG00000012983(MMP24)
Molecular Function	GO:0016773	phosphotransferase activity, alcohol group as acceptor	1	615	0.58972	0.701786	ENSCHIG00000015700(MAP3K21)
Molecular Function	GO:0008270	zinc ion binding	1	631	0.599326	0.701786	ENSCHIG00000012983(MMP24)
Molecular Function	GO:0003676	nucleic acid binding	4	2880	0.605123	0.701786	ENSCHIG00000010396(SIX2);ENSCHIG00000016095(HES6);ENSCHIG00000016901(SOX8);ENSCHIG00000024410(SNAI2)
Molecular Function	GO:0003824	catalytic activity	7	5040	0.607344	0.701786	ENSCHIG00000010552(RAB40B);ENSCHIG00000012983(MMP24);ENSCHIG00000015700(MAP3K21);ENSCHIG00000018279(ADSS1);ENSCHIG00000021773(CEMIP);ENSCHIG00000025785(MTHFR);MSTRG.8015(--)
Molecular Function	GO:0015318	inorganic molecular entity transmembrane transporter activity	1	649	0.609876	0.701786	ENSCHIG00000015137(CLCN6)
Molecular Function	GO:0016787	hydrolase activity	3	2163	0.610049	0.701786	ENSCHIG00000010552(RAB40B);ENSCHIG00000012983(MMP24);ENSCHIG00000021773(CEMIP)
Molecular Function	GO:0016301	kinase activity	1	671	0.622411	0.708567	ENSCHIG00000015700(MAP3K21)
Molecular Function	GO:0017111	nucleoside-triphosphatase activity	1	676	0.625206	0.708567	ENSCHIG00000010552(RAB40B)
Molecular Function	GO:0015075	ion transmembrane transporter activity	1	689	0.632381	0.711429	ENSCHIG00000015137(CLCN6)
Molecular Function	GO:0016462	pyrophosphatase activity	1	715	0.64634	0.714906	ENSCHIG00000010552(RAB40B)
Molecular Function	GO:0016818	hydrolase activity, acting on acid anhydrides, in phosphorus-containing anhydrides	1	719	0.648443	0.714906	ENSCHIG00000010552(RAB40B)
Molecular Function	GO:0016817	hydrolase activity, acting on acid anhydrides	1	721	0.649489	0.714906	ENSCHIG00000010552(RAB40B)
Molecular Function	GO:0046983	protein dimerization activity	1	800	0.688539	0.752475	ENSCHIG00000016095(HES6)
Molecular Function	GO:0016772	transferase activity, transferring phosphorus-containing groups	1	817	0.696382	0.755649	ENSCHIG00000015700(MAP3K21)
Molecular Function	GO:0046872	metal ion binding	3	2514	0.71694	0.772477	ENSCHIG00000012983(MMP24);ENSCHIG00000018279(ADSS1);ENSCHIG00000019988(MYL2)
Molecular Function	GO:0046914	transition metal ion binding	1	892	0.728794	0.779759	ENSCHIG00000012983(MMP24)
Molecular Function	GO:0140096	catalytic activity, acting on a protein	2	1811	0.746269	0.792911	ENSCHIG00000012983(MMP24);ENSCHIG00000015700(MAP3K21)
Molecular Function	GO:0005102	signaling receptor binding	1	1014	0.774587	0.817323	ENSCHIG00000024070(VEGFC)
Molecular Function	GO:0042802	identical protein binding	1	1217	0.834901	0.874739	ENSCHIG00000020623(PPFIBP2)
Molecular Function	GO:0005524	ATP binding	1	1243	0.841409	0.874739	ENSCHIG00000015700(MAP3K21)
Molecular Function	GO:0032559	adenyl ribonucleotide binding	1	1281	0.850483	0.874739	ENSCHIG00000015700(MAP3K21)
Molecular Function	GO:0030554	adenyl nucleotide binding	1	1287	0.85187	0.874739	ENSCHIG00000015700(MAP3K21)
Molecular Function	GO:0008144	drug binding	1	1403	0.876391	0.893919	ENSCHIG00000015700(MAP3K21)
Molecular Function	GO:0060089	molecular transducer activity	1	1485	0.891337	0.903143	MSTRG.8015(--)
Molecular Function	GO:0016740	transferase activity	1	1856	0.939956	0.94614	ENSCHIG00000015700(MAP3K21)
Molecular Function	GO:0003674	molecular_function	21	14816	1	1	ENSCHIG00000010396(SIX2);ENSCHIG00000010552(RAB40B);ENSCHIG00000012983(MMP24);ENSCHIG00000013634(ITIH4);ENSCHIG00000014476(-);ENSCHIG00000015137(CLCN6);ENSCHIG00000015700(MAP3K21);ENSCHIG00000016095(HES6);ENSCHIG00000016901(SOX8);ENSCHIG00000018279(ADSS1);ENSCHIG00000019988(MYL2);ENSCHIG00000020623(PPFIBP2);ENSCHIG00000021552(ANKRD33B);ENSCHIG00000021773(CEMIP);ENSCHIG00000022410(SLC29A1);ENSCHIG…
Biological Process	GO:0030203	glycosaminoglycan metabolic process	2	61	0.00318013	0.0611767	ENSCHIG00000013634(ITIH4);ENSCHIG00000021773(CEMIP)
Biological Process	GO:0045596	negative regulation of cell differentiation	4	458	0.00323885	0.0611767	ENSCHIG00000010396(SIX2);ENSCHIG00000016901(SOX8);ENSCHIG00000024070(VEGFC);ENSCHIG00000024410(SNAI2)
Biological Process	GO:0072088	nephron epithelium morphogenesis	2	62	0.00328341	0.0611767	ENSCHIG00000010396(SIX2);ENSCHIG00000016901(SOX8)
Biological Process	GO:0061333	renal tubule morphogenesis	2	63	0.00338825	0.0611767	ENSCHIG00000010396(SIX2);ENSCHIG00000016901(SOX8)
Biological Process	GO:0072028	nephron morphogenesis	2	63	0.00338825	0.0611767	ENSCHIG00000010396(SIX2);ENSCHIG00000016901(SOX8)
Biological Process	GO:0006022	aminoglycan metabolic process	2	68	0.00393574	0.0653019	ENSCHIG00000013634(ITIH4);ENSCHIG00000021773(CEMIP)
Biological Process	GO:0001708	cell fate specification	2	69	0.00404986	0.0653019	ENSCHIG00000010396(SIX2);ENSCHIG00000019988(MYL2)
Biological Process	GO:0060018	astrocyte fate commitment	1	3	0.00415253	0.0653019	ENSCHIG00000016901(SOX8)
Biological Process	GO:0060753	regulation of mast cell chemotaxis	1	3	0.00415253	0.0653019	ENSCHIG00000024070(VEGFC)
Biological Process	GO:0072034	renal vesicle induction	1	3	0.00415253	0.0653019	ENSCHIG00000016901(SOX8)
Biological Process	GO:0072137	condensed mesenchymal cell proliferation	1	3	0.00415253	0.0653019	ENSCHIG00000010396(SIX2)
Biological Process	GO:1902460	regulation of mesenchymal stem cell proliferation	1	3	0.00415253	0.0653019	ENSCHIG00000024070(VEGFC)
Biological Process	GO:1902462	positive regulation of mesenchymal stem cell proliferation	1	3	0.00415253	0.0653019	ENSCHIG00000024070(VEGFC)
Biological Process	GO:0040011	locomotion	6	1181	0.00422524	0.0653906	ENSCHIG00000010396(SIX2);ENSCHIG00000016901(SOX8);ENSCHIG00000021773(CEMIP);ENSCHIG00000024070(VEGFC);ENSCHIG00000024410(SNAI2);MSTRG.8015(--)
Biological Process	GO:0001656	metanephros development	2	72	0.00440142	0.0670529	ENSCHIG00000010396(SIX2);ENSCHIG00000016901(SOX8)
Biological Process	GO:0060562	epithelial tube morphogenesis	3	251	0.00476261	0.067492	ENSCHIG00000010396(SIX2);ENSCHIG00000016901(SOX8);ENSCHIG00000025785(MTHFR)
Biological Process	GO:0060993	kidney morphogenesis	2	75	0.00476667	0.067492	ENSCHIG00000010396(SIX2);ENSCHIG00000016901(SOX8)
Biological Process	GO:0072080	nephron tubule development	2	75	0.00476667	0.067492	ENSCHIG00000010396(SIX2);ENSCHIG00000016901(SOX8)
Biological Process	GO:1905330	regulation of morphogenesis of an epithelium	2	76	0.00489144	0.067492	ENSCHIG00000010396(SIX2);ENSCHIG00000016901(SOX8)
Biological Process	GO:0061326	renal tubule development	2	79	0.00527478	0.067492	ENSCHIG00000010396(SIX2);ENSCHIG00000016901(SOX8)
Biological Process	GO:0001657	ureteric bud development	2	80	0.00540555	0.067492	ENSCHIG00000010396(SIX2);ENSCHIG00000016901(SOX8)
Biological Process	GO:0044208	'de novo' AMP biosynthetic process	1	4	0.00553306	0.067492	ENSCHIG00000018279(ADSS1)
Biological Process	GO:0072038	mesenchymal stem cell maintenance involved in nephron morphogenesis	1	4	0.00553306	0.067492	ENSCHIG00000010396(SIX2)
Biological Process	GO:0072161	mesenchymal cell differentiation involved in kidney development	1	4	0.00553306	0.067492	ENSCHIG00000010396(SIX2)
Biological Process	GO:0072174	metanephric tubule formation	1	4	0.00553306	0.067492	ENSCHIG00000016901(SOX8)
Biological Process	GO:0098735	positive regulation of the force of heart contraction	1	4	0.00553306	0.067492	ENSCHIG00000019988(MYL2)
Biological Process	GO:1900019	regulation of protein kinase C activity	1	4	0.00553306	0.067492	ENSCHIG00000021773(CEMIP)
Biological Process	GO:1900020	positive regulation of protein kinase C activity	1	4	0.00553306	0.067492	ENSCHIG00000021773(CEMIP)
Biological Process	GO:2001012	mesenchymal cell differentiation involved in renal system development	1	4	0.00553306	0.067492	ENSCHIG00000010396(SIX2)
Biological Process	GO:0072163	mesonephric epithelium development	2	81	0.00553781	0.067492	ENSCHIG00000010396(SIX2);ENSCHIG00000016901(SOX8)
Biological Process	GO:0072164	mesonephric tubule development	2	81	0.00553781	0.067492	ENSCHIG00000010396(SIX2);ENSCHIG00000016901(SOX8)
Biological Process	GO:0001823	mesonephros development	2	85	0.00608165	0.0716166	ENSCHIG00000010396(SIX2);ENSCHIG00000016901(SOX8)
Biological Process	GO:0002062	chondrocyte differentiation	2	85	0.00608165	0.0716166	ENSCHIG00000010396(SIX2);ENSCHIG00000024410(SNAI2)
Biological Process	GO:0009888	tissue development	6	1272	0.00609659	0.0716166	ENSCHIG00000010396(SIX2);ENSCHIG00000016901(SOX8);ENSCHIG00000019988(MYL2);ENSCHIG00000024070(VEGFC);ENSCHIG00000024410(SNAI2);ENSCHIG00000025785(MTHFR)
Molecular Function	GO:0016645	oxidoreductase activity, acting on the CH-NH group of donors	2	38	0.0013044	0.0722867	ENSCHIG00000025785(MTHFR);MSTRG.8015(--)
Molecular Function	GO:0004489	methylenetetrahydrofolate reductase (NAD(P)H) activity	1	1	0.00141739	0.0722867	ENSCHIG00000025785(MTHFR)
Molecular Function	GO:0043185	vascular endothelial growth factor receptor 3 binding	1	1	0.00141739	0.0722867	ENSCHIG00000024070(VEGFC)
Biological Process	GO:0072009	nephron epithelium development	2	87	0.00636241	0.0732498	ENSCHIG00000010396(SIX2);ENSCHIG00000016901(SOX8)
Biological Process	GO:0045667	regulation of osteoblast differentiation	2	89	0.00664901	0.0732498	ENSCHIG00000024070(VEGFC);ENSCHIG00000024410(SNAI2)
Biological Process	GO:0002551	mast cell chemotaxis	1	5	0.00691178	0.0732498	ENSCHIG00000024070(VEGFC)
Biological Process	GO:0006167	AMP biosynthetic process	1	5	0.00691178	0.0732498	ENSCHIG00000018279(ADSS1)
Biological Process	GO:0010957	negative regulation of vitamin D biosynthetic process	1	5	0.00691178	0.0732498	ENSCHIG00000024410(SNAI2)
Biological Process	GO:0035999	tetrahydrofolate interconversion	1	5	0.00691178	0.0732498	ENSCHIG00000025785(MTHFR)
Biological Process	GO:0046137	negative regulation of vitamin metabolic process	1	5	0.00691178	0.0732498	ENSCHIG00000024410(SNAI2)
Biological Process	GO:0070562	regulation of vitamin D receptor signaling pathway	1	5	0.00691178	0.0732498	ENSCHIG00000024410(SNAI2)
Biological Process	GO:1901490	regulation of lymphangiogenesis	1	5	0.00691178	0.0732498	ENSCHIG00000024070(VEGFC)
Biological Process	GO:0006928	movement of cell or subcellular component	6	1316	0.00719627	0.0754447	ENSCHIG00000010396(SIX2);ENSCHIG00000016901(SOX8);ENSCHIG00000021773(CEMIP);ENSCHIG00000024070(VEGFC);ENSCHIG00000024410(SNAI2);MSTRG.8015(--)
Biological Process	GO:0045860	positive regulation of protein kinase activity	3	296	0.00752045	0.0769725	ENSCHIG00000015700(MAP3K21);ENSCHIG00000021773(CEMIP);ENSCHIG00000024070(VEGFC)
Biological Process	GO:0072089	stem cell proliferation	2	95	0.00754359	0.0769725	ENSCHIG00000010396(SIX2);ENSCHIG00000024070(VEGFC)
Biological Process	GO:0030334	regulation of cell migration	4	582	0.00757883	0.0769725	ENSCHIG00000021773(CEMIP);ENSCHIG00000024070(VEGFC);ENSCHIG00000024410(SNAI2);MSTRG.8015(--)
Biological Process	GO:0072282	metanephric nephron tubule morphogenesis	1	6	0.00828868	0.0812256	ENSCHIG00000016901(SOX8)
Biological Process	GO:0097531	mast cell migration	1	6	0.00828868	0.0812256	ENSCHIG00000024070(VEGFC)
Biological Process	GO:1902732	positive regulation of chondrocyte proliferation	1	6	0.00828868	0.0812256	ENSCHIG00000010396(SIX2)
Biological Process	GO:0001838	embryonic epithelial tube formation	2	101	0.00848968	0.0812256	ENSCHIG00000016901(SOX8);ENSCHIG00000025785(MTHFR)
Biological Process	GO:0019827	stem cell population maintenance	2	103	0.00881634	0.0812256	ENSCHIG00000010396(SIX2);ENSCHIG00000012983(MMP24)
Biological Process	GO:0007605	sensory perception of sound	2	104	0.00898178	0.0812256	ENSCHIG00000021773(CEMIP);ENSCHIG00000024410(SNAI2)
Biological Process	GO:2000145	regulation of cell motility	4	613	0.00907628	0.0812256	ENSCHIG00000021773(CEMIP);ENSCHIG00000024070(VEGFC);ENSCHIG00000024410(SNAI2);MSTRG.8015(--)
Biological Process	GO:0072175	epithelial tube formation	2	105	0.00914861	0.0812256	ENSCHIG00000016901(SOX8);ENSCHIG00000025785(MTHFR)
Biological Process	GO:0098727	maintenance of cell number	2	106	0.00931683	0.0812256	ENSCHIG00000010396(SIX2);ENSCHIG00000012983(MMP24)
Biological Process	GO:0015858	nucleoside transport	1	7	0.00966376	0.0812256	ENSCHIG00000022410(SLC29A1)
Biological Process	GO:0030214	hyaluronan catabolic process	1	7	0.00966376	0.0812256	ENSCHIG00000021773(CEMIP)
Biological Process	GO:0046532	regulation of photoreceptor cell differentiation	1	7	0.00966376	0.0812256	ENSCHIG00000016901(SOX8)
Biological Process	GO:0046533	negative regulation of photoreceptor cell differentiation	1	7	0.00966376	0.0812256	ENSCHIG00000016901(SOX8)
Biological Process	GO:0050930	induction of positive chemotaxis	1	7	0.00966376	0.0812256	ENSCHIG00000024070(VEGFC)
Biological Process	GO:0050965	detection of temperature stimulus involved in sensory perception of pain	1	7	0.00966376	0.0812256	ENSCHIG00000012983(MMP24)
Biological Process	GO:0060009	Sertoli cell development	1	7	0.00966376	0.0812256	ENSCHIG00000016901(SOX8)
Biological Process	GO:0070561	vitamin D receptor signaling pathway	1	7	0.00966376	0.0812256	ENSCHIG00000024410(SNAI2)
Biological Process	GO:0072033	renal vesicle formation	1	7	0.00966376	0.0812256	ENSCHIG00000016901(SOX8)
Biological Process	GO:0072197	ureter morphogenesis	1	7	0.00966376	0.0812256	ENSCHIG00000016901(SOX8)
Biological Process	GO:1901642	nucleoside transmembrane transport	1	7	0.00966376	0.0812256	ENSCHIG00000022410(SLC29A1)
Biological Process	GO:0033674	positive regulation of kinase activity	3	327	0.00987538	0.0822948	ENSCHIG00000015700(MAP3K21);ENSCHIG00000021773(CEMIP);ENSCHIG00000024070(VEGFC)
Biological Process	GO:0072006	nephron development	2	110	0.0100036	0.0826566	ENSCHIG00000010396(SIX2);ENSCHIG00000016901(SOX8)
Biological Process	GO:0072073	kidney epithelium development	2	113	0.0105331	0.085698	ENSCHIG00000010396(SIX2);ENSCHIG00000016901(SOX8)
Biological Process	GO:0030335	positive regulation of cell migration	3	336	0.0106313	0.085698	ENSCHIG00000021773(CEMIP);ENSCHIG00000024070(VEGFC);ENSCHIG00000024410(SNAI2)
Biological Process	GO:0051093	negative regulation of developmental process	4	646	0.0108732	0.085698	ENSCHIG00000010396(SIX2);ENSCHIG00000016901(SOX8);ENSCHIG00000024070(VEGFC);ENSCHIG00000024410(SNAI2)
Biological Process	GO:0002934	desmosome organization	1	8	0.011037	0.085698	ENSCHIG00000024410(SNAI2)
Biological Process	GO:0050961	detection of temperature stimulus involved in sensory perception	1	8	0.011037	0.085698	ENSCHIG00000012983(MMP24)
Biological Process	GO:0072173	metanephric tubule morphogenesis	1	8	0.011037	0.085698	ENSCHIG00000016901(SOX8)
Biological Process	GO:0035148	tube formation	2	116	0.0110748	0.085698	ENSCHIG00000016901(SOX8);ENSCHIG00000025785(MTHFR)
Biological Process	GO:0050954	sensory perception of mechanical stimulus	2	116	0.0110748	0.085698	ENSCHIG00000021773(CEMIP);ENSCHIG00000024410(SNAI2)
Biological Process	GO:0022603	regulation of anatomical structure morphogenesis	4	655	0.011401	0.0875271	ENSCHIG00000010396(SIX2);ENSCHIG00000016901(SOX8);ENSCHIG00000024070(VEGFC);MSTRG.8015(--)
Biological Process	GO:0048731	system development	9	2951	0.0115169	0.0876766	ENSCHIG00000010396(SIX2);ENSCHIG00000012983(MMP24);ENSCHIG00000016095(HES6);ENSCHIG00000016901(SOX8);ENSCHIG00000019988(MYL2);ENSCHIG00000024070(VEGFC);ENSCHIG00000024410(SNAI2);ENSCHIG00000025785(MTHFR);MSTRG.8015(--)
Biological Process	GO:2000147	positive regulation of cell motility	3	347	0.0116003	0.0876766	ENSCHIG00000021773(CEMIP);ENSCHIG00000024070(VEGFC);ENSCHIG00000024410(SNAI2)
Biological Process	GO:0051270	regulation of cellular component movement	4	663	0.011884	0.0883087	ENSCHIG00000021773(CEMIP);ENSCHIG00000024070(VEGFC);ENSCHIG00000024410(SNAI2);MSTRG.8015(--)
Biological Process	GO:0040012	regulation of locomotion	4	667	0.0121304	0.0883087	ENSCHIG00000021773(CEMIP);ENSCHIG00000024070(VEGFC);ENSCHIG00000024410(SNAI2);MSTRG.8015(--)
Biological Process	GO:0051272	positive regulation of cellular component movement	3	353	0.0121498	0.0883087	ENSCHIG00000021773(CEMIP);ENSCHIG00000024070(VEGFC);ENSCHIG00000024410(SNAI2)
Biological Process	GO:0042693	muscle cell fate commitment	1	9	0.0124085	0.0883087	ENSCHIG00000019988(MYL2)
Biological Process	GO:0050667	homocysteine metabolic process	1	9	0.0124085	0.0883087	ENSCHIG00000025785(MTHFR)
Biological Process	GO:0060008	Sertoli cell differentiation	1	9	0.0124085	0.0883087	ENSCHIG00000016901(SOX8)
Biological Process	GO:0060556	regulation of vitamin D biosynthetic process	1	9	0.0124085	0.0883087	ENSCHIG00000024410(SNAI2)
Biological Process	GO:0071305	cellular response to vitamin D	1	9	0.0124085	0.0883087	ENSCHIG00000024410(SNAI2)
Biological Process	GO:0048754	branching morphogenesis of an epithelial tube	2	127	0.0131645	0.0920117	ENSCHIG00000010396(SIX2);ENSCHIG00000016901(SOX8)
Biological Process	GO:0040017	positive regulation of locomotion	3	367	0.0134904	0.0920117	ENSCHIG00000021773(CEMIP);ENSCHIG00000024070(VEGFC);ENSCHIG00000024410(SNAI2)
Biological Process	GO:0003337	mesenchymal to epithelial transition involved in metanephros morphogenesis	1	10	0.0137782	0.0920117	ENSCHIG00000010396(SIX2)
Biological Process	GO:0007501	mesodermal cell fate specification	1	10	0.0137782	0.0920117	ENSCHIG00000010396(SIX2)
Biological Process	GO:0030656	regulation of vitamin metabolic process	1	10	0.0137782	0.0920117	ENSCHIG00000024410(SNAI2)
Biological Process	GO:0032105	negative regulation of response to extracellular stimulus	1	10	0.0137782	0.0920117	ENSCHIG00000024410(SNAI2)
Biological Process	GO:0032108	negative regulation of response to nutrient levels	1	10	0.0137782	0.0920117	ENSCHIG00000024410(SNAI2)
Biological Process	GO:0048484	enteric nervous system development	1	10	0.0137782	0.0920117	ENSCHIG00000016901(SOX8)
Biological Process	GO:0051988	regulation of attachment of spindle microtubules to kinetochore	1	10	0.0137782	0.0920117	ENSCHIG00000023965(SPAG5)
Biological Process	GO:0051347	positive regulation of transferase activity	3	374	0.0141915	0.0941272	ENSCHIG00000015700(MAP3K21);ENSCHIG00000021773(CEMIP);ENSCHIG00000024070(VEGFC)
Biological Process	GO:2000027	regulation of animal organ morphogenesis	2	133	0.0143716	0.0946626	ENSCHIG00000010396(SIX2);ENSCHIG00000016901(SOX8)
Biological Process	GO:0050920	regulation of chemotaxis	2	136	0.0149925	0.0946626	ENSCHIG00000024070(VEGFC);MSTRG.8015(--)
Biological Process	GO:0010839	negative regulation of keratinocyte proliferation	1	11	0.015146	0.0946626	ENSCHIG00000024410(SNAI2)
Biological Process	GO:0033690	positive regulation of osteoblast proliferation	1	11	0.015146	0.0946626	ENSCHIG00000016901(SOX8)
Biological Process	GO:0042368	vitamin D biosynthetic process	1	11	0.015146	0.0946626	ENSCHIG00000024410(SNAI2)
Biological Process	GO:0043518	negative regulation of DNA damage response, signal transduction by p53 class mediator	1	11	0.015146	0.0946626	ENSCHIG00000024410(SNAI2)
Biological Process	GO:0046033	AMP metabolic process	1	11	0.015146	0.0946626	ENSCHIG00000018279(ADSS1)
Biological Process	GO:0050927	positive regulation of positive chemotaxis	1	11	0.015146	0.0946626	ENSCHIG00000024070(VEGFC)
Biological Process	GO:0072074	kidney mesenchyme development	1	11	0.015146	0.0946626	ENSCHIG00000010396(SIX2)
Biological Process	GO:0009887	animal organ morphogenesis	4	714	0.0152792	0.0948865	ENSCHIG00000010396(SIX2);ENSCHIG00000016901(SOX8);ENSCHIG00000019988(MYL2);ENSCHIG00000024070(VEGFC)
Biological Process	GO:0048869	cellular developmental process	8	2565	0.016393	0.097918	ENSCHIG00000010396(SIX2);ENSCHIG00000012983(MMP24);ENSCHIG00000016095(HES6);ENSCHIG00000016901(SOX8);ENSCHIG00000019988(MYL2);ENSCHIG00000024070(VEGFC);ENSCHIG00000024410(SNAI2);MSTRG.8015(--)
Biological Process	GO:0016048	detection of temperature stimulus	1	12	0.0165121	0.097918	ENSCHIG00000012983(MMP24)
Biological Process	GO:0021781	glial cell fate commitment	1	12	0.0165121	0.097918	ENSCHIG00000016901(SOX8)
Biological Process	GO:0048557	embryonic digestive tract morphogenesis	1	12	0.0165121	0.097918	ENSCHIG00000010396(SIX2)
Biological Process	GO:0050926	regulation of positive chemotaxis	1	12	0.0165121	0.097918	ENSCHIG00000024070(VEGFC)
Biological Process	GO:0070828	heterochromatin organization	1	12	0.0165121	0.097918	ENSCHIG00000025785(MTHFR)
Biological Process	GO:0051179	localization	11	4311	0.0165384	0.097918	ENSCHIG00000009052(SLC16A14);ENSCHIG00000010396(SIX2);ENSCHIG00000010552(RAB40B);ENSCHIG00000015137(CLCN6);ENSCHIG00000016901(SOX8);ENSCHIG00000021773(CEMIP);ENSCHIG00000022410(SLC29A1);ENSCHIG00000023965(SPAG5);ENSCHIG00000024070(VEGFC);ENSCHIG00000024410(SNAI2);MSTRG.8015(--)
Biological Process	GO:0010001	glial cell differentiation	2	144	0.0167044	0.097918	ENSCHIG00000012983(MMP24);ENSCHIG00000016901(SOX8)
Biological Process	GO:0048863	stem cell differentiation	2	145	0.0169241	0.097918	ENSCHIG00000016901(SOX8);ENSCHIG00000024410(SNAI2)
Biological Process	GO:0048523	negative regulation of cellular process	9	3140	0.0172623	0.097918	ENSCHIG00000010396(SIX2);ENSCHIG00000013634(ITIH4);ENSCHIG00000016095(HES6);ENSCHIG00000016901(SOX8);ENSCHIG00000019988(MYL2);ENSCHIG00000021773(CEMIP);ENSCHIG00000024070(VEGFC);ENSCHIG00000024410(SNAI2);MSTRG.8015(--)
Biological Process	GO:0051216	cartilage development	2	148	0.0175905	0.097918	ENSCHIG00000010396(SIX2);ENSCHIG00000024410(SNAI2)
Biological Process	GO:0001946	lymphangiogenesis	1	13	0.0178763	0.097918	ENSCHIG00000024070(VEGFC)
Biological Process	GO:0006555	methionine metabolic process	1	13	0.0178763	0.097918	ENSCHIG00000025785(MTHFR)
Biological Process	GO:0042362	fat-soluble vitamin biosynthetic process	1	13	0.0178763	0.097918	ENSCHIG00000024410(SNAI2)
Biological Process	GO:0046653	tetrahydrofolate metabolic process	1	13	0.0178763	0.097918	ENSCHIG00000025785(MTHFR)
Biological Process	GO:0050951	sensory perception of temperature stimulus	1	13	0.0178763	0.097918	ENSCHIG00000012983(MMP24)
Biological Process	GO:0055003	cardiac myofibril assembly	1	13	0.0178763	0.097918	ENSCHIG00000019988(MYL2)
Biological Process	GO:0071295	cellular response to vitamin	1	13	0.0178763	0.097918	ENSCHIG00000024410(SNAI2)
Biological Process	GO:0072283	metanephric renal vesicle morphogenesis	1	13	0.0178763	0.097918	ENSCHIG00000010396(SIX2)
Biological Process	GO:0090190	positive regulation of branching involved in ureteric bud morphogenesis	1	13	0.0178763	0.097918	ENSCHIG00000016901(SOX8)
Biological Process	GO:2000811	negative regulation of anoikis	1	13	0.0178763	0.097918	ENSCHIG00000024410(SNAI2)
Biological Process	GO:0061138	morphogenesis of a branching epithelium	2	154	0.0189566	0.101393	ENSCHIG00000010396(SIX2);ENSCHIG00000016901(SOX8)
Biological Process	GO:0001710	mesodermal cell fate commitment	1	14	0.0192388	0.101393	ENSCHIG00000010396(SIX2)
Biological Process	GO:0033280	response to vitamin D	1	14	0.0192388	0.101393	ENSCHIG00000024410(SNAI2)
Biological Process	GO:0060219	camera-type eye photoreceptor cell differentiation	1	14	0.0192388	0.101393	ENSCHIG00000016901(SOX8)
Biological Process	GO:0061213	positive regulation of mesonephros development	1	14	0.0192388	0.101393	ENSCHIG00000016901(SOX8)
Biological Process	GO:0090314	positive regulation of protein targeting to membrane	1	14	0.0192388	0.101393	ENSCHIG00000021773(CEMIP)
Biological Process	GO:0098810	neurotransmitter reuptake	1	14	0.0192388	0.101393	ENSCHIG00000022410(SLC29A1)
Biological Process	GO:0007275	multicellular organism development	9	3204	0.01964	0.102952	ENSCHIG00000010396(SIX2);ENSCHIG00000012983(MMP24);ENSCHIG00000016095(HES6);ENSCHIG00000016901(SOX8);ENSCHIG00000019988(MYL2);ENSCHIG00000024070(VEGFC);ENSCHIG00000024410(SNAI2);ENSCHIG00000025785(MTHFR);MSTRG.8015(--)
Biological Process	GO:0060429	epithelium development	4	779	0.0204365	0.105154	ENSCHIG00000010396(SIX2);ENSCHIG00000016901(SOX8);ENSCHIG00000024070(VEGFC);ENSCHIG00000025785(MTHFR)
Biological Process	GO:0006760	folic acid-containing compound metabolic process	1	15	0.0205994	0.105154	ENSCHIG00000025785(MTHFR)
Biological Process	GO:0042359	vitamin D metabolic process	1	15	0.0205994	0.105154	ENSCHIG00000024410(SNAI2)
Biological Process	GO:0060231	mesenchymal to epithelial transition	1	15	0.0205994	0.105154	ENSCHIG00000010396(SIX2)
Biological Process	GO:2000810	regulation of bicellular tight junction assembly	1	15	0.0205994	0.105154	ENSCHIG00000024410(SNAI2)
Molecular Function	GO:0004019	adenylosuccinate synthase activity	1	3	0.00424642	0.105558	ENSCHIG00000018279(ADSS1)
Molecular Function	GO:0032050	clathrin heavy chain binding	1	4	0.00565808	0.105558	ENSCHIG00000021773(CEMIP)
Molecular Function	GO:0046923	ER retention sequence binding	1	4	0.00565808	0.105558	ENSCHIG00000021773(CEMIP)
Molecular Function	GO:0000977	RNA polymerase II regulatory region sequence-specific DNA binding	4	541	0.00641429	0.105558	ENSCHIG00000010396(SIX2);ENSCHIG00000016095(HES6);ENSCHIG00000016901(SOX8);ENSCHIG00000024410(SNAI2)
Molecular Function	GO:0001012	RNA polymerase II regulatory region DNA binding	4	541	0.00641429	0.105558	ENSCHIG00000010396(SIX2);ENSCHIG00000016095(HES6);ENSCHIG00000016901(SOX8);ENSCHIG00000024410(SNAI2)
Molecular Function	GO:0000981	DNA-binding transcription factor activity, RNA polymerase II-specific	4	549	0.0067531	0.105558	ENSCHIG00000010396(SIX2);ENSCHIG00000016095(HES6);ENSCHIG00000016901(SOX8);ENSCHIG00000024410(SNAI2)
Molecular Function	GO:0000976	transcription regulatory region sequence-specific DNA binding	4	574	0.0078889	0.105558	ENSCHIG00000010396(SIX2);ENSCHIG00000016095(HES6);ENSCHIG00000016901(SOX8);ENSCHIG00000024410(SNAI2)
Molecular Function	GO:1990837	sequence-specific double-stranded DNA binding	4	593	0.00883267	0.105558	ENSCHIG00000010396(SIX2);ENSCHIG00000016095(HES6);ENSCHIG00000016901(SOX8);ENSCHIG00000024410(SNAI2)
Molecular Function	GO:0005172	vascular endothelial growth factor receptor binding	1	7	0.00988161	0.105558	ENSCHIG00000024070(VEGFC)
Molecular Function	GO:0005247	voltage-gated chloride channel activity	1	7	0.00988161	0.105558	ENSCHIG00000015137(CLCN6)
Molecular Function	GO:0005337	nucleoside transmembrane transporter activity	1	7	0.00988161	0.105558	ENSCHIG00000022410(SLC29A1)
Molecular Function	GO:0001067	regulatory region nucleic acid binding	4	637	0.0112988	0.105558	ENSCHIG00000010396(SIX2);ENSCHIG00000016095(HES6);ENSCHIG00000016901(SOX8);ENSCHIG00000024410(SNAI2)
Molecular Function	GO:0044212	transcription regulatory region DNA binding	4	637	0.0112988	0.105558	ENSCHIG00000010396(SIX2);ENSCHIG00000016095(HES6);ENSCHIG00000016901(SOX8);ENSCHIG00000024410(SNAI2)
Molecular Function	GO:0003690	double-stranded DNA binding	4	644	0.0117286	0.105558	ENSCHIG00000010396(SIX2);ENSCHIG00000016095(HES6);ENSCHIG00000016901(SOX8);ENSCHIG00000024410(SNAI2)
Biological Process	GO:0001763	morphogenesis of a branching structure	2	164	0.0213303	0.107047	ENSCHIG00000010396(SIX2);ENSCHIG00000016901(SOX8)
Biological Process	GO:0009790	embryo development	4	793	0.0216743	0.107047	ENSCHIG00000010396(SIX2);ENSCHIG00000016901(SOX8);ENSCHIG00000024070(VEGFC);ENSCHIG00000025785(MTHFR)
Biological Process	GO:0006730	one-carbon metabolic process	1	16	0.0219583	0.107047	ENSCHIG00000025785(MTHFR)
Biological Process	GO:0035988	chondrocyte proliferation	1	16	0.0219583	0.107047	ENSCHIG00000010396(SIX2)
Biological Process	GO:0036303	lymph vessel morphogenesis	1	16	0.0219583	0.107047	ENSCHIG00000024070(VEGFC)
Biological Process	GO:0072189	ureter development	1	16	0.0219583	0.107047	ENSCHIG00000016901(SOX8)
Biological Process	GO:0072234	metanephric nephron tubule development	1	16	0.0219583	0.107047	ENSCHIG00000016901(SOX8)
Biological Process	GO:0090313	regulation of protein targeting to membrane	1	16	0.0219583	0.107047	ENSCHIG00000021773(CEMIP)
Biological Process	GO:2000209	regulation of anoikis	1	16	0.0219583	0.107047	ENSCHIG00000024410(SNAI2)
Molecular Function	GO:0004415	hyalurononglucosaminidase activity	1	9	0.0126878	0.107846	ENSCHIG00000021773(CEMIP)
Biological Process	GO:0051241	negative regulation of multicellular organismal process	4	800	0.0223105	0.108223	ENSCHIG00000016901(SOX8);ENSCHIG00000024070(VEGFC);ENSCHIG00000024410(SNAI2);MSTRG.8015(--)
Biological Process	GO:0043085	positive regulation of catalytic activity	4	808	0.0230518	0.108768	ENSCHIG00000014476(-);ENSCHIG00000015700(MAP3K21);ENSCHIG00000021773(CEMIP);ENSCHIG00000024070(VEGFC)
Biological Process	GO:0006027	glycosaminoglycan catabolic process	1	17	0.0233154	0.108768	ENSCHIG00000021773(CEMIP)
Biological Process	GO:0006598	polyamine catabolic process	1	17	0.0233154	0.108768	MSTRG.8015(--)
Biological Process	GO:0006953	acute-phase response	1	17	0.0233154	0.108768	ENSCHIG00000013634(ITIH4)
Biological Process	GO:0009110	vitamin biosynthetic process	1	17	0.0233154	0.108768	ENSCHIG00000024410(SNAI2)
Biological Process	GO:0032104	regulation of response to extracellular stimulus	1	17	0.0233154	0.108768	ENSCHIG00000024410(SNAI2)
Biological Process	GO:0032107	regulation of response to nutrient levels	1	17	0.0233154	0.108768	ENSCHIG00000024410(SNAI2)
Biological Process	GO:0072079	nephron tubule formation	1	17	0.0233154	0.108768	ENSCHIG00000016901(SOX8)
Biological Process	GO:0007162	negative regulation of cell adhesion	2	174	0.0238221	0.110603	ENSCHIG00000024410(SNAI2);MSTRG.8015(--)
Biological Process	GO:0006026	aminoglycan catabolic process	1	18	0.0246706	0.111878	ENSCHIG00000021773(CEMIP)
Biological Process	GO:0042474	middle ear morphogenesis	1	18	0.0246706	0.111878	ENSCHIG00000010396(SIX2)
Biological Process	GO:0044331	cell-cell adhesion mediated by cadherin	1	18	0.0246706	0.111878	ENSCHIG00000012983(MMP24)
Biological Process	GO:0072170	metanephric tubule development	1	18	0.0246706	0.111878	ENSCHIG00000016901(SOX8)
Biological Process	GO:0097150	neuronal stem cell population maintenance	1	18	0.0246706	0.111878	ENSCHIG00000012983(MMP24)
Biological Process	GO:0010894	negative regulation of steroid biosynthetic process	1	19	0.0260241	0.115861	ENSCHIG00000024410(SNAI2)
Biological Process	GO:0045939	negative regulation of steroid metabolic process	1	19	0.0260241	0.115861	ENSCHIG00000024410(SNAI2)
Biological Process	GO:0072243	metanephric nephron epithelium development	1	19	0.0260241	0.115861	ENSCHIG00000016901(SOX8)
Biological Process	GO:1902230	negative regulation of intrinsic apoptotic signaling pathway in response to DNA damage	1	19	0.0260241	0.115861	ENSCHIG00000024410(SNAI2)
Biological Process	GO:0044281	small molecule metabolic process	5	1265	0.0261502	0.115893	ENSCHIG00000013634(ITIH4);ENSCHIG00000018279(ADSS1);ENSCHIG00000021773(CEMIP);ENSCHIG00000024410(SNAI2);ENSCHIG00000025785(MTHFR)
Biological Process	GO:0045859	regulation of protein kinase activity	3	473	0.0263541	0.116268	ENSCHIG00000015700(MAP3K21);ENSCHIG00000021773(CEMIP);ENSCHIG00000024070(VEGFC)
Biological Process	GO:0042063	gliogenesis	2	186	0.0269635	0.117068	ENSCHIG00000012983(MMP24);ENSCHIG00000016901(SOX8)
Biological Process	GO:0071902	positive regulation of protein serine/threonine kinase activity	2	187	0.0272326	0.117068	ENSCHIG00000015700(MAP3K21);ENSCHIG00000021773(CEMIP)
Biological Process	GO:0001945	lymph vessel development	1	20	0.0273758	0.117068	ENSCHIG00000024070(VEGFC)
Biological Process	GO:0002026	regulation of the force of heart contraction	1	20	0.0273758	0.117068	ENSCHIG00000019988(MYL2)
Biological Process	GO:0010800	positive regulation of peptidyl-threonine phosphorylation	1	20	0.0273758	0.117068	ENSCHIG00000021773(CEMIP)
Biological Process	GO:0033688	regulation of osteoblast proliferation	1	20	0.0273758	0.117068	ENSCHIG00000016901(SOX8)
Biological Process	GO:1901797	negative regulation of signal transduction by p53 class mediator	1	20	0.0273758	0.117068	ENSCHIG00000024410(SNAI2)
Biological Process	GO:0032331	negative regulation of chondrocyte differentiation	1	21	0.0287258	0.120723	ENSCHIG00000024410(SNAI2)
Biological Process	GO:0043276	anoikis	1	21	0.0287258	0.120723	ENSCHIG00000024410(SNAI2)
Biological Process	GO:0071364	cellular response to epidermal growth factor stimulus	1	21	0.0287258	0.120723	ENSCHIG00000024410(SNAI2)
Biological Process	GO:0072202	cell differentiation involved in metanephros development	1	21	0.0287258	0.120723	ENSCHIG00000010396(SIX2)
Biological Process	GO:0009653	anatomical structure morphogenesis	6	1778	0.0291599	0.122021	ENSCHIG00000010396(SIX2);ENSCHIG00000016901(SOX8);ENSCHIG00000019988(MYL2);ENSCHIG00000024070(VEGFC);ENSCHIG00000025785(MTHFR);MSTRG.8015(--)
Biological Process	GO:0006596	polyamine biosynthetic process	1	22	0.0300739	0.123202	MSTRG.8015(--)
Biological Process	GO:0008608	attachment of spindle microtubules to kinetochore	1	22	0.0300739	0.123202	ENSCHIG00000023965(SPAG5)
Biological Process	GO:0033273	response to vitamin	1	22	0.0300739	0.123202	ENSCHIG00000024410(SNAI2)
Biological Process	GO:0042558	pteridine-containing compound metabolic process	1	22	0.0300739	0.123202	ENSCHIG00000025785(MTHFR)
Biological Process	GO:0045662	negative regulation of myoblast differentiation	1	22	0.0300739	0.123202	ENSCHIG00000016901(SOX8)
Biological Process	GO:0001822	kidney development	2	201	0.0311139	0.12659	ENSCHIG00000010396(SIX2);ENSCHIG00000016901(SOX8)
Biological Process	GO:0009309	amine biosynthetic process	1	23	0.0314203	0.12659	MSTRG.8015(--)
Biological Process	GO:0042401	cellular biogenic amine biosynthetic process	1	23	0.0314203	0.12659	MSTRG.8015(--)
Biological Process	GO:0051281	positive regulation of release of sequestered calcium ion into cytosol	1	23	0.0314203	0.12659	ENSCHIG00000021773(CEMIP)
Biological Process	GO:0032101	regulation of response to external stimulus	3	511	0.0321519	0.128082	ENSCHIG00000024070(VEGFC);ENSCHIG00000024410(SNAI2);MSTRG.8015(--)
Biological Process	GO:0048519	negative regulation of biological process	9	3474	0.0325171	0.128082	ENSCHIG00000010396(SIX2);ENSCHIG00000013634(ITIH4);ENSCHIG00000016095(HES6);ENSCHIG00000016901(SOX8);ENSCHIG00000019988(MYL2);ENSCHIG00000021773(CEMIP);ENSCHIG00000024070(VEGFC);ENSCHIG00000024410(SNAI2);MSTRG.8015(--)
Biological Process	GO:0006775	fat-soluble vitamin metabolic process	1	24	0.0327649	0.128082	ENSCHIG00000024410(SNAI2)
Biological Process	GO:0048333	mesodermal cell differentiation	1	24	0.0327649	0.128082	ENSCHIG00000010396(SIX2)
Biological Process	GO:0051294	establishment of spindle orientation	1	24	0.0327649	0.128082	ENSCHIG00000023965(SPAG5)
Biological Process	GO:0060795	cell fate commitment involved in formation of primary germ layer	1	24	0.0327649	0.128082	ENSCHIG00000010396(SIX2)
Biological Process	GO:0072207	metanephric epithelium development	1	24	0.0327649	0.128082	ENSCHIG00000016901(SOX8)
Biological Process	GO:0045765	regulation of angiogenesis	2	207	0.0328415	0.128082	ENSCHIG00000024070(VEGFC);MSTRG.8015(--)
Biological Process	GO:0043009	chordate embryonic development	3	517	0.0331247	0.128398	ENSCHIG00000010396(SIX2);ENSCHIG00000016901(SOX8);ENSCHIG00000025785(MTHFR)
Biological Process	GO:2000026	regulation of multicellular organismal development	5	1349	0.0334526	0.128398	ENSCHIG00000010396(SIX2);ENSCHIG00000016901(SOX8);ENSCHIG00000024070(VEGFC);ENSCHIG00000024410(SNAI2);MSTRG.8015(--)
Biological Process	GO:0043549	regulation of kinase activity	3	520	0.033617	0.128398	ENSCHIG00000015700(MAP3K21);ENSCHIG00000021773(CEMIP);ENSCHIG00000024070(VEGFC)
Biological Process	GO:0090596	sensory organ morphogenesis	2	211	0.034014	0.128398	ENSCHIG00000010396(SIX2);ENSCHIG00000016901(SOX8)
Biological Process	GO:0010837	regulation of keratinocyte proliferation	1	25	0.0341077	0.128398	ENSCHIG00000024410(SNAI2)
Biological Process	GO:0033687	osteoblast proliferation	1	25	0.0341077	0.128398	ENSCHIG00000016901(SOX8)
Biological Process	GO:0061037	negative regulation of cartilage development	1	25	0.0341077	0.128398	ENSCHIG00000024410(SNAI2)
Biological Process	GO:1902229	regulation of intrinsic apoptotic signaling pathway in response to DNA damage	1	25	0.0341077	0.128398	ENSCHIG00000024410(SNAI2)
Biological Process	GO:1903533	regulation of protein targeting	1	25	0.0341077	0.128398	ENSCHIG00000021773(CEMIP)
Biological Process	GO:0072001	renal system development	2	212	0.0343098	0.128662	ENSCHIG00000010396(SIX2);ENSCHIG00000016901(SOX8)
Biological Process	GO:0009792	embryo development ending in birth or egg hatching	3	526	0.0346132	0.129302	ENSCHIG00000010396(SIX2);ENSCHIG00000016901(SOX8);ENSCHIG00000025785(MTHFR)
Biological Process	GO:0000096	sulfur amino acid metabolic process	1	26	0.0354488	0.129645	ENSCHIG00000025785(MTHFR)
Biological Process	GO:0042402	cellular biogenic amine catabolic process	1	26	0.0354488	0.129645	MSTRG.8015(--)
Biological Process	GO:0043516	regulation of DNA damage response, signal transduction by p53 class mediator	1	26	0.0354488	0.129645	ENSCHIG00000024410(SNAI2)
Biological Process	GO:0090184	positive regulation of kidney development	1	26	0.0354488	0.129645	ENSCHIG00000016901(SOX8)
Biological Process	GO:1905332	positive regulation of morphogenesis of an epithelium	1	26	0.0354488	0.129645	ENSCHIG00000016901(SOX8)
Biological Process	GO:0032102	negative regulation of response to external stimulus	2	216	0.0355029	0.129645	ENSCHIG00000024410(SNAI2);MSTRG.8015(--)
Biological Process	GO:0001504	neurotransmitter uptake	1	27	0.036788	0.132356	ENSCHIG00000022410(SLC29A1)
Biological Process	GO:0009310	amine catabolic process	1	27	0.036788	0.132356	MSTRG.8015(--)
Biological Process	GO:0048566	embryonic digestive tract development	1	27	0.036788	0.132356	ENSCHIG00000010396(SIX2)
Biological Process	GO:0070849	response to epidermal growth factor	1	27	0.036788	0.132356	ENSCHIG00000024410(SNAI2)
Molecular Function	GO:0004709	MAP kinase kinase kinase activity	1	12	0.0168829	0.133335	ENSCHIG00000015700(MAP3K21)
Molecular Function	GO:0005048	signal sequence binding	1	13	0.0182775	0.133335	ENSCHIG00000021773(CEMIP)
Molecular Function	GO:0008308	voltage-gated anion channel activity	1	15	0.021061	0.133335	ENSCHIG00000015137(CLCN6)
Molecular Function	GO:0042056	chemoattractant activity	1	15	0.021061	0.133335	ENSCHIG00000024070(VEGFC)
Molecular Function	GO:0000979	RNA polymerase II core promoter sequence-specific DNA binding	1	16	0.0224499	0.133335	ENSCHIG00000016901(SOX8)
Molecular Function	GO:0015929	hexosaminidase activity	1	16	0.0224499	0.133335	ENSCHIG00000021773(CEMIP)
Molecular Function	GO:0016646	oxidoreductase activity, acting on the CH-NH group of donors, NAD or NADP as acceptor	1	16	0.0224499	0.133335	ENSCHIG00000025785(MTHFR)
Molecular Function	GO:0003700	DNA-binding transcription factor activity	4	792	0.02343	0.133335	ENSCHIG00000010396(SIX2);ENSCHIG00000016095(HES6);ENSCHIG00000016901(SOX8);ENSCHIG00000024410(SNAI2)
Molecular Function	GO:0000987	proximal promoter sequence-specific DNA binding	3	442	0.0235297	0.133335	ENSCHIG00000010396(SIX2);ENSCHIG00000016901(SOX8);ENSCHIG00000024410(SNAI2)
Biological Process	GO:0048856	anatomical structure development	9	3559	0.0376398	0.134683	ENSCHIG00000010396(SIX2);ENSCHIG00000012983(MMP24);ENSCHIG00000016095(HES6);ENSCHIG00000016901(SOX8);ENSCHIG00000019988(MYL2);ENSCHIG00000024070(VEGFC);ENSCHIG00000024410(SNAI2);ENSCHIG00000025785(MTHFR);MSTRG.8015(--)
Biological Process	GO:0031323	regulation of cellular metabolic process	10	4177	0.0379062	0.134683	ENSCHIG00000010396(SIX2);ENSCHIG00000013634(ITIH4);ENSCHIG00000015700(MAP3K21);ENSCHIG00000016095(HES6);ENSCHIG00000016901(SOX8);ENSCHIG00000021773(CEMIP);ENSCHIG00000024070(VEGFC);ENSCHIG00000024410(SNAI2);ENSCHIG00000025785(MTHFR);MSTRG.8015(--)
Biological Process	GO:0000186	activation of MAPKK activity	1	28	0.0381256	0.134683	ENSCHIG00000015700(MAP3K21)
Biological Process	GO:0031670	cellular response to nutrient	1	28	0.0381256	0.134683	ENSCHIG00000024410(SNAI2)
Biological Process	GO:0060612	adipose tissue development	1	28	0.0381256	0.134683	ENSCHIG00000016901(SOX8)
Biological Process	GO:0030154	cell differentiation	7	2429	0.038865	0.136479	ENSCHIG00000010396(SIX2);ENSCHIG00000012983(MMP24);ENSCHIG00000016095(HES6);ENSCHIG00000016901(SOX8);ENSCHIG00000019988(MYL2);ENSCHIG00000024070(VEGFC);ENSCHIG00000024410(SNAI2)
Biological Process	GO:0001755	neural crest cell migration	1	29	0.0394613	0.136479	ENSCHIG00000016901(SOX8)
Biological Process	GO:0006595	polyamine metabolic process	1	29	0.0394613	0.136479	MSTRG.8015(--)
Biological Process	GO:0010524	positive regulation of calcium ion transport into cytosol	1	29	0.0394613	0.136479	ENSCHIG00000021773(CEMIP)
Biological Process	GO:0050918	positive chemotaxis	1	29	0.0394613	0.136479	ENSCHIG00000024070(VEGFC)
Biological Process	GO:1901342	regulation of vasculature development	2	229	0.0394913	0.136479	ENSCHIG00000024070(VEGFC);MSTRG.8015(--)
Biological Process	GO:0050790	regulation of catalytic activity	5	1411	0.0396138	0.136479	ENSCHIG00000013634(ITIH4);ENSCHIG00000014476(-);ENSCHIG00000015700(MAP3K21);ENSCHIG00000021773(CEMIP);ENSCHIG00000024070(VEGFC)
Biological Process	GO:0007517	muscle organ development	2	230	0.0398051	0.136655	ENSCHIG00000016901(SOX8);ENSCHIG00000019988(MYL2)
Biological Process	GO:0008284	positive regulation of cell proliferation	3	558	0.040189	0.137489	ENSCHIG00000010396(SIX2);ENSCHIG00000016901(SOX8);ENSCHIG00000024070(VEGFC)
Molecular Function	GO:0016647	oxidoreductase activity, acting on the CH-NH group of donors, oxygen as acceptor	1	18	0.0252222	0.137821	MSTRG.8015(--)
Biological Process	GO:0009948	anterior/posterior axis specification	1	30	0.0407953	0.13859	ENSCHIG00000010396(SIX2)
Biological Process	GO:0051293	establishment of spindle localization	1	30	0.0407953	0.13859	ENSCHIG00000023965(SPAG5)
Molecular Function	GO:0005540	hyaluronic acid binding	1	19	0.0266055	0.140367	ENSCHIG00000021773(CEMIP)
Biological Process	GO:0009066	aspartate family amino acid metabolic process	1	31	0.0421275	0.141149	ENSCHIG00000025785(MTHFR)
Biological Process	GO:0010799	regulation of peptidyl-threonine phosphorylation	1	31	0.0421275	0.141149	ENSCHIG00000021773(CEMIP)
Biological Process	GO:0031128	developmental induction	1	31	0.0421275	0.141149	ENSCHIG00000016901(SOX8)
Biological Process	GO:0048010	vascular endothelial growth factor receptor signaling pathway	1	31	0.0421275	0.141149	ENSCHIG00000024070(VEGFC)
Biological Process	GO:0001655	urogenital system development	2	238	0.0423494	0.141406	ENSCHIG00000010396(SIX2);ENSCHIG00000016901(SOX8)
Molecular Function	GO:0043565	sequence-specific DNA binding	4	838	0.028151	0.141707	ENSCHIG00000010396(SIX2);ENSCHIG00000016095(HES6);ENSCHIG00000016901(SOX8);ENSCHIG00000024410(SNAI2)
Molecular Function	GO:0001227	DNA-binding transcription repressor activity, RNA polymerase II-specific	2	188	0.0287119	0.141707	ENSCHIG00000016095(HES6);ENSCHIG00000024410(SNAI2)
Biological Process	GO:0070830	bicellular tight junction assembly	1	32	0.043458	0.144121	ENSCHIG00000024410(SNAI2)
Biological Process	GO:2000648	positive regulation of stem cell proliferation	1	32	0.043458	0.144121	ENSCHIG00000024070(VEGFC)
Biological Process	GO:0051338	regulation of transferase activity	3	580	0.044277	0.146339	ENSCHIG00000015700(MAP3K21);ENSCHIG00000021773(CEMIP);ENSCHIG00000024070(VEGFC)
Molecular Function	GO:0003785	actin monomer binding	1	22	0.0307443	0.146417	ENSCHIG00000019988(MYL2)
Molecular Function	GO:0005515	protein binding	14	6544	0.0318213	0.146417	ENSCHIG00000010396(SIX2);ENSCHIG00000012983(MMP24);ENSCHIG00000014476(-);ENSCHIG00000015700(MAP3K21);ENSCHIG00000016095(HES6);ENSCHIG00000016901(SOX8);ENSCHIG00000019988(MYL2);ENSCHIG00000020623(PPFIBP2);ENSCHIG00000021552(ANKRD33B);ENSCHIG00000021773(CEMIP);ENSCHIG00000022668(-);ENSCHIG00000024070(VEGFC);ENSCHIG00000026753(-);MSTRG.8015(--)
Molecular Function	GO:0015932	nucleobase-containing compound transmembrane transporter activity	1	24	0.0334941	0.146417	ENSCHIG00000022410(SLC29A1)
Molecular Function	GO:1901505	carbohydrate derivative transmembrane transporter activity	1	24	0.0334941	0.146417	ENSCHIG00000022410(SLC29A1)
Biological Process	GO:0035850	epithelial cell differentiation involved in kidney development	1	33	0.0447867	0.146534	ENSCHIG00000010396(SIX2)
Biological Process	GO:0043616	keratinocyte proliferation	1	33	0.0447867	0.146534	ENSCHIG00000024410(SNAI2)
Biological Process	GO:0120192	tight junction assembly	1	33	0.0447867	0.146534	ENSCHIG00000024410(SNAI2)
Biological Process	GO:0042127	regulation of cell proliferation	4	997	0.0451464	0.147216	ENSCHIG00000010396(SIX2);ENSCHIG00000016901(SOX8);ENSCHIG00000024070(VEGFC);ENSCHIG00000024410(SNAI2)
Molecular Function	GO:0001046	core promoter sequence-specific DNA binding	1	25	0.0348662	0.148182	ENSCHIG00000016901(SOX8)
Biological Process	GO:0048546	digestive tract morphogenesis	1	34	0.0461137	0.148877	ENSCHIG00000010396(SIX2)
Biological Process	GO:0051653	spindle localization	1	34	0.0461137	0.148877	ENSCHIG00000023965(SPAG5)
Biological Process	GO:1904427	positive regulation of calcium ion transmembrane transport	1	34	0.0461137	0.148877	ENSCHIG00000021773(CEMIP)
Biological Process	GO:0035019	somatic stem cell population maintenance	1	35	0.0474389	0.152148	ENSCHIG00000010396(SIX2)
Biological Process	GO:0050922	negative regulation of chemotaxis	1	35	0.0474389	0.152148	MSTRG.8015(--)
Biological Process	GO:0001754	eye photoreceptor cell differentiation	1	36	0.0487624	0.15588	ENSCHIG00000016901(SOX8)
Biological Process	GO:0007600	sensory perception	4	1024	0.0490406	0.156013	ENSCHIG00000012983(MMP24);ENSCHIG00000021773(CEMIP);ENSCHIG00000024410(SNAI2);MSTRG.8015(--)
Biological Process	GO:0019752	carboxylic acid metabolic process	3	605	0.0491714	0.156013	ENSCHIG00000013634(ITIH4);ENSCHIG00000021773(CEMIP);ENSCHIG00000025785(MTHFR)
Biological Process	GO:0001934	positive regulation of protein phosphorylation	3	606	0.0493726	0.156013	ENSCHIG00000015700(MAP3K21);ENSCHIG00000021773(CEMIP);ENSCHIG00000024070(VEGFC)
Biological Process	GO:0014706	striated muscle tissue development	2	260	0.0496542	0.156013	ENSCHIG00000016901(SOX8);ENSCHIG00000019988(MYL2)
Molecular Function	GO:0030276	clathrin binding	1	28	0.0389715	0.161153	ENSCHIG00000021773(CEMIP)
Molecular Function	GO:0001047	core promoter binding	1	30	0.0416991	0.163589	ENSCHIG00000016901(SOX8)
Molecular Function	GO:0045296	cadherin binding	1	30	0.0416991	0.163589	ENSCHIG00000012983(MMP24)
Cellular Component	GO:0097512	cardiac myofibril	1	5	0.00726339	0.541742	ENSCHIG00000019988(MYL2)
Cellular Component	GO:0036128	CatSper complex	1	7	0.0101547	0.541742	ENSCHIG00000011318(CATSPERG)
Cellular Component	GO:0072687	meiotic spindle	1	10	0.0144765	0.541742	ENSCHIG00000007738(BORA)
Cellular Component	GO:0097228	sperm principal piece	1	16	0.0230664	0.541742	ENSCHIG00000011318(CATSPERG)
Cellular Component	GO:0032588	trans-Golgi network membrane	1	19	0.0273345	0.541742	ENSCHIG00000012983(MMP24)
Cellular Component	GO:0045334	clathrin-coated endocytic vesicle	1	19	0.0273345	0.541742	ENSCHIG00000021773(CEMIP)
Cellular Component	GO:0005819	spindle	2	196	0.0325995	0.541742	ENSCHIG00000007738(BORA);ENSCHIG00000023965(SPAG5)
Cellular Component	GO:0030665	clathrin-coated vesicle membrane	1	25	0.0358176	0.541742	ENSCHIG00000021773(CEMIP)
Cellular Component	GO:0005891	voltage-gated calcium channel complex	1	29	0.0414338	0.557055	ENSCHIG00000011318(CATSPERG)
Cellular Component	GO:0005667	transcription factor complex	2	243	0.0481549	0.578302	ENSCHIG00000016095(HES6);ENSCHIG00000016901(SOX8)
Biological Process	GO:0010463	mesenchymal cell proliferation	1	37	0.0500841	0.156013	ENSCHIG00000010396(SIX2)
Biological Process	GO:0045668	negative regulation of osteoblast differentiation	1	37	0.0500841	0.156013	ENSCHIG00000024070(VEGFC)
Biological Process	GO:0048483	autonomic nervous system development	1	37	0.0500841	0.156013	ENSCHIG00000016901(SOX8)
Biological Process	GO:1901998	toxin transport	1	37	0.0500841	0.156013	ENSCHIG00000010552(RAB40B)
Biological Process	GO:0014015	positive regulation of gliogenesis	1	38	0.051404	0.157113	ENSCHIG00000016901(SOX8)
Biological Process	GO:0043954	cellular component maintenance	1	38	0.051404	0.157113	ENSCHIG00000025785(MTHFR)
Biological Process	GO:0051055	negative regulation of lipid biosynthetic process	1	38	0.051404	0.157113	ENSCHIG00000024410(SNAI2)
Biological Process	GO:0055010	ventricular cardiac muscle tissue morphogenesis	1	38	0.051404	0.157113	ENSCHIG00000019988(MYL2)
Biological Process	GO:0060042	retina morphogenesis in camera-type eye	1	38	0.051404	0.157113	ENSCHIG00000016901(SOX8)
Biological Process	GO:0120193	tight junction organization	1	38	0.051404	0.157113	ENSCHIG00000024410(SNAI2)
Biological Process	GO:0044093	positive regulation of molecular function	4	1041	0.0515886	0.157181	ENSCHIG00000014476(-);ENSCHIG00000015700(MAP3K21);ENSCHIG00000021773(CEMIP);ENSCHIG00000024070(VEGFC)
Biological Process	GO:0032502	developmental process	9	3756	0.0517487	0.157181	ENSCHIG00000010396(SIX2);ENSCHIG00000012983(MMP24);ENSCHIG00000016095(HES6);ENSCHIG00000016901(SOX8);ENSCHIG00000019988(MYL2);ENSCHIG00000024070(VEGFC);ENSCHIG00000024410(SNAI2);ENSCHIG00000025785(MTHFR);MSTRG.8015(--)
Biological Process	GO:0030239	myofibril assembly	1	39	0.0527223	0.159146	ENSCHIG00000019988(MYL2)
Biological Process	GO:0048701	embryonic cranial skeleton morphogenesis	1	39	0.0527223	0.159146	ENSCHIG00000010396(SIX2)
Biological Process	GO:0043297	apical junction assembly	1	40	0.0540387	0.16185	ENSCHIG00000024410(SNAI2)
Biological Process	GO:0055013	cardiac muscle cell development	1	40	0.0540387	0.16185	ENSCHIG00000019988(MYL2)
Biological Process	GO:0043436	oxoacid metabolic process	3	629	0.0541159	0.16185	ENSCHIG00000013634(ITIH4);ENSCHIG00000021773(CEMIP);ENSCHIG00000025785(MTHFR)
Biological Process	GO:0060537	muscle tissue development	2	274	0.0545273	0.162581	ENSCHIG00000016901(SOX8);ENSCHIG00000019988(MYL2)
Biological Process	GO:0051239	regulation of multicellular organismal process	6	2063	0.0551669	0.163544	ENSCHIG00000010396(SIX2);ENSCHIG00000016901(SOX8);ENSCHIG00000019988(MYL2);ENSCHIG00000024070(VEGFC);ENSCHIG00000024410(SNAI2);MSTRG.8015(--)
Biological Process	GO:0050810	regulation of steroid biosynthetic process	1	41	0.0553535	0.163544	ENSCHIG00000024410(SNAI2)
Biological Process	GO:0061005	cell differentiation involved in kidney development	1	41	0.0553535	0.163544	ENSCHIG00000010396(SIX2)
Biological Process	GO:0001667	ameboidal-type cell migration	2	279	0.0563081	0.163978	ENSCHIG00000016901(SOX8);MSTRG.8015(--)
Biological Process	GO:0003407	neural retina development	1	42	0.0566665	0.163978	ENSCHIG00000016901(SOX8)
Biological Process	GO:0006576	cellular biogenic amine metabolic process	1	42	0.0566665	0.163978	MSTRG.8015(--)
Biological Process	GO:0010596	negative regulation of endothelial cell migration	1	42	0.0566665	0.163978	MSTRG.8015(--)
Biological Process	GO:0045661	regulation of myoblast differentiation	1	42	0.0566665	0.163978	ENSCHIG00000016901(SOX8)
Biological Process	GO:0055006	cardiac cell development	1	42	0.0566665	0.163978	ENSCHIG00000019988(MYL2)
Biological Process	GO:0042327	positive regulation of phosphorylation	3	641	0.0566774	0.163978	ENSCHIG00000015700(MAP3K21);ENSCHIG00000021773(CEMIP);ENSCHIG00000024070(VEGFC)
Biological Process	GO:0006082	organic acid metabolic process	3	644	0.057327	0.165366	ENSCHIG00000013634(ITIH4);ENSCHIG00000021773(CEMIP);ENSCHIG00000025785(MTHFR)
Biological Process	GO:0019222	regulation of metabolic process	10	4466	0.0583319	0.167769	ENSCHIG00000010396(SIX2);ENSCHIG00000013634(ITIH4);ENSCHIG00000015700(MAP3K21);ENSCHIG00000016095(HES6);ENSCHIG00000016901(SOX8);ENSCHIG00000021773(CEMIP);ENSCHIG00000024070(VEGFC);ENSCHIG00000024410(SNAI2);ENSCHIG00000025785(MTHFR);MSTRG.8015(--)
Biological Process	GO:0003229	ventricular cardiac muscle tissue development	1	44	0.0592873	0.169517	ENSCHIG00000019988(MYL2)
Biological Process	GO:0006612	protein targeting to membrane	1	44	0.0592873	0.169517	ENSCHIG00000021773(CEMIP)
Biological Process	GO:0007422	peripheral nervous system development	1	45	0.0605952	0.172246	ENSCHIG00000016901(SOX8)
Biological Process	GO:1901796	regulation of signal transduction by p53 class mediator	1	45	0.0605952	0.172246	ENSCHIG00000024410(SNAI2)
Biological Process	GO:0006766	vitamin metabolic process	1	46	0.0619012	0.174433	ENSCHIG00000024410(SNAI2)
Biological Process	GO:0048747	muscle fiber development	1	46	0.0619012	0.174433	ENSCHIG00000019988(MYL2)
Biological Process	GO:0051279	regulation of release of sequestered calcium ion into cytosol	1	46	0.0619012	0.174433	ENSCHIG00000021773(CEMIP)
Biological Process	GO:0071900	regulation of protein serine/threonine kinase activity	2	300	0.0640105	0.179857	ENSCHIG00000015700(MAP3K21);ENSCHIG00000021773(CEMIP)
Biological Process	GO:0048708	astrocyte differentiation	1	48	0.0645082	0.180734	ENSCHIG00000016901(SOX8)
Biological Process	GO:0019233	sensory perception of pain	1	49	0.0658092	0.183326	ENSCHIG00000012983(MMP24)
Biological Process	GO:0030330	DNA damage response, signal transduction by p53 class mediator	1	49	0.0658092	0.183326	ENSCHIG00000024410(SNAI2)
Biological Process	GO:0010562	positive regulation of phosphorus metabolic process	3	686	0.0668023	0.184312	ENSCHIG00000015700(MAP3K21);ENSCHIG00000021773(CEMIP);ENSCHIG00000024070(VEGFC)
Biological Process	GO:0045937	positive regulation of phosphate metabolic process	3	686	0.0668023	0.184312	ENSCHIG00000015700(MAP3K21);ENSCHIG00000021773(CEMIP);ENSCHIG00000024070(VEGFC)
Biological Process	GO:0046530	photoreceptor cell differentiation	1	50	0.0671084	0.184312	ENSCHIG00000016901(SOX8)
Biological Process	GO:0055008	cardiac muscle tissue morphogenesis	1	50	0.0671084	0.184312	ENSCHIG00000019988(MYL2)
Biological Process	GO:1901264	carbohydrate derivative transport	1	50	0.0671084	0.184312	ENSCHIG00000022410(SLC29A1)
Biological Process	GO:0007584	response to nutrient	1	51	0.0684059	0.186823	ENSCHIG00000024410(SNAI2)
Biological Process	GO:0031060	regulation of histone methylation	1	51	0.0684059	0.186823	ENSCHIG00000025785(MTHFR)
Biological Process	GO:0051171	regulation of nitrogen compound metabolic process	9	3955	0.0694669	0.189191	ENSCHIG00000010396(SIX2);ENSCHIG00000013634(ITIH4);ENSCHIG00000015700(MAP3K21);ENSCHIG00000016095(HES6);ENSCHIG00000016901(SOX8);ENSCHIG00000021773(CEMIP);ENSCHIG00000024070(VEGFC);ENSCHIG00000024410(SNAI2);ENSCHIG00000025785(MTHFR)
Biological Process	GO:0045595	regulation of cell differentiation	4	1155	0.0705897	0.191218	ENSCHIG00000010396(SIX2);ENSCHIG00000016901(SOX8);ENSCHIG00000024070(VEGFC);ENSCHIG00000024410(SNAI2)
Biological Process	GO:0009798	axis specification	1	53	0.0709957	0.191218	ENSCHIG00000010396(SIX2)
Biological Process	GO:0072091	regulation of stem cell proliferation	1	53	0.0709957	0.191218	ENSCHIG00000024070(VEGFC)
Biological Process	GO:1904888	cranial skeletal system development	1	53	0.0709957	0.191218	ENSCHIG00000010396(SIX2)
Biological Process	GO:0001707	mesoderm formation	1	54	0.072288	0.194162	ENSCHIG00000010396(SIX2)
Biological Process	GO:0051649	establishment of localization in cell	4	1168	0.0729667	0.195446	ENSCHIG00000010396(SIX2);ENSCHIG00000021773(CEMIP);ENSCHIG00000022410(SLC29A1);ENSCHIG00000023965(SPAG5)
Biological Process	GO:0010633	negative regulation of epithelial cell migration	1	55	0.0735787	0.196546	MSTRG.8015(--)
Biological Process	GO:0048332	mesoderm morphogenesis	1	56	0.0748676	0.198296	ENSCHIG00000010396(SIX2)
Biological Process	GO:2001021	negative regulation of response to DNA damage stimulus	1	56	0.0748676	0.198296	ENSCHIG00000024410(SNAI2)
Biological Process	GO:0072359	circulatory system development	3	720	0.0749823	0.198296	ENSCHIG00000019988(MYL2);ENSCHIG00000024070(VEGFC);MSTRG.8015(--)
Biological Process	GO:0031325	positive regulation of cellular metabolic process	6	2225	0.0750476	0.198296	ENSCHIG00000010396(SIX2);ENSCHIG00000015700(MAP3K21);ENSCHIG00000016901(SOX8);ENSCHIG00000021773(CEMIP);ENSCHIG00000024070(VEGFC);MSTRG.8015(--)
Biological Process	GO:0010522	regulation of calcium ion transport into cytosol	1	57	0.0761548	0.199599	ENSCHIG00000021773(CEMIP)
Biological Process	GO:0032642	regulation of chemokine production	1	57	0.0761548	0.199599	ENSCHIG00000024410(SNAI2)
Biological Process	GO:0060415	muscle tissue morphogenesis	1	57	0.0761548	0.199599	ENSCHIG00000019988(MYL2)
Biological Process	GO:0001525	angiogenesis	2	334	0.0771948	0.199747	ENSCHIG00000024070(VEGFC);MSTRG.8015(--)
Biological Process	GO:0002526	acute inflammatory response	1	58	0.0774404	0.199747	ENSCHIG00000013634(ITIH4)
Biological Process	GO:0002690	positive regulation of leukocyte chemotaxis	1	58	0.0774404	0.199747	ENSCHIG00000024070(VEGFC)
Biological Process	GO:0019218	regulation of steroid metabolic process	1	58	0.0774404	0.199747	ENSCHIG00000024410(SNAI2)
Biological Process	GO:0032602	chemokine production	1	58	0.0774404	0.199747	ENSCHIG00000024410(SNAI2)
Biological Process	GO:0044106	cellular amine metabolic process	1	58	0.0774404	0.199747	MSTRG.8015(--)
Biological Process	GO:0055085	transmembrane transport	4	1198	0.078614	0.200923	ENSCHIG00000009052(SLC16A14);ENSCHIG00000015137(CLCN6);ENSCHIG00000021773(CEMIP);ENSCHIG00000022410(SLC29A1)
Biological Process	GO:0003208	cardiac ventricle morphogenesis	1	59	0.0787242	0.200923	ENSCHIG00000019988(MYL2)
Biological Process	GO:0035914	skeletal muscle cell differentiation	1	59	0.0787242	0.200923	ENSCHIG00000016901(SOX8)
Biological Process	GO:0080090	regulation of primary metabolic process	9	4046	0.0788155	0.200923	ENSCHIG00000010396(SIX2);ENSCHIG00000013634(ITIH4);ENSCHIG00000015700(MAP3K21);ENSCHIG00000016095(HES6);ENSCHIG00000016901(SOX8);ENSCHIG00000021773(CEMIP);ENSCHIG00000024070(VEGFC);ENSCHIG00000024410(SNAI2);ENSCHIG00000025785(MTHFR)
Biological Process	GO:0003008	system process	5	1709	0.0789268	0.200923	ENSCHIG00000012983(MMP24);ENSCHIG00000019988(MYL2);ENSCHIG00000021773(CEMIP);ENSCHIG00000024410(SNAI2);MSTRG.8015(--)
Biological Process	GO:0030279	negative regulation of ossification	1	60	0.0800063	0.202365	ENSCHIG00000024070(VEGFC)
Biological Process	GO:0051928	positive regulation of calcium ion transport	1	60	0.0800063	0.202365	ENSCHIG00000021773(CEMIP)
Biological Process	GO:0008283	cell proliferation	4	1206	0.080158	0.202365	ENSCHIG00000010396(SIX2);ENSCHIG00000016901(SOX8);ENSCHIG00000024070(VEGFC);ENSCHIG00000024410(SNAI2)
Biological Process	GO:0050793	regulation of developmental process	5	1718	0.0803696	0.202365	ENSCHIG00000010396(SIX2);ENSCHIG00000016901(SOX8);ENSCHIG00000024070(VEGFC);ENSCHIG00000024410(SNAI2);MSTRG.8015(--)
Biological Process	GO:0032268	regulation of cellular protein metabolic process	5	1719	0.0805309	0.202365	ENSCHIG00000013634(ITIH4);ENSCHIG00000015700(MAP3K21);ENSCHIG00000021773(CEMIP);ENSCHIG00000024070(VEGFC);ENSCHIG00000025785(MTHFR)
Biological Process	GO:0031399	regulation of protein modification process	4	1214	0.0817178	0.20482	ENSCHIG00000015700(MAP3K21);ENSCHIG00000021773(CEMIP);ENSCHIG00000024070(VEGFC);ENSCHIG00000025785(MTHFR)
Biological Process	GO:0110110	positive regulation of animal organ morphogenesis	1	62	0.0825655	0.205886	ENSCHIG00000016901(SOX8)
Biological Process	GO:1905477	positive regulation of protein localization to membrane	1	62	0.0825655	0.205886	ENSCHIG00000021773(CEMIP)
Biological Process	GO:0031401	positive regulation of protein modification process	3	758	0.0846448	0.209571	ENSCHIG00000015700(MAP3K21);ENSCHIG00000021773(CEMIP);ENSCHIG00000024070(VEGFC)
Biological Process	GO:0048644	muscle organ morphogenesis	1	64	0.0851179	0.209571	ENSCHIG00000019988(MYL2)
Biological Process	GO:1901888	regulation of cell junction assembly	1	64	0.0851179	0.209571	ENSCHIG00000024410(SNAI2)
Biological Process	GO:1902476	chloride transmembrane transport	1	64	0.0851179	0.209571	ENSCHIG00000015137(CLCN6)
Biological Process	GO:1904064	positive regulation of cation transmembrane transport	1	64	0.0851179	0.209571	ENSCHIG00000021773(CEMIP)
Biological Process	GO:1901135	carbohydrate derivative metabolic process	3	761	0.0854304	0.20981	ENSCHIG00000013634(ITIH4);ENSCHIG00000018279(ADSS1);ENSCHIG00000021773(CEMIP)
Biological Process	GO:0048709	oligodendrocyte differentiation	1	65	0.0863916	0.211638	ENSCHIG00000016901(SOX8)
Biological Process	GO:0009308	amine metabolic process	1	66	0.0876636	0.212194	MSTRG.8015(--)
Biological Process	GO:0010927	cellular component assembly involved in morphogenesis	1	66	0.0876636	0.212194	ENSCHIG00000019988(MYL2)
Biological Process	GO:0045833	negative regulation of lipid metabolic process	1	66	0.0876636	0.212194	ENSCHIG00000024410(SNAI2)
Biological Process	GO:2001243	negative regulation of intrinsic apoptotic signaling pathway	1	66	0.0876636	0.212194	ENSCHIG00000024410(SNAI2)
Biological Process	GO:0060255	regulation of macromolecule metabolic process	9	4126	0.0877069	0.212194	ENSCHIG00000010396(SIX2);ENSCHIG00000013634(ITIH4);ENSCHIG00000015700(MAP3K21);ENSCHIG00000016095(HES6);ENSCHIG00000016901(SOX8);ENSCHIG00000021773(CEMIP);ENSCHIG00000024070(VEGFC);ENSCHIG00000024410(SNAI2);ENSCHIG00000025785(MTHFR)
Biological Process	GO:0045445	myoblast differentiation	1	67	0.0889339	0.21463	ENSCHIG00000016901(SOX8)
Biological Process	GO:0007043	cell-cell junction assembly	1	68	0.0902025	0.216087	ENSCHIG00000024410(SNAI2)
Biological Process	GO:0009582	detection of abiotic stimulus	1	68	0.0902025	0.216087	ENSCHIG00000012983(MMP24)
Biological Process	GO:0043473	pigmentation	1	68	0.0902025	0.216087	ENSCHIG00000024410(SNAI2)
Biological Process	GO:0001843	neural tube closure	1	69	0.0914695	0.21699	ENSCHIG00000025785(MTHFR)
Biological Process	GO:0009581	detection of external stimulus	1	69	0.0914695	0.21699	ENSCHIG00000012983(MMP24)
Biological Process	GO:0014013	regulation of gliogenesis	1	69	0.0914695	0.21699	ENSCHIG00000016901(SOX8)
Biological Process	GO:0055007	cardiac muscle cell differentiation	1	69	0.0914695	0.21699	ENSCHIG00000019988(MYL2)
Biological Process	GO:0042770	signal transduction in response to DNA damage	1	70	0.0927348	0.217659	ENSCHIG00000024410(SNAI2)
Biological Process	GO:0051209	release of sequestered calcium ion into cytosol	1	70	0.0927348	0.217659	ENSCHIG00000021773(CEMIP)
Biological Process	GO:0051283	negative regulation of sequestering of calcium ion	1	70	0.0927348	0.217659	ENSCHIG00000021773(CEMIP)
Biological Process	GO:0051983	regulation of chromosome segregation	1	70	0.0927348	0.217659	ENSCHIG00000023965(SPAG5)
Biological Process	GO:0001501	skeletal system development	2	372	0.0928678	0.217659	ENSCHIG00000010396(SIX2);ENSCHIG00000024410(SNAI2)
Biological Process	GO:0034767	positive regulation of ion transmembrane transport	1	71	0.0939984	0.218731	ENSCHIG00000021773(CEMIP)
Biological Process	GO:0051282	regulation of sequestering of calcium ion	1	71	0.0939984	0.218731	ENSCHIG00000021773(CEMIP)
Biological Process	GO:0060606	tube closure	1	71	0.0939984	0.218731	ENSCHIG00000025785(MTHFR)
Biological Process	GO:0051208	sequestering of calcium ion	1	72	0.0952603	0.220903	ENSCHIG00000021773(CEMIP)
Biological Process	GO:0045892	negative regulation of transcription, DNA-templated	3	798	0.095385	0.220903	ENSCHIG00000016095(HES6);ENSCHIG00000016901(SOX8);ENSCHIG00000024410(SNAI2)
Biological Process	GO:0006935	chemotaxis	2	379	0.095853	0.221461	ENSCHIG00000024070(VEGFC);MSTRG.8015(--)
Biological Process	GO:0042330	taxis	2	380	0.0962818	0.221926	ENSCHIG00000024070(VEGFC);MSTRG.8015(--)
Biological Process	GO:0062014	negative regulation of small molecule metabolic process	1	73	0.0965205	0.221952	ENSCHIG00000024410(SNAI2)
Biological Process	GO:0014020	primary neural tube formation	1	74	0.0977791	0.224317	ENSCHIG00000025785(MTHFR)
Biological Process	GO:0050877	nervous system process	4	1297	0.0988245	0.225608	ENSCHIG00000012983(MMP24);ENSCHIG00000021773(CEMIP);ENSCHIG00000024410(SNAI2);MSTRG.8015(--)
Biological Process	GO:0008584	male gonad development	1	75	0.0990361	0.225608	ENSCHIG00000016901(SOX8)
Biological Process	GO:0009791	post-embryonic development	1	75	0.0990361	0.225608	ENSCHIG00000019988(MYL2)
Biological Process	GO:0009893	positive regulation of metabolic process	6	2396	0.100246	0.225842	ENSCHIG00000010396(SIX2);ENSCHIG00000015700(MAP3K21);ENSCHIG00000016901(SOX8);ENSCHIG00000021773(CEMIP);ENSCHIG00000024070(VEGFC);MSTRG.8015(--)
Biological Process	GO:0002688	regulation of leukocyte chemotaxis	1	76	0.100291	0.225842	ENSCHIG00000024070(VEGFC)
Biological Process	GO:0046546	development of primary male sexual characteristics	1	76	0.100291	0.225842	ENSCHIG00000016901(SOX8)
Biological Process	GO:1903169	regulation of calcium ion transmembrane transport	1	76	0.100291	0.225842	ENSCHIG00000021773(CEMIP)
Biological Process	GO:0007155	cell adhesion	3	820	0.101531	0.225842	ENSCHIG00000012983(MMP24);ENSCHIG00000024410(SNAI2);MSTRG.8015(--)
Biological Process	GO:0006821	chloride transport	1	77	0.101545	0.225842	ENSCHIG00000015137(CLCN6)
Biological Process	GO:0008630	intrinsic apoptotic signaling pathway in response to DNA damage	1	77	0.101545	0.225842	ENSCHIG00000024410(SNAI2)
Biological Process	GO:1990823	response to leukemia inhibitory factor	1	77	0.101545	0.225842	ENSCHIG00000024070(VEGFC)
Biological Process	GO:1990830	cellular response to leukemia inhibitory factor	1	77	0.101545	0.225842	ENSCHIG00000024070(VEGFC)
Biological Process	GO:0065009	regulation of molecular function	5	1841	0.101585	0.225842	ENSCHIG00000013634(ITIH4);ENSCHIG00000014476(-);ENSCHIG00000015700(MAP3K21);ENSCHIG00000021773(CEMIP);ENSCHIG00000024070(VEGFC)
Biological Process	GO:1903507	negative regulation of nucleic acid-templated transcription	3	821	0.101814	0.225842	ENSCHIG00000016095(HES6);ENSCHIG00000016901(SOX8);ENSCHIG00000024410(SNAI2)
Biological Process	GO:0051246	regulation of protein metabolic process	5	1845	0.102321	0.225842	ENSCHIG00000013634(ITIH4);ENSCHIG00000015700(MAP3K21);ENSCHIG00000021773(CEMIP);ENSCHIG00000024070(VEGFC);ENSCHIG00000025785(MTHFR)
Biological Process	GO:0007169	transmembrane receptor protein tyrosine kinase signaling pathway	2	394	0.102345	0.225842	ENSCHIG00000024070(VEGFC);MSTRG.8015(--)
Biological Process	GO:1902679	negative regulation of RNA biosynthetic process	3	823	0.102382	0.225842	ENSCHIG00000016095(HES6);ENSCHIG00000016901(SOX8);ENSCHIG00000024410(SNAI2)
Biological Process	GO:0098661	inorganic anion transmembrane transport	1	78	0.102797	0.226246	ENSCHIG00000015137(CLCN6)
Biological Process	GO:0022610	biological adhesion	3	826	0.103236	0.2267	ENSCHIG00000012983(MMP24);ENSCHIG00000024410(SNAI2);MSTRG.8015(--)
Biological Process	GO:0030855	epithelial cell differentiation	2	397	0.103658	0.226948	ENSCHIG00000010396(SIX2);ENSCHIG00000016901(SOX8)
Biological Process	GO:0048704	embryonic skeletal system morphogenesis	1	79	0.104047	0.226948	ENSCHIG00000010396(SIX2)
Biological Process	GO:0060048	cardiac muscle contraction	1	79	0.104047	0.226948	ENSCHIG00000019988(MYL2)
Biological Process	GO:0018107	peptidyl-threonine phosphorylation	1	80	0.105296	0.228141	ENSCHIG00000021773(CEMIP)
Biological Process	GO:0090316	positive regulation of intracellular protein transport	1	80	0.105296	0.228141	ENSCHIG00000021773(CEMIP)
Biological Process	GO:0097553	calcium ion transmembrane import into cytosol	1	80	0.105296	0.228141	ENSCHIG00000021773(CEMIP)
Biological Process	GO:0001841	neural tube formation	1	81	0.106543	0.229821	ENSCHIG00000025785(MTHFR)
Biological Process	GO:1901136	carbohydrate derivative catabolic process	1	81	0.106543	0.229821	ENSCHIG00000021773(CEMIP)
Biological Process	GO:0061061	muscle structure development	2	407	0.108072	0.232605	ENSCHIG00000016901(SOX8);ENSCHIG00000019988(MYL2)
Biological Process	GO:0006694	steroid biosynthetic process	1	83	0.109032	0.233639	ENSCHIG00000024410(SNAI2)
Biological Process	GO:0009266	response to temperature stimulus	1	83	0.109032	0.233639	ENSCHIG00000012983(MMP24)
Biological Process	GO:0048514	blood vessel morphogenesis	2	411	0.109852	0.234881	ENSCHIG00000024070(VEGFC);MSTRG.8015(--)
Biological Process	GO:0002687	positive regulation of leukocyte migration	1	84	0.110274	0.235267	ENSCHIG00000024070(VEGFC)
Biological Process	GO:0007423	sensory organ development	2	414	0.111192	0.236708	ENSCHIG00000010396(SIX2);ENSCHIG00000016901(SOX8)
Biological Process	GO:0006357	regulation of transcription by RNA polymerase II	4	1358	0.112442	0.238469	ENSCHIG00000010396(SIX2);ENSCHIG00000016095(HES6);ENSCHIG00000016901(SOX8);ENSCHIG00000024410(SNAI2)
Biological Process	GO:0007498	mesoderm development	1	86	0.112753	0.238469	ENSCHIG00000010396(SIX2)
Biological Process	GO:0018210	peptidyl-threonine modification	1	86	0.112753	0.238469	ENSCHIG00000021773(CEMIP)
Biological Process	GO:0035051	cardiocyte differentiation	1	87	0.11399	0.240563	ENSCHIG00000019988(MYL2)
Biological Process	GO:0007399	nervous system development	4	1367	0.114523	0.241166	ENSCHIG00000012983(MMP24);ENSCHIG00000016095(HES6);ENSCHIG00000016901(SOX8);ENSCHIG00000025785(MTHFR)
Biological Process	GO:0048593	camera-type eye morphogenesis	1	88	0.115225	0.242122	ENSCHIG00000016901(SOX8)
Biological Process	GO:0050921	positive regulation of chemotaxis	1	89	0.116459	0.244189	ENSCHIG00000024070(VEGFC)
Biological Process	GO:0048565	digestive tract development	1	90	0.117691	0.246243	ENSCHIG00000010396(SIX2)
Biological Process	GO:0060402	calcium ion transport into cytosol	1	91	0.118922	0.248285	ENSCHIG00000021773(CEMIP)
Biological Process	GO:0051253	negative regulation of RNA metabolic process	3	883	0.120017	0.248621	ENSCHIG00000016095(HES6);ENSCHIG00000016901(SOX8);ENSCHIG00000024410(SNAI2)
Biological Process	GO:0001704	formation of primary germ layer	1	92	0.120151	0.248621	ENSCHIG00000010396(SIX2)
Biological Process	GO:0045216	cell-cell junction organization	1	92	0.120151	0.248621	ENSCHIG00000024410(SNAI2)
Biological Process	GO:0090090	negative regulation of canonical Wnt signaling pathway	1	92	0.120151	0.248621	ENSCHIG00000024410(SNAI2)
Biological Process	GO:0003231	cardiac ventricle development	1	93	0.121378	0.248621	ENSCHIG00000019988(MYL2)
Biological Process	GO:0030010	establishment of cell polarity	1	93	0.121378	0.248621	ENSCHIG00000023965(SPAG5)
Biological Process	GO:0042471	ear morphogenesis	1	93	0.121378	0.248621	ENSCHIG00000010396(SIX2)
Biological Process	GO:0046661	male sex differentiation	1	93	0.121378	0.248621	ENSCHIG00000016901(SOX8)
Biological Process	GO:0050680	negative regulation of epithelial cell proliferation	1	93	0.121378	0.248621	ENSCHIG00000024410(SNAI2)
Biological Process	GO:0009605	response to external stimulus	4	1404	0.123271	0.251969	ENSCHIG00000012983(MMP24);ENSCHIG00000024070(VEGFC);ENSCHIG00000024410(SNAI2);MSTRG.8015(--)
Biological Process	GO:0006606	protein import into nucleus	1	95	0.123828	0.252578	ENSCHIG00000010396(SIX2)
Biological Process	GO:0007010	cytoskeleton organization	3	897	0.124295	0.253001	ENSCHIG00000019988(MYL2);ENSCHIG00000023965(SPAG5);ENSCHIG00000026753(-)
Biological Process	GO:0032501	multicellular organismal process	10	5080	0.12567	0.255189	ENSCHIG00000010396(SIX2);ENSCHIG00000012983(MMP24);ENSCHIG00000016095(HES6);ENSCHIG00000016901(SOX8);ENSCHIG00000019988(MYL2);ENSCHIG00000021773(CEMIP);ENSCHIG00000024070(VEGFC);ENSCHIG00000024410(SNAI2);ENSCHIG00000025785(MTHFR);MSTRG.8015(--)
Biological Process	GO:0051170	import into nucleus	1	97	0.126271	0.255189	ENSCHIG00000010396(SIX2)
Biological Process	GO:0055123	digestive system development	1	97	0.126271	0.255189	ENSCHIG00000010396(SIX2)
Biological Process	GO:0006366	transcription by RNA polymerase II	4	1417	0.126416	0.255189	ENSCHIG00000010396(SIX2);ENSCHIG00000016095(HES6);ENSCHIG00000016901(SOX8);ENSCHIG00000024410(SNAI2)
Biological Process	GO:0072331	signal transduction by p53 class mediator	1	98	0.12749	0.256825	ENSCHIG00000024410(SNAI2)
Biological Process	GO:0003206	cardiac chamber morphogenesis	1	99	0.128708	0.25768	ENSCHIG00000019988(MYL2)
Biological Process	GO:0055002	striated muscle cell development	1	99	0.128708	0.25768	ENSCHIG00000019988(MYL2)
Biological Process	GO:0060041	retina development in camera-type eye	1	99	0.128708	0.25768	ENSCHIG00000016901(SOX8)
Biological Process	GO:0030036	actin cytoskeleton organization	2	454	0.129479	0.258522	ENSCHIG00000019988(MYL2);ENSCHIG00000026753(-)
Biological Process	GO:0001837	epithelial to mesenchymal transition	1	100	0.129924	0.258522	ENSCHIG00000024410(SNAI2)
Biological Process	GO:0015931	nucleobase-containing compound transport	1	100	0.129924	0.258522	ENSCHIG00000022410(SLC29A1)
Biological Process	GO:2000113	negative regulation of cellular macromolecule biosynthetic process	3	918	0.130822	0.259778	ENSCHIG00000016095(HES6);ENSCHIG00000016901(SOX8);ENSCHIG00000024410(SNAI2)
Biological Process	GO:0060401	cytosolic calcium ion transport	1	101	0.131138	0.259878	ENSCHIG00000021773(CEMIP)
Biological Process	GO:0001932	regulation of protein phosphorylation	3	920	0.13145	0.259967	ENSCHIG00000015700(MAP3K21);ENSCHIG00000021773(CEMIP);ENSCHIG00000024070(VEGFC)
Biological Process	GO:0006575	cellular modified amino acid metabolic process	1	102	0.132351	0.260691	ENSCHIG00000025785(MTHFR)
Biological Process	GO:0034764	positive regulation of transmembrane transport	1	102	0.132351	0.260691	ENSCHIG00000021773(CEMIP)
Biological Process	GO:0046890	regulation of lipid biosynthetic process	1	103	0.133562	0.262546	ENSCHIG00000024410(SNAI2)
Biological Process	GO:0030308	negative regulation of cell growth	1	104	0.134772	0.26386	ENSCHIG00000019988(MYL2)
Biological Process	GO:1905475	regulation of protein localization to membrane	1	104	0.134772	0.26386	ENSCHIG00000021773(CEMIP)
Biological Process	GO:0006941	striated muscle contraction	1	106	0.137186	0.268048	ENSCHIG00000019988(MYL2)
Biological Process	GO:0030155	regulation of cell adhesion	2	472	0.137939	0.26883	ENSCHIG00000024410(SNAI2);MSTRG.8015(--)
Biological Process	GO:0048706	embryonic skeletal system development	1	107	0.138391	0.26883	ENSCHIG00000010396(SIX2)
Biological Process	GO:0001568	blood vessel development	2	473	0.138413	0.26883	ENSCHIG00000024070(VEGFC);MSTRG.8015(--)
Biological Process	GO:0016571	histone methylation	1	108	0.139594	0.270047	ENSCHIG00000025785(MTHFR)
Biological Process	GO:0031056	regulation of histone modification	1	108	0.139594	0.270047	ENSCHIG00000025785(MTHFR)
Biological Process	GO:0055001	muscle cell development	1	109	0.140795	0.271832	ENSCHIG00000019988(MYL2)
Biological Process	GO:0050794	regulation of cellular process	14	8028	0.1422	0.274002	ENSCHIG00000010396(SIX2);ENSCHIG00000010552(RAB40B);ENSCHIG00000013634(ITIH4);ENSCHIG00000014476(-);ENSCHIG00000015700(MAP3K21);ENSCHIG00000016095(HES6);ENSCHIG00000016901(SOX8);ENSCHIG00000019988(MYL2);ENSCHIG00000021773(CEMIP);ENSCHIG00000023965(SPAG5);ENSCHIG00000024070(VEGFC);ENSCHIG00000024410(SNAI2);ENSCHIG00000025785(MTHFR);MSTRG.8015(--)
Biological Process	GO:0010558	negative regulation of macromolecule biosynthetic process	3	958	0.143602	0.276159	ENSCHIG00000016095(HES6);ENSCHIG00000016901(SOX8);ENSCHIG00000024410(SNAI2)
Biological Process	GO:0008016	regulation of heart contraction	1	112	0.14439	0.276582	ENSCHIG00000019988(MYL2)
Biological Process	GO:0022408	negative regulation of cell-cell adhesion	1	112	0.14439	0.276582	ENSCHIG00000024410(SNAI2)
Biological Process	GO:0051234	establishment of localization	7	3261	0.145016	0.277236	ENSCHIG00000009052(SLC16A14);ENSCHIG00000010396(SIX2);ENSCHIG00000010552(RAB40B);ENSCHIG00000015137(CLCN6);ENSCHIG00000021773(CEMIP);ENSCHIG00000022410(SLC29A1);ENSCHIG00000023965(SPAG5)
Biological Process	GO:2001242	regulation of intrinsic apoptotic signaling pathway	1	114	0.146779	0.280058	ENSCHIG00000024410(SNAI2)
Biological Process	GO:0048469	cell maturation	1	115	0.147971	0.28178	ENSCHIG00000016901(SOX8)
Biological Process	GO:0045934	negative regulation of nucleobase-containing compound metabolic process	3	973	0.148508	0.282252	ENSCHIG00000016095(HES6);ENSCHIG00000016901(SOX8);ENSCHIG00000024410(SNAI2)
Biological Process	GO:0030178	negative regulation of Wnt signaling pathway	1	116	0.149161	0.282393	ENSCHIG00000024410(SNAI2)
Biological Process	GO:0045766	positive regulation of angiogenesis	1	116	0.149161	0.282393	ENSCHIG00000024070(VEGFC)
Biological Process	GO:0032270	positive regulation of cellular protein metabolic process	3	980	0.150817	0.284512	ENSCHIG00000015700(MAP3K21);ENSCHIG00000021773(CEMIP);ENSCHIG00000024070(VEGFC)
Biological Process	GO:0001944	vasculature development	2	499	0.150864	0.284512	ENSCHIG00000024070(VEGFC);MSTRG.8015(--)
Biological Process	GO:0031032	actomyosin structure organization	1	119	0.152723	0.286907	ENSCHIG00000019988(MYL2)
Biological Process	GO:0032388	positive regulation of intracellular transport	1	119	0.152723	0.286907	ENSCHIG00000021773(CEMIP)
Biological Process	GO:0006605	protein targeting	1	120	0.153907	0.288022	ENSCHIG00000021773(CEMIP)
Biological Process	GO:0097529	myeloid leukocyte migration	1	120	0.153907	0.288022	ENSCHIG00000024070(VEGFC)
Biological Process	GO:0098609	cell-cell adhesion	2	506	0.154258	0.288024	ENSCHIG00000012983(MMP24);ENSCHIG00000024410(SNAI2)
Biological Process	GO:0072358	cardiovascular system development	2	507	0.154744	0.288024	ENSCHIG00000024070(VEGFC);MSTRG.8015(--)
Biological Process	GO:0007519	skeletal muscle tissue development	1	121	0.15509	0.288024	ENSCHIG00000016901(SOX8)
Biological Process	GO:0048592	eye morphogenesis	1	121	0.15509	0.288024	ENSCHIG00000016901(SOX8)
Biological Process	GO:0007163	establishment or maintenance of cell polarity	1	122	0.156271	0.288568	ENSCHIG00000023965(SPAG5)
Biological Process	GO:0007219	Notch signaling pathway	1	122	0.156271	0.288568	ENSCHIG00000024410(SNAI2)
Biological Process	GO:0010594	regulation of endothelial cell migration	1	122	0.156271	0.288568	MSTRG.8015(--)
Biological Process	GO:0030029	actin filament-based process	2	511	0.156692	0.288798	ENSCHIG00000019988(MYL2);ENSCHIG00000026753(-)
Biological Process	GO:0006886	intracellular protein transport	2	512	0.157179	0.288917	ENSCHIG00000010396(SIX2);ENSCHIG00000021773(CEMIP)
Biological Process	GO:0090150	establishment of protein localization to membrane	1	123	0.15745	0.288917	ENSCHIG00000021773(CEMIP)
Biological Process	GO:0031327	negative regulation of cellular biosynthetic process	3	1002	0.158157	0.288917	ENSCHIG00000016095(HES6);ENSCHIG00000016901(SOX8);ENSCHIG00000024410(SNAI2)
Biological Process	GO:0008406	gonad development	1	124	0.158628	0.288917	ENSCHIG00000016901(SOX8)
Biological Process	GO:0060538	skeletal muscle organ development	1	124	0.158628	0.288917	ENSCHIG00000016901(SOX8)
Biological Process	GO:0051173	positive regulation of nitrogen compound metabolic process	5	2116	0.158668	0.288917	ENSCHIG00000010396(SIX2);ENSCHIG00000015700(MAP3K21);ENSCHIG00000016901(SOX8);ENSCHIG00000021773(CEMIP);ENSCHIG00000024070(VEGFC)
Biological Process	GO:0042325	regulation of phosphorylation	3	1004	0.15883	0.288917	ENSCHIG00000015700(MAP3K21);ENSCHIG00000021773(CEMIP);ENSCHIG00000024070(VEGFC)
Biological Process	GO:0003205	cardiac chamber development	1	125	0.159804	0.290147	ENSCHIG00000019988(MYL2)
Biological Process	GO:0031669	cellular response to nutrient levels	1	126	0.160979	0.291736	ENSCHIG00000024410(SNAI2)
Biological Process	GO:0007369	gastrulation	1	127	0.162152	0.292233	ENSCHIG00000010396(SIX2)
Biological Process	GO:0045137	development of primary sexual characteristics	1	127	0.162152	0.292233	ENSCHIG00000016901(SOX8)
Biological Process	GO:1904018	positive regulation of vasculature development	1	127	0.162152	0.292233	ENSCHIG00000024070(VEGFC)
Biological Process	GO:0009890	negative regulation of biosynthetic process	3	1015	0.16255	0.29241	ENSCHIG00000016095(HES6);ENSCHIG00000016901(SOX8);ENSCHIG00000024410(SNAI2)
Biological Process	GO:0045665	negative regulation of neuron differentiation	1	128	0.163323	0.292666	ENSCHIG00000016901(SOX8)
Biological Process	GO:0015698	inorganic anion transport	1	129	0.164493	0.292666	ENSCHIG00000015137(CLCN6)
Biological Process	GO:0017038	protein import	1	129	0.164493	0.292666	ENSCHIG00000010396(SIX2)
Biological Process	GO:0033157	regulation of intracellular protein transport	1	129	0.164493	0.292666	ENSCHIG00000021773(CEMIP)
Biological Process	GO:0051924	regulation of calcium ion transport	1	129	0.164493	0.292666	ENSCHIG00000021773(CEMIP)
Biological Process	GO:0060047	heart contraction	1	129	0.164493	0.292666	ENSCHIG00000019988(MYL2)
Biological Process	GO:0034097	response to cytokine	2	528	0.165026	0.293079	ENSCHIG00000013634(ITIH4);ENSCHIG00000024070(VEGFC)
Biological Process	GO:1901605	alpha-amino acid metabolic process	1	130	0.165662	0.293673	ENSCHIG00000025785(MTHFR)
Biological Process	GO:0030595	leukocyte chemotaxis	1	131	0.166829	0.295205	ENSCHIG00000024070(VEGFC)
Biological Process	GO:0002685	regulation of leukocyte migration	1	132	0.167994	0.296729	ENSCHIG00000024070(VEGFC)
Biological Process	GO:0016054	organic acid catabolic process	1	133	0.169158	0.29707	ENSCHIG00000021773(CEMIP)
Biological Process	GO:0046395	carboxylic acid catabolic process	1	133	0.169158	0.29707	ENSCHIG00000021773(CEMIP)
Biological Process	GO:1902275	regulation of chromatin organization	1	133	0.169158	0.29707	ENSCHIG00000025785(MTHFR)
Biological Process	GO:0048513	animal organ development	5	2162	0.169423	0.29707	ENSCHIG00000010396(SIX2);ENSCHIG00000016901(SOX8);ENSCHIG00000019988(MYL2);ENSCHIG00000024070(VEGFC);ENSCHIG00000024410(SNAI2)
Biological Process	GO:0021915	neural tube development	1	134	0.17032	0.29707	ENSCHIG00000025785(MTHFR)
Biological Process	GO:0043270	positive regulation of ion transport	1	134	0.17032	0.29707	ENSCHIG00000021773(CEMIP)
Biological Process	GO:1903522	regulation of blood circulation	1	134	0.17032	0.29707	ENSCHIG00000019988(MYL2)
Biological Process	GO:0043066	negative regulation of apoptotic process	2	541	0.171458	0.29852	ENSCHIG00000016901(SOX8);ENSCHIG00000024410(SNAI2)
Biological Process	GO:0007204	positive regulation of cytosolic calcium ion concentration	1	136	0.17264	0.29959	ENSCHIG00000021773(CEMIP)
Biological Process	GO:0051172	negative regulation of nitrogen compound metabolic process	4	1594	0.172687	0.29959	ENSCHIG00000013634(ITIH4);ENSCHIG00000016095(HES6);ENSCHIG00000016901(SOX8);ENSCHIG00000024410(SNAI2)
Biological Process	GO:0065007	biological regulation	15	8989	0.173701	0.299916	ENSCHIG00000010396(SIX2);ENSCHIG00000010552(RAB40B);ENSCHIG00000013634(ITIH4);ENSCHIG00000014476(-);ENSCHIG00000015700(MAP3K21);ENSCHIG00000016095(HES6);ENSCHIG00000016901(SOX8);ENSCHIG00000019988(MYL2);ENSCHIG00000021773(CEMIP);ENSCHIG00000022410(SLC29A1);ENSCHIG00000023965(SPAG5);ENSCHIG00000024070(VEGFC);ENSCHIG00000024410(SNAI2);ENSCHIG00000025785(MTHFR);MSTRG.8015(--)
Biological Process	GO:0009127	purine nucleoside monophosphate biosynthetic process	1	137	0.173798	0.299916	ENSCHIG00000018279(ADSS1)
Biological Process	GO:0009168	purine ribonucleoside monophosphate biosynthetic process	1	137	0.173798	0.299916	ENSCHIG00000018279(ADSS1)
Biological Process	GO:0003015	heart process	1	138	0.174954	0.300846	ENSCHIG00000019988(MYL2)
Biological Process	GO:0034329	cell junction assembly	1	138	0.174954	0.300846	ENSCHIG00000024410(SNAI2)
Biological Process	GO:0043406	positive regulation of MAP kinase activity	1	139	0.176108	0.302299	ENSCHIG00000015700(MAP3K21)
Biological Process	GO:0051247	positive regulation of protein metabolic process	3	1056	0.176665	0.302679	ENSCHIG00000015700(MAP3K21);ENSCHIG00000021773(CEMIP);ENSCHIG00000024070(VEGFC)
Biological Process	GO:0048738	cardiac muscle tissue development	1	140	0.177261	0.302679	ENSCHIG00000019988(MYL2)
Biological Process	GO:1901617	organic hydroxy compound biosynthetic process	1	140	0.177261	0.302679	ENSCHIG00000024410(SNAI2)
Biological Process	GO:0006479	protein methylation	1	142	0.179563	0.305539	ENSCHIG00000025785(MTHFR)
Biological Process	GO:0008213	protein alkylation	1	142	0.179563	0.305539	ENSCHIG00000025785(MTHFR)
Biological Process	GO:0043069	negative regulation of programmed cell death	2	558	0.179938	0.305644	ENSCHIG00000016901(SOX8);ENSCHIG00000024410(SNAI2)
Biological Process	GO:0045926	negative regulation of growth	1	143	0.180711	0.306423	ENSCHIG00000019988(MYL2)
Biological Process	GO:0010604	positive regulation of macromolecule metabolic process	5	2211	0.181225	0.306762	ENSCHIG00000010396(SIX2);ENSCHIG00000015700(MAP3K21);ENSCHIG00000016901(SOX8);ENSCHIG00000021773(CEMIP);ENSCHIG00000024070(VEGFC)
Biological Process	GO:0009156	ribonucleoside monophosphate biosynthetic process	1	146	0.184147	0.310629	ENSCHIG00000018279(ADSS1)
Biological Process	GO:0031668	cellular response to extracellular stimulus	1	146	0.184147	0.310629	ENSCHIG00000024410(SNAI2)
Biological Process	GO:0006807	nitrogen compound metabolic process	13	7574	0.185267	0.311478	ENSCHIG00000010396(SIX2);ENSCHIG00000010552(RAB40B);ENSCHIG00000012983(MMP24);ENSCHIG00000013634(ITIH4);ENSCHIG00000015700(MAP3K21);ENSCHIG00000016095(HES6);ENSCHIG00000016901(SOX8);ENSCHIG00000018279(ADSS1);ENSCHIG00000021773(CEMIP);ENSCHIG00000024070(VEGFC);ENSCHIG00000024410(SNAI2);ENSCHIG00000025785(MTHFR);MSTRG.8015(--)
Biological Process	GO:0098742	cell-cell adhesion via plasma-membrane adhesion molecules	1	147	0.18529	0.311478	ENSCHIG00000012983(MMP24)
Biological Process	GO:0010951	negative regulation of endopeptidase activity	1	149	0.18757	0.314769	ENSCHIG00000013634(ITIH4)
Biological Process	GO:2001234	negative regulation of apoptotic signaling pathway	1	152	0.190979	0.319938	ENSCHIG00000024410(SNAI2)
Biological Process	GO:0000122	negative regulation of transcription by RNA polymerase II	2	583	0.192537	0.321523	ENSCHIG00000016095(HES6);ENSCHIG00000024410(SNAI2)
Biological Process	GO:0009124	nucleoside monophosphate biosynthetic process	1	154	0.193244	0.321523	ENSCHIG00000018279(ADSS1)
Biological Process	GO:0043542	endothelial cell migration	1	154	0.193244	0.321523	MSTRG.8015(--)
Biological Process	GO:2001020	regulation of response to DNA damage stimulus	1	154	0.193244	0.321523	ENSCHIG00000024410(SNAI2)
Biological Process	GO:0051641	cellular localization	4	1673	0.195206	0.323625	ENSCHIG00000010396(SIX2);ENSCHIG00000021773(CEMIP);ENSCHIG00000022410(SLC29A1);ENSCHIG00000023965(SPAG5)
Biological Process	GO:0002064	epithelial cell development	1	156	0.195503	0.323625	ENSCHIG00000016901(SOX8)
Biological Process	GO:0006836	neurotransmitter transport	1	156	0.195503	0.323625	ENSCHIG00000022410(SLC29A1)
Biological Process	GO:0032147	activation of protein kinase activity	1	157	0.19663	0.324939	ENSCHIG00000015700(MAP3K21)
Biological Process	GO:0051480	regulation of cytosolic calcium ion concentration	1	158	0.197755	0.326246	ENSCHIG00000021773(CEMIP)
Biological Process	GO:0030522	intracellular receptor signaling pathway	1	159	0.19888	0.327464	ENSCHIG00000024410(SNAI2)
Biological Process	GO:0048522	positive regulation of cellular process	7	3538	0.199165	0.327464	ENSCHIG00000010396(SIX2);ENSCHIG00000015700(MAP3K21);ENSCHIG00000016901(SOX8);ENSCHIG00000021773(CEMIP);ENSCHIG00000024070(VEGFC);ENSCHIG00000024410(SNAI2);MSTRG.8015(--)
Biological Process	GO:0008202	steroid metabolic process	1	160	0.200002	0.328287	ENSCHIG00000024410(SNAI2)
Biological Process	GO:0007548	sex differentiation	1	161	0.201124	0.329019	ENSCHIG00000016901(SOX8)
Biological Process	GO:0010632	regulation of epithelial cell migration	1	161	0.201124	0.329019	MSTRG.8015(--)
Biological Process	GO:0010466	negative regulation of peptidase activity	1	162	0.202243	0.330297	ENSCHIG00000013634(ITIH4)
Biological Process	GO:0060548	negative regulation of cell death	2	603	0.202712	0.330509	ENSCHIG00000016901(SOX8);ENSCHIG00000024410(SNAI2)
Biological Process	GO:0060828	regulation of canonical Wnt signaling pathway	1	163	0.203362	0.331014	ENSCHIG00000024410(SNAI2)
Biological Process	GO:0050768	negative regulation of neurogenesis	1	164	0.204478	0.332277	ENSCHIG00000016901(SOX8)
Biological Process	GO:0010629	negative regulation of gene expression	3	1139	0.206322	0.334715	ENSCHIG00000016095(HES6);ENSCHIG00000016901(SOX8);ENSCHIG00000024410(SNAI2)
Biological Process	GO:0006790	sulfur compound metabolic process	1	167	0.20782	0.336027	ENSCHIG00000025785(MTHFR)
Biological Process	GO:0043583	ear development	1	167	0.20782	0.336027	ENSCHIG00000010396(SIX2)
Biological Process	GO:0031324	negative regulation of cellular metabolic process	4	1718	0.20848	0.336536	ENSCHIG00000013634(ITIH4);ENSCHIG00000016095(HES6);ENSCHIG00000016901(SOX8);ENSCHIG00000024410(SNAI2)
Biological Process	GO:0019220	regulation of phosphate metabolic process	3	1148	0.209615	0.33712	ENSCHIG00000015700(MAP3K21);ENSCHIG00000021773(CEMIP);ENSCHIG00000024070(VEGFC)
Biological Process	GO:0051174	regulation of phosphorus metabolic process	3	1148	0.209615	0.33712	ENSCHIG00000015700(MAP3K21);ENSCHIG00000021773(CEMIP);ENSCHIG00000024070(VEGFC)
Biological Process	GO:0098660	inorganic ion transmembrane transport	2	617	0.209879	0.33712	ENSCHIG00000015137(CLCN6);ENSCHIG00000021773(CEMIP)
Biological Process	GO:0009952	anterior/posterior pattern specification	1	171	0.212254	0.340375	ENSCHIG00000010396(SIX2)
Biological Process	GO:0045444	fat cell differentiation	1	173	0.214463	0.34305	ENSCHIG00000016901(SOX8)
Biological Process	GO:0007167	enzyme linked receptor protein signaling pathway	2	627	0.215018	0.34305	ENSCHIG00000024070(VEGFC);MSTRG.8015(--)
Biological Process	GO:0098813	nuclear chromosome segregation	1	174	0.215564	0.34305	ENSCHIG00000023965(SPAG5)
Biological Process	GO:1904062	regulation of cation transmembrane transport	1	174	0.215564	0.34305	ENSCHIG00000021773(CEMIP)
Biological Process	GO:0010605	negative regulation of macromolecule metabolic process	4	1742	0.215682	0.34305	ENSCHIG00000013634(ITIH4);ENSCHIG00000016095(HES6);ENSCHIG00000016901(SOX8);ENSCHIG00000024410(SNAI2)
Biological Process	GO:0034330	cell junction organization	1	175	0.216665	0.344053	ENSCHIG00000024410(SNAI2)
Biological Process	GO:0071496	cellular response to external stimulus	1	178	0.219958	0.348713	ENSCHIG00000024410(SNAI2)
Biological Process	GO:0003007	heart morphogenesis	1	179	0.221052	0.349313	ENSCHIG00000019988(MYL2)
Biological Process	GO:0098656	anion transmembrane transport	1	179	0.221052	0.349313	ENSCHIG00000015137(CLCN6)
Biological Process	GO:0050789	regulation of biological process	14	8520	0.222977	0.351639	ENSCHIG00000010396(SIX2);ENSCHIG00000010552(RAB40B);ENSCHIG00000013634(ITIH4);ENSCHIG00000014476(-);ENSCHIG00000015700(MAP3K21);ENSCHIG00000016095(HES6);ENSCHIG00000016901(SOX8);ENSCHIG00000019988(MYL2);ENSCHIG00000021773(CEMIP);ENSCHIG00000023965(SPAG5);ENSCHIG00000024070(VEGFC);ENSCHIG00000024410(SNAI2);ENSCHIG00000025785(MTHFR);MSTRG.8015(--)
Biological Process	GO:0006936	muscle contraction	1	182	0.224327	0.351639	ENSCHIG00000019988(MYL2)
Biological Process	GO:0030336	negative regulation of cell migration	1	182	0.224327	0.351639	MSTRG.8015(--)
Biological Process	GO:0051146	striated muscle cell differentiation	1	182	0.224327	0.351639	ENSCHIG00000019988(MYL2)
Biological Process	GO:0051961	negative regulation of nervous system development	1	182	0.224327	0.351639	ENSCHIG00000016901(SOX8)
Biological Process	GO:0034504	protein localization to nucleus	1	184	0.226504	0.353548	ENSCHIG00000010396(SIX2)
Biological Process	GO:0048705	skeletal system morphogenesis	1	184	0.226504	0.353548	ENSCHIG00000010396(SIX2)
Biological Process	GO:0032879	regulation of localization	4	1778	0.226634	0.353548	ENSCHIG00000021773(CEMIP);ENSCHIG00000024070(VEGFC);ENSCHIG00000024410(SNAI2);MSTRG.8015(--)
Biological Process	GO:0070588	calcium ion transmembrane transport	1	188	0.230839	0.359533	ENSCHIG00000021773(CEMIP)
Biological Process	GO:0001505	regulation of neurotransmitter levels	1	189	0.231919	0.360639	ENSCHIG00000022410(SLC29A1)
Biological Process	GO:0071705	nitrogen compound transport	3	1210	0.232656	0.361209	ENSCHIG00000010396(SIX2);ENSCHIG00000021773(CEMIP);ENSCHIG00000022410(SLC29A1)
Biological Process	GO:2000146	negative regulation of cell motility	1	191	0.234075	0.362772	MSTRG.8015(--)
Biological Process	GO:0010721	negative regulation of cell development	1	192	0.235151	0.362772	ENSCHIG00000016901(SOX8)
Biological Process	GO:0021700	developmental maturation	1	192	0.235151	0.362772	ENSCHIG00000016901(SOX8)
Biological Process	GO:0043405	regulation of MAP kinase activity	1	192	0.235151	0.362772	ENSCHIG00000015700(MAP3K21)
Biological Process	GO:1903829	positive regulation of cellular protein localization	1	193	0.236225	0.363854	ENSCHIG00000021773(CEMIP)
Biological Process	GO:0032103	positive regulation of response to external stimulus	1	195	0.238369	0.366577	ENSCHIG00000024070(VEGFC)
Biological Process	GO:0031667	response to nutrient levels	1	197	0.240508	0.369284	ENSCHIG00000024410(SNAI2)
Biological Process	GO:0009152	purine ribonucleotide biosynthetic process	1	198	0.241575	0.369758	ENSCHIG00000018279(ADSS1)
Biological Process	GO:0060070	canonical Wnt signaling pathway	1	198	0.241575	0.369758	ENSCHIG00000024410(SNAI2)
Biological Process	GO:0060326	cell chemotaxis	1	199	0.242641	0.370807	ENSCHIG00000024070(VEGFC)
Biological Process	GO:0051301	cell division	1	200	0.243706	0.371851	ENSCHIG00000023965(SPAG5)
Biological Process	GO:0044282	small molecule catabolic process	1	202	0.24583	0.374367	ENSCHIG00000021773(CEMIP)
Biological Process	GO:0006520	cellular amino acid metabolic process	1	203	0.24689	0.374367	ENSCHIG00000025785(MTHFR)
Biological Process	GO:0051271	negative regulation of cellular component movement	1	203	0.24689	0.374367	MSTRG.8015(--)
Biological Process	GO:0097193	intrinsic apoptotic signaling pathway	1	203	0.24689	0.374367	ENSCHIG00000024410(SNAI2)
Biological Process	GO:1901564	organonitrogen compound metabolic process	9	5100	0.247808	0.375175	ENSCHIG00000010552(RAB40B);ENSCHIG00000012983(MMP24);ENSCHIG00000013634(ITIH4);ENSCHIG00000015700(MAP3K21);ENSCHIG00000018279(ADSS1);ENSCHIG00000021773(CEMIP);ENSCHIG00000024070(VEGFC);ENSCHIG00000025785(MTHFR);MSTRG.8015(--)
Biological Process	GO:0009260	ribonucleotide biosynthetic process	1	206	0.250062	0.377255	ENSCHIG00000018279(ADSS1)
Biological Process	GO:0046390	ribose phosphate biosynthetic process	1	206	0.250062	0.377255	ENSCHIG00000018279(ADSS1)
Biological Process	GO:0006913	nucleocytoplasmic transport	1	207	0.251116	0.377255	ENSCHIG00000010396(SIX2)
Biological Process	GO:0010959	regulation of metal ion transport	1	207	0.251116	0.377255	ENSCHIG00000021773(CEMIP)
Biological Process	GO:0051169	nuclear transport	1	207	0.251116	0.377255	ENSCHIG00000010396(SIX2)
Biological Process	GO:0010631	epithelial cell migration	1	208	0.25217	0.378254	MSTRG.8015(--)
Biological Process	GO:0009167	purine ribonucleoside monophosphate metabolic process	1	209	0.253221	0.379074	ENSCHIG00000018279(ADSS1)
Biological Process	GO:0006164	purine nucleotide biosynthetic process	1	210	0.254271	0.379074	ENSCHIG00000018279(ADSS1)
Biological Process	GO:0009126	purine nucleoside monophosphate metabolic process	1	210	0.254271	0.379074	ENSCHIG00000018279(ADSS1)
Biological Process	GO:0090132	epithelium migration	1	210	0.254271	0.379074	MSTRG.8015(--)
Biological Process	GO:0007059	chromosome segregation	1	212	0.256368	0.380454	ENSCHIG00000023965(SPAG5)
Biological Process	GO:0040013	negative regulation of locomotion	1	212	0.256368	0.380454	MSTRG.8015(--)
Biological Process	GO:0090130	tissue migration	1	212	0.256368	0.380454	MSTRG.8015(--)
Biological Process	GO:0006732	coenzyme metabolic process	1	213	0.257414	0.380847	ENSCHIG00000025785(MTHFR)
Biological Process	GO:0019216	regulation of lipid metabolic process	1	213	0.257414	0.380847	ENSCHIG00000024410(SNAI2)
Biological Process	GO:0051235	maintenance of location	1	214	0.258458	0.381236	ENSCHIG00000021773(CEMIP)
Biological Process	GO:0072594	establishment of protein localization to organelle	1	214	0.258458	0.381236	ENSCHIG00000010396(SIX2)
Biological Process	GO:0030111	regulation of Wnt signaling pathway	1	215	0.259502	0.38162	ENSCHIG00000024410(SNAI2)
Biological Process	GO:0072522	purine-containing compound biosynthetic process	1	215	0.259502	0.38162	ENSCHIG00000018279(ADSS1)
Biological Process	GO:0006810	transport	6	3154	0.260363	0.382311	ENSCHIG00000009052(SLC16A14);ENSCHIG00000010396(SIX2);ENSCHIG00000010552(RAB40B);ENSCHIG00000015137(CLCN6);ENSCHIG00000021773(CEMIP);ENSCHIG00000022410(SLC29A1)
Biological Process	GO:0009161	ribonucleoside monophosphate metabolic process	1	218	0.262623	0.385049	ENSCHIG00000018279(ADSS1)
Biological Process	GO:0009991	response to extracellular stimulus	1	221	0.265732	0.389022	ENSCHIG00000024410(SNAI2)
Biological Process	GO:0001558	regulation of cell growth	1	223	0.267798	0.391458	ENSCHIG00000019988(MYL2)
Biological Process	GO:0043010	camera-type eye development	1	224	0.268828	0.392377	ENSCHIG00000016901(SOX8)
Biological Process	GO:0050900	leukocyte migration	1	225	0.269858	0.392703	ENSCHIG00000024070(VEGFC)
Biological Process	GO:0062012	regulation of small molecule metabolic process	1	225	0.269858	0.392703	ENSCHIG00000024410(SNAI2)
Biological Process	GO:0009892	negative regulation of metabolic process	4	1917	0.270387	0.392887	ENSCHIG00000013634(ITIH4);ENSCHIG00000016095(HES6);ENSCHIG00000016901(SOX8);ENSCHIG00000024410(SNAI2)
Biological Process	GO:0043547	positive regulation of GTPase activity	1	226	0.270886	0.393026	ENSCHIG00000014476(-)
Biological Process	GO:0006874	cellular calcium ion homeostasis	1	227	0.271912	0.39393	ENSCHIG00000021773(CEMIP)
Biological Process	GO:0043414	macromolecule methylation	1	228	0.272938	0.394828	ENSCHIG00000025785(MTHFR)
Biological Process	GO:0042692	muscle cell differentiation	1	231	0.276005	0.398674	ENSCHIG00000019988(MYL2)
Biological Process	GO:0048562	embryonic organ morphogenesis	1	233	0.278043	0.399841	ENSCHIG00000010396(SIX2)
Biological Process	GO:0050678	regulation of epithelial cell proliferation	1	233	0.278043	0.399841	ENSCHIG00000024410(SNAI2)
Biological Process	GO:0051222	positive regulation of protein transport	1	233	0.278043	0.399841	ENSCHIG00000021773(CEMIP)
Biological Process	GO:0003012	muscle system process	1	235	0.280076	0.402171	ENSCHIG00000019988(MYL2)
Biological Process	GO:0045861	negative regulation of proteolysis	1	236	0.28109	0.40271	ENSCHIG00000013634(ITIH4)
Biological Process	GO:0009123	nucleoside monophosphate metabolic process	1	237	0.282103	0.40271	ENSCHIG00000018279(ADSS1)
Biological Process	GO:0033044	regulation of chromosome organization	1	237	0.282103	0.40271	ENSCHIG00000025785(MTHFR)
Biological Process	GO:0055074	calcium ion homeostasis	1	237	0.282103	0.40271	ENSCHIG00000021773(CEMIP)
Biological Process	GO:0006468	protein phosphorylation	3	1347	0.285287	0.406659	ENSCHIG00000015700(MAP3K21);ENSCHIG00000021773(CEMIP);ENSCHIG00000024070(VEGFC)
Biological Process	GO:0051336	regulation of hydrolase activity	2	768	0.288508	0.410649	ENSCHIG00000013634(ITIH4);ENSCHIG00000014476(-)
Biological Process	GO:0072503	cellular divalent inorganic cation homeostasis	1	244	0.289156	0.410973	ENSCHIG00000021773(CEMIP)
Biological Process	GO:0031328	positive regulation of cellular biosynthetic process	3	1360	0.290371	0.412018	ENSCHIG00000010396(SIX2);ENSCHIG00000016901(SOX8);MSTRG.8015(--)
Biological Process	GO:1901565	organonitrogen compound catabolic process	2	773	0.291128	0.412018	ENSCHIG00000021773(CEMIP);MSTRG.8015(--)
Biological Process	GO:0032259	methylation	1	246	0.291159	0.412018	ENSCHIG00000025785(MTHFR)
Biological Process	GO:0032386	regulation of intracellular transport	1	247	0.292159	0.412476	ENSCHIG00000021773(CEMIP)
Biological Process	GO:0048468	cell development	3	1365	0.292329	0.412476	ENSCHIG00000016901(SOX8);ENSCHIG00000019988(MYL2);ENSCHIG00000024410(SNAI2)
Biological Process	GO:1904951	positive regulation of establishment of protein localization	1	248	0.293157	0.413046	ENSCHIG00000021773(CEMIP)
Biological Process	GO:0052548	regulation of endopeptidase activity	1	250	0.295149	0.415253	ENSCHIG00000013634(ITIH4)
Biological Process	GO:0009891	positive regulation of biosynthetic process	3	1374	0.295858	0.415651	ENSCHIG00000010396(SIX2);ENSCHIG00000016901(SOX8);MSTRG.8015(--)
Biological Process	GO:0022411	cellular component disassembly	1	252	0.297136	0.416846	ENSCHIG00000024410(SNAI2)
Biological Process	GO:0008015	blood circulation	1	254	0.299118	0.419023	ENSCHIG00000019988(MYL2)
Biological Process	GO:0048518	positive regulation of biological process	7	3975	0.300367	0.42017	ENSCHIG00000010396(SIX2);ENSCHIG00000015700(MAP3K21);ENSCHIG00000016901(SOX8);ENSCHIG00000021773(CEMIP);ENSCHIG00000024070(VEGFC);ENSCHIG00000024410(SNAI2);MSTRG.8015(--)
Biological Process	GO:0006816	calcium ion transport	1	259	0.304049	0.424103	ENSCHIG00000021773(CEMIP)
Biological Process	GO:0072507	divalent inorganic cation homeostasis	1	259	0.304049	0.424103	ENSCHIG00000021773(CEMIP)
Biological Process	GO:0044260	cellular macromolecule metabolic process	10	6053	0.304616	0.424287	ENSCHIG00000010396(SIX2);ENSCHIG00000010552(RAB40B);ENSCHIG00000013634(ITIH4);ENSCHIG00000015700(MAP3K21);ENSCHIG00000016095(HES6);ENSCHIG00000016901(SOX8);ENSCHIG00000021773(CEMIP);ENSCHIG00000024070(VEGFC);ENSCHIG00000024410(SNAI2);ENSCHIG00000025785(MTHFR)
Biological Process	GO:0007283	spermatogenesis	1	261	0.306012	0.425623	ENSCHIG00000016901(SOX8)
Biological Process	GO:0001654	eye development	1	264	0.308947	0.428482	ENSCHIG00000016901(SOX8)
Biological Process	GO:0003013	circulatory system process	1	264	0.308947	0.428482	ENSCHIG00000019988(MYL2)
Biological Process	GO:0009165	nucleotide biosynthetic process	1	267	0.31187	0.429482	ENSCHIG00000018279(ADSS1)
Biological Process	GO:0016049	cell growth	1	267	0.31187	0.429482	ENSCHIG00000019988(MYL2)
Biological Process	GO:0050769	positive regulation of neurogenesis	1	267	0.31187	0.429482	ENSCHIG00000016901(SOX8)
Biological Process	GO:0150063	visual system development	1	267	0.31187	0.429482	ENSCHIG00000016901(SOX8)
Biological Process	GO:2001233	regulation of apoptotic signaling pathway	1	267	0.31187	0.429482	ENSCHIG00000024410(SNAI2)
Biological Process	GO:0051656	establishment of organelle localization	1	269	0.313812	0.430939	ENSCHIG00000023965(SPAG5)
Biological Process	GO:1901293	nucleoside phosphate biosynthetic process	1	269	0.313812	0.430939	ENSCHIG00000018279(ADSS1)
Biological Process	GO:0034220	ion transmembrane transport	2	818	0.31468	0.431056	ENSCHIG00000015137(CLCN6);ENSCHIG00000021773(CEMIP)
Biological Process	GO:0022407	regulation of cell-cell adhesion	1	270	0.314781	0.431056	ENSCHIG00000024410(SNAI2)
Biological Process	GO:0048880	sensory system development	1	271	0.315749	0.431775	ENSCHIG00000016901(SOX8)
Biological Process	GO:0034765	regulation of ion transmembrane transport	1	272	0.316715	0.43249	ENSCHIG00000021773(CEMIP)
Biological Process	GO:0016055	Wnt signaling pathway	1	274	0.318645	0.433909	ENSCHIG00000024410(SNAI2)
Biological Process	GO:0043087	regulation of GTPase activity	1	274	0.318645	0.433909	ENSCHIG00000014476(-)
Biological Process	GO:0045944	positive regulation of transcription by RNA polymerase II	2	828	0.319903	0.4348	ENSCHIG00000010396(SIX2);ENSCHIG00000016901(SOX8)
Biological Process	GO:0003002	regionalization	1	277	0.321529	0.4348	ENSCHIG00000010396(SIX2)
Biological Process	GO:0048232	male gamete generation	1	277	0.321529	0.4348	ENSCHIG00000016901(SOX8)
Biological Process	GO:0050673	epithelial cell proliferation	1	277	0.321529	0.4348	ENSCHIG00000024410(SNAI2)
Biological Process	GO:0198738	cell-cell signaling by wnt	1	277	0.321529	0.4348	ENSCHIG00000024410(SNAI2)
Biological Process	GO:0052547	regulation of peptidase activity	1	279	0.323445	0.436785	ENSCHIG00000013634(ITIH4)
Biological Process	GO:1901615	organic hydroxy compound metabolic process	1	282	0.32631	0.440044	ENSCHIG00000024410(SNAI2)
Biological Process	GO:0048608	reproductive structure development	1	290	0.333893	0.449003	ENSCHIG00000016901(SOX8)
Biological Process	GO:0051346	negative regulation of hydrolase activity	1	290	0.333893	0.449003	ENSCHIG00000013634(ITIH4)
Biological Process	GO:0006464	cellular protein modification process	5	2770	0.33544	0.449003	ENSCHIG00000010552(RAB40B);ENSCHIG00000015700(MAP3K21);ENSCHIG00000021773(CEMIP);ENSCHIG00000024070(VEGFC);ENSCHIG00000025785(MTHFR)
Biological Process	GO:0036211	protein modification process	5	2770	0.33544	0.449003	ENSCHIG00000010552(RAB40B);ENSCHIG00000015700(MAP3K21);ENSCHIG00000021773(CEMIP);ENSCHIG00000024070(VEGFC);ENSCHIG00000025785(MTHFR)
Biological Process	GO:0071702	organic substance transport	3	1475	0.335723	0.449003	ENSCHIG00000010396(SIX2);ENSCHIG00000021773(CEMIP);ENSCHIG00000022410(SLC29A1)
Biological Process	GO:0061458	reproductive system development	1	292	0.335776	0.449003	ENSCHIG00000016901(SOX8)
Biological Process	GO:0071704	organic substance metabolic process	13	8327	0.336177	0.449003	ENSCHIG00000010396(SIX2);ENSCHIG00000010552(RAB40B);ENSCHIG00000012983(MMP24);ENSCHIG00000013634(ITIH4);ENSCHIG00000015700(MAP3K21);ENSCHIG00000016095(HES6);ENSCHIG00000016901(SOX8);ENSCHIG00000018279(ADSS1);ENSCHIG00000021773(CEMIP);ENSCHIG00000024070(VEGFC);ENSCHIG00000024410(SNAI2);ENSCHIG00000025785(MTHFR);MSTRG.8015(--)
Biological Process	GO:0070838	divalent metal ion transport	1	293	0.336715	0.449107	ENSCHIG00000021773(CEMIP)
Biological Process	GO:0072511	divalent inorganic cation transport	1	294	0.337654	0.449744	ENSCHIG00000021773(CEMIP)
Biological Process	GO:0010817	regulation of hormone levels	1	296	0.339527	0.451006	ENSCHIG00000016901(SOX8)
Biological Process	GO:0044057	regulation of system process	1	296	0.339527	0.451006	ENSCHIG00000019988(MYL2)
Biological Process	GO:0031326	regulation of cellular biosynthetic process	5	2796	0.343214	0.455283	ENSCHIG00000010396(SIX2);ENSCHIG00000016095(HES6);ENSCHIG00000016901(SOX8);ENSCHIG00000024410(SNAI2);MSTRG.8015(--)
Biological Process	GO:0051186	cofactor metabolic process	1	303	0.346043	0.458412	ENSCHIG00000025785(MTHFR)
Biological Process	GO:0006875	cellular metal ion homeostasis	1	305	0.347893	0.460211	ENSCHIG00000021773(CEMIP)
Biological Process	GO:0001701	in utero embryonic development	1	306	0.348816	0.460211	ENSCHIG00000016901(SOX8)
Biological Process	GO:0071407	cellular response to organic cyclic compound	1	306	0.348816	0.460211	ENSCHIG00000024410(SNAI2)
Biological Process	GO:0051962	positive regulation of nervous system development	1	311	0.353414	0.465596	ENSCHIG00000016901(SOX8)
Biological Process	GO:0009889	regulation of biosynthetic process	5	2832	0.354023	0.465596	ENSCHIG00000010396(SIX2);ENSCHIG00000016095(HES6);ENSCHIG00000016901(SOX8);ENSCHIG00000024410(SNAI2);MSTRG.8015(--)
Biological Process	GO:0010720	positive regulation of cell development	1	312	0.35433	0.465596	ENSCHIG00000016901(SOX8)
Biological Process	GO:0071396	cellular response to lipid	1	315	0.357071	0.468282	ENSCHIG00000024410(SNAI2)
Biological Process	GO:0034654	nucleobase-containing compound biosynthetic process	5	2843	0.357335	0.468282	ENSCHIG00000010396(SIX2);ENSCHIG00000016095(HES6);ENSCHIG00000016901(SOX8);ENSCHIG00000018279(ADSS1);ENSCHIG00000024410(SNAI2)
Biological Process	GO:0043410	positive regulation of MAPK cascade	1	317	0.358891	0.46969	ENSCHIG00000015700(MAP3K21)
Biological Process	GO:0009150	purine ribonucleotide metabolic process	1	318	0.3598	0.470248	ENSCHIG00000018279(ADSS1)
Biological Process	GO:0016570	histone modification	1	321	0.362518	0.473166	ENSCHIG00000025785(MTHFR)
Biological Process	GO:0042981	regulation of apoptotic process	2	913	0.363971	0.474254	ENSCHIG00000016901(SOX8);ENSCHIG00000024410(SNAI2)
Biological Process	GO:0034762	regulation of transmembrane transport	1	323	0.364324	0.474254	ENSCHIG00000021773(CEMIP)
Biological Process	GO:0072657	protein localization to membrane	1	324	0.365225	0.474793	ENSCHIG00000021773(CEMIP)
Biological Process	GO:0051094	positive regulation of developmental process	2	918	0.36654	0.475868	ENSCHIG00000016901(SOX8);ENSCHIG00000024070(VEGFC)
Biological Process	GO:0009259	ribonucleotide metabolic process	1	327	0.367922	0.476598	ENSCHIG00000018279(ADSS1)
Biological Process	GO:0046907	intracellular transport	2	921	0.36808	0.476598	ENSCHIG00000010396(SIX2);ENSCHIG00000021773(CEMIP)
Biological Process	GO:0007389	pattern specification process	1	330	0.370607	0.478599	ENSCHIG00000010396(SIX2)
Biological Process	GO:0030003	cellular cation homeostasis	1	330	0.370607	0.478599	ENSCHIG00000021773(CEMIP)
Biological Process	GO:1903827	regulation of cellular protein localization	1	331	0.3715	0.479117	ENSCHIG00000021773(CEMIP)
Biological Process	GO:0019438	aromatic compound biosynthetic process	5	2893	0.37244	0.479391	ENSCHIG00000010396(SIX2);ENSCHIG00000016095(HES6);ENSCHIG00000016901(SOX8);ENSCHIG00000018279(ADSS1);ENSCHIG00000024410(SNAI2)
Biological Process	GO:0018130	heterocycle biosynthetic process	5	2894	0.372743	0.479391	ENSCHIG00000010396(SIX2);ENSCHIG00000016095(HES6);ENSCHIG00000016901(SOX8);ENSCHIG00000018279(ADSS1);ENSCHIG00000024410(SNAI2)
Biological Process	GO:0016569	covalent chromatin modification	1	333	0.373282	0.479391	ENSCHIG00000025785(MTHFR)
Biological Process	GO:0043067	regulation of programmed cell death	2	932	0.373716	0.479391	ENSCHIG00000016901(SOX8);ENSCHIG00000024410(SNAI2)
Biological Process	GO:0019693	ribose phosphate metabolic process	1	334	0.374171	0.479391	ENSCHIG00000018279(ADSS1)
Biological Process	GO:0006163	purine nucleotide metabolic process	1	335	0.375059	0.479898	ENSCHIG00000018279(ADSS1)
Biological Process	GO:0048568	embryonic organ development	1	336	0.375946	0.480403	ENSCHIG00000010396(SIX2)
Biological Process	GO:0006873	cellular ion homeostasis	1	339	0.378599	0.48216	ENSCHIG00000021773(CEMIP)
Biological Process	GO:1905114	cell surface receptor signaling pathway involved in cell-cell signaling	1	339	0.378599	0.48216	ENSCHIG00000024410(SNAI2)
Biological Process	GO:0043412	macromolecule modification	5	2914	0.378804	0.48216	ENSCHIG00000010552(RAB40B);ENSCHIG00000015700(MAP3K21);ENSCHIG00000021773(CEMIP);ENSCHIG00000024070(VEGFC);ENSCHIG00000025785(MTHFR)
Biological Process	GO:0055065	metal ion homeostasis	1	340	0.379481	0.482391	ENSCHIG00000021773(CEMIP)
Biological Process	GO:0043170	macromolecule metabolic process	11	7090	0.381587	0.484437	ENSCHIG00000010396(SIX2);ENSCHIG00000010552(RAB40B);ENSCHIG00000012983(MMP24);ENSCHIG00000013634(ITIH4);ENSCHIG00000015700(MAP3K21);ENSCHIG00000016095(HES6);ENSCHIG00000016901(SOX8);ENSCHIG00000021773(CEMIP);ENSCHIG00000024070(VEGFC);ENSCHIG00000024410(SNAI2);ENSCHIG00000025785(MTHFR)
Biological Process	GO:0044271	cellular nitrogen compound biosynthetic process	6	3609	0.383213	0.485868	ENSCHIG00000010396(SIX2);ENSCHIG00000016095(HES6);ENSCHIG00000016901(SOX8);ENSCHIG00000018279(ADSS1);ENSCHIG00000024410(SNAI2);MSTRG.8015(--)
Biological Process	GO:1902532	negative regulation of intracellular signal transduction	1	353	0.390839	0.494894	ENSCHIG00000024410(SNAI2)
Biological Process	GO:0051128	regulation of cellular component organization	3	1619	0.392775	0.49641	ENSCHIG00000019988(MYL2);ENSCHIG00000024410(SNAI2);ENSCHIG00000025785(MTHFR)
Biological Process	GO:1901362	organic cyclic compound biosynthetic process	5	2962	0.393384	0.49641	ENSCHIG00000010396(SIX2);ENSCHIG00000016095(HES6);ENSCHIG00000016901(SOX8);ENSCHIG00000018279(ADSS1);ENSCHIG00000024410(SNAI2)
Biological Process	GO:0016310	phosphorylation	3	1621	0.393564	0.49641	ENSCHIG00000015700(MAP3K21);ENSCHIG00000021773(CEMIP);ENSCHIG00000024070(VEGFC)
Biological Process	GO:0051640	organelle localization	1	358	0.395155	0.497163	ENSCHIG00000023965(SPAG5)
Biological Process	GO:0007507	heart development	1	360	0.396873	0.497163	ENSCHIG00000019988(MYL2)
Biological Process	GO:0008610	lipid biosynthetic process	1	360	0.396873	0.497163	ENSCHIG00000024410(SNAI2)
Biological Process	GO:0015031	protein transport	2	978	0.397103	0.497163	ENSCHIG00000010396(SIX2);ENSCHIG00000021773(CEMIP)
Biological Process	GO:0006796	phosphate-containing compound metabolic process	4	2298	0.397358	0.497163	ENSCHIG00000015700(MAP3K21);ENSCHIG00000018279(ADSS1);ENSCHIG00000021773(CEMIP);ENSCHIG00000024070(VEGFC)
Biological Process	GO:0007165	signal transduction	7	4350	0.397537	0.497163	ENSCHIG00000010552(RAB40B);ENSCHIG00000014476(-);ENSCHIG00000015700(MAP3K21);ENSCHIG00000016901(SOX8);ENSCHIG00000024070(VEGFC);ENSCHIG00000024410(SNAI2);MSTRG.8015(--)
Biological Process	GO:0072521	purine-containing compound metabolic process	1	361	0.39773	0.497163	ENSCHIG00000018279(ADSS1)
Biological Process	GO:0007276	gamete generation	1	364	0.400295	0.499728	ENSCHIG00000016901(SOX8)
Biological Process	GO:0006954	inflammatory response	1	365	0.401148	0.500052	ENSCHIG00000013634(ITIH4)
Biological Process	GO:0006355	regulation of transcription, DNA-templated	4	2311	0.401755	0.500052	ENSCHIG00000010396(SIX2);ENSCHIG00000016095(HES6);ENSCHIG00000016901(SOX8);ENSCHIG00000024410(SNAI2)
Biological Process	GO:0006793	phosphorus metabolic process	4	2312	0.402093	0.500052	ENSCHIG00000015700(MAP3K21);ENSCHIG00000018279(ADSS1);ENSCHIG00000021773(CEMIP);ENSCHIG00000024070(VEGFC)
Biological Process	GO:0010941	regulation of cell death	2	998	0.407169	0.505702	ENSCHIG00000016901(SOX8);ENSCHIG00000024410(SNAI2)
Biological Process	GO:0019538	protein metabolic process	7	4388	0.407673	0.505702	ENSCHIG00000010552(RAB40B);ENSCHIG00000012983(MMP24);ENSCHIG00000013634(ITIH4);ENSCHIG00000015700(MAP3K21);ENSCHIG00000021773(CEMIP);ENSCHIG00000024070(VEGFC);ENSCHIG00000025785(MTHFR)
Biological Process	GO:0040008	regulation of growth	1	374	0.408771	0.506418	ENSCHIG00000019988(MYL2)
Biological Process	GO:0045664	regulation of neuron differentiation	1	376	0.410452	0.507856	ENSCHIG00000016901(SOX8)
Biological Process	GO:0022008	neurogenesis	2	1007	0.411676	0.50864	ENSCHIG00000012983(MMP24);ENSCHIG00000016901(SOX8)
Biological Process	GO:0055080	cation homeostasis	1	378	0.412129	0.50864	ENSCHIG00000021773(CEMIP)
Biological Process	GO:0015833	peptide transport	2	1011	0.413675	0.509414	ENSCHIG00000010396(SIX2);ENSCHIG00000021773(CEMIP)
Biological Process	GO:0000226	microtubule cytoskeleton organization	1	380	0.413801	0.509414	ENSCHIG00000023965(SPAG5)
Biological Process	GO:0044237	cellular metabolic process	12	7940	0.415098	0.510179	ENSCHIG00000010396(SIX2);ENSCHIG00000010552(RAB40B);ENSCHIG00000013634(ITIH4);ENSCHIG00000015700(MAP3K21);ENSCHIG00000016095(HES6);ENSCHIG00000016901(SOX8);ENSCHIG00000018279(ADSS1);ENSCHIG00000021773(CEMIP);ENSCHIG00000024070(VEGFC);ENSCHIG00000024410(SNAI2);ENSCHIG00000025785(MTHFR);MSTRG.8015(--)
Biological Process	GO:0007166	cell surface receptor signaling pathway	3	1677	0.415602	0.510179	ENSCHIG00000024070(VEGFC);ENSCHIG00000024410(SNAI2);MSTRG.8015(--)
Biological Process	GO:0043269	regulation of ion transport	1	383	0.416301	0.510179	ENSCHIG00000021773(CEMIP)
Biological Process	GO:0006820	anion transport	1	384	0.417132	0.510179	ENSCHIG00000015137(CLCN6)
Biological Process	GO:1903506	regulation of nucleic acid-templated transcription	4	2357	0.417301	0.510179	ENSCHIG00000010396(SIX2);ENSCHIG00000016095(HES6);ENSCHIG00000016901(SOX8);ENSCHIG00000024410(SNAI2)
Biological Process	GO:0010033	response to organic substance	3	1682	0.417562	0.510179	ENSCHIG00000013634(ITIH4);ENSCHIG00000024070(VEGFC);ENSCHIG00000024410(SNAI2)
Biological Process	GO:2001141	regulation of RNA biosynthetic process	4	2362	0.418989	0.511282	ENSCHIG00000010396(SIX2);ENSCHIG00000016095(HES6);ENSCHIG00000016901(SOX8);ENSCHIG00000024410(SNAI2)
Biological Process	GO:0098771	inorganic ion homeostasis	1	387	0.419618	0.51141	ENSCHIG00000021773(CEMIP)
Biological Process	GO:0035556	intracellular signal transduction	3	1691	0.421086	0.512143	ENSCHIG00000010552(RAB40B);ENSCHIG00000015700(MAP3K21);ENSCHIG00000024410(SNAI2)
Biological Process	GO:0014070	response to organic cyclic compound	1	389	0.421271	0.512143	ENSCHIG00000024410(SNAI2)
Biological Process	GO:0010564	regulation of cell cycle process	1	392	0.42374	0.514328	ENSCHIG00000023965(SPAG5)
Biological Process	GO:0042886	amide transport	2	1032	0.424123	0.514328	ENSCHIG00000010396(SIX2);ENSCHIG00000021773(CEMIP)
Biological Process	GO:0044238	primary metabolic process	12	7986	0.426438	0.516493	ENSCHIG00000010396(SIX2);ENSCHIG00000010552(RAB40B);ENSCHIG00000012983(MMP24);ENSCHIG00000013634(ITIH4);ENSCHIG00000015700(MAP3K21);ENSCHIG00000016095(HES6);ENSCHIG00000016901(SOX8);ENSCHIG00000018279(ADSS1);ENSCHIG00000021773(CEMIP);ENSCHIG00000024070(VEGFC);ENSCHIG00000024410(SNAI2);ENSCHIG00000025785(MTHFR)
Biological Process	GO:0090407	organophosphate biosynthetic process	1	397	0.427834	0.517541	ENSCHIG00000018279(ADSS1)
Biological Process	GO:0006996	organelle organization	4	2394	0.429779	0.51925	ENSCHIG00000019988(MYL2);ENSCHIG00000023965(SPAG5);ENSCHIG00000025785(MTHFR);ENSCHIG00000026753(-)
Biological Process	GO:0044267	cellular protein metabolic process	6	3786	0.433164	0.521185	ENSCHIG00000010552(RAB40B);ENSCHIG00000013634(ITIH4);ENSCHIG00000015700(MAP3K21);ENSCHIG00000021773(CEMIP);ENSCHIG00000024070(VEGFC);ENSCHIG00000025785(MTHFR)
Biological Process	GO:0051223	regulation of protein transport	1	404	0.433519	0.521185	ENSCHIG00000021773(CEMIP)
Biological Process	GO:0071363	cellular response to growth factor stimulus	1	404	0.433519	0.521185	ENSCHIG00000024410(SNAI2)
Biological Process	GO:0097190	apoptotic signaling pathway	1	404	0.433519	0.521185	ENSCHIG00000024410(SNAI2)
Biological Process	GO:0045184	establishment of protein localization	2	1059	0.437434	0.524734	ENSCHIG00000010396(SIX2);ENSCHIG00000021773(CEMIP)
Biological Process	GO:0055082	cellular chemical homeostasis	1	409	0.437547	0.524734	ENSCHIG00000021773(CEMIP)
Biological Process	GO:1902531	regulation of intracellular signal transduction	2	1066	0.440862	0.527432	ENSCHIG00000015700(MAP3K21);ENSCHIG00000024410(SNAI2)
Biological Process	GO:0006351	transcription, DNA-templated	4	2427	0.440879	0.527432	ENSCHIG00000010396(SIX2);ENSCHIG00000016095(HES6);ENSCHIG00000016901(SOX8);ENSCHIG00000024410(SNAI2)
Biological Process	GO:0048585	negative regulation of response to stimulus	2	1068	0.44184	0.52785	ENSCHIG00000024410(SNAI2);MSTRG.8015(--)
Biological Process	GO:0051345	positive regulation of hydrolase activity	1	415	0.442345	0.52785	ENSCHIG00000014476(-)
Biological Process	GO:0033993	response to lipid	1	416	0.44314	0.52785	ENSCHIG00000024410(SNAI2)
Biological Process	GO:0034613	cellular protein localization	2	1072	0.443793	0.52785	ENSCHIG00000010396(SIX2);ENSCHIG00000021773(CEMIP)
Biological Process	GO:0070848	response to growth factor	1	417	0.443935	0.52785	ENSCHIG00000024410(SNAI2)
Biological Process	GO:0090087	regulation of peptide transport	1	419	0.445521	0.528446	ENSCHIG00000021773(CEMIP)
Biological Process	GO:0070727	cellular macromolecule localization	2	1077	0.446229	0.528446	ENSCHIG00000010396(SIX2);ENSCHIG00000021773(CEMIP)
Biological Process	GO:0008285	negative regulation of cell proliferation	1	421	0.447103	0.528446	ENSCHIG00000024410(SNAI2)
Biological Process	GO:0009117	nucleotide metabolic process	1	421	0.447103	0.528446	ENSCHIG00000018279(ADSS1)
Biological Process	GO:0065008	regulation of biological quality	4	2447	0.447589	0.528446	ENSCHIG00000016901(SOX8);ENSCHIG00000019988(MYL2);ENSCHIG00000021773(CEMIP);ENSCHIG00000022410(SLC29A1)
Biological Process	GO:0045893	positive regulation of transcription, DNA-templated	2	1080	0.447689	0.528446	ENSCHIG00000010396(SIX2);ENSCHIG00000016901(SOX8)
Biological Process	GO:0048609	multicellular organismal reproductive process	1	425	0.450254	0.529835	ENSCHIG00000016901(SOX8)
Biological Process	GO:0070201	regulation of establishment of protein localization	1	425	0.450254	0.529835	ENSCHIG00000021773(CEMIP)
Biological Process	GO:0006915	apoptotic process	2	1086	0.450602	0.529835	ENSCHIG00000016901(SOX8);ENSCHIG00000024410(SNAI2)
Biological Process	GO:0006753	nucleoside phosphate metabolic process	1	426	0.451039	0.529835	ENSCHIG00000018279(ADSS1)
Biological Process	GO:0098657	import into cell	1	431	0.454949	0.533291	ENSCHIG00000022410(SLC29A1)
Biological Process	GO:0048583	regulation of response to stimulus	4	2470	0.455288	0.533291	ENSCHIG00000015700(MAP3K21);ENSCHIG00000024070(VEGFC);ENSCHIG00000024410(SNAI2);MSTRG.8015(--)
Biological Process	GO:0097659	nucleic acid-templated transcription	4	2471	0.455622	0.533291	ENSCHIG00000010396(SIX2);ENSCHIG00000016095(HES6);ENSCHIG00000016901(SOX8);ENSCHIG00000024410(SNAI2)
Biological Process	GO:0050801	ion homeostasis	1	433	0.456505	0.533684	ENSCHIG00000021773(CEMIP)
Biological Process	GO:0017144	drug metabolic process	1	435	0.458057	0.534217	ENSCHIG00000018279(ADSS1)
Biological Process	GO:0032504	multicellular organism reproduction	1	435	0.458057	0.534217	ENSCHIG00000016901(SOX8)
Biological Process	GO:0032774	RNA biosynthetic process	4	2482	0.459296	0.535022	ENSCHIG00000010396(SIX2);ENSCHIG00000016095(HES6);ENSCHIG00000016901(SOX8);ENSCHIG00000024410(SNAI2)
Biological Process	GO:0097435	supramolecular fiber organization	1	442	0.463456	0.539224	ENSCHIG00000019988(MYL2)
Biological Process	GO:0003006	developmental process involved in reproduction	1	444	0.46499	0.540209	ENSCHIG00000016901(SOX8)
Biological Process	GO:0012501	programmed cell death	2	1118	0.466011	0.540209	ENSCHIG00000016901(SOX8);ENSCHIG00000024410(SNAI2)
Biological Process	GO:0043408	regulation of MAPK cascade	1	446	0.466519	0.540209	ENSCHIG00000015700(MAP3K21)
Biological Process	GO:0044283	small molecule biosynthetic process	1	446	0.466519	0.540209	ENSCHIG00000024410(SNAI2)
Biological Process	GO:0051252	regulation of RNA metabolic process	4	2519	0.471614	0.544566	ENSCHIG00000010396(SIX2);ENSCHIG00000016095(HES6);ENSCHIG00000016901(SOX8);ENSCHIG00000024410(SNAI2)
Biological Process	GO:0080135	regulation of cellular response to stress	1	453	0.471838	0.544566	ENSCHIG00000024410(SNAI2)
Biological Process	GO:0001817	regulation of cytokine production	1	454	0.472594	0.544566	ENSCHIG00000024410(SNAI2)
Biological Process	GO:0019953	sexual reproduction	1	454	0.472594	0.544566	ENSCHIG00000016901(SOX8)
Biological Process	GO:1902680	positive regulation of RNA biosynthetic process	2	1134	0.473633	0.544566	ENSCHIG00000010396(SIX2);ENSCHIG00000016901(SOX8)
Biological Process	GO:1903508	positive regulation of nucleic acid-templated transcription	2	1134	0.473633	0.544566	ENSCHIG00000010396(SIX2);ENSCHIG00000016901(SOX8)
Biological Process	GO:0023052	signaling	7	4636	0.474228	0.544608	ENSCHIG00000010552(RAB40B);ENSCHIG00000014476(-);ENSCHIG00000015700(MAP3K21);ENSCHIG00000016901(SOX8);ENSCHIG00000024070(VEGFC);ENSCHIG00000024410(SNAI2);MSTRG.8015(--)
Biological Process	GO:0006325	chromatin organization	1	461	0.477855	0.548128	ENSCHIG00000025785(MTHFR)
Biological Process	GO:0051240	positive regulation of multicellular organismal process	2	1148	0.480254	0.550233	ENSCHIG00000016901(SOX8);ENSCHIG00000024070(VEGFC)
Biological Process	GO:0007154	cell communication	7	4673	0.484152	0.554047	ENSCHIG00000010552(RAB40B);ENSCHIG00000014476(-);ENSCHIG00000015700(MAP3K21);ENSCHIG00000016901(SOX8);ENSCHIG00000024070(VEGFC);ENSCHIG00000024410(SNAI2);MSTRG.8015(--)
Biological Process	GO:0008152	metabolic process	13	8938	0.486972	0.556621	ENSCHIG00000010396(SIX2);ENSCHIG00000010552(RAB40B);ENSCHIG00000012983(MMP24);ENSCHIG00000013634(ITIH4);ENSCHIG00000015700(MAP3K21);ENSCHIG00000016095(HES6);ENSCHIG00000016901(SOX8);ENSCHIG00000018279(ADSS1);ENSCHIG00000021773(CEMIP);ENSCHIG00000024070(VEGFC);ENSCHIG00000024410(SNAI2);ENSCHIG00000025785(MTHFR);MSTRG.8015(--)
Biological Process	GO:0055086	nucleobase-containing small molecule metabolic process	1	475	0.488229	0.557405	ENSCHIG00000018279(ADSS1)
Biological Process	GO:0006811	ion transport	2	1170	0.490569	0.559421	ENSCHIG00000015137(CLCN6);ENSCHIG00000021773(CEMIP)
Biological Process	GO:0071345	cellular response to cytokine stimulus	1	481	0.492615	0.561098	ENSCHIG00000024070(VEGFC)
Biological Process	GO:0030162	regulation of proteolysis	1	484	0.494795	0.562923	ENSCHIG00000013634(ITIH4)
Biological Process	GO:2000112	regulation of cellular macromolecule biosynthetic process	4	2592	0.495704	0.5633	ENSCHIG00000010396(SIX2);ENSCHIG00000016095(HES6);ENSCHIG00000016901(SOX8);ENSCHIG00000024410(SNAI2)
Biological Process	GO:0000165	MAPK cascade	1	490	0.499127	0.565871	ENSCHIG00000015700(MAP3K21)
Biological Process	GO:0050767	regulation of neurogenesis	1	490	0.499127	0.565871	ENSCHIG00000016901(SOX8)
Biological Process	GO:1901137	carbohydrate derivative biosynthetic process	1	492	0.500563	0.566336	ENSCHIG00000018279(ADSS1)
Biological Process	GO:0051254	positive regulation of RNA metabolic process	2	1193	0.501231	0.566336	ENSCHIG00000010396(SIX2);ENSCHIG00000016901(SOX8)
Biological Process	GO:0023014	signal transduction by protein phosphorylation	1	493	0.50128	0.566336	ENSCHIG00000015700(MAP3K21)
Biological Process	GO:0016567	protein ubiquitination	1	494	0.501996	0.566488	ENSCHIG00000010552(RAB40B)
Biological Process	GO:0050896	response to stimulus	9	6164	0.503316	0.56691	ENSCHIG00000010552(RAB40B);ENSCHIG00000012983(MMP24);ENSCHIG00000013634(ITIH4);ENSCHIG00000014476(-);ENSCHIG00000015700(MAP3K21);ENSCHIG00000016901(SOX8);ENSCHIG00000024070(VEGFC);ENSCHIG00000024410(SNAI2);MSTRG.8015(--)
Biological Process	GO:0008219	cell death	2	1198	0.503532	0.56691	ENSCHIG00000016901(SOX8);ENSCHIG00000024410(SNAI2)
Biological Process	GO:0033365	protein localization to organelle	1	500	0.506269	0.569334	ENSCHIG00000010396(SIX2)
Biological Process	GO:0034641	cellular nitrogen compound metabolic process	7	4767	0.509273	0.572052	ENSCHIG00000010396(SIX2);ENSCHIG00000016095(HES6);ENSCHIG00000016901(SOX8);ENSCHIG00000018279(ADSS1);ENSCHIG00000024410(SNAI2);ENSCHIG00000025785(MTHFR);MSTRG.8015(--)
Biological Process	GO:0070925	organelle assembly	1	506	0.510508	0.572779	ENSCHIG00000019988(MYL2)
Biological Process	GO:0019725	cellular homeostasis	1	510	0.513315	0.575266	ENSCHIG00000021773(CEMIP)
Biological Process	GO:0046483	heterocycle metabolic process	6	4078	0.51534	0.576289	ENSCHIG00000010396(SIX2);ENSCHIG00000016095(HES6);ENSCHIG00000016901(SOX8);ENSCHIG00000018279(ADSS1);ENSCHIG00000024410(SNAI2);ENSCHIG00000025785(MTHFR)
Biological Process	GO:0001816	cytokine production	1	513	0.515409	0.576289	ENSCHIG00000024410(SNAI2)
Biological Process	GO:0044703	multi-organism reproductive process	1	514	0.516106	0.576407	ENSCHIG00000016901(SOX8)
Biological Process	GO:0043086	negative regulation of catalytic activity	1	515	0.516801	0.576523	ENSCHIG00000013634(ITIH4)
Biological Process	GO:1901575	organic substance catabolic process	2	1244	0.524415	0.583719	ENSCHIG00000021773(CEMIP);MSTRG.8015(--)
Biological Process	GO:0010556	regulation of macromolecule biosynthetic process	4	2681	0.524609	0.583719	ENSCHIG00000010396(SIX2);ENSCHIG00000016095(HES6);ENSCHIG00000016901(SOX8);ENSCHIG00000024410(SNAI2)
Biological Process	GO:0006725	cellular aromatic compound metabolic process	6	4113	0.525048	0.583719	ENSCHIG00000010396(SIX2);ENSCHIG00000016095(HES6);ENSCHIG00000016901(SOX8);ENSCHIG00000018279(ADSS1);ENSCHIG00000024410(SNAI2);ENSCHIG00000025785(MTHFR)
Biological Process	GO:0051050	positive regulation of transport	1	533	0.529158	0.587619	ENSCHIG00000021773(CEMIP)
Biological Process	GO:0006508	proteolysis	2	1260	0.531554	0.588611	ENSCHIG00000012983(MMP24);ENSCHIG00000013634(ITIH4)
Biological Process	GO:0007017	microtubule-based process	1	537	0.531863	0.588611	ENSCHIG00000023965(SPAG5)
Biological Process	GO:0032446	protein modification by small protein conjugation	1	537	0.531863	0.588611	ENSCHIG00000010552(RAB40B)
Biological Process	GO:0006974	cellular response to DNA damage stimulus	1	540	0.533882	0.590176	ENSCHIG00000024410(SNAI2)
Biological Process	GO:0019219	regulation of nucleobase-containing compound metabolic process	4	2726	0.538996	0.595154	ENSCHIG00000010396(SIX2);ENSCHIG00000016095(HES6);ENSCHIG00000016901(SOX8);ENSCHIG00000024410(SNAI2)
Biological Process	GO:0060341	regulation of cellular localization	1	549	0.53989	0.595466	ENSCHIG00000021773(CEMIP)
Biological Process	GO:0098662	inorganic cation transmembrane transport	1	550	0.540552	0.595524	ENSCHIG00000021773(CEMIP)
Biological Process	GO:0010557	positive regulation of macromolecule biosynthetic process	2	1292	0.545637	0.600447	ENSCHIG00000010396(SIX2);ENSCHIG00000016901(SOX8)
Biological Process	GO:0007417	central nervous system development	1	565	0.550388	0.604993	ENSCHIG00000016901(SOX8)
Biological Process	GO:0051960	regulation of nervous system development	1	566	0.551037	0.605024	ENSCHIG00000016901(SOX8)
Biological Process	GO:0030001	metal ion transport	1	571	0.554266	0.607867	ENSCHIG00000021773(CEMIP)
Biological Process	GO:0060284	regulation of cell development	1	572	0.55491	0.607867	ENSCHIG00000016901(SOX8)
Biological Process	GO:1901360	organic cyclic compound metabolic process	6	4224	0.555496	0.607867	ENSCHIG00000010396(SIX2);ENSCHIG00000016095(HES6);ENSCHIG00000016901(SOX8);ENSCHIG00000018279(ADSS1);ENSCHIG00000024410(SNAI2);ENSCHIG00000025785(MTHFR)
Biological Process	GO:0009628	response to abiotic stimulus	1	577	0.558113	0.609361	ENSCHIG00000012983(MMP24)
Biological Process	GO:1901701	cellular response to oxygen-containing compound	1	577	0.558113	0.609361	ENSCHIG00000024410(SNAI2)
Biological Process	GO:0045935	positive regulation of nucleobase-containing compound metabolic process	2	1326	0.560308	0.611075	ENSCHIG00000010396(SIX2);ENSCHIG00000016901(SOX8)
Biological Process	GO:0040007	growth	1	593	0.568216	0.619006	ENSCHIG00000019988(MYL2)
Biological Process	GO:0002684	positive regulation of immune system process	1	597	0.570707	0.621026	ENSCHIG00000024070(VEGFC)
Biological Process	GO:0044249	cellular biosynthetic process	6	4289	0.573043	0.622873	ENSCHIG00000010396(SIX2);ENSCHIG00000016095(HES6);ENSCHIG00000016901(SOX8);ENSCHIG00000018279(ADSS1);ENSCHIG00000024410(SNAI2);MSTRG.8015(--)
Biological Process	GO:0010628	positive regulation of gene expression	2	1366	0.577176	0.626667	ENSCHIG00000010396(SIX2);ENSCHIG00000016901(SOX8)
Biological Process	GO:0098655	cation transmembrane transport	1	619	0.584167	0.6329	ENSCHIG00000021773(CEMIP)
Biological Process	GO:0048584	positive regulation of response to stimulus	2	1383	0.584215	0.6329	ENSCHIG00000015700(MAP3K21);ENSCHIG00000024070(VEGFC)
Biological Process	GO:1901576	organic substance biosynthetic process	6	4338	0.586112	0.63425	ENSCHIG00000010396(SIX2);ENSCHIG00000016095(HES6);ENSCHIG00000016901(SOX8);ENSCHIG00000018279(ADSS1);ENSCHIG00000024410(SNAI2);MSTRG.8015(--)
Biological Process	GO:1902533	positive regulation of intracellular signal transduction	1	624	0.587169	0.63469	ENSCHIG00000015700(MAP3K21)
Biological Process	GO:0045597	positive regulation of cell differentiation	1	628	0.589556	0.636564	ENSCHIG00000016901(SOX8)
Biological Process	GO:0032880	regulation of protein localization	1	632	0.591931	0.638217	ENSCHIG00000021773(CEMIP)
Biological Process	GO:0071310	cellular response to organic substance	2	1403	0.592396	0.638217	ENSCHIG00000024070(VEGFC);ENSCHIG00000024410(SNAI2)
Biological Process	GO:0070647	protein modification by small protein conjugation or removal	1	635	0.593703	0.638918	ENSCHIG00000010552(RAB40B)
Biological Process	GO:0009058	biosynthetic process	6	4405	0.603736	0.648764	ENSCHIG00000010396(SIX2);ENSCHIG00000016095(HES6);ENSCHIG00000016901(SOX8);ENSCHIG00000018279(ADSS1);ENSCHIG00000024410(SNAI2);MSTRG.8015(--)
Biological Process	GO:0048878	chemical homeostasis	1	653	0.604182	0.648764	ENSCHIG00000021773(CEMIP)
Biological Process	GO:0044087	regulation of cellular component biogenesis	1	661	0.608757	0.652957	ENSCHIG00000024410(SNAI2)
Biological Process	GO:0010468	regulation of gene expression	4	2956	0.60959	0.653132	ENSCHIG00000010396(SIX2);ENSCHIG00000016095(HES6);ENSCHIG00000016901(SOX8);ENSCHIG00000024410(SNAI2)
Biological Process	GO:0051726	regulation of cell cycle	1	665	0.611025	0.653833	ENSCHIG00000023965(SPAG5)
Biological Process	GO:0009056	catabolic process	2	1451	0.611585	0.653833	ENSCHIG00000021773(CEMIP);MSTRG.8015(--)
Biological Process	GO:1901566	organonitrogen compound biosynthetic process	2	1458	0.614331	0.656049	ENSCHIG00000018279(ADSS1);MSTRG.8015(--)
Biological Process	GO:0032989	cellular component morphogenesis	1	691	0.625469	0.667212	ENSCHIG00000019988(MYL2)
Biological Process	GO:0019637	organophosphate metabolic process	1	706	0.633568	0.675114	ENSCHIG00000018279(ADSS1)
Biological Process	GO:0032269	negative regulation of cellular protein metabolic process	1	709	0.635168	0.676079	ENSCHIG00000013634(ITIH4)
Biological Process	GO:0042221	response to chemical	4	3052	0.637378	0.677692	ENSCHIG00000013634(ITIH4);ENSCHIG00000024070(VEGFC);ENSCHIG00000024410(SNAI2);MSTRG.8015(--)
Biological Process	GO:0044092	negative regulation of molecular function	1	721	0.641501	0.681333	ENSCHIG00000013634(ITIH4)
Biological Process	GO:0051716	cellular response to stimulus	7	5304	0.646431	0.685821	ENSCHIG00000010552(RAB40B);ENSCHIG00000014476(-);ENSCHIG00000015700(MAP3K21);ENSCHIG00000016901(SOX8);ENSCHIG00000024070(VEGFC);ENSCHIG00000024410(SNAI2);MSTRG.8015(--)
Biological Process	GO:0051276	chromosome organization	1	734	0.648244	0.686998	ENSCHIG00000025785(MTHFR)
Biological Process	GO:0022402	cell cycle process	1	738	0.650294	0.688422	ENSCHIG00000023965(SPAG5)
Biological Process	GO:0051248	negative regulation of protein metabolic process	1	750	0.656378	0.694109	ENSCHIG00000013634(ITIH4)
Biological Process	GO:0022414	reproductive process	1	754	0.658383	0.695249	ENSCHIG00000016901(SOX8)
Biological Process	GO:0000003	reproduction	1	755	0.658882	0.695249	ENSCHIG00000016901(SOX8)
Biological Process	GO:0008104	protein localization	2	1583	0.661088	0.696823	ENSCHIG00000010396(SIX2);ENSCHIG00000021773(CEMIP)
Biological Process	GO:0016043	cellular component organization	5	3893	0.661845	0.696867	ENSCHIG00000019988(MYL2);ENSCHIG00000023965(SPAG5);ENSCHIG00000024410(SNAI2);ENSCHIG00000025785(MTHFR);ENSCHIG00000026753(-)
Biological Process	GO:0050906	detection of stimulus involved in sensory perception	1	769	0.665804	0.700039	ENSCHIG00000012983(MMP24)
Biological Process	GO:0007606	sensory perception of chemical stimulus	1	770	0.666293	0.700039	MSTRG.8015(--)
Biological Process	GO:0016070	RNA metabolic process	4	3159	0.667043	0.700068	ENSCHIG00000010396(SIX2);ENSCHIG00000016095(HES6);ENSCHIG00000016901(SOX8);ENSCHIG00000024410(SNAI2)
Biological Process	GO:1901700	response to oxygen-containing compound	1	773	0.667757	0.700068	ENSCHIG00000024410(SNAI2)
Biological Process	GO:0071495	cellular response to endogenous stimulus	1	790	0.675937	0.707883	ENSCHIG00000024410(SNAI2)
Biological Process	GO:0009057	macromolecule catabolic process	1	801	0.681128	0.712553	ENSCHIG00000021773(CEMIP)
Biological Process	GO:0006812	cation transport	1	803	0.682063	0.712767	ENSCHIG00000021773(CEMIP)
Biological Process	GO:0006139	nucleobase-containing compound metabolic process	5	3986	0.685095	0.715169	ENSCHIG00000010396(SIX2);ENSCHIG00000016095(HES6);ENSCHIG00000016901(SOX8);ENSCHIG00000018279(ADSS1);ENSCHIG00000024410(SNAI2)
Biological Process	GO:0071840	cellular component organization or biogenesis	5	4001	0.68876	0.717702	ENSCHIG00000019988(MYL2);ENSCHIG00000023965(SPAG5);ENSCHIG00000024410(SNAI2);ENSCHIG00000025785(MTHFR);ENSCHIG00000026753(-)
Biological Process	GO:0009968	negative regulation of signal transduction	1	818	0.688994	0.717702	ENSCHIG00000024410(SNAI2)
Biological Process	GO:0007267	cell-cell signaling	1	824	0.691727	0.719483	ENSCHIG00000024410(SNAI2)
Biological Process	GO:0030182	neuron differentiation	1	825	0.69218	0.719483	ENSCHIG00000016901(SOX8)
Biological Process	GO:0051606	detection of stimulus	1	827	0.693084	0.719656	ENSCHIG00000012983(MMP24)
Biological Process	GO:0009987	cellular process	17	12409	0.69567	0.721544	ENSCHIG00000010396(SIX2);ENSCHIG00000010552(RAB40B);ENSCHIG00000012983(MMP24);ENSCHIG00000013634(ITIH4);ENSCHIG00000014476(-);ENSCHIG00000015700(MAP3K21);ENSCHIG00000016095(HES6);ENSCHIG00000016901(SOX8);ENSCHIG00000018279(ADSS1);ENSCHIG00000019988(MYL2);ENSCHIG00000021773(CEMIP);ENSCHIG00000023965(SPAG5);ENSCHIG00000024070(VEGFC);ENSCHIG00000024410(SNAI2);ENSCHIG00000025785(MTHFR);ENSCHIG0000002…
Biological Process	GO:0006629	lipid metabolic process	1	836	0.697123	0.721544	ENSCHIG00000024410(SNAI2)
Biological Process	GO:0018193	peptidyl-amino acid modification	1	836	0.697123	0.721544	ENSCHIG00000021773(CEMIP)
Biological Process	GO:0033043	regulation of organelle organization	1	840	0.698901	0.722618	ENSCHIG00000025785(MTHFR)
Biological Process	GO:0006952	defense response	1	846	0.701551	0.724589	ENSCHIG00000013634(ITIH4)
Biological Process	GO:0009719	response to endogenous stimulus	1	858	0.706783	0.729221	ENSCHIG00000024410(SNAI2)
Biological Process	GO:0022607	cellular component assembly	2	1721	0.707735	0.729431	ENSCHIG00000019988(MYL2);ENSCHIG00000024410(SNAI2)
Biological Process	GO:0010648	negative regulation of cell communication	1	862	0.708508	0.729457	ENSCHIG00000024410(SNAI2)
Biological Process	GO:0002682	regulation of immune system process	1	865	0.709795	0.729681	ENSCHIG00000024070(VEGFC)
Biological Process	GO:0023057	negative regulation of signaling	1	866	0.710223	0.729681	ENSCHIG00000024410(SNAI2)
Biological Process	GO:0055114	oxidation-reduction process	1	868	0.711077	0.72979	ENSCHIG00000025785(MTHFR)
Biological Process	GO:0080134	regulation of response to stress	1	892	0.72114	0.739339	ENSCHIG00000024410(SNAI2)
Biological Process	GO:0070887	cellular response to chemical stimulus	2	1785	0.727631	0.745211	ENSCHIG00000024070(VEGFC);ENSCHIG00000024410(SNAI2)
Biological Process	GO:0043603	cellular amide metabolic process	1	915	0.73047	0.747333	ENSCHIG00000025785(MTHFR)
Biological Process	GO:0048699	generation of neurons	1	932	0.737175	0.753402	ENSCHIG00000016901(SOX8)
Biological Process	GO:0033036	macromolecule localization	2	1828	0.740397	0.755902	ENSCHIG00000010396(SIX2);ENSCHIG00000021773(CEMIP)
Biological Process	GO:0044085	cellular component biogenesis	2	1853	0.7476	0.762458	ENSCHIG00000019988(MYL2);ENSCHIG00000024410(SNAI2)
Biological Process	GO:0007049	cell cycle	1	970	0.751594	0.765731	ENSCHIG00000023965(SPAG5)
Biological Process	GO:0009966	regulation of signal transduction	2	1877	0.754365	0.767751	ENSCHIG00000015700(MAP3K21);ENSCHIG00000024410(SNAI2)
Biological Process	GO:0009967	positive regulation of signal transduction	1	994	0.76031	0.772848	ENSCHIG00000015700(MAP3K21)
Biological Process	GO:0034645	cellular macromolecule biosynthetic process	4	3542	0.760958	0.772848	ENSCHIG00000010396(SIX2);ENSCHIG00000016095(HES6);ENSCHIG00000016901(SOX8);ENSCHIG00000024410(SNAI2)
Biological Process	GO:0090304	nucleic acid metabolic process	4	3569	0.766829	0.778	ENSCHIG00000010396(SIX2);ENSCHIG00000016095(HES6);ENSCHIG00000016901(SOX8);ENSCHIG00000024410(SNAI2)
Biological Process	GO:0009059	macromolecule biosynthetic process	4	3638	0.78138	0.791939	ENSCHIG00000010396(SIX2);ENSCHIG00000016095(HES6);ENSCHIG00000016901(SOX8);ENSCHIG00000024410(SNAI2)
Biological Process	GO:0010647	positive regulation of cell communication	1	1094	0.793597	0.803278	ENSCHIG00000015700(MAP3K21)
Biological Process	GO:0051049	regulation of transport	1	1096	0.794216	0.803278	ENSCHIG00000021773(CEMIP)
Biological Process	GO:0023056	positive regulation of signaling	1	1099	0.795141	0.80338	ENSCHIG00000015700(MAP3K21)
Biological Process	GO:0010646	regulation of cell communication	2	2119	0.814776	0.821246	ENSCHIG00000015700(MAP3K21);ENSCHIG00000024410(SNAI2)
Biological Process	GO:0042592	homeostatic process	1	1166	0.814792	0.821246	ENSCHIG00000021773(CEMIP)
Biological Process	GO:0033554	cellular response to stress	1	1168	0.81535	0.821246	ENSCHIG00000024410(SNAI2)
Biological Process	GO:0023051	regulation of signaling	2	2142	0.819817	0.824894	ENSCHIG00000015700(MAP3K21);ENSCHIG00000024410(SNAI2)
Biological Process	GO:0006950	response to stress	2	2189	0.829765	0.834042	ENSCHIG00000013634(ITIH4);ENSCHIG00000024410(SNAI2)
Biological Process	GO:0051704	multi-organism process	1	1244	0.835413	0.838855	ENSCHIG00000016901(SOX8)
Biological Process	GO:0044248	cellular catabolic process	1	1262	0.839852	0.842444	ENSCHIG00000021773(CEMIP)
Biological Process	GO:0010467	gene expression	4	4022	0.850769	0.852518	ENSCHIG00000010396(SIX2);ENSCHIG00000016095(HES6);ENSCHIG00000016901(SOX8);ENSCHIG00000024410(SNAI2)
Biological Process	GO:0002376	immune system process	1	1540	0.895516	0.896436	ENSCHIG00000024070(VEGFC)
Biological Process	GO:0008150	biological_process	20	14430	1	1	ENSCHIG00000009052(SLC16A14);ENSCHIG00000010396(SIX2);ENSCHIG00000010552(RAB40B);ENSCHIG00000012983(MMP24);ENSCHIG00000013634(ITIH4);ENSCHIG00000014476(-);ENSCHIG00000015137(CLCN6);ENSCHIG00000015700(MAP3K21);ENSCHIG00000016095(HES6);ENSCHIG00000016901(SOX8);ENSCHIG00000018279(ADSS1);ENSCHIG00000019988(MYL2);ENSCHIG00000021773(CEMIP);ENSCHIG00000022410(SLC29A1);ENSCHIG00000023965(SPAG5);ENSCHIG00…

## Sheet: cis_KEGG analysis
Table S7. GO terms and KEGG pathways enriched by cis-target genes of lncRNAs_KEGG pathways
KEGG_A_class	KEGG_B_class	Pathway	cis (375)	All (8858)	Pvalue	Qvalue	Pathway ID	Genes	K_IDs	Hyperlink
Cellular Processes	Cellular community - eukaryotes	Focal adhesion	2	193	0.0153725	0.246678	ko04510	ENSCHIG00000019988(MYL2);ENSCHIG00000024070(VEGFC)	K10351+K05449	https://www.genome.jp/dbget-bin/www_bget?map04510
Metabolism	Metabolism of cofactors and vitamins	One carbon pool by folate	1	20	0.0201471	0.246678	ko00670	ENSCHIG00000025785(MTHFR)	K00297	https://www.genome.jp/dbget-bin/www_bget?map00670
Metabolism	Amino acid metabolism	Alanine, aspartate and glutamate metabolism	1	44	0.0438467	0.246678	ko00250	ENSCHIG00000018279(ADSS1)	K01939	https://www.genome.jp/dbget-bin/www_bget?map00250
Human Diseases	Drug resistance	Antifolate resistance	1	47	0.0467731	0.246678	ko01523	ENSCHIG00000025785(MTHFR)	K00297	https://www.genome.jp/dbget-bin/www_bget?map01523
Organismal Systems	Sensory system	Taste transduction	1	72	0.0708513	0.246678	ko04742	MSTRG.8015(--)	K08474	https://www.genome.jp/dbget-bin/www_bget?map04742
Cellular Processes	Cellular community - eukaryotes	Adherens junction	1	79	0.0774956	0.246678	ko04520	ENSCHIG00000024410(SNAI2)	K05706	https://www.genome.jp/dbget-bin/www_bget?map04520
Human Diseases	Cardiovascular diseases	Hypertrophic cardiomyopathy (HCM)	1	95	0.0925241	0.246678	ko05410	ENSCHIG00000019988(MYL2)	K10351	https://www.genome.jp/dbget-bin/www_bget?map05410
Human Diseases	Endocrine and metabolic diseases	AGE-RAGE signaling pathway in diabetic complications	1	98	0.0953177	0.246678	ko04933	ENSCHIG00000024070(VEGFC)	K05449	https://www.genome.jp/dbget-bin/www_bget?map04933
Human Diseases	Cardiovascular diseases	Dilated cardiomyopathy (DCM)	1	108	0.104574	0.246678	ko05414	ENSCHIG00000019988(MYL2)	K10351	https://www.genome.jp/dbget-bin/www_bget?map05414
Organismal Systems	Circulatory system	Cardiac muscle contraction	1	111	0.107335	0.246678	ko04260	ENSCHIG00000019988(MYL2)	K10351	https://www.genome.jp/dbget-bin/www_bget?map04260
Organismal Systems	Endocrine system	Parathyroid hormone synthesis, secretion and action	1	112	0.108253	0.246678	ko04928	ENSCHIG00000012983(MMP24)	K08002	https://www.genome.jp/dbget-bin/www_bget?map04928
Organismal Systems	Immune system	Leukocyte transendothelial migration	1	115	0.111004	0.246678	ko04670	ENSCHIG00000019988(MYL2)	K10351	https://www.genome.jp/dbget-bin/www_bget?map04670
Environmental Information Processing	Signal transduction	TNF signaling pathway	1	116	0.111919	0.246678	ko04668	ENSCHIG00000024070(VEGFC)	K05449	https://www.genome.jp/dbget-bin/www_bget?map04668
Metabolism	Global and overview maps	Carbon metabolism	1	133	0.127348	0.246678	ko01200	ENSCHIG00000025785(MTHFR)	K00297	https://www.genome.jp/dbget-bin/www_bget?map01200
Organismal Systems	Endocrine system	Relaxin signaling pathway	1	133	0.127348	0.246678	ko04926	ENSCHIG00000024070(VEGFC)	K05449	https://www.genome.jp/dbget-bin/www_bget?map04926
Metabolism	Nucleotide metabolism	Purine metabolism	1	150	0.142539	0.246678	ko00230	ENSCHIG00000018279(ADSS1)	K01939	https://www.genome.jp/dbget-bin/www_bget?map00230
Organismal Systems	Circulatory system	Adrenergic signaling in cardiomyocytes	1	154	0.146079	0.246678	ko04261	ENSCHIG00000019988(MYL2)	K10351	https://www.genome.jp/dbget-bin/www_bget?map04261
Environmental Information Processing	Signal transduction	Apelin signaling pathway	1	158	0.149606	0.246678	ko04371	ENSCHIG00000019988(MYL2)	K10351	https://www.genome.jp/dbget-bin/www_bget?map04371
Environmental Information Processing	Signal transduction	Hippo signaling pathway	1	174	0.163585	0.246678	ko04390	ENSCHIG00000024410(SNAI2)	K05706	https://www.genome.jp/dbget-bin/www_bget?map04390
Cellular Processes	Cellular community - eukaryotes	Tight junction	1	175	0.164452	0.246678	ko04530	ENSCHIG00000019988(MYL2)	K10351	https://www.genome.jp/dbget-bin/www_bget?map04530
Human Diseases	Substance dependence	Alcoholism	1	198	0.18417	0.2631	ko05034	ENSCHIG00000022410(SLC29A1)	K15014	https://www.genome.jp/dbget-bin/www_bget?map05034
Cellular Processes	Cell motility	Regulation of actin cytoskeleton	1	221	0.203474	0.277255	ko04810	ENSCHIG00000019988(MYL2)	K10351	https://www.genome.jp/dbget-bin/www_bget?map04810
Environmental Information Processing	Signal transduction	Rap1 signaling pathway	1	232	0.212562	0.277255	ko04015	ENSCHIG00000024070(VEGFC)	K05449	https://www.genome.jp/dbget-bin/www_bget?map04015
Environmental Information Processing	Signal transduction	Ras signaling pathway	1	262	0.23688	0.2961	ko04014	ENSCHIG00000024070(VEGFC)	K05449	https://www.genome.jp/dbget-bin/www_bget?map04014
Environmental Information Processing	Signal transduction	MAPK signaling pathway	1	288	0.257414	0.304191	ko04010	ENSCHIG00000024070(VEGFC)	K05449	https://www.genome.jp/dbget-bin/www_bget?map04010
Human Diseases	Infectious diseases	Shigellosis	1	296	0.263632	0.304191	ko05131	ENSCHIG00000019988(MYL2)	K10351	https://www.genome.jp/dbget-bin/www_bget?map05131
Human Diseases	Infectious diseases	Human papillomavirus infection	1	355	0.308082	0.342313	ko05165	ENSCHIG00000016095(HES6)	K09087	https://www.genome.jp/dbget-bin/www_bget?map05165
Environmental Information Processing	Signal transduction	PI3K-Akt signaling pathway	1	401	0.341066	0.365428	ko04151	ENSCHIG00000024070(VEGFC)	K05449	https://www.genome.jp/dbget-bin/www_bget?map04151
Human Diseases	Cancers	Pathways in cancer	1	564	0.446987	0.462401	ko05200	ENSCHIG00000024070(VEGFC)	K05449	https://www.genome.jp/dbget-bin/www_bget?map05200
Metabolism	Global and overview maps	Metabolic pathways	2	1665	0.52674	0.52674	ko01100	ENSCHIG00000018279(ADSS1);ENSCHIG00000025785(MTHFR)	K01939+K00297	https://www.genome.jp/dbget-bin/www_bget?map01100
