# Supplementary material for: Transcriptome Analysis Reveals the Profile of Long Non-Coding RNAs during Myogenic Differentiation in Goats
Source: Int J Mol Sci. 2023 Mar 28;24(7):6370. doi: 10.3390/ijms24076370 (PMC10094361; doi:10.3390/ijms24076370)
Supplement: Supplementary file 1 [file ijms-24-06370-s001.zip › Table S8. Trans-target genes of identified lncRNAs.xlsx]

## Sheet: Table S8
Table S8. Trans-target genes of identified lncRNAs
lncRNA_id	GeneID	cor	p_value	Symbol	Description
MSTRG.11363.1	ENSCHIG00000000075	-0.977579	5.43682e-06	TYMS	thymidylate synthetase [Source:NCBI gene;Acc:102172111]
MSTRG.127.1	ENSCHIG00000000075	-0.963501	2.95119e-05	TYMS	thymidylate synthetase [Source:NCBI gene;Acc:102172111]
MSTRG.12844.1	ENSCHIG00000000075	-0.973328	9.94092e-06	TYMS	thymidylate synthetase [Source:NCBI gene;Acc:102172111]
MSTRG.1379.1	ENSCHIG00000000075	0.950946	8.20332e-05	TYMS	thymidylate synthetase [Source:NCBI gene;Acc:102172111]
MSTRG.1380.1	ENSCHIG00000000075	0.967695	1.93312e-05	TYMS	thymidylate synthetase [Source:NCBI gene;Acc:102172111]
MSTRG.13847.1	ENSCHIG00000000075	0.959101	4.37653e-05	TYMS	thymidylate synthetase [Source:NCBI gene;Acc:102172111]
MSTRG.13869.1	ENSCHIG00000000075	-0.962936	3.11247e-05	TYMS	thymidylate synthetase [Source:NCBI gene;Acc:102172111]
MSTRG.15092.1	ENSCHIG00000000075	-0.960839	3.76605e-05	TYMS	thymidylate synthetase [Source:NCBI gene;Acc:102172111]
MSTRG.15518.1	ENSCHIG00000000075	-0.968301	1.81018e-05	TYMS	thymidylate synthetase [Source:NCBI gene;Acc:102172111]
MSTRG.2116.1	ENSCHIG00000000075	-0.968958	1.68344e-05	TYMS	thymidylate synthetase [Source:NCBI gene;Acc:102172111]
MSTRG.2443.2	ENSCHIG00000000075	-0.952654	7.25896e-05	TYMS	thymidylate synthetase [Source:NCBI gene;Acc:102172111]
MSTRG.3673.1	ENSCHIG00000000075	0.954127	6.50835e-05	TYMS	thymidylate synthetase [Source:NCBI gene;Acc:102172111]
MSTRG.4128.1	ENSCHIG00000000075	-0.98071	3.22103e-06	TYMS	thymidylate synthetase [Source:NCBI gene;Acc:102172111]
MSTRG.5787.1	ENSCHIG00000000075	-0.973982	9.11915e-06	TYMS	thymidylate synthetase [Source:NCBI gene;Acc:102172111]
MSTRG.6439.1	ENSCHIG00000000075	-0.983632	1.81816e-06	TYMS	thymidylate synthetase [Source:NCBI gene;Acc:102172111]
MSTRG.7208.1	ENSCHIG00000000075	-0.950262	8.60537e-05	TYMS	thymidylate synthetase [Source:NCBI gene;Acc:102172111]
MSTRG.8429.1	ENSCHIG00000000075	0.950308	8.57793e-05	TYMS	thymidylate synthetase [Source:NCBI gene;Acc:102172111]
MSTRG.9466.3	ENSCHIG00000000075	0.984831	1.3946e-06	TYMS	thymidylate synthetase [Source:NCBI gene;Acc:102172111]
MSTRG.11763.1	ENSCHIG00000000097	0.989944	3.32516e-07	-	annexin A8 [Source:NCBI gene;Acc:102176495]
MSTRG.2084.1	ENSCHIG00000000097	-0.960669	3.82286e-05	-	annexin A8 [Source:NCBI gene;Acc:102176495]
MSTRG.3348.4	ENSCHIG00000000097	-0.959663	4.17201e-05	-	annexin A8 [Source:NCBI gene;Acc:102176495]
MSTRG.13223.1	ENSCHIG00000000109	0.955346	5.92961e-05	ENOSF1	enolase superfamily member 1 [Source:NCBI gene;Acc:102171830]
MSTRG.1379.1	ENSCHIG00000000109	-0.955701	5.76835e-05	ENOSF1	enolase superfamily member 1 [Source:NCBI gene;Acc:102171830]
MSTRG.13869.1	ENSCHIG00000000109	0.969121	1.6529e-05	ENOSF1	enolase superfamily member 1 [Source:NCBI gene;Acc:102171830]
MSTRG.14837.1	ENSCHIG00000000109	0.963504	2.95036e-05	ENOSF1	enolase superfamily member 1 [Source:NCBI gene;Acc:102171830]
MSTRG.1567.1	ENSCHIG00000000109	0.956954	5.2236e-05	ENOSF1	enolase superfamily member 1 [Source:NCBI gene;Acc:102171830]
MSTRG.2342.1	ENSCHIG00000000109	0.963039	3.08276e-05	ENOSF1	enolase superfamily member 1 [Source:NCBI gene;Acc:102171830]
MSTRG.463.1	ENSCHIG00000000109	0.955579	5.82357e-05	ENOSF1	enolase superfamily member 1 [Source:NCBI gene;Acc:102171830]
MSTRG.5787.1	ENSCHIG00000000109	0.959902	4.08706e-05	ENOSF1	enolase superfamily member 1 [Source:NCBI gene;Acc:102171830]
MSTRG.8070.5	ENSCHIG00000000109	0.956862	5.26244e-05	ENOSF1	enolase superfamily member 1 [Source:NCBI gene;Acc:102171830]
ENSCHIT00000002352	ENSCHIG00000000138	-0.980646	3.25845e-06	ZNF521	zinc finger protein 521 [Source:NCBI gene;Acc:102188552]
ENSCHIT00000006048	ENSCHIG00000000138	0.95669	5.33539e-05	ZNF521	zinc finger protein 521 [Source:NCBI gene;Acc:102188552]
MSTRG.10181.1	ENSCHIG00000000138	-0.979731	3.82713e-06	ZNF521	zinc finger protein 521 [Source:NCBI gene;Acc:102188552]
MSTRG.10927.2	ENSCHIG00000000138	-0.971208	1.29653e-05	ZNF521	zinc finger protein 521 [Source:NCBI gene;Acc:102188552]
MSTRG.11324.1	ENSCHIG00000000138	-0.984317	1.56629e-06	ZNF521	zinc finger protein 521 [Source:NCBI gene;Acc:102188552]
MSTRG.11324.3	ENSCHIG00000000138	-0.975837	7.05164e-06	ZNF521	zinc finger protein 521 [Source:NCBI gene;Acc:102188552]
MSTRG.11473.1	ENSCHIG00000000138	-0.963365	2.98939e-05	ZNF521	zinc finger protein 521 [Source:NCBI gene;Acc:102188552]
MSTRG.12158.1	ENSCHIG00000000138	-0.954701	6.23116e-05	ZNF521	zinc finger protein 521 [Source:NCBI gene;Acc:102188552]
MSTRG.12158.2	ENSCHIG00000000138	-0.958806	4.48676e-05	ZNF521	zinc finger protein 521 [Source:NCBI gene;Acc:102188552]
MSTRG.127.1	ENSCHIG00000000138	0.958569	4.57676e-05	ZNF521	zinc finger protein 521 [Source:NCBI gene;Acc:102188552]
MSTRG.13004.1	ENSCHIG00000000138	-0.957908	4.83442e-05	ZNF521	zinc finger protein 521 [Source:NCBI gene;Acc:102188552]
MSTRG.13228.4	ENSCHIG00000000138	-0.963672	2.90359e-05	ZNF521	zinc finger protein 521 [Source:NCBI gene;Acc:102188552]
MSTRG.13480.1	ENSCHIG00000000138	0.958642	4.54888e-05	ZNF521	zinc finger protein 521 [Source:NCBI gene;Acc:102188552]
MSTRG.13523.1	ENSCHIG00000000138	-0.958795	4.49109e-05	ZNF521	zinc finger protein 521 [Source:NCBI gene;Acc:102188552]
MSTRG.13847.1	ENSCHIG00000000138	-0.959273	4.31311e-05	ZNF521	zinc finger protein 521 [Source:NCBI gene;Acc:102188552]
MSTRG.14998.1	ENSCHIG00000000138	-0.959871	4.09786e-05	ZNF521	zinc finger protein 521 [Source:NCBI gene;Acc:102188552]
MSTRG.15092.1	ENSCHIG00000000138	0.983314	1.94402e-06	ZNF521	zinc finger protein 521 [Source:NCBI gene;Acc:102188552]
MSTRG.15301.1	ENSCHIG00000000138	0.953012	7.07117e-05	ZNF521	zinc finger protein 521 [Source:NCBI gene;Acc:102188552]
MSTRG.15338.1	ENSCHIG00000000138	-0.956022	5.62548e-05	ZNF521	zinc finger protein 521 [Source:NCBI gene;Acc:102188552]
MSTRG.2443.2	ENSCHIG00000000138	0.982437	2.32367e-06	ZNF521	zinc finger protein 521 [Source:NCBI gene;Acc:102188552]
MSTRG.2787.1	ENSCHIG00000000138	0.956621	5.3649e-05	ZNF521	zinc finger protein 521 [Source:NCBI gene;Acc:102188552]
MSTRG.3238.1	ENSCHIG00000000138	0.953655	6.74251e-05	ZNF521	zinc finger protein 521 [Source:NCBI gene;Acc:102188552]
MSTRG.4364.2	ENSCHIG00000000138	-0.96786	1.89907e-05	ZNF521	zinc finger protein 521 [Source:NCBI gene;Acc:102188552]
MSTRG.7192.1	ENSCHIG00000000138	-0.976041	6.84738e-06	ZNF521	zinc finger protein 521 [Source:NCBI gene;Acc:102188552]
MSTRG.7618.6	ENSCHIG00000000138	-0.963143	3.05281e-05	ZNF521	zinc finger protein 521 [Source:NCBI gene;Acc:102188552]
MSTRG.7618.8	ENSCHIG00000000138	-0.973047	1.03087e-05	ZNF521	zinc finger protein 521 [Source:NCBI gene;Acc:102188552]
MSTRG.7618.9	ENSCHIG00000000138	-0.95059	8.41092e-05	ZNF521	zinc finger protein 521 [Source:NCBI gene;Acc:102188552]
MSTRG.7619.1	ENSCHIG00000000138	-0.95593	5.66618e-05	ZNF521	zinc finger protein 521 [Source:NCBI gene;Acc:102188552]
MSTRG.8007.2	ENSCHIG00000000138	-0.957624	4.94809e-05	ZNF521	zinc finger protein 521 [Source:NCBI gene;Acc:102188552]
MSTRG.8428.1	ENSCHIG00000000138	-0.968162	1.83783e-05	ZNF521	zinc finger protein 521 [Source:NCBI gene;Acc:102188552]
MSTRG.8481.1	ENSCHIG00000000138	0.984627	1.46124e-06	ZNF521	zinc finger protein 521 [Source:NCBI gene;Acc:102188552]
MSTRG.8575.1	ENSCHIG00000000138	-0.955756	5.74373e-05	ZNF521	zinc finger protein 521 [Source:NCBI gene;Acc:102188552]
MSTRG.11763.1	ENSCHIG00000000147	-0.982563	2.26625e-06	PLAT	plasminogen activator, tissue type [Source:NCBI gene;Acc:102187371]
MSTRG.2084.1	ENSCHIG00000000147	0.95966	4.17303e-05	PLAT	plasminogen activator, tissue type [Source:NCBI gene;Acc:102187371]
MSTRG.12448.1	ENSCHIG00000000181	-0.96801	1.86848e-05	STK32C	serine/threonine kinase 32C [Source:NCBI gene;Acc:102173740]
MSTRG.13516.1	ENSCHIG00000000181	0.954497	6.32862e-05	STK32C	serine/threonine kinase 32C [Source:NCBI gene;Acc:102173740]
MSTRG.13520.1	ENSCHIG00000000181	0.955308	5.94748e-05	STK32C	serine/threonine kinase 32C [Source:NCBI gene;Acc:102173740]
ENSCHIT00000001149	ENSCHIG00000000203	0.955953	5.65603e-05	ZCCHC24	zinc finger CCHC-type containing 24 [Source:NCBI gene;Acc:102172513]
MSTRG.1011.1	ENSCHIG00000000203	-0.952187	7.50904e-05	ZCCHC24	zinc finger CCHC-type containing 24 [Source:NCBI gene;Acc:102172513]
MSTRG.11117.2	ENSCHIG00000000203	0.955248	5.97499e-05	ZCCHC24	zinc finger CCHC-type containing 24 [Source:NCBI gene;Acc:102172513]
MSTRG.11271.1	ENSCHIG00000000203	0.954335	6.40668e-05	ZCCHC24	zinc finger CCHC-type containing 24 [Source:NCBI gene;Acc:102172513]
MSTRG.13223.1	ENSCHIG00000000203	0.958832	4.477e-05	ZCCHC24	zinc finger CCHC-type containing 24 [Source:NCBI gene;Acc:102172513]
MSTRG.13869.1	ENSCHIG00000000203	0.972393	1.1205e-05	ZCCHC24	zinc finger CCHC-type containing 24 [Source:NCBI gene;Acc:102172513]
MSTRG.14626.2	ENSCHIG00000000203	0.960365	3.9262e-05	ZCCHC24	zinc finger CCHC-type containing 24 [Source:NCBI gene;Acc:102172513]
MSTRG.5787.1	ENSCHIG00000000203	0.96798	1.87462e-05	ZCCHC24	zinc finger CCHC-type containing 24 [Source:NCBI gene;Acc:102172513]
MSTRG.8070.5	ENSCHIG00000000203	0.965896	2.33275e-05	ZCCHC24	zinc finger CCHC-type containing 24 [Source:NCBI gene;Acc:102172513]
MSTRG.995.1	ENSCHIG00000000203	0.950086	8.7109e-05	ZCCHC24	zinc finger CCHC-type containing 24 [Source:NCBI gene;Acc:102172513]
MSTRG.14153.1	ENSCHIG00000000205	0.95309	7.03035e-05	PALD1	phosphatase domain containing paladin 1 [Source:NCBI gene;Acc:102170488]
MSTRG.3211.1	ENSCHIG00000000205	0.95532	5.94194e-05	PALD1	phosphatase domain containing paladin 1 [Source:NCBI gene;Acc:102170488]
MSTRG.3694.1	ENSCHIG00000000205	0.954508	6.3234e-05	PALD1	phosphatase domain containing paladin 1 [Source:NCBI gene;Acc:102170488]
MSTRG.5262.1	ENSCHIG00000000205	0.964324	2.72718e-05	PALD1	phosphatase domain containing paladin 1 [Source:NCBI gene;Acc:102170488]
MSTRG.8836.1	ENSCHIG00000000205	0.957696	4.91889e-05	PALD1	phosphatase domain containing paladin 1 [Source:NCBI gene;Acc:102170488]
MSTRG.1011.1	ENSCHIG00000000214	0.951436	7.92417e-05	DNAJC9	DnaJ heat shock protein family (Hsp40) member C9 [Source:NCBI gene;Acc:102181926]
MSTRG.11117.2	ENSCHIG00000000214	-0.958073	4.769e-05	DNAJC9	DnaJ heat shock protein family (Hsp40) member C9 [Source:NCBI gene;Acc:102181926]
MSTRG.12844.1	ENSCHIG00000000214	-0.954859	6.15636e-05	DNAJC9	DnaJ heat shock protein family (Hsp40) member C9 [Source:NCBI gene;Acc:102181926]
MSTRG.1379.1	ENSCHIG00000000214	0.976091	6.7973e-06	DNAJC9	DnaJ heat shock protein family (Hsp40) member C9 [Source:NCBI gene;Acc:102181926]
MSTRG.1380.1	ENSCHIG00000000214	0.964833	2.59468e-05	DNAJC9	DnaJ heat shock protein family (Hsp40) member C9 [Source:NCBI gene;Acc:102181926]
MSTRG.13869.1	ENSCHIG00000000214	-0.970405	1.42645e-05	DNAJC9	DnaJ heat shock protein family (Hsp40) member C9 [Source:NCBI gene;Acc:102181926]
MSTRG.2116.1	ENSCHIG00000000214	-0.963835	2.85881e-05	DNAJC9	DnaJ heat shock protein family (Hsp40) member C9 [Source:NCBI gene;Acc:102181926]
MSTRG.4128.1	ENSCHIG00000000214	-0.970097	1.47851e-05	DNAJC9	DnaJ heat shock protein family (Hsp40) member C9 [Source:NCBI gene;Acc:102181926]
MSTRG.5787.1	ENSCHIG00000000214	-0.97263	1.08744e-05	DNAJC9	DnaJ heat shock protein family (Hsp40) member C9 [Source:NCBI gene;Acc:102181926]
MSTRG.6173.1	ENSCHIG00000000214	-0.973375	9.87971e-06	DNAJC9	DnaJ heat shock protein family (Hsp40) member C9 [Source:NCBI gene;Acc:102181926]
MSTRG.6439.1	ENSCHIG00000000214	-0.961802	3.4549e-05	DNAJC9	DnaJ heat shock protein family (Hsp40) member C9 [Source:NCBI gene;Acc:102181926]
ENSCHIT00000006048	ENSCHIG00000000245	0.957926	4.82717e-05	-	-
MSTRG.2311.1	ENSCHIG00000000245	-0.963244	3.02378e-05	-	-
MSTRG.2443.2	ENSCHIG00000000245	0.966295	2.23943e-05	-	-
MSTRG.5629.2	ENSCHIG00000000245	0.957206	5.11882e-05	-	-
MSTRG.5844.2	ENSCHIG00000000245	0.955245	5.9762e-05	-	-
MSTRG.8481.1	ENSCHIG00000000245	0.960341	3.93427e-05	-	-
ENSCHIT00000002352	ENSCHIG00000000353	0.973026	1.03375e-05	CDK1	cyclin dependent kinase 1 [Source:NCBI gene;Acc:100861361]
ENSCHIT00000005083	ENSCHIG00000000353	0.959048	4.39606e-05	CDK1	cyclin dependent kinase 1 [Source:NCBI gene;Acc:100861361]
MSTRG.10927.2	ENSCHIG00000000353	0.979166	4.2116e-06	CDK1	cyclin dependent kinase 1 [Source:NCBI gene;Acc:100861361]
MSTRG.11473.1	ENSCHIG00000000353	0.977669	5.3609e-06	CDK1	cyclin dependent kinase 1 [Source:NCBI gene;Acc:100861361]
MSTRG.13847.1	ENSCHIG00000000353	0.967455	1.98347e-05	CDK1	cyclin dependent kinase 1 [Source:NCBI gene;Acc:100861361]
MSTRG.15092.1	ENSCHIG00000000353	-0.973475	9.75138e-06	CDK1	cyclin dependent kinase 1 [Source:NCBI gene;Acc:100861361]
MSTRG.1818.1	ENSCHIG00000000353	0.953942	6.5991e-05	CDK1	cyclin dependent kinase 1 [Source:NCBI gene;Acc:100861361]
MSTRG.2443.2	ENSCHIG00000000353	-0.957726	4.90686e-05	CDK1	cyclin dependent kinase 1 [Source:NCBI gene;Acc:100861361]
MSTRG.2787.1	ENSCHIG00000000353	-0.950905	8.2272e-05	CDK1	cyclin dependent kinase 1 [Source:NCBI gene;Acc:100861361]
MSTRG.3238.1	ENSCHIG00000000353	-0.961843	3.44213e-05	CDK1	cyclin dependent kinase 1 [Source:NCBI gene;Acc:100861361]
MSTRG.4364.2	ENSCHIG00000000353	0.955399	5.90549e-05	CDK1	cyclin dependent kinase 1 [Source:NCBI gene;Acc:100861361]
MSTRG.6925.1	ENSCHIG00000000353	0.960193	3.9855e-05	CDK1	cyclin dependent kinase 1 [Source:NCBI gene;Acc:100861361]
MSTRG.7603.4	ENSCHIG00000000353	0.951589	7.83856e-05	CDK1	cyclin dependent kinase 1 [Source:NCBI gene;Acc:100861361]
MSTRG.7618.8	ENSCHIG00000000353	0.971103	1.31296e-05	CDK1	cyclin dependent kinase 1 [Source:NCBI gene;Acc:100861361]
MSTRG.8481.1	ENSCHIG00000000353	-0.980041	3.62735e-06	CDK1	cyclin dependent kinase 1 [Source:NCBI gene;Acc:100861361]
MSTRG.8727.1	ENSCHIG00000000353	-0.95724	5.10489e-05	CDK1	cyclin dependent kinase 1 [Source:NCBI gene;Acc:100861361]
ENSCHIT00000005425	ENSCHIG00000000385	0.985208	1.27752e-06	SYNPO2L	synaptopodin 2 like [Source:NCBI gene;Acc:102185149]
ENSCHIT00000006349	ENSCHIG00000000385	0.958461	4.61816e-05	SYNPO2L	synaptopodin 2 like [Source:NCBI gene;Acc:102185149]
ENSCHIT00000006356	ENSCHIG00000000385	0.956535	5.40163e-05	SYNPO2L	synaptopodin 2 like [Source:NCBI gene;Acc:102185149]
ENSCHIT00000010625	ENSCHIG00000000385	0.955006	6.08734e-05	SYNPO2L	synaptopodin 2 like [Source:NCBI gene;Acc:102185149]
ENSCHIT00000011242	ENSCHIG00000000385	0.97605	6.83837e-06	SYNPO2L	synaptopodin 2 like [Source:NCBI gene;Acc:102185149]
MSTRG.10306.1	ENSCHIG00000000385	0.979558	3.94202e-06	SYNPO2L	synaptopodin 2 like [Source:NCBI gene;Acc:102185149]
MSTRG.10342.1	ENSCHIG00000000385	0.994376	4.36788e-08	SYNPO2L	synaptopodin 2 like [Source:NCBI gene;Acc:102185149]
MSTRG.10387.1	ENSCHIG00000000385	0.975017	7.9194e-06	SYNPO2L	synaptopodin 2 like [Source:NCBI gene;Acc:102185149]
MSTRG.10559.1	ENSCHIG00000000385	0.977278	5.69455e-06	SYNPO2L	synaptopodin 2 like [Source:NCBI gene;Acc:102185149]
MSTRG.10559.2	ENSCHIG00000000385	0.987556	6.99217e-07	SYNPO2L	synaptopodin 2 like [Source:NCBI gene;Acc:102185149]
MSTRG.10559.3	ENSCHIG00000000385	0.950943	8.20515e-05	SYNPO2L	synaptopodin 2 like [Source:NCBI gene;Acc:102185149]
MSTRG.11115.1	ENSCHIG00000000385	0.998573	3.61159e-10	SYNPO2L	synaptopodin 2 like [Source:NCBI gene;Acc:102185149]
MSTRG.12657.1	ENSCHIG00000000385	0.994901	3.1009e-08	SYNPO2L	synaptopodin 2 like [Source:NCBI gene;Acc:102185149]
MSTRG.13190.1	ENSCHIG00000000385	0.975574	7.32304e-06	SYNPO2L	synaptopodin 2 like [Source:NCBI gene;Acc:102185149]
MSTRG.13288.1	ENSCHIG00000000385	0.988638	5.09123e-07	SYNPO2L	synaptopodin 2 like [Source:NCBI gene;Acc:102185149]
MSTRG.13440.1	ENSCHIG00000000385	0.997217	3.734e-09	SYNPO2L	synaptopodin 2 like [Source:NCBI gene;Acc:102185149]
MSTRG.14153.1	ENSCHIG00000000385	0.974531	8.46821e-06	SYNPO2L	synaptopodin 2 like [Source:NCBI gene;Acc:102185149]
MSTRG.14434.1	ENSCHIG00000000385	-0.977548	5.46305e-06	SYNPO2L	synaptopodin 2 like [Source:NCBI gene;Acc:102185149]
MSTRG.14601.1	ENSCHIG00000000385	0.96942	1.59799e-05	SYNPO2L	synaptopodin 2 like [Source:NCBI gene;Acc:102185149]
MSTRG.14817.1	ENSCHIG00000000385	0.986843	8.49197e-07	SYNPO2L	synaptopodin 2 like [Source:NCBI gene;Acc:102185149]
MSTRG.1856.1	ENSCHIG00000000385	0.983507	1.867e-06	SYNPO2L	synaptopodin 2 like [Source:NCBI gene;Acc:102185149]
MSTRG.1894.1	ENSCHIG00000000385	0.98714	7.84293e-07	SYNPO2L	synaptopodin 2 like [Source:NCBI gene;Acc:102185149]
MSTRG.2667.1	ENSCHIG00000000385	0.98751	7.08229e-07	SYNPO2L	synaptopodin 2 like [Source:NCBI gene;Acc:102185149]
MSTRG.3176.1	ENSCHIG00000000385	0.993369	7.76525e-08	SYNPO2L	synaptopodin 2 like [Source:NCBI gene;Acc:102185149]
MSTRG.3211.1	ENSCHIG00000000385	0.953634	6.75311e-05	SYNPO2L	synaptopodin 2 like [Source:NCBI gene;Acc:102185149]
MSTRG.3694.1	ENSCHIG00000000385	0.980038	3.62916e-06	SYNPO2L	synaptopodin 2 like [Source:NCBI gene;Acc:102185149]
MSTRG.4037.1	ENSCHIG00000000385	0.99361	6.82653e-08	SYNPO2L	synaptopodin 2 like [Source:NCBI gene;Acc:102185149]
MSTRG.4183.1	ENSCHIG00000000385	0.989153	4.33073e-07	SYNPO2L	synaptopodin 2 like [Source:NCBI gene;Acc:102185149]
MSTRG.4363.3	ENSCHIG00000000385	0.983928	1.70612e-06	SYNPO2L	synaptopodin 2 like [Source:NCBI gene;Acc:102185149]
MSTRG.4624.1	ENSCHIG00000000385	0.97511	7.81798e-06	SYNPO2L	synaptopodin 2 like [Source:NCBI gene;Acc:102185149]
MSTRG.5087.1	ENSCHIG00000000385	0.99377	6.24581e-08	SYNPO2L	synaptopodin 2 like [Source:NCBI gene;Acc:102185149]
MSTRG.5263.1	ENSCHIG00000000385	0.976606	6.30177e-06	SYNPO2L	synaptopodin 2 like [Source:NCBI gene;Acc:102185149]
MSTRG.5274.3	ENSCHIG00000000385	0.964295	2.73482e-05	SYNPO2L	synaptopodin 2 like [Source:NCBI gene;Acc:102185149]
MSTRG.5374.1	ENSCHIG00000000385	0.983411	1.90476e-06	SYNPO2L	synaptopodin 2 like [Source:NCBI gene;Acc:102185149]
MSTRG.5603.1	ENSCHIG00000000385	0.991347	1.96804e-07	SYNPO2L	synaptopodin 2 like [Source:NCBI gene;Acc:102185149]
MSTRG.612.1	ENSCHIG00000000385	0.985778	1.11411e-06	SYNPO2L	synaptopodin 2 like [Source:NCBI gene;Acc:102185149]
MSTRG.7613.1	ENSCHIG00000000385	0.982819	2.15263e-06	SYNPO2L	synaptopodin 2 like [Source:NCBI gene;Acc:102185149]
MSTRG.8059.2	ENSCHIG00000000385	0.999152	5.8468e-11	SYNPO2L	synaptopodin 2 like [Source:NCBI gene;Acc:102185149]
MSTRG.8061.1	ENSCHIG00000000385	0.97145	1.25901e-05	SYNPO2L	synaptopodin 2 like [Source:NCBI gene;Acc:102185149]
MSTRG.8120.1	ENSCHIG00000000385	0.974202	8.85427e-06	SYNPO2L	synaptopodin 2 like [Source:NCBI gene;Acc:102185149]
MSTRG.8120.2	ENSCHIG00000000385	0.97718	5.78017e-06	SYNPO2L	synaptopodin 2 like [Source:NCBI gene;Acc:102185149]
MSTRG.8318.1	ENSCHIG00000000385	0.951573	7.84725e-05	SYNPO2L	synaptopodin 2 like [Source:NCBI gene;Acc:102185149]
MSTRG.8836.1	ENSCHIG00000000385	0.971773	1.2103e-05	SYNPO2L	synaptopodin 2 like [Source:NCBI gene;Acc:102185149]
MSTRG.8836.2	ENSCHIG00000000385	0.973064	1.02862e-05	SYNPO2L	synaptopodin 2 like [Source:NCBI gene;Acc:102185149]
MSTRG.8870.1	ENSCHIG00000000385	0.99492	3.06201e-08	SYNPO2L	synaptopodin 2 like [Source:NCBI gene;Acc:102185149]
MSTRG.8873.1	ENSCHIG00000000385	0.958468	4.61556e-05	SYNPO2L	synaptopodin 2 like [Source:NCBI gene;Acc:102185149]
MSTRG.11763.1	ENSCHIG00000000437	0.976264	6.62852e-06	ANK3	ankyrin 3 [Source:NCBI gene;Acc:102189650]
MSTRG.7613.1	ENSCHIG00000000437	0.964321	2.72797e-05	ANK3	ankyrin 3 [Source:NCBI gene;Acc:102189650]
ENSCHIT00000002352	ENSCHIG00000000464	-0.974656	8.32481e-06	DSEL	dermatan sulfate epimerase like [Source:NCBI gene;Acc:102169063]
MSTRG.10181.1	ENSCHIG00000000464	-0.9686	1.75167e-05	DSEL	dermatan sulfate epimerase like [Source:NCBI gene;Acc:102169063]
MSTRG.10348.2	ENSCHIG00000000464	-0.952728	7.21993e-05	DSEL	dermatan sulfate epimerase like [Source:NCBI gene;Acc:102169063]
MSTRG.10927.2	ENSCHIG00000000464	-0.981225	2.93174e-06	DSEL	dermatan sulfate epimerase like [Source:NCBI gene;Acc:102169063]
MSTRG.11324.1	ENSCHIG00000000464	-0.972399	1.11964e-05	DSEL	dermatan sulfate epimerase like [Source:NCBI gene;Acc:102169063]
MSTRG.11324.3	ENSCHIG00000000464	-0.971716	1.21882e-05	DSEL	dermatan sulfate epimerase like [Source:NCBI gene;Acc:102169063]
MSTRG.11473.1	ENSCHIG00000000464	-0.972955	1.04314e-05	DSEL	dermatan sulfate epimerase like [Source:NCBI gene;Acc:102169063]
MSTRG.12158.1	ENSCHIG00000000464	-0.955183	6.0049e-05	DSEL	dermatan sulfate epimerase like [Source:NCBI gene;Acc:102169063]
MSTRG.12158.2	ENSCHIG00000000464	-0.956459	5.43436e-05	DSEL	dermatan sulfate epimerase like [Source:NCBI gene;Acc:102169063]
MSTRG.13004.1	ENSCHIG00000000464	-0.953088	7.03141e-05	DSEL	dermatan sulfate epimerase like [Source:NCBI gene;Acc:102169063]
MSTRG.13228.4	ENSCHIG00000000464	-0.969539	1.57647e-05	DSEL	dermatan sulfate epimerase like [Source:NCBI gene;Acc:102169063]
MSTRG.13521.2	ENSCHIG00000000464	-0.965314	2.47365e-05	DSEL	dermatan sulfate epimerase like [Source:NCBI gene;Acc:102169063]
MSTRG.13523.1	ENSCHIG00000000464	-0.962018	3.38776e-05	DSEL	dermatan sulfate epimerase like [Source:NCBI gene;Acc:102169063]
MSTRG.13847.1	ENSCHIG00000000464	-0.951784	7.72967e-05	DSEL	dermatan sulfate epimerase like [Source:NCBI gene;Acc:102169063]
MSTRG.14998.1	ENSCHIG00000000464	-0.984246	1.59135e-06	DSEL	dermatan sulfate epimerase like [Source:NCBI gene;Acc:102169063]
MSTRG.15092.1	ENSCHIG00000000464	0.986496	9.29809e-07	DSEL	dermatan sulfate epimerase like [Source:NCBI gene;Acc:102169063]
MSTRG.15255.3	ENSCHIG00000000464	-0.956637	5.35803e-05	DSEL	dermatan sulfate epimerase like [Source:NCBI gene;Acc:102169063]
MSTRG.15338.1	ENSCHIG00000000464	-0.968019	1.86667e-05	DSEL	dermatan sulfate epimerase like [Source:NCBI gene;Acc:102169063]
MSTRG.1818.1	ENSCHIG00000000464	-0.975272	7.64211e-06	DSEL	dermatan sulfate epimerase like [Source:NCBI gene;Acc:102169063]
MSTRG.2266.1	ENSCHIG00000000464	-0.969508	1.58218e-05	DSEL	dermatan sulfate epimerase like [Source:NCBI gene;Acc:102169063]
MSTRG.2787.1	ENSCHIG00000000464	0.968886	1.69691e-05	DSEL	dermatan sulfate epimerase like [Source:NCBI gene;Acc:102169063]
MSTRG.2912.1	ENSCHIG00000000464	0.968208	1.82865e-05	DSEL	dermatan sulfate epimerase like [Source:NCBI gene;Acc:102169063]
MSTRG.3238.1	ENSCHIG00000000464	0.977322	5.65603e-06	DSEL	dermatan sulfate epimerase like [Source:NCBI gene;Acc:102169063]
MSTRG.6925.1	ENSCHIG00000000464	-0.960482	3.88622e-05	DSEL	dermatan sulfate epimerase like [Source:NCBI gene;Acc:102169063]
MSTRG.7192.1	ENSCHIG00000000464	-0.964877	2.58332e-05	DSEL	dermatan sulfate epimerase like [Source:NCBI gene;Acc:102169063]
MSTRG.7618.6	ENSCHIG00000000464	-0.979997	3.65516e-06	DSEL	dermatan sulfate epimerase like [Source:NCBI gene;Acc:102169063]
MSTRG.7618.7	ENSCHIG00000000464	-0.960756	3.79371e-05	DSEL	dermatan sulfate epimerase like [Source:NCBI gene;Acc:102169063]
MSTRG.7618.8	ENSCHIG00000000464	-0.989317	4.10582e-07	DSEL	dermatan sulfate epimerase like [Source:NCBI gene;Acc:102169063]
MSTRG.7618.9	ENSCHIG00000000464	-0.962019	3.38756e-05	DSEL	dermatan sulfate epimerase like [Source:NCBI gene;Acc:102169063]
MSTRG.7619.1	ENSCHIG00000000464	-0.954913	6.13075e-05	DSEL	dermatan sulfate epimerase like [Source:NCBI gene;Acc:102169063]
MSTRG.8007.2	ENSCHIG00000000464	-0.969819	1.52689e-05	DSEL	dermatan sulfate epimerase like [Source:NCBI gene;Acc:102169063]
MSTRG.8007.3	ENSCHIG00000000464	-0.958183	4.72596e-05	DSEL	dermatan sulfate epimerase like [Source:NCBI gene;Acc:102169063]
MSTRG.8009.1	ENSCHIG00000000464	-0.968634	1.74512e-05	DSEL	dermatan sulfate epimerase like [Source:NCBI gene;Acc:102169063]
MSTRG.8428.1	ENSCHIG00000000464	-0.954611	6.27382e-05	DSEL	dermatan sulfate epimerase like [Source:NCBI gene;Acc:102169063]
MSTRG.8481.1	ENSCHIG00000000464	0.963852	2.85412e-05	DSEL	dermatan sulfate epimerase like [Source:NCBI gene;Acc:102169063]
MSTRG.8575.1	ENSCHIG00000000464	-0.970303	1.44361e-05	DSEL	dermatan sulfate epimerase like [Source:NCBI gene;Acc:102169063]
MSTRG.8579.3	ENSCHIG00000000464	-0.952784	7.18997e-05	DSEL	dermatan sulfate epimerase like [Source:NCBI gene;Acc:102169063]
MSTRG.9308.1	ENSCHIG00000000464	0.965988	2.31095e-05	DSEL	dermatan sulfate epimerase like [Source:NCBI gene;Acc:102169063]
MSTRG.9308.2	ENSCHIG00000000464	0.966109	2.28256e-05	DSEL	dermatan sulfate epimerase like [Source:NCBI gene;Acc:102169063]
MSTRG.11135.6	ENSCHIG00000000484	0.95193	7.64917e-05	JAZF1	JAZF zinc finger 1 [Source:NCBI gene;Acc:102168415]
MSTRG.2787.1	ENSCHIG00000000484	0.951597	7.83404e-05	JAZF1	JAZF zinc finger 1 [Source:NCBI gene;Acc:102168415]
MSTRG.9142.1	ENSCHIG00000000484	0.967979	1.87487e-05	JAZF1	JAZF zinc finger 1 [Source:NCBI gene;Acc:102168415]
MSTRG.9142.2	ENSCHIG00000000484	0.959442	4.25145e-05	JAZF1	JAZF zinc finger 1 [Source:NCBI gene;Acc:102168415]
MSTRG.9308.2	ENSCHIG00000000484	0.95076	8.31155e-05	JAZF1	JAZF zinc finger 1 [Source:NCBI gene;Acc:102168415]
ENSCHIT00000005425	ENSCHIG00000000495	0.969901	1.51249e-05	LAMB3	laminin subunit beta 3 [Source:NCBI gene;Acc:102168376]
ENSCHIT00000011242	ENSCHIG00000000495	0.974215	8.83897e-06	LAMB3	laminin subunit beta 3 [Source:NCBI gene;Acc:102168376]
MSTRG.10306.1	ENSCHIG00000000495	0.968805	1.71233e-05	LAMB3	laminin subunit beta 3 [Source:NCBI gene;Acc:102168376]
MSTRG.10342.1	ENSCHIG00000000495	0.979388	4.05737e-06	LAMB3	laminin subunit beta 3 [Source:NCBI gene;Acc:102168376]
MSTRG.10559.1	ENSCHIG00000000495	0.970935	1.3396e-05	LAMB3	laminin subunit beta 3 [Source:NCBI gene;Acc:102168376]
MSTRG.10559.2	ENSCHIG00000000495	0.991478	1.86546e-07	LAMB3	laminin subunit beta 3 [Source:NCBI gene;Acc:102168376]
MSTRG.10559.3	ENSCHIG00000000495	0.953824	6.6577e-05	LAMB3	laminin subunit beta 3 [Source:NCBI gene;Acc:102168376]
MSTRG.11115.1	ENSCHIG00000000495	0.985867	1.08991e-06	LAMB3	laminin subunit beta 3 [Source:NCBI gene;Acc:102168376]
MSTRG.12657.1	ENSCHIG00000000495	0.98814	5.91253e-07	LAMB3	laminin subunit beta 3 [Source:NCBI gene;Acc:102168376]
MSTRG.13190.1	ENSCHIG00000000495	0.975047	7.88633e-06	LAMB3	laminin subunit beta 3 [Source:NCBI gene;Acc:102168376]
MSTRG.13288.1	ENSCHIG00000000495	0.973589	9.60654e-06	LAMB3	laminin subunit beta 3 [Source:NCBI gene;Acc:102168376]
MSTRG.13440.1	ENSCHIG00000000495	0.98232	2.37836e-06	LAMB3	laminin subunit beta 3 [Source:NCBI gene;Acc:102168376]
MSTRG.14153.1	ENSCHIG00000000495	0.985081	1.31612e-06	LAMB3	laminin subunit beta 3 [Source:NCBI gene;Acc:102168376]
MSTRG.14601.1	ENSCHIG00000000495	0.959932	4.07649e-05	LAMB3	laminin subunit beta 3 [Source:NCBI gene;Acc:102168376]
MSTRG.14817.1	ENSCHIG00000000495	0.972229	1.14369e-05	LAMB3	laminin subunit beta 3 [Source:NCBI gene;Acc:102168376]
MSTRG.1856.1	ENSCHIG00000000495	0.970543	1.40336e-05	LAMB3	laminin subunit beta 3 [Source:NCBI gene;Acc:102168376]
MSTRG.1894.1	ENSCHIG00000000495	0.977757	5.28796e-06	LAMB3	laminin subunit beta 3 [Source:NCBI gene;Acc:102168376]
MSTRG.2667.1	ENSCHIG00000000495	0.977199	5.76396e-06	LAMB3	laminin subunit beta 3 [Source:NCBI gene;Acc:102168376]
MSTRG.3176.1	ENSCHIG00000000495	0.979272	4.13731e-06	LAMB3	laminin subunit beta 3 [Source:NCBI gene;Acc:102168376]
MSTRG.3211.1	ENSCHIG00000000495	0.972068	1.16686e-05	LAMB3	laminin subunit beta 3 [Source:NCBI gene;Acc:102168376]
MSTRG.3694.1	ENSCHIG00000000495	0.991529	1.82732e-07	LAMB3	laminin subunit beta 3 [Source:NCBI gene;Acc:102168376]
MSTRG.4012.1	ENSCHIG00000000495	0.957495	5.00018e-05	LAMB3	laminin subunit beta 3 [Source:NCBI gene;Acc:102168376]
MSTRG.4037.1	ENSCHIG00000000495	0.980838	3.14722e-06	LAMB3	laminin subunit beta 3 [Source:NCBI gene;Acc:102168376]
MSTRG.4183.1	ENSCHIG00000000495	0.973571	9.62898e-06	LAMB3	laminin subunit beta 3 [Source:NCBI gene;Acc:102168376]
MSTRG.4363.3	ENSCHIG00000000495	0.977934	5.14318e-06	LAMB3	laminin subunit beta 3 [Source:NCBI gene;Acc:102168376]
MSTRG.4624.1	ENSCHIG00000000495	0.959168	4.35196e-05	LAMB3	laminin subunit beta 3 [Source:NCBI gene;Acc:102168376]
MSTRG.5087.1	ENSCHIG00000000495	0.982762	2.17762e-06	LAMB3	laminin subunit beta 3 [Source:NCBI gene;Acc:102168376]
MSTRG.5262.1	ENSCHIG00000000495	0.972993	1.03814e-05	LAMB3	laminin subunit beta 3 [Source:NCBI gene;Acc:102168376]
MSTRG.5263.1	ENSCHIG00000000495	0.994551	3.91052e-08	LAMB3	laminin subunit beta 3 [Source:NCBI gene;Acc:102168376]
MSTRG.5274.3	ENSCHIG00000000495	0.963099	3.06537e-05	LAMB3	laminin subunit beta 3 [Source:NCBI gene;Acc:102168376]
MSTRG.5374.1	ENSCHIG00000000495	0.98392	1.70895e-06	LAMB3	laminin subunit beta 3 [Source:NCBI gene;Acc:102168376]
MSTRG.5603.1	ENSCHIG00000000495	0.978971	4.34984e-06	LAMB3	laminin subunit beta 3 [Source:NCBI gene;Acc:102168376]
MSTRG.612.1	ENSCHIG00000000495	0.987828	6.47441e-07	LAMB3	laminin subunit beta 3 [Source:NCBI gene;Acc:102168376]
MSTRG.6483.1	ENSCHIG00000000495	0.953082	7.03453e-05	LAMB3	laminin subunit beta 3 [Source:NCBI gene;Acc:102168376]
MSTRG.7613.1	ENSCHIG00000000495	0.961969	3.40281e-05	LAMB3	laminin subunit beta 3 [Source:NCBI gene;Acc:102168376]
MSTRG.8059.2	ENSCHIG00000000495	0.98402	1.67223e-06	LAMB3	laminin subunit beta 3 [Source:NCBI gene;Acc:102168376]
MSTRG.8120.1	ENSCHIG00000000495	0.964925	2.57125e-05	LAMB3	laminin subunit beta 3 [Source:NCBI gene;Acc:102168376]
MSTRG.8120.2	ENSCHIG00000000495	0.972015	1.17458e-05	LAMB3	laminin subunit beta 3 [Source:NCBI gene;Acc:102168376]
MSTRG.8836.1	ENSCHIG00000000495	0.983417	1.90269e-06	LAMB3	laminin subunit beta 3 [Source:NCBI gene;Acc:102168376]
MSTRG.8836.2	ENSCHIG00000000495	0.978153	4.96757e-06	LAMB3	laminin subunit beta 3 [Source:NCBI gene;Acc:102168376]
MSTRG.8870.1	ENSCHIG00000000495	0.986694	8.83237e-07	LAMB3	laminin subunit beta 3 [Source:NCBI gene;Acc:102168376]
MSTRG.8873.1	ENSCHIG00000000495	0.950748	8.3185e-05	LAMB3	laminin subunit beta 3 [Source:NCBI gene;Acc:102168376]
ENSCHIT00000001079	ENSCHIG00000000501	0.952847	7.15728e-05	KCNH5	potassium voltage-gated channel subfamily H member 5 [Source:NCBI gene;Acc:102181871]
ENSCHIT00000005425	ENSCHIG00000000501	0.989759	3.54383e-07	KCNH5	potassium voltage-gated channel subfamily H member 5 [Source:NCBI gene;Acc:102181871]
ENSCHIT00000006349	ENSCHIG00000000501	0.974422	8.59424e-06	KCNH5	potassium voltage-gated channel subfamily H member 5 [Source:NCBI gene;Acc:102181871]
ENSCHIT00000010625	ENSCHIG00000000501	0.988634	5.09679e-07	KCNH5	potassium voltage-gated channel subfamily H member 5 [Source:NCBI gene;Acc:102181871]
ENSCHIT00000011242	ENSCHIG00000000501	0.963692	2.89821e-05	KCNH5	potassium voltage-gated channel subfamily H member 5 [Source:NCBI gene;Acc:102181871]
MSTRG.10306.1	ENSCHIG00000000501	0.971158	1.30438e-05	KCNH5	potassium voltage-gated channel subfamily H member 5 [Source:NCBI gene;Acc:102181871]
MSTRG.10342.1	ENSCHIG00000000501	0.990333	2.89693e-07	KCNH5	potassium voltage-gated channel subfamily H member 5 [Source:NCBI gene;Acc:102181871]
MSTRG.10559.1	ENSCHIG00000000501	0.990344	2.88587e-07	KCNH5	potassium voltage-gated channel subfamily H member 5 [Source:NCBI gene;Acc:102181871]
MSTRG.10559.2	ENSCHIG00000000501	0.985444	1.20774e-06	KCNH5	potassium voltage-gated channel subfamily H member 5 [Source:NCBI gene;Acc:102181871]
MSTRG.11115.1	ENSCHIG00000000501	0.978283	4.86586e-06	KCNH5	potassium voltage-gated channel subfamily H member 5 [Source:NCBI gene;Acc:102181871]
MSTRG.12657.1	ENSCHIG00000000501	0.994469	4.12016e-08	KCNH5	potassium voltage-gated channel subfamily H member 5 [Source:NCBI gene;Acc:102181871]
MSTRG.13190.1	ENSCHIG00000000501	0.972563	1.09662e-05	KCNH5	potassium voltage-gated channel subfamily H member 5 [Source:NCBI gene;Acc:102181871]
MSTRG.13288.1	ENSCHIG00000000501	0.965182	2.50651e-05	KCNH5	potassium voltage-gated channel subfamily H member 5 [Source:NCBI gene;Acc:102181871]
MSTRG.13440.1	ENSCHIG00000000501	0.977807	5.24632e-06	KCNH5	potassium voltage-gated channel subfamily H member 5 [Source:NCBI gene;Acc:102181871]
MSTRG.14153.1	ENSCHIG00000000501	0.979866	3.73885e-06	KCNH5	potassium voltage-gated channel subfamily H member 5 [Source:NCBI gene;Acc:102181871]
MSTRG.14434.1	ENSCHIG00000000501	-0.950687	8.35393e-05	KCNH5	potassium voltage-gated channel subfamily H member 5 [Source:NCBI gene;Acc:102181871]
MSTRG.14817.1	ENSCHIG00000000501	0.956803	5.28722e-05	KCNH5	potassium voltage-gated channel subfamily H member 5 [Source:NCBI gene;Acc:102181871]
MSTRG.1856.1	ENSCHIG00000000501	0.967336	2.0087e-05	KCNH5	potassium voltage-gated channel subfamily H member 5 [Source:NCBI gene;Acc:102181871]
MSTRG.1894.1	ENSCHIG00000000501	0.995907	1.43908e-08	KCNH5	potassium voltage-gated channel subfamily H member 5 [Source:NCBI gene;Acc:102181871]
MSTRG.2667.1	ENSCHIG00000000501	0.983667	1.80447e-06	KCNH5	potassium voltage-gated channel subfamily H member 5 [Source:NCBI gene;Acc:102181871]
MSTRG.3176.1	ENSCHIG00000000501	0.988667	5.04675e-07	KCNH5	potassium voltage-gated channel subfamily H member 5 [Source:NCBI gene;Acc:102181871]
MSTRG.3211.1	ENSCHIG00000000501	0.964908	2.57542e-05	KCNH5	potassium voltage-gated channel subfamily H member 5 [Source:NCBI gene;Acc:102181871]
MSTRG.3303.1	ENSCHIG00000000501	0.958722	4.51831e-05	KCNH5	potassium voltage-gated channel subfamily H member 5 [Source:NCBI gene;Acc:102181871]
MSTRG.3371.1	ENSCHIG00000000501	0.960261	3.96189e-05	KCNH5	potassium voltage-gated channel subfamily H member 5 [Source:NCBI gene;Acc:102181871]
MSTRG.3694.1	ENSCHIG00000000501	0.983425	1.89941e-06	KCNH5	potassium voltage-gated channel subfamily H member 5 [Source:NCBI gene;Acc:102181871]
MSTRG.4037.1	ENSCHIG00000000501	0.994777	3.37307e-08	KCNH5	potassium voltage-gated channel subfamily H member 5 [Source:NCBI gene;Acc:102181871]
MSTRG.4183.1	ENSCHIG00000000501	0.989391	4.00772e-07	KCNH5	potassium voltage-gated channel subfamily H member 5 [Source:NCBI gene;Acc:102181871]
MSTRG.4363.3	ENSCHIG00000000501	0.995055	2.78601e-08	KCNH5	potassium voltage-gated channel subfamily H member 5 [Source:NCBI gene;Acc:102181871]
MSTRG.5087.1	ENSCHIG00000000501	0.994904	3.09618e-08	KCNH5	potassium voltage-gated channel subfamily H member 5 [Source:NCBI gene;Acc:102181871]
MSTRG.5263.1	ENSCHIG00000000501	0.97144	1.26054e-05	KCNH5	potassium voltage-gated channel subfamily H member 5 [Source:NCBI gene;Acc:102181871]
MSTRG.5374.1	ENSCHIG00000000501	0.982089	2.4883e-06	KCNH5	potassium voltage-gated channel subfamily H member 5 [Source:NCBI gene;Acc:102181871]
MSTRG.5603.1	ENSCHIG00000000501	0.968026	1.86522e-05	KCNH5	potassium voltage-gated channel subfamily H member 5 [Source:NCBI gene;Acc:102181871]
MSTRG.612.1	ENSCHIG00000000501	0.970788	1.36339e-05	KCNH5	potassium voltage-gated channel subfamily H member 5 [Source:NCBI gene;Acc:102181871]
MSTRG.6483.1	ENSCHIG00000000501	0.978832	4.4511e-06	KCNH5	potassium voltage-gated channel subfamily H member 5 [Source:NCBI gene;Acc:102181871]
MSTRG.7523.1	ENSCHIG00000000501	0.97381	9.32983e-06	KCNH5	potassium voltage-gated channel subfamily H member 5 [Source:NCBI gene;Acc:102181871]
MSTRG.7613.1	ENSCHIG00000000501	0.981968	2.54691e-06	KCNH5	potassium voltage-gated channel subfamily H member 5 [Source:NCBI gene;Acc:102181871]
MSTRG.8059.2	ENSCHIG00000000501	0.981478	2.79637e-06	KCNH5	potassium voltage-gated channel subfamily H member 5 [Source:NCBI gene;Acc:102181871]
MSTRG.8120.1	ENSCHIG00000000501	0.990628	2.60007e-07	KCNH5	potassium voltage-gated channel subfamily H member 5 [Source:NCBI gene;Acc:102181871]
MSTRG.8120.2	ENSCHIG00000000501	0.988071	6.03402e-07	KCNH5	potassium voltage-gated channel subfamily H member 5 [Source:NCBI gene;Acc:102181871]
MSTRG.8539.2	ENSCHIG00000000501	0.984552	1.48626e-06	KCNH5	potassium voltage-gated channel subfamily H member 5 [Source:NCBI gene;Acc:102181871]
MSTRG.8836.1	ENSCHIG00000000501	0.962488	3.24481e-05	KCNH5	potassium voltage-gated channel subfamily H member 5 [Source:NCBI gene;Acc:102181871]
MSTRG.8836.2	ENSCHIG00000000501	0.980014	3.64399e-06	KCNH5	potassium voltage-gated channel subfamily H member 5 [Source:NCBI gene;Acc:102181871]
MSTRG.8870.1	ENSCHIG00000000501	0.990305	2.92648e-07	KCNH5	potassium voltage-gated channel subfamily H member 5 [Source:NCBI gene;Acc:102181871]
MSTRG.1324.1	ENSCHIG00000000504	0.986597	9.05955e-07	GMPPB	GDP-mannose pyrophosphorylase B [Source:NCBI gene;Acc:102178496]
MSTRG.6925.1	ENSCHIG00000000504	0.950272	8.59886e-05	GMPPB	GDP-mannose pyrophosphorylase B [Source:NCBI gene;Acc:102178496]
MSTRG.8052.1	ENSCHIG00000000504	0.959604	4.19311e-05	GMPPB	GDP-mannose pyrophosphorylase B [Source:NCBI gene;Acc:102178496]
MSTRG.8816.1	ENSCHIG00000000504	0.971183	1.30046e-05	GMPPB	GDP-mannose pyrophosphorylase B [Source:NCBI gene;Acc:102178496]
MSTRG.10348.2	ENSCHIG00000000515	-0.95153	7.8712e-05	PDGFRL	platelet derived growth factor receptor like [Source:NCBI gene;Acc:102169732]
MSTRG.10927.2	ENSCHIG00000000515	-0.97056	1.40063e-05	PDGFRL	platelet derived growth factor receptor like [Source:NCBI gene;Acc:102169732]
MSTRG.11473.1	ENSCHIG00000000515	-0.959612	4.19044e-05	PDGFRL	platelet derived growth factor receptor like [Source:NCBI gene;Acc:102169732]
MSTRG.12158.1	ENSCHIG00000000515	-0.962327	3.29312e-05	PDGFRL	platelet derived growth factor receptor like [Source:NCBI gene;Acc:102169732]
MSTRG.12158.2	ENSCHIG00000000515	-0.971578	1.23951e-05	PDGFRL	platelet derived growth factor receptor like [Source:NCBI gene;Acc:102169732]
MSTRG.12158.3	ENSCHIG00000000515	-0.951278	8.01329e-05	PDGFRL	platelet derived growth factor receptor like [Source:NCBI gene;Acc:102169732]
MSTRG.13228.4	ENSCHIG00000000515	-0.960968	3.72324e-05	PDGFRL	platelet derived growth factor receptor like [Source:NCBI gene;Acc:102169732]
MSTRG.13513.4	ENSCHIG00000000515	-0.951846	7.69559e-05	PDGFRL	platelet derived growth factor receptor like [Source:NCBI gene;Acc:102169732]
MSTRG.13523.1	ENSCHIG00000000515	-0.956438	5.44346e-05	PDGFRL	platelet derived growth factor receptor like [Source:NCBI gene;Acc:102169732]
MSTRG.1818.1	ENSCHIG00000000515	-0.960925	3.73727e-05	PDGFRL	platelet derived growth factor receptor like [Source:NCBI gene;Acc:102169732]
MSTRG.2912.1	ENSCHIG00000000515	0.978394	4.77976e-06	PDGFRL	platelet derived growth factor receptor like [Source:NCBI gene;Acc:102169732]
MSTRG.3238.1	ENSCHIG00000000515	0.989309	4.11711e-07	PDGFRL	platelet derived growth factor receptor like [Source:NCBI gene;Acc:102169732]
MSTRG.4853.1	ENSCHIG00000000515	0.95115	8.08662e-05	PDGFRL	platelet derived growth factor receptor like [Source:NCBI gene;Acc:102169732]
MSTRG.5844.2	ENSCHIG00000000515	0.965458	2.43835e-05	PDGFRL	platelet derived growth factor receptor like [Source:NCBI gene;Acc:102169732]
MSTRG.6925.1	ENSCHIG00000000515	-0.952656	7.25758e-05	PDGFRL	platelet derived growth factor receptor like [Source:NCBI gene;Acc:102169732]
MSTRG.7618.8	ENSCHIG00000000515	-0.952527	7.32629e-05	PDGFRL	platelet derived growth factor receptor like [Source:NCBI gene;Acc:102169732]
MSTRG.7618.9	ENSCHIG00000000515	-0.964839	2.59318e-05	PDGFRL	platelet derived growth factor receptor like [Source:NCBI gene;Acc:102169732]
MSTRG.8007.2	ENSCHIG00000000515	-0.955992	5.63837e-05	PDGFRL	platelet derived growth factor receptor like [Source:NCBI gene;Acc:102169732]
MSTRG.8007.3	ENSCHIG00000000515	-0.960579	3.85333e-05	PDGFRL	platelet derived growth factor receptor like [Source:NCBI gene;Acc:102169732]
MSTRG.8009.1	ENSCHIG00000000515	-0.9639	2.84104e-05	PDGFRL	platelet derived growth factor receptor like [Source:NCBI gene;Acc:102169732]
MSTRG.8052.1	ENSCHIG00000000515	-0.950323	8.56893e-05	PDGFRL	platelet derived growth factor receptor like [Source:NCBI gene;Acc:102169732]
MSTRG.8579.3	ENSCHIG00000000515	-0.953671	6.73421e-05	PDGFRL	platelet derived growth factor receptor like [Source:NCBI gene;Acc:102169732]
MSTRG.9142.1	ENSCHIG00000000515	0.956062	5.60769e-05	PDGFRL	platelet derived growth factor receptor like [Source:NCBI gene;Acc:102169732]
MSTRG.9308.1	ENSCHIG00000000515	0.955692	5.77236e-05	PDGFRL	platelet derived growth factor receptor like [Source:NCBI gene;Acc:102169732]
MSTRG.9308.2	ENSCHIG00000000515	0.984646	1.45476e-06	PDGFRL	platelet derived growth factor receptor like [Source:NCBI gene;Acc:102169732]
ENSCHIT00000001079	ENSCHIG00000000527	0.973519	9.69601e-06	PTGS1	prostaglandin-endoperoxide synthase 1 [Source:NCBI gene;Acc:102170328]
ENSCHIT00000011242	ENSCHIG00000000527	0.964397	2.70781e-05	PTGS1	prostaglandin-endoperoxide synthase 1 [Source:NCBI gene;Acc:102170328]
MSTRG.10306.1	ENSCHIG00000000527	0.96931	1.61799e-05	PTGS1	prostaglandin-endoperoxide synthase 1 [Source:NCBI gene;Acc:102170328]
MSTRG.10559.1	ENSCHIG00000000527	0.954048	6.54707e-05	PTGS1	prostaglandin-endoperoxide synthase 1 [Source:NCBI gene;Acc:102170328]
MSTRG.10559.2	ENSCHIG00000000527	0.972756	1.07009e-05	PTGS1	prostaglandin-endoperoxide synthase 1 [Source:NCBI gene;Acc:102170328]
MSTRG.11535.1	ENSCHIG00000000527	0.969151	1.64743e-05	PTGS1	prostaglandin-endoperoxide synthase 1 [Source:NCBI gene;Acc:102170328]
MSTRG.14153.1	ENSCHIG00000000527	0.988448	5.3946e-07	PTGS1	prostaglandin-endoperoxide synthase 1 [Source:NCBI gene;Acc:102170328]
MSTRG.162.1	ENSCHIG00000000527	0.970907	1.34414e-05	PTGS1	prostaglandin-endoperoxide synthase 1 [Source:NCBI gene;Acc:102170328]
MSTRG.1720.1	ENSCHIG00000000527	0.95823	4.70771e-05	PTGS1	prostaglandin-endoperoxide synthase 1 [Source:NCBI gene;Acc:102170328]
MSTRG.1856.1	ENSCHIG00000000527	0.956383	5.46709e-05	PTGS1	prostaglandin-endoperoxide synthase 1 [Source:NCBI gene;Acc:102170328]
MSTRG.1894.1	ENSCHIG00000000527	0.962469	3.25044e-05	PTGS1	prostaglandin-endoperoxide synthase 1 [Source:NCBI gene;Acc:102170328]
MSTRG.1942.1	ENSCHIG00000000527	0.953689	6.72545e-05	PTGS1	prostaglandin-endoperoxide synthase 1 [Source:NCBI gene;Acc:102170328]
MSTRG.2667.1	ENSCHIG00000000527	0.964281	2.73833e-05	PTGS1	prostaglandin-endoperoxide synthase 1 [Source:NCBI gene;Acc:102170328]
MSTRG.3211.1	ENSCHIG00000000527	0.992857	1.00697e-07	PTGS1	prostaglandin-endoperoxide synthase 1 [Source:NCBI gene;Acc:102170328]
MSTRG.3694.1	ENSCHIG00000000527	0.981794	2.63351e-06	PTGS1	prostaglandin-endoperoxide synthase 1 [Source:NCBI gene;Acc:102170328]
MSTRG.4037.1	ENSCHIG00000000527	0.952431	7.3774e-05	PTGS1	prostaglandin-endoperoxide synthase 1 [Source:NCBI gene;Acc:102170328]
MSTRG.5087.1	ENSCHIG00000000527	0.953528	6.80651e-05	PTGS1	prostaglandin-endoperoxide synthase 1 [Source:NCBI gene;Acc:102170328]
MSTRG.5274.3	ENSCHIG00000000527	0.954288	6.42965e-05	PTGS1	prostaglandin-endoperoxide synthase 1 [Source:NCBI gene;Acc:102170328]
MSTRG.5374.1	ENSCHIG00000000527	0.980013	3.64514e-06	PTGS1	prostaglandin-endoperoxide synthase 1 [Source:NCBI gene;Acc:102170328]
MSTRG.5450.1	ENSCHIG00000000527	0.95867	4.53811e-05	PTGS1	prostaglandin-endoperoxide synthase 1 [Source:NCBI gene;Acc:102170328]
MSTRG.6483.1	ENSCHIG00000000527	0.960254	3.96433e-05	PTGS1	prostaglandin-endoperoxide synthase 1 [Source:NCBI gene;Acc:102170328]
MSTRG.7523.1	ENSCHIG00000000527	0.97587	7.01865e-06	PTGS1	prostaglandin-endoperoxide synthase 1 [Source:NCBI gene;Acc:102170328]
MSTRG.8120.1	ENSCHIG00000000527	0.969118	1.65348e-05	PTGS1	prostaglandin-endoperoxide synthase 1 [Source:NCBI gene;Acc:102170328]
MSTRG.8120.2	ENSCHIG00000000527	0.979416	4.03814e-06	PTGS1	prostaglandin-endoperoxide synthase 1 [Source:NCBI gene;Acc:102170328]
MSTRG.8836.1	ENSCHIG00000000527	0.983705	1.78987e-06	PTGS1	prostaglandin-endoperoxide synthase 1 [Source:NCBI gene;Acc:102170328]
MSTRG.8836.2	ENSCHIG00000000527	0.989396	4.00073e-07	PTGS1	prostaglandin-endoperoxide synthase 1 [Source:NCBI gene;Acc:102170328]
MSTRG.8870.1	ENSCHIG00000000527	0.962196	3.33319e-05	PTGS1	prostaglandin-endoperoxide synthase 1 [Source:NCBI gene;Acc:102170328]
MSTRG.9113.1	ENSCHIG00000000527	0.971406	1.26585e-05	PTGS1	prostaglandin-endoperoxide synthase 1 [Source:NCBI gene;Acc:102170328]
MSTRG.11117.2	ENSCHIG00000000579	0.950223	8.6285e-05	SEMA4D	semaphorin 4D [Source:NCBI gene;Acc:102188857]
MSTRG.12844.1	ENSCHIG00000000579	0.9517	7.77617e-05	SEMA4D	semaphorin 4D [Source:NCBI gene;Acc:102188857]
MSTRG.2116.1	ENSCHIG00000000579	0.968571	1.75729e-05	SEMA4D	semaphorin 4D [Source:NCBI gene;Acc:102188857]
MSTRG.11117.2	ENSCHIG00000000623	0.951767	7.73912e-05	PLAG1	PLAG1 zinc finger [Source:NCBI gene;Acc:102185379]
MSTRG.12319.1	ENSCHIG00000000623	0.953929	6.60559e-05	PLAG1	PLAG1 zinc finger [Source:NCBI gene;Acc:102185379]
MSTRG.12844.1	ENSCHIG00000000623	0.961595	3.52033e-05	PLAG1	PLAG1 zinc finger [Source:NCBI gene;Acc:102185379]
MSTRG.1379.1	ENSCHIG00000000623	-0.971192	1.29904e-05	PLAG1	PLAG1 zinc finger [Source:NCBI gene;Acc:102185379]
MSTRG.14390.1	ENSCHIG00000000624	0.9669	2.10325e-05	OTULINL	OTU deubiquitinase with linear linkage specificity like [Source:NCBI gene;Acc:102177099]
MSTRG.1747.8	ENSCHIG00000000703	-0.961396	3.58371e-05	SPSB1	splA/ryanodine receptor domain and SOCS box containing 1 [Source:NCBI gene;Acc:102175146]
ENSCHIT00000006356	ENSCHIG00000000736	0.954995	6.09231e-05	GPR61	G protein-coupled receptor 61 [Source:NCBI gene;Acc:102191478]
ENSCHIT00000007158	ENSCHIG00000000736	0.955542	5.84035e-05	GPR61	G protein-coupled receptor 61 [Source:NCBI gene;Acc:102191478]
MSTRG.11535.1	ENSCHIG00000000736	0.952048	7.58451e-05	GPR61	G protein-coupled receptor 61 [Source:NCBI gene;Acc:102191478]
MSTRG.15482.4	ENSCHIG00000000736	0.972809	1.06287e-05	GPR61	G protein-coupled receptor 61 [Source:NCBI gene;Acc:102191478]
MSTRG.5274.3	ENSCHIG00000000736	0.966737	2.13938e-05	GPR61	G protein-coupled receptor 61 [Source:NCBI gene;Acc:102191478]
MSTRG.8873.1	ENSCHIG00000000736	0.959048	4.39631e-05	GPR61	G protein-coupled receptor 61 [Source:NCBI gene;Acc:102191478]
ENSCHIT00000002352	ENSCHIG00000000814	0.950027	8.74603e-05	SLC45A3	solute carrier family 45 member 3 [Source:NCBI gene;Acc:102182991]
MSTRG.10927.2	ENSCHIG00000000814	0.96885	1.70372e-05	SLC45A3	solute carrier family 45 member 3 [Source:NCBI gene;Acc:102182991]
MSTRG.11473.1	ENSCHIG00000000814	0.952528	7.32585e-05	SLC45A3	solute carrier family 45 member 3 [Source:NCBI gene;Acc:102182991]
MSTRG.15255.3	ENSCHIG00000000814	0.955199	5.99763e-05	SLC45A3	solute carrier family 45 member 3 [Source:NCBI gene;Acc:102182991]
MSTRG.15338.1	ENSCHIG00000000814	0.956404	5.45828e-05	SLC45A3	solute carrier family 45 member 3 [Source:NCBI gene;Acc:102182991]
MSTRG.1818.1	ENSCHIG00000000814	0.976879	6.05035e-06	SLC45A3	solute carrier family 45 member 3 [Source:NCBI gene;Acc:102182991]
MSTRG.2266.1	ENSCHIG00000000814	0.97003	1.49009e-05	SLC45A3	solute carrier family 45 member 3 [Source:NCBI gene;Acc:102182991]
MSTRG.3238.1	ENSCHIG00000000814	-0.952085	7.56449e-05	SLC45A3	solute carrier family 45 member 3 [Source:NCBI gene;Acc:102182991]
MSTRG.6925.1	ENSCHIG00000000814	0.959984	4.05838e-05	SLC45A3	solute carrier family 45 member 3 [Source:NCBI gene;Acc:102182991]
MSTRG.7618.8	ENSCHIG00000000814	0.980856	3.13725e-06	SLC45A3	solute carrier family 45 member 3 [Source:NCBI gene;Acc:102182991]
MSTRG.8007.2	ENSCHIG00000000814	0.955968	5.64923e-05	SLC45A3	solute carrier family 45 member 3 [Source:NCBI gene;Acc:102182991]
MSTRG.8009.1	ENSCHIG00000000814	0.956821	5.27965e-05	SLC45A3	solute carrier family 45 member 3 [Source:NCBI gene;Acc:102182991]
MSTRG.8575.1	ENSCHIG00000000814	0.950659	8.37066e-05	SLC45A3	solute carrier family 45 member 3 [Source:NCBI gene;Acc:102182991]
MSTRG.9308.1	ENSCHIG00000000814	-0.973122	1.02104e-05	SLC45A3	solute carrier family 45 member 3 [Source:NCBI gene;Acc:102182991]
MSTRG.10559.3	ENSCHIG00000000839	0.962086	3.36672e-05	AMIGO1	adhesion molecule with Ig like domain 1 [Source:NCBI gene;Acc:102168594]
MSTRG.11115.1	ENSCHIG00000000839	0.959126	4.36723e-05	AMIGO1	adhesion molecule with Ig like domain 1 [Source:NCBI gene;Acc:102168594]
MSTRG.13190.1	ENSCHIG00000000839	0.961089	3.68336e-05	AMIGO1	adhesion molecule with Ig like domain 1 [Source:NCBI gene;Acc:102168594]
MSTRG.13440.1	ENSCHIG00000000839	0.951957	7.6343e-05	AMIGO1	adhesion molecule with Ig like domain 1 [Source:NCBI gene;Acc:102168594]
MSTRG.14601.1	ENSCHIG00000000839	0.964987	2.55542e-05	AMIGO1	adhesion molecule with Ig like domain 1 [Source:NCBI gene;Acc:102168594]
MSTRG.14817.1	ENSCHIG00000000839	0.957631	4.94496e-05	AMIGO1	adhesion molecule with Ig like domain 1 [Source:NCBI gene;Acc:102168594]
MSTRG.3694.1	ENSCHIG00000000839	0.957677	4.92667e-05	AMIGO1	adhesion molecule with Ig like domain 1 [Source:NCBI gene;Acc:102168594]
MSTRG.4012.1	ENSCHIG00000000839	0.977166	5.79274e-06	AMIGO1	adhesion molecule with Ig like domain 1 [Source:NCBI gene;Acc:102168594]
MSTRG.5262.1	ENSCHIG00000000839	0.973801	9.34123e-06	AMIGO1	adhesion molecule with Ig like domain 1 [Source:NCBI gene;Acc:102168594]
MSTRG.5263.1	ENSCHIG00000000839	0.977878	5.18867e-06	AMIGO1	adhesion molecule with Ig like domain 1 [Source:NCBI gene;Acc:102168594]
MSTRG.5274.2	ENSCHIG00000000839	0.953211	6.9683e-05	AMIGO1	adhesion molecule with Ig like domain 1 [Source:NCBI gene;Acc:102168594]
MSTRG.612.1	ENSCHIG00000000839	0.964839	2.59315e-05	AMIGO1	adhesion molecule with Ig like domain 1 [Source:NCBI gene;Acc:102168594]
MSTRG.6270.1	ENSCHIG00000000839	0.964448	2.69427e-05	AMIGO1	adhesion molecule with Ig like domain 1 [Source:NCBI gene;Acc:102168594]
MSTRG.8521.1	ENSCHIG00000000839	0.951043	8.14765e-05	AMIGO1	adhesion molecule with Ig like domain 1 [Source:NCBI gene;Acc:102168594]
ENSCHIT00000006048	ENSCHIG00000000946	-0.976887	6.04305e-06	H1-5	H1.5 linker histone, cluster member [Source:NCBI gene;Acc:106501755]
MSTRG.11363.1	ENSCHIG00000000946	-0.973019	1.03469e-05	H1-5	H1.5 linker histone, cluster member [Source:NCBI gene;Acc:106501755]
MSTRG.127.1	ENSCHIG00000000946	-0.97489	8.06032e-06	H1-5	H1.5 linker histone, cluster member [Source:NCBI gene;Acc:106501755]
MSTRG.1380.1	ENSCHIG00000000946	0.957061	5.17914e-05	H1-5	H1.5 linker histone, cluster member [Source:NCBI gene;Acc:106501755]
MSTRG.13847.1	ENSCHIG00000000946	0.988271	5.68899e-07	H1-5	H1.5 linker histone, cluster member [Source:NCBI gene;Acc:106501755]
MSTRG.13858.1	ENSCHIG00000000946	-0.963444	2.96732e-05	H1-5	H1.5 linker histone, cluster member [Source:NCBI gene;Acc:106501755]
MSTRG.14081.1	ENSCHIG00000000946	-0.981127	2.9855e-06	H1-5	H1.5 linker histone, cluster member [Source:NCBI gene;Acc:106501755]
MSTRG.15092.1	ENSCHIG00000000946	-0.979206	4.1835e-06	H1-5	H1.5 linker histone, cluster member [Source:NCBI gene;Acc:106501755]
MSTRG.15518.1	ENSCHIG00000000946	-0.953139	7.00541e-05	H1-5	H1.5 linker histone, cluster member [Source:NCBI gene;Acc:106501755]
MSTRG.2116.1	ENSCHIG00000000946	-0.982544	2.27469e-06	H1-5	H1.5 linker histone, cluster member [Source:NCBI gene;Acc:106501755]
MSTRG.2443.2	ENSCHIG00000000946	-0.975348	7.5607e-06	H1-5	H1.5 linker histone, cluster member [Source:NCBI gene;Acc:106501755]
MSTRG.5787.1	ENSCHIG00000000946	-0.956994	5.20688e-05	H1-5	H1.5 linker histone, cluster member [Source:NCBI gene;Acc:106501755]
MSTRG.6439.1	ENSCHIG00000000946	-0.982457	2.31478e-06	H1-5	H1.5 linker histone, cluster member [Source:NCBI gene;Acc:106501755]
MSTRG.8481.1	ENSCHIG00000000946	-0.975863	7.02626e-06	H1-5	H1.5 linker histone, cluster member [Source:NCBI gene;Acc:106501755]
MSTRG.8727.1	ENSCHIG00000000946	-0.972683	1.08014e-05	H1-5	H1.5 linker histone, cluster member [Source:NCBI gene;Acc:106501755]
ENSCHIT00000005425	ENSCHIG00000001027	0.973517	9.69845e-06	FZD9	frizzled class receptor 9 [Source:NCBI gene;Acc:102180448]
ENSCHIT00000006349	ENSCHIG00000001027	0.961314	3.6103e-05	FZD9	frizzled class receptor 9 [Source:NCBI gene;Acc:102180448]
ENSCHIT00000010625	ENSCHIG00000001027	0.956007	5.6319e-05	FZD9	frizzled class receptor 9 [Source:NCBI gene;Acc:102180448]
ENSCHIT00000011242	ENSCHIG00000001027	0.956524	5.40633e-05	FZD9	frizzled class receptor 9 [Source:NCBI gene;Acc:102180448]
MSTRG.10306.1	ENSCHIG00000001027	0.956417	5.45267e-05	FZD9	frizzled class receptor 9 [Source:NCBI gene;Acc:102180448]
MSTRG.10342.1	ENSCHIG00000001027	0.972738	1.07254e-05	FZD9	frizzled class receptor 9 [Source:NCBI gene;Acc:102180448]
MSTRG.10559.1	ENSCHIG00000001027	0.982579	2.25909e-06	FZD9	frizzled class receptor 9 [Source:NCBI gene;Acc:102180448]
MSTRG.10559.2	ENSCHIG00000001027	0.978828	4.45347e-06	FZD9	frizzled class receptor 9 [Source:NCBI gene;Acc:102180448]
MSTRG.11115.1	ENSCHIG00000001027	0.980843	3.14481e-06	FZD9	frizzled class receptor 9 [Source:NCBI gene;Acc:102180448]
MSTRG.12657.1	ENSCHIG00000001027	0.985388	1.22417e-06	FZD9	frizzled class receptor 9 [Source:NCBI gene;Acc:102180448]
MSTRG.13190.1	ENSCHIG00000001027	0.988305	5.63073e-07	FZD9	frizzled class receptor 9 [Source:NCBI gene;Acc:102180448]
MSTRG.13288.1	ENSCHIG00000001027	0.958694	4.529e-05	FZD9	frizzled class receptor 9 [Source:NCBI gene;Acc:102180448]
MSTRG.13440.1	ENSCHIG00000001027	0.97534	7.56959e-06	FZD9	frizzled class receptor 9 [Source:NCBI gene;Acc:102180448]
MSTRG.14153.1	ENSCHIG00000001027	0.986249	9.906e-07	FZD9	frizzled class receptor 9 [Source:NCBI gene;Acc:102180448]
MSTRG.14601.1	ENSCHIG00000001027	0.956198	5.54792e-05	FZD9	frizzled class receptor 9 [Source:NCBI gene;Acc:102180448]
MSTRG.14817.1	ENSCHIG00000001027	0.960315	3.94339e-05	FZD9	frizzled class receptor 9 [Source:NCBI gene;Acc:102180448]
MSTRG.1856.1	ENSCHIG00000001027	0.953827	6.65612e-05	FZD9	frizzled class receptor 9 [Source:NCBI gene;Acc:102180448]
MSTRG.1894.1	ENSCHIG00000001027	0.975627	7.26772e-06	FZD9	frizzled class receptor 9 [Source:NCBI gene;Acc:102180448]
MSTRG.2667.1	ENSCHIG00000001027	0.969535	1.57728e-05	FZD9	frizzled class receptor 9 [Source:NCBI gene;Acc:102180448]
MSTRG.3176.1	ENSCHIG00000001027	0.978888	4.40997e-06	FZD9	frizzled class receptor 9 [Source:NCBI gene;Acc:102180448]
MSTRG.3211.1	ENSCHIG00000001027	0.975959	6.92892e-06	FZD9	frizzled class receptor 9 [Source:NCBI gene;Acc:102180448]
MSTRG.3694.1	ENSCHIG00000001027	0.99227	1.32706e-07	FZD9	frizzled class receptor 9 [Source:NCBI gene;Acc:102180448]
MSTRG.4012.1	ENSCHIG00000001027	0.95599	5.63945e-05	FZD9	frizzled class receptor 9 [Source:NCBI gene;Acc:102180448]
MSTRG.4037.1	ENSCHIG00000001027	0.977523	5.48421e-06	FZD9	frizzled class receptor 9 [Source:NCBI gene;Acc:102180448]
MSTRG.4183.1	ENSCHIG00000001027	0.975052	7.88147e-06	FZD9	frizzled class receptor 9 [Source:NCBI gene;Acc:102180448]
MSTRG.4363.3	ENSCHIG00000001027	0.981425	2.82458e-06	FZD9	frizzled class receptor 9 [Source:NCBI gene;Acc:102180448]
MSTRG.5087.1	ENSCHIG00000001027	0.981293	2.89496e-06	FZD9	frizzled class receptor 9 [Source:NCBI gene;Acc:102180448]
MSTRG.5262.1	ENSCHIG00000001027	0.955685	5.77564e-05	FZD9	frizzled class receptor 9 [Source:NCBI gene;Acc:102180448]
MSTRG.5263.1	ENSCHIG00000001027	0.991923	1.54675e-07	FZD9	frizzled class receptor 9 [Source:NCBI gene;Acc:102180448]
MSTRG.5374.1	ENSCHIG00000001027	0.97864	4.59286e-06	FZD9	frizzled class receptor 9 [Source:NCBI gene;Acc:102180448]
MSTRG.5603.1	ENSCHIG00000001027	0.962173	3.34009e-05	FZD9	frizzled class receptor 9 [Source:NCBI gene;Acc:102180448]
MSTRG.612.1	ENSCHIG00000001027	0.989408	3.98529e-07	FZD9	frizzled class receptor 9 [Source:NCBI gene;Acc:102180448]
MSTRG.6270.1	ENSCHIG00000001027	0.958246	4.70125e-05	FZD9	frizzled class receptor 9 [Source:NCBI gene;Acc:102180448]
MSTRG.6483.1	ENSCHIG00000001027	0.970599	1.39413e-05	FZD9	frizzled class receptor 9 [Source:NCBI gene;Acc:102180448]
MSTRG.7613.1	ENSCHIG00000001027	0.952207	7.49809e-05	FZD9	frizzled class receptor 9 [Source:NCBI gene;Acc:102180448]
MSTRG.7791.3	ENSCHIG00000001027	-0.955005	6.088e-05	FZD9	frizzled class receptor 9 [Source:NCBI gene;Acc:102180448]
MSTRG.8059.2	ENSCHIG00000001027	0.975613	7.28149e-06	FZD9	frizzled class receptor 9 [Source:NCBI gene;Acc:102180448]
MSTRG.8120.1	ENSCHIG00000001027	0.964663	2.63833e-05	FZD9	frizzled class receptor 9 [Source:NCBI gene;Acc:102180448]
MSTRG.8120.2	ENSCHIG00000001027	0.963992	2.81603e-05	FZD9	frizzled class receptor 9 [Source:NCBI gene;Acc:102180448]
MSTRG.8836.1	ENSCHIG00000001027	0.976722	6.19414e-06	FZD9	frizzled class receptor 9 [Source:NCBI gene;Acc:102180448]
MSTRG.8836.2	ENSCHIG00000001027	0.974127	8.94441e-06	FZD9	frizzled class receptor 9 [Source:NCBI gene;Acc:102180448]
MSTRG.8870.1	ENSCHIG00000001027	0.981035	3.03613e-06	FZD9	frizzled class receptor 9 [Source:NCBI gene;Acc:102180448]
MSTRG.3348.4	ENSCHIG00000001109	0.958656	4.54352e-05	EFHD1	EF-hand domain family member D1 [Source:NCBI gene;Acc:102170382]
ENSCHIT00000006048	ENSCHIG00000001191	-0.970738	1.37152e-05	-	histone H2B type 1-K [Source:NCBI gene;Acc:102178318]
MSTRG.11117.2	ENSCHIG00000001191	-0.959186	4.34503e-05	-	histone H2B type 1-K [Source:NCBI gene;Acc:102178318]
MSTRG.11363.1	ENSCHIG00000001191	-0.97944	4.02145e-06	-	histone H2B type 1-K [Source:NCBI gene;Acc:102178318]
MSTRG.127.1	ENSCHIG00000001191	-0.97233	1.12938e-05	-	histone H2B type 1-K [Source:NCBI gene;Acc:102178318]
MSTRG.12844.1	ENSCHIG00000001191	-0.972575	1.09494e-05	-	histone H2B type 1-K [Source:NCBI gene;Acc:102178318]
MSTRG.1379.1	ENSCHIG00000001191	0.966096	2.28569e-05	-	histone H2B type 1-K [Source:NCBI gene;Acc:102178318]
MSTRG.1380.1	ENSCHIG00000001191	0.97726	5.71048e-06	-	histone H2B type 1-K [Source:NCBI gene;Acc:102178318]
MSTRG.13847.1	ENSCHIG00000001191	0.969724	1.54362e-05	-	histone H2B type 1-K [Source:NCBI gene;Acc:102178318]
MSTRG.13858.1	ENSCHIG00000001191	-0.959718	4.15225e-05	-	histone H2B type 1-K [Source:NCBI gene;Acc:102178318]
MSTRG.13869.1	ENSCHIG00000001191	-0.965001	2.55191e-05	-	histone H2B type 1-K [Source:NCBI gene;Acc:102178318]
MSTRG.14081.1	ENSCHIG00000001191	-0.964514	2.67696e-05	-	histone H2B type 1-K [Source:NCBI gene;Acc:102178318]
MSTRG.15092.1	ENSCHIG00000001191	-0.960641	3.83239e-05	-	histone H2B type 1-K [Source:NCBI gene;Acc:102178318]
MSTRG.15518.1	ENSCHIG00000001191	-0.96594	2.32242e-05	-	histone H2B type 1-K [Source:NCBI gene;Acc:102178318]
MSTRG.2116.1	ENSCHIG00000001191	-0.980305	3.46291e-06	-	histone H2B type 1-K [Source:NCBI gene;Acc:102178318]
MSTRG.2443.2	ENSCHIG00000001191	-0.968836	1.70642e-05	-	histone H2B type 1-K [Source:NCBI gene;Acc:102178318]
MSTRG.4128.1	ENSCHIG00000001191	-0.973893	9.22841e-06	-	histone H2B type 1-K [Source:NCBI gene;Acc:102178318]
MSTRG.5787.1	ENSCHIG00000001191	-0.983742	1.77588e-06	-	histone H2B type 1-K [Source:NCBI gene;Acc:102178318]
MSTRG.6439.1	ENSCHIG00000001191	-0.99728	3.44529e-09	-	histone H2B type 1-K [Source:NCBI gene;Acc:102178318]
MSTRG.7208.1	ENSCHIG00000001191	-0.972118	1.15972e-05	-	histone H2B type 1-K [Source:NCBI gene;Acc:102178318]
MSTRG.8429.1	ENSCHIG00000001191	0.956814	5.28283e-05	-	histone H2B type 1-K [Source:NCBI gene;Acc:102178318]
MSTRG.8727.1	ENSCHIG00000001191	-0.950378	8.53584e-05	-	histone H2B type 1-K [Source:NCBI gene;Acc:102178318]
MSTRG.9466.3	ENSCHIG00000001191	0.969539	1.57647e-05	-	histone H2B type 1-K [Source:NCBI gene;Acc:102178318]
ENSCHIT00000006048	ENSCHIG00000001308	-0.959682	4.16535e-05	SRM	spermidine synthase [Source:NCBI gene;Acc:102169500]
MSTRG.11363.1	ENSCHIG00000001308	-0.964224	2.7536e-05	SRM	spermidine synthase [Source:NCBI gene;Acc:102169500]
MSTRG.127.1	ENSCHIG00000001308	-0.95916	4.35472e-05	SRM	spermidine synthase [Source:NCBI gene;Acc:102169500]
MSTRG.12844.1	ENSCHIG00000001308	-0.96074	3.79898e-05	SRM	spermidine synthase [Source:NCBI gene;Acc:102169500]
MSTRG.1379.1	ENSCHIG00000001308	0.953891	6.62478e-05	SRM	spermidine synthase [Source:NCBI gene;Acc:102169500]
MSTRG.1380.1	ENSCHIG00000001308	0.96188	3.43068e-05	SRM	spermidine synthase [Source:NCBI gene;Acc:102169500]
MSTRG.13847.1	ENSCHIG00000001308	0.953771	6.68413e-05	SRM	spermidine synthase [Source:NCBI gene;Acc:102169500]
MSTRG.15092.1	ENSCHIG00000001308	-0.953324	6.91016e-05	SRM	spermidine synthase [Source:NCBI gene;Acc:102169500]
MSTRG.15518.1	ENSCHIG00000001308	-0.96749	1.97598e-05	SRM	spermidine synthase [Source:NCBI gene;Acc:102169500]
MSTRG.2126.2	ENSCHIG00000001308	0.953429	6.85689e-05	SRM	spermidine synthase [Source:NCBI gene;Acc:102169500]
MSTRG.2443.2	ENSCHIG00000001308	-0.95731	5.07576e-05	SRM	spermidine synthase [Source:NCBI gene;Acc:102169500]
MSTRG.3673.1	ENSCHIG00000001308	0.967869	1.89725e-05	SRM	spermidine synthase [Source:NCBI gene;Acc:102169500]
MSTRG.4128.1	ENSCHIG00000001308	-0.966859	2.11221e-05	SRM	spermidine synthase [Source:NCBI gene;Acc:102169500]
MSTRG.5787.1	ENSCHIG00000001308	-0.969176	1.64264e-05	SRM	spermidine synthase [Source:NCBI gene;Acc:102169500]
MSTRG.6439.1	ENSCHIG00000001308	-0.987226	7.66144e-07	SRM	spermidine synthase [Source:NCBI gene;Acc:102169500]
MSTRG.7208.1	ENSCHIG00000001308	-0.969564	1.57205e-05	SRM	spermidine synthase [Source:NCBI gene;Acc:102169500]
MSTRG.8429.1	ENSCHIG00000001308	0.954169	6.48753e-05	SRM	spermidine synthase [Source:NCBI gene;Acc:102169500]
MSTRG.9466.3	ENSCHIG00000001308	0.987574	6.95795e-07	SRM	spermidine synthase [Source:NCBI gene;Acc:102169500]
ENSCHIT00000005425	ENSCHIG00000001352	0.992546	1.16872e-07	-	intelectin-2-like [Source:NCBI gene;Acc:102179092]
ENSCHIT00000006349	ENSCHIG00000001352	0.9852	1.27987e-06	-	intelectin-2-like [Source:NCBI gene;Acc:102179092]
ENSCHIT00000010625	ENSCHIG00000001352	0.994428	4.22894e-08	-	intelectin-2-like [Source:NCBI gene;Acc:102179092]
MSTRG.10342.1	ENSCHIG00000001352	0.981259	2.91304e-06	-	intelectin-2-like [Source:NCBI gene;Acc:102179092]
MSTRG.10559.1	ENSCHIG00000001352	0.985239	1.26831e-06	-	intelectin-2-like [Source:NCBI gene;Acc:102179092]
MSTRG.10559.2	ENSCHIG00000001352	0.968449	1.78106e-05	-	intelectin-2-like [Source:NCBI gene;Acc:102179092]
MSTRG.11115.1	ENSCHIG00000001352	0.969547	1.57509e-05	-	intelectin-2-like [Source:NCBI gene;Acc:102179092]
MSTRG.12657.1	ENSCHIG00000001352	0.988383	5.50163e-07	-	intelectin-2-like [Source:NCBI gene;Acc:102179092]
MSTRG.13190.1	ENSCHIG00000001352	0.974438	8.57553e-06	-	intelectin-2-like [Source:NCBI gene;Acc:102179092]
MSTRG.13288.1	ENSCHIG00000001352	0.950392	8.52776e-05	-	intelectin-2-like [Source:NCBI gene;Acc:102179092]
MSTRG.13440.1	ENSCHIG00000001352	0.969318	1.61653e-05	-	intelectin-2-like [Source:NCBI gene;Acc:102179092]
MSTRG.14153.1	ENSCHIG00000001352	0.961292	3.61727e-05	-	intelectin-2-like [Source:NCBI gene;Acc:102179092]
MSTRG.1894.1	ENSCHIG00000001352	0.987201	7.71234e-07	-	intelectin-2-like [Source:NCBI gene;Acc:102179092]
MSTRG.2667.1	ENSCHIG00000001352	0.969043	1.66747e-05	-	intelectin-2-like [Source:NCBI gene;Acc:102179092]
MSTRG.3176.1	ENSCHIG00000001352	0.986598	9.05542e-07	-	intelectin-2-like [Source:NCBI gene;Acc:102179092]
MSTRG.3371.1	ENSCHIG00000001352	0.972292	1.13471e-05	-	intelectin-2-like [Source:NCBI gene;Acc:102179092]
MSTRG.3694.1	ENSCHIG00000001352	0.967431	1.9885e-05	-	intelectin-2-like [Source:NCBI gene;Acc:102179092]
MSTRG.4037.1	ENSCHIG00000001352	0.98629	9.80264e-07	-	intelectin-2-like [Source:NCBI gene;Acc:102179092]
MSTRG.4183.1	ENSCHIG00000001352	0.990312	2.91887e-07	-	intelectin-2-like [Source:NCBI gene;Acc:102179092]
MSTRG.4363.3	ENSCHIG00000001352	0.995491	2.01743e-08	-	intelectin-2-like [Source:NCBI gene;Acc:102179092]
MSTRG.5087.1	ENSCHIG00000001352	0.986632	8.97703e-07	-	intelectin-2-like [Source:NCBI gene;Acc:102179092]
MSTRG.5263.1	ENSCHIG00000001352	0.960334	3.93675e-05	-	intelectin-2-like [Source:NCBI gene;Acc:102179092]
MSTRG.5374.1	ENSCHIG00000001352	0.96292	3.11719e-05	-	intelectin-2-like [Source:NCBI gene;Acc:102179092]
MSTRG.612.1	ENSCHIG00000001352	0.957221	5.11271e-05	-	intelectin-2-like [Source:NCBI gene;Acc:102179092]
MSTRG.6483.1	ENSCHIG00000001352	0.978278	4.86956e-06	-	intelectin-2-like [Source:NCBI gene;Acc:102179092]
MSTRG.7523.1	ENSCHIG00000001352	0.960692	3.81521e-05	-	intelectin-2-like [Source:NCBI gene;Acc:102179092]
MSTRG.7613.1	ENSCHIG00000001352	0.969012	1.67316e-05	-	intelectin-2-like [Source:NCBI gene;Acc:102179092]
MSTRG.8059.2	ENSCHIG00000001352	0.971409	1.26537e-05	-	intelectin-2-like [Source:NCBI gene;Acc:102179092]
MSTRG.8120.1	ENSCHIG00000001352	0.979907	3.71288e-06	-	intelectin-2-like [Source:NCBI gene;Acc:102179092]
MSTRG.8120.2	ENSCHIG00000001352	0.971895	1.19222e-05	-	intelectin-2-like [Source:NCBI gene;Acc:102179092]
MSTRG.8539.2	ENSCHIG00000001352	0.991057	2.20735e-07	-	intelectin-2-like [Source:NCBI gene;Acc:102179092]
MSTRG.8836.2	ENSCHIG00000001352	0.959831	4.11204e-05	-	intelectin-2-like [Source:NCBI gene;Acc:102179092]
MSTRG.8870.1	ENSCHIG00000001352	0.976812	6.11143e-06	-	intelectin-2-like [Source:NCBI gene;Acc:102179092]
MSTRG.1011.1	ENSCHIG00000001756	-0.966396	2.21637e-05	ISLR	immunoglobulin superfamily containing leucine rich repeat [Source:NCBI gene;Acc:102173420]
MSTRG.11363.1	ENSCHIG00000001756	0.986827	8.52895e-07	ISLR	immunoglobulin superfamily containing leucine rich repeat [Source:NCBI gene;Acc:102173420]
MSTRG.127.1	ENSCHIG00000001756	0.980507	3.34081e-06	ISLR	immunoglobulin superfamily containing leucine rich repeat [Source:NCBI gene;Acc:102173420]
MSTRG.1380.1	ENSCHIG00000001756	-0.981918	2.57158e-06	ISLR	immunoglobulin superfamily containing leucine rich repeat [Source:NCBI gene;Acc:102173420]
MSTRG.13858.1	ENSCHIG00000001756	0.966219	2.25713e-05	ISLR	immunoglobulin superfamily containing leucine rich repeat [Source:NCBI gene;Acc:102173420]
MSTRG.13869.1	ENSCHIG00000001756	0.978311	4.84347e-06	ISLR	immunoglobulin superfamily containing leucine rich repeat [Source:NCBI gene;Acc:102173420]
MSTRG.14081.1	ENSCHIG00000001756	0.977207	5.75673e-06	ISLR	immunoglobulin superfamily containing leucine rich repeat [Source:NCBI gene;Acc:102173420]
MSTRG.15092.1	ENSCHIG00000001756	0.95345	6.84588e-05	ISLR	immunoglobulin superfamily containing leucine rich repeat [Source:NCBI gene;Acc:102173420]
MSTRG.2116.1	ENSCHIG00000001756	0.975591	7.30497e-06	ISLR	immunoglobulin superfamily containing leucine rich repeat [Source:NCBI gene;Acc:102173420]
MSTRG.3673.1	ENSCHIG00000001756	-0.957444	5.02093e-05	ISLR	immunoglobulin superfamily containing leucine rich repeat [Source:NCBI gene;Acc:102173420]
MSTRG.4128.1	ENSCHIG00000001756	0.978068	5.03506e-06	ISLR	immunoglobulin superfamily containing leucine rich repeat [Source:NCBI gene;Acc:102173420]
MSTRG.5787.1	ENSCHIG00000001756	0.9926	1.13926e-07	ISLR	immunoglobulin superfamily containing leucine rich repeat [Source:NCBI gene;Acc:102173420]
MSTRG.6439.1	ENSCHIG00000001756	0.981394	2.84076e-06	ISLR	immunoglobulin superfamily containing leucine rich repeat [Source:NCBI gene;Acc:102173420]
MSTRG.7208.1	ENSCHIG00000001756	0.974161	8.90327e-06	ISLR	immunoglobulin superfamily containing leucine rich repeat [Source:NCBI gene;Acc:102173420]
MSTRG.8428.1	ENSCHIG00000001756	-0.954477	6.3382e-05	ISLR	immunoglobulin superfamily containing leucine rich repeat [Source:NCBI gene;Acc:102173420]
MSTRG.8429.1	ENSCHIG00000001756	-0.958191	4.72283e-05	ISLR	immunoglobulin superfamily containing leucine rich repeat [Source:NCBI gene;Acc:102173420]
ENSCHIT00000006048	ENSCHIG00000001851	-0.96686	2.11194e-05	KIF23	kinesin family member 23 [Source:NCBI gene;Acc:102174210]
MSTRG.10181.1	ENSCHIG00000001851	0.958324	4.67087e-05	KIF23	kinesin family member 23 [Source:NCBI gene;Acc:102174210]
MSTRG.10927.2	ENSCHIG00000001851	0.957646	4.93901e-05	KIF23	kinesin family member 23 [Source:NCBI gene;Acc:102174210]
MSTRG.11324.1	ENSCHIG00000001851	0.975534	7.36379e-06	KIF23	kinesin family member 23 [Source:NCBI gene;Acc:102174210]
MSTRG.11324.3	ENSCHIG00000001851	0.970526	1.40623e-05	KIF23	kinesin family member 23 [Source:NCBI gene;Acc:102174210]
MSTRG.11473.1	ENSCHIG00000001851	0.95874	4.5118e-05	KIF23	kinesin family member 23 [Source:NCBI gene;Acc:102174210]
MSTRG.127.1	ENSCHIG00000001851	-0.959016	4.4082e-05	KIF23	kinesin family member 23 [Source:NCBI gene;Acc:102174210]
MSTRG.13228.4	ENSCHIG00000001851	0.983978	1.68766e-06	KIF23	kinesin family member 23 [Source:NCBI gene;Acc:102174210]
MSTRG.13521.2	ENSCHIG00000001851	0.950015	8.7537e-05	KIF23	kinesin family member 23 [Source:NCBI gene;Acc:102174210]
MSTRG.13847.1	ENSCHIG00000001851	0.974729	8.24161e-06	KIF23	kinesin family member 23 [Source:NCBI gene;Acc:102174210]
MSTRG.14998.1	ENSCHIG00000001851	0.975247	7.66932e-06	KIF23	kinesin family member 23 [Source:NCBI gene;Acc:102174210]
MSTRG.15092.1	ENSCHIG00000001851	-0.990049	3.20498e-07	KIF23	kinesin family member 23 [Source:NCBI gene;Acc:102174210]
MSTRG.15518.1	ENSCHIG00000001851	-0.960313	3.94381e-05	KIF23	kinesin family member 23 [Source:NCBI gene;Acc:102174210]
MSTRG.2443.2	ENSCHIG00000001851	-0.979094	4.26224e-06	KIF23	kinesin family member 23 [Source:NCBI gene;Acc:102174210]
MSTRG.3238.1	ENSCHIG00000001851	-0.97463	8.35457e-06	KIF23	kinesin family member 23 [Source:NCBI gene;Acc:102174210]
MSTRG.5844.2	ENSCHIG00000001851	-0.96062	3.83939e-05	KIF23	kinesin family member 23 [Source:NCBI gene;Acc:102174210]
MSTRG.6439.1	ENSCHIG00000001851	-0.964739	2.61881e-05	KIF23	kinesin family member 23 [Source:NCBI gene;Acc:102174210]
MSTRG.6925.1	ENSCHIG00000001851	0.952321	7.4366e-05	KIF23	kinesin family member 23 [Source:NCBI gene;Acc:102174210]
MSTRG.7192.1	ENSCHIG00000001851	0.980084	3.59984e-06	KIF23	kinesin family member 23 [Source:NCBI gene;Acc:102174210]
MSTRG.7618.6	ENSCHIG00000001851	0.959159	4.35529e-05	KIF23	kinesin family member 23 [Source:NCBI gene;Acc:102174210]
MSTRG.7618.8	ENSCHIG00000001851	0.968344	1.80168e-05	KIF23	kinesin family member 23 [Source:NCBI gene;Acc:102174210]
MSTRG.7618.9	ENSCHIG00000001851	0.97342	9.82237e-06	KIF23	kinesin family member 23 [Source:NCBI gene;Acc:102174210]
MSTRG.7619.1	ENSCHIG00000001851	0.959606	4.19256e-05	KIF23	kinesin family member 23 [Source:NCBI gene;Acc:102174210]
MSTRG.8009.1	ENSCHIG00000001851	0.954285	6.43119e-05	KIF23	kinesin family member 23 [Source:NCBI gene;Acc:102174210]
MSTRG.8052.1	ENSCHIG00000001851	0.950011	8.7557e-05	KIF23	kinesin family member 23 [Source:NCBI gene;Acc:102174210]
MSTRG.8428.1	ENSCHIG00000001851	0.957228	5.10972e-05	KIF23	kinesin family member 23 [Source:NCBI gene;Acc:102174210]
MSTRG.8481.1	ENSCHIG00000001851	-0.972859	1.05607e-05	KIF23	kinesin family member 23 [Source:NCBI gene;Acc:102174210]
MSTRG.8575.1	ENSCHIG00000001851	0.955627	5.80193e-05	KIF23	kinesin family member 23 [Source:NCBI gene;Acc:102174210]
MSTRG.9466.3	ENSCHIG00000001851	0.96319	3.03927e-05	KIF23	kinesin family member 23 [Source:NCBI gene;Acc:102174210]
MSTRG.2615.1	ENSCHIG00000001856	-0.961986	3.39773e-05	FAM110A	family with sequence similarity 110 member A [Source:NCBI gene;Acc:102174405]
MSTRG.1567.1	ENSCHIG00000001864	0.960724	3.8042e-05	GALNT5	polypeptide N-acetylgalactosaminyltransferase 5 [Source:NCBI gene;Acc:102176081]
MSTRG.2342.1	ENSCHIG00000001864	0.955723	5.75855e-05	GALNT5	polypeptide N-acetylgalactosaminyltransferase 5 [Source:NCBI gene;Acc:102176081]
MSTRG.3528.4	ENSCHIG00000001864	0.951437	7.92338e-05	GALNT5	polypeptide N-acetylgalactosaminyltransferase 5 [Source:NCBI gene;Acc:102176081]
MSTRG.10306.1	ENSCHIG00000001922	0.955971	5.64778e-05	TGFB3	transforming growth factor beta 3 [Source:NCBI gene;Acc:102189962]
MSTRG.10342.1	ENSCHIG00000001922	0.966262	2.24718e-05	TGFB3	transforming growth factor beta 3 [Source:NCBI gene;Acc:102189962]
MSTRG.11763.1	ENSCHIG00000001922	0.973412	9.83289e-06	TGFB3	transforming growth factor beta 3 [Source:NCBI gene;Acc:102189962]
MSTRG.13440.1	ENSCHIG00000001922	0.950566	8.42488e-05	TGFB3	transforming growth factor beta 3 [Source:NCBI gene;Acc:102189962]
MSTRG.14434.1	ENSCHIG00000001922	-0.97092	1.34212e-05	TGFB3	transforming growth factor beta 3 [Source:NCBI gene;Acc:102189962]
MSTRG.1856.1	ENSCHIG00000001922	0.962135	3.35186e-05	TGFB3	transforming growth factor beta 3 [Source:NCBI gene;Acc:102189962]
MSTRG.1894.1	ENSCHIG00000001922	0.957594	4.96006e-05	TGFB3	transforming growth factor beta 3 [Source:NCBI gene;Acc:102189962]
MSTRG.2667.1	ENSCHIG00000001922	0.955825	5.71285e-05	TGFB3	transforming growth factor beta 3 [Source:NCBI gene;Acc:102189962]
MSTRG.3348.4	ENSCHIG00000001922	-0.963123	3.0584e-05	TGFB3	transforming growth factor beta 3 [Source:NCBI gene;Acc:102189962]
MSTRG.4037.1	ENSCHIG00000001922	0.961624	3.51094e-05	TGFB3	transforming growth factor beta 3 [Source:NCBI gene;Acc:102189962]
MSTRG.5087.1	ENSCHIG00000001922	0.956319	5.49502e-05	TGFB3	transforming growth factor beta 3 [Source:NCBI gene;Acc:102189962]
MSTRG.5603.1	ENSCHIG00000001922	0.9576	4.9575e-05	TGFB3	transforming growth factor beta 3 [Source:NCBI gene;Acc:102189962]
MSTRG.7613.1	ENSCHIG00000001922	0.979928	3.69931e-06	TGFB3	transforming growth factor beta 3 [Source:NCBI gene;Acc:102189962]
MSTRG.8059.2	ENSCHIG00000001922	0.957434	5.02502e-05	TGFB3	transforming growth factor beta 3 [Source:NCBI gene;Acc:102189962]
MSTRG.8061.1	ENSCHIG00000001922	0.953836	6.65204e-05	TGFB3	transforming growth factor beta 3 [Source:NCBI gene;Acc:102189962]
MSTRG.8120.1	ENSCHIG00000001922	0.953909	6.61542e-05	TGFB3	transforming growth factor beta 3 [Source:NCBI gene;Acc:102189962]
MSTRG.8120.2	ENSCHIG00000001922	0.952663	7.25409e-05	TGFB3	transforming growth factor beta 3 [Source:NCBI gene;Acc:102189962]
MSTRG.8870.1	ENSCHIG00000001922	0.95476	6.20311e-05	TGFB3	transforming growth factor beta 3 [Source:NCBI gene;Acc:102189962]
MSTRG.1011.1	ENSCHIG00000001958	-0.970936	1.33954e-05	MOCOS	molybdenum cofactor sulfurase [Source:NCBI gene;Acc:102184109]
MSTRG.11117.2	ENSCHIG00000001958	0.960022	4.04508e-05	MOCOS	molybdenum cofactor sulfurase [Source:NCBI gene;Acc:102184109]
MSTRG.11363.1	ENSCHIG00000001958	0.983163	2.00617e-06	MOCOS	molybdenum cofactor sulfurase [Source:NCBI gene;Acc:102184109]
MSTRG.127.1	ENSCHIG00000001958	0.962547	3.22726e-05	MOCOS	molybdenum cofactor sulfurase [Source:NCBI gene;Acc:102184109]
MSTRG.12844.1	ENSCHIG00000001958	0.963331	2.99905e-05	MOCOS	molybdenum cofactor sulfurase [Source:NCBI gene;Acc:102184109]
MSTRG.1379.1	ENSCHIG00000001958	-0.968433	1.78427e-05	MOCOS	molybdenum cofactor sulfurase [Source:NCBI gene;Acc:102184109]
MSTRG.1380.1	ENSCHIG00000001958	-0.976561	6.34457e-06	MOCOS	molybdenum cofactor sulfurase [Source:NCBI gene;Acc:102184109]
MSTRG.13858.1	ENSCHIG00000001958	0.969058	1.66471e-05	MOCOS	molybdenum cofactor sulfurase [Source:NCBI gene;Acc:102184109]
MSTRG.13869.1	ENSCHIG00000001958	0.987715	6.68549e-07	MOCOS	molybdenum cofactor sulfurase [Source:NCBI gene;Acc:102184109]
MSTRG.14081.1	ENSCHIG00000001958	0.971257	1.28892e-05	MOCOS	molybdenum cofactor sulfurase [Source:NCBI gene;Acc:102184109]
MSTRG.14626.1	ENSCHIG00000001958	0.952668	7.25118e-05	MOCOS	molybdenum cofactor sulfurase [Source:NCBI gene;Acc:102184109]
MSTRG.2116.1	ENSCHIG00000001958	0.98407	1.65396e-06	MOCOS	molybdenum cofactor sulfurase [Source:NCBI gene;Acc:102184109]
MSTRG.4128.1	ENSCHIG00000001958	0.983054	2.05145e-06	MOCOS	molybdenum cofactor sulfurase [Source:NCBI gene;Acc:102184109]
MSTRG.5787.1	ENSCHIG00000001958	0.996233	1.07607e-08	MOCOS	molybdenum cofactor sulfurase [Source:NCBI gene;Acc:102184109]
MSTRG.6439.1	ENSCHIG00000001958	0.984718	1.43107e-06	MOCOS	molybdenum cofactor sulfurase [Source:NCBI gene;Acc:102184109]
MSTRG.7208.1	ENSCHIG00000001958	0.967569	1.95939e-05	MOCOS	molybdenum cofactor sulfurase [Source:NCBI gene;Acc:102184109]
ENSCHIT00000002352	ENSCHIG00000001988	0.959172	4.35024e-05	ST8SIA4	ST8 alpha-N-acetyl-neuraminide alpha-2,8-sialyltransferase 4 [Source:NCBI gene;Acc:102188403]
MSTRG.10181.1	ENSCHIG00000001988	0.973215	1.00873e-05	ST8SIA4	ST8 alpha-N-acetyl-neuraminide alpha-2,8-sialyltransferase 4 [Source:NCBI gene;Acc:102188403]
MSTRG.11324.1	ENSCHIG00000001988	0.952407	7.39028e-05	ST8SIA4	ST8 alpha-N-acetyl-neuraminide alpha-2,8-sialyltransferase 4 [Source:NCBI gene;Acc:102188403]
MSTRG.12158.1	ENSCHIG00000001988	0.957251	5.10005e-05	ST8SIA4	ST8 alpha-N-acetyl-neuraminide alpha-2,8-sialyltransferase 4 [Source:NCBI gene;Acc:102188403]
MSTRG.12158.2	ENSCHIG00000001988	0.950781	8.29933e-05	ST8SIA4	ST8 alpha-N-acetyl-neuraminide alpha-2,8-sialyltransferase 4 [Source:NCBI gene;Acc:102188403]
MSTRG.2787.1	ENSCHIG00000001988	-0.950539	8.44083e-05	ST8SIA4	ST8 alpha-N-acetyl-neuraminide alpha-2,8-sialyltransferase 4 [Source:NCBI gene;Acc:102188403]
MSTRG.7618.6	ENSCHIG00000001988	0.961762	3.46757e-05	ST8SIA4	ST8 alpha-N-acetyl-neuraminide alpha-2,8-sialyltransferase 4 [Source:NCBI gene;Acc:102188403]
MSTRG.8007.2	ENSCHIG00000001988	0.952621	7.27631e-05	ST8SIA4	ST8 alpha-N-acetyl-neuraminide alpha-2,8-sialyltransferase 4 [Source:NCBI gene;Acc:102188403]
ENSCHIT00000002352	ENSCHIG00000002069	0.97481	8.14948e-06	SLC7A11	solute carrier family 7 member 11 [Source:NCBI gene;Acc:102188162]
ENSCHIT00000007460	ENSCHIG00000002069	0.964266	2.74239e-05	SLC7A11	solute carrier family 7 member 11 [Source:NCBI gene;Acc:102188162]
MSTRG.10181.1	ENSCHIG00000002069	0.967472	1.97973e-05	SLC7A11	solute carrier family 7 member 11 [Source:NCBI gene;Acc:102188162]
MSTRG.10348.2	ENSCHIG00000002069	0.967064	2.06735e-05	SLC7A11	solute carrier family 7 member 11 [Source:NCBI gene;Acc:102188162]
MSTRG.10927.2	ENSCHIG00000002069	0.992775	1.04827e-07	SLC7A11	solute carrier family 7 member 11 [Source:NCBI gene;Acc:102188162]
MSTRG.11324.1	ENSCHIG00000002069	0.972652	1.08438e-05	SLC7A11	solute carrier family 7 member 11 [Source:NCBI gene;Acc:102188162]
MSTRG.11324.3	ENSCHIG00000002069	0.978854	4.43508e-06	SLC7A11	solute carrier family 7 member 11 [Source:NCBI gene;Acc:102188162]
MSTRG.11473.1	ENSCHIG00000002069	0.990927	2.32223e-07	SLC7A11	solute carrier family 7 member 11 [Source:NCBI gene;Acc:102188162]
MSTRG.12156.1	ENSCHIG00000002069	0.97835	4.81324e-06	SLC7A11	solute carrier family 7 member 11 [Source:NCBI gene;Acc:102188162]
MSTRG.12158.1	ENSCHIG00000002069	0.971859	1.19758e-05	SLC7A11	solute carrier family 7 member 11 [Source:NCBI gene;Acc:102188162]
MSTRG.12158.2	ENSCHIG00000002069	0.980119	3.57809e-06	SLC7A11	solute carrier family 7 member 11 [Source:NCBI gene;Acc:102188162]
MSTRG.12158.3	ENSCHIG00000002069	0.963912	2.83776e-05	SLC7A11	solute carrier family 7 member 11 [Source:NCBI gene;Acc:102188162]
MSTRG.13004.1	ENSCHIG00000002069	0.958795	4.49093e-05	SLC7A11	solute carrier family 7 member 11 [Source:NCBI gene;Acc:102188162]
MSTRG.13228.4	ENSCHIG00000002069	0.986385	9.56896e-07	SLC7A11	solute carrier family 7 member 11 [Source:NCBI gene;Acc:102188162]
MSTRG.1324.1	ENSCHIG00000002069	0.956609	5.37017e-05	SLC7A11	solute carrier family 7 member 11 [Source:NCBI gene;Acc:102188162]
MSTRG.13480.1	ENSCHIG00000002069	-0.96096	3.72587e-05	SLC7A11	solute carrier family 7 member 11 [Source:NCBI gene;Acc:102188162]
MSTRG.13513.3	ENSCHIG00000002069	0.965057	2.53774e-05	SLC7A11	solute carrier family 7 member 11 [Source:NCBI gene;Acc:102188162]
MSTRG.13513.4	ENSCHIG00000002069	0.960572	3.85542e-05	SLC7A11	solute carrier family 7 member 11 [Source:NCBI gene;Acc:102188162]
MSTRG.13513.5	ENSCHIG00000002069	0.953676	6.7319e-05	SLC7A11	solute carrier family 7 member 11 [Source:NCBI gene;Acc:102188162]
MSTRG.13521.2	ENSCHIG00000002069	0.967956	1.87949e-05	SLC7A11	solute carrier family 7 member 11 [Source:NCBI gene;Acc:102188162]
MSTRG.13523.1	ENSCHIG00000002069	0.972482	1.10794e-05	SLC7A11	solute carrier family 7 member 11 [Source:NCBI gene;Acc:102188162]
MSTRG.13847.1	ENSCHIG00000002069	0.962358	3.28403e-05	SLC7A11	solute carrier family 7 member 11 [Source:NCBI gene;Acc:102188162]
MSTRG.14998.1	ENSCHIG00000002069	0.98517	1.28911e-06	SLC7A11	solute carrier family 7 member 11 [Source:NCBI gene;Acc:102188162]
MSTRG.15092.1	ENSCHIG00000002069	-0.983611	1.82613e-06	SLC7A11	solute carrier family 7 member 11 [Source:NCBI gene;Acc:102188162]
MSTRG.15338.1	ENSCHIG00000002069	0.976315	6.57878e-06	SLC7A11	solute carrier family 7 member 11 [Source:NCBI gene;Acc:102188162]
MSTRG.1818.1	ENSCHIG00000002069	0.979303	4.11545e-06	SLC7A11	solute carrier family 7 member 11 [Source:NCBI gene;Acc:102188162]
MSTRG.2311.1	ENSCHIG00000002069	0.962353	3.28552e-05	SLC7A11	solute carrier family 7 member 11 [Source:NCBI gene;Acc:102188162]
MSTRG.2443.2	ENSCHIG00000002069	-0.964052	2.79979e-05	SLC7A11	solute carrier family 7 member 11 [Source:NCBI gene;Acc:102188162]
MSTRG.2787.1	ENSCHIG00000002069	-0.974027	9.06494e-06	SLC7A11	solute carrier family 7 member 11 [Source:NCBI gene;Acc:102188162]
MSTRG.2912.1	ENSCHIG00000002069	-0.985529	1.18336e-06	SLC7A11	solute carrier family 7 member 11 [Source:NCBI gene;Acc:102188162]
MSTRG.3238.1	ENSCHIG00000002069	-0.982563	2.26641e-06	SLC7A11	solute carrier family 7 member 11 [Source:NCBI gene;Acc:102188162]
MSTRG.3722.2	ENSCHIG00000002069	-0.960214	3.97816e-05	SLC7A11	solute carrier family 7 member 11 [Source:NCBI gene;Acc:102188162]
MSTRG.4853.1	ENSCHIG00000002069	-0.959187	4.34488e-05	SLC7A11	solute carrier family 7 member 11 [Source:NCBI gene;Acc:102188162]
MSTRG.5844.2	ENSCHIG00000002069	-0.977566	5.44726e-06	SLC7A11	solute carrier family 7 member 11 [Source:NCBI gene;Acc:102188162]
MSTRG.6925.1	ENSCHIG00000002069	0.982418	2.33253e-06	SLC7A11	solute carrier family 7 member 11 [Source:NCBI gene;Acc:102188162]
MSTRG.7192.1	ENSCHIG00000002069	0.9798	3.78209e-06	SLC7A11	solute carrier family 7 member 11 [Source:NCBI gene;Acc:102188162]
MSTRG.7618.6	ENSCHIG00000002069	0.966771	2.13182e-05	SLC7A11	solute carrier family 7 member 11 [Source:NCBI gene;Acc:102188162]
MSTRG.7618.7	ENSCHIG00000002069	0.963606	2.92189e-05	SLC7A11	solute carrier family 7 member 11 [Source:NCBI gene;Acc:102188162]
MSTRG.7618.8	ENSCHIG00000002069	0.991313	1.99504e-07	SLC7A11	solute carrier family 7 member 11 [Source:NCBI gene;Acc:102188162]
MSTRG.7618.9	ENSCHIG00000002069	0.980266	3.48706e-06	SLC7A11	solute carrier family 7 member 11 [Source:NCBI gene;Acc:102188162]
MSTRG.7619.1	ENSCHIG00000002069	0.975093	7.83605e-06	SLC7A11	solute carrier family 7 member 11 [Source:NCBI gene;Acc:102188162]
MSTRG.8007.2	ENSCHIG00000002069	0.977547	5.46368e-06	SLC7A11	solute carrier family 7 member 11 [Source:NCBI gene;Acc:102188162]
MSTRG.8007.3	ENSCHIG00000002069	0.974909	8.03963e-06	SLC7A11	solute carrier family 7 member 11 [Source:NCBI gene;Acc:102188162]
MSTRG.8009.1	ENSCHIG00000002069	0.985905	1.07967e-06	SLC7A11	solute carrier family 7 member 11 [Source:NCBI gene;Acc:102188162]
MSTRG.8009.2	ENSCHIG00000002069	0.95206	7.57825e-05	SLC7A11	solute carrier family 7 member 11 [Source:NCBI gene;Acc:102188162]
MSTRG.8015.2	ENSCHIG00000002069	0.960793	3.7812e-05	SLC7A11	solute carrier family 7 member 11 [Source:NCBI gene;Acc:102188162]
MSTRG.8052.1	ENSCHIG00000002069	0.975334	7.57566e-06	SLC7A11	solute carrier family 7 member 11 [Source:NCBI gene;Acc:102188162]
MSTRG.8481.1	ENSCHIG00000002069	-0.983545	1.852e-06	SLC7A11	solute carrier family 7 member 11 [Source:NCBI gene;Acc:102188162]
MSTRG.8575.1	ENSCHIG00000002069	0.98984	3.44624e-07	SLC7A11	solute carrier family 7 member 11 [Source:NCBI gene;Acc:102188162]
MSTRG.8579.3	ENSCHIG00000002069	0.970254	1.45179e-05	SLC7A11	solute carrier family 7 member 11 [Source:NCBI gene;Acc:102188162]
MSTRG.9308.1	ENSCHIG00000002069	-0.980506	3.34133e-06	SLC7A11	solute carrier family 7 member 11 [Source:NCBI gene;Acc:102188162]
MSTRG.9308.2	ENSCHIG00000002069	-0.967922	1.8864e-05	SLC7A11	solute carrier family 7 member 11 [Source:NCBI gene;Acc:102188162]
MSTRG.10348.1	ENSCHIG00000002155	-0.958187	4.72446e-05	OTOG	otogelin [Source:NCBI gene;Acc:102188960]
MSTRG.10559.1	ENSCHIG00000002155	0.952519	7.33076e-05	OTOG	otogelin [Source:NCBI gene;Acc:102188960]
MSTRG.10559.2	ENSCHIG00000002155	0.966616	2.16644e-05	OTOG	otogelin [Source:NCBI gene;Acc:102188960]
MSTRG.12657.1	ENSCHIG00000002155	0.950096	8.70484e-05	OTOG	otogelin [Source:NCBI gene;Acc:102188960]
MSTRG.14153.1	ENSCHIG00000002155	0.98505	1.32568e-06	OTOG	otogelin [Source:NCBI gene;Acc:102188960]
MSTRG.1720.1	ENSCHIG00000002155	0.956741	5.31364e-05	OTOG	otogelin [Source:NCBI gene;Acc:102188960]
MSTRG.1942.1	ENSCHIG00000002155	0.972514	1.10347e-05	OTOG	otogelin [Source:NCBI gene;Acc:102188960]
MSTRG.3211.1	ENSCHIG00000002155	0.988941	4.63322e-07	OTOG	otogelin [Source:NCBI gene;Acc:102188960]
MSTRG.3694.1	ENSCHIG00000002155	0.986219	9.98041e-07	OTOG	otogelin [Source:NCBI gene;Acc:102188960]
MSTRG.3722.1	ENSCHIG00000002155	0.969114	1.65416e-05	OTOG	otogelin [Source:NCBI gene;Acc:102188960]
MSTRG.4012.1	ENSCHIG00000002155	0.962626	3.20357e-05	OTOG	otogelin [Source:NCBI gene;Acc:102188960]
MSTRG.5262.1	ENSCHIG00000002155	0.965783	2.35967e-05	OTOG	otogelin [Source:NCBI gene;Acc:102188960]
MSTRG.5263.1	ENSCHIG00000002155	0.977504	5.49987e-06	OTOG	otogelin [Source:NCBI gene;Acc:102188960]
MSTRG.5374.1	ENSCHIG00000002155	0.967964	1.87792e-05	OTOG	otogelin [Source:NCBI gene;Acc:102188960]
MSTRG.612.1	ENSCHIG00000002155	0.965307	2.47528e-05	OTOG	otogelin [Source:NCBI gene;Acc:102188960]
MSTRG.6270.1	ENSCHIG00000002155	0.95829	4.68423e-05	OTOG	otogelin [Source:NCBI gene;Acc:102188960]
MSTRG.6483.1	ENSCHIG00000002155	0.96329	3.01077e-05	OTOG	otogelin [Source:NCBI gene;Acc:102188960]
MSTRG.7791.3	ENSCHIG00000002155	-0.967814	1.9086e-05	OTOG	otogelin [Source:NCBI gene;Acc:102188960]
MSTRG.8120.2	ENSCHIG00000002155	0.952342	7.42531e-05	OTOG	otogelin [Source:NCBI gene;Acc:102188960]
MSTRG.8836.1	ENSCHIG00000002155	0.97967	3.86744e-06	OTOG	otogelin [Source:NCBI gene;Acc:102188960]
MSTRG.8836.2	ENSCHIG00000002155	0.973012	1.03557e-05	OTOG	otogelin [Source:NCBI gene;Acc:102188960]
MSTRG.8870.1	ENSCHIG00000002155	0.953842	6.64908e-05	OTOG	otogelin [Source:NCBI gene;Acc:102188960]
ENSCHIT00000001079	ENSCHIG00000002209	0.970654	1.38521e-05	C10orf71	chromosome 28 C10orf71 homolog [Source:NCBI gene;Acc:102181364]
ENSCHIT00000005425	ENSCHIG00000002209	0.968376	1.79533e-05	C10orf71	chromosome 28 C10orf71 homolog [Source:NCBI gene;Acc:102181364]
ENSCHIT00000006356	ENSCHIG00000002209	0.972045	1.17025e-05	C10orf71	chromosome 28 C10orf71 homolog [Source:NCBI gene;Acc:102181364]
ENSCHIT00000010625	ENSCHIG00000002209	0.952867	7.14683e-05	C10orf71	chromosome 28 C10orf71 homolog [Source:NCBI gene;Acc:102181364]
ENSCHIT00000011242	ENSCHIG00000002209	0.983216	1.98393e-06	C10orf71	chromosome 28 C10orf71 homolog [Source:NCBI gene;Acc:102181364]
MSTRG.10306.1	ENSCHIG00000002209	0.996297	1.01386e-08	C10orf71	chromosome 28 C10orf71 homolog [Source:NCBI gene;Acc:102181364]
MSTRG.10342.1	ENSCHIG00000002209	0.990959	2.29318e-07	C10orf71	chromosome 28 C10orf71 homolog [Source:NCBI gene;Acc:102181364]
MSTRG.10387.1	ENSCHIG00000002209	0.951656	7.8008e-05	C10orf71	chromosome 28 C10orf71 homolog [Source:NCBI gene;Acc:102181364]
MSTRG.10559.1	ENSCHIG00000002209	0.976991	5.94861e-06	C10orf71	chromosome 28 C10orf71 homolog [Source:NCBI gene;Acc:102181364]
MSTRG.10559.2	ENSCHIG00000002209	0.986554	9.16034e-07	C10orf71	chromosome 28 C10orf71 homolog [Source:NCBI gene;Acc:102181364]
MSTRG.11115.1	ENSCHIG00000002209	0.9829	2.11714e-06	C10orf71	chromosome 28 C10orf71 homolog [Source:NCBI gene;Acc:102181364]
MSTRG.12657.1	ENSCHIG00000002209	0.98384	1.73889e-06	C10orf71	chromosome 28 C10orf71 homolog [Source:NCBI gene;Acc:102181364]
MSTRG.13288.1	ENSCHIG00000002209	0.975769	7.12103e-06	C10orf71	chromosome 28 C10orf71 homolog [Source:NCBI gene;Acc:102181364]
MSTRG.13440.1	ENSCHIG00000002209	0.982165	2.45134e-06	C10orf71	chromosome 28 C10orf71 homolog [Source:NCBI gene;Acc:102181364]
MSTRG.14153.1	ENSCHIG00000002209	0.980991	3.06097e-06	C10orf71	chromosome 28 C10orf71 homolog [Source:NCBI gene;Acc:102181364]
MSTRG.14434.1	ENSCHIG00000002209	-0.981722	2.66997e-06	C10orf71	chromosome 28 C10orf71 homolog [Source:NCBI gene;Acc:102181364]
MSTRG.14817.1	ENSCHIG00000002209	0.959419	4.26e-05	C10orf71	chromosome 28 C10orf71 homolog [Source:NCBI gene;Acc:102181364]
MSTRG.15482.4	ENSCHIG00000002209	0.976627	6.28217e-06	C10orf71	chromosome 28 C10orf71 homolog [Source:NCBI gene;Acc:102181364]
MSTRG.162.1	ENSCHIG00000002209	0.967912	1.88837e-05	C10orf71	chromosome 28 C10orf71 homolog [Source:NCBI gene;Acc:102181364]
MSTRG.1856.1	ENSCHIG00000002209	0.995915	1.42942e-08	C10orf71	chromosome 28 C10orf71 homolog [Source:NCBI gene;Acc:102181364]
MSTRG.1894.1	ENSCHIG00000002209	0.990905	2.34146e-07	C10orf71	chromosome 28 C10orf71 homolog [Source:NCBI gene;Acc:102181364]
MSTRG.2667.1	ENSCHIG00000002209	0.993078	9.02568e-08	C10orf71	chromosome 28 C10orf71 homolog [Source:NCBI gene;Acc:102181364]
MSTRG.3176.1	ENSCHIG00000002209	0.977843	5.21739e-06	C10orf71	chromosome 28 C10orf71 homolog [Source:NCBI gene;Acc:102181364]
MSTRG.3211.1	ENSCHIG00000002209	0.96637	2.22231e-05	C10orf71	chromosome 28 C10orf71 homolog [Source:NCBI gene;Acc:102181364]
MSTRG.3694.1	ENSCHIG00000002209	0.978438	4.74542e-06	C10orf71	chromosome 28 C10orf71 homolog [Source:NCBI gene;Acc:102181364]
MSTRG.4037.1	ENSCHIG00000002209	0.992953	9.60891e-08	C10orf71	chromosome 28 C10orf71 homolog [Source:NCBI gene;Acc:102181364]
MSTRG.4183.1	ENSCHIG00000002209	0.972511	1.10385e-05	C10orf71	chromosome 28 C10orf71 homolog [Source:NCBI gene;Acc:102181364]
MSTRG.4363.3	ENSCHIG00000002209	0.972053	1.16906e-05	C10orf71	chromosome 28 C10orf71 homolog [Source:NCBI gene;Acc:102181364]
MSTRG.4624.1	ENSCHIG00000002209	0.973286	9.9949e-06	C10orf71	chromosome 28 C10orf71 homolog [Source:NCBI gene;Acc:102181364]
MSTRG.5087.1	ENSCHIG00000002209	0.991944	1.53304e-07	C10orf71	chromosome 28 C10orf71 homolog [Source:NCBI gene;Acc:102181364]
MSTRG.5263.1	ENSCHIG00000002209	0.957191	5.12487e-05	C10orf71	chromosome 28 C10orf71 homolog [Source:NCBI gene;Acc:102181364]
MSTRG.5274.3	ENSCHIG00000002209	0.980505	3.34191e-06	C10orf71	chromosome 28 C10orf71 homolog [Source:NCBI gene;Acc:102181364]
MSTRG.5374.1	ENSCHIG00000002209	0.992757	1.05716e-07	C10orf71	chromosome 28 C10orf71 homolog [Source:NCBI gene;Acc:102181364]
MSTRG.5603.1	ENSCHIG00000002209	0.994268	4.66924e-08	C10orf71	chromosome 28 C10orf71 homolog [Source:NCBI gene;Acc:102181364]
MSTRG.612.1	ENSCHIG00000002209	0.977256	5.71407e-06	C10orf71	chromosome 28 C10orf71 homolog [Source:NCBI gene;Acc:102181364]
MSTRG.7523.1	ENSCHIG00000002209	0.967783	1.91492e-05	C10orf71	chromosome 28 C10orf71 homolog [Source:NCBI gene;Acc:102181364]
MSTRG.7613.1	ENSCHIG00000002209	0.99495	2.99916e-08	C10orf71	chromosome 28 C10orf71 homolog [Source:NCBI gene;Acc:102181364]
MSTRG.8059.2	ENSCHIG00000002209	0.988614	5.12921e-07	C10orf71	chromosome 28 C10orf71 homolog [Source:NCBI gene;Acc:102181364]
MSTRG.8120.1	ENSCHIG00000002209	0.987796	6.53269e-07	C10orf71	chromosome 28 C10orf71 homolog [Source:NCBI gene;Acc:102181364]
MSTRG.8120.2	ENSCHIG00000002209	0.991773	1.64975e-07	C10orf71	chromosome 28 C10orf71 homolog [Source:NCBI gene;Acc:102181364]
MSTRG.8836.1	ENSCHIG00000002209	0.980587	3.29334e-06	C10orf71	chromosome 28 C10orf71 homolog [Source:NCBI gene;Acc:102181364]
MSTRG.8836.2	ENSCHIG00000002209	0.987152	7.8161e-07	C10orf71	chromosome 28 C10orf71 homolog [Source:NCBI gene;Acc:102181364]
MSTRG.8870.1	ENSCHIG00000002209	0.996279	1.03089e-08	C10orf71	chromosome 28 C10orf71 homolog [Source:NCBI gene;Acc:102181364]
MSTRG.8873.1	ENSCHIG00000002209	0.964915	2.57364e-05	C10orf71	chromosome 28 C10orf71 homolog [Source:NCBI gene;Acc:102181364]
MSTRG.9113.1	ENSCHIG00000002209	0.958933	4.43903e-05	C10orf71	chromosome 28 C10orf71 homolog [Source:NCBI gene;Acc:102181364]
ENSCHIT00000001079	ENSCHIG00000002331	0.963348	2.99438e-05	MYO16	myosin XVI [Source:NCBI gene;Acc:102170796]
ENSCHIT00000005425	ENSCHIG00000002331	0.97433	8.7027e-06	MYO16	myosin XVI [Source:NCBI gene;Acc:102170796]
ENSCHIT00000006356	ENSCHIG00000002331	0.971787	1.20821e-05	MYO16	myosin XVI [Source:NCBI gene;Acc:102170796]
ENSCHIT00000010625	ENSCHIG00000002331	0.955563	5.83063e-05	MYO16	myosin XVI [Source:NCBI gene;Acc:102170796]
ENSCHIT00000011242	ENSCHIG00000002331	0.989676	3.64432e-07	MYO16	myosin XVI [Source:NCBI gene;Acc:102170796]
MSTRG.10306.1	ENSCHIG00000002331	0.994157	4.99365e-08	MYO16	myosin XVI [Source:NCBI gene;Acc:102170796]
MSTRG.10342.1	ENSCHIG00000002331	0.992842	1.01453e-07	MYO16	myosin XVI [Source:NCBI gene;Acc:102170796]
MSTRG.10387.1	ENSCHIG00000002331	0.954274	6.43648e-05	MYO16	myosin XVI [Source:NCBI gene;Acc:102170796]
MSTRG.10559.1	ENSCHIG00000002331	0.979796	3.7848e-06	MYO16	myosin XVI [Source:NCBI gene;Acc:102170796]
MSTRG.10559.2	ENSCHIG00000002331	0.994961	2.9752e-08	MYO16	myosin XVI [Source:NCBI gene;Acc:102170796]
MSTRG.11115.1	ENSCHIG00000002331	0.988899	4.69452e-07	MYO16	myosin XVI [Source:NCBI gene;Acc:102170796]
MSTRG.12657.1	ENSCHIG00000002331	0.991254	2.04287e-07	MYO16	myosin XVI [Source:NCBI gene;Acc:102170796]
MSTRG.13190.1	ENSCHIG00000002331	0.959126	4.3675e-05	MYO16	myosin XVI [Source:NCBI gene;Acc:102170796]
MSTRG.13288.1	ENSCHIG00000002331	0.981521	2.77363e-06	MYO16	myosin XVI [Source:NCBI gene;Acc:102170796]
MSTRG.13440.1	ENSCHIG00000002331	0.988706	4.9861e-07	MYO16	myosin XVI [Source:NCBI gene;Acc:102170796]
MSTRG.14153.1	ENSCHIG00000002331	0.987207	7.69998e-07	MYO16	myosin XVI [Source:NCBI gene;Acc:102170796]
MSTRG.14434.1	ENSCHIG00000002331	-0.970834	1.35582e-05	MYO16	myosin XVI [Source:NCBI gene;Acc:102170796]
MSTRG.14817.1	ENSCHIG00000002331	0.969594	1.56665e-05	MYO16	myosin XVI [Source:NCBI gene;Acc:102170796]
MSTRG.15482.4	ENSCHIG00000002331	0.971071	1.31804e-05	MYO16	myosin XVI [Source:NCBI gene;Acc:102170796]
MSTRG.162.1	ENSCHIG00000002331	0.960919	3.73943e-05	MYO16	myosin XVI [Source:NCBI gene;Acc:102170796]
MSTRG.1856.1	ENSCHIG00000002331	0.994848	3.21589e-08	MYO16	myosin XVI [Source:NCBI gene;Acc:102170796]
MSTRG.1894.1	ENSCHIG00000002331	0.993342	7.87973e-08	MYO16	myosin XVI [Source:NCBI gene;Acc:102170796]
MSTRG.2667.1	ENSCHIG00000002331	0.996903	5.42823e-09	MYO16	myosin XVI [Source:NCBI gene;Acc:102170796]
MSTRG.3176.1	ENSCHIG00000002331	0.984199	1.60795e-06	MYO16	myosin XVI [Source:NCBI gene;Acc:102170796]
MSTRG.3211.1	ENSCHIG00000002331	0.971889	1.19305e-05	MYO16	myosin XVI [Source:NCBI gene;Acc:102170796]
MSTRG.3694.1	ENSCHIG00000002331	0.987541	7.022e-07	MYO16	myosin XVI [Source:NCBI gene;Acc:102170796]
MSTRG.4037.1	ENSCHIG00000002331	0.994975	2.94809e-08	MYO16	myosin XVI [Source:NCBI gene;Acc:102170796]
MSTRG.4183.1	ENSCHIG00000002331	0.978402	4.77331e-06	MYO16	myosin XVI [Source:NCBI gene;Acc:102170796]
MSTRG.4363.3	ENSCHIG00000002331	0.980295	3.46924e-06	MYO16	myosin XVI [Source:NCBI gene;Acc:102170796]
MSTRG.4624.1	ENSCHIG00000002331	0.975454	7.44835e-06	MYO16	myosin XVI [Source:NCBI gene;Acc:102170796]
MSTRG.5087.1	ENSCHIG00000002331	0.994575	3.85042e-08	MYO16	myosin XVI [Source:NCBI gene;Acc:102170796]
MSTRG.5263.1	ENSCHIG00000002331	0.971568	1.24103e-05	MYO16	myosin XVI [Source:NCBI gene;Acc:102170796]
MSTRG.5274.3	ENSCHIG00000002331	0.975601	7.29471e-06	MYO16	myosin XVI [Source:NCBI gene;Acc:102170796]
MSTRG.5374.1	ENSCHIG00000002331	0.995733	1.66437e-08	MYO16	myosin XVI [Source:NCBI gene;Acc:102170796]
MSTRG.5603.1	ENSCHIG00000002331	0.995881	1.47059e-08	MYO16	myosin XVI [Source:NCBI gene;Acc:102170796]
MSTRG.612.1	ENSCHIG00000002331	0.986127	1.02154e-06	MYO16	myosin XVI [Source:NCBI gene;Acc:102170796]
MSTRG.6483.1	ENSCHIG00000002331	0.954465	6.34411e-05	MYO16	myosin XVI [Source:NCBI gene;Acc:102170796]
MSTRG.7523.1	ENSCHIG00000002331	0.963863	2.85119e-05	MYO16	myosin XVI [Source:NCBI gene;Acc:102170796]
MSTRG.7613.1	ENSCHIG00000002331	0.991606	1.76971e-07	MYO16	myosin XVI [Source:NCBI gene;Acc:102170796]
MSTRG.8059.2	ENSCHIG00000002331	0.992984	9.4615e-08	MYO16	myosin XVI [Source:NCBI gene;Acc:102170796]
MSTRG.8061.1	ENSCHIG00000002331	0.950734	8.3264e-05	MYO16	myosin XVI [Source:NCBI gene;Acc:102170796]
MSTRG.8120.1	ENSCHIG00000002331	0.986649	8.93669e-07	MYO16	myosin XVI [Source:NCBI gene;Acc:102170796]
MSTRG.8120.2	ENSCHIG00000002331	0.992661	1.10679e-07	MYO16	myosin XVI [Source:NCBI gene;Acc:102170796]
MSTRG.8836.1	ENSCHIG00000002331	0.98597	1.06233e-06	MYO16	myosin XVI [Source:NCBI gene;Acc:102170796]
MSTRG.8836.2	ENSCHIG00000002331	0.989932	3.33925e-07	MYO16	myosin XVI [Source:NCBI gene;Acc:102170796]
MSTRG.8870.1	ENSCHIG00000002331	0.999033	9.25688e-11	MYO16	myosin XVI [Source:NCBI gene;Acc:102170796]
MSTRG.8873.1	ENSCHIG00000002331	0.968282	1.81395e-05	MYO16	myosin XVI [Source:NCBI gene;Acc:102170796]
ENSCHIT00000005425	ENSCHIG00000002435	0.984586	1.47485e-06	TUBA4A	tubulin alpha-4A chain [Source:NCBI gene;Acc:102177846]
ENSCHIT00000006349	ENSCHIG00000002435	0.962241	3.31941e-05	TUBA4A	tubulin alpha-4A chain [Source:NCBI gene;Acc:102177846]
ENSCHIT00000006356	ENSCHIG00000002435	0.953722	6.70864e-05	TUBA4A	tubulin alpha-4A chain [Source:NCBI gene;Acc:102177846]
ENSCHIT00000010625	ENSCHIG00000002435	0.963554	2.93656e-05	TUBA4A	tubulin alpha-4A chain [Source:NCBI gene;Acc:102177846]
ENSCHIT00000011242	ENSCHIG00000002435	0.970163	1.46729e-05	TUBA4A	tubulin alpha-4A chain [Source:NCBI gene;Acc:102177846]
MSTRG.10306.1	ENSCHIG00000002435	0.982854	2.13713e-06	TUBA4A	tubulin alpha-4A chain [Source:NCBI gene;Acc:102177846]
MSTRG.10342.1	ENSCHIG00000002435	0.996401	9.17233e-09	TUBA4A	tubulin alpha-4A chain [Source:NCBI gene;Acc:102177846]
MSTRG.10387.1	ENSCHIG00000002435	0.967589	1.95516e-05	TUBA4A	tubulin alpha-4A chain [Source:NCBI gene;Acc:102177846]
MSTRG.10559.1	ENSCHIG00000002435	0.98167	2.69659e-06	TUBA4A	tubulin alpha-4A chain [Source:NCBI gene;Acc:102177846]
MSTRG.10559.2	ENSCHIG00000002435	0.982778	2.17026e-06	TUBA4A	tubulin alpha-4A chain [Source:NCBI gene;Acc:102177846]
MSTRG.11115.1	ENSCHIG00000002435	0.992705	1.08411e-07	TUBA4A	tubulin alpha-4A chain [Source:NCBI gene;Acc:102177846]
MSTRG.12657.1	ENSCHIG00000002435	0.991777	1.64662e-07	TUBA4A	tubulin alpha-4A chain [Source:NCBI gene;Acc:102177846]
MSTRG.13190.1	ENSCHIG00000002435	0.969744	1.53996e-05	TUBA4A	tubulin alpha-4A chain [Source:NCBI gene;Acc:102177846]
MSTRG.13288.1	ENSCHIG00000002435	0.982806	2.15797e-06	TUBA4A	tubulin alpha-4A chain [Source:NCBI gene;Acc:102177846]
MSTRG.13440.1	ENSCHIG00000002435	0.990788	2.44862e-07	TUBA4A	tubulin alpha-4A chain [Source:NCBI gene;Acc:102177846]
MSTRG.14153.1	ENSCHIG00000002435	0.973646	9.53463e-06	TUBA4A	tubulin alpha-4A chain [Source:NCBI gene;Acc:102177846]
MSTRG.14434.1	ENSCHIG00000002435	-0.986727	8.75665e-07	TUBA4A	tubulin alpha-4A chain [Source:NCBI gene;Acc:102177846]
MSTRG.14601.1	ENSCHIG00000002435	0.953711	6.71429e-05	TUBA4A	tubulin alpha-4A chain [Source:NCBI gene;Acc:102177846]
MSTRG.14817.1	ENSCHIG00000002435	0.974504	8.49891e-06	TUBA4A	tubulin alpha-4A chain [Source:NCBI gene;Acc:102177846]
MSTRG.15482.4	ENSCHIG00000002435	0.952809	7.17692e-05	TUBA4A	tubulin alpha-4A chain [Source:NCBI gene;Acc:102177846]
MSTRG.1856.1	ENSCHIG00000002435	0.984543	1.48904e-06	TUBA4A	tubulin alpha-4A chain [Source:NCBI gene;Acc:102177846]
MSTRG.1894.1	ENSCHIG00000002435	0.990425	2.80211e-07	TUBA4A	tubulin alpha-4A chain [Source:NCBI gene;Acc:102177846]
MSTRG.2667.1	ENSCHIG00000002435	0.98561	1.16048e-06	TUBA4A	tubulin alpha-4A chain [Source:NCBI gene;Acc:102177846]
MSTRG.3176.1	ENSCHIG00000002435	0.990412	2.8151e-07	TUBA4A	tubulin alpha-4A chain [Source:NCBI gene;Acc:102177846]
MSTRG.3211.1	ENSCHIG00000002435	0.9549	6.13691e-05	TUBA4A	tubulin alpha-4A chain [Source:NCBI gene;Acc:102177846]
MSTRG.3371.1	ENSCHIG00000002435	0.955542	5.84057e-05	TUBA4A	tubulin alpha-4A chain [Source:NCBI gene;Acc:102177846]
MSTRG.3694.1	ENSCHIG00000002435	0.976003	6.88538e-06	TUBA4A	tubulin alpha-4A chain [Source:NCBI gene;Acc:102177846]
MSTRG.4037.1	ENSCHIG00000002435	0.995831	1.53376e-08	TUBA4A	tubulin alpha-4A chain [Source:NCBI gene;Acc:102177846]
MSTRG.4183.1	ENSCHIG00000002435	0.987652	6.80534e-07	TUBA4A	tubulin alpha-4A chain [Source:NCBI gene;Acc:102177846]
MSTRG.4363.3	ENSCHIG00000002435	0.982151	2.45819e-06	TUBA4A	tubulin alpha-4A chain [Source:NCBI gene;Acc:102177846]
MSTRG.4624.1	ENSCHIG00000002435	0.966722	2.14263e-05	TUBA4A	tubulin alpha-4A chain [Source:NCBI gene;Acc:102177846]
MSTRG.5087.1	ENSCHIG00000002435	0.995523	1.96867e-08	TUBA4A	tubulin alpha-4A chain [Source:NCBI gene;Acc:102177846]
MSTRG.5263.1	ENSCHIG00000002435	0.967557	1.96199e-05	TUBA4A	tubulin alpha-4A chain [Source:NCBI gene;Acc:102177846]
MSTRG.5274.3	ENSCHIG00000002435	0.968434	1.78411e-05	TUBA4A	tubulin alpha-4A chain [Source:NCBI gene;Acc:102177846]
MSTRG.5374.1	ENSCHIG00000002435	0.984226	1.59842e-06	TUBA4A	tubulin alpha-4A chain [Source:NCBI gene;Acc:102177846]
MSTRG.5603.1	ENSCHIG00000002435	0.988457	5.37929e-07	TUBA4A	tubulin alpha-4A chain [Source:NCBI gene;Acc:102177846]
MSTRG.612.1	ENSCHIG00000002435	0.97836	4.80581e-06	TUBA4A	tubulin alpha-4A chain [Source:NCBI gene;Acc:102177846]
MSTRG.7523.1	ENSCHIG00000002435	0.955308	5.94719e-05	TUBA4A	tubulin alpha-4A chain [Source:NCBI gene;Acc:102177846]
MSTRG.7613.1	ENSCHIG00000002435	0.989279	4.15686e-07	TUBA4A	tubulin alpha-4A chain [Source:NCBI gene;Acc:102177846]
MSTRG.8059.2	ENSCHIG00000002435	0.995176	2.55598e-08	TUBA4A	tubulin alpha-4A chain [Source:NCBI gene;Acc:102177846]
MSTRG.8061.1	ENSCHIG00000002435	0.964766	2.61163e-05	TUBA4A	tubulin alpha-4A chain [Source:NCBI gene;Acc:102177846]
MSTRG.8120.1	ENSCHIG00000002435	0.982557	2.26905e-06	TUBA4A	tubulin alpha-4A chain [Source:NCBI gene;Acc:102177846]
MSTRG.8120.2	ENSCHIG00000002435	0.98203	2.51694e-06	TUBA4A	tubulin alpha-4A chain [Source:NCBI gene;Acc:102177846]
MSTRG.8539.2	ENSCHIG00000002435	0.955555	5.83466e-05	TUBA4A	tubulin alpha-4A chain [Source:NCBI gene;Acc:102177846]
MSTRG.8836.1	ENSCHIG00000002435	0.968663	1.73962e-05	TUBA4A	tubulin alpha-4A chain [Source:NCBI gene;Acc:102177846]
MSTRG.8836.2	ENSCHIG00000002435	0.975723	7.16866e-06	TUBA4A	tubulin alpha-4A chain [Source:NCBI gene;Acc:102177846]
MSTRG.8870.1	ENSCHIG00000002435	0.995238	2.44184e-08	TUBA4A	tubulin alpha-4A chain [Source:NCBI gene;Acc:102177846]
ENSCHIT00000005425	ENSCHIG00000002460	0.974821	8.13756e-06	USP2	ubiquitin specific peptidase 2 [Source:NCBI gene;Acc:102176627]
ENSCHIT00000006349	ENSCHIG00000002460	0.95381	6.66463e-05	USP2	ubiquitin specific peptidase 2 [Source:NCBI gene;Acc:102176627]
ENSCHIT00000010625	ENSCHIG00000002460	0.956707	5.32817e-05	USP2	ubiquitin specific peptidase 2 [Source:NCBI gene;Acc:102176627]
MSTRG.10306.1	ENSCHIG00000002460	0.960324	3.94022e-05	USP2	ubiquitin specific peptidase 2 [Source:NCBI gene;Acc:102176627]
MSTRG.10342.1	ENSCHIG00000002460	0.976107	6.78174e-06	USP2	ubiquitin specific peptidase 2 [Source:NCBI gene;Acc:102176627]
MSTRG.10387.1	ENSCHIG00000002460	0.974332	8.6999e-06	USP2	ubiquitin specific peptidase 2 [Source:NCBI gene;Acc:102176627]
MSTRG.10559.1	ENSCHIG00000002460	0.965539	2.41855e-05	USP2	ubiquitin specific peptidase 2 [Source:NCBI gene;Acc:102176627]
MSTRG.10559.2	ENSCHIG00000002460	0.952361	7.41514e-05	USP2	ubiquitin specific peptidase 2 [Source:NCBI gene;Acc:102176627]
MSTRG.11115.1	ENSCHIG00000002460	0.975236	7.68111e-06	USP2	ubiquitin specific peptidase 2 [Source:NCBI gene;Acc:102176627]
MSTRG.12657.1	ENSCHIG00000002460	0.972904	1.05e-05	USP2	ubiquitin specific peptidase 2 [Source:NCBI gene;Acc:102176627]
MSTRG.13190.1	ENSCHIG00000002460	0.95471	6.22691e-05	USP2	ubiquitin specific peptidase 2 [Source:NCBI gene;Acc:102176627]
MSTRG.13440.1	ENSCHIG00000002460	0.974361	8.66582e-06	USP2	ubiquitin specific peptidase 2 [Source:NCBI gene;Acc:102176627]
MSTRG.14434.1	ENSCHIG00000002460	-0.964303	2.73252e-05	USP2	ubiquitin specific peptidase 2 [Source:NCBI gene;Acc:102176627]
MSTRG.14817.1	ENSCHIG00000002460	0.95556	5.83204e-05	USP2	ubiquitin specific peptidase 2 [Source:NCBI gene;Acc:102176627]
MSTRG.1856.1	ENSCHIG00000002460	0.960695	3.8141e-05	USP2	ubiquitin specific peptidase 2 [Source:NCBI gene;Acc:102176627]
MSTRG.1894.1	ENSCHIG00000002460	0.975363	7.54483e-06	USP2	ubiquitin specific peptidase 2 [Source:NCBI gene;Acc:102176627]
MSTRG.2667.1	ENSCHIG00000002460	0.971061	1.31953e-05	USP2	ubiquitin specific peptidase 2 [Source:NCBI gene;Acc:102176627]
MSTRG.3176.1	ENSCHIG00000002460	0.978418	4.76096e-06	USP2	ubiquitin specific peptidase 2 [Source:NCBI gene;Acc:102176627]
MSTRG.3371.1	ENSCHIG00000002460	0.965351	2.46453e-05	USP2	ubiquitin specific peptidase 2 [Source:NCBI gene;Acc:102176627]
MSTRG.4037.1	ENSCHIG00000002460	0.979452	4.01362e-06	USP2	ubiquitin specific peptidase 2 [Source:NCBI gene;Acc:102176627]
MSTRG.4183.1	ENSCHIG00000002460	0.976725	6.19139e-06	USP2	ubiquitin specific peptidase 2 [Source:NCBI gene;Acc:102176627]
MSTRG.4363.3	ENSCHIG00000002460	0.974181	8.87949e-06	USP2	ubiquitin specific peptidase 2 [Source:NCBI gene;Acc:102176627]
MSTRG.5087.1	ENSCHIG00000002460	0.978796	4.47719e-06	USP2	ubiquitin specific peptidase 2 [Source:NCBI gene;Acc:102176627]
MSTRG.5374.1	ENSCHIG00000002460	0.958772	4.49972e-05	USP2	ubiquitin specific peptidase 2 [Source:NCBI gene;Acc:102176627]
MSTRG.5603.1	ENSCHIG00000002460	0.964168	2.76865e-05	USP2	ubiquitin specific peptidase 2 [Source:NCBI gene;Acc:102176627]
MSTRG.612.1	ENSCHIG00000002460	0.961765	3.4666e-05	USP2	ubiquitin specific peptidase 2 [Source:NCBI gene;Acc:102176627]
MSTRG.7613.1	ENSCHIG00000002460	0.977256	5.71392e-06	USP2	ubiquitin specific peptidase 2 [Source:NCBI gene;Acc:102176627]
MSTRG.8059.2	ENSCHIG00000002460	0.977689	5.34419e-06	USP2	ubiquitin specific peptidase 2 [Source:NCBI gene;Acc:102176627]
MSTRG.8061.1	ENSCHIG00000002460	0.968008	1.86893e-05	USP2	ubiquitin specific peptidase 2 [Source:NCBI gene;Acc:102176627]
MSTRG.8120.1	ENSCHIG00000002460	0.966294	2.23973e-05	USP2	ubiquitin specific peptidase 2 [Source:NCBI gene;Acc:102176627]
MSTRG.8120.2	ENSCHIG00000002460	0.958839	4.47444e-05	USP2	ubiquitin specific peptidase 2 [Source:NCBI gene;Acc:102176627]
MSTRG.8870.1	ENSCHIG00000002460	0.974511	8.49071e-06	USP2	ubiquitin specific peptidase 2 [Source:NCBI gene;Acc:102176627]
MSTRG.162.2	ENSCHIG00000002467	0.978597	4.62508e-06	WSCD2	WSC domain containing 2 [Source:NCBI gene;Acc:102181526]
MSTRG.9113.2	ENSCHIG00000002467	0.973854	9.27643e-06	WSCD2	WSC domain containing 2 [Source:NCBI gene;Acc:102181526]
ENSCHIT00000002352	ENSCHIG00000002547	0.951705	7.77373e-05	TPBG	trophoblast glycoprotein [Source:NCBI gene;Acc:102173936]
MSTRG.10927.2	ENSCHIG00000002547	0.967703	1.93145e-05	TPBG	trophoblast glycoprotein [Source:NCBI gene;Acc:102173936]
MSTRG.11473.1	ENSCHIG00000002547	0.968331	1.80434e-05	TPBG	trophoblast glycoprotein [Source:NCBI gene;Acc:102173936]
MSTRG.12158.1	ENSCHIG00000002547	0.955514	5.85317e-05	TPBG	trophoblast glycoprotein [Source:NCBI gene;Acc:102173936]
MSTRG.12158.2	ENSCHIG00000002547	0.956639	5.35723e-05	TPBG	trophoblast glycoprotein [Source:NCBI gene;Acc:102173936]
MSTRG.13228.4	ENSCHIG00000002547	0.954237	6.45438e-05	TPBG	trophoblast glycoprotein [Source:NCBI gene;Acc:102173936]
MSTRG.14998.1	ENSCHIG00000002547	0.953651	6.74464e-05	TPBG	trophoblast glycoprotein [Source:NCBI gene;Acc:102173936]
MSTRG.15092.1	ENSCHIG00000002547	-0.954901	6.13637e-05	TPBG	trophoblast glycoprotein [Source:NCBI gene;Acc:102173936]
MSTRG.1818.1	ENSCHIG00000002547	0.952824	7.16921e-05	TPBG	trophoblast glycoprotein [Source:NCBI gene;Acc:102173936]
MSTRG.2311.1	ENSCHIG00000002547	0.95794	4.82166e-05	TPBG	trophoblast glycoprotein [Source:NCBI gene;Acc:102173936]
MSTRG.2787.1	ENSCHIG00000002547	-0.978671	4.56974e-06	TPBG	trophoblast glycoprotein [Source:NCBI gene;Acc:102173936]
MSTRG.2912.1	ENSCHIG00000002547	-0.963685	2.9001e-05	TPBG	trophoblast glycoprotein [Source:NCBI gene;Acc:102173936]
MSTRG.3238.1	ENSCHIG00000002547	-0.972334	1.1288e-05	TPBG	trophoblast glycoprotein [Source:NCBI gene;Acc:102173936]
MSTRG.7618.6	ENSCHIG00000002547	0.956989	5.20905e-05	TPBG	trophoblast glycoprotein [Source:NCBI gene;Acc:102173936]
MSTRG.8007.2	ENSCHIG00000002547	0.957134	5.14856e-05	TPBG	trophoblast glycoprotein [Source:NCBI gene;Acc:102173936]
MSTRG.8007.3	ENSCHIG00000002547	0.953265	6.94025e-05	TPBG	trophoblast glycoprotein [Source:NCBI gene;Acc:102173936]
MSTRG.9142.2	ENSCHIG00000002547	-0.9799	3.71729e-06	TPBG	trophoblast glycoprotein [Source:NCBI gene;Acc:102173936]
MSTRG.9308.2	ENSCHIG00000002547	-0.98274	2.18712e-06	TPBG	trophoblast glycoprotein [Source:NCBI gene;Acc:102173936]
ENSCHIT00000002352	ENSCHIG00000002557	0.981254	2.91595e-06	PTER	phosphotriesterase related [Source:NCBI gene;Acc:102179681]
ENSCHIT00000006965	ENSCHIG00000002557	0.966025	2.30219e-05	PTER	phosphotriesterase related [Source:NCBI gene;Acc:102179681]
MSTRG.10181.1	ENSCHIG00000002557	0.990571	2.65582e-07	PTER	phosphotriesterase related [Source:NCBI gene;Acc:102179681]
MSTRG.10348.2	ENSCHIG00000002557	0.977324	5.65429e-06	PTER	phosphotriesterase related [Source:NCBI gene;Acc:102179681]
MSTRG.10927.2	ENSCHIG00000002557	0.970182	1.46412e-05	PTER	phosphotriesterase related [Source:NCBI gene;Acc:102179681]
MSTRG.11324.1	ENSCHIG00000002557	0.982908	2.114e-06	PTER	phosphotriesterase related [Source:NCBI gene;Acc:102179681]
MSTRG.11324.3	ENSCHIG00000002557	0.992615	1.13133e-07	PTER	phosphotriesterase related [Source:NCBI gene;Acc:102179681]
MSTRG.11473.1	ENSCHIG00000002557	0.953724	6.70774e-05	PTER	phosphotriesterase related [Source:NCBI gene;Acc:102179681]
MSTRG.12156.1	ENSCHIG00000002557	0.953926	6.60723e-05	PTER	phosphotriesterase related [Source:NCBI gene;Acc:102179681]
MSTRG.12158.1	ENSCHIG00000002557	0.982357	2.36106e-06	PTER	phosphotriesterase related [Source:NCBI gene;Acc:102179681]
MSTRG.12158.2	ENSCHIG00000002557	0.970878	1.34875e-05	PTER	phosphotriesterase related [Source:NCBI gene;Acc:102179681]
MSTRG.13003.1	ENSCHIG00000002557	0.978001	5.0888e-06	PTER	phosphotriesterase related [Source:NCBI gene;Acc:102179681]
MSTRG.13004.1	ENSCHIG00000002557	0.977678	5.35344e-06	PTER	phosphotriesterase related [Source:NCBI gene;Acc:102179681]
MSTRG.13228.4	ENSCHIG00000002557	0.977471	5.52815e-06	PTER	phosphotriesterase related [Source:NCBI gene;Acc:102179681]
MSTRG.13480.1	ENSCHIG00000002557	-0.966086	2.28797e-05	PTER	phosphotriesterase related [Source:NCBI gene;Acc:102179681]
MSTRG.13513.3	ENSCHIG00000002557	0.982286	2.39397e-06	PTER	phosphotriesterase related [Source:NCBI gene;Acc:102179681]
MSTRG.13513.4	ENSCHIG00000002557	0.983396	1.91107e-06	PTER	phosphotriesterase related [Source:NCBI gene;Acc:102179681]
MSTRG.13513.5	ENSCHIG00000002557	0.977985	5.10185e-06	PTER	phosphotriesterase related [Source:NCBI gene;Acc:102179681]
MSTRG.13521.1	ENSCHIG00000002557	0.960603	3.84509e-05	PTER	phosphotriesterase related [Source:NCBI gene;Acc:102179681]
MSTRG.13521.2	ENSCHIG00000002557	0.980297	3.46801e-06	PTER	phosphotriesterase related [Source:NCBI gene;Acc:102179681]
MSTRG.13523.1	ENSCHIG00000002557	0.99242	1.23932e-07	PTER	phosphotriesterase related [Source:NCBI gene;Acc:102179681]
MSTRG.14998.1	ENSCHIG00000002557	0.987517	7.07012e-07	PTER	phosphotriesterase related [Source:NCBI gene;Acc:102179681]
MSTRG.15092.1	ENSCHIG00000002557	-0.960385	3.91931e-05	PTER	phosphotriesterase related [Source:NCBI gene;Acc:102179681]
MSTRG.15338.1	ENSCHIG00000002557	0.983613	1.82528e-06	PTER	phosphotriesterase related [Source:NCBI gene;Acc:102179681]
MSTRG.1818.1	ENSCHIG00000002557	0.968659	1.74033e-05	PTER	phosphotriesterase related [Source:NCBI gene;Acc:102179681]
MSTRG.2266.1	ENSCHIG00000002557	0.96851	1.76926e-05	PTER	phosphotriesterase related [Source:NCBI gene;Acc:102179681]
MSTRG.2311.1	ENSCHIG00000002557	0.951742	7.75321e-05	PTER	phosphotriesterase related [Source:NCBI gene;Acc:102179681]
MSTRG.2787.1	ENSCHIG00000002557	-0.969014	1.67287e-05	PTER	phosphotriesterase related [Source:NCBI gene;Acc:102179681]
MSTRG.2912.1	ENSCHIG00000002557	-0.970296	1.44479e-05	PTER	phosphotriesterase related [Source:NCBI gene;Acc:102179681]
MSTRG.3722.2	ENSCHIG00000002557	-0.960627	3.83689e-05	PTER	phosphotriesterase related [Source:NCBI gene;Acc:102179681]
MSTRG.7192.1	ENSCHIG00000002557	0.978177	4.94856e-06	PTER	phosphotriesterase related [Source:NCBI gene;Acc:102179681]
MSTRG.7604.2	ENSCHIG00000002557	0.961848	3.4405e-05	PTER	phosphotriesterase related [Source:NCBI gene;Acc:102179681]
MSTRG.7618.6	ENSCHIG00000002557	0.985903	1.08026e-06	PTER	phosphotriesterase related [Source:NCBI gene;Acc:102179681]
MSTRG.7618.7	ENSCHIG00000002557	0.98114	2.97787e-06	PTER	phosphotriesterase related [Source:NCBI gene;Acc:102179681]
MSTRG.7618.8	ENSCHIG00000002557	0.970813	1.35926e-05	PTER	phosphotriesterase related [Source:NCBI gene;Acc:102179681]
MSTRG.7618.9	ENSCHIG00000002557	0.979326	4.09988e-06	PTER	phosphotriesterase related [Source:NCBI gene;Acc:102179681]
MSTRG.7619.1	ENSCHIG00000002557	0.974331	8.7015e-06	PTER	phosphotriesterase related [Source:NCBI gene;Acc:102179681]
MSTRG.8007.2	ENSCHIG00000002557	0.984547	1.48778e-06	PTER	phosphotriesterase related [Source:NCBI gene;Acc:102179681]
MSTRG.8007.3	ENSCHIG00000002557	0.972465	1.11033e-05	PTER	phosphotriesterase related [Source:NCBI gene;Acc:102179681]
MSTRG.8009.1	ENSCHIG00000002557	0.971259	1.28856e-05	PTER	phosphotriesterase related [Source:NCBI gene;Acc:102179681]
MSTRG.8015.2	ENSCHIG00000002557	0.970712	1.37567e-05	PTER	phosphotriesterase related [Source:NCBI gene;Acc:102179681]
MSTRG.8052.1	ENSCHIG00000002557	0.954277	6.43472e-05	PTER	phosphotriesterase related [Source:NCBI gene;Acc:102179681]
MSTRG.8428.1	ENSCHIG00000002557	0.950172	8.65923e-05	PTER	phosphotriesterase related [Source:NCBI gene;Acc:102179681]
MSTRG.8481.1	ENSCHIG00000002557	-0.950824	8.27441e-05	PTER	phosphotriesterase related [Source:NCBI gene;Acc:102179681]
MSTRG.8575.1	ENSCHIG00000002557	0.97671	6.20565e-06	PTER	phosphotriesterase related [Source:NCBI gene;Acc:102179681]
MSTRG.8579.3	ENSCHIG00000002557	0.976202	6.68841e-06	PTER	phosphotriesterase related [Source:NCBI gene;Acc:102179681]
ENSCHIT00000002352	ENSCHIG00000002572	0.977823	5.23361e-06	PRC1	protein regulator of cytokinesis 1 [Source:NCBI gene;Acc:102187438]
ENSCHIT00000007460	ENSCHIG00000002572	0.962373	3.27937e-05	PRC1	protein regulator of cytokinesis 1 [Source:NCBI gene;Acc:102187438]
MSTRG.10181.1	ENSCHIG00000002572	0.980993	3.05993e-06	PRC1	protein regulator of cytokinesis 1 [Source:NCBI gene;Acc:102187438]
MSTRG.10348.2	ENSCHIG00000002572	0.976613	6.29586e-06	PRC1	protein regulator of cytokinesis 1 [Source:NCBI gene;Acc:102187438]
MSTRG.10927.2	ENSCHIG00000002572	0.9927	1.08669e-07	PRC1	protein regulator of cytokinesis 1 [Source:NCBI gene;Acc:102187438]
MSTRG.11324.1	ENSCHIG00000002572	0.972748	1.07115e-05	PRC1	protein regulator of cytokinesis 1 [Source:NCBI gene;Acc:102187438]
MSTRG.11324.3	ENSCHIG00000002572	0.979688	3.85535e-06	PRC1	protein regulator of cytokinesis 1 [Source:NCBI gene;Acc:102187438]
MSTRG.11473.1	ENSCHIG00000002572	0.984052	1.66065e-06	PRC1	protein regulator of cytokinesis 1 [Source:NCBI gene;Acc:102187438]
MSTRG.12156.1	ENSCHIG00000002572	0.978498	4.69991e-06	PRC1	protein regulator of cytokinesis 1 [Source:NCBI gene;Acc:102187438]
MSTRG.12158.1	ENSCHIG00000002572	0.983496	1.87118e-06	PRC1	protein regulator of cytokinesis 1 [Source:NCBI gene;Acc:102187438]
MSTRG.12158.2	ENSCHIG00000002572	0.98865	5.07171e-07	PRC1	protein regulator of cytokinesis 1 [Source:NCBI gene;Acc:102187438]
MSTRG.12158.3	ENSCHIG00000002572	0.957516	4.99163e-05	PRC1	protein regulator of cytokinesis 1 [Source:NCBI gene;Acc:102187438]
MSTRG.13004.1	ENSCHIG00000002572	0.96674	2.13864e-05	PRC1	protein regulator of cytokinesis 1 [Source:NCBI gene;Acc:102187438]
MSTRG.13228.4	ENSCHIG00000002572	0.986044	1.04298e-06	PRC1	protein regulator of cytokinesis 1 [Source:NCBI gene;Acc:102187438]
MSTRG.13480.1	ENSCHIG00000002572	-0.962375	3.27892e-05	PRC1	protein regulator of cytokinesis 1 [Source:NCBI gene;Acc:102187438]
MSTRG.13513.3	ENSCHIG00000002572	0.963965	2.8234e-05	PRC1	protein regulator of cytokinesis 1 [Source:NCBI gene;Acc:102187438]
MSTRG.13513.4	ENSCHIG00000002572	0.967895	1.89185e-05	PRC1	protein regulator of cytokinesis 1 [Source:NCBI gene;Acc:102187438]
MSTRG.13513.5	ENSCHIG00000002572	0.953116	7.01732e-05	PRC1	protein regulator of cytokinesis 1 [Source:NCBI gene;Acc:102187438]
MSTRG.13521.2	ENSCHIG00000002572	0.971586	1.23839e-05	PRC1	protein regulator of cytokinesis 1 [Source:NCBI gene;Acc:102187438]
MSTRG.13523.1	ENSCHIG00000002572	0.974663	8.31641e-06	PRC1	protein regulator of cytokinesis 1 [Source:NCBI gene;Acc:102187438]
MSTRG.13847.1	ENSCHIG00000002572	0.957957	4.81471e-05	PRC1	protein regulator of cytokinesis 1 [Source:NCBI gene;Acc:102187438]
MSTRG.14998.1	ENSCHIG00000002572	0.986431	9.45687e-07	PRC1	protein regulator of cytokinesis 1 [Source:NCBI gene;Acc:102187438]
MSTRG.15092.1	ENSCHIG00000002572	-0.982863	2.13336e-06	PRC1	protein regulator of cytokinesis 1 [Source:NCBI gene;Acc:102187438]
MSTRG.15338.1	ENSCHIG00000002572	0.980314	3.45765e-06	PRC1	protein regulator of cytokinesis 1 [Source:NCBI gene;Acc:102187438]
MSTRG.1818.1	ENSCHIG00000002572	0.988239	5.74193e-07	PRC1	protein regulator of cytokinesis 1 [Source:NCBI gene;Acc:102187438]
MSTRG.2266.1	ENSCHIG00000002572	0.960666	3.82395e-05	PRC1	protein regulator of cytokinesis 1 [Source:NCBI gene;Acc:102187438]
MSTRG.2443.2	ENSCHIG00000002572	-0.960871	3.7553e-05	PRC1	protein regulator of cytokinesis 1 [Source:NCBI gene;Acc:102187438]
MSTRG.2787.1	ENSCHIG00000002572	-0.985509	1.18922e-06	PRC1	protein regulator of cytokinesis 1 [Source:NCBI gene;Acc:102187438]
MSTRG.2912.1	ENSCHIG00000002572	-0.980779	3.18158e-06	PRC1	protein regulator of cytokinesis 1 [Source:NCBI gene;Acc:102187438]
MSTRG.3238.1	ENSCHIG00000002572	-0.98435	1.55476e-06	PRC1	protein regulator of cytokinesis 1 [Source:NCBI gene;Acc:102187438]
MSTRG.3722.2	ENSCHIG00000002572	-0.964654	2.64065e-05	PRC1	protein regulator of cytokinesis 1 [Source:NCBI gene;Acc:102187438]
MSTRG.4853.1	ENSCHIG00000002572	-0.970825	1.35734e-05	PRC1	protein regulator of cytokinesis 1 [Source:NCBI gene;Acc:102187438]
MSTRG.5337.1	ENSCHIG00000002572	0.954897	6.1383e-05	PRC1	protein regulator of cytokinesis 1 [Source:NCBI gene;Acc:102187438]
MSTRG.5844.2	ENSCHIG00000002572	-0.968666	1.73904e-05	PRC1	protein regulator of cytokinesis 1 [Source:NCBI gene;Acc:102187438]
MSTRG.6925.1	ENSCHIG00000002572	0.971054	1.32078e-05	PRC1	protein regulator of cytokinesis 1 [Source:NCBI gene;Acc:102187438]
MSTRG.7192.1	ENSCHIG00000002572	0.974332	8.70044e-06	PRC1	protein regulator of cytokinesis 1 [Source:NCBI gene;Acc:102187438]
MSTRG.7618.6	ENSCHIG00000002572	0.982155	2.45617e-06	PRC1	protein regulator of cytokinesis 1 [Source:NCBI gene;Acc:102187438]
MSTRG.7618.7	ENSCHIG00000002572	0.971041	1.32277e-05	PRC1	protein regulator of cytokinesis 1 [Source:NCBI gene;Acc:102187438]
MSTRG.7618.8	ENSCHIG00000002572	0.991984	1.50692e-07	PRC1	protein regulator of cytokinesis 1 [Source:NCBI gene;Acc:102187438]
MSTRG.7618.9	ENSCHIG00000002572	0.973604	9.58801e-06	PRC1	protein regulator of cytokinesis 1 [Source:NCBI gene;Acc:102187438]
MSTRG.7619.1	ENSCHIG00000002572	0.976856	6.07076e-06	PRC1	protein regulator of cytokinesis 1 [Source:NCBI gene;Acc:102187438]
MSTRG.8007.2	ENSCHIG00000002572	0.985078	1.31715e-06	PRC1	protein regulator of cytokinesis 1 [Source:NCBI gene;Acc:102187438]
MSTRG.8007.3	ENSCHIG00000002572	0.98143	2.82165e-06	PRC1	protein regulator of cytokinesis 1 [Source:NCBI gene;Acc:102187438]
MSTRG.8009.1	ENSCHIG00000002572	0.987911	6.32191e-07	PRC1	protein regulator of cytokinesis 1 [Source:NCBI gene;Acc:102187438]
MSTRG.8009.2	ENSCHIG00000002572	0.960744	3.79779e-05	PRC1	protein regulator of cytokinesis 1 [Source:NCBI gene;Acc:102187438]
MSTRG.8015.2	ENSCHIG00000002572	0.965486	2.43133e-05	PRC1	protein regulator of cytokinesis 1 [Source:NCBI gene;Acc:102187438]
MSTRG.8052.1	ENSCHIG00000002572	0.978325	4.83264e-06	PRC1	protein regulator of cytokinesis 1 [Source:NCBI gene;Acc:102187438]
MSTRG.8481.1	ENSCHIG00000002572	-0.976773	6.14688e-06	PRC1	protein regulator of cytokinesis 1 [Source:NCBI gene;Acc:102187438]
MSTRG.8575.1	ENSCHIG00000002572	0.986988	8.1698e-07	PRC1	protein regulator of cytokinesis 1 [Source:NCBI gene;Acc:102187438]
MSTRG.8579.3	ENSCHIG00000002572	0.973019	1.03469e-05	PRC1	protein regulator of cytokinesis 1 [Source:NCBI gene;Acc:102187438]
MSTRG.9308.1	ENSCHIG00000002572	-0.975437	7.46603e-06	PRC1	protein regulator of cytokinesis 1 [Source:NCBI gene;Acc:102187438]
MSTRG.9308.2	ENSCHIG00000002572	-0.975652	7.24182e-06	PRC1	protein regulator of cytokinesis 1 [Source:NCBI gene;Acc:102187438]
MSTRG.9828.1	ENSCHIG00000002572	0.956313	5.49765e-05	PRC1	protein regulator of cytokinesis 1 [Source:NCBI gene;Acc:102187438]
ENSCHIT00000006048	ENSCHIG00000002577	-0.958271	4.69149e-05	-	histone H3.1 [Source:NCBI gene;Acc:102185882]
MSTRG.11117.2	ENSCHIG00000002577	-0.971289	1.28384e-05	-	histone H3.1 [Source:NCBI gene;Acc:102185882]
MSTRG.11363.1	ENSCHIG00000002577	-0.975057	7.87597e-06	-	histone H3.1 [Source:NCBI gene;Acc:102185882]
MSTRG.127.1	ENSCHIG00000002577	-0.959698	4.15951e-05	-	histone H3.1 [Source:NCBI gene;Acc:102185882]
MSTRG.12844.1	ENSCHIG00000002577	-0.977457	5.53982e-06	-	histone H3.1 [Source:NCBI gene;Acc:102185882]
MSTRG.1379.1	ENSCHIG00000002577	0.970199	1.46118e-05	-	histone H3.1 [Source:NCBI gene;Acc:102185882]
MSTRG.1380.1	ENSCHIG00000002577	0.967803	1.91074e-05	-	histone H3.1 [Source:NCBI gene;Acc:102185882]
MSTRG.13847.1	ENSCHIG00000002577	0.959079	4.38476e-05	-	histone H3.1 [Source:NCBI gene;Acc:102185882]
MSTRG.13869.1	ENSCHIG00000002577	-0.972113	1.16035e-05	-	histone H3.1 [Source:NCBI gene;Acc:102185882]
MSTRG.14081.1	ENSCHIG00000002577	-0.963693	2.89791e-05	-	histone H3.1 [Source:NCBI gene;Acc:102185882]
MSTRG.15518.1	ENSCHIG00000002577	-0.950658	8.37098e-05	-	histone H3.1 [Source:NCBI gene;Acc:102185882]
MSTRG.2116.1	ENSCHIG00000002577	-0.977203	5.76028e-06	-	histone H3.1 [Source:NCBI gene;Acc:102185882]
MSTRG.4128.1	ENSCHIG00000002577	-0.972515	1.10336e-05	-	histone H3.1 [Source:NCBI gene;Acc:102185882]
MSTRG.5787.1	ENSCHIG00000002577	-0.985357	1.23311e-06	-	histone H3.1 [Source:NCBI gene;Acc:102185882]
MSTRG.6439.1	ENSCHIG00000002577	-0.990778	2.45796e-07	-	histone H3.1 [Source:NCBI gene;Acc:102185882]
MSTRG.7208.1	ENSCHIG00000002577	-0.966336	2.23e-05	-	histone H3.1 [Source:NCBI gene;Acc:102185882]
MSTRG.9466.3	ENSCHIG00000002577	0.963219	3.03097e-05	-	histone H3.1 [Source:NCBI gene;Acc:102185882]
ENSCHIT00000005425	ENSCHIG00000002609	0.990166	3.07509e-07	RBM38	RNA binding motif protein 38 [Source:NCBI gene;Acc:102177639]
ENSCHIT00000006349	ENSCHIG00000002609	0.966426	2.20946e-05	RBM38	RNA binding motif protein 38 [Source:NCBI gene;Acc:102177639]
ENSCHIT00000010625	ENSCHIG00000002609	0.957847	4.85841e-05	RBM38	RNA binding motif protein 38 [Source:NCBI gene;Acc:102177639]
ENSCHIT00000011242	ENSCHIG00000002609	0.958197	4.72027e-05	RBM38	RNA binding motif protein 38 [Source:NCBI gene;Acc:102177639]
MSTRG.10306.1	ENSCHIG00000002609	0.957613	4.95258e-05	RBM38	RNA binding motif protein 38 [Source:NCBI gene;Acc:102177639]
MSTRG.10342.1	ENSCHIG00000002609	0.992439	1.22827e-07	RBM38	RNA binding motif protein 38 [Source:NCBI gene;Acc:102177639]
MSTRG.10387.1	ENSCHIG00000002609	0.979598	3.91484e-06	RBM38	RNA binding motif protein 38 [Source:NCBI gene;Acc:102177639]
MSTRG.10559.1	ENSCHIG00000002609	0.969373	1.60655e-05	RBM38	RNA binding motif protein 38 [Source:NCBI gene;Acc:102177639]
MSTRG.10559.2	ENSCHIG00000002609	0.971412	1.26488e-05	RBM38	RNA binding motif protein 38 [Source:NCBI gene;Acc:102177639]
MSTRG.11115.1	ENSCHIG00000002609	0.993129	8.793e-08	RBM38	RNA binding motif protein 38 [Source:NCBI gene;Acc:102177639]
MSTRG.12657.1	ENSCHIG00000002609	0.990473	2.75295e-07	RBM38	RNA binding motif protein 38 [Source:NCBI gene;Acc:102177639]
MSTRG.13190.1	ENSCHIG00000002609	0.971882	1.19413e-05	RBM38	RNA binding motif protein 38 [Source:NCBI gene;Acc:102177639]
MSTRG.13288.1	ENSCHIG00000002609	0.992542	1.17076e-07	RBM38	RNA binding motif protein 38 [Source:NCBI gene;Acc:102177639]
MSTRG.13440.1	ENSCHIG00000002609	0.994661	3.64237e-08	RBM38	RNA binding motif protein 38 [Source:NCBI gene;Acc:102177639]
MSTRG.14434.1	ENSCHIG00000002609	-0.972621	1.0886e-05	RBM38	RNA binding motif protein 38 [Source:NCBI gene;Acc:102177639]
MSTRG.14601.1	ENSCHIG00000002609	0.974884	8.06744e-06	RBM38	RNA binding motif protein 38 [Source:NCBI gene;Acc:102177639]
MSTRG.14817.1	ENSCHIG00000002609	0.988282	5.67053e-07	RBM38	RNA binding motif protein 38 [Source:NCBI gene;Acc:102177639]
MSTRG.1856.1	ENSCHIG00000002609	0.965408	2.45051e-05	RBM38	RNA binding motif protein 38 [Source:NCBI gene;Acc:102177639]
MSTRG.1894.1	ENSCHIG00000002609	0.977782	5.26687e-06	RBM38	RNA binding motif protein 38 [Source:NCBI gene;Acc:102177639]
MSTRG.2667.1	ENSCHIG00000002609	0.972754	1.07043e-05	RBM38	RNA binding motif protein 38 [Source:NCBI gene;Acc:102177639]
MSTRG.3176.1	ENSCHIG00000002609	0.994113	5.12515e-08	RBM38	RNA binding motif protein 38 [Source:NCBI gene;Acc:102177639]
MSTRG.3371.1	ENSCHIG00000002609	0.950856	8.25565e-05	RBM38	RNA binding motif protein 38 [Source:NCBI gene;Acc:102177639]
MSTRG.3694.1	ENSCHIG00000002609	0.958937	4.43749e-05	RBM38	RNA binding motif protein 38 [Source:NCBI gene;Acc:102177639]
MSTRG.4037.1	ENSCHIG00000002609	0.986761	8.67818e-07	RBM38	RNA binding motif protein 38 [Source:NCBI gene;Acc:102177639]
MSTRG.4183.1	ENSCHIG00000002609	0.99292	9.76536e-08	RBM38	RNA binding motif protein 38 [Source:NCBI gene;Acc:102177639]
MSTRG.4363.3	ENSCHIG00000002609	0.97973	3.82771e-06	RBM38	RNA binding motif protein 38 [Source:NCBI gene;Acc:102177639]
MSTRG.4624.1	ENSCHIG00000002609	0.958385	4.64757e-05	RBM38	RNA binding motif protein 38 [Source:NCBI gene;Acc:102177639]
MSTRG.5087.1	ENSCHIG00000002609	0.986165	1.01179e-06	RBM38	RNA binding motif protein 38 [Source:NCBI gene;Acc:102177639]
MSTRG.5263.1	ENSCHIG00000002609	0.960197	3.98391e-05	RBM38	RNA binding motif protein 38 [Source:NCBI gene;Acc:102177639]
MSTRG.5374.1	ENSCHIG00000002609	0.961509	3.54761e-05	RBM38	RNA binding motif protein 38 [Source:NCBI gene;Acc:102177639]
MSTRG.5603.1	ENSCHIG00000002609	0.975676	7.21717e-06	RBM38	RNA binding motif protein 38 [Source:NCBI gene;Acc:102177639]
MSTRG.612.1	ENSCHIG00000002609	0.966177	2.2668e-05	RBM38	RNA binding motif protein 38 [Source:NCBI gene;Acc:102177639]
MSTRG.7613.1	ENSCHIG00000002609	0.973312	9.96079e-06	RBM38	RNA binding motif protein 38 [Source:NCBI gene;Acc:102177639]
MSTRG.8059.2	ENSCHIG00000002609	0.993894	5.82255e-08	RBM38	RNA binding motif protein 38 [Source:NCBI gene;Acc:102177639]
MSTRG.8061.1	ENSCHIG00000002609	0.98306	2.0492e-06	RBM38	RNA binding motif protein 38 [Source:NCBI gene;Acc:102177639]
MSTRG.8120.1	ENSCHIG00000002609	0.96167	3.49638e-05	RBM38	RNA binding motif protein 38 [Source:NCBI gene;Acc:102177639]
MSTRG.8120.2	ENSCHIG00000002609	0.961125	3.6715e-05	RBM38	RNA binding motif protein 38 [Source:NCBI gene;Acc:102177639]
MSTRG.8870.1	ENSCHIG00000002609	0.982199	2.43543e-06	RBM38	RNA binding motif protein 38 [Source:NCBI gene;Acc:102177639]
ENSCHIT00000002352	ENSCHIG00000002616	0.966374	2.22124e-05	TPH2	tryptophan hydroxylase 2 [Source:NCBI gene;Acc:102174722]
ENSCHIT00000006965	ENSCHIG00000002616	0.955868	5.69346e-05	TPH2	tryptophan hydroxylase 2 [Source:NCBI gene;Acc:102174722]
ENSCHIT00000007460	ENSCHIG00000002616	0.983438	1.89428e-06	TPH2	tryptophan hydroxylase 2 [Source:NCBI gene;Acc:102174722]
MSTRG.10064.1	ENSCHIG00000002616	0.961513	3.54626e-05	TPH2	tryptophan hydroxylase 2 [Source:NCBI gene;Acc:102174722]
MSTRG.10181.1	ENSCHIG00000002616	0.963538	2.94084e-05	TPH2	tryptophan hydroxylase 2 [Source:NCBI gene;Acc:102174722]
MSTRG.10348.2	ENSCHIG00000002616	0.987514	7.07612e-07	TPH2	tryptophan hydroxylase 2 [Source:NCBI gene;Acc:102174722]
MSTRG.10927.2	ENSCHIG00000002616	0.988318	5.60963e-07	TPH2	tryptophan hydroxylase 2 [Source:NCBI gene;Acc:102174722]
MSTRG.11324.3	ENSCHIG00000002616	0.967837	1.90375e-05	TPH2	tryptophan hydroxylase 2 [Source:NCBI gene;Acc:102174722]
MSTRG.11473.1	ENSCHIG00000002616	0.980167	3.54808e-06	TPH2	tryptophan hydroxylase 2 [Source:NCBI gene;Acc:102174722]
MSTRG.12156.1	ENSCHIG00000002616	0.985441	1.20885e-06	TPH2	tryptophan hydroxylase 2 [Source:NCBI gene;Acc:102174722]
MSTRG.12158.1	ENSCHIG00000002616	0.991623	1.75737e-07	TPH2	tryptophan hydroxylase 2 [Source:NCBI gene;Acc:102174722]
MSTRG.12158.2	ENSCHIG00000002616	0.991427	1.90476e-07	TPH2	tryptophan hydroxylase 2 [Source:NCBI gene;Acc:102174722]
MSTRG.12158.3	ENSCHIG00000002616	0.977674	5.35678e-06	TPH2	tryptophan hydroxylase 2 [Source:NCBI gene;Acc:102174722]
MSTRG.13004.1	ENSCHIG00000002616	0.957087	5.16819e-05	TPH2	tryptophan hydroxylase 2 [Source:NCBI gene;Acc:102174722]
MSTRG.13228.4	ENSCHIG00000002616	0.97895	4.36502e-06	TPH2	tryptophan hydroxylase 2 [Source:NCBI gene;Acc:102174722]
MSTRG.13480.1	ENSCHIG00000002616	-0.964159	2.77088e-05	TPH2	tryptophan hydroxylase 2 [Source:NCBI gene;Acc:102174722]
MSTRG.13513.3	ENSCHIG00000002616	0.973299	9.97858e-06	TPH2	tryptophan hydroxylase 2 [Source:NCBI gene;Acc:102174722]
MSTRG.13513.4	ENSCHIG00000002616	0.978178	4.94754e-06	TPH2	tryptophan hydroxylase 2 [Source:NCBI gene;Acc:102174722]
MSTRG.13513.5	ENSCHIG00000002616	0.96004	4.03854e-05	TPH2	tryptophan hydroxylase 2 [Source:NCBI gene;Acc:102174722]
MSTRG.13521.1	ENSCHIG00000002616	0.970023	1.4913e-05	TPH2	tryptophan hydroxylase 2 [Source:NCBI gene;Acc:102174722]
MSTRG.13521.2	ENSCHIG00000002616	0.970256	1.4514e-05	TPH2	tryptophan hydroxylase 2 [Source:NCBI gene;Acc:102174722]
MSTRG.13523.1	ENSCHIG00000002616	0.977476	5.52387e-06	TPH2	tryptophan hydroxylase 2 [Source:NCBI gene;Acc:102174722]
MSTRG.14998.1	ENSCHIG00000002616	0.982097	2.48431e-06	TPH2	tryptophan hydroxylase 2 [Source:NCBI gene;Acc:102174722]
MSTRG.15092.1	ENSCHIG00000002616	-0.951541	7.86533e-05	TPH2	tryptophan hydroxylase 2 [Source:NCBI gene;Acc:102174722]
MSTRG.15338.1	ENSCHIG00000002616	0.981366	2.85586e-06	TPH2	tryptophan hydroxylase 2 [Source:NCBI gene;Acc:102174722]
MSTRG.1749.1	ENSCHIG00000002616	0.966106	2.28337e-05	TPH2	tryptophan hydroxylase 2 [Source:NCBI gene;Acc:102174722]
MSTRG.1818.1	ENSCHIG00000002616	0.991525	1.83028e-07	TPH2	tryptophan hydroxylase 2 [Source:NCBI gene;Acc:102174722]
MSTRG.2266.1	ENSCHIG00000002616	0.950514	8.45582e-05	TPH2	tryptophan hydroxylase 2 [Source:NCBI gene;Acc:102174722]
MSTRG.2311.1	ENSCHIG00000002616	0.960423	3.90609e-05	TPH2	tryptophan hydroxylase 2 [Source:NCBI gene;Acc:102174722]
MSTRG.2787.1	ENSCHIG00000002616	-0.985009	1.33838e-06	TPH2	tryptophan hydroxylase 2 [Source:NCBI gene;Acc:102174722]
MSTRG.2912.1	ENSCHIG00000002616	-0.995139	2.6239e-08	TPH2	tryptophan hydroxylase 2 [Source:NCBI gene;Acc:102174722]
MSTRG.2946.1	ENSCHIG00000002616	-0.970372	1.43185e-05	TPH2	tryptophan hydroxylase 2 [Source:NCBI gene;Acc:102174722]
MSTRG.3238.1	ENSCHIG00000002616	-0.972309	1.13234e-05	TPH2	tryptophan hydroxylase 2 [Source:NCBI gene;Acc:102174722]
MSTRG.3722.2	ENSCHIG00000002616	-0.97	1.49529e-05	TPH2	tryptophan hydroxylase 2 [Source:NCBI gene;Acc:102174722]
MSTRG.4853.1	ENSCHIG00000002616	-0.984743	1.42319e-06	TPH2	tryptophan hydroxylase 2 [Source:NCBI gene;Acc:102174722]
MSTRG.5337.1	ENSCHIG00000002616	0.97596	6.92767e-06	TPH2	tryptophan hydroxylase 2 [Source:NCBI gene;Acc:102174722]
MSTRG.5342.1	ENSCHIG00000002616	0.954881	6.14582e-05	TPH2	tryptophan hydroxylase 2 [Source:NCBI gene;Acc:102174722]
MSTRG.5844.2	ENSCHIG00000002616	-0.966645	2.15981e-05	TPH2	tryptophan hydroxylase 2 [Source:NCBI gene;Acc:102174722]
MSTRG.6925.1	ENSCHIG00000002616	0.964477	2.68666e-05	TPH2	tryptophan hydroxylase 2 [Source:NCBI gene;Acc:102174722]
MSTRG.6974.1	ENSCHIG00000002616	0.960691	3.81559e-05	TPH2	tryptophan hydroxylase 2 [Source:NCBI gene;Acc:102174722]
MSTRG.7192.1	ENSCHIG00000002616	0.956609	5.36994e-05	TPH2	tryptophan hydroxylase 2 [Source:NCBI gene;Acc:102174722]
MSTRG.7618.6	ENSCHIG00000002616	0.969673	1.55261e-05	TPH2	tryptophan hydroxylase 2 [Source:NCBI gene;Acc:102174722]
MSTRG.7618.7	ENSCHIG00000002616	0.972282	1.13612e-05	TPH2	tryptophan hydroxylase 2 [Source:NCBI gene;Acc:102174722]
MSTRG.7618.8	ENSCHIG00000002616	0.977573	5.4416e-06	TPH2	tryptophan hydroxylase 2 [Source:NCBI gene;Acc:102174722]
MSTRG.7618.9	ENSCHIG00000002616	0.974902	8.0465e-06	TPH2	tryptophan hydroxylase 2 [Source:NCBI gene;Acc:102174722]
MSTRG.7619.1	ENSCHIG00000002616	0.971989	1.17847e-05	TPH2	tryptophan hydroxylase 2 [Source:NCBI gene;Acc:102174722]
MSTRG.8007.2	ENSCHIG00000002616	0.991949	1.52938e-07	TPH2	tryptophan hydroxylase 2 [Source:NCBI gene;Acc:102174722]
MSTRG.8007.3	ENSCHIG00000002616	0.996138	1.17473e-08	TPH2	tryptophan hydroxylase 2 [Source:NCBI gene;Acc:102174722]
MSTRG.8009.1	ENSCHIG00000002616	0.994048	5.32403e-08	TPH2	tryptophan hydroxylase 2 [Source:NCBI gene;Acc:102174722]
MSTRG.8009.2	ENSCHIG00000002616	0.986577	9.10576e-07	TPH2	tryptophan hydroxylase 2 [Source:NCBI gene;Acc:102174722]
MSTRG.8015.2	ENSCHIG00000002616	0.989329	4.08956e-07	TPH2	tryptophan hydroxylase 2 [Source:NCBI gene;Acc:102174722]
MSTRG.8052.1	ENSCHIG00000002616	0.988758	4.90676e-07	TPH2	tryptophan hydroxylase 2 [Source:NCBI gene;Acc:102174722]
MSTRG.8481.1	ENSCHIG00000002616	-0.951828	7.70543e-05	TPH2	tryptophan hydroxylase 2 [Source:NCBI gene;Acc:102174722]
MSTRG.8575.1	ENSCHIG00000002616	0.992954	9.60428e-08	TPH2	tryptophan hydroxylase 2 [Source:NCBI gene;Acc:102174722]
MSTRG.8579.3	ENSCHIG00000002616	0.992293	1.31343e-07	TPH2	tryptophan hydroxylase 2 [Source:NCBI gene;Acc:102174722]
MSTRG.9142.1	ENSCHIG00000002616	-0.956554	5.39374e-05	TPH2	tryptophan hydroxylase 2 [Source:NCBI gene;Acc:102174722]
MSTRG.9308.1	ENSCHIG00000002616	-0.98013	3.57092e-06	TPH2	tryptophan hydroxylase 2 [Source:NCBI gene;Acc:102174722]
MSTRG.9308.2	ENSCHIG00000002616	-0.982439	2.32302e-06	TPH2	tryptophan hydroxylase 2 [Source:NCBI gene;Acc:102174722]
MSTRG.9828.1	ENSCHIG00000002616	0.957728	4.90618e-05	TPH2	tryptophan hydroxylase 2 [Source:NCBI gene;Acc:102174722]
MSTRG.10656.1	ENSCHIG00000002743	0.952565	7.30605e-05	SCARA5	scavenger receptor class A member 5 [Source:NCBI gene;Acc:102189585]
MSTRG.10658.2	ENSCHIG00000002743	0.95677	5.30131e-05	SCARA5	scavenger receptor class A member 5 [Source:NCBI gene;Acc:102189585]
MSTRG.10660.1	ENSCHIG00000002743	0.952152	7.52817e-05	SCARA5	scavenger receptor class A member 5 [Source:NCBI gene;Acc:102189585]
MSTRG.1273.2	ENSCHIG00000002743	0.964503	2.67999e-05	SCARA5	scavenger receptor class A member 5 [Source:NCBI gene;Acc:102189585]
MSTRG.2615.1	ENSCHIG00000002743	0.958217	4.71251e-05	SCARA5	scavenger receptor class A member 5 [Source:NCBI gene;Acc:102189585]
MSTRG.4762.2	ENSCHIG00000002743	0.957686	4.92292e-05	SCARA5	scavenger receptor class A member 5 [Source:NCBI gene;Acc:102189585]
MSTRG.4924.1	ENSCHIG00000002743	-0.968296	1.81118e-05	SCARA5	scavenger receptor class A member 5 [Source:NCBI gene;Acc:102189585]
MSTRG.65.1	ENSCHIG00000002743	0.95403	6.55598e-05	SCARA5	scavenger receptor class A member 5 [Source:NCBI gene;Acc:102189585]
MSTRG.9142.1	ENSCHIG00000002743	0.951757	7.74465e-05	SCARA5	scavenger receptor class A member 5 [Source:NCBI gene;Acc:102189585]
ENSCHIT00000002352	ENSCHIG00000002759	0.953745	6.69744e-05	ANP32E	acidic nuclear phosphoprotein 32 family member E [Source:NCBI gene;Acc:102191664]
MSTRG.10927.2	ENSCHIG00000002759	0.957888	4.84204e-05	ANP32E	acidic nuclear phosphoprotein 32 family member E [Source:NCBI gene;Acc:102191664]
MSTRG.11473.1	ENSCHIG00000002759	0.962649	3.19695e-05	ANP32E	acidic nuclear phosphoprotein 32 family member E [Source:NCBI gene;Acc:102191664]
MSTRG.15092.1	ENSCHIG00000002759	-0.962801	3.15211e-05	ANP32E	acidic nuclear phosphoprotein 32 family member E [Source:NCBI gene;Acc:102191664]
MSTRG.6925.1	ENSCHIG00000002759	0.966073	2.29103e-05	ANP32E	acidic nuclear phosphoprotein 32 family member E [Source:NCBI gene;Acc:102191664]
MSTRG.7618.8	ENSCHIG00000002759	0.970952	1.33701e-05	ANP32E	acidic nuclear phosphoprotein 32 family member E [Source:NCBI gene;Acc:102191664]
MSTRG.8481.1	ENSCHIG00000002759	-0.957111	5.15828e-05	ANP32E	acidic nuclear phosphoprotein 32 family member E [Source:NCBI gene;Acc:102191664]
MSTRG.8575.1	ENSCHIG00000002759	0.954599	6.27983e-05	ANP32E	acidic nuclear phosphoprotein 32 family member E [Source:NCBI gene;Acc:102191664]
MSTRG.9308.1	ENSCHIG00000002759	-0.95546	5.87764e-05	ANP32E	acidic nuclear phosphoprotein 32 family member E [Source:NCBI gene;Acc:102191664]
ENSCHIT00000002352	ENSCHIG00000002772	0.982556	2.26939e-06	KIF18A	kinesin family member 18A [Source:NCBI gene;Acc:102181409]
ENSCHIT00000006965	ENSCHIG00000002772	0.956561	5.39033e-05	KIF18A	kinesin family member 18A [Source:NCBI gene;Acc:102181409]
MSTRG.10181.1	ENSCHIG00000002772	0.987148	7.82473e-07	KIF18A	kinesin family member 18A [Source:NCBI gene;Acc:102181409]
MSTRG.10348.2	ENSCHIG00000002772	0.969211	1.63619e-05	KIF18A	kinesin family member 18A [Source:NCBI gene;Acc:102181409]
MSTRG.10927.2	ENSCHIG00000002772	0.986326	9.71344e-07	KIF18A	kinesin family member 18A [Source:NCBI gene;Acc:102181409]
MSTRG.11324.1	ENSCHIG00000002772	0.988549	5.23238e-07	KIF18A	kinesin family member 18A [Source:NCBI gene;Acc:102181409]
MSTRG.11324.3	ENSCHIG00000002772	0.985909	1.07862e-06	KIF18A	kinesin family member 18A [Source:NCBI gene;Acc:102181409]
MSTRG.11473.1	ENSCHIG00000002772	0.970476	1.41449e-05	KIF18A	kinesin family member 18A [Source:NCBI gene;Acc:102181409]
MSTRG.12156.1	ENSCHIG00000002772	0.957443	5.02156e-05	KIF18A	kinesin family member 18A [Source:NCBI gene;Acc:102181409]
MSTRG.12158.1	ENSCHIG00000002772	0.975216	7.70202e-06	KIF18A	kinesin family member 18A [Source:NCBI gene;Acc:102181409]
MSTRG.12158.2	ENSCHIG00000002772	0.975465	7.43658e-06	KIF18A	kinesin family member 18A [Source:NCBI gene;Acc:102181409]
MSTRG.13003.1	ENSCHIG00000002772	0.955524	5.84842e-05	KIF18A	kinesin family member 18A [Source:NCBI gene;Acc:102181409]
MSTRG.13004.1	ENSCHIG00000002772	0.970412	1.4252e-05	KIF18A	kinesin family member 18A [Source:NCBI gene;Acc:102181409]
MSTRG.13228.4	ENSCHIG00000002772	0.977739	5.30241e-06	KIF18A	kinesin family member 18A [Source:NCBI gene;Acc:102181409]
MSTRG.13480.1	ENSCHIG00000002772	-0.950159	8.66659e-05	KIF18A	kinesin family member 18A [Source:NCBI gene;Acc:102181409]
MSTRG.13513.3	ENSCHIG00000002772	0.971371	1.27111e-05	KIF18A	kinesin family member 18A [Source:NCBI gene;Acc:102181409]
MSTRG.13513.4	ENSCHIG00000002772	0.972622	1.08844e-05	KIF18A	kinesin family member 18A [Source:NCBI gene;Acc:102181409]
MSTRG.13513.5	ENSCHIG00000002772	0.959039	4.39964e-05	KIF18A	kinesin family member 18A [Source:NCBI gene;Acc:102181409]
MSTRG.13521.2	ENSCHIG00000002772	0.970083	1.48105e-05	KIF18A	kinesin family member 18A [Source:NCBI gene;Acc:102181409]
MSTRG.13523.1	ENSCHIG00000002772	0.982811	2.15582e-06	KIF18A	kinesin family member 18A [Source:NCBI gene;Acc:102181409]
MSTRG.14998.1	ENSCHIG00000002772	0.980031	3.63357e-06	KIF18A	kinesin family member 18A [Source:NCBI gene;Acc:102181409]
MSTRG.15092.1	ENSCHIG00000002772	-0.980705	3.22431e-06	KIF18A	kinesin family member 18A [Source:NCBI gene;Acc:102181409]
MSTRG.15338.1	ENSCHIG00000002772	0.980042	3.62679e-06	KIF18A	kinesin family member 18A [Source:NCBI gene;Acc:102181409]
MSTRG.1818.1	ENSCHIG00000002772	0.976517	6.38626e-06	KIF18A	kinesin family member 18A [Source:NCBI gene;Acc:102181409]
MSTRG.2266.1	ENSCHIG00000002772	0.974167	8.89628e-06	KIF18A	kinesin family member 18A [Source:NCBI gene;Acc:102181409]
MSTRG.2443.2	ENSCHIG00000002772	-0.965302	2.47667e-05	KIF18A	kinesin family member 18A [Source:NCBI gene;Acc:102181409]
MSTRG.2787.1	ENSCHIG00000002772	-0.964216	2.75573e-05	KIF18A	kinesin family member 18A [Source:NCBI gene;Acc:102181409]
MSTRG.2912.1	ENSCHIG00000002772	-0.970889	1.34705e-05	KIF18A	kinesin family member 18A [Source:NCBI gene;Acc:102181409]
MSTRG.3238.1	ENSCHIG00000002772	-0.976057	6.83182e-06	KIF18A	kinesin family member 18A [Source:NCBI gene;Acc:102181409]
MSTRG.3722.2	ENSCHIG00000002772	-0.952868	7.14607e-05	KIF18A	kinesin family member 18A [Source:NCBI gene;Acc:102181409]
MSTRG.5844.2	ENSCHIG00000002772	-0.955106	6.04054e-05	KIF18A	kinesin family member 18A [Source:NCBI gene;Acc:102181409]
MSTRG.6925.1	ENSCHIG00000002772	0.954487	6.3332e-05	KIF18A	kinesin family member 18A [Source:NCBI gene;Acc:102181409]
MSTRG.7192.1	ENSCHIG00000002772	0.982533	2.28e-06	KIF18A	kinesin family member 18A [Source:NCBI gene;Acc:102181409]
MSTRG.7618.6	ENSCHIG00000002772	0.979912	3.7096e-06	KIF18A	kinesin family member 18A [Source:NCBI gene;Acc:102181409]
MSTRG.7618.7	ENSCHIG00000002772	0.970728	1.37316e-05	KIF18A	kinesin family member 18A [Source:NCBI gene;Acc:102181409]
MSTRG.7618.8	ENSCHIG00000002772	0.989561	3.7877e-07	KIF18A	kinesin family member 18A [Source:NCBI gene;Acc:102181409]
MSTRG.7618.9	ENSCHIG00000002772	0.973651	9.52898e-06	KIF18A	kinesin family member 18A [Source:NCBI gene;Acc:102181409]
MSTRG.7619.1	ENSCHIG00000002772	0.969611	1.56369e-05	KIF18A	kinesin family member 18A [Source:NCBI gene;Acc:102181409]
MSTRG.8007.2	ENSCHIG00000002772	0.979887	3.72534e-06	KIF18A	kinesin family member 18A [Source:NCBI gene;Acc:102181409]
MSTRG.8007.3	ENSCHIG00000002772	0.967403	1.99439e-05	KIF18A	kinesin family member 18A [Source:NCBI gene;Acc:102181409]
MSTRG.8009.1	ENSCHIG00000002772	0.973456	9.77604e-06	KIF18A	kinesin family member 18A [Source:NCBI gene;Acc:102181409]
MSTRG.8015.2	ENSCHIG00000002772	0.952034	7.59234e-05	KIF18A	kinesin family member 18A [Source:NCBI gene;Acc:102181409]
MSTRG.8428.1	ENSCHIG00000002772	0.963857	2.8527e-05	KIF18A	kinesin family member 18A [Source:NCBI gene;Acc:102181409]
MSTRG.8481.1	ENSCHIG00000002772	-0.977423	5.56942e-06	KIF18A	kinesin family member 18A [Source:NCBI gene;Acc:102181409]
MSTRG.8575.1	ENSCHIG00000002772	0.972629	1.08751e-05	KIF18A	kinesin family member 18A [Source:NCBI gene;Acc:102181409]
MSTRG.8579.3	ENSCHIG00000002772	0.958934	4.43884e-05	KIF18A	kinesin family member 18A [Source:NCBI gene;Acc:102181409]
MSTRG.9308.1	ENSCHIG00000002772	-0.960393	3.91648e-05	KIF18A	kinesin family member 18A [Source:NCBI gene;Acc:102181409]
MSTRG.9308.2	ENSCHIG00000002772	-0.9562	5.54717e-05	KIF18A	kinesin family member 18A [Source:NCBI gene;Acc:102181409]
MSTRG.9828.1	ENSCHIG00000002772	0.952692	7.23878e-05	KIF18A	kinesin family member 18A [Source:NCBI gene;Acc:102181409]
ENSCHIT00000002352	ENSCHIG00000002856	-0.954988	6.09593e-05	ACKR3	atypical chemokine receptor 3 [Source:NCBI gene;Acc:102169070]
ENSCHIT00000007460	ENSCHIG00000002856	-0.981797	2.63215e-06	ACKR3	atypical chemokine receptor 3 [Source:NCBI gene;Acc:102169070]
MSTRG.10348.2	ENSCHIG00000002856	-0.967732	1.9254e-05	ACKR3	atypical chemokine receptor 3 [Source:NCBI gene;Acc:102169070]
MSTRG.10927.2	ENSCHIG00000002856	-0.978953	4.36263e-06	ACKR3	atypical chemokine receptor 3 [Source:NCBI gene;Acc:102169070]
MSTRG.11324.3	ENSCHIG00000002856	-0.960349	3.93141e-05	ACKR3	atypical chemokine receptor 3 [Source:NCBI gene;Acc:102169070]
MSTRG.11473.1	ENSCHIG00000002856	-0.97716	5.79817e-06	ACKR3	atypical chemokine receptor 3 [Source:NCBI gene;Acc:102169070]
MSTRG.12156.1	ENSCHIG00000002856	-0.992958	9.58406e-08	ACKR3	atypical chemokine receptor 3 [Source:NCBI gene;Acc:102169070]
MSTRG.12158.1	ENSCHIG00000002856	-0.973079	1.0267e-05	ACKR3	atypical chemokine receptor 3 [Source:NCBI gene;Acc:102169070]
MSTRG.12158.2	ENSCHIG00000002856	-0.985672	1.14312e-06	ACKR3	atypical chemokine receptor 3 [Source:NCBI gene;Acc:102169070]
MSTRG.12158.3	ENSCHIG00000002856	-0.979705	3.84422e-06	ACKR3	atypical chemokine receptor 3 [Source:NCBI gene;Acc:102169070]
MSTRG.13004.1	ENSCHIG00000002856	-0.954302	6.423e-05	ACKR3	atypical chemokine receptor 3 [Source:NCBI gene;Acc:102169070]
MSTRG.13228.4	ENSCHIG00000002856	-0.970366	1.43297e-05	ACKR3	atypical chemokine receptor 3 [Source:NCBI gene;Acc:102169070]
MSTRG.1324.1	ENSCHIG00000002856	-0.954614	6.27258e-05	ACKR3	atypical chemokine receptor 3 [Source:NCBI gene;Acc:102169070]
MSTRG.13480.1	ENSCHIG00000002856	0.974711	8.26173e-06	ACKR3	atypical chemokine receptor 3 [Source:NCBI gene;Acc:102169070]
MSTRG.13513.3	ENSCHIG00000002856	-0.962151	3.34691e-05	ACKR3	atypical chemokine receptor 3 [Source:NCBI gene;Acc:102169070]
MSTRG.13513.4	ENSCHIG00000002856	-0.957644	4.93974e-05	ACKR3	atypical chemokine receptor 3 [Source:NCBI gene;Acc:102169070]
MSTRG.13521.1	ENSCHIG00000002856	-0.955519	5.85079e-05	ACKR3	atypical chemokine receptor 3 [Source:NCBI gene;Acc:102169070]
MSTRG.13523.1	ENSCHIG00000002856	-0.958956	4.43037e-05	ACKR3	atypical chemokine receptor 3 [Source:NCBI gene;Acc:102169070]
MSTRG.14998.1	ENSCHIG00000002856	-0.953658	6.74075e-05	ACKR3	atypical chemokine receptor 3 [Source:NCBI gene;Acc:102169070]
MSTRG.15338.1	ENSCHIG00000002856	-0.968365	1.79766e-05	ACKR3	atypical chemokine receptor 3 [Source:NCBI gene;Acc:102169070]
MSTRG.1749.1	ENSCHIG00000002856	-0.956268	5.51715e-05	ACKR3	atypical chemokine receptor 3 [Source:NCBI gene;Acc:102169070]
MSTRG.1818.1	ENSCHIG00000002856	-0.96513	2.51939e-05	ACKR3	atypical chemokine receptor 3 [Source:NCBI gene;Acc:102169070]
MSTRG.2311.1	ENSCHIG00000002856	-0.959647	4.17775e-05	ACKR3	atypical chemokine receptor 3 [Source:NCBI gene;Acc:102169070]
MSTRG.2787.1	ENSCHIG00000002856	0.951838	7.69976e-05	ACKR3	atypical chemokine receptor 3 [Source:NCBI gene;Acc:102169070]
MSTRG.2912.1	ENSCHIG00000002856	0.972152	1.15478e-05	ACKR3	atypical chemokine receptor 3 [Source:NCBI gene;Acc:102169070]
MSTRG.3722.2	ENSCHIG00000002856	0.983644	1.81339e-06	ACKR3	atypical chemokine receptor 3 [Source:NCBI gene;Acc:102169070]
MSTRG.4853.1	ENSCHIG00000002856	0.982791	2.16474e-06	ACKR3	atypical chemokine receptor 3 [Source:NCBI gene;Acc:102169070]
MSTRG.5337.1	ENSCHIG00000002856	-0.971291	1.28355e-05	ACKR3	atypical chemokine receptor 3 [Source:NCBI gene;Acc:102169070]
MSTRG.5844.2	ENSCHIG00000002856	0.98528	1.25603e-06	ACKR3	atypical chemokine receptor 3 [Source:NCBI gene;Acc:102169070]
MSTRG.6925.1	ENSCHIG00000002856	-0.973294	9.98528e-06	ACKR3	atypical chemokine receptor 3 [Source:NCBI gene;Acc:102169070]
MSTRG.6974.1	ENSCHIG00000002856	-0.957192	5.12479e-05	ACKR3	atypical chemokine receptor 3 [Source:NCBI gene;Acc:102169070]
MSTRG.7138.2	ENSCHIG00000002856	0.9504	8.52325e-05	ACKR3	atypical chemokine receptor 3 [Source:NCBI gene;Acc:102169070]
MSTRG.7192.1	ENSCHIG00000002856	-0.964856	2.58859e-05	ACKR3	atypical chemokine receptor 3 [Source:NCBI gene;Acc:102169070]
MSTRG.7618.8	ENSCHIG00000002856	-0.968667	1.73873e-05	ACKR3	atypical chemokine receptor 3 [Source:NCBI gene;Acc:102169070]
MSTRG.7618.9	ENSCHIG00000002856	-0.961801	3.45532e-05	ACKR3	atypical chemokine receptor 3 [Source:NCBI gene;Acc:102169070]
MSTRG.7619.1	ENSCHIG00000002856	-0.976073	6.816e-06	ACKR3	atypical chemokine receptor 3 [Source:NCBI gene;Acc:102169070]
MSTRG.8007.2	ENSCHIG00000002856	-0.967492	1.97549e-05	ACKR3	atypical chemokine receptor 3 [Source:NCBI gene;Acc:102169070]
MSTRG.8007.3	ENSCHIG00000002856	-0.974281	8.76068e-06	ACKR3	atypical chemokine receptor 3 [Source:NCBI gene;Acc:102169070]
MSTRG.8009.1	ENSCHIG00000002856	-0.98047	3.36304e-06	ACKR3	atypical chemokine receptor 3 [Source:NCBI gene;Acc:102169070]
MSTRG.8009.2	ENSCHIG00000002856	-0.966564	2.17823e-05	ACKR3	atypical chemokine receptor 3 [Source:NCBI gene;Acc:102169070]
MSTRG.8015.2	ENSCHIG00000002856	-0.966486	2.19576e-05	ACKR3	atypical chemokine receptor 3 [Source:NCBI gene;Acc:102169070]
MSTRG.8052.1	ENSCHIG00000002856	-0.978597	4.62522e-06	ACKR3	atypical chemokine receptor 3 [Source:NCBI gene;Acc:102169070]
MSTRG.8481.1	ENSCHIG00000002856	0.974298	8.74016e-06	ACKR3	atypical chemokine receptor 3 [Source:NCBI gene;Acc:102169070]
MSTRG.8575.1	ENSCHIG00000002856	-0.985633	1.15404e-06	ACKR3	atypical chemokine receptor 3 [Source:NCBI gene;Acc:102169070]
MSTRG.8579.3	ENSCHIG00000002856	-0.96433	2.72553e-05	ACKR3	atypical chemokine receptor 3 [Source:NCBI gene;Acc:102169070]
MSTRG.9308.1	ENSCHIG00000002856	0.969476	1.58785e-05	ACKR3	atypical chemokine receptor 3 [Source:NCBI gene;Acc:102169070]
MSTRG.9828.1	ENSCHIG00000002856	-0.980068	3.61005e-06	ACKR3	atypical chemokine receptor 3 [Source:NCBI gene;Acc:102169070]
ENSCHIT00000005425	ENSCHIG00000002858	0.99631	1.00129e-08	ELOVL2	ELOVL fatty acid elongase 2 [Source:NCBI gene;Acc:102177113]
ENSCHIT00000006349	ENSCHIG00000002858	0.995691	1.72242e-08	ELOVL2	ELOVL fatty acid elongase 2 [Source:NCBI gene;Acc:102177113]
ENSCHIT00000010625	ENSCHIG00000002858	0.98438	1.54449e-06	ELOVL2	ELOVL fatty acid elongase 2 [Source:NCBI gene;Acc:102177113]
MSTRG.10342.1	ENSCHIG00000002858	0.976273	6.61934e-06	ELOVL2	ELOVL fatty acid elongase 2 [Source:NCBI gene;Acc:102177113]
MSTRG.10387.1	ENSCHIG00000002858	0.957891	4.84096e-05	ELOVL2	ELOVL fatty acid elongase 2 [Source:NCBI gene;Acc:102177113]
MSTRG.10559.1	ENSCHIG00000002858	0.97752	5.48658e-06	ELOVL2	ELOVL fatty acid elongase 2 [Source:NCBI gene;Acc:102177113]
MSTRG.11115.1	ENSCHIG00000002858	0.973942	9.16788e-06	ELOVL2	ELOVL fatty acid elongase 2 [Source:NCBI gene;Acc:102177113]
MSTRG.12657.1	ENSCHIG00000002858	0.98356	1.84617e-06	ELOVL2	ELOVL fatty acid elongase 2 [Source:NCBI gene;Acc:102177113]
MSTRG.13190.1	ENSCHIG00000002858	0.988793	4.85346e-07	ELOVL2	ELOVL fatty acid elongase 2 [Source:NCBI gene;Acc:102177113]
MSTRG.13288.1	ENSCHIG00000002858	0.951929	7.64965e-05	ELOVL2	ELOVL fatty acid elongase 2 [Source:NCBI gene;Acc:102177113]
MSTRG.13440.1	ENSCHIG00000002858	0.972588	1.09326e-05	ELOVL2	ELOVL fatty acid elongase 2 [Source:NCBI gene;Acc:102177113]
MSTRG.14601.1	ENSCHIG00000002858	0.96372	2.89038e-05	ELOVL2	ELOVL fatty acid elongase 2 [Source:NCBI gene;Acc:102177113]
MSTRG.14817.1	ENSCHIG00000002858	0.96061	3.84281e-05	ELOVL2	ELOVL fatty acid elongase 2 [Source:NCBI gene;Acc:102177113]
MSTRG.162.2	ENSCHIG00000002858	0.951075	8.12908e-05	ELOVL2	ELOVL fatty acid elongase 2 [Source:NCBI gene;Acc:102177113]
MSTRG.1894.1	ENSCHIG00000002858	0.971291	1.28362e-05	ELOVL2	ELOVL fatty acid elongase 2 [Source:NCBI gene;Acc:102177113]
MSTRG.3176.1	ENSCHIG00000002858	0.989819	3.47094e-07	ELOVL2	ELOVL fatty acid elongase 2 [Source:NCBI gene;Acc:102177113]
MSTRG.3371.1	ENSCHIG00000002858	0.974422	8.59474e-06	ELOVL2	ELOVL fatty acid elongase 2 [Source:NCBI gene;Acc:102177113]
MSTRG.4037.1	ENSCHIG00000002858	0.975742	7.14938e-06	ELOVL2	ELOVL fatty acid elongase 2 [Source:NCBI gene;Acc:102177113]
MSTRG.4183.1	ENSCHIG00000002858	0.994007	5.45311e-08	ELOVL2	ELOVL fatty acid elongase 2 [Source:NCBI gene;Acc:102177113]
MSTRG.4363.3	ENSCHIG00000002858	0.990463	2.76352e-07	ELOVL2	ELOVL fatty acid elongase 2 [Source:NCBI gene;Acc:102177113]
MSTRG.5087.1	ENSCHIG00000002858	0.977455	5.54156e-06	ELOVL2	ELOVL fatty acid elongase 2 [Source:NCBI gene;Acc:102177113]
MSTRG.5263.1	ENSCHIG00000002858	0.960623	3.83824e-05	ELOVL2	ELOVL fatty acid elongase 2 [Source:NCBI gene;Acc:102177113]
MSTRG.612.1	ENSCHIG00000002858	0.955208	5.99319e-05	ELOVL2	ELOVL fatty acid elongase 2 [Source:NCBI gene;Acc:102177113]
MSTRG.6483.1	ENSCHIG00000002858	0.960748	3.79637e-05	ELOVL2	ELOVL fatty acid elongase 2 [Source:NCBI gene;Acc:102177113]
MSTRG.7613.1	ENSCHIG00000002858	0.950034	8.74194e-05	ELOVL2	ELOVL fatty acid elongase 2 [Source:NCBI gene;Acc:102177113]
MSTRG.8059.2	ENSCHIG00000002858	0.970515	1.40806e-05	ELOVL2	ELOVL fatty acid elongase 2 [Source:NCBI gene;Acc:102177113]
MSTRG.8061.1	ENSCHIG00000002858	0.959309	4.3001e-05	ELOVL2	ELOVL fatty acid elongase 2 [Source:NCBI gene;Acc:102177113]
MSTRG.8120.1	ENSCHIG00000002858	0.956839	5.2723e-05	ELOVL2	ELOVL fatty acid elongase 2 [Source:NCBI gene;Acc:102177113]
MSTRG.8539.2	ENSCHIG00000002858	0.978498	4.69977e-06	ELOVL2	ELOVL fatty acid elongase 2 [Source:NCBI gene;Acc:102177113]
MSTRG.8870.1	ENSCHIG00000002858	0.963877	2.84718e-05	ELOVL2	ELOVL fatty acid elongase 2 [Source:NCBI gene;Acc:102177113]
ENSCHIT00000003765	ENSCHIG00000002971	0.953224	6.96144e-05	-	histone H4 [Source:NCBI gene;Acc:102180307]
ENSCHIT00000006048	ENSCHIG00000002971	-0.971971	1.18109e-05	-	histone H4 [Source:NCBI gene;Acc:102180307]
MSTRG.127.1	ENSCHIG00000002971	-0.959907	4.08546e-05	-	histone H4 [Source:NCBI gene;Acc:102180307]
MSTRG.1379.1	ENSCHIG00000002971	0.959598	4.19521e-05	-	histone H4 [Source:NCBI gene;Acc:102180307]
MSTRG.1380.1	ENSCHIG00000002971	0.974692	8.28329e-06	-	histone H4 [Source:NCBI gene;Acc:102180307]
MSTRG.15518.1	ENSCHIG00000002971	-0.955166	6.01267e-05	-	histone H4 [Source:NCBI gene;Acc:102180307]
MSTRG.2443.2	ENSCHIG00000002971	-0.972969	1.04129e-05	-	histone H4 [Source:NCBI gene;Acc:102180307]
MSTRG.5787.1	ENSCHIG00000002971	-0.963472	2.95944e-05	-	histone H4 [Source:NCBI gene;Acc:102180307]
MSTRG.6439.1	ENSCHIG00000002971	-0.985054	1.32436e-06	-	histone H4 [Source:NCBI gene;Acc:102180307]
MSTRG.7208.1	ENSCHIG00000002971	-0.985532	1.18252e-06	-	histone H4 [Source:NCBI gene;Acc:102180307]
MSTRG.8428.1	ENSCHIG00000002971	0.954778	6.19473e-05	-	histone H4 [Source:NCBI gene;Acc:102180307]
MSTRG.8429.1	ENSCHIG00000002971	0.968172	1.83589e-05	-	histone H4 [Source:NCBI gene;Acc:102180307]
ENSCHIT00000006356	ENSCHIG00000002992	0.980052	3.62035e-06	HSPA12A	heat shock protein family A (Hsp70) member 12A [Source:NCBI gene;Acc:102186270]
ENSCHIT00000007158	ENSCHIG00000002992	0.954541	6.30744e-05	HSPA12A	heat shock protein family A (Hsp70) member 12A [Source:NCBI gene;Acc:102186270]
ENSCHIT00000011242	ENSCHIG00000002992	0.968716	1.72931e-05	HSPA12A	heat shock protein family A (Hsp70) member 12A [Source:NCBI gene;Acc:102186270]
MSTRG.10306.1	ENSCHIG00000002992	0.958459	4.61889e-05	HSPA12A	heat shock protein family A (Hsp70) member 12A [Source:NCBI gene;Acc:102186270]
MSTRG.10559.3	ENSCHIG00000002992	0.952365	7.41302e-05	HSPA12A	heat shock protein family A (Hsp70) member 12A [Source:NCBI gene;Acc:102186270]
MSTRG.11535.1	ENSCHIG00000002992	0.953936	6.60244e-05	HSPA12A	heat shock protein family A (Hsp70) member 12A [Source:NCBI gene;Acc:102186270]
MSTRG.15482.4	ENSCHIG00000002992	0.982034	2.51479e-06	HSPA12A	heat shock protein family A (Hsp70) member 12A [Source:NCBI gene;Acc:102186270]
MSTRG.1856.1	ENSCHIG00000002992	0.963415	2.97535e-05	HSPA12A	heat shock protein family A (Hsp70) member 12A [Source:NCBI gene;Acc:102186270]
MSTRG.4624.1	ENSCHIG00000002992	0.975504	7.39587e-06	HSPA12A	heat shock protein family A (Hsp70) member 12A [Source:NCBI gene;Acc:102186270]
MSTRG.5274.3	ENSCHIG00000002992	0.960111	4.01377e-05	HSPA12A	heat shock protein family A (Hsp70) member 12A [Source:NCBI gene;Acc:102186270]
MSTRG.5603.1	ENSCHIG00000002992	0.962401	3.27088e-05	HSPA12A	heat shock protein family A (Hsp70) member 12A [Source:NCBI gene;Acc:102186270]
MSTRG.8318.1	ENSCHIG00000002992	0.970289	1.44594e-05	HSPA12A	heat shock protein family A (Hsp70) member 12A [Source:NCBI gene;Acc:102186270]
MSTRG.8539.1	ENSCHIG00000002992	0.961654	3.50164e-05	HSPA12A	heat shock protein family A (Hsp70) member 12A [Source:NCBI gene;Acc:102186270]
MSTRG.8836.1	ENSCHIG00000002992	0.956067	5.60535e-05	HSPA12A	heat shock protein family A (Hsp70) member 12A [Source:NCBI gene;Acc:102186270]
MSTRG.8873.1	ENSCHIG00000002992	0.990486	2.74071e-07	HSPA12A	heat shock protein family A (Hsp70) member 12A [Source:NCBI gene;Acc:102186270]
MSTRG.11363.1	ENSCHIG00000003005	-0.980449	3.37572e-06	LIN9	lin-9 DREAM MuvB core complex component [Source:NCBI gene;Acc:102189779]
MSTRG.127.1	ENSCHIG00000003005	-0.973235	1.00611e-05	LIN9	lin-9 DREAM MuvB core complex component [Source:NCBI gene;Acc:102189779]
MSTRG.1380.1	ENSCHIG00000003005	0.959823	4.1149e-05	LIN9	lin-9 DREAM MuvB core complex component [Source:NCBI gene;Acc:102189779]
MSTRG.13847.1	ENSCHIG00000003005	0.966667	2.15497e-05	LIN9	lin-9 DREAM MuvB core complex component [Source:NCBI gene;Acc:102189779]
MSTRG.13858.1	ENSCHIG00000003005	-0.981407	2.8337e-06	LIN9	lin-9 DREAM MuvB core complex component [Source:NCBI gene;Acc:102189779]
MSTRG.14081.1	ENSCHIG00000003005	-0.974167	8.89624e-06	LIN9	lin-9 DREAM MuvB core complex component [Source:NCBI gene;Acc:102189779]
MSTRG.15092.1	ENSCHIG00000003005	-0.97744	5.55447e-06	LIN9	lin-9 DREAM MuvB core complex component [Source:NCBI gene;Acc:102189779]
MSTRG.2116.1	ENSCHIG00000003005	-0.978403	4.77233e-06	LIN9	lin-9 DREAM MuvB core complex component [Source:NCBI gene;Acc:102189779]
MSTRG.2443.2	ENSCHIG00000003005	-0.951698	7.7778e-05	LIN9	lin-9 DREAM MuvB core complex component [Source:NCBI gene;Acc:102189779]
MSTRG.4128.1	ENSCHIG00000003005	-0.952541	7.31881e-05	LIN9	lin-9 DREAM MuvB core complex component [Source:NCBI gene;Acc:102189779]
MSTRG.4364.2	ENSCHIG00000003005	0.958289	4.68468e-05	LIN9	lin-9 DREAM MuvB core complex component [Source:NCBI gene;Acc:102189779]
MSTRG.5787.1	ENSCHIG00000003005	-0.963418	2.97449e-05	LIN9	lin-9 DREAM MuvB core complex component [Source:NCBI gene;Acc:102189779]
MSTRG.6439.1	ENSCHIG00000003005	-0.970114	1.47562e-05	LIN9	lin-9 DREAM MuvB core complex component [Source:NCBI gene;Acc:102189779]
MSTRG.8428.1	ENSCHIG00000003005	0.960231	3.97212e-05	LIN9	lin-9 DREAM MuvB core complex component [Source:NCBI gene;Acc:102189779]
MSTRG.8481.1	ENSCHIG00000003005	-0.952479	7.35201e-05	LIN9	lin-9 DREAM MuvB core complex component [Source:NCBI gene;Acc:102189779]
MSTRG.8727.1	ENSCHIG00000003005	-0.954736	6.2146e-05	LIN9	lin-9 DREAM MuvB core complex component [Source:NCBI gene;Acc:102189779]
ENSCHIT00000001079	ENSCHIG00000003108	0.956262	5.51978e-05	MYLPF	myosin light chain, phosphorylatable, fast skeletal muscle [Source:NCBI gene;Acc:100861163]
ENSCHIT00000005425	ENSCHIG00000003108	0.98776	6.60162e-07	MYLPF	myosin light chain, phosphorylatable, fast skeletal muscle [Source:NCBI gene;Acc:100861163]
ENSCHIT00000006349	ENSCHIG00000003108	0.965137	2.51756e-05	MYLPF	myosin light chain, phosphorylatable, fast skeletal muscle [Source:NCBI gene;Acc:100861163]
ENSCHIT00000006356	ENSCHIG00000003108	0.953127	7.01128e-05	MYLPF	myosin light chain, phosphorylatable, fast skeletal muscle [Source:NCBI gene;Acc:100861163]
ENSCHIT00000010625	ENSCHIG00000003108	0.972774	1.06766e-05	MYLPF	myosin light chain, phosphorylatable, fast skeletal muscle [Source:NCBI gene;Acc:100861163]
ENSCHIT00000011242	ENSCHIG00000003108	0.974913	8.03434e-06	MYLPF	myosin light chain, phosphorylatable, fast skeletal muscle [Source:NCBI gene;Acc:100861163]
MSTRG.10306.1	ENSCHIG00000003108	0.98562	1.15763e-06	MYLPF	myosin light chain, phosphorylatable, fast skeletal muscle [Source:NCBI gene;Acc:100861163]
MSTRG.10342.1	ENSCHIG00000003108	0.997847	1.52063e-09	MYLPF	myosin light chain, phosphorylatable, fast skeletal muscle [Source:NCBI gene;Acc:100861163]
MSTRG.10387.1	ENSCHIG00000003108	0.962187	3.33594e-05	MYLPF	myosin light chain, phosphorylatable, fast skeletal muscle [Source:NCBI gene;Acc:100861163]
MSTRG.10559.1	ENSCHIG00000003108	0.988184	5.83668e-07	MYLPF	myosin light chain, phosphorylatable, fast skeletal muscle [Source:NCBI gene;Acc:100861163]
MSTRG.10559.2	ENSCHIG00000003108	0.988829	4.79893e-07	MYLPF	myosin light chain, phosphorylatable, fast skeletal muscle [Source:NCBI gene;Acc:100861163]
MSTRG.11115.1	ENSCHIG00000003108	0.992072	1.44941e-07	MYLPF	myosin light chain, phosphorylatable, fast skeletal muscle [Source:NCBI gene;Acc:100861163]
MSTRG.12657.1	ENSCHIG00000003108	0.996003	1.3241e-08	MYLPF	myosin light chain, phosphorylatable, fast skeletal muscle [Source:NCBI gene;Acc:100861163]
MSTRG.13190.1	ENSCHIG00000003108	0.973106	1.02305e-05	MYLPF	myosin light chain, phosphorylatable, fast skeletal muscle [Source:NCBI gene;Acc:100861163]
MSTRG.13288.1	ENSCHIG00000003108	0.979858	3.74396e-06	MYLPF	myosin light chain, phosphorylatable, fast skeletal muscle [Source:NCBI gene;Acc:100861163]
MSTRG.13440.1	ENSCHIG00000003108	0.990695	2.5357e-07	MYLPF	myosin light chain, phosphorylatable, fast skeletal muscle [Source:NCBI gene;Acc:100861163]
MSTRG.14153.1	ENSCHIG00000003108	0.981921	2.57054e-06	MYLPF	myosin light chain, phosphorylatable, fast skeletal muscle [Source:NCBI gene;Acc:100861163]
MSTRG.14434.1	ENSCHIG00000003108	-0.976966	5.97162e-06	MYLPF	myosin light chain, phosphorylatable, fast skeletal muscle [Source:NCBI gene;Acc:100861163]
MSTRG.14601.1	ENSCHIG00000003108	0.950321	8.57011e-05	MYLPF	myosin light chain, phosphorylatable, fast skeletal muscle [Source:NCBI gene;Acc:100861163]
MSTRG.14817.1	ENSCHIG00000003108	0.971715	1.21894e-05	MYLPF	myosin light chain, phosphorylatable, fast skeletal muscle [Source:NCBI gene;Acc:100861163]
MSTRG.15482.4	ENSCHIG00000003108	0.952573	7.30171e-05	MYLPF	myosin light chain, phosphorylatable, fast skeletal muscle [Source:NCBI gene;Acc:100861163]
MSTRG.1856.1	ENSCHIG00000003108	0.985618	1.15829e-06	MYLPF	myosin light chain, phosphorylatable, fast skeletal muscle [Source:NCBI gene;Acc:100861163]
MSTRG.1894.1	ENSCHIG00000003108	0.996576	7.7084e-09	MYLPF	myosin light chain, phosphorylatable, fast skeletal muscle [Source:NCBI gene;Acc:100861163]
MSTRG.2667.1	ENSCHIG00000003108	0.991149	2.12936e-07	MYLPF	myosin light chain, phosphorylatable, fast skeletal muscle [Source:NCBI gene;Acc:100861163]
MSTRG.3176.1	ENSCHIG00000003108	0.992739	1.06644e-07	MYLPF	myosin light chain, phosphorylatable, fast skeletal muscle [Source:NCBI gene;Acc:100861163]
MSTRG.3211.1	ENSCHIG00000003108	0.965237	2.49263e-05	MYLPF	myosin light chain, phosphorylatable, fast skeletal muscle [Source:NCBI gene;Acc:100861163]
MSTRG.3371.1	ENSCHIG00000003108	0.95608	5.59958e-05	MYLPF	myosin light chain, phosphorylatable, fast skeletal muscle [Source:NCBI gene;Acc:100861163]
MSTRG.3694.1	ENSCHIG00000003108	0.983754	1.77107e-06	MYLPF	myosin light chain, phosphorylatable, fast skeletal muscle [Source:NCBI gene;Acc:100861163]
MSTRG.4037.1	ENSCHIG00000003108	0.999257	3.67e-11	MYLPF	myosin light chain, phosphorylatable, fast skeletal muscle [Source:NCBI gene;Acc:100861163]
MSTRG.4183.1	ENSCHIG00000003108	0.990073	3.17873e-07	MYLPF	myosin light chain, phosphorylatable, fast skeletal muscle [Source:NCBI gene;Acc:100861163]
MSTRG.4363.3	ENSCHIG00000003108	0.989613	3.72328e-07	MYLPF	myosin light chain, phosphorylatable, fast skeletal muscle [Source:NCBI gene;Acc:100861163]
MSTRG.4624.1	ENSCHIG00000003108	0.961674	3.49529e-05	MYLPF	myosin light chain, phosphorylatable, fast skeletal muscle [Source:NCBI gene;Acc:100861163]
MSTRG.5087.1	ENSCHIG00000003108	0.999199	4.78733e-11	MYLPF	myosin light chain, phosphorylatable, fast skeletal muscle [Source:NCBI gene;Acc:100861163]
MSTRG.5263.1	ENSCHIG00000003108	0.973672	9.50229e-06	MYLPF	myosin light chain, phosphorylatable, fast skeletal muscle [Source:NCBI gene;Acc:100861163]
MSTRG.5274.3	ENSCHIG00000003108	0.966018	2.30385e-05	MYLPF	myosin light chain, phosphorylatable, fast skeletal muscle [Source:NCBI gene;Acc:100861163]
MSTRG.5374.1	ENSCHIG00000003108	0.990146	3.09706e-07	MYLPF	myosin light chain, phosphorylatable, fast skeletal muscle [Source:NCBI gene;Acc:100861163]
MSTRG.5603.1	ENSCHIG00000003108	0.987988	6.18255e-07	MYLPF	myosin light chain, phosphorylatable, fast skeletal muscle [Source:NCBI gene;Acc:100861163]
MSTRG.612.1	ENSCHIG00000003108	0.983339	1.9338e-06	MYLPF	myosin light chain, phosphorylatable, fast skeletal muscle [Source:NCBI gene;Acc:100861163]
MSTRG.6483.1	ENSCHIG00000003108	0.963404	2.97855e-05	MYLPF	myosin light chain, phosphorylatable, fast skeletal muscle [Source:NCBI gene;Acc:100861163]
MSTRG.7523.1	ENSCHIG00000003108	0.965942	2.32196e-05	MYLPF	myosin light chain, phosphorylatable, fast skeletal muscle [Source:NCBI gene;Acc:100861163]
MSTRG.7613.1	ENSCHIG00000003108	0.991896	1.5653e-07	MYLPF	myosin light chain, phosphorylatable, fast skeletal muscle [Source:NCBI gene;Acc:100861163]
MSTRG.8059.2	ENSCHIG00000003108	0.994818	3.28109e-08	MYLPF	myosin light chain, phosphorylatable, fast skeletal muscle [Source:NCBI gene;Acc:100861163]
MSTRG.8061.1	ENSCHIG00000003108	0.95967	4.1695e-05	MYLPF	myosin light chain, phosphorylatable, fast skeletal muscle [Source:NCBI gene;Acc:100861163]
MSTRG.8120.1	ENSCHIG00000003108	0.98971	3.60224e-07	MYLPF	myosin light chain, phosphorylatable, fast skeletal muscle [Source:NCBI gene;Acc:100861163]
MSTRG.8120.2	ENSCHIG00000003108	0.989164	4.31518e-07	MYLPF	myosin light chain, phosphorylatable, fast skeletal muscle [Source:NCBI gene;Acc:100861163]
MSTRG.8539.2	ENSCHIG00000003108	0.96593	2.32464e-05	MYLPF	myosin light chain, phosphorylatable, fast skeletal muscle [Source:NCBI gene;Acc:100861163]
MSTRG.8836.1	ENSCHIG00000003108	0.974395	8.62594e-06	MYLPF	myosin light chain, phosphorylatable, fast skeletal muscle [Source:NCBI gene;Acc:100861163]
MSTRG.8836.2	ENSCHIG00000003108	0.983663	1.80589e-06	MYLPF	myosin light chain, phosphorylatable, fast skeletal muscle [Source:NCBI gene;Acc:100861163]
MSTRG.8870.1	ENSCHIG00000003108	0.998616	3.24169e-10	MYLPF	myosin light chain, phosphorylatable, fast skeletal muscle [Source:NCBI gene;Acc:100861163]
MSTRG.1011.1	ENSCHIG00000003279	0.972521	1.10254e-05	ESM1	endothelial cell specific molecule 1 [Source:NCBI gene;Acc:102168666]
MSTRG.11117.2	ENSCHIG00000003279	-0.973369	9.88793e-06	ESM1	endothelial cell specific molecule 1 [Source:NCBI gene;Acc:102168666]
MSTRG.11363.1	ENSCHIG00000003279	-0.965995	2.30939e-05	ESM1	endothelial cell specific molecule 1 [Source:NCBI gene;Acc:102168666]
MSTRG.1210.1	ENSCHIG00000003279	-0.962196	3.33295e-05	ESM1	endothelial cell specific molecule 1 [Source:NCBI gene;Acc:102168666]
MSTRG.12844.1	ENSCHIG00000003279	-0.963613	2.91992e-05	ESM1	endothelial cell specific molecule 1 [Source:NCBI gene;Acc:102168666]
MSTRG.1379.1	ENSCHIG00000003279	0.952945	7.10591e-05	ESM1	endothelial cell specific molecule 1 [Source:NCBI gene;Acc:102168666]
MSTRG.1380.1	ENSCHIG00000003279	0.972561	1.09689e-05	ESM1	endothelial cell specific molecule 1 [Source:NCBI gene;Acc:102168666]
MSTRG.13869.1	ENSCHIG00000003279	-0.979218	4.17449e-06	ESM1	endothelial cell specific molecule 1 [Source:NCBI gene;Acc:102168666]
MSTRG.14081.1	ENSCHIG00000003279	-0.970307	1.44278e-05	ESM1	endothelial cell specific molecule 1 [Source:NCBI gene;Acc:102168666]
MSTRG.2116.1	ENSCHIG00000003279	-0.989805	3.48743e-07	ESM1	endothelial cell specific molecule 1 [Source:NCBI gene;Acc:102168666]
MSTRG.4128.1	ENSCHIG00000003279	-0.964475	2.68738e-05	ESM1	endothelial cell specific molecule 1 [Source:NCBI gene;Acc:102168666]
MSTRG.5787.1	ENSCHIG00000003279	-0.982019	2.52214e-06	ESM1	endothelial cell specific molecule 1 [Source:NCBI gene;Acc:102168666]
MSTRG.6439.1	ENSCHIG00000003279	-0.96554	2.41829e-05	ESM1	endothelial cell specific molecule 1 [Source:NCBI gene;Acc:102168666]
MSTRG.10559.3	ENSCHIG00000003296	0.952897	7.13073e-05	FOSB	FosB proto-oncogene, AP-1 transcription factor subunit [Source:NCBI gene;Acc:100860839]
MSTRG.14153.1	ENSCHIG00000003296	0.964895	2.57867e-05	FOSB	FosB proto-oncogene, AP-1 transcription factor subunit [Source:NCBI gene;Acc:100860839]
MSTRG.1720.1	ENSCHIG00000003296	0.954794	6.1871e-05	FOSB	FosB proto-oncogene, AP-1 transcription factor subunit [Source:NCBI gene;Acc:100860839]
MSTRG.1747.8	ENSCHIG00000003296	-0.954119	6.51189e-05	FOSB	FosB proto-oncogene, AP-1 transcription factor subunit [Source:NCBI gene;Acc:100860839]
MSTRG.3211.1	ENSCHIG00000003296	0.968791	1.71497e-05	FOSB	FosB proto-oncogene, AP-1 transcription factor subunit [Source:NCBI gene;Acc:100860839]
MSTRG.3694.1	ENSCHIG00000003296	0.962586	3.21549e-05	FOSB	FosB proto-oncogene, AP-1 transcription factor subunit [Source:NCBI gene;Acc:100860839]
MSTRG.3722.1	ENSCHIG00000003296	0.96663	2.16333e-05	FOSB	FosB proto-oncogene, AP-1 transcription factor subunit [Source:NCBI gene;Acc:100860839]
MSTRG.4012.1	ENSCHIG00000003296	0.969837	1.52368e-05	FOSB	FosB proto-oncogene, AP-1 transcription factor subunit [Source:NCBI gene;Acc:100860839]
MSTRG.5262.1	ENSCHIG00000003296	0.950557	8.43053e-05	FOSB	FosB proto-oncogene, AP-1 transcription factor subunit [Source:NCBI gene;Acc:100860839]
MSTRG.5274.3	ENSCHIG00000003296	0.965565	2.41211e-05	FOSB	FosB proto-oncogene, AP-1 transcription factor subunit [Source:NCBI gene;Acc:100860839]
MSTRG.5374.1	ENSCHIG00000003296	0.952662	7.25443e-05	FOSB	FosB proto-oncogene, AP-1 transcription factor subunit [Source:NCBI gene;Acc:100860839]
MSTRG.612.1	ENSCHIG00000003296	0.95044	8.49901e-05	FOSB	FosB proto-oncogene, AP-1 transcription factor subunit [Source:NCBI gene;Acc:100860839]
MSTRG.6270.1	ENSCHIG00000003296	0.951832	7.70303e-05	FOSB	FosB proto-oncogene, AP-1 transcription factor subunit [Source:NCBI gene;Acc:100860839]
MSTRG.7791.3	ENSCHIG00000003296	-0.969147	1.64813e-05	FOSB	FosB proto-oncogene, AP-1 transcription factor subunit [Source:NCBI gene;Acc:100860839]
MSTRG.8836.1	ENSCHIG00000003296	0.97526	7.65489e-06	FOSB	FosB proto-oncogene, AP-1 transcription factor subunit [Source:NCBI gene;Acc:100860839]
MSTRG.8836.2	ENSCHIG00000003296	0.953258	6.94405e-05	FOSB	FosB proto-oncogene, AP-1 transcription factor subunit [Source:NCBI gene;Acc:100860839]
ENSCHIT00000001079	ENSCHIG00000003341	0.951963	7.63145e-05	ACTC1	actin alpha cardiac muscle 1 [Source:NCBI gene;Acc:102170606]
ENSCHIT00000005425	ENSCHIG00000003341	0.987352	7.40142e-07	ACTC1	actin alpha cardiac muscle 1 [Source:NCBI gene;Acc:102170606]
ENSCHIT00000006349	ENSCHIG00000003341	0.962684	3.18659e-05	ACTC1	actin alpha cardiac muscle 1 [Source:NCBI gene;Acc:102170606]
ENSCHIT00000010625	ENSCHIG00000003341	0.973709	9.45609e-06	ACTC1	actin alpha cardiac muscle 1 [Source:NCBI gene;Acc:102170606]
ENSCHIT00000011242	ENSCHIG00000003341	0.977436	5.55771e-06	ACTC1	actin alpha cardiac muscle 1 [Source:NCBI gene;Acc:102170606]
MSTRG.10306.1	ENSCHIG00000003341	0.980069	3.60932e-06	ACTC1	actin alpha cardiac muscle 1 [Source:NCBI gene;Acc:102170606]
MSTRG.10342.1	ENSCHIG00000003341	0.996373	9.42924e-09	ACTC1	actin alpha cardiac muscle 1 [Source:NCBI gene;Acc:102170606]
MSTRG.10387.1	ENSCHIG00000003341	0.952875	7.14233e-05	ACTC1	actin alpha cardiac muscle 1 [Source:NCBI gene;Acc:102170606]
MSTRG.10559.1	ENSCHIG00000003341	0.988785	4.86521e-07	ACTC1	actin alpha cardiac muscle 1 [Source:NCBI gene;Acc:102170606]
MSTRG.10559.2	ENSCHIG00000003341	0.991333	1.97852e-07	ACTC1	actin alpha cardiac muscle 1 [Source:NCBI gene;Acc:102170606]
MSTRG.11115.1	ENSCHIG00000003341	0.989832	3.45551e-07	ACTC1	actin alpha cardiac muscle 1 [Source:NCBI gene;Acc:102170606]
MSTRG.12657.1	ENSCHIG00000003341	0.997153	4.0418e-09	ACTC1	actin alpha cardiac muscle 1 [Source:NCBI gene;Acc:102170606]
MSTRG.13190.1	ENSCHIG00000003341	0.97475	8.21767e-06	ACTC1	actin alpha cardiac muscle 1 [Source:NCBI gene;Acc:102170606]
MSTRG.13288.1	ENSCHIG00000003341	0.981252	2.91687e-06	ACTC1	actin alpha cardiac muscle 1 [Source:NCBI gene;Acc:102170606]
MSTRG.13440.1	ENSCHIG00000003341	0.989779	3.51976e-07	ACTC1	actin alpha cardiac muscle 1 [Source:NCBI gene;Acc:102170606]
MSTRG.14153.1	ENSCHIG00000003341	0.984271	1.58244e-06	ACTC1	actin alpha cardiac muscle 1 [Source:NCBI gene;Acc:102170606]
MSTRG.14434.1	ENSCHIG00000003341	-0.960826	3.77034e-05	ACTC1	actin alpha cardiac muscle 1 [Source:NCBI gene;Acc:102170606]
MSTRG.14601.1	ENSCHIG00000003341	0.952064	7.57599e-05	ACTC1	actin alpha cardiac muscle 1 [Source:NCBI gene;Acc:102170606]
MSTRG.14817.1	ENSCHIG00000003341	0.970779	1.36487e-05	ACTC1	actin alpha cardiac muscle 1 [Source:NCBI gene;Acc:102170606]
MSTRG.1856.1	ENSCHIG00000003341	0.981046	3.03019e-06	ACTC1	actin alpha cardiac muscle 1 [Source:NCBI gene;Acc:102170606]
MSTRG.1894.1	ENSCHIG00000003341	0.995761	1.62592e-08	ACTC1	actin alpha cardiac muscle 1 [Source:NCBI gene;Acc:102170606]
MSTRG.2667.1	ENSCHIG00000003341	0.99017	3.07143e-07	ACTC1	actin alpha cardiac muscle 1 [Source:NCBI gene;Acc:102170606]
MSTRG.3176.1	ENSCHIG00000003341	0.992385	1.25937e-07	ACTC1	actin alpha cardiac muscle 1 [Source:NCBI gene;Acc:102170606]
MSTRG.3211.1	ENSCHIG00000003341	0.967871	1.89693e-05	ACTC1	actin alpha cardiac muscle 1 [Source:NCBI gene;Acc:102170606]
MSTRG.3303.1	ENSCHIG00000003341	0.951127	8.09974e-05	ACTC1	actin alpha cardiac muscle 1 [Source:NCBI gene;Acc:102170606]
MSTRG.3694.1	ENSCHIG00000003341	0.987381	7.34246e-07	ACTC1	actin alpha cardiac muscle 1 [Source:NCBI gene;Acc:102170606]
MSTRG.4037.1	ENSCHIG00000003341	0.99692	5.32167e-09	ACTC1	actin alpha cardiac muscle 1 [Source:NCBI gene;Acc:102170606]
MSTRG.4183.1	ENSCHIG00000003341	0.989275	4.16291e-07	ACTC1	actin alpha cardiac muscle 1 [Source:NCBI gene;Acc:102170606]
MSTRG.4363.3	ENSCHIG00000003341	0.991186	2.09829e-07	ACTC1	actin alpha cardiac muscle 1 [Source:NCBI gene;Acc:102170606]
MSTRG.4624.1	ENSCHIG00000003341	0.955797	5.72526e-05	ACTC1	actin alpha cardiac muscle 1 [Source:NCBI gene;Acc:102170606]
MSTRG.5087.1	ENSCHIG00000003341	0.997336	3.20634e-09	ACTC1	actin alpha cardiac muscle 1 [Source:NCBI gene;Acc:102170606]
MSTRG.5263.1	ENSCHIG00000003341	0.9797	3.84757e-06	ACTC1	actin alpha cardiac muscle 1 [Source:NCBI gene;Acc:102170606]
MSTRG.5274.3	ENSCHIG00000003341	0.956273	5.51495e-05	ACTC1	actin alpha cardiac muscle 1 [Source:NCBI gene;Acc:102170606]
MSTRG.5374.1	ENSCHIG00000003341	0.989804	3.48931e-07	ACTC1	actin alpha cardiac muscle 1 [Source:NCBI gene;Acc:102170606]
MSTRG.5603.1	ENSCHIG00000003341	0.98378	1.76128e-06	ACTC1	actin alpha cardiac muscle 1 [Source:NCBI gene;Acc:102170606]
MSTRG.612.1	ENSCHIG00000003341	0.985291	1.25261e-06	ACTC1	actin alpha cardiac muscle 1 [Source:NCBI gene;Acc:102170606]
MSTRG.6483.1	ENSCHIG00000003341	0.967326	2.01083e-05	ACTC1	actin alpha cardiac muscle 1 [Source:NCBI gene;Acc:102170606]
MSTRG.7523.1	ENSCHIG00000003341	0.964016	2.80952e-05	ACTC1	actin alpha cardiac muscle 1 [Source:NCBI gene;Acc:102170606]
MSTRG.7613.1	ENSCHIG00000003341	0.986311	9.75148e-07	ACTC1	actin alpha cardiac muscle 1 [Source:NCBI gene;Acc:102170606]
MSTRG.8059.2	ENSCHIG00000003341	0.991957	1.52456e-07	ACTC1	actin alpha cardiac muscle 1 [Source:NCBI gene;Acc:102170606]
MSTRG.8061.1	ENSCHIG00000003341	0.95249	7.34598e-05	ACTC1	actin alpha cardiac muscle 1 [Source:NCBI gene;Acc:102170606]
MSTRG.8120.1	ENSCHIG00000003341	0.987693	6.72673e-07	ACTC1	actin alpha cardiac muscle 1 [Source:NCBI gene;Acc:102170606]
MSTRG.8120.2	ENSCHIG00000003341	0.988286	5.66246e-07	ACTC1	actin alpha cardiac muscle 1 [Source:NCBI gene;Acc:102170606]
MSTRG.8539.2	ENSCHIG00000003341	0.967148	2.04912e-05	ACTC1	actin alpha cardiac muscle 1 [Source:NCBI gene;Acc:102170606]
MSTRG.8836.1	ENSCHIG00000003341	0.974878	8.07342e-06	ACTC1	actin alpha cardiac muscle 1 [Source:NCBI gene;Acc:102170606]
MSTRG.8836.2	ENSCHIG00000003341	0.984119	1.63647e-06	ACTC1	actin alpha cardiac muscle 1 [Source:NCBI gene;Acc:102170606]
MSTRG.8870.1	ENSCHIG00000003341	0.996718	6.64991e-09	ACTC1	actin alpha cardiac muscle 1 [Source:NCBI gene;Acc:102170606]
ENSCHIT00000009745	ENSCHIG00000003345	0.968558	1.7599e-05	SMTNL1	smoothelin like 1 [Source:NCBI gene;Acc:108637646]
MSTRG.10559.3	ENSCHIG00000003345	0.95618	5.55555e-05	SMTNL1	smoothelin like 1 [Source:NCBI gene;Acc:108637646]
MSTRG.8539.1	ENSCHIG00000003345	0.953898	6.62103e-05	SMTNL1	smoothelin like 1 [Source:NCBI gene;Acc:108637646]
MSTRG.10064.1	ENSCHIG00000003384	-0.989366	4.04116e-07	CHI3L1	chitinase 3 like 1 [Source:NCBI gene;Acc:100860825]
MSTRG.10348.1	ENSCHIG00000003384	-0.986287	9.81032e-07	CHI3L1	chitinase 3 like 1 [Source:NCBI gene;Acc:100860825]
MSTRG.10849.1	ENSCHIG00000003384	-0.953562	6.78946e-05	CHI3L1	chitinase 3 like 1 [Source:NCBI gene;Acc:100860825]
MSTRG.1273.2	ENSCHIG00000003384	0.969555	1.57365e-05	CHI3L1	chitinase 3 like 1 [Source:NCBI gene;Acc:100860825]
MSTRG.12833.2	ENSCHIG00000003384	-0.984578	1.47737e-06	CHI3L1	chitinase 3 like 1 [Source:NCBI gene;Acc:100860825]
MSTRG.14573.1	ENSCHIG00000003384	0.969728	1.54292e-05	CHI3L1	chitinase 3 like 1 [Source:NCBI gene;Acc:100860825]
MSTRG.1747.8	ENSCHIG00000003384	-0.966911	2.10075e-05	CHI3L1	chitinase 3 like 1 [Source:NCBI gene;Acc:100860825]
MSTRG.1749.1	ENSCHIG00000003384	-0.952621	7.27656e-05	CHI3L1	chitinase 3 like 1 [Source:NCBI gene;Acc:100860825]
MSTRG.2946.1	ENSCHIG00000003384	0.978666	4.57371e-06	CHI3L1	chitinase 3 like 1 [Source:NCBI gene;Acc:100860825]
MSTRG.3722.1	ENSCHIG00000003384	0.977702	5.33336e-06	CHI3L1	chitinase 3 like 1 [Source:NCBI gene;Acc:100860825]
MSTRG.4012.1	ENSCHIG00000003384	0.96075	3.79572e-05	CHI3L1	chitinase 3 like 1 [Source:NCBI gene;Acc:100860825]
MSTRG.5342.1	ENSCHIG00000003384	-0.962534	3.2309e-05	CHI3L1	chitinase 3 like 1 [Source:NCBI gene;Acc:100860825]
MSTRG.6270.1	ENSCHIG00000003384	0.970318	1.44102e-05	CHI3L1	chitinase 3 like 1 [Source:NCBI gene;Acc:100860825]
MSTRG.6974.1	ENSCHIG00000003384	-0.954489	6.33244e-05	CHI3L1	chitinase 3 like 1 [Source:NCBI gene;Acc:100860825]
MSTRG.7560.1	ENSCHIG00000003384	-0.976672	6.24044e-06	CHI3L1	chitinase 3 like 1 [Source:NCBI gene;Acc:100860825]
MSTRG.7791.3	ENSCHIG00000003384	-0.981831	2.61516e-06	CHI3L1	chitinase 3 like 1 [Source:NCBI gene;Acc:100860825]
MSTRG.7791.4	ENSCHIG00000003384	-0.951657	7.80062e-05	CHI3L1	chitinase 3 like 1 [Source:NCBI gene;Acc:100860825]
MSTRG.8009.2	ENSCHIG00000003384	-0.964572	2.66202e-05	CHI3L1	chitinase 3 like 1 [Source:NCBI gene;Acc:100860825]
MSTRG.13223.1	ENSCHIG00000003405	0.956191	5.55071e-05	NFE2	nuclear factor, erythroid 2 [Source:NCBI gene;Acc:102187193]
MSTRG.1567.1	ENSCHIG00000003405	0.973351	9.91144e-06	NFE2	nuclear factor, erythroid 2 [Source:NCBI gene;Acc:102187193]
MSTRG.463.1	ENSCHIG00000003405	0.952177	7.51437e-05	NFE2	nuclear factor, erythroid 2 [Source:NCBI gene;Acc:102187193]
ENSCHIT00000002352	ENSCHIG00000003444	0.951145	8.08938e-05	NCAPG2	non-SMC condensin II complex subunit G2 [Source:NCBI gene;Acc:102169359]
ENSCHIT00000006048	ENSCHIG00000003444	-0.976185	6.70477e-06	NCAPG2	non-SMC condensin II complex subunit G2 [Source:NCBI gene;Acc:102169359]
MSTRG.10927.2	ENSCHIG00000003444	0.953196	6.97588e-05	NCAPG2	non-SMC condensin II complex subunit G2 [Source:NCBI gene;Acc:102169359]
MSTRG.11324.1	ENSCHIG00000003444	0.967929	1.88504e-05	NCAPG2	non-SMC condensin II complex subunit G2 [Source:NCBI gene;Acc:102169359]
MSTRG.11324.3	ENSCHIG00000003444	0.950077	8.71632e-05	NCAPG2	non-SMC condensin II complex subunit G2 [Source:NCBI gene;Acc:102169359]
MSTRG.11363.1	ENSCHIG00000003444	-0.969716	1.54491e-05	NCAPG2	non-SMC condensin II complex subunit G2 [Source:NCBI gene;Acc:102169359]
MSTRG.11473.1	ENSCHIG00000003444	0.958499	4.60355e-05	NCAPG2	non-SMC condensin II complex subunit G2 [Source:NCBI gene;Acc:102169359]
MSTRG.127.1	ENSCHIG00000003444	-0.981598	2.73378e-06	NCAPG2	non-SMC condensin II complex subunit G2 [Source:NCBI gene;Acc:102169359]
MSTRG.13228.4	ENSCHIG00000003444	0.950041	8.73763e-05	NCAPG2	non-SMC condensin II complex subunit G2 [Source:NCBI gene;Acc:102169359]
MSTRG.1380.1	ENSCHIG00000003444	0.961688	3.49079e-05	NCAPG2	non-SMC condensin II complex subunit G2 [Source:NCBI gene;Acc:102169359]
MSTRG.13847.1	ENSCHIG00000003444	0.984581	1.47644e-06	NCAPG2	non-SMC condensin II complex subunit G2 [Source:NCBI gene;Acc:102169359]
MSTRG.13858.1	ENSCHIG00000003444	-0.964823	2.59708e-05	NCAPG2	non-SMC condensin II complex subunit G2 [Source:NCBI gene;Acc:102169359]
MSTRG.14081.1	ENSCHIG00000003444	-0.972878	1.05349e-05	NCAPG2	non-SMC condensin II complex subunit G2 [Source:NCBI gene;Acc:102169359]
MSTRG.15092.1	ENSCHIG00000003444	-0.992353	1.27813e-07	NCAPG2	non-SMC condensin II complex subunit G2 [Source:NCBI gene;Acc:102169359]
MSTRG.15518.1	ENSCHIG00000003444	-0.961121	3.67275e-05	NCAPG2	non-SMC condensin II complex subunit G2 [Source:NCBI gene;Acc:102169359]
MSTRG.2116.1	ENSCHIG00000003444	-0.974119	8.95372e-06	NCAPG2	non-SMC condensin II complex subunit G2 [Source:NCBI gene;Acc:102169359]
MSTRG.2443.2	ENSCHIG00000003444	-0.984595	1.47159e-06	NCAPG2	non-SMC condensin II complex subunit G2 [Source:NCBI gene;Acc:102169359]
MSTRG.3238.1	ENSCHIG00000003444	-0.953221	6.96304e-05	NCAPG2	non-SMC condensin II complex subunit G2 [Source:NCBI gene;Acc:102169359]
MSTRG.4364.2	ENSCHIG00000003444	0.960778	3.7862e-05	NCAPG2	non-SMC condensin II complex subunit G2 [Source:NCBI gene;Acc:102169359]
MSTRG.5787.1	ENSCHIG00000003444	-0.95001	8.75643e-05	NCAPG2	non-SMC condensin II complex subunit G2 [Source:NCBI gene;Acc:102169359]
MSTRG.6439.1	ENSCHIG00000003444	-0.979057	4.28836e-06	NCAPG2	non-SMC condensin II complex subunit G2 [Source:NCBI gene;Acc:102169359]
MSTRG.7192.1	ENSCHIG00000003444	0.962786	3.15644e-05	NCAPG2	non-SMC condensin II complex subunit G2 [Source:NCBI gene;Acc:102169359]
MSTRG.7618.8	ENSCHIG00000003444	0.963119	3.05955e-05	NCAPG2	non-SMC condensin II complex subunit G2 [Source:NCBI gene;Acc:102169359]
MSTRG.8428.1	ENSCHIG00000003444	0.968524	1.76644e-05	NCAPG2	non-SMC condensin II complex subunit G2 [Source:NCBI gene;Acc:102169359]
MSTRG.8481.1	ENSCHIG00000003444	-0.984463	1.51606e-06	NCAPG2	non-SMC condensin II complex subunit G2 [Source:NCBI gene;Acc:102169359]
MSTRG.8727.1	ENSCHIG00000003444	-0.965645	2.39268e-05	NCAPG2	non-SMC condensin II complex subunit G2 [Source:NCBI gene;Acc:102169359]
ENSCHIT00000001079	ENSCHIG00000003573	0.973579	9.61894e-06	KLHL31	kelch like family member 31 [Source:NCBI gene;Acc:102179820]
ENSCHIT00000005425	ENSCHIG00000003573	0.981659	2.7022e-06	KLHL31	kelch like family member 31 [Source:NCBI gene;Acc:102179820]
ENSCHIT00000006349	ENSCHIG00000003573	0.962136	3.35147e-05	KLHL31	kelch like family member 31 [Source:NCBI gene;Acc:102179820]
ENSCHIT00000010625	ENSCHIG00000003573	0.984086	1.64836e-06	KLHL31	kelch like family member 31 [Source:NCBI gene;Acc:102179820]
ENSCHIT00000011242	ENSCHIG00000003573	0.968307	1.80902e-05	KLHL31	kelch like family member 31 [Source:NCBI gene;Acc:102179820]
MSTRG.10306.1	ENSCHIG00000003573	0.984114	1.63831e-06	KLHL31	kelch like family member 31 [Source:NCBI gene;Acc:102179820]
MSTRG.10342.1	ENSCHIG00000003573	0.992512	1.18767e-07	KLHL31	kelch like family member 31 [Source:NCBI gene;Acc:102179820]
MSTRG.10559.1	ENSCHIG00000003573	0.992624	1.12681e-07	KLHL31	kelch like family member 31 [Source:NCBI gene;Acc:102179820]
MSTRG.10559.2	ENSCHIG00000003573	0.983834	1.74092e-06	KLHL31	kelch like family member 31 [Source:NCBI gene;Acc:102179820]
MSTRG.11115.1	ENSCHIG00000003573	0.976199	6.69186e-06	KLHL31	kelch like family member 31 [Source:NCBI gene;Acc:102179820]
MSTRG.12657.1	ENSCHIG00000003573	0.989475	3.89879e-07	KLHL31	kelch like family member 31 [Source:NCBI gene;Acc:102179820]
MSTRG.13190.1	ENSCHIG00000003573	0.962479	3.24735e-05	KLHL31	kelch like family member 31 [Source:NCBI gene;Acc:102179820]
MSTRG.13288.1	ENSCHIG00000003573	0.961724	3.47957e-05	KLHL31	kelch like family member 31 [Source:NCBI gene;Acc:102179820]
MSTRG.13440.1	ENSCHIG00000003573	0.975311	7.59986e-06	KLHL31	kelch like family member 31 [Source:NCBI gene;Acc:102179820]
MSTRG.14153.1	ENSCHIG00000003573	0.984334	1.56052e-06	KLHL31	kelch like family member 31 [Source:NCBI gene;Acc:102179820]
MSTRG.14434.1	ENSCHIG00000003573	-0.961908	3.42196e-05	KLHL31	kelch like family member 31 [Source:NCBI gene;Acc:102179820]
MSTRG.162.1	ENSCHIG00000003573	0.965313	2.47384e-05	KLHL31	kelch like family member 31 [Source:NCBI gene;Acc:102179820]
MSTRG.1856.1	ENSCHIG00000003573	0.979714	3.83798e-06	KLHL31	kelch like family member 31 [Source:NCBI gene;Acc:102179820]
MSTRG.1894.1	ENSCHIG00000003573	0.999129	6.42345e-11	KLHL31	kelch like family member 31 [Source:NCBI gene;Acc:102179820]
MSTRG.2667.1	ENSCHIG00000003573	0.988597	5.15605e-07	KLHL31	kelch like family member 31 [Source:NCBI gene;Acc:102179820]
MSTRG.3176.1	ENSCHIG00000003573	0.983571	1.84174e-06	KLHL31	kelch like family member 31 [Source:NCBI gene;Acc:102179820]
MSTRG.3211.1	ENSCHIG00000003573	0.97284	1.05867e-05	KLHL31	kelch like family member 31 [Source:NCBI gene;Acc:102179820]
MSTRG.3303.1	ENSCHIG00000003573	0.957677	4.9266e-05	KLHL31	kelch like family member 31 [Source:NCBI gene;Acc:102179820]
MSTRG.3348.4	ENSCHIG00000003573	-0.954989	6.09507e-05	KLHL31	kelch like family member 31 [Source:NCBI gene;Acc:102179820]
MSTRG.3371.1	ENSCHIG00000003573	0.955802	5.72311e-05	KLHL31	kelch like family member 31 [Source:NCBI gene;Acc:102179820]
MSTRG.3694.1	ENSCHIG00000003573	0.982169	2.44964e-06	KLHL31	kelch like family member 31 [Source:NCBI gene;Acc:102179820]
MSTRG.4037.1	ENSCHIG00000003573	0.996759	6.35809e-09	KLHL31	kelch like family member 31 [Source:NCBI gene;Acc:102179820]
MSTRG.4183.1	ENSCHIG00000003573	0.982142	2.46256e-06	KLHL31	kelch like family member 31 [Source:NCBI gene;Acc:102179820]
MSTRG.4363.3	ENSCHIG00000003573	0.98858	5.18176e-07	KLHL31	kelch like family member 31 [Source:NCBI gene;Acc:102179820]
MSTRG.5087.1	ENSCHIG00000003573	0.996642	7.20218e-09	KLHL31	kelch like family member 31 [Source:NCBI gene;Acc:102179820]
MSTRG.5263.1	ENSCHIG00000003573	0.964242	2.74892e-05	KLHL31	kelch like family member 31 [Source:NCBI gene;Acc:102179820]
MSTRG.5274.3	ENSCHIG00000003573	0.957782	4.88446e-05	KLHL31	kelch like family member 31 [Source:NCBI gene;Acc:102179820]
MSTRG.5374.1	ENSCHIG00000003573	0.990752	2.48231e-07	KLHL31	kelch like family member 31 [Source:NCBI gene;Acc:102179820]
MSTRG.5603.1	ENSCHIG00000003573	0.975892	6.99643e-06	KLHL31	kelch like family member 31 [Source:NCBI gene;Acc:102179820]
MSTRG.612.1	ENSCHIG00000003573	0.97488	8.07148e-06	KLHL31	kelch like family member 31 [Source:NCBI gene;Acc:102179820]
MSTRG.6483.1	ENSCHIG00000003573	0.978153	4.9673e-06	KLHL31	kelch like family member 31 [Source:NCBI gene;Acc:102179820]
MSTRG.7523.1	ENSCHIG00000003573	0.985804	1.1068e-06	KLHL31	kelch like family member 31 [Source:NCBI gene;Acc:102179820]
MSTRG.7613.1	ENSCHIG00000003573	0.992671	1.102e-07	KLHL31	kelch like family member 31 [Source:NCBI gene;Acc:102179820]
MSTRG.8059.2	ENSCHIG00000003573	0.981156	2.96941e-06	KLHL31	kelch like family member 31 [Source:NCBI gene;Acc:102179820]
MSTRG.8120.1	ENSCHIG00000003573	0.99871	2.53672e-10	KLHL31	kelch like family member 31 [Source:NCBI gene;Acc:102179820]
MSTRG.8120.2	ENSCHIG00000003573	0.995037	2.82207e-08	KLHL31	kelch like family member 31 [Source:NCBI gene;Acc:102179820]
MSTRG.8539.2	ENSCHIG00000003573	0.980597	3.28746e-06	KLHL31	kelch like family member 31 [Source:NCBI gene;Acc:102179820]
MSTRG.8836.1	ENSCHIG00000003573	0.971387	1.26868e-05	KLHL31	kelch like family member 31 [Source:NCBI gene;Acc:102179820]
MSTRG.8836.2	ENSCHIG00000003573	0.988954	4.61348e-07	KLHL31	kelch like family member 31 [Source:NCBI gene;Acc:102179820]
MSTRG.8870.1	ENSCHIG00000003573	0.99458	3.83921e-08	KLHL31	kelch like family member 31 [Source:NCBI gene;Acc:102179820]
MSTRG.9113.1	ENSCHIG00000003573	0.959643	4.17921e-05	KLHL31	kelch like family member 31 [Source:NCBI gene;Acc:102179820]
MSTRG.10824.2	ENSCHIG00000003679	0.95968	4.16583e-05	-	ladinin 1 [Source:NCBI gene;Acc:102184988]
MSTRG.1747.8	ENSCHIG00000003679	-0.962218	3.32624e-05	-	ladinin 1 [Source:NCBI gene;Acc:102184988]
MSTRG.6270.1	ENSCHIG00000003679	0.95259	7.29299e-05	-	ladinin 1 [Source:NCBI gene;Acc:102184988]
MSTRG.7513.2	ENSCHIG00000003758	0.962373	3.27941e-05	ARFGAP2	ADP ribosylation factor GTPase activating protein 2 [Source:NCBI gene;Acc:102170622]
MSTRG.1011.1	ENSCHIG00000003799	-0.975473	7.42796e-06	LRP10	LDL receptor related protein 10 [Source:NCBI gene;Acc:102184064]
MSTRG.11117.2	ENSCHIG00000003799	0.953972	6.5844e-05	LRP10	LDL receptor related protein 10 [Source:NCBI gene;Acc:102184064]
MSTRG.1210.1	ENSCHIG00000003799	0.954709	6.2272e-05	LRP10	LDL receptor related protein 10 [Source:NCBI gene;Acc:102184064]
MSTRG.13869.1	ENSCHIG00000003799	0.981578	2.74423e-06	LRP10	LDL receptor related protein 10 [Source:NCBI gene;Acc:102184064]
MSTRG.14626.1	ENSCHIG00000003799	0.951089	8.12149e-05	LRP10	LDL receptor related protein 10 [Source:NCBI gene;Acc:102184064]
MSTRG.3392.1	ENSCHIG00000003799	0.964866	2.58617e-05	LRP10	LDL receptor related protein 10 [Source:NCBI gene;Acc:102184064]
MSTRG.4128.1	ENSCHIG00000003799	0.952759	7.2036e-05	LRP10	LDL receptor related protein 10 [Source:NCBI gene;Acc:102184064]
MSTRG.462.1	ENSCHIG00000003799	0.956307	5.50016e-05	LRP10	LDL receptor related protein 10 [Source:NCBI gene;Acc:102184064]
MSTRG.5787.1	ENSCHIG00000003799	0.967117	2.05567e-05	LRP10	LDL receptor related protein 10 [Source:NCBI gene;Acc:102184064]
MSTRG.8070.5	ENSCHIG00000003799	0.961736	3.47579e-05	LRP10	LDL receptor related protein 10 [Source:NCBI gene;Acc:102184064]
ENSCHIT00000002352	ENSCHIG00000003808	0.950561	8.42766e-05	IDH2	isocitrate dehydrogenase (NADP(+)) 2 [Source:NCBI gene;Acc:102168943]
ENSCHIT00000006048	ENSCHIG00000003808	-0.969852	1.52112e-05	IDH2	isocitrate dehydrogenase (NADP(+)) 2 [Source:NCBI gene;Acc:102168943]
ENSCHIT00000007460	ENSCHIG00000003808	0.958935	4.43834e-05	IDH2	isocitrate dehydrogenase (NADP(+)) 2 [Source:NCBI gene;Acc:102168943]
ENSCHIT00000009087	ENSCHIG00000003808	0.955736	5.75269e-05	IDH2	isocitrate dehydrogenase (NADP(+)) 2 [Source:NCBI gene;Acc:102168943]
MSTRG.10181.1	ENSCHIG00000003808	0.956937	5.23079e-05	IDH2	isocitrate dehydrogenase (NADP(+)) 2 [Source:NCBI gene;Acc:102168943]
MSTRG.10927.2	ENSCHIG00000003808	0.976507	6.39492e-06	IDH2	isocitrate dehydrogenase (NADP(+)) 2 [Source:NCBI gene;Acc:102168943]
MSTRG.11324.1	ENSCHIG00000003808	0.961881	3.43023e-05	IDH2	isocitrate dehydrogenase (NADP(+)) 2 [Source:NCBI gene;Acc:102168943]
MSTRG.11324.3	ENSCHIG00000003808	0.967181	2.04201e-05	IDH2	isocitrate dehydrogenase (NADP(+)) 2 [Source:NCBI gene;Acc:102168943]
MSTRG.11473.1	ENSCHIG00000003808	0.981413	2.83058e-06	IDH2	isocitrate dehydrogenase (NADP(+)) 2 [Source:NCBI gene;Acc:102168943]
MSTRG.12156.1	ENSCHIG00000003808	0.969237	1.6314e-05	IDH2	isocitrate dehydrogenase (NADP(+)) 2 [Source:NCBI gene;Acc:102168943]
MSTRG.12158.1	ENSCHIG00000003808	0.960558	3.8604e-05	IDH2	isocitrate dehydrogenase (NADP(+)) 2 [Source:NCBI gene;Acc:102168943]
MSTRG.12158.2	ENSCHIG00000003808	0.977409	5.58132e-06	IDH2	isocitrate dehydrogenase (NADP(+)) 2 [Source:NCBI gene;Acc:102168943]
MSTRG.13228.4	ENSCHIG00000003808	0.988612	5.13202e-07	IDH2	isocitrate dehydrogenase (NADP(+)) 2 [Source:NCBI gene;Acc:102168943]
MSTRG.1324.1	ENSCHIG00000003808	0.956873	5.25765e-05	IDH2	isocitrate dehydrogenase (NADP(+)) 2 [Source:NCBI gene;Acc:102168943]
MSTRG.13480.1	ENSCHIG00000003808	-0.953841	6.64932e-05	IDH2	isocitrate dehydrogenase (NADP(+)) 2 [Source:NCBI gene;Acc:102168943]
MSTRG.13523.1	ENSCHIG00000003808	0.955443	5.88541e-05	IDH2	isocitrate dehydrogenase (NADP(+)) 2 [Source:NCBI gene;Acc:102168943]
MSTRG.13847.1	ENSCHIG00000003808	0.976358	6.53744e-06	IDH2	isocitrate dehydrogenase (NADP(+)) 2 [Source:NCBI gene;Acc:102168943]
MSTRG.14998.1	ENSCHIG00000003808	0.970622	1.39042e-05	IDH2	isocitrate dehydrogenase (NADP(+)) 2 [Source:NCBI gene;Acc:102168943]
MSTRG.15092.1	ENSCHIG00000003808	-0.979252	4.15138e-06	IDH2	isocitrate dehydrogenase (NADP(+)) 2 [Source:NCBI gene;Acc:102168943]
MSTRG.15338.1	ENSCHIG00000003808	0.951161	8.08009e-05	IDH2	isocitrate dehydrogenase (NADP(+)) 2 [Source:NCBI gene;Acc:102168943]
MSTRG.1818.1	ENSCHIG00000003808	0.954675	6.2436e-05	IDH2	isocitrate dehydrogenase (NADP(+)) 2 [Source:NCBI gene;Acc:102168943]
MSTRG.2311.1	ENSCHIG00000003808	0.961427	3.57372e-05	IDH2	isocitrate dehydrogenase (NADP(+)) 2 [Source:NCBI gene;Acc:102168943]
MSTRG.2443.2	ENSCHIG00000003808	-0.980607	3.28126e-06	IDH2	isocitrate dehydrogenase (NADP(+)) 2 [Source:NCBI gene;Acc:102168943]
MSTRG.2787.1	ENSCHIG00000003808	-0.969005	1.67458e-05	IDH2	isocitrate dehydrogenase (NADP(+)) 2 [Source:NCBI gene;Acc:102168943]
MSTRG.2912.1	ENSCHIG00000003808	-0.967438	1.98699e-05	IDH2	isocitrate dehydrogenase (NADP(+)) 2 [Source:NCBI gene;Acc:102168943]
MSTRG.3238.1	ENSCHIG00000003808	-0.979522	3.96615e-06	IDH2	isocitrate dehydrogenase (NADP(+)) 2 [Source:NCBI gene;Acc:102168943]
MSTRG.4853.1	ENSCHIG00000003808	-0.960625	3.83757e-05	IDH2	isocitrate dehydrogenase (NADP(+)) 2 [Source:NCBI gene;Acc:102168943]
MSTRG.5844.2	ENSCHIG00000003808	-0.988216	5.78162e-07	IDH2	isocitrate dehydrogenase (NADP(+)) 2 [Source:NCBI gene;Acc:102168943]
MSTRG.6925.1	ENSCHIG00000003808	0.971514	1.24931e-05	IDH2	isocitrate dehydrogenase (NADP(+)) 2 [Source:NCBI gene;Acc:102168943]
MSTRG.7192.1	ENSCHIG00000003808	0.976006	6.88196e-06	IDH2	isocitrate dehydrogenase (NADP(+)) 2 [Source:NCBI gene;Acc:102168943]
MSTRG.7618.6	ENSCHIG00000003808	0.95149	7.894e-05	IDH2	isocitrate dehydrogenase (NADP(+)) 2 [Source:NCBI gene;Acc:102168943]
MSTRG.7618.8	ENSCHIG00000003808	0.970314	1.44161e-05	IDH2	isocitrate dehydrogenase (NADP(+)) 2 [Source:NCBI gene;Acc:102168943]
MSTRG.7618.9	ENSCHIG00000003808	0.976393	6.504e-06	IDH2	isocitrate dehydrogenase (NADP(+)) 2 [Source:NCBI gene;Acc:102168943]
MSTRG.7619.1	ENSCHIG00000003808	0.968368	1.79691e-05	IDH2	isocitrate dehydrogenase (NADP(+)) 2 [Source:NCBI gene;Acc:102168943]
MSTRG.8007.2	ENSCHIG00000003808	0.954199	6.47285e-05	IDH2	isocitrate dehydrogenase (NADP(+)) 2 [Source:NCBI gene;Acc:102168943]
MSTRG.8007.3	ENSCHIG00000003808	0.955833	5.70916e-05	IDH2	isocitrate dehydrogenase (NADP(+)) 2 [Source:NCBI gene;Acc:102168943]
MSTRG.8009.1	ENSCHIG00000003808	0.971943	1.18509e-05	IDH2	isocitrate dehydrogenase (NADP(+)) 2 [Source:NCBI gene;Acc:102168943]
MSTRG.8052.1	ENSCHIG00000003808	0.97723	5.73668e-06	IDH2	isocitrate dehydrogenase (NADP(+)) 2 [Source:NCBI gene;Acc:102168943]
MSTRG.8481.1	ENSCHIG00000003808	-0.984034	1.66711e-06	IDH2	isocitrate dehydrogenase (NADP(+)) 2 [Source:NCBI gene;Acc:102168943]
MSTRG.8575.1	ENSCHIG00000003808	0.974987	7.95292e-06	IDH2	isocitrate dehydrogenase (NADP(+)) 2 [Source:NCBI gene;Acc:102168943]
MSTRG.8579.3	ENSCHIG00000003808	0.953706	6.7168e-05	IDH2	isocitrate dehydrogenase (NADP(+)) 2 [Source:NCBI gene;Acc:102168943]
MSTRG.9308.1	ENSCHIG00000003808	-0.957817	4.87052e-05	IDH2	isocitrate dehydrogenase (NADP(+)) 2 [Source:NCBI gene;Acc:102168943]
MSTRG.9308.2	ENSCHIG00000003808	-0.960076	4.02589e-05	IDH2	isocitrate dehydrogenase (NADP(+)) 2 [Source:NCBI gene;Acc:102168943]
MSTRG.10064.1	ENSCHIG00000003822	-0.958111	4.75409e-05	TOB1	transducer of ERBB2, 1 [Source:NCBI gene;Acc:102178391]
MSTRG.10849.1	ENSCHIG00000003822	-0.955504	5.85745e-05	TOB1	transducer of ERBB2, 1 [Source:NCBI gene;Acc:102178391]
MSTRG.12158.1	ENSCHIG00000003822	-0.956187	5.55256e-05	TOB1	transducer of ERBB2, 1 [Source:NCBI gene;Acc:102178391]
MSTRG.1273.2	ENSCHIG00000003822	0.957651	4.93725e-05	TOB1	transducer of ERBB2, 1 [Source:NCBI gene;Acc:102178391]
MSTRG.13520.2	ENSCHIG00000003822	-0.953856	6.64206e-05	TOB1	transducer of ERBB2, 1 [Source:NCBI gene;Acc:102178391]
MSTRG.2946.1	ENSCHIG00000003822	0.968689	1.73454e-05	TOB1	transducer of ERBB2, 1 [Source:NCBI gene;Acc:102178391]
MSTRG.8007.3	ENSCHIG00000003822	-0.95107	8.13191e-05	TOB1	transducer of ERBB2, 1 [Source:NCBI gene;Acc:102178391]
MSTRG.8009.2	ENSCHIG00000003822	-0.953086	7.03252e-05	TOB1	transducer of ERBB2, 1 [Source:NCBI gene;Acc:102178391]
MSTRG.9142.1	ENSCHIG00000003822	0.959616	4.18894e-05	TOB1	transducer of ERBB2, 1 [Source:NCBI gene;Acc:102178391]
MSTRG.3238.1	ENSCHIG00000003853	0.987328	7.44899e-07	HSF4	heat shock transcription factor 4 [Source:NCBI gene;Acc:102179126]
MSTRG.9308.2	ENSCHIG00000003853	0.978221	4.91371e-06	HSF4	heat shock transcription factor 4 [Source:NCBI gene;Acc:102179126]
ENSCHIT00000005425	ENSCHIG00000003854	0.979276	4.13448e-06	AFAP1L1	actin filament associated protein 1 like 1 [Source:NCBI gene;Acc:102172062]
ENSCHIT00000006349	ENSCHIG00000003854	0.954742	6.21174e-05	AFAP1L1	actin filament associated protein 1 like 1 [Source:NCBI gene;Acc:102172062]
ENSCHIT00000006356	ENSCHIG00000003854	0.951513	7.88066e-05	AFAP1L1	actin filament associated protein 1 like 1 [Source:NCBI gene;Acc:102172062]
ENSCHIT00000010625	ENSCHIG00000003854	0.960111	4.0137e-05	AFAP1L1	actin filament associated protein 1 like 1 [Source:NCBI gene;Acc:102172062]
ENSCHIT00000011242	ENSCHIG00000003854	0.983225	1.98052e-06	AFAP1L1	actin filament associated protein 1 like 1 [Source:NCBI gene;Acc:102172062]
MSTRG.10306.1	ENSCHIG00000003854	0.98394	1.70162e-06	AFAP1L1	actin filament associated protein 1 like 1 [Source:NCBI gene;Acc:102172062]
MSTRG.10342.1	ENSCHIG00000003854	0.98767	6.77245e-07	AFAP1L1	actin filament associated protein 1 like 1 [Source:NCBI gene;Acc:102172062]
MSTRG.10387.1	ENSCHIG00000003854	0.954191	6.47681e-05	AFAP1L1	actin filament associated protein 1 like 1 [Source:NCBI gene;Acc:102172062]
MSTRG.10559.1	ENSCHIG00000003854	0.982298	2.38866e-06	AFAP1L1	actin filament associated protein 1 like 1 [Source:NCBI gene;Acc:102172062]
MSTRG.10559.2	ENSCHIG00000003854	0.995579	1.88376e-08	AFAP1L1	actin filament associated protein 1 like 1 [Source:NCBI gene;Acc:102172062]
MSTRG.11115.1	ENSCHIG00000003854	0.989476	3.89733e-07	AFAP1L1	actin filament associated protein 1 like 1 [Source:NCBI gene;Acc:102172062]
MSTRG.12657.1	ENSCHIG00000003854	0.994278	4.64006e-08	AFAP1L1	actin filament associated protein 1 like 1 [Source:NCBI gene;Acc:102172062]
MSTRG.13190.1	ENSCHIG00000003854	0.97254	1.0998e-05	AFAP1L1	actin filament associated protein 1 like 1 [Source:NCBI gene;Acc:102172062]
MSTRG.13288.1	ENSCHIG00000003854	0.978653	4.58294e-06	AFAP1L1	actin filament associated protein 1 like 1 [Source:NCBI gene;Acc:102172062]
MSTRG.13440.1	ENSCHIG00000003854	0.987494	7.1155e-07	AFAP1L1	actin filament associated protein 1 like 1 [Source:NCBI gene;Acc:102172062]
MSTRG.14153.1	ENSCHIG00000003854	0.990208	3.03018e-07	AFAP1L1	actin filament associated protein 1 like 1 [Source:NCBI gene;Acc:102172062]
MSTRG.14434.1	ENSCHIG00000003854	-0.960373	3.92347e-05	AFAP1L1	actin filament associated protein 1 like 1 [Source:NCBI gene;Acc:102172062]
MSTRG.14817.1	ENSCHIG00000003854	0.973329	9.93923e-06	AFAP1L1	actin filament associated protein 1 like 1 [Source:NCBI gene;Acc:102172062]
MSTRG.15482.4	ENSCHIG00000003854	0.951849	7.69364e-05	AFAP1L1	actin filament associated protein 1 like 1 [Source:NCBI gene;Acc:102172062]
MSTRG.1856.1	ENSCHIG00000003854	0.982214	2.42822e-06	AFAP1L1	actin filament associated protein 1 like 1 [Source:NCBI gene;Acc:102172062]
MSTRG.1894.1	ENSCHIG00000003854	0.990053	3.20101e-07	AFAP1L1	actin filament associated protein 1 like 1 [Source:NCBI gene;Acc:102172062]
MSTRG.2667.1	ENSCHIG00000003854	0.991493	1.85397e-07	AFAP1L1	actin filament associated protein 1 like 1 [Source:NCBI gene;Acc:102172062]
MSTRG.3176.1	ENSCHIG00000003854	0.986187	1.00617e-06	AFAP1L1	actin filament associated protein 1 like 1 [Source:NCBI gene;Acc:102172062]
MSTRG.3211.1	ENSCHIG00000003854	0.975206	7.71281e-06	AFAP1L1	actin filament associated protein 1 like 1 [Source:NCBI gene;Acc:102172062]
MSTRG.3694.1	ENSCHIG00000003854	0.994598	3.79384e-08	AFAP1L1	actin filament associated protein 1 like 1 [Source:NCBI gene;Acc:102172062]
MSTRG.4037.1	ENSCHIG00000003854	0.992442	1.22672e-07	AFAP1L1	actin filament associated protein 1 like 1 [Source:NCBI gene;Acc:102172062]
MSTRG.4183.1	ENSCHIG00000003854	0.982338	2.36976e-06	AFAP1L1	actin filament associated protein 1 like 1 [Source:NCBI gene;Acc:102172062]
MSTRG.4363.3	ENSCHIG00000003854	0.985217	1.27493e-06	AFAP1L1	actin filament associated protein 1 like 1 [Source:NCBI gene;Acc:102172062]
MSTRG.4624.1	ENSCHIG00000003854	0.963011	3.09082e-05	AFAP1L1	actin filament associated protein 1 like 1 [Source:NCBI gene;Acc:102172062]
MSTRG.5087.1	ENSCHIG00000003854	0.99313	8.79148e-08	AFAP1L1	actin filament associated protein 1 like 1 [Source:NCBI gene;Acc:102172062]
MSTRG.5262.1	ENSCHIG00000003854	0.955391	5.90935e-05	AFAP1L1	actin filament associated protein 1 like 1 [Source:NCBI gene;Acc:102172062]
MSTRG.5263.1	ENSCHIG00000003854	0.980688	3.23435e-06	AFAP1L1	actin filament associated protein 1 like 1 [Source:NCBI gene;Acc:102172062]
MSTRG.5274.3	ENSCHIG00000003854	0.965751	2.36727e-05	AFAP1L1	actin filament associated protein 1 like 1 [Source:NCBI gene;Acc:102172062]
MSTRG.5374.1	ENSCHIG00000003854	0.991108	2.16424e-07	AFAP1L1	actin filament associated protein 1 like 1 [Source:NCBI gene;Acc:102172062]
MSTRG.5603.1	ENSCHIG00000003854	0.986854	8.46666e-07	AFAP1L1	actin filament associated protein 1 like 1 [Source:NCBI gene;Acc:102172062]
MSTRG.612.1	ENSCHIG00000003854	0.985848	1.09494e-06	AFAP1L1	actin filament associated protein 1 like 1 [Source:NCBI gene;Acc:102172062]
MSTRG.6483.1	ENSCHIG00000003854	0.962097	3.36333e-05	AFAP1L1	actin filament associated protein 1 like 1 [Source:NCBI gene;Acc:102172062]
MSTRG.7523.1	ENSCHIG00000003854	0.957822	4.86838e-05	AFAP1L1	actin filament associated protein 1 like 1 [Source:NCBI gene;Acc:102172062]
MSTRG.7613.1	ENSCHIG00000003854	0.979204	4.18442e-06	AFAP1L1	actin filament associated protein 1 like 1 [Source:NCBI gene;Acc:102172062]
MSTRG.8059.2	ENSCHIG00000003854	0.99064	2.58805e-07	AFAP1L1	actin filament associated protein 1 like 1 [Source:NCBI gene;Acc:102172062]
MSTRG.8120.1	ENSCHIG00000003854	0.980908	3.10756e-06	AFAP1L1	actin filament associated protein 1 like 1 [Source:NCBI gene;Acc:102172062]
MSTRG.8120.2	ENSCHIG00000003854	0.986725	8.76036e-07	AFAP1L1	actin filament associated protein 1 like 1 [Source:NCBI gene;Acc:102172062]
MSTRG.8539.2	ENSCHIG00000003854	0.952472	7.35549e-05	AFAP1L1	actin filament associated protein 1 like 1 [Source:NCBI gene;Acc:102172062]
MSTRG.8836.1	ENSCHIG00000003854	0.984805	1.40303e-06	AFAP1L1	actin filament associated protein 1 like 1 [Source:NCBI gene;Acc:102172062]
MSTRG.8836.2	ENSCHIG00000003854	0.986596	9.06034e-07	AFAP1L1	actin filament associated protein 1 like 1 [Source:NCBI gene;Acc:102172062]
MSTRG.8870.1	ENSCHIG00000003854	0.99561	1.83788e-08	AFAP1L1	actin filament associated protein 1 like 1 [Source:NCBI gene;Acc:102172062]
MSTRG.8873.1	ENSCHIG00000003854	0.955218	5.98871e-05	AFAP1L1	actin filament associated protein 1 like 1 [Source:NCBI gene;Acc:102172062]
MSTRG.13223.1	ENSCHIG00000003894	-0.966497	2.19337e-05	-	sodium/potassium-transporting ATPase subunit beta-3 [Source:NCBI gene;Acc:108633809]
MSTRG.14837.1	ENSCHIG00000003894	-0.989173	4.30279e-07	-	sodium/potassium-transporting ATPase subunit beta-3 [Source:NCBI gene;Acc:108633809]
MSTRG.2342.1	ENSCHIG00000003894	-0.959241	4.32487e-05	-	sodium/potassium-transporting ATPase subunit beta-3 [Source:NCBI gene;Acc:108633809]
MSTRG.2830.4	ENSCHIG00000003894	-0.952208	7.49767e-05	-	sodium/potassium-transporting ATPase subunit beta-3 [Source:NCBI gene;Acc:108633809]
MSTRG.463.1	ENSCHIG00000003894	-0.984841	1.39129e-06	-	sodium/potassium-transporting ATPase subunit beta-3 [Source:NCBI gene;Acc:108633809]
MSTRG.8070.5	ENSCHIG00000003894	-0.956104	5.58921e-05	-	sodium/potassium-transporting ATPase subunit beta-3 [Source:NCBI gene;Acc:108633809]
MSTRG.8525.4	ENSCHIG00000003894	-0.959456	4.24661e-05	-	sodium/potassium-transporting ATPase subunit beta-3 [Source:NCBI gene;Acc:108633809]
MSTRG.995.1	ENSCHIG00000003894	-0.962498	3.24172e-05	-	sodium/potassium-transporting ATPase subunit beta-3 [Source:NCBI gene;Acc:108633809]
ENSCHIT00000002352	ENSCHIG00000003903	0.985665	1.14522e-06	JAK2	Janus kinase 2 [Source:NCBI gene;Acc:102180670]
ENSCHIT00000006965	ENSCHIG00000003903	0.961002	3.71211e-05	JAK2	Janus kinase 2 [Source:NCBI gene;Acc:102180670]
ENSCHIT00000007460	ENSCHIG00000003903	0.958354	4.65939e-05	JAK2	Janus kinase 2 [Source:NCBI gene;Acc:102180670]
MSTRG.10181.1	ENSCHIG00000003903	0.970734	1.37203e-05	JAK2	Janus kinase 2 [Source:NCBI gene;Acc:102180670]
MSTRG.10348.2	ENSCHIG00000003903	0.977744	5.2987e-06	JAK2	Janus kinase 2 [Source:NCBI gene;Acc:102180670]
MSTRG.10927.2	ENSCHIG00000003903	0.981906	2.5778e-06	JAK2	Janus kinase 2 [Source:NCBI gene;Acc:102180670]
MSTRG.11324.1	ENSCHIG00000003903	0.954061	6.54055e-05	JAK2	Janus kinase 2 [Source:NCBI gene;Acc:102180670]
MSTRG.11324.3	ENSCHIG00000003903	0.970668	1.38285e-05	JAK2	Janus kinase 2 [Source:NCBI gene;Acc:102180670]
MSTRG.11473.1	ENSCHIG00000003903	0.97105	1.32133e-05	JAK2	Janus kinase 2 [Source:NCBI gene;Acc:102180670]
MSTRG.12156.1	ENSCHIG00000003903	0.973095	1.02453e-05	JAK2	Janus kinase 2 [Source:NCBI gene;Acc:102180670]
MSTRG.12158.1	ENSCHIG00000003903	0.976679	6.23437e-06	JAK2	Janus kinase 2 [Source:NCBI gene;Acc:102180670]
MSTRG.12158.2	ENSCHIG00000003903	0.968947	1.68554e-05	JAK2	Janus kinase 2 [Source:NCBI gene;Acc:102180670]
MSTRG.12158.3	ENSCHIG00000003903	0.95142	7.93306e-05	JAK2	Janus kinase 2 [Source:NCBI gene;Acc:102180670]
MSTRG.13003.1	ENSCHIG00000003903	0.957507	4.99539e-05	JAK2	Janus kinase 2 [Source:NCBI gene;Acc:102180670]
MSTRG.13004.1	ENSCHIG00000003903	0.973898	9.22204e-06	JAK2	Janus kinase 2 [Source:NCBI gene;Acc:102180670]
MSTRG.13228.4	ENSCHIG00000003903	0.960609	3.84308e-05	JAK2	Janus kinase 2 [Source:NCBI gene;Acc:102180670]
MSTRG.13480.1	ENSCHIG00000003903	-0.969928	1.50772e-05	JAK2	Janus kinase 2 [Source:NCBI gene;Acc:102180670]
MSTRG.13513.3	ENSCHIG00000003903	0.965955	2.31872e-05	JAK2	Janus kinase 2 [Source:NCBI gene;Acc:102180670]
MSTRG.13513.4	ENSCHIG00000003903	0.966308	2.23647e-05	JAK2	Janus kinase 2 [Source:NCBI gene;Acc:102180670]
MSTRG.13513.5	ENSCHIG00000003903	0.961741	3.47405e-05	JAK2	Janus kinase 2 [Source:NCBI gene;Acc:102180670]
MSTRG.13520.2	ENSCHIG00000003903	0.951389	7.95049e-05	JAK2	Janus kinase 2 [Source:NCBI gene;Acc:102180670]
MSTRG.13521.1	ENSCHIG00000003903	0.95019	8.64815e-05	JAK2	Janus kinase 2 [Source:NCBI gene;Acc:102180670]
MSTRG.13521.2	ENSCHIG00000003903	0.976484	6.41678e-06	JAK2	Janus kinase 2 [Source:NCBI gene;Acc:102180670]
MSTRG.13523.1	ENSCHIG00000003903	0.965893	2.33348e-05	JAK2	Janus kinase 2 [Source:NCBI gene;Acc:102180670]
MSTRG.14998.1	ENSCHIG00000003903	0.983999	1.67995e-06	JAK2	Janus kinase 2 [Source:NCBI gene;Acc:102180670]
MSTRG.15092.1	ENSCHIG00000003903	-0.961287	3.61886e-05	JAK2	Janus kinase 2 [Source:NCBI gene;Acc:102180670]
MSTRG.15338.1	ENSCHIG00000003903	0.985345	1.23676e-06	JAK2	Janus kinase 2 [Source:NCBI gene;Acc:102180670]
MSTRG.1818.1	ENSCHIG00000003903	0.991655	1.73378e-07	JAK2	Janus kinase 2 [Source:NCBI gene;Acc:102180670]
MSTRG.2266.1	ENSCHIG00000003903	0.977753	5.29158e-06	JAK2	Janus kinase 2 [Source:NCBI gene;Acc:102180670]
MSTRG.2787.1	ENSCHIG00000003903	-0.982219	2.42585e-06	JAK2	Janus kinase 2 [Source:NCBI gene;Acc:102180670]
MSTRG.2912.1	ENSCHIG00000003903	-0.974375	8.64951e-06	JAK2	Janus kinase 2 [Source:NCBI gene;Acc:102180670]
MSTRG.3722.2	ENSCHIG00000003903	-0.965094	2.52837e-05	JAK2	Janus kinase 2 [Source:NCBI gene;Acc:102180670]
MSTRG.4853.1	ENSCHIG00000003903	-0.95718	5.12972e-05	JAK2	Janus kinase 2 [Source:NCBI gene;Acc:102180670]
MSTRG.5337.1	ENSCHIG00000003903	0.96352	2.94591e-05	JAK2	Janus kinase 2 [Source:NCBI gene;Acc:102180670]
MSTRG.6925.1	ENSCHIG00000003903	0.951236	8.03714e-05	JAK2	Janus kinase 2 [Source:NCBI gene;Acc:102180670]
MSTRG.7618.6	ENSCHIG00000003903	0.979993	3.65736e-06	JAK2	Janus kinase 2 [Source:NCBI gene;Acc:102180670]
MSTRG.7618.7	ENSCHIG00000003903	0.968624	1.7471e-05	JAK2	Janus kinase 2 [Source:NCBI gene;Acc:102180670]
MSTRG.7618.8	ENSCHIG00000003903	0.98489	1.37596e-06	JAK2	Janus kinase 2 [Source:NCBI gene;Acc:102180670]
MSTRG.7619.1	ENSCHIG00000003903	0.966741	2.13848e-05	JAK2	Janus kinase 2 [Source:NCBI gene;Acc:102180670]
MSTRG.8007.2	ENSCHIG00000003903	0.990663	2.56659e-07	JAK2	Janus kinase 2 [Source:NCBI gene;Acc:102180670]
MSTRG.8007.3	ENSCHIG00000003903	0.984695	1.43887e-06	JAK2	Janus kinase 2 [Source:NCBI gene;Acc:102180670]
MSTRG.8009.1	ENSCHIG00000003903	0.981087	3.00738e-06	JAK2	Janus kinase 2 [Source:NCBI gene;Acc:102180670]
MSTRG.8009.2	ENSCHIG00000003903	0.968635	1.74489e-05	JAK2	Janus kinase 2 [Source:NCBI gene;Acc:102180670]
MSTRG.8015.2	ENSCHIG00000003903	0.969615	1.56298e-05	JAK2	Janus kinase 2 [Source:NCBI gene;Acc:102180670]
MSTRG.8052.1	ENSCHIG00000003903	0.96639	2.21768e-05	JAK2	Janus kinase 2 [Source:NCBI gene;Acc:102180670]
MSTRG.8575.1	ENSCHIG00000003903	0.988528	5.26544e-07	JAK2	Janus kinase 2 [Source:NCBI gene;Acc:102180670]
MSTRG.8579.3	ENSCHIG00000003903	0.976311	6.58306e-06	JAK2	Janus kinase 2 [Source:NCBI gene;Acc:102180670]
MSTRG.9308.1	ENSCHIG00000003903	-0.970824	1.3575e-05	JAK2	Janus kinase 2 [Source:NCBI gene;Acc:102180670]
MSTRG.9308.2	ENSCHIG00000003903	-0.95831	4.67657e-05	JAK2	Janus kinase 2 [Source:NCBI gene;Acc:102180670]
MSTRG.9565.1	ENSCHIG00000003956	0.978387	4.78532e-06	PTH2R	parathyroid hormone 2 receptor [Source:NCBI gene;Acc:102190743]
ENSCHIT00000002352	ENSCHIG00000004093	0.961224	3.63934e-05	JUN	Jun proto-oncogene, AP-1 transcription factor subunit [Source:NCBI gene;Acc:102185423]
ENSCHIT00000006048	ENSCHIG00000004093	-0.964647	2.64249e-05	JUN	Jun proto-oncogene, AP-1 transcription factor subunit [Source:NCBI gene;Acc:102185423]
MSTRG.10927.2	ENSCHIG00000004093	0.97727	5.70157e-06	JUN	Jun proto-oncogene, AP-1 transcription factor subunit [Source:NCBI gene;Acc:102185423]
MSTRG.11473.1	ENSCHIG00000004093	0.986402	9.52571e-07	JUN	Jun proto-oncogene, AP-1 transcription factor subunit [Source:NCBI gene;Acc:102185423]
MSTRG.12158.2	ENSCHIG00000004093	0.951108	8.11019e-05	JUN	Jun proto-oncogene, AP-1 transcription factor subunit [Source:NCBI gene;Acc:102185423]
MSTRG.127.1	ENSCHIG00000004093	-0.952232	7.48483e-05	JUN	Jun proto-oncogene, AP-1 transcription factor subunit [Source:NCBI gene;Acc:102185423]
MSTRG.13228.4	ENSCHIG00000004093	0.95695	5.22539e-05	JUN	Jun proto-oncogene, AP-1 transcription factor subunit [Source:NCBI gene;Acc:102185423]
MSTRG.13847.1	ENSCHIG00000004093	0.987818	6.49236e-07	JUN	Jun proto-oncogene, AP-1 transcription factor subunit [Source:NCBI gene;Acc:102185423]
MSTRG.13858.1	ENSCHIG00000004093	-0.953228	6.95952e-05	JUN	Jun proto-oncogene, AP-1 transcription factor subunit [Source:NCBI gene;Acc:102185423]
MSTRG.14998.1	ENSCHIG00000004093	0.951303	7.99946e-05	JUN	Jun proto-oncogene, AP-1 transcription factor subunit [Source:NCBI gene;Acc:102185423]
MSTRG.15092.1	ENSCHIG00000004093	-0.985717	1.13084e-06	JUN	Jun proto-oncogene, AP-1 transcription factor subunit [Source:NCBI gene;Acc:102185423]
MSTRG.2443.2	ENSCHIG00000004093	-0.971695	1.22196e-05	JUN	Jun proto-oncogene, AP-1 transcription factor subunit [Source:NCBI gene;Acc:102185423]
MSTRG.2787.1	ENSCHIG00000004093	-0.968017	1.86721e-05	JUN	Jun proto-oncogene, AP-1 transcription factor subunit [Source:NCBI gene;Acc:102185423]
MSTRG.2912.1	ENSCHIG00000004093	-0.951721	7.76479e-05	JUN	Jun proto-oncogene, AP-1 transcription factor subunit [Source:NCBI gene;Acc:102185423]
MSTRG.3238.1	ENSCHIG00000004093	-0.975799	7.09119e-06	JUN	Jun proto-oncogene, AP-1 transcription factor subunit [Source:NCBI gene;Acc:102185423]
MSTRG.5844.2	ENSCHIG00000004093	-0.957714	4.91159e-05	JUN	Jun proto-oncogene, AP-1 transcription factor subunit [Source:NCBI gene;Acc:102185423]
MSTRG.6925.1	ENSCHIG00000004093	0.968952	1.68455e-05	JUN	Jun proto-oncogene, AP-1 transcription factor subunit [Source:NCBI gene;Acc:102185423]
MSTRG.7618.8	ENSCHIG00000004093	0.968041	1.8622e-05	JUN	Jun proto-oncogene, AP-1 transcription factor subunit [Source:NCBI gene;Acc:102185423]
MSTRG.8481.1	ENSCHIG00000004093	-0.983016	2.06781e-06	JUN	Jun proto-oncogene, AP-1 transcription factor subunit [Source:NCBI gene;Acc:102185423]
MSTRG.8575.1	ENSCHIG00000004093	0.953423	6.85992e-05	JUN	Jun proto-oncogene, AP-1 transcription factor subunit [Source:NCBI gene;Acc:102185423]
MSTRG.8727.1	ENSCHIG00000004093	-0.978749	4.51175e-06	JUN	Jun proto-oncogene, AP-1 transcription factor subunit [Source:NCBI gene;Acc:102185423]
MSTRG.9308.2	ENSCHIG00000004093	-0.958128	4.74743e-05	JUN	Jun proto-oncogene, AP-1 transcription factor subunit [Source:NCBI gene;Acc:102185423]
ENSCHIT00000006048	ENSCHIG00000004109	-0.964859	2.58788e-05	-	-
MSTRG.11363.1	ENSCHIG00000004109	-0.957508	4.99506e-05	-	-
MSTRG.12844.1	ENSCHIG00000004109	-0.954727	6.2189e-05	-	-
MSTRG.1379.1	ENSCHIG00000004109	0.953638	6.75102e-05	-	-
MSTRG.13847.1	ENSCHIG00000004109	0.962055	3.37622e-05	-	-
MSTRG.13858.1	ENSCHIG00000004109	-0.956693	5.33396e-05	-	-
MSTRG.2116.1	ENSCHIG00000004109	-0.971013	1.32725e-05	-	-
MSTRG.2443.2	ENSCHIG00000004109	-0.971792	1.20752e-05	-	-
MSTRG.4128.1	ENSCHIG00000004109	-0.952638	7.26753e-05	-	-
MSTRG.4364.2	ENSCHIG00000004109	0.953376	6.88364e-05	-	-
MSTRG.6439.1	ENSCHIG00000004109	-0.981206	2.94202e-06	-	-
MSTRG.8727.1	ENSCHIG00000004109	-0.954785	6.19115e-05	-	-
ENSCHIT00000001080	ENSCHIG00000004163	0.971999	1.17697e-05	-	fibronectin leucine rich transmembrane protein 1 [Source:NCBI gene;Acc:102179074]
MSTRG.11535.1	ENSCHIG00000004163	0.976136	6.753e-06	-	fibronectin leucine rich transmembrane protein 1 [Source:NCBI gene;Acc:102179074]
ENSCHIT00000007460	ENSCHIG00000004169	-0.966333	2.23078e-05	-	schwannomin-interacting protein 1 [Source:NCBI gene;Acc:102180704]
MSTRG.12448.1	ENSCHIG00000004169	0.952342	7.42536e-05	-	schwannomin-interacting protein 1 [Source:NCBI gene;Acc:102180704]
MSTRG.12833.2	ENSCHIG00000004169	-0.960412	3.90984e-05	-	schwannomin-interacting protein 1 [Source:NCBI gene;Acc:102180704]
MSTRG.1749.1	ENSCHIG00000004169	-0.957759	4.89385e-05	-	schwannomin-interacting protein 1 [Source:NCBI gene;Acc:102180704]
MSTRG.2946.1	ENSCHIG00000004169	0.954705	6.22917e-05	-	schwannomin-interacting protein 1 [Source:NCBI gene;Acc:102180704]
MSTRG.4853.1	ENSCHIG00000004169	0.960306	3.94621e-05	-	schwannomin-interacting protein 1 [Source:NCBI gene;Acc:102180704]
MSTRG.5337.1	ENSCHIG00000004169	-0.966927	2.09719e-05	-	schwannomin-interacting protein 1 [Source:NCBI gene;Acc:102180704]
MSTRG.5342.1	ENSCHIG00000004169	-0.966279	2.24322e-05	-	schwannomin-interacting protein 1 [Source:NCBI gene;Acc:102180704]
MSTRG.7560.1	ENSCHIG00000004169	-0.958509	4.59982e-05	-	schwannomin-interacting protein 1 [Source:NCBI gene;Acc:102180704]
MSTRG.8009.2	ENSCHIG00000004169	-0.955998	5.63608e-05	-	schwannomin-interacting protein 1 [Source:NCBI gene;Acc:102180704]
MSTRG.10064.1	ENSCHIG00000004276	-0.95582	5.7149e-05	FAP	fibroblast activation protein alpha [Source:NCBI gene;Acc:102183462]
MSTRG.10348.1	ENSCHIG00000004276	-0.974024	9.06808e-06	FAP	fibroblast activation protein alpha [Source:NCBI gene;Acc:102183462]
MSTRG.12833.2	ENSCHIG00000004276	-0.951433	7.92599e-05	FAP	fibroblast activation protein alpha [Source:NCBI gene;Acc:102183462]
MSTRG.14153.1	ENSCHIG00000004276	0.955881	5.68767e-05	FAP	fibroblast activation protein alpha [Source:NCBI gene;Acc:102183462]
MSTRG.1942.1	ENSCHIG00000004276	0.97954	3.95416e-06	FAP	fibroblast activation protein alpha [Source:NCBI gene;Acc:102183462]
MSTRG.2946.1	ENSCHIG00000004276	0.95595	5.65733e-05	FAP	fibroblast activation protein alpha [Source:NCBI gene;Acc:102183462]
MSTRG.3211.1	ENSCHIG00000004276	0.97362	9.56785e-06	FAP	fibroblast activation protein alpha [Source:NCBI gene;Acc:102183462]
MSTRG.3694.1	ENSCHIG00000004276	0.950614	8.39691e-05	FAP	fibroblast activation protein alpha [Source:NCBI gene;Acc:102183462]
MSTRG.3722.1	ENSCHIG00000004276	0.98297	2.08716e-06	FAP	fibroblast activation protein alpha [Source:NCBI gene;Acc:102183462]
MSTRG.4924.1	ENSCHIG00000004276	-0.961889	3.4277e-05	FAP	fibroblast activation protein alpha [Source:NCBI gene;Acc:102183462]
MSTRG.5342.1	ENSCHIG00000004276	-0.955044	6.06952e-05	FAP	fibroblast activation protein alpha [Source:NCBI gene;Acc:102183462]
MSTRG.65.1	ENSCHIG00000004276	0.966307	2.23677e-05	FAP	fibroblast activation protein alpha [Source:NCBI gene;Acc:102183462]
MSTRG.7560.1	ENSCHIG00000004276	-0.958487	4.60817e-05	FAP	fibroblast activation protein alpha [Source:NCBI gene;Acc:102183462]
MSTRG.7791.3	ENSCHIG00000004276	-0.963043	3.08148e-05	FAP	fibroblast activation protein alpha [Source:NCBI gene;Acc:102183462]
MSTRG.8036.4	ENSCHIG00000004276	0.971462	1.25725e-05	FAP	fibroblast activation protein alpha [Source:NCBI gene;Acc:102183462]
ENSCHIT00000005425	ENSCHIG00000004298	0.973849	9.28261e-06	NANOS1	nanos C2HC-type zinc finger 1 [Source:NCBI gene;Acc:108634026]
ENSCHIT00000006349	ENSCHIG00000004298	0.987547	7.00931e-07	NANOS1	nanos C2HC-type zinc finger 1 [Source:NCBI gene;Acc:108634026]
ENSCHIT00000010625	ENSCHIG00000004298	0.960035	4.04034e-05	NANOS1	nanos C2HC-type zinc finger 1 [Source:NCBI gene;Acc:108634026]
MSTRG.12657.1	ENSCHIG00000004298	0.953045	7.05375e-05	NANOS1	nanos C2HC-type zinc finger 1 [Source:NCBI gene;Acc:108634026]
MSTRG.13190.1	ENSCHIG00000004298	0.968863	1.70123e-05	NANOS1	nanos C2HC-type zinc finger 1 [Source:NCBI gene;Acc:108634026]
MSTRG.162.2	ENSCHIG00000004298	0.954052	6.54496e-05	NANOS1	nanos C2HC-type zinc finger 1 [Source:NCBI gene;Acc:108634026]
MSTRG.3176.1	ENSCHIG00000004298	0.962112	3.35885e-05	NANOS1	nanos C2HC-type zinc finger 1 [Source:NCBI gene;Acc:108634026]
MSTRG.3371.1	ENSCHIG00000004298	0.972261	1.13911e-05	NANOS1	nanos C2HC-type zinc finger 1 [Source:NCBI gene;Acc:108634026]
MSTRG.4183.1	ENSCHIG00000004298	0.97045	1.41883e-05	NANOS1	nanos C2HC-type zinc finger 1 [Source:NCBI gene;Acc:108634026]
MSTRG.4363.3	ENSCHIG00000004298	0.965968	2.31569e-05	NANOS1	nanos C2HC-type zinc finger 1 [Source:NCBI gene;Acc:108634026]
MSTRG.8539.2	ENSCHIG00000004298	0.954005	6.56791e-05	NANOS1	nanos C2HC-type zinc finger 1 [Source:NCBI gene;Acc:108634026]
MSTRG.10306.1	ENSCHIG00000004376	0.957685	4.92356e-05	CDK5R1	cyclin dependent kinase 5 regulatory subunit 1 [Source:NCBI gene;Acc:102187161]
MSTRG.10559.1	ENSCHIG00000004376	0.963476	2.95827e-05	CDK5R1	cyclin dependent kinase 5 regulatory subunit 1 [Source:NCBI gene;Acc:102187161]
MSTRG.10559.2	ENSCHIG00000004376	0.973438	9.79866e-06	CDK5R1	cyclin dependent kinase 5 regulatory subunit 1 [Source:NCBI gene;Acc:102187161]
MSTRG.12657.1	ENSCHIG00000004376	0.959141	4.36195e-05	CDK5R1	cyclin dependent kinase 5 regulatory subunit 1 [Source:NCBI gene;Acc:102187161]
MSTRG.14153.1	ENSCHIG00000004376	0.989873	3.40756e-07	CDK5R1	cyclin dependent kinase 5 regulatory subunit 1 [Source:NCBI gene;Acc:102187161]
MSTRG.1894.1	ENSCHIG00000004376	0.963097	3.06584e-05	CDK5R1	cyclin dependent kinase 5 regulatory subunit 1 [Source:NCBI gene;Acc:102187161]
MSTRG.1942.1	ENSCHIG00000004376	0.966868	2.11021e-05	CDK5R1	cyclin dependent kinase 5 regulatory subunit 1 [Source:NCBI gene;Acc:102187161]
MSTRG.2667.1	ENSCHIG00000004376	0.957155	5.14002e-05	CDK5R1	cyclin dependent kinase 5 regulatory subunit 1 [Source:NCBI gene;Acc:102187161]
MSTRG.3211.1	ENSCHIG00000004376	0.992581	1.15e-07	CDK5R1	cyclin dependent kinase 5 regulatory subunit 1 [Source:NCBI gene;Acc:102187161]
MSTRG.3694.1	ENSCHIG00000004376	0.989338	4.0782e-07	CDK5R1	cyclin dependent kinase 5 regulatory subunit 1 [Source:NCBI gene;Acc:102187161]
MSTRG.3722.1	ENSCHIG00000004376	0.956072	5.603e-05	CDK5R1	cyclin dependent kinase 5 regulatory subunit 1 [Source:NCBI gene;Acc:102187161]
MSTRG.4037.1	ENSCHIG00000004376	0.958116	4.75222e-05	CDK5R1	cyclin dependent kinase 5 regulatory subunit 1 [Source:NCBI gene;Acc:102187161]
MSTRG.4363.3	ENSCHIG00000004376	0.956911	5.24181e-05	CDK5R1	cyclin dependent kinase 5 regulatory subunit 1 [Source:NCBI gene;Acc:102187161]
MSTRG.5087.1	ENSCHIG00000004376	0.961175	3.65524e-05	CDK5R1	cyclin dependent kinase 5 regulatory subunit 1 [Source:NCBI gene;Acc:102187161]
MSTRG.5263.1	ENSCHIG00000004376	0.973148	1.01756e-05	CDK5R1	cyclin dependent kinase 5 regulatory subunit 1 [Source:NCBI gene;Acc:102187161]
MSTRG.5274.3	ENSCHIG00000004376	0.956602	5.37276e-05	CDK5R1	cyclin dependent kinase 5 regulatory subunit 1 [Source:NCBI gene;Acc:102187161]
MSTRG.5374.1	ENSCHIG00000004376	0.97664	6.27021e-06	CDK5R1	cyclin dependent kinase 5 regulatory subunit 1 [Source:NCBI gene;Acc:102187161]
MSTRG.612.1	ENSCHIG00000004376	0.963178	3.0426e-05	CDK5R1	cyclin dependent kinase 5 regulatory subunit 1 [Source:NCBI gene;Acc:102187161]
MSTRG.6483.1	ENSCHIG00000004376	0.969819	1.5268e-05	CDK5R1	cyclin dependent kinase 5 regulatory subunit 1 [Source:NCBI gene;Acc:102187161]
MSTRG.7523.1	ENSCHIG00000004376	0.960528	3.87046e-05	CDK5R1	cyclin dependent kinase 5 regulatory subunit 1 [Source:NCBI gene;Acc:102187161]
MSTRG.7791.3	ENSCHIG00000004376	-0.967377	1.99997e-05	CDK5R1	cyclin dependent kinase 5 regulatory subunit 1 [Source:NCBI gene;Acc:102187161]
MSTRG.7791.4	ENSCHIG00000004376	-0.952641	7.26561e-05	CDK5R1	cyclin dependent kinase 5 regulatory subunit 1 [Source:NCBI gene;Acc:102187161]
MSTRG.8036.4	ENSCHIG00000004376	0.952791	7.18675e-05	CDK5R1	cyclin dependent kinase 5 regulatory subunit 1 [Source:NCBI gene;Acc:102187161]
MSTRG.8120.1	ENSCHIG00000004376	0.963083	3.0701e-05	CDK5R1	cyclin dependent kinase 5 regulatory subunit 1 [Source:NCBI gene;Acc:102187161]
MSTRG.8120.2	ENSCHIG00000004376	0.968105	1.84933e-05	CDK5R1	cyclin dependent kinase 5 regulatory subunit 1 [Source:NCBI gene;Acc:102187161]
MSTRG.8836.1	ENSCHIG00000004376	0.982916	2.11024e-06	CDK5R1	cyclin dependent kinase 5 regulatory subunit 1 [Source:NCBI gene;Acc:102187161]
MSTRG.8836.2	ENSCHIG00000004376	0.982482	2.30316e-06	CDK5R1	cyclin dependent kinase 5 regulatory subunit 1 [Source:NCBI gene;Acc:102187161]
MSTRG.8870.1	ENSCHIG00000004376	0.9657	2.37958e-05	CDK5R1	cyclin dependent kinase 5 regulatory subunit 1 [Source:NCBI gene;Acc:102187161]
ENSCHIT00000005425	ENSCHIG00000004449	0.994083	5.21634e-08	-	neuroendocrine secretory protein 55 [Source:NCBI gene;Acc:108633189]
ENSCHIT00000006349	ENSCHIG00000004449	0.970989	1.33106e-05	-	neuroendocrine secretory protein 55 [Source:NCBI gene;Acc:108633189]
ENSCHIT00000010625	ENSCHIG00000004449	0.974418	8.59897e-06	-	neuroendocrine secretory protein 55 [Source:NCBI gene;Acc:108633189]
ENSCHIT00000011242	ENSCHIG00000004449	0.970222	1.45721e-05	-	neuroendocrine secretory protein 55 [Source:NCBI gene;Acc:108633189]
MSTRG.10306.1	ENSCHIG00000004449	0.976473	6.42717e-06	-	neuroendocrine secretory protein 55 [Source:NCBI gene;Acc:108633189]
MSTRG.10342.1	ENSCHIG00000004449	0.9986	3.37749e-10	-	neuroendocrine secretory protein 55 [Source:NCBI gene;Acc:108633189]
MSTRG.10387.1	ENSCHIG00000004449	0.973345	9.91896e-06	-	neuroendocrine secretory protein 55 [Source:NCBI gene;Acc:108633189]
MSTRG.10559.1	ENSCHIG00000004449	0.985552	1.17682e-06	-	neuroendocrine secretory protein 55 [Source:NCBI gene;Acc:108633189]
MSTRG.10559.2	ENSCHIG00000004449	0.984795	1.40631e-06	-	neuroendocrine secretory protein 55 [Source:NCBI gene;Acc:108633189]
MSTRG.11115.1	ENSCHIG00000004449	0.995011	2.87375e-08	-	neuroendocrine secretory protein 55 [Source:NCBI gene;Acc:108633189]
MSTRG.12657.1	ENSCHIG00000004449	0.998032	1.11058e-09	-	neuroendocrine secretory protein 55 [Source:NCBI gene;Acc:108633189]
MSTRG.13190.1	ENSCHIG00000004449	0.976963	5.97426e-06	-	neuroendocrine secretory protein 55 [Source:NCBI gene;Acc:108633189]
MSTRG.13288.1	ENSCHIG00000004449	0.98454	1.49023e-06	-	neuroendocrine secretory protein 55 [Source:NCBI gene;Acc:108633189]
MSTRG.13440.1	ENSCHIG00000004449	0.995279	2.36977e-08	-	neuroendocrine secretory protein 55 [Source:NCBI gene;Acc:108633189]
MSTRG.14153.1	ENSCHIG00000004449	0.971933	1.18665e-05	-	neuroendocrine secretory protein 55 [Source:NCBI gene;Acc:108633189]
MSTRG.14434.1	ENSCHIG00000004449	-0.973112	1.02236e-05	-	neuroendocrine secretory protein 55 [Source:NCBI gene;Acc:108633189]
MSTRG.14601.1	ENSCHIG00000004449	0.962364	3.28194e-05	-	neuroendocrine secretory protein 55 [Source:NCBI gene;Acc:108633189]
MSTRG.14817.1	ENSCHIG00000004449	0.980321	3.45289e-06	-	neuroendocrine secretory protein 55 [Source:NCBI gene;Acc:108633189]
MSTRG.1856.1	ENSCHIG00000004449	0.979013	4.31991e-06	-	neuroendocrine secretory protein 55 [Source:NCBI gene;Acc:108633189]
MSTRG.1894.1	ENSCHIG00000004449	0.99409	5.19536e-08	-	neuroendocrine secretory protein 55 [Source:NCBI gene;Acc:108633189]
MSTRG.2667.1	ENSCHIG00000004449	0.988484	5.33667e-07	-	neuroendocrine secretory protein 55 [Source:NCBI gene;Acc:108633189]
MSTRG.3176.1	ENSCHIG00000004449	0.997898	1.39971e-09	-	neuroendocrine secretory protein 55 [Source:NCBI gene;Acc:108633189]
MSTRG.3211.1	ENSCHIG00000004449	0.950368	8.54224e-05	-	neuroendocrine secretory protein 55 [Source:NCBI gene;Acc:108633189]
MSTRG.3371.1	ENSCHIG00000004449	0.960291	3.95148e-05	-	neuroendocrine secretory protein 55 [Source:NCBI gene;Acc:108633189]
MSTRG.3694.1	ENSCHIG00000004449	0.976775	6.14548e-06	-	neuroendocrine secretory protein 55 [Source:NCBI gene;Acc:108633189]
MSTRG.4037.1	ENSCHIG00000004449	0.998233	7.62693e-10	-	neuroendocrine secretory protein 55 [Source:NCBI gene;Acc:108633189]
MSTRG.4183.1	ENSCHIG00000004449	0.996108	1.20644e-08	-	neuroendocrine secretory protein 55 [Source:NCBI gene;Acc:108633189]
MSTRG.4363.3	ENSCHIG00000004449	0.992551	1.16619e-07	-	neuroendocrine secretory protein 55 [Source:NCBI gene;Acc:108633189]
MSTRG.4624.1	ENSCHIG00000004449	0.959373	4.27655e-05	-	neuroendocrine secretory protein 55 [Source:NCBI gene;Acc:108633189]
MSTRG.5087.1	ENSCHIG00000004449	0.997973	1.23199e-09	-	neuroendocrine secretory protein 55 [Source:NCBI gene;Acc:108633189]
MSTRG.5263.1	ENSCHIG00000004449	0.970979	1.33265e-05	-	neuroendocrine secretory protein 55 [Source:NCBI gene;Acc:108633189]
MSTRG.5374.1	ENSCHIG00000004449	0.981659	2.70245e-06	-	neuroendocrine secretory protein 55 [Source:NCBI gene;Acc:108633189]
MSTRG.5603.1	ENSCHIG00000004449	0.984154	1.62377e-06	-	neuroendocrine secretory protein 55 [Source:NCBI gene;Acc:108633189]
MSTRG.612.1	ENSCHIG00000004449	0.980497	3.34676e-06	-	neuroendocrine secretory protein 55 [Source:NCBI gene;Acc:108633189]
MSTRG.6483.1	ENSCHIG00000004449	0.958171	4.73071e-05	-	neuroendocrine secretory protein 55 [Source:NCBI gene;Acc:108633189]
MSTRG.7523.1	ENSCHIG00000004449	0.953657	6.7413e-05	-	neuroendocrine secretory protein 55 [Source:NCBI gene;Acc:108633189]
MSTRG.7613.1	ENSCHIG00000004449	0.988393	5.48388e-07	-	neuroendocrine secretory protein 55 [Source:NCBI gene;Acc:108633189]
MSTRG.8059.2	ENSCHIG00000004449	0.997055	4.55105e-09	-	neuroendocrine secretory protein 55 [Source:NCBI gene;Acc:108633189]
MSTRG.8061.1	ENSCHIG00000004449	0.97325	1.00426e-05	-	neuroendocrine secretory protein 55 [Source:NCBI gene;Acc:108633189]
MSTRG.8120.1	ENSCHIG00000004449	0.98339	1.91327e-06	-	neuroendocrine secretory protein 55 [Source:NCBI gene;Acc:108633189]
MSTRG.8120.2	ENSCHIG00000004449	0.981902	2.57998e-06	-	neuroendocrine secretory protein 55 [Source:NCBI gene;Acc:108633189]
MSTRG.8539.2	ENSCHIG00000004449	0.966729	2.14108e-05	-	neuroendocrine secretory protein 55 [Source:NCBI gene;Acc:108633189]
MSTRG.8836.1	ENSCHIG00000004449	0.96184	3.44294e-05	-	neuroendocrine secretory protein 55 [Source:NCBI gene;Acc:108633189]
MSTRG.8836.2	ENSCHIG00000004449	0.972657	1.08369e-05	-	neuroendocrine secretory protein 55 [Source:NCBI gene;Acc:108633189]
MSTRG.8870.1	ENSCHIG00000004449	0.995187	2.53458e-08	-	neuroendocrine secretory protein 55 [Source:NCBI gene;Acc:108633189]
MSTRG.12844.1	ENSCHIG00000004508	-0.957951	4.81704e-05	FUS	FUS RNA binding protein [Source:NCBI gene;Acc:102171834]
MSTRG.1379.1	ENSCHIG00000004508	0.972431	1.11507e-05	FUS	FUS RNA binding protein [Source:NCBI gene;Acc:102171834]
MSTRG.1380.1	ENSCHIG00000004508	0.960842	3.7651e-05	FUS	FUS RNA binding protein [Source:NCBI gene;Acc:102171834]
MSTRG.4128.1	ENSCHIG00000004508	-0.969382	1.60499e-05	FUS	FUS RNA binding protein [Source:NCBI gene;Acc:102171834]
MSTRG.5787.1	ENSCHIG00000004508	-0.963192	3.0387e-05	FUS	FUS RNA binding protein [Source:NCBI gene;Acc:102171834]
MSTRG.6439.1	ENSCHIG00000004508	-0.974755	8.2118e-06	FUS	FUS RNA binding protein [Source:NCBI gene;Acc:102171834]
MSTRG.7208.1	ENSCHIG00000004508	-0.954837	6.16668e-05	FUS	FUS RNA binding protein [Source:NCBI gene;Acc:102171834]
MSTRG.8429.1	ENSCHIG00000004508	0.958024	4.78827e-05	FUS	FUS RNA binding protein [Source:NCBI gene;Acc:102171834]
ENSCHIT00000006048	ENSCHIG00000004522	0.964827	2.59613e-05	PCSK5	proprotein convertase subtilisin/kexin type 5 [Source:NCBI gene;Acc:102187133]
MSTRG.11363.1	ENSCHIG00000004522	0.970394	1.42816e-05	PCSK5	proprotein convertase subtilisin/kexin type 5 [Source:NCBI gene;Acc:102187133]
MSTRG.127.1	ENSCHIG00000004522	0.956237	5.53099e-05	PCSK5	proprotein convertase subtilisin/kexin type 5 [Source:NCBI gene;Acc:102187133]
MSTRG.13847.1	ENSCHIG00000004522	-0.993305	8.03425e-08	PCSK5	proprotein convertase subtilisin/kexin type 5 [Source:NCBI gene;Acc:102187133]
MSTRG.13858.1	ENSCHIG00000004522	0.965139	2.51725e-05	PCSK5	proprotein convertase subtilisin/kexin type 5 [Source:NCBI gene;Acc:102187133]
MSTRG.14081.1	ENSCHIG00000004522	0.953086	7.03243e-05	PCSK5	proprotein convertase subtilisin/kexin type 5 [Source:NCBI gene;Acc:102187133]
MSTRG.15092.1	ENSCHIG00000004522	0.982892	2.12064e-06	PCSK5	proprotein convertase subtilisin/kexin type 5 [Source:NCBI gene;Acc:102187133]
MSTRG.2116.1	ENSCHIG00000004522	0.975574	7.3223e-06	PCSK5	proprotein convertase subtilisin/kexin type 5 [Source:NCBI gene;Acc:102187133]
MSTRG.2443.2	ENSCHIG00000004522	0.974354	8.6747e-06	PCSK5	proprotein convertase subtilisin/kexin type 5 [Source:NCBI gene;Acc:102187133]
MSTRG.3238.1	ENSCHIG00000004522	0.966196	2.26241e-05	PCSK5	proprotein convertase subtilisin/kexin type 5 [Source:NCBI gene;Acc:102187133]
MSTRG.6439.1	ENSCHIG00000004522	0.973856	9.27357e-06	PCSK5	proprotein convertase subtilisin/kexin type 5 [Source:NCBI gene;Acc:102187133]
MSTRG.8481.1	ENSCHIG00000004522	0.967604	1.95215e-05	PCSK5	proprotein convertase subtilisin/kexin type 5 [Source:NCBI gene;Acc:102187133]
MSTRG.8727.1	ENSCHIG00000004522	0.986879	8.41218e-07	PCSK5	proprotein convertase subtilisin/kexin type 5 [Source:NCBI gene;Acc:102187133]
ENSCHIT00000001079	ENSCHIG00000004603	0.950276	8.59694e-05	DEPP1	DEPP1 autophagy regulator [Source:NCBI gene;Acc:102186187]
ENSCHIT00000005425	ENSCHIG00000004603	0.990851	2.39028e-07	DEPP1	DEPP1 autophagy regulator [Source:NCBI gene;Acc:102186187]
ENSCHIT00000006349	ENSCHIG00000004603	0.976055	6.83314e-06	DEPP1	DEPP1 autophagy regulator [Source:NCBI gene;Acc:102186187]
ENSCHIT00000010625	ENSCHIG00000004603	0.986227	9.96089e-07	DEPP1	DEPP1 autophagy regulator [Source:NCBI gene;Acc:102186187]
ENSCHIT00000011242	ENSCHIG00000004603	0.964376	2.71332e-05	DEPP1	DEPP1 autophagy regulator [Source:NCBI gene;Acc:102186187]
MSTRG.10306.1	ENSCHIG00000004603	0.972184	1.15015e-05	DEPP1	DEPP1 autophagy regulator [Source:NCBI gene;Acc:102186187]
MSTRG.10342.1	ENSCHIG00000004603	0.991595	1.77749e-07	DEPP1	DEPP1 autophagy regulator [Source:NCBI gene;Acc:102186187]
MSTRG.10559.1	ENSCHIG00000004603	0.995549	1.92905e-08	DEPP1	DEPP1 autophagy regulator [Source:NCBI gene;Acc:102186187]
MSTRG.10559.2	ENSCHIG00000004603	0.985466	1.20165e-06	DEPP1	DEPP1 autophagy regulator [Source:NCBI gene;Acc:102186187]
MSTRG.11115.1	ENSCHIG00000004603	0.984276	1.58074e-06	DEPP1	DEPP1 autophagy regulator [Source:NCBI gene;Acc:102186187]
MSTRG.12657.1	ENSCHIG00000004603	0.996296	1.01498e-08	DEPP1	DEPP1 autophagy regulator [Source:NCBI gene;Acc:102186187]
MSTRG.13190.1	ENSCHIG00000004603	0.982459	2.31358e-06	DEPP1	DEPP1 autophagy regulator [Source:NCBI gene;Acc:102186187]
MSTRG.13288.1	ENSCHIG00000004603	0.966469	2.19964e-05	DEPP1	DEPP1 autophagy regulator [Source:NCBI gene;Acc:102186187]
MSTRG.13440.1	ENSCHIG00000004603	0.982568	2.26409e-06	DEPP1	DEPP1 autophagy regulator [Source:NCBI gene;Acc:102186187]
MSTRG.14153.1	ENSCHIG00000004603	0.985484	1.19635e-06	DEPP1	DEPP1 autophagy regulator [Source:NCBI gene;Acc:102186187]
MSTRG.14434.1	ENSCHIG00000004603	-0.950408	8.51837e-05	DEPP1	DEPP1 autophagy regulator [Source:NCBI gene;Acc:102186187]
MSTRG.14817.1	ENSCHIG00000004603	0.960614	3.84128e-05	DEPP1	DEPP1 autophagy regulator [Source:NCBI gene;Acc:102186187]
MSTRG.1856.1	ENSCHIG00000004603	0.969019	1.67191e-05	DEPP1	DEPP1 autophagy regulator [Source:NCBI gene;Acc:102186187]
MSTRG.1894.1	ENSCHIG00000004603	0.996364	9.50807e-09	DEPP1	DEPP1 autophagy regulator [Source:NCBI gene;Acc:102186187]
MSTRG.2667.1	ENSCHIG00000004603	0.985148	1.29561e-06	DEPP1	DEPP1 autophagy regulator [Source:NCBI gene;Acc:102186187]
MSTRG.3176.1	ENSCHIG00000004603	0.99182	1.61726e-07	DEPP1	DEPP1 autophagy regulator [Source:NCBI gene;Acc:102186187]
MSTRG.3211.1	ENSCHIG00000004603	0.971902	1.19114e-05	DEPP1	DEPP1 autophagy regulator [Source:NCBI gene;Acc:102186187]
MSTRG.3371.1	ENSCHIG00000004603	0.961145	3.66496e-05	DEPP1	DEPP1 autophagy regulator [Source:NCBI gene;Acc:102186187]
MSTRG.3694.1	ENSCHIG00000004603	0.988453	5.38701e-07	DEPP1	DEPP1 autophagy regulator [Source:NCBI gene;Acc:102186187]
MSTRG.4037.1	ENSCHIG00000004603	0.995712	1.69229e-08	DEPP1	DEPP1 autophagy regulator [Source:NCBI gene;Acc:102186187]
MSTRG.4183.1	ENSCHIG00000004603	0.990893	2.35199e-07	DEPP1	DEPP1 autophagy regulator [Source:NCBI gene;Acc:102186187]
MSTRG.4363.3	ENSCHIG00000004603	0.996804	6.05607e-09	DEPP1	DEPP1 autophagy regulator [Source:NCBI gene;Acc:102186187]
MSTRG.5087.1	ENSCHIG00000004603	0.996996	4.87505e-09	DEPP1	DEPP1 autophagy regulator [Source:NCBI gene;Acc:102186187]
MSTRG.5263.1	ENSCHIG00000004603	0.979889	3.7241e-06	DEPP1	DEPP1 autophagy regulator [Source:NCBI gene;Acc:102186187]
MSTRG.5374.1	ENSCHIG00000004603	0.986522	9.23749e-07	DEPP1	DEPP1 autophagy regulator [Source:NCBI gene;Acc:102186187]
MSTRG.5603.1	ENSCHIG00000004603	0.971081	1.31642e-05	DEPP1	DEPP1 autophagy regulator [Source:NCBI gene;Acc:102186187]
MSTRG.612.1	ENSCHIG00000004603	0.983245	1.97237e-06	DEPP1	DEPP1 autophagy regulator [Source:NCBI gene;Acc:102186187]
MSTRG.6483.1	ENSCHIG00000004603	0.983507	1.8668e-06	DEPP1	DEPP1 autophagy regulator [Source:NCBI gene;Acc:102186187]
MSTRG.7523.1	ENSCHIG00000004603	0.970727	1.37327e-05	DEPP1	DEPP1 autophagy regulator [Source:NCBI gene;Acc:102186187]
MSTRG.7613.1	ENSCHIG00000004603	0.980992	3.06031e-06	DEPP1	DEPP1 autophagy regulator [Source:NCBI gene;Acc:102186187]
MSTRG.8059.2	ENSCHIG00000004603	0.985026	1.33316e-06	DEPP1	DEPP1 autophagy regulator [Source:NCBI gene;Acc:102186187]
MSTRG.8120.1	ENSCHIG00000004603	0.990108	3.13988e-07	DEPP1	DEPP1 autophagy regulator [Source:NCBI gene;Acc:102186187]
MSTRG.8120.2	ENSCHIG00000004603	0.985919	1.07598e-06	DEPP1	DEPP1 autophagy regulator [Source:NCBI gene;Acc:102186187]
MSTRG.8539.2	ENSCHIG00000004603	0.981466	2.80251e-06	DEPP1	DEPP1 autophagy regulator [Source:NCBI gene;Acc:102186187]
MSTRG.8836.1	ENSCHIG00000004603	0.969904	1.51203e-05	DEPP1	DEPP1 autophagy regulator [Source:NCBI gene;Acc:102186187]
MSTRG.8836.2	ENSCHIG00000004603	0.983017	2.06741e-06	DEPP1	DEPP1 autophagy regulator [Source:NCBI gene;Acc:102186187]
MSTRG.8870.1	ENSCHIG00000004603	0.993116	8.8511e-08	DEPP1	DEPP1 autophagy regulator [Source:NCBI gene;Acc:102186187]
MSTRG.8525.4	ENSCHIG00000004685	-0.950288	8.58975e-05	TGFBI	transforming growth factor beta induced [Source:NCBI gene;Acc:102182971]
MSTRG.10348.1	ENSCHIG00000004710	-0.954344	6.40219e-05	GJB2	gap junction protein beta 2 [Source:NCBI gene;Acc:102171720]
MSTRG.1942.1	ENSCHIG00000004710	0.966858	2.11251e-05	GJB2	gap junction protein beta 2 [Source:NCBI gene;Acc:102171720]
MSTRG.3211.1	ENSCHIG00000004710	0.954898	6.13801e-05	GJB2	gap junction protein beta 2 [Source:NCBI gene;Acc:102171720]
MSTRG.3722.1	ENSCHIG00000004710	0.952145	7.53171e-05	GJB2	gap junction protein beta 2 [Source:NCBI gene;Acc:102171720]
MSTRG.5450.1	ENSCHIG00000004710	0.956783	5.29599e-05	GJB2	gap junction protein beta 2 [Source:NCBI gene;Acc:102171720]
MSTRG.7560.1	ENSCHIG00000004710	-0.962885	3.12744e-05	GJB2	gap junction protein beta 2 [Source:NCBI gene;Acc:102171720]
MSTRG.7791.3	ENSCHIG00000004710	-0.963765	2.87802e-05	GJB2	gap junction protein beta 2 [Source:NCBI gene;Acc:102171720]
MSTRG.8036.4	ENSCHIG00000004710	0.990955	2.29667e-07	GJB2	gap junction protein beta 2 [Source:NCBI gene;Acc:102171720]
ENSCHIT00000005425	ENSCHIG00000004734	0.989194	4.27382e-07	FITM1	fat storage inducing transmembrane protein 1 [Source:NCBI gene;Acc:102179676]
ENSCHIT00000006349	ENSCHIG00000004734	0.987072	7.98726e-07	FITM1	fat storage inducing transmembrane protein 1 [Source:NCBI gene;Acc:102179676]
ENSCHIT00000010625	ENSCHIG00000004734	0.981325	2.87757e-06	FITM1	fat storage inducing transmembrane protein 1 [Source:NCBI gene;Acc:102179676]
MSTRG.10342.1	ENSCHIG00000004734	0.981169	2.96226e-06	FITM1	fat storage inducing transmembrane protein 1 [Source:NCBI gene;Acc:102179676]
MSTRG.10559.1	ENSCHIG00000004734	0.991558	1.80515e-07	FITM1	fat storage inducing transmembrane protein 1 [Source:NCBI gene;Acc:102179676]
MSTRG.10559.2	ENSCHIG00000004734	0.968544	1.76259e-05	FITM1	fat storage inducing transmembrane protein 1 [Source:NCBI gene;Acc:102179676]
MSTRG.11115.1	ENSCHIG00000004734	0.980318	3.45469e-06	FITM1	fat storage inducing transmembrane protein 1 [Source:NCBI gene;Acc:102179676]
MSTRG.12657.1	ENSCHIG00000004734	0.988915	4.67081e-07	FITM1	fat storage inducing transmembrane protein 1 [Source:NCBI gene;Acc:102179676]
MSTRG.13190.1	ENSCHIG00000004734	0.994956	2.98665e-08	FITM1	fat storage inducing transmembrane protein 1 [Source:NCBI gene;Acc:102179676]
MSTRG.13288.1	ENSCHIG00000004734	0.953752	6.69401e-05	FITM1	fat storage inducing transmembrane protein 1 [Source:NCBI gene;Acc:102179676]
MSTRG.13440.1	ENSCHIG00000004734	0.97503	7.90508e-06	FITM1	fat storage inducing transmembrane protein 1 [Source:NCBI gene;Acc:102179676]
MSTRG.14153.1	ENSCHIG00000004734	0.974168	8.89495e-06	FITM1	fat storage inducing transmembrane protein 1 [Source:NCBI gene;Acc:102179676]
MSTRG.14601.1	ENSCHIG00000004734	0.955973	5.64711e-05	FITM1	fat storage inducing transmembrane protein 1 [Source:NCBI gene;Acc:102179676]
MSTRG.14817.1	ENSCHIG00000004734	0.956348	5.48239e-05	FITM1	fat storage inducing transmembrane protein 1 [Source:NCBI gene;Acc:102179676]
MSTRG.1894.1	ENSCHIG00000004734	0.982578	2.25963e-06	FITM1	fat storage inducing transmembrane protein 1 [Source:NCBI gene;Acc:102179676]
MSTRG.2667.1	ENSCHIG00000004734	0.96426	2.74406e-05	FITM1	fat storage inducing transmembrane protein 1 [Source:NCBI gene;Acc:102179676]
MSTRG.3176.1	ENSCHIG00000004734	0.987873	6.39017e-07	FITM1	fat storage inducing transmembrane protein 1 [Source:NCBI gene;Acc:102179676]
MSTRG.3211.1	ENSCHIG00000004734	0.961484	3.55553e-05	FITM1	fat storage inducing transmembrane protein 1 [Source:NCBI gene;Acc:102179676]
MSTRG.3371.1	ENSCHIG00000004734	0.96561	2.40123e-05	FITM1	fat storage inducing transmembrane protein 1 [Source:NCBI gene;Acc:102179676]
MSTRG.3694.1	ENSCHIG00000004734	0.97975	3.8145e-06	FITM1	fat storage inducing transmembrane protein 1 [Source:NCBI gene;Acc:102179676]
MSTRG.4037.1	ENSCHIG00000004734	0.984409	1.53462e-06	FITM1	fat storage inducing transmembrane protein 1 [Source:NCBI gene;Acc:102179676]
MSTRG.4183.1	ENSCHIG00000004734	0.988289	5.65865e-07	FITM1	fat storage inducing transmembrane protein 1 [Source:NCBI gene;Acc:102179676]
MSTRG.4363.3	ENSCHIG00000004734	0.992061	1.45664e-07	FITM1	fat storage inducing transmembrane protein 1 [Source:NCBI gene;Acc:102179676]
MSTRG.5087.1	ENSCHIG00000004734	0.987505	7.09197e-07	FITM1	fat storage inducing transmembrane protein 1 [Source:NCBI gene;Acc:102179676]
MSTRG.5263.1	ENSCHIG00000004734	0.983639	1.81526e-06	FITM1	fat storage inducing transmembrane protein 1 [Source:NCBI gene;Acc:102179676]
MSTRG.5374.1	ENSCHIG00000004734	0.970994	1.33021e-05	FITM1	fat storage inducing transmembrane protein 1 [Source:NCBI gene;Acc:102179676]
MSTRG.5603.1	ENSCHIG00000004734	0.952635	7.2689e-05	FITM1	fat storage inducing transmembrane protein 1 [Source:NCBI gene;Acc:102179676]
MSTRG.612.1	ENSCHIG00000004734	0.979422	4.03396e-06	FITM1	fat storage inducing transmembrane protein 1 [Source:NCBI gene;Acc:102179676]
MSTRG.6483.1	ENSCHIG00000004734	0.980137	3.56694e-06	FITM1	fat storage inducing transmembrane protein 1 [Source:NCBI gene;Acc:102179676]
MSTRG.7523.1	ENSCHIG00000004734	0.950494	8.4674e-05	FITM1	fat storage inducing transmembrane protein 1 [Source:NCBI gene;Acc:102179676]
MSTRG.7613.1	ENSCHIG00000004734	0.960501	3.87949e-05	FITM1	fat storage inducing transmembrane protein 1 [Source:NCBI gene;Acc:102179676]
MSTRG.8059.2	ENSCHIG00000004734	0.976221	6.66985e-06	FITM1	fat storage inducing transmembrane protein 1 [Source:NCBI gene;Acc:102179676]
MSTRG.8120.1	ENSCHIG00000004734	0.973776	9.37201e-06	FITM1	fat storage inducing transmembrane protein 1 [Source:NCBI gene;Acc:102179676]
MSTRG.8120.2	ENSCHIG00000004734	0.963893	2.84302e-05	FITM1	fat storage inducing transmembrane protein 1 [Source:NCBI gene;Acc:102179676]
MSTRG.8539.2	ENSCHIG00000004734	0.976074	6.81489e-06	FITM1	fat storage inducing transmembrane protein 1 [Source:NCBI gene;Acc:102179676]
MSTRG.8836.1	ENSCHIG00000004734	0.956062	5.60749e-05	FITM1	fat storage inducing transmembrane protein 1 [Source:NCBI gene;Acc:102179676]
MSTRG.8836.2	ENSCHIG00000004734	0.965829	2.34862e-05	FITM1	fat storage inducing transmembrane protein 1 [Source:NCBI gene;Acc:102179676]
MSTRG.8870.1	ENSCHIG00000004734	0.980433	3.38521e-06	FITM1	fat storage inducing transmembrane protein 1 [Source:NCBI gene;Acc:102179676]
ENSCHIT00000002352	ENSCHIG00000004741	0.973407	9.83834e-06	CENPJ	centromere protein J [Source:NCBI gene;Acc:102173755]
MSTRG.10181.1	ENSCHIG00000004741	0.967576	1.95803e-05	CENPJ	centromere protein J [Source:NCBI gene;Acc:102173755]
MSTRG.10348.2	ENSCHIG00000004741	0.95379	6.67499e-05	CENPJ	centromere protein J [Source:NCBI gene;Acc:102173755]
MSTRG.10927.2	ENSCHIG00000004741	0.963817	2.86369e-05	CENPJ	centromere protein J [Source:NCBI gene;Acc:102173755]
MSTRG.11324.1	ENSCHIG00000004741	0.960654	3.82801e-05	CENPJ	centromere protein J [Source:NCBI gene;Acc:102173755]
MSTRG.11324.3	ENSCHIG00000004741	0.970971	1.33391e-05	CENPJ	centromere protein J [Source:NCBI gene;Acc:102173755]
MSTRG.11473.1	ENSCHIG00000004741	0.956733	5.31727e-05	CENPJ	centromere protein J [Source:NCBI gene;Acc:102173755]
MSTRG.12158.1	ENSCHIG00000004741	0.963191	3.03891e-05	CENPJ	centromere protein J [Source:NCBI gene;Acc:102173755]
MSTRG.12158.2	ENSCHIG00000004741	0.950257	8.6083e-05	CENPJ	centromere protein J [Source:NCBI gene;Acc:102173755]
MSTRG.13228.4	ENSCHIG00000004741	0.963009	3.09134e-05	CENPJ	centromere protein J [Source:NCBI gene;Acc:102173755]
MSTRG.13513.3	ENSCHIG00000004741	0.955439	5.88728e-05	CENPJ	centromere protein J [Source:NCBI gene;Acc:102173755]
MSTRG.13513.4	ENSCHIG00000004741	0.959277	4.31194e-05	CENPJ	centromere protein J [Source:NCBI gene;Acc:102173755]
MSTRG.13521.2	ENSCHIG00000004741	0.957936	4.82296e-05	CENPJ	centromere protein J [Source:NCBI gene;Acc:102173755]
MSTRG.13523.1	ENSCHIG00000004741	0.971905	1.19079e-05	CENPJ	centromere protein J [Source:NCBI gene;Acc:102173755]
MSTRG.14998.1	ENSCHIG00000004741	0.98223	2.42036e-06	CENPJ	centromere protein J [Source:NCBI gene;Acc:102173755]
MSTRG.15092.1	ENSCHIG00000004741	-0.959122	4.36893e-05	CENPJ	centromere protein J [Source:NCBI gene;Acc:102173755]
MSTRG.15338.1	ENSCHIG00000004741	0.959687	4.16353e-05	CENPJ	centromere protein J [Source:NCBI gene;Acc:102173755]
MSTRG.1818.1	ENSCHIG00000004741	0.960313	3.94399e-05	CENPJ	centromere protein J [Source:NCBI gene;Acc:102173755]
MSTRG.2266.1	ENSCHIG00000004741	0.95569	5.77342e-05	CENPJ	centromere protein J [Source:NCBI gene;Acc:102173755]
MSTRG.2311.1	ENSCHIG00000004741	0.953946	6.59712e-05	CENPJ	centromere protein J [Source:NCBI gene;Acc:102173755]
MSTRG.2787.1	ENSCHIG00000004741	-0.976848	6.07872e-06	CENPJ	centromere protein J [Source:NCBI gene;Acc:102173755]
MSTRG.2912.1	ENSCHIG00000004741	-0.968036	1.86321e-05	CENPJ	centromere protein J [Source:NCBI gene;Acc:102173755]
MSTRG.3238.1	ENSCHIG00000004741	-0.951171	8.07453e-05	CENPJ	centromere protein J [Source:NCBI gene;Acc:102173755]
MSTRG.7192.1	ENSCHIG00000004741	0.952972	7.092e-05	CENPJ	centromere protein J [Source:NCBI gene;Acc:102173755]
MSTRG.7618.6	ENSCHIG00000004741	0.981583	2.74147e-06	CENPJ	centromere protein J [Source:NCBI gene;Acc:102173755]
MSTRG.7618.7	ENSCHIG00000004741	0.95885	4.47027e-05	CENPJ	centromere protein J [Source:NCBI gene;Acc:102173755]
MSTRG.7618.8	ENSCHIG00000004741	0.958322	4.67162e-05	CENPJ	centromere protein J [Source:NCBI gene;Acc:102173755]
MSTRG.7618.9	ENSCHIG00000004741	0.965634	2.39535e-05	CENPJ	centromere protein J [Source:NCBI gene;Acc:102173755]
MSTRG.8007.2	ENSCHIG00000004741	0.97332	9.95125e-06	CENPJ	centromere protein J [Source:NCBI gene;Acc:102173755]
MSTRG.8007.3	ENSCHIG00000004741	0.961388	3.58633e-05	CENPJ	centromere protein J [Source:NCBI gene;Acc:102173755]
MSTRG.8009.1	ENSCHIG00000004741	0.955217	5.98927e-05	CENPJ	centromere protein J [Source:NCBI gene;Acc:102173755]
MSTRG.8015.2	ENSCHIG00000004741	0.954234	6.45566e-05	CENPJ	centromere protein J [Source:NCBI gene;Acc:102173755]
MSTRG.8575.1	ENSCHIG00000004741	0.964618	2.64993e-05	CENPJ	centromere protein J [Source:NCBI gene;Acc:102173755]
MSTRG.8579.3	ENSCHIG00000004741	0.964465	2.68995e-05	CENPJ	centromere protein J [Source:NCBI gene;Acc:102173755]
MSTRG.9142.2	ENSCHIG00000004741	-0.970151	1.46925e-05	CENPJ	centromere protein J [Source:NCBI gene;Acc:102173755]
MSTRG.9308.2	ENSCHIG00000004741	-0.965738	2.3704e-05	CENPJ	centromere protein J [Source:NCBI gene;Acc:102173755]
ENSCHIT00000006048	ENSCHIG00000004792	-0.95619	5.55144e-05	H2AC6	histone H2A type 1-C [Source:NCBI gene;Acc:102185049]
MSTRG.11363.1	ENSCHIG00000004792	-0.975094	7.83449e-06	H2AC6	histone H2A type 1-C [Source:NCBI gene;Acc:102185049]
MSTRG.127.1	ENSCHIG00000004792	-0.961942	3.41137e-05	H2AC6	histone H2A type 1-C [Source:NCBI gene;Acc:102185049]
MSTRG.12844.1	ENSCHIG00000004792	-0.968475	1.77606e-05	H2AC6	histone H2A type 1-C [Source:NCBI gene;Acc:102185049]
MSTRG.1379.1	ENSCHIG00000004792	0.957397	5.04018e-05	H2AC6	histone H2A type 1-C [Source:NCBI gene;Acc:102185049]
MSTRG.13847.1	ENSCHIG00000004792	0.964905	2.5763e-05	H2AC6	histone H2A type 1-C [Source:NCBI gene;Acc:102185049]
MSTRG.14081.1	ENSCHIG00000004792	-0.952714	7.22718e-05	H2AC6	histone H2A type 1-C [Source:NCBI gene;Acc:102185049]
MSTRG.2116.1	ENSCHIG00000004792	-0.960029	4.04252e-05	H2AC6	histone H2A type 1-C [Source:NCBI gene;Acc:102185049]
MSTRG.2443.2	ENSCHIG00000004792	-0.957639	4.94175e-05	H2AC6	histone H2A type 1-C [Source:NCBI gene;Acc:102185049]
MSTRG.4128.1	ENSCHIG00000004792	-0.968977	1.67989e-05	H2AC6	histone H2A type 1-C [Source:NCBI gene;Acc:102185049]
MSTRG.5787.1	ENSCHIG00000004792	-0.963537	2.94132e-05	H2AC6	histone H2A type 1-C [Source:NCBI gene;Acc:102185049]
MSTRG.6439.1	ENSCHIG00000004792	-0.985003	1.34033e-06	H2AC6	histone H2A type 1-C [Source:NCBI gene;Acc:102185049]
MSTRG.7208.1	ENSCHIG00000004792	-0.955493	5.86252e-05	H2AC6	histone H2A type 1-C [Source:NCBI gene;Acc:102185049]
MSTRG.8727.1	ENSCHIG00000004792	-0.960321	3.94118e-05	H2AC6	histone H2A type 1-C [Source:NCBI gene;Acc:102185049]
MSTRG.9466.3	ENSCHIG00000004792	0.959769	4.13409e-05	H2AC6	histone H2A type 1-C [Source:NCBI gene;Acc:102185049]
ENSCHIT00000007460	ENSCHIG00000004827	0.982804	2.15917e-06	-	carbonyl reductase [NADPH] 1 [Source:NCBI gene;Acc:108633281]
MSTRG.10064.1	ENSCHIG00000004827	0.983282	1.95709e-06	-	carbonyl reductase [NADPH] 1 [Source:NCBI gene;Acc:108633281]
MSTRG.10348.1	ENSCHIG00000004827	0.980573	3.30158e-06	-	carbonyl reductase [NADPH] 1 [Source:NCBI gene;Acc:108633281]
MSTRG.10348.2	ENSCHIG00000004827	0.964362	2.71702e-05	-	carbonyl reductase [NADPH] 1 [Source:NCBI gene;Acc:108633281]
MSTRG.12156.1	ENSCHIG00000004827	0.959289	4.30726e-05	-	carbonyl reductase [NADPH] 1 [Source:NCBI gene;Acc:108633281]
MSTRG.12158.1	ENSCHIG00000004827	0.969239	1.63113e-05	-	carbonyl reductase [NADPH] 1 [Source:NCBI gene;Acc:108633281]
MSTRG.12158.2	ENSCHIG00000004827	0.965797	2.35623e-05	-	carbonyl reductase [NADPH] 1 [Source:NCBI gene;Acc:108633281]
MSTRG.12158.3	ENSCHIG00000004827	0.971212	1.29586e-05	-	carbonyl reductase [NADPH] 1 [Source:NCBI gene;Acc:108633281]
MSTRG.1273.2	ENSCHIG00000004827	-0.96075	3.79575e-05	-	carbonyl reductase [NADPH] 1 [Source:NCBI gene;Acc:108633281]
MSTRG.12833.2	ENSCHIG00000004827	0.972349	1.1267e-05	-	carbonyl reductase [NADPH] 1 [Source:NCBI gene;Acc:108633281]
MSTRG.13513.4	ENSCHIG00000004827	0.955618	5.80575e-05	-	carbonyl reductase [NADPH] 1 [Source:NCBI gene;Acc:108633281]
MSTRG.13520.2	ENSCHIG00000004827	0.952884	7.13768e-05	-	carbonyl reductase [NADPH] 1 [Source:NCBI gene;Acc:108633281]
MSTRG.13521.1	ENSCHIG00000004827	0.964367	2.71564e-05	-	carbonyl reductase [NADPH] 1 [Source:NCBI gene;Acc:108633281]
MSTRG.14573.1	ENSCHIG00000004827	-0.966245	2.25098e-05	-	carbonyl reductase [NADPH] 1 [Source:NCBI gene;Acc:108633281]
MSTRG.1749.1	ENSCHIG00000004827	0.965929	2.32495e-05	-	carbonyl reductase [NADPH] 1 [Source:NCBI gene;Acc:108633281]
MSTRG.1818.1	ENSCHIG00000004827	0.958983	4.42038e-05	-	carbonyl reductase [NADPH] 1 [Source:NCBI gene;Acc:108633281]
MSTRG.2311.1	ENSCHIG00000004827	0.951826	7.7066e-05	-	carbonyl reductase [NADPH] 1 [Source:NCBI gene;Acc:108633281]
MSTRG.2912.1	ENSCHIG00000004827	-0.978425	4.75581e-06	-	carbonyl reductase [NADPH] 1 [Source:NCBI gene;Acc:108633281]
MSTRG.2946.1	ENSCHIG00000004827	-0.994613	3.75919e-08	-	carbonyl reductase [NADPH] 1 [Source:NCBI gene;Acc:108633281]
[truncated: 32,846 more rows]
