# Supplementary material for: Transcriptome Analysis Reveals the Profile of Long Non-Coding RNAs during Myogenic Differentiation in Goats
Source: Int J Mol Sci. 2023 Mar 28;24(7):6370. doi: 10.3390/ijms24076370 (PMC10094361; doi:10.3390/ijms24076370)
Supplement: Supplementary file 1 [file ijms-24-06370-s001.zip › Table S9. GO terms and KEGG pathways enriched by trans-target genes of lncRNAs.xlsx]

## Sheet: trans_GO analysis
Table S9. GO terms and KEGG pathways enriched by trans-target genes of lncRNAs_GO terms
class	GO ID	Description	fg_num	bg_num	pvalue	p.adjust	Genes
cellular component	GO:0044815	DNA packaging complex	68	123	7.63078e-35	6.66167e-32	ENSCHIG00000000946(H1-5);ENSCHIG00000001191(-);ENSCHIG00000002577(-);ENSCHIG00000002971(-);ENSCHIG00000003444(NCAPG2);ENSCHIG00000004109(-);ENSCHIG00000004792(H2AC6);ENSCHIG00000005401(SMC2);ENSCHIG00000005501(-);ENSCHIG00000005720(-);ENSCHIG00000006209(H2AC21);ENSCHIG00000006387(H1-4);ENSCHIG00000006539(-);ENSCHIG00000006730(-);ENSCHIG00000007534(-);ENSCHIG00000007655(-);ENSCHIG00000007673(H2BC1…
cellular component	GO:0000786	nucleosome	62	115	4.99312e-31	2.1795e-28	ENSCHIG00000000946(H1-5);ENSCHIG00000001191(-);ENSCHIG00000002577(-);ENSCHIG00000002971(-);ENSCHIG00000004109(-);ENSCHIG00000004792(H2AC6);ENSCHIG00000005501(-);ENSCHIG00000005720(-);ENSCHIG00000006209(H2AC21);ENSCHIG00000006387(H1-4);ENSCHIG00000006539(-);ENSCHIG00000006730(-);ENSCHIG00000007534(-);ENSCHIG00000007655(-);ENSCHIG00000007673(H2BC18);ENSCHIG00000007834(-);ENSCHIG00000007924(-);ENSCH…
molecular function	GO:0005515	protein binding	903	6544	1.88553e-30	3.0885e-27	ENSCHIG00000000138(ZNF521);ENSCHIG00000000147(PLAT);ENSCHIG00000000214(DNAJC9);ENSCHIG00000000353(CDK1);ENSCHIG00000000385(SYNPO2L);ENSCHIG00000000437(ANK3);ENSCHIG00000000579(SEMA4D);ENSCHIG00000000703(SPSB1);ENSCHIG00000000736(GPR61);ENSCHIG00000000839(AMIGO1);ENSCHIG00000000946(H1-5);ENSCHIG00000001027(FZD9);ENSCHIG00000001191(-);ENSCHIG00000001308(SRM);ENSCHIG00000001756(ISLR);ENSCHIG00000001…
cellular component	GO:0043292	contractile fiber	56	116	5.82622e-25	1.69543e-22	ENSCHIG00000002209(C10orf71);ENSCHIG00000003341(ACTC1);ENSCHIG00000003345(SMTNL1);ENSCHIG00000008403(MYOM3);ENSCHIG00000008416(DES);ENSCHIG00000009070(MYH4);ENSCHIG00000009596(CAVIN4);ENSCHIG00000009793(MYOD1);ENSCHIG00000009814(LDB3);ENSCHIG00000010063(ACTN2);ENSCHIG00000010571(TNNC2);ENSCHIG00000011698(ANKRD2);ENSCHIG00000011761(MYOM2);ENSCHIG00000012778(MYOZ2);ENSCHIG00000013440(CACNA1S);ENSCH…
cellular component	GO:0032993	protein-DNA complex	70	177	2.07272e-24	4.52372e-22	ENSCHIG00000000946(H1-5);ENSCHIG00000001191(-);ENSCHIG00000002577(-);ENSCHIG00000002971(-);ENSCHIG00000003405(NFE2);ENSCHIG00000004109(-);ENSCHIG00000004792(H2AC6);ENSCHIG00000005501(-);ENSCHIG00000005720(-);ENSCHIG00000006209(H2AC21);ENSCHIG00000006387(H1-4);ENSCHIG00000006539(-);ENSCHIG00000006730(-);ENSCHIG00000007534(-);ENSCHIG00000007655(-);ENSCHIG00000007673(H2BC18);ENSCHIG00000007834(-);EN…
cellular component	GO:0030016	myofibril	53	110	1.21677e-23	2.12447e-21	ENSCHIG00000002209(C10orf71);ENSCHIG00000003341(ACTC1);ENSCHIG00000003345(SMTNL1);ENSCHIG00000008403(MYOM3);ENSCHIG00000008416(DES);ENSCHIG00000009070(MYH4);ENSCHIG00000009596(CAVIN4);ENSCHIG00000009793(MYOD1);ENSCHIG00000009814(LDB3);ENSCHIG00000010063(ACTN2);ENSCHIG00000010571(TNNC2);ENSCHIG00000011698(ANKRD2);ENSCHIG00000011761(MYOM2);ENSCHIG00000012778(MYOZ2);ENSCHIG00000013440(CACNA1S);ENSCH…
molecular function	GO:0005488	binding	1311	10928	3.50665e-24	2.87195e-21	ENSCHIG00000000075(TYMS);ENSCHIG00000000097(-);ENSCHIG00000000109(ENOSF1);ENSCHIG00000000138(ZNF521);ENSCHIG00000000147(PLAT);ENSCHIG00000000181(STK32C);ENSCHIG00000000203(ZCCHC24);ENSCHIG00000000214(DNAJC9);ENSCHIG00000000353(CDK1);ENSCHIG00000000385(SYNPO2L);ENSCHIG00000000437(ANK3);ENSCHIG00000000484(JAZF1);ENSCHIG00000000527(PTGS1);ENSCHIG00000000579(SEMA4D);ENSCHIG00000000623(PLAG1);ENSCHIG0…	ENSCHIG00000027074(ADAMTS20);ENSCHIG00000027112(KCNA7);ENSCHIG00000027136(MCM7);ENSCHIG00000027140(ROR1);ENSCHIG00000027176(OLFML2B);ENSCHIG00000027198(LRR1);ENSCHIG00000027224(NXPH3);ENSCHIG00000027256(ZBTB46);ENSCHIG00000027269(CCN1);MSTRG.11793(F52C9.6);MSTRG.11971(--);MSTRG.11989(env);MSTRG.12600(F52C9.6);MSTRG.13517(Pol);MSTRG.13840(DOK7);MSTRG.14308(--);MSTRG.2038(--);MSTRG.347(PGAM1);MSTRG…
cellular component	GO:0030017	sarcomere	43	94	2.39025e-18	3.47781e-16	ENSCHIG00000002209(C10orf71);ENSCHIG00000003341(ACTC1);ENSCHIG00000003345(SMTNL1);ENSCHIG00000008403(MYOM3);ENSCHIG00000008416(DES);ENSCHIG00000009596(CAVIN4);ENSCHIG00000009814(LDB3);ENSCHIG00000010063(ACTN2);ENSCHIG00000010571(TNNC2);ENSCHIG00000011698(ANKRD2);ENSCHIG00000011761(MYOM2);ENSCHIG00000012778(MYOZ2);ENSCHIG00000013440(CACNA1S);ENSCHIG00000013756(ACTN3);ENSCHIG00000014088(CRYAB);ENSC…
cellular component	GO:0044449	contractile fiber part	45	103	3.62376e-18	4.51935e-16	ENSCHIG00000002209(C10orf71);ENSCHIG00000003341(ACTC1);ENSCHIG00000003345(SMTNL1);ENSCHIG00000008403(MYOM3);ENSCHIG00000008416(DES);ENSCHIG00000009596(CAVIN4);ENSCHIG00000009814(LDB3);ENSCHIG00000010063(ACTN2);ENSCHIG00000010571(TNNC2);ENSCHIG00000011698(ANKRD2);ENSCHIG00000011761(MYOM2);ENSCHIG00000012778(MYOZ2);ENSCHIG00000013440(CACNA1S);ENSCHIG00000013756(ACTN3);ENSCHIG00000014088(CRYAB);ENSC…
biological process	GO:0003012	muscle system process	75	235	7.22244e-20	5.55406e-16	ENSCHIG00000005138(PGAM2);ENSCHIG00000006052(SCN3B);ENSCHIG00000006481(CASQ1);ENSCHIG00000007371(EZH2);ENSCHIG00000008714(MYH8);ENSCHIG00000008913(ATP8A2);ENSCHIG00000008918(P2RY1);ENSCHIG00000009070(MYH4);ENSCHIG00000009678(SCN10A);ENSCHIG00000009793(MYOD1);ENSCHIG00000009912(MYBPC2);ENSCHIG00000010009(CAV3);ENSCHIG00000010063(ACTN2);ENSCHIG00000010571(TNNC2);ENSCHIG00000010787(SRSF1);ENSCHIG000…
biological process	GO:0032502	developmental process	532	3756	2.29467e-18	7.39352e-15	ENSCHIG00000000138(ZNF521);ENSCHIG00000000353(CDK1);ENSCHIG00000000437(ANK3);ENSCHIG00000000495(LAMB3);ENSCHIG00000000579(SEMA4D);ENSCHIG00000000623(PLAG1);ENSCHIG00000000814(SLC45A3);ENSCHIG00000000839(AMIGO1);ENSCHIG00000001027(FZD9);ENSCHIG00000001922(TGFB3);ENSCHIG00000002069(SLC7A11);ENSCHIG00000002331(MYO16);ENSCHIG00000002547(TPBG);ENSCHIG00000002557(PTER);ENSCHIG00000002609(RBM38);ENSCHIG…
biological process	GO:0048856	anatomical structure development	509	3559	2.88434e-18	7.39352e-15	ENSCHIG00000000138(ZNF521);ENSCHIG00000000353(CDK1);ENSCHIG00000000437(ANK3);ENSCHIG00000000495(LAMB3);ENSCHIG00000000579(SEMA4D);ENSCHIG00000000623(PLAG1);ENSCHIG00000000814(SLC45A3);ENSCHIG00000000839(AMIGO1);ENSCHIG00000001027(FZD9);ENSCHIG00000001922(TGFB3);ENSCHIG00000002069(SLC7A11);ENSCHIG00000002331(MYO16);ENSCHIG00000002547(TPBG);ENSCHIG00000002557(PTER);ENSCHIG00000002609(RBM38);ENSCHIG…
cellular component	GO:0044427	chromosomal part	143	695	6.03825e-16	6.58924e-14	ENSCHIG00000000946(H1-5);ENSCHIG00000001191(-);ENSCHIG00000002577(-);ENSCHIG00000002759(ANP32E);ENSCHIG00000002772(KIF18A);ENSCHIG00000002971(-);ENSCHIG00000003444(NCAPG2);ENSCHIG00000004093(JUN);ENSCHIG00000004109(-);ENSCHIG00000004792(H2AC6);ENSCHIG00000005401(SMC2);ENSCHIG00000005501(-);ENSCHIG00000005720(-);ENSCHIG00000006209(H2AC21);ENSCHIG00000006387(H1-4);ENSCHIG00000006539(-);ENSCHIG00000…
biological process	GO:0006936	muscle contraction	60	182	6.75282e-17	1.29823e-13	ENSCHIG00000005138(PGAM2);ENSCHIG00000006052(SCN3B);ENSCHIG00000006481(CASQ1);ENSCHIG00000008714(MYH8);ENSCHIG00000008913(ATP8A2);ENSCHIG00000009070(MYH4);ENSCHIG00000009678(SCN10A);ENSCHIG00000009912(MYBPC2);ENSCHIG00000010009(CAV3);ENSCHIG00000010063(ACTN2);ENSCHIG00000010571(TNNC2);ENSCHIG00000010787(SRSF1);ENSCHIG00000011087(SLC8A3);ENSCHIG00000011193(-);ENSCHIG00000011761(MYOM2);ENSCHIG00000…
biological process	GO:0009653	anatomical structure morphogenesis	289	1778	1.10201e-16	1.69489e-13	ENSCHIG00000000437(ANK3);ENSCHIG00000000495(LAMB3);ENSCHIG00000000579(SEMA4D);ENSCHIG00000000623(PLAG1);ENSCHIG00000001922(TGFB3);ENSCHIG00000002331(MYO16);ENSCHIG00000002856(ACKR3);ENSCHIG00000003279(ESM1);ENSCHIG00000003341(ACTC1);ENSCHIG00000003345(SMTNL1);ENSCHIG00000003384(CHI3L1);ENSCHIG00000004376(CDK5R1);ENSCHIG00000004522(PCSK5);ENSCHIG00000004685(TGFBI);ENSCHIG00000005050(PITX3);ENSCHIG…
biological process	GO:0007275	multicellular organism development	458	3204	4.92692e-16	6.31467e-13	ENSCHIG00000000138(ZNF521);ENSCHIG00000000437(ANK3);ENSCHIG00000000495(LAMB3);ENSCHIG00000000579(SEMA4D);ENSCHIG00000000623(PLAG1);ENSCHIG00000000814(SLC45A3);ENSCHIG00000000839(AMIGO1);ENSCHIG00000001027(FZD9);ENSCHIG00000001922(TGFB3);ENSCHIG00000002069(SLC7A11);ENSCHIG00000002331(MYO16);ENSCHIG00000002547(TPBG);ENSCHIG00000002772(KIF18A);ENSCHIG00000002856(ACKR3);ENSCHIG00000003108(MYLPF);ENSC…
biological process	GO:0061061	muscle structure development	97	407	1.36239e-15	1.49493e-12	ENSCHIG00000002609(RBM38);ENSCHIG00000003108(MYLPF);ENSCHIG00000003341(ACTC1);ENSCHIG00000003345(SMTNL1);ENSCHIG00000006481(CASQ1);ENSCHIG00000006678(CDON);ENSCHIG00000007274(TLL2);ENSCHIG00000007287(GLI1);ENSCHIG00000007371(EZH2);ENSCHIG00000008739(TMEM204);ENSCHIG00000008917(NMRK2);ENSCHIG00000009389(NOG);ENSCHIG00000009603(RAMP2);ENSCHIG00000009664(NR4A1);ENSCHIG00000009793(MYOD1);ENSCHIG00000…
biological process	GO:0051239	regulation of multicellular organismal process	320	2063	1.55519e-15	1.49493e-12	ENSCHIG00000000579(SEMA4D);ENSCHIG00000000623(PLAG1);ENSCHIG00000000814(SLC45A3);ENSCHIG00000000839(AMIGO1);ENSCHIG00000001027(FZD9);ENSCHIG00000001922(TGFB3);ENSCHIG00000002547(TPBG);ENSCHIG00000003345(SMTNL1);ENSCHIG00000003384(CHI3L1);ENSCHIG00000003444(NCAPG2);ENSCHIG00000003822(TOB1);ENSCHIG00000003956(PTH2R);ENSCHIG00000004376(CDK5R1);ENSCHIG00000005276(EPHB3);ENSCHIG00000005567(MFSD2A);ENS…
biological process	GO:0048731	system development	426	2951	1.77894e-15	1.52001e-12	ENSCHIG00000000138(ZNF521);ENSCHIG00000000437(ANK3);ENSCHIG00000000579(SEMA4D);ENSCHIG00000000623(PLAG1);ENSCHIG00000000814(SLC45A3);ENSCHIG00000000839(AMIGO1);ENSCHIG00000001027(FZD9);ENSCHIG00000001922(TGFB3);ENSCHIG00000002069(SLC7A11);ENSCHIG00000002331(MYO16);ENSCHIG00000002547(TPBG);ENSCHIG00000002772(KIF18A);ENSCHIG00000002856(ACKR3);ENSCHIG00000003108(MYLPF);ENSCHIG00000003279(ESM1);ENSCH…
cellular component	GO:0000785	chromatin	100	437	1.9808e-14	1.92138e-12	ENSCHIG00000000946(H1-5);ENSCHIG00000001191(-);ENSCHIG00000002577(-);ENSCHIG00000002759(ANP32E);ENSCHIG00000002971(-);ENSCHIG00000004093(JUN);ENSCHIG00000004109(-);ENSCHIG00000004792(H2AC6);ENSCHIG00000005501(-);ENSCHIG00000005720(-);ENSCHIG00000006209(H2AC21);ENSCHIG00000006387(H1-4);ENSCHIG00000006539(-);ENSCHIG00000006730(-);ENSCHIG00000007371(EZH2);ENSCHIG00000007534(-);ENSCHIG00000007655(-);…
molecular function	GO:0046982	protein heterodimerization activity	74	270	4.40552e-15	2.40541e-12	ENSCHIG00000001027(FZD9);ENSCHIG00000001191(-);ENSCHIG00000002577(-);ENSCHIG00000002971(-);ENSCHIG00000004109(-);ENSCHIG00000004792(H2AC6);ENSCHIG00000005501(-);ENSCHIG00000005720(-);ENSCHIG00000006209(H2AC21);ENSCHIG00000006539(-);ENSCHIG00000006676(CD3D);ENSCHIG00000006730(-);ENSCHIG00000007534(-);ENSCHIG00000007655(-);ENSCHIG00000007673(H2BC18);ENSCHIG00000007834(-);ENSCHIG00000007924(-);ENSCH…
cellular component	GO:0005694	chromosome	146	753	5.06962e-14	4.42578e-12	ENSCHIG00000000946(H1-5);ENSCHIG00000001191(-);ENSCHIG00000002577(-);ENSCHIG00000002759(ANP32E);ENSCHIG00000002772(KIF18A);ENSCHIG00000002971(-);ENSCHIG00000003444(NCAPG2);ENSCHIG00000004093(JUN);ENSCHIG00000004109(-);ENSCHIG00000004792(H2AC6);ENSCHIG00000005401(SMC2);ENSCHIG00000005501(-);ENSCHIG00000005720(-);ENSCHIG00000005867(FIGNL1);ENSCHIG00000006209(H2AC21);ENSCHIG00000006387(H1-4);ENSCHIG…
biological process	GO:0072359	circulatory system development	142	720	9.4414e-15	7.26043e-12	ENSCHIG00000002856(ACKR3);ENSCHIG00000003279(ESM1);ENSCHIG00000003341(ACTC1);ENSCHIG00000003384(CHI3L1);ENSCHIG00000004522(PCSK5);ENSCHIG00000004685(TGFBI);ENSCHIG00000005276(EPHB3);ENSCHIG00000006318(CCDC40);ENSCHIG00000006785(DAB2IP);ENSCHIG00000007287(GLI1);ENSCHIG00000007307(GPLD1);ENSCHIG00000007326(E2F2);ENSCHIG00000007351(HSPB6);ENSCHIG00000007846(JUNB);ENSCHIG00000008067(NRP1);ENSCHIG0000…
molecular function	GO:0046983	protein dimerization activity	154	800	3.14256e-14	1.28688e-11	ENSCHIG00000001027(FZD9);ENSCHIG00000001191(-);ENSCHIG00000001308(SRM);ENSCHIG00000002577(-);ENSCHIG00000002971(-);ENSCHIG00000004109(-);ENSCHIG00000004276(FAP);ENSCHIG00000004792(H2AC6);ENSCHIG00000005501(-);ENSCHIG00000005720(-);ENSCHIG00000006209(H2AC21);ENSCHIG00000006539(-);ENSCHIG00000006676(CD3D);ENSCHIG00000006685(FIBIN);ENSCHIG00000006730(-);ENSCHIG00000006785(DAB2IP);ENSCHIG00000007111(…
biological process	GO:0048646	anatomical structure formation involved in morphogenesis	149	777	2.24611e-14	1.57024e-11	ENSCHIG00000000495(LAMB3);ENSCHIG00000002856(ACKR3);ENSCHIG00000003279(ESM1);ENSCHIG00000003341(ACTC1);ENSCHIG00000003384(CHI3L1);ENSCHIG00000004376(CDK5R1);ENSCHIG00000004685(TGFBI);ENSCHIG00000005276(EPHB3);ENSCHIG00000005571(ITGB4);ENSCHIG00000006481(CASQ1);ENSCHIG00000006678(CDON);ENSCHIG00000006785(DAB2IP);ENSCHIG00000007307(GPLD1);ENSCHIG00000007326(E2F2);ENSCHIG00000007351(HSPB6);ENSCHIG00…
biological process	GO:0014706	striated muscle tissue development	69	260	7.95024e-14	5.09478e-11	ENSCHIG00000003108(MYLPF);ENSCHIG00000003341(ACTC1);ENSCHIG00000006678(CDON);ENSCHIG00000007274(TLL2);ENSCHIG00000007287(GLI1);ENSCHIG00000009389(NOG);ENSCHIG00000009664(NR4A1);ENSCHIG00000009793(MYOD1);ENSCHIG00000010009(CAV3);ENSCHIG00000010015(MYORG);ENSCHIG00000010063(ACTN2);ENSCHIG00000010363(MEF2D);ENSCHIG00000010919(WNT10B);ENSCHIG00000011698(ANKRD2);ENSCHIG00000011729(CHD7);ENSCHIG0000001…
biological process	GO:0048514	blood vessel morphogenesis	93	411	1.51502e-13	8.96195e-11	ENSCHIG00000002856(ACKR3);ENSCHIG00000003279(ESM1);ENSCHIG00000003384(CHI3L1);ENSCHIG00000004685(TGFBI);ENSCHIG00000005276(EPHB3);ENSCHIG00000006785(DAB2IP);ENSCHIG00000007307(GPLD1);ENSCHIG00000007326(E2F2);ENSCHIG00000007351(HSPB6);ENSCHIG00000007846(JUNB);ENSCHIG00000008067(NRP1);ENSCHIG00000008359(SPRY2);ENSCHIG00000009389(NOG);ENSCHIG00000009603(RAMP2);ENSCHIG00000009677(PDE3B);ENSCHIG000000…
biological process	GO:0048583	regulation of response to stimulus	359	2470	3.17226e-13	1.74248e-10	ENSCHIG00000000579(SEMA4D);ENSCHIG00000000736(GPR61);ENSCHIG00000001027(FZD9);ENSCHIG00000001109(EFHD1);ENSCHIG00000001922(TGFB3);ENSCHIG00000002069(SLC7A11);ENSCHIG00000002209(C10orf71);ENSCHIG00000002856(ACKR3);ENSCHIG00000003279(ESM1);ENSCHIG00000003384(CHI3L1);ENSCHIG00000003444(NCAPG2);ENSCHIG00000003573(KLHL31);ENSCHIG00000003822(TOB1);ENSCHIG00000003903(JAK2);ENSCHIG00000004376(CDK5R1);ENS…
cellular component	GO:0044459	plasma membrane part	215	1306	2.31587e-12	1.83796e-10	ENSCHIG00000000437(ANK3);ENSCHIG00000000579(SEMA4D);ENSCHIG00000000839(AMIGO1);ENSCHIG00000001027(FZD9);ENSCHIG00000002069(SLC7A11);ENSCHIG00000002743(SCARA5);ENSCHIG00000002772(KIF18A);ENSCHIG00000003894(-);ENSCHIG00000004276(FAP);ENSCHIG00000004710(GJB2);ENSCHIG00000005276(EPHB3);ENSCHIG00000005289(PLEKHA1);ENSCHIG00000005312(LMO7);ENSCHIG00000005567(MFSD2A);ENSCHIG00000005571(ITGB4);ENSCHIG000…
biological process	GO:0001568	blood vessel development	101	473	6.1606e-13	3.15833e-10	ENSCHIG00000002856(ACKR3);ENSCHIG00000003279(ESM1);ENSCHIG00000003384(CHI3L1);ENSCHIG00000004522(PCSK5);ENSCHIG00000004685(TGFBI);ENSCHIG00000005276(EPHB3);ENSCHIG00000006785(DAB2IP);ENSCHIG00000007307(GPLD1);ENSCHIG00000007326(E2F2);ENSCHIG00000007351(HSPB6);ENSCHIG00000007846(JUNB);ENSCHIG00000008067(NRP1);ENSCHIG00000008359(SPRY2);ENSCHIG00000009389(NOG);ENSCHIG00000009603(RAMP2);ENSCHIG000000…
biological process	GO:0060537	muscle tissue development	69	274	1.21653e-12	5.84695e-10	ENSCHIG00000003108(MYLPF);ENSCHIG00000003341(ACTC1);ENSCHIG00000006678(CDON);ENSCHIG00000007274(TLL2);ENSCHIG00000007287(GLI1);ENSCHIG00000009389(NOG);ENSCHIG00000009664(NR4A1);ENSCHIG00000009793(MYOD1);ENSCHIG00000010009(CAV3);ENSCHIG00000010015(MYORG);ENSCHIG00000010063(ACTN2);ENSCHIG00000010363(MEF2D);ENSCHIG00000010919(WNT10B);ENSCHIG00000011698(ANKRD2);ENSCHIG00000011729(CHD7);ENSCHIG0000001…
biological process	GO:0001944	vasculature development	103	499	3.24493e-12	1.46785e-09	ENSCHIG00000002856(ACKR3);ENSCHIG00000003279(ESM1);ENSCHIG00000003384(CHI3L1);ENSCHIG00000004522(PCSK5);ENSCHIG00000004685(TGFBI);ENSCHIG00000005276(EPHB3);ENSCHIG00000006785(DAB2IP);ENSCHIG00000007307(GPLD1);ENSCHIG00000007326(E2F2);ENSCHIG00000007351(HSPB6);ENSCHIG00000007846(JUNB);ENSCHIG00000008067(NRP1);ENSCHIG00000008359(SPRY2);ENSCHIG00000008739(TMEM204);ENSCHIG00000009389(NOG);ENSCHIG0000…
biological process	GO:0023051	regulation of signaling	315	2142	3.62065e-12	1.5308e-09	ENSCHIG00000000147(PLAT);ENSCHIG00000000579(SEMA4D);ENSCHIG00000000736(GPR61);ENSCHIG00000001027(FZD9);ENSCHIG00000002069(SLC7A11);ENSCHIG00000002209(C10orf71);ENSCHIG00000002856(ACKR3);ENSCHIG00000003279(ESM1);ENSCHIG00000003384(CHI3L1);ENSCHIG00000003444(NCAPG2);ENSCHIG00000003573(KLHL31);ENSCHIG00000003822(TOB1);ENSCHIG00000003903(JAK2);ENSCHIG00000004376(CDK5R1);ENSCHIG00000004741(CENPJ);ENSC…
biological process	GO:0072358	cardiovascular system development	104	507	3.7822e-12	1.5308e-09	ENSCHIG00000002856(ACKR3);ENSCHIG00000003279(ESM1);ENSCHIG00000003384(CHI3L1);ENSCHIG00000004522(PCSK5);ENSCHIG00000004685(TGFBI);ENSCHIG00000005276(EPHB3);ENSCHIG00000006785(DAB2IP);ENSCHIG00000007307(GPLD1);ENSCHIG00000007326(E2F2);ENSCHIG00000007351(HSPB6);ENSCHIG00000007846(JUNB);ENSCHIG00000008067(NRP1);ENSCHIG00000008359(SPRY2);ENSCHIG00000008739(TMEM204);ENSCHIG00000009389(NOG);ENSCHIG0000…
cellular component	GO:0099080	supramolecular complex	104	515	2.31316e-11	1.55338e-09	ENSCHIG00000000353(CDK1);ENSCHIG00000001851(KIF23);ENSCHIG00000002209(C10orf71);ENSCHIG00000002435(TUBA4A);ENSCHIG00000002772(KIF18A);ENSCHIG00000003341(ACTC1);ENSCHIG00000003345(SMTNL1);ENSCHIG00000007953(LCP1);ENSCHIG00000008067(NRP1);ENSCHIG00000008359(SPRY2);ENSCHIG00000008403(MYOM3);ENSCHIG00000008416(DES);ENSCHIG00000009070(MYH4);ENSCHIG00000009596(CAVIN4);ENSCHIG00000009793(MYOD1);ENSCHIG0…
cellular component	GO:0099081	supramolecular polymer	104	515	2.31316e-11	1.55338e-09	ENSCHIG00000000353(CDK1);ENSCHIG00000001851(KIF23);ENSCHIG00000002209(C10orf71);ENSCHIG00000002435(TUBA4A);ENSCHIG00000002772(KIF18A);ENSCHIG00000003341(ACTC1);ENSCHIG00000003345(SMTNL1);ENSCHIG00000007953(LCP1);ENSCHIG00000008067(NRP1);ENSCHIG00000008359(SPRY2);ENSCHIG00000008403(MYOM3);ENSCHIG00000008416(DES);ENSCHIG00000009070(MYH4);ENSCHIG00000009596(CAVIN4);ENSCHIG00000009793(MYOD1);ENSCHIG0…
biological process	GO:0055001	muscle cell development	38	109	4.82687e-12	1.85593e-09	ENSCHIG00000003341(ACTC1);ENSCHIG00000006481(CASQ1);ENSCHIG00000009603(RAMP2);ENSCHIG00000009793(MYOD1);ENSCHIG00000009814(LDB3);ENSCHIG00000010009(CAV3);ENSCHIG00000010015(MYORG);ENSCHIG00000010063(ACTN2);ENSCHIG00000010919(WNT10B);ENSCHIG00000010943(SYPL2);ENSCHIG00000011883(EDN1);ENSCHIG00000012778(MYOZ2);ENSCHIG00000013756(ACTN3);ENSCHIG00000014376(CASQ2);ENSCHIG00000014506(CHRNB1);ENSCHIG000…
biological process	GO:0048869	cellular developmental process	364	2565	6.07209e-12	2.22354e-09	ENSCHIG00000000138(ZNF521);ENSCHIG00000000353(CDK1);ENSCHIG00000000437(ANK3);ENSCHIG00000000495(LAMB3);ENSCHIG00000000579(SEMA4D);ENSCHIG00000000623(PLAG1);ENSCHIG00000000814(SLC45A3);ENSCHIG00000000839(AMIGO1);ENSCHIG00000001027(FZD9);ENSCHIG00000001922(TGFB3);ENSCHIG00000002331(MYO16);ENSCHIG00000002557(PTER);ENSCHIG00000002609(RBM38);ENSCHIG00000002856(ACKR3);ENSCHIG00000003341(ACTC1);ENSCHIG0…
cellular component	GO:0099512	supramolecular fiber	103	512	3.66363e-11	2.28453e-09	ENSCHIG00000000353(CDK1);ENSCHIG00000001851(KIF23);ENSCHIG00000002209(C10orf71);ENSCHIG00000002435(TUBA4A);ENSCHIG00000002772(KIF18A);ENSCHIG00000003341(ACTC1);ENSCHIG00000003345(SMTNL1);ENSCHIG00000007953(LCP1);ENSCHIG00000008067(NRP1);ENSCHIG00000008359(SPRY2);ENSCHIG00000008403(MYOM3);ENSCHIG00000008416(DES);ENSCHIG00000009070(MYH4);ENSCHIG00000009596(CAVIN4);ENSCHIG00000009793(MYOD1);ENSCHIG0…
biological process	GO:0001525	angiogenesis	77	334	7.46443e-12	2.60916e-09	ENSCHIG00000002856(ACKR3);ENSCHIG00000003279(ESM1);ENSCHIG00000003384(CHI3L1);ENSCHIG00000004685(TGFBI);ENSCHIG00000005276(EPHB3);ENSCHIG00000006785(DAB2IP);ENSCHIG00000007307(GPLD1);ENSCHIG00000007326(E2F2);ENSCHIG00000007351(HSPB6);ENSCHIG00000008067(NRP1);ENSCHIG00000008359(SPRY2);ENSCHIG00000009603(RAMP2);ENSCHIG00000009677(PDE3B);ENSCHIG00000010160(JAM3);ENSCHIG00000011101(ID1);ENSCHIG000000…
biological process	GO:2000026	regulation of multicellular organismal development	216	1349	8.41011e-12	2.8119e-09	ENSCHIG00000000579(SEMA4D);ENSCHIG00000000623(PLAG1);ENSCHIG00000000814(SLC45A3);ENSCHIG00000000839(AMIGO1);ENSCHIG00000001027(FZD9);ENSCHIG00000001922(TGFB3);ENSCHIG00000002547(TPBG);ENSCHIG00000003384(CHI3L1);ENSCHIG00000003444(NCAPG2);ENSCHIG00000004376(CDK5R1);ENSCHIG00000005276(EPHB3);ENSCHIG00000005567(MFSD2A);ENSCHIG00000005813(VSIR);ENSCHIG00000006678(CDON);ENSCHIG00000006785(DAB2IP);ENSC…
biological process	GO:0042692	muscle cell differentiation	60	231	9.07463e-12	2.90766e-09	ENSCHIG00000002609(RBM38);ENSCHIG00000003341(ACTC1);ENSCHIG00000006481(CASQ1);ENSCHIG00000006678(CDON);ENSCHIG00000007371(EZH2);ENSCHIG00000008739(TMEM204);ENSCHIG00000009603(RAMP2);ENSCHIG00000009793(MYOD1);ENSCHIG00000009814(LDB3);ENSCHIG00000010009(CAV3);ENSCHIG00000010015(MYORG);ENSCHIG00000010063(ACTN2);ENSCHIG00000010919(WNT10B);ENSCHIG00000010943(SYPL2);ENSCHIG00000011235(SORT1);ENSCHIG000…
molecular function	GO:0008092	cytoskeletal protein binding	127	663	9.52753e-12	3.12122e-09	ENSCHIG00000001851(KIF23);ENSCHIG00000002331(MYO16);ENSCHIG00000002572(PRC1);ENSCHIG00000002772(KIF18A);ENSCHIG00000003341(ACTC1);ENSCHIG00000003345(SMTNL1);ENSCHIG00000004376(CDK5R1);ENSCHIG00000004741(CENPJ);ENSCHIG00000007287(GLI1);ENSCHIG00000007288(PDE4B);ENSCHIG00000007694(UNC5C);ENSCHIG00000007953(LCP1);ENSCHIG00000008263(NCALD);ENSCHIG00000008416(DES);ENSCHIG00000008714(MYH8);ENSCHIG00000…
cellular component	GO:0043228	non-membrane-bounded organelle	429	3129	5.65e-11	3.2883e-09	ENSCHIG00000000353(CDK1);ENSCHIG00000000484(JAZF1);ENSCHIG00000000623(PLAG1);ENSCHIG00000000946(H1-5);ENSCHIG00000001191(-);ENSCHIG00000001851(KIF23);ENSCHIG00000002209(C10orf71);ENSCHIG00000002331(MYO16);ENSCHIG00000002435(TUBA4A);ENSCHIG00000002572(PRC1);ENSCHIG00000002577(-);ENSCHIG00000002759(ANP32E);ENSCHIG00000002772(KIF18A);ENSCHIG00000002971(-);ENSCHIG00000003341(ACTC1);ENSCHIG00000003345…
biological process	GO:0016043	cellular component organization	514	3893	1.12511e-11	3.46085e-09	ENSCHIG00000000353(CDK1);ENSCHIG00000000437(ANK3);ENSCHIG00000000579(SEMA4D);ENSCHIG00000000839(AMIGO1);ENSCHIG00000000946(H1-5);ENSCHIG00000001027(FZD9);ENSCHIG00000001851(KIF23);ENSCHIG00000001922(TGFB3);ENSCHIG00000002069(SLC7A11);ENSCHIG00000002331(MYO16);ENSCHIG00000002435(TUBA4A);ENSCHIG00000002547(TPBG);ENSCHIG00000002572(PRC1);ENSCHIG00000002743(SCARA5);ENSCHIG00000002759(ANP32E);ENSCHIG0…
cellular component	GO:0031674	I band	27	65	7.86148e-11	4.17215e-09	ENSCHIG00000002209(C10orf71);ENSCHIG00000003341(ACTC1);ENSCHIG00000003345(SMTNL1);ENSCHIG00000008416(DES);ENSCHIG00000009596(CAVIN4);ENSCHIG00000009814(LDB3);ENSCHIG00000010063(ACTN2);ENSCHIG00000011698(ANKRD2);ENSCHIG00000012778(MYOZ2);ENSCHIG00000013440(CACNA1S);ENSCHIG00000013756(ACTN3);ENSCHIG00000014088(CRYAB);ENSCHIG00000014376(CASQ2);ENSCHIG00000015250(MYPN);ENSCHIG00000015381(FBXO32);ENSC…
cellular component	GO:0043232	intracellular non-membrane-bounded organelle	428	3128	8.12445e-11	4.17215e-09	ENSCHIG00000000353(CDK1);ENSCHIG00000000484(JAZF1);ENSCHIG00000000623(PLAG1);ENSCHIG00000000946(H1-5);ENSCHIG00000001191(-);ENSCHIG00000001851(KIF23);ENSCHIG00000002209(C10orf71);ENSCHIG00000002331(MYO16);ENSCHIG00000002435(TUBA4A);ENSCHIG00000002572(PRC1);ENSCHIG00000002577(-);ENSCHIG00000002759(ANP32E);ENSCHIG00000002772(KIF18A);ENSCHIG00000002971(-);ENSCHIG00000003341(ACTC1);ENSCHIG00000003345…
biological process	GO:0030239	myofibril assembly	21	39	1.75417e-11	5.04377e-09	ENSCHIG00000003341(ACTC1);ENSCHIG00000006481(CASQ1);ENSCHIG00000009814(LDB3);ENSCHIG00000010009(CAV3);ENSCHIG00000010063(ACTN2);ENSCHIG00000011883(EDN1);ENSCHIG00000012778(MYOZ2);ENSCHIG00000014376(CASQ2);ENSCHIG00000015250(MYPN);ENSCHIG00000016206(MEF2C);ENSCHIG00000017127(MYH6);ENSCHIG00000017627(LMOD3);ENSCHIG00000017707(-);ENSCHIG00000019988(MYL2);ENSCHIG00000020222(TMOD1);ENSCHIG00000021751(…
biological process	GO:0010646	regulation of cell communication	309	2119	1.7709e-11	5.04377e-09	ENSCHIG00000000147(PLAT);ENSCHIG00000000579(SEMA4D);ENSCHIG00000000736(GPR61);ENSCHIG00000001027(FZD9);ENSCHIG00000002069(SLC7A11);ENSCHIG00000002209(C10orf71);ENSCHIG00000002856(ACKR3);ENSCHIG00000003279(ESM1);ENSCHIG00000003384(CHI3L1);ENSCHIG00000003444(NCAPG2);ENSCHIG00000003573(KLHL31);ENSCHIG00000003822(TOB1);ENSCHIG00000003903(JAK2);ENSCHIG00000004376(CDK5R1);ENSCHIG00000004741(CENPJ);ENSC…
biological process	GO:0050793	regulation of developmental process	260	1718	2.33473e-11	6.24153e-09	ENSCHIG00000000579(SEMA4D);ENSCHIG00000000623(PLAG1);ENSCHIG00000000814(SLC45A3);ENSCHIG00000000839(AMIGO1);ENSCHIG00000001027(FZD9);ENSCHIG00000001922(TGFB3);ENSCHIG00000002547(TPBG);ENSCHIG00000002609(RBM38);ENSCHIG00000003384(CHI3L1);ENSCHIG00000003444(NCAPG2);ENSCHIG00000003822(TOB1);ENSCHIG00000003853(HSF4);ENSCHIG00000004376(CDK5R1);ENSCHIG00000005276(EPHB3);ENSCHIG00000005567(MFSD2A);ENSCH…
biological process	GO:0007517	muscle organ development	59	230	2.35376e-11	6.24153e-09	ENSCHIG00000003108(MYLPF);ENSCHIG00000003341(ACTC1);ENSCHIG00000003345(SMTNL1);ENSCHIG00000006678(CDON);ENSCHIG00000007274(TLL2);ENSCHIG00000007287(GLI1);ENSCHIG00000009389(NOG);ENSCHIG00000009664(NR4A1);ENSCHIG00000009793(MYOD1);ENSCHIG00000010015(MYORG);ENSCHIG00000010363(MEF2D);ENSCHIG00000010919(WNT10B);ENSCHIG00000011698(ANKRD2);ENSCHIG00000011729(CHD7);ENSCHIG00000011883(EDN1);ENSCHIG000000…
molecular function	GO:0005524	ATP binding	204	1243	2.30623e-11	6.296e-09	ENSCHIG00000000181(STK32C);ENSCHIG00000000353(CDK1);ENSCHIG00000001851(KIF23);ENSCHIG00000002331(MYO16);ENSCHIG00000002772(KIF18A);ENSCHIG00000003341(ACTC1);ENSCHIG00000003903(JAK2);ENSCHIG00000005276(EPHB3);ENSCHIG00000005401(SMC2);ENSCHIG00000005472(IQCA1);ENSCHIG00000005530(-);ENSCHIG00000005867(FIGNL1);ENSCHIG00000006655(CDK8);ENSCHIG00000006945(CDK2);ENSCHIG00000007182(ATP10A);ENSCHIG0000000…
biological process	GO:0048523	negative regulation of cellular process	427	3140	2.7248e-11	6.98457e-09	ENSCHIG00000000075(TYMS);ENSCHIG00000000147(PLAT);ENSCHIG00000000353(CDK1);ENSCHIG00000000437(ANK3);ENSCHIG00000000484(JAZF1);ENSCHIG00000000579(SEMA4D);ENSCHIG00000000946(H1-5);ENSCHIG00000001027(FZD9);ENSCHIG00000001922(TGFB3);ENSCHIG00000002069(SLC7A11);ENSCHIG00000002460(USP2);ENSCHIG00000002856(ACKR3);ENSCHIG00000003341(ACTC1);ENSCHIG00000003345(SMTNL1);ENSCHIG00000003444(NCAPG2);ENSCHIG0000…
molecular function	GO:0008144	drug binding	224	1403	3.20563e-11	7.50118e-09	ENSCHIG00000000181(STK32C);ENSCHIG00000000353(CDK1);ENSCHIG00000001851(KIF23);ENSCHIG00000001958(MOCOS);ENSCHIG00000002331(MYO16);ENSCHIG00000002772(KIF18A);ENSCHIG00000003341(ACTC1);ENSCHIG00000003384(CHI3L1);ENSCHIG00000003903(JAK2);ENSCHIG00000005276(EPHB3);ENSCHIG00000005401(SMC2);ENSCHIG00000005472(IQCA1);ENSCHIG00000005530(-);ENSCHIG00000005867(FIGNL1);ENSCHIG00000006655(CDK8);ENSCHIG000000…
molecular function	GO:0032559	adenyl ribonucleotide binding	208	1281	3.89462e-11	7.97423e-09	ENSCHIG00000000181(STK32C);ENSCHIG00000000353(CDK1);ENSCHIG00000001851(KIF23);ENSCHIG00000002331(MYO16);ENSCHIG00000002772(KIF18A);ENSCHIG00000003341(ACTC1);ENSCHIG00000003903(JAK2);ENSCHIG00000005276(EPHB3);ENSCHIG00000005401(SMC2);ENSCHIG00000005472(IQCA1);ENSCHIG00000005530(-);ENSCHIG00000005867(FIGNL1);ENSCHIG00000006655(CDK8);ENSCHIG00000006945(CDK2);ENSCHIG00000007182(ATP10A);ENSCHIG0000000…
biological process	GO:0051094	positive regulation of developmental process	158	918	3.43202e-11	8.51363e-09	ENSCHIG00000000579(SEMA4D);ENSCHIG00000000623(PLAG1);ENSCHIG00000000839(AMIGO1);ENSCHIG00000001027(FZD9);ENSCHIG00000001922(TGFB3);ENSCHIG00000002547(TPBG);ENSCHIG00000003384(CHI3L1);ENSCHIG00000003853(HSF4);ENSCHIG00000005276(EPHB3);ENSCHIG00000005813(VSIR);ENSCHIG00000006678(CDON);ENSCHIG00000006785(DAB2IP);ENSCHIG00000007287(GLI1);ENSCHIG00000007318(CAMK1D);ENSCHIG00000007351(HSPB6);ENSCHIG000…
biological process	GO:0035239	tube morphogenesis	114	597	4.14048e-11	9.70692e-09	ENSCHIG00000002856(ACKR3);ENSCHIG00000003279(ESM1);ENSCHIG00000003384(CHI3L1);ENSCHIG00000004685(TGFBI);ENSCHIG00000005276(EPHB3);ENSCHIG00000006318(CCDC40);ENSCHIG00000006785(DAB2IP);ENSCHIG00000007307(GPLD1);ENSCHIG00000007326(E2F2);ENSCHIG00000007351(HSPB6);ENSCHIG00000007846(JUNB);ENSCHIG00000008067(NRP1);ENSCHIG00000008359(SPRY2);ENSCHIG00000009389(NOG);ENSCHIG00000009603(RAMP2);ENSCHIG00000…
biological process	GO:0006941	striated muscle contraction	36	106	4.16552e-11	9.70692e-09	ENSCHIG00000005138(PGAM2);ENSCHIG00000006052(SCN3B);ENSCHIG00000006481(CASQ1);ENSCHIG00000008714(MYH8);ENSCHIG00000008913(ATP8A2);ENSCHIG00000009678(SCN10A);ENSCHIG00000010009(CAV3);ENSCHIG00000010571(TNNC2);ENSCHIG00000010787(SRSF1);ENSCHIG00000011087(SLC8A3);ENSCHIG00000011843(JSRP1);ENSCHIG00000012884(KCNJ5);ENSCHIG00000013756(ACTN3);ENSCHIG00000014376(CASQ2);ENSCHIG00000015146(MYL4);ENSCHIG00…
molecular function	GO:0030554	adenyl nucleotide binding	208	1287	6.0184e-11	1.09535e-08	ENSCHIG00000000181(STK32C);ENSCHIG00000000353(CDK1);ENSCHIG00000001851(KIF23);ENSCHIG00000002331(MYO16);ENSCHIG00000002772(KIF18A);ENSCHIG00000003341(ACTC1);ENSCHIG00000003903(JAK2);ENSCHIG00000005276(EPHB3);ENSCHIG00000005401(SMC2);ENSCHIG00000005472(IQCA1);ENSCHIG00000005530(-);ENSCHIG00000005867(FIGNL1);ENSCHIG00000006655(CDK8);ENSCHIG00000006945(CDK2);ENSCHIG00000007182(ATP10A);ENSCHIG0000000…
biological process	GO:0051146	striated muscle cell differentiation	50	182	5.63957e-11	1.27554e-08	ENSCHIG00000002609(RBM38);ENSCHIG00000003341(ACTC1);ENSCHIG00000006481(CASQ1);ENSCHIG00000006678(CDON);ENSCHIG00000007371(EZH2);ENSCHIG00000009793(MYOD1);ENSCHIG00000009814(LDB3);ENSCHIG00000010009(CAV3);ENSCHIG00000010015(MYORG);ENSCHIG00000010063(ACTN2);ENSCHIG00000010919(WNT10B);ENSCHIG00000011235(SORT1);ENSCHIG00000011698(ANKRD2);ENSCHIG00000011883(EDN1);ENSCHIG00000012778(MYOZ2);ENSCHIG00000…
biological process	GO:0009719	response to endogenous stimulus	149	858	6.7537e-11	1.48389e-08	ENSCHIG00000001922(TGFB3);ENSCHIG00000003822(TOB1);ENSCHIG00000003903(JAK2);ENSCHIG00000004093(JUN);ENSCHIG00000004449(-);ENSCHIG00000006685(FIBIN);ENSCHIG00000006854(CLEC3B);ENSCHIG00000007307(GPLD1);ENSCHIG00000007371(EZH2);ENSCHIG00000007459(TFPI);ENSCHIG00000008018(KLF9);ENSCHIG00000008359(SPRY2);ENSCHIG00000008577(SFRP4);ENSCHIG00000008916(HTR1B);ENSCHIG00000008918(P2RY1);ENSCHIG00000009389(…
biological process	GO:0009966	regulation of signal transduction	277	1877	7.44961e-11	1.59132e-08	ENSCHIG00000000579(SEMA4D);ENSCHIG00000000736(GPR61);ENSCHIG00000001027(FZD9);ENSCHIG00000002209(C10orf71);ENSCHIG00000002856(ACKR3);ENSCHIG00000003279(ESM1);ENSCHIG00000003384(CHI3L1);ENSCHIG00000003444(NCAPG2);ENSCHIG00000003573(KLHL31);ENSCHIG00000003822(TOB1);ENSCHIG00000003903(JAK2);ENSCHIG00000004376(CDK5R1);ENSCHIG00000004741(CENPJ);ENSCHIG00000005289(PLEKHA1);ENSCHIG00000005606(SLC8A2);EN…
biological process	GO:1903047	mitotic cell cycle process	87	417	9.32635e-11	1.86821e-08	ENSCHIG00000000353(CDK1);ENSCHIG00000000437(ANK3);ENSCHIG00000000501(KCNH5);ENSCHIG00000001851(KIF23);ENSCHIG00000002772(KIF18A);ENSCHIG00000005401(SMC2);ENSCHIG00000007371(EZH2);ENSCHIG00000008062(TICRR);ENSCHIG00000008359(SPRY2);ENSCHIG00000009302(CDC6);ENSCHIG00000009433(NEK2);ENSCHIG00000009523(WNT9A);ENSCHIG00000009875(RACGAP1);ENSCHIG00000010109(TTK);ENSCHIG00000010139(MYBL2);ENSCHIG0000001…
biological process	GO:0022603	regulation of anatomical structure morphogenesis	121	655	9.41447e-11	1.86821e-08	ENSCHIG00000000579(SEMA4D);ENSCHIG00000003384(CHI3L1);ENSCHIG00000004376(CDK5R1);ENSCHIG00000005276(EPHB3);ENSCHIG00000005567(MFSD2A);ENSCHIG00000006785(DAB2IP);ENSCHIG00000007287(GLI1);ENSCHIG00000007326(E2F2);ENSCHIG00000007351(HSPB6);ENSCHIG00000008067(NRP1);ENSCHIG00000008359(SPRY2);ENSCHIG00000008721(STRIP2);ENSCHIG00000008918(P2RY1);ENSCHIG00000009097(CRABP2);ENSCHIG00000009389(NOG);ENSCHIG…
biological process	GO:0030154	cell differentiation	342	2429	9.52449e-11	1.86821e-08	ENSCHIG00000000138(ZNF521);ENSCHIG00000000353(CDK1);ENSCHIG00000000437(ANK3);ENSCHIG00000000495(LAMB3);ENSCHIG00000000579(SEMA4D);ENSCHIG00000000623(PLAG1);ENSCHIG00000000814(SLC45A3);ENSCHIG00000000839(AMIGO1);ENSCHIG00000001027(FZD9);ENSCHIG00000001922(TGFB3);ENSCHIG00000002331(MYO16);ENSCHIG00000002557(PTER);ENSCHIG00000002609(RBM38);ENSCHIG00000002856(ACKR3);ENSCHIG00000003341(ACTC1);ENSCHIG0…
biological process	GO:0031032	actomyosin structure organization	38	119	9.71759e-11	1.86821e-08	ENSCHIG00000001851(KIF23);ENSCHIG00000001922(TGFB3);ENSCHIG00000003341(ACTC1);ENSCHIG00000006481(CASQ1);ENSCHIG00000008067(NRP1);ENSCHIG00000009814(LDB3);ENSCHIG00000009875(RACGAP1);ENSCHIG00000010009(CAV3);ENSCHIG00000010063(ACTN2);ENSCHIG00000011883(EDN1);ENSCHIG00000012778(MYOZ2);ENSCHIG00000013620(ARRB1);ENSCHIG00000014072(MYOC);ENSCHIG00000014376(CASQ2);ENSCHIG00000015250(MYPN);ENSCHIG000000…
biological process	GO:0070887	cellular response to chemical stimulus	265	1785	1.14841e-10	2.15396e-08	ENSCHIG00000000437(ANK3);ENSCHIG00000000527(PTGS1);ENSCHIG00000001308(SRM);ENSCHIG00000001922(TGFB3);ENSCHIG00000002069(SLC7A11);ENSCHIG00000002856(ACKR3);ENSCHIG00000003296(FOSB);ENSCHIG00000003822(TOB1);ENSCHIG00000003903(JAK2);ENSCHIG00000004093(JUN);ENSCHIG00000005289(PLEKHA1);ENSCHIG00000006747(-);ENSCHIG00000006785(DAB2IP);ENSCHIG00000006854(CLEC3B);ENSCHIG00000007288(PDE4B);ENSCHIG00000007…
cellular component	GO:0005887	integral component of plasma membrane	112	598	4.73499e-10	2.29647e-08	ENSCHIG00000000579(SEMA4D);ENSCHIG00000000839(AMIGO1);ENSCHIG00000002743(SCARA5);ENSCHIG00000003894(-);ENSCHIG00000004710(GJB2);ENSCHIG00000005276(EPHB3);ENSCHIG00000005567(MFSD2A);ENSCHIG00000005571(ITGB4);ENSCHIG00000005606(SLC8A2);ENSCHIG00000006052(SCN3B);ENSCHIG00000006081(LRRC4);ENSCHIG00000006085(SLC14A1);ENSCHIG00000006578(-);ENSCHIG00000006678(CDON);ENSCHIG00000008067(NRP1);ENSCHIG000000…
biological process	GO:0035556	intracellular signal transduction	253	1691	1.53557e-10	2.81156e-08	ENSCHIG00000000579(SEMA4D);ENSCHIG00000000736(GPR61);ENSCHIG00000002209(C10orf71);ENSCHIG00000002331(MYO16);ENSCHIG00000002856(ACKR3);ENSCHIG00000003384(CHI3L1);ENSCHIG00000003573(KLHL31);ENSCHIG00000003903(JAK2);ENSCHIG00000004093(JUN);ENSCHIG00000004376(CDK5R1);ENSCHIG00000004741(CENPJ);ENSCHIG00000005289(PLEKHA1);ENSCHIG00000005606(SLC8A2);ENSCHIG00000005867(FIGNL1);ENSCHIG00000006481(CASQ1);E…
biological process	GO:0007519	skeletal muscle tissue development	38	121	1.68582e-10	3.01487e-08	ENSCHIG00000003108(MYLPF);ENSCHIG00000006678(CDON);ENSCHIG00000007274(TLL2);ENSCHIG00000009664(NR4A1);ENSCHIG00000009793(MYOD1);ENSCHIG00000010015(MYORG);ENSCHIG00000010363(MEF2D);ENSCHIG00000010919(WNT10B);ENSCHIG00000011698(ANKRD2);ENSCHIG00000011916(TGFB1);ENSCHIG00000012778(MYOZ2);ENSCHIG00000013536(RBM24);ENSCHIG00000013756(ACTN3);ENSCHIG00000014211(HLX);ENSCHIG00000014445(VGLL2);ENSCHIG0000…
biological process	GO:0022610	biological adhesion	143	826	2.12029e-10	3.66296e-08	ENSCHIG00000000579(SEMA4D);ENSCHIG00000000839(AMIGO1);ENSCHIG00000002069(SLC7A11);ENSCHIG00000003903(JAK2);ENSCHIG00000004376(CDK5R1);ENSCHIG00000004685(TGFBI);ENSCHIG00000005276(EPHB3);ENSCHIG00000005312(LMO7);ENSCHIG00000005571(ITGB4);ENSCHIG00000005813(VSIR);ENSCHIG00000006627(PCDHB14);ENSCHIG00000008055(SUSD5);ENSCHIG00000008067(NRP1);ENSCHIG00000008305(ZBTB16);ENSCHIG00000009485(CADM3);ENSCH…
biological process	GO:0007167	enzyme linked receptor protein signaling pathway	116	627	2.14348e-10	3.66296e-08	ENSCHIG00000000147(PLAT);ENSCHIG00000001922(TGFB3);ENSCHIG00000003279(ESM1);ENSCHIG00000003822(TOB1);ENSCHIG00000003903(JAK2);ENSCHIG00000004093(JUN);ENSCHIG00000004376(CDK5R1);ENSCHIG00000005276(EPHB3);ENSCHIG00000005289(PLEKHA1);ENSCHIG00000006433(AFAP1L2);ENSCHIG00000006785(DAB2IP);ENSCHIG00000007307(GPLD1);ENSCHIG00000007963(MVP);ENSCHIG00000008067(NRP1);ENSCHIG00000008359(SPRY2);ENSCHIG00000…
biological process	GO:0007155	cell adhesion	142	820	2.41922e-10	4.04431e-08	ENSCHIG00000000579(SEMA4D);ENSCHIG00000000839(AMIGO1);ENSCHIG00000002069(SLC7A11);ENSCHIG00000003903(JAK2);ENSCHIG00000004376(CDK5R1);ENSCHIG00000004685(TGFBI);ENSCHIG00000005276(EPHB3);ENSCHIG00000005312(LMO7);ENSCHIG00000005571(ITGB4);ENSCHIG00000005813(VSIR);ENSCHIG00000006627(PCDHB14);ENSCHIG00000008055(SUSD5);ENSCHIG00000008067(NRP1);ENSCHIG00000008305(ZBTB16);ENSCHIG00000009485(CADM3);ENSCH…
cellular component	GO:0031226	intrinsic component of plasma membrane	117	641	9.60332e-10	4.41247e-08	ENSCHIG00000000579(SEMA4D);ENSCHIG00000000839(AMIGO1);ENSCHIG00000002743(SCARA5);ENSCHIG00000003894(-);ENSCHIG00000004710(GJB2);ENSCHIG00000005276(EPHB3);ENSCHIG00000005567(MFSD2A);ENSCHIG00000005571(ITGB4);ENSCHIG00000005606(SLC8A2);ENSCHIG00000006052(SCN3B);ENSCHIG00000006081(LRRC4);ENSCHIG00000006085(SLC14A1);ENSCHIG00000006418(EEPD1);ENSCHIG00000006578(-);ENSCHIG00000006678(CDON);ENSCHIG00000…
biological process	GO:0048519	negative regulation of biological process	459	3474	2.81591e-10	4.6073e-08	ENSCHIG00000000075(TYMS);ENSCHIG00000000147(PLAT);ENSCHIG00000000353(CDK1);ENSCHIG00000000437(ANK3);ENSCHIG00000000484(JAZF1);ENSCHIG00000000579(SEMA4D);ENSCHIG00000000623(PLAG1);ENSCHIG00000000946(H1-5);ENSCHIG00000001027(FZD9);ENSCHIG00000001922(TGFB3);ENSCHIG00000002069(SLC7A11);ENSCHIG00000002460(USP2);ENSCHIG00000002856(ACKR3);ENSCHIG00000003341(ACTC1);ENSCHIG00000003345(SMTNL1);ENSCHIG00000…
biological process	GO:0007166	cell surface receptor signaling pathway	250	1677	2.92581e-10	4.68738e-08	ENSCHIG00000000147(PLAT);ENSCHIG00000000579(SEMA4D);ENSCHIG00000001027(FZD9);ENSCHIG00000001922(TGFB3);ENSCHIG00000002856(ACKR3);ENSCHIG00000003279(ESM1);ENSCHIG00000003822(TOB1);ENSCHIG00000003903(JAK2);ENSCHIG00000003956(PTH2R);ENSCHIG00000004093(JUN);ENSCHIG00000004376(CDK5R1);ENSCHIG00000004741(CENPJ);ENSCHIG00000005138(PGAM2);ENSCHIG00000005276(EPHB3);ENSCHIG00000005289(PLEKHA1);ENSCHIG00000…
cellular component	GO:0098590	plasma membrane region	103	543	1.18716e-09	4.97788e-08	ENSCHIG00000000437(ANK3);ENSCHIG00000001027(FZD9);ENSCHIG00000002069(SLC7A11);ENSCHIG00000002772(KIF18A);ENSCHIG00000004276(FAP);ENSCHIG00000005289(PLEKHA1);ENSCHIG00000005312(LMO7);ENSCHIG00000006081(LRRC4);ENSCHIG00000006085(SLC14A1);ENSCHIG00000006698(TRPC4);ENSCHIG00000007459(TFPI);ENSCHIG00000008067(NRP1);ENSCHIG00000008916(HTR1B);ENSCHIG00000009247(SLC6A19);ENSCHIG00000009412(AQP5);ENSCHIG0…
cellular component	GO:0005856	cytoskeleton	212	1371	1.19743e-09	4.97788e-08	ENSCHIG00000000353(CDK1);ENSCHIG00000000623(PLAG1);ENSCHIG00000001851(KIF23);ENSCHIG00000002331(MYO16);ENSCHIG00000002435(TUBA4A);ENSCHIG00000002572(PRC1);ENSCHIG00000002772(KIF18A);ENSCHIG00000003341(ACTC1);ENSCHIG00000003903(JAK2);ENSCHIG00000004741(CENPJ);ENSCHIG00000006318(CCDC40);ENSCHIG00000006698(TRPC4);ENSCHIG00000007287(GLI1);ENSCHIG00000007288(PDE4B);ENSCHIG00000007738(BORA);ENSCHIG0000…
biological process	GO:0051240	positive regulation of multicellular organismal process	184	1148	3.49531e-10	5.4855e-08	ENSCHIG00000000579(SEMA4D);ENSCHIG00000000623(PLAG1);ENSCHIG00000000839(AMIGO1);ENSCHIG00000001027(FZD9);ENSCHIG00000001922(TGFB3);ENSCHIG00000002547(TPBG);ENSCHIG00000003345(SMTNL1);ENSCHIG00000003384(CHI3L1);ENSCHIG00000003956(PTH2R);ENSCHIG00000005276(EPHB3);ENSCHIG00000005813(VSIR);ENSCHIG00000006433(AFAP1L2);ENSCHIG00000006678(CDON);ENSCHIG00000006785(DAB2IP);ENSCHIG00000007287(GLI1);ENSCHIG…
biological process	GO:0060538	skeletal muscle organ development	38	124	3.74614e-10	5.76157e-08	ENSCHIG00000003108(MYLPF);ENSCHIG00000006678(CDON);ENSCHIG00000007274(TLL2);ENSCHIG00000009664(NR4A1);ENSCHIG00000009793(MYOD1);ENSCHIG00000010015(MYORG);ENSCHIG00000010363(MEF2D);ENSCHIG00000010919(WNT10B);ENSCHIG00000011698(ANKRD2);ENSCHIG00000011916(TGFB1);ENSCHIG00000012778(MYOZ2);ENSCHIG00000013536(RBM24);ENSCHIG00000013756(ACTN3);ENSCHIG00000014211(HLX);ENSCHIG00000014445(VGLL2);ENSCHIG0000…
biological process	GO:0048518	positive regulation of biological process	514	3975	3.82934e-10	5.77405e-08	ENSCHIG00000000353(CDK1);ENSCHIG00000000579(SEMA4D);ENSCHIG00000000623(PLAG1);ENSCHIG00000000736(GPR61);ENSCHIG00000000814(SLC45A3);ENSCHIG00000000839(AMIGO1);ENSCHIG00000000946(H1-5);ENSCHIG00000001027(FZD9);ENSCHIG00000001851(KIF23);ENSCHIG00000001922(TGFB3);ENSCHIG00000002209(C10orf71);ENSCHIG00000002460(USP2);ENSCHIG00000002547(TPBG);ENSCHIG00000002572(PRC1);ENSCHIG00000002856(ACKR3);ENSCHIG0…
biological process	GO:0071495	cellular response to endogenous stimulus	137	790	4.6692e-10	6.81046e-08	ENSCHIG00000001922(TGFB3);ENSCHIG00000003822(TOB1);ENSCHIG00000003903(JAK2);ENSCHIG00000004093(JUN);ENSCHIG00000006854(CLEC3B);ENSCHIG00000007307(GPLD1);ENSCHIG00000007371(EZH2);ENSCHIG00000007459(TFPI);ENSCHIG00000008018(KLF9);ENSCHIG00000008359(SPRY2);ENSCHIG00000008577(SFRP4);ENSCHIG00000008916(HTR1B);ENSCHIG00000008918(P2RY1);ENSCHIG00000009389(NOG);ENSCHIG00000009664(NR4A1);ENSCHIG0000000979…
biological process	GO:0055002	striated muscle cell development	33	99	4.69382e-10	6.81046e-08	ENSCHIG00000003341(ACTC1);ENSCHIG00000006481(CASQ1);ENSCHIG00000009793(MYOD1);ENSCHIG00000009814(LDB3);ENSCHIG00000010009(CAV3);ENSCHIG00000010015(MYORG);ENSCHIG00000010063(ACTN2);ENSCHIG00000010919(WNT10B);ENSCHIG00000011883(EDN1);ENSCHIG00000012778(MYOZ2);ENSCHIG00000013756(ACTN3);ENSCHIG00000014376(CASQ2);ENSCHIG00000014506(CHRNB1);ENSCHIG00000015250(MYPN);ENSCHIG00000016206(MEF2C);ENSCHIG0000…
biological process	GO:0007010	cytoskeleton organization	151	897	5.09285e-10	7.2526e-08	ENSCHIG00000000437(ANK3);ENSCHIG00000001851(KIF23);ENSCHIG00000001922(TGFB3);ENSCHIG00000002435(TUBA4A);ENSCHIG00000002572(PRC1);ENSCHIG00000002772(KIF18A);ENSCHIG00000003341(ACTC1);ENSCHIG00000004376(CDK5R1);ENSCHIG00000004741(CENPJ);ENSCHIG00000006318(CCDC40);ENSCHIG00000006481(CASQ1);ENSCHIG00000007953(LCP1);ENSCHIG00000008067(NRP1);ENSCHIG00000008356(MAP7);ENSCHIG00000008359(SPRY2);ENSCHIG000…
biological process	GO:0071840	cellular component organization or biogenesis	516	4001	5.28937e-10	7.39551e-08	ENSCHIG00000000353(CDK1);ENSCHIG00000000437(ANK3);ENSCHIG00000000579(SEMA4D);ENSCHIG00000000839(AMIGO1);ENSCHIG00000000946(H1-5);ENSCHIG00000001027(FZD9);ENSCHIG00000001851(KIF23);ENSCHIG00000001922(TGFB3);ENSCHIG00000002069(SLC7A11);ENSCHIG00000002331(MYO16);ENSCHIG00000002435(TUBA4A);ENSCHIG00000002547(TPBG);ENSCHIG00000002572(PRC1);ENSCHIG00000002743(SCARA5);ENSCHIG00000002759(ANP32E);ENSCHIG0…
biological process	GO:0009888	tissue development	198	1272	8.60129e-10	1.18114e-07	ENSCHIG00000000353(CDK1);ENSCHIG00000000495(LAMB3);ENSCHIG00000001027(FZD9);ENSCHIG00000001922(TGFB3);ENSCHIG00000002557(PTER);ENSCHIG00000003108(MYLPF);ENSCHIG00000003341(ACTC1);ENSCHIG00000005050(PITX3);ENSCHIG00000005567(MFSD2A);ENSCHIG00000005571(ITGB4);ENSCHIG00000006318(CCDC40);ENSCHIG00000006678(CDON);ENSCHIG00000006785(DAB2IP);ENSCHIG00000006854(CLEC3B);ENSCHIG00000007274(TLL2);ENSCHIG000…
biological process	GO:0048522	positive regulation of cellular process	463	3538	9.43262e-10	1.27258e-07	ENSCHIG00000000353(CDK1);ENSCHIG00000000579(SEMA4D);ENSCHIG00000000623(PLAG1);ENSCHIG00000000736(GPR61);ENSCHIG00000000814(SLC45A3);ENSCHIG00000000839(AMIGO1);ENSCHIG00000000946(H1-5);ENSCHIG00000001027(FZD9);ENSCHIG00000001851(KIF23);ENSCHIG00000001922(TGFB3);ENSCHIG00000002209(C10orf71);ENSCHIG00000002460(USP2);ENSCHIG00000002547(TPBG);ENSCHIG00000002572(PRC1);ENSCHIG00000002856(ACKR3);ENSCHIG0…
biological process	GO:0048585	negative regulation of response to stimulus	172	1068	9.81223e-10	1.30097e-07	ENSCHIG00000001922(TGFB3);ENSCHIG00000002069(SLC7A11);ENSCHIG00000002856(ACKR3);ENSCHIG00000003573(KLHL31);ENSCHIG00000003822(TOB1);ENSCHIG00000005289(PLEKHA1);ENSCHIG00000005867(FIGNL1);ENSCHIG00000006785(DAB2IP);ENSCHIG00000007169(CELF4);ENSCHIG00000007287(GLI1);ENSCHIG00000007371(EZH2);ENSCHIG00000007459(TFPI);ENSCHIG00000008067(NRP1);ENSCHIG00000008107(LRFN5);ENSCHIG00000008359(SPRY2);ENSCHIG…
molecular function	GO:0003779	actin binding	69	308	8.32272e-10	1.36326e-07	ENSCHIG00000002331(MYO16);ENSCHIG00000002772(KIF18A);ENSCHIG00000004376(CDK5R1);ENSCHIG00000007953(LCP1);ENSCHIG00000008263(NCALD);ENSCHIG00000008714(MYH8);ENSCHIG00000009070(MYH4);ENSCHIG00000010063(ACTN2);ENSCHIG00000010571(TNNC2);ENSCHIG00000011171(SPTB);ENSCHIG00000011344(-);ENSCHIG00000012180(XIRP1);ENSCHIG00000012659(-);ENSCHIG00000012778(MYOZ2);ENSCHIG00000013676(FSCN1);ENSCHIG00000013756(…
biological process	GO:0000278	mitotic cell cycle	98	514	1.11681e-09	1.45564e-07	ENSCHIG00000000353(CDK1);ENSCHIG00000000437(ANK3);ENSCHIG00000000501(KCNH5);ENSCHIG00000001851(KIF23);ENSCHIG00000002460(USP2);ENSCHIG00000002772(KIF18A);ENSCHIG00000004276(FAP);ENSCHIG00000005401(SMC2);ENSCHIG00000006433(AFAP1L2);ENSCHIG00000007371(EZH2);ENSCHIG00000007592(GAS1);ENSCHIG00000008062(TICRR);ENSCHIG00000008359(SPRY2);ENSCHIG00000009302(CDC6);ENSCHIG00000009433(NEK2);ENSCHIG000000095…
cellular component	GO:0015629	actin cytoskeleton	69	321	4.05168e-09	1.60778e-07	ENSCHIG00000002331(MYO16);ENSCHIG00000003341(ACTC1);ENSCHIG00000007953(LCP1);ENSCHIG00000008359(SPRY2);ENSCHIG00000008714(MYH8);ENSCHIG00000009070(MYH4);ENSCHIG00000010160(JAM3);ENSCHIG00000010571(TNNC2);ENSCHIG00000010755(CDC42EP4);ENSCHIG00000010979(ARSJ);ENSCHIG00000011171(SPTB);ENSCHIG00000011344(-);ENSCHIG00000012180(XIRP1);ENSCHIG00000012778(MYOZ2);ENSCHIG00000013224(EFR3B);ENSCHIG000000136…
biological process	GO:0032879	regulation of localization	259	1778	1.36453e-09	1.74887e-07	ENSCHIG00000000353(CDK1);ENSCHIG00000000437(ANK3);ENSCHIG00000000501(KCNH5);ENSCHIG00000000579(SEMA4D);ENSCHIG00000000839(AMIGO1);ENSCHIG00000001027(FZD9);ENSCHIG00000001922(TGFB3);ENSCHIG00000002069(SLC7A11);ENSCHIG00000004376(CDK5R1);ENSCHIG00000004734(FITM1);ENSCHIG00000004741(CENPJ);ENSCHIG00000005813(VSIR);ENSCHIG00000006052(SCN3B);ENSCHIG00000006318(CCDC40);ENSCHIG00000006418(EEPD1);ENSCHIG…
biological process	GO:0045765	regulation of angiogenesis	51	207	2.42041e-09	3.02342e-07	ENSCHIG00000003384(CHI3L1);ENSCHIG00000006785(DAB2IP);ENSCHIG00000007326(E2F2);ENSCHIG00000007351(HSPB6);ENSCHIG00000008067(NRP1);ENSCHIG00000008359(SPRY2);ENSCHIG00000009603(RAMP2);ENSCHIG00000009677(PDE3B);ENSCHIG00000011101(ID1);ENSCHIG00000011455(FGF18);ENSCHIG00000011781(EMP2);ENSCHIG00000012095(BTG1);ENSCHIG00000012393(HK2);ENSCHIG00000012713(RHOB);ENSCHIG00000012755(TSPAN12);ENSCHIG0000001…
biological process	GO:0035295	tube development	129	749	2.43761e-09	3.02342e-07	ENSCHIG00000002069(SLC7A11);ENSCHIG00000002772(KIF18A);ENSCHIG00000002856(ACKR3);ENSCHIG00000003279(ESM1);ENSCHIG00000003384(CHI3L1);ENSCHIG00000004522(PCSK5);ENSCHIG00000004685(TGFBI);ENSCHIG00000005276(EPHB3);ENSCHIG00000006318(CCDC40);ENSCHIG00000006785(DAB2IP);ENSCHIG00000007287(GLI1);ENSCHIG00000007307(GPLD1);ENSCHIG00000007326(E2F2);ENSCHIG00000007351(HSPB6);ENSCHIG00000007846(JUNB);ENSCHIG…
cellular component	GO:0030018	Z disc	22	55	1.03404e-08	3.92486e-07	ENSCHIG00000002209(C10orf71);ENSCHIG00000008416(DES);ENSCHIG00000009596(CAVIN4);ENSCHIG00000009814(LDB3);ENSCHIG00000010063(ACTN2);ENSCHIG00000012778(MYOZ2);ENSCHIG00000013756(ACTN3);ENSCHIG00000014088(CRYAB);ENSCHIG00000014376(CASQ2);ENSCHIG00000015250(MYPN);ENSCHIG00000015381(FBXO32);ENSCHIG00000015756(ACTN1);ENSCHIG00000017127(MYH6);ENSCHIG00000017967(JPH1);ENSCHIG00000018745(KRT8);ENSCHIG0000…
molecular function	GO:0043167	ion binding	560	4350	2.74998e-09	4.09497e-07	ENSCHIG00000000097(-);ENSCHIG00000000109(ENOSF1);ENSCHIG00000000181(STK32C);ENSCHIG00000000203(ZCCHC24);ENSCHIG00000000353(CDK1);ENSCHIG00000000527(PTGS1);ENSCHIG00000001109(EFHD1);ENSCHIG00000001851(KIF23);ENSCHIG00000001958(MOCOS);ENSCHIG00000002331(MYO16);ENSCHIG00000002435(TUBA4A);ENSCHIG00000002557(PTER);ENSCHIG00000002616(TPH2);ENSCHIG00000002772(KIF18A);ENSCHIG00000003108(MYLPF);ENSCHIG000…
biological process	GO:0045597	positive regulation of cell differentiation	112	628	4.00653e-09	4.89051e-07	ENSCHIG00000000579(SEMA4D);ENSCHIG00000000623(PLAG1);ENSCHIG00000001922(TGFB3);ENSCHIG00000003853(HSF4);ENSCHIG00000005813(VSIR);ENSCHIG00000006678(CDON);ENSCHIG00000006785(DAB2IP);ENSCHIG00000007318(CAMK1D);ENSCHIG00000007371(EZH2);ENSCHIG00000007846(JUNB);ENSCHIG00000008067(NRP1);ENSCHIG00000008305(ZBTB16);ENSCHIG00000008577(SFRP4);ENSCHIG00000008913(ATP8A2);ENSCHIG00000009097(CRABP2);ENSCHIG00…
molecular function	GO:0043168	anion binding	316	2233	3.71172e-09	5.0665e-07	ENSCHIG00000000097(-);ENSCHIG00000000181(STK32C);ENSCHIG00000000353(CDK1);ENSCHIG00000001851(KIF23);ENSCHIG00000001958(MOCOS);ENSCHIG00000002331(MYO16);ENSCHIG00000002435(TUBA4A);ENSCHIG00000002772(KIF18A);ENSCHIG00000003341(ACTC1);ENSCHIG00000003903(JAK2);ENSCHIG00000005054(PHLDA1);ENSCHIG00000005276(EPHB3);ENSCHIG00000005289(PLEKHA1);ENSCHIG00000005401(SMC2);ENSCHIG00000005472(IQCA1);ENSCHIG000…
biological process	GO:1901342	regulation of vasculature development	54	229	4.43262e-09	5.32607e-07	ENSCHIG00000003384(CHI3L1);ENSCHIG00000006785(DAB2IP);ENSCHIG00000007326(E2F2);ENSCHIG00000007351(HSPB6);ENSCHIG00000008067(NRP1);ENSCHIG00000008359(SPRY2);ENSCHIG00000009603(RAMP2);ENSCHIG00000009677(PDE3B);ENSCHIG00000011101(ID1);ENSCHIG00000011455(FGF18);ENSCHIG00000011781(EMP2);ENSCHIG00000012095(BTG1);ENSCHIG00000012393(HK2);ENSCHIG00000012713(RHOB);ENSCHIG00000012755(TSPAN12);ENSCHIG0000001…
biological process	GO:0065008	regulation of biological quality	335	2447	4.51359e-09	5.33992e-07	ENSCHIG00000000437(ANK3);ENSCHIG00000000527(PTGS1);ENSCHIG00000000579(SEMA4D);ENSCHIG00000000839(AMIGO1);ENSCHIG00000000946(H1-5);ENSCHIG00000001027(FZD9);ENSCHIG00000002069(SLC7A11);ENSCHIG00000002460(USP2);ENSCHIG00000002547(TPBG);ENSCHIG00000002616(TPH2);ENSCHIG00000002743(SCARA5);ENSCHIG00000003345(SMTNL1);ENSCHIG00000003444(NCAPG2);ENSCHIG00000003956(PTH2R);ENSCHIG00000004298(NANOS1);ENSCHIG…
biological process	GO:0006793	phosphorus metabolic process	319	2312	5.19059e-09	6.04782e-07	ENSCHIG00000000075(TYMS);ENSCHIG00000000181(STK32C);ENSCHIG00000000353(CDK1);ENSCHIG00000000579(SEMA4D);ENSCHIG00000001958(MOCOS);ENSCHIG00000002856(ACKR3);ENSCHIG00000003345(SMTNL1);ENSCHIG00000003384(CHI3L1);ENSCHIG00000003444(NCAPG2);ENSCHIG00000003573(KLHL31);ENSCHIG00000003903(JAK2);ENSCHIG00000004376(CDK5R1);ENSCHIG00000005138(PGAM2);ENSCHIG00000005276(EPHB3);ENSCHIG00000005606(SLC8A2);ENSC…
biological process	GO:0006796	phosphate-containing compound metabolic process	317	2298	6.04616e-09	6.93954e-07	ENSCHIG00000000075(TYMS);ENSCHIG00000000181(STK32C);ENSCHIG00000000353(CDK1);ENSCHIG00000000579(SEMA4D);ENSCHIG00000001958(MOCOS);ENSCHIG00000002856(ACKR3);ENSCHIG00000003345(SMTNL1);ENSCHIG00000003384(CHI3L1);ENSCHIG00000003444(NCAPG2);ENSCHIG00000003573(KLHL31);ENSCHIG00000003903(JAK2);ENSCHIG00000004376(CDK5R1);ENSCHIG00000005138(PGAM2);ENSCHIG00000005276(EPHB3);ENSCHIG00000005606(SLC8A2);ENSC…
biological process	GO:0071363	cellular response to growth factor stimulus	80	404	6.8054e-09	7.6961e-07	ENSCHIG00000001922(TGFB3);ENSCHIG00000003822(TOB1);ENSCHIG00000004093(JUN);ENSCHIG00000006785(DAB2IP);ENSCHIG00000006854(CLEC3B);ENSCHIG00000007592(GAS1);ENSCHIG00000008067(NRP1);ENSCHIG00000008359(SPRY2);ENSCHIG00000008470(ADAMTS3);ENSCHIG00000008577(SFRP4);ENSCHIG00000008739(TMEM204);ENSCHIG00000009389(NOG);ENSCHIG00000009603(RAMP2);ENSCHIG00000010009(CAV3);ENSCHIG00000010221(FAM83G);ENSCHIG000…
biological process	GO:0071310	cellular response to organic substance	210	1403	7.40651e-09	8.2545e-07	ENSCHIG00000001308(SRM);ENSCHIG00000001922(TGFB3);ENSCHIG00000002856(ACKR3);ENSCHIG00000003822(TOB1);ENSCHIG00000003903(JAK2);ENSCHIG00000004093(JUN);ENSCHIG00000006747(-);ENSCHIG00000006785(DAB2IP);ENSCHIG00000006854(CLEC3B);ENSCHIG00000007288(PDE4B);ENSCHIG00000007307(GPLD1);ENSCHIG00000007371(EZH2);ENSCHIG00000007459(TFPI);ENSCHIG00000007592(GAS1);ENSCHIG00000008018(KLF9);ENSCHIG00000008067(NR…
cellular component	GO:0044421	extracellular region part	143	876	2.90787e-08	1.05774e-06	ENSCHIG00000000147(PLAT);ENSCHIG00000000214(DNAJC9);ENSCHIG00000000495(LAMB3);ENSCHIG00000000579(SEMA4D);ENSCHIG00000001851(KIF23);ENSCHIG00000001922(TGFB3);ENSCHIG00000002155(OTOG);ENSCHIG00000002572(PRC1);ENSCHIG00000003384(CHI3L1);ENSCHIG00000004276(FAP);ENSCHIG00000004522(PCSK5);ENSCHIG00000004685(TGFBI);ENSCHIG00000005524(IGFALS);ENSCHIG00000006212(-);ENSCHIG00000006565(-);ENSCHIG00000006814…
biological process	GO:0014888	striated muscle adaptation	16	31	1.04685e-08	1.14293e-06	ENSCHIG00000007371(EZH2);ENSCHIG00000009793(MYOD1);ENSCHIG00000012778(MYOZ2);ENSCHIG00000013756(ACTN3);ENSCHIG00000014072(MYOC);ENSCHIG00000016206(MEF2C);ENSCHIG00000016517(TNNI1);ENSCHIG00000017127(MYH6);ENSCHIG00000019356(TNNC1);ENSCHIG00000021214(MYH7);ENSCHIG00000021226(TNNT1);ENSCHIG00000021331(MYOG);ENSCHIG00000025700(MYMK);ENSCHIG00000025819(TRPC3);ENSCHIG00000026064(BMP10);MSTRG.6911(GTF2…
biological process	GO:0007169	transmembrane receptor protein tyrosine kinase signaling pathway	78	394	1.06563e-08	1.14293e-06	ENSCHIG00000000147(PLAT);ENSCHIG00000003279(ESM1);ENSCHIG00000003903(JAK2);ENSCHIG00000004376(CDK5R1);ENSCHIG00000005276(EPHB3);ENSCHIG00000005289(PLEKHA1);ENSCHIG00000006433(AFAP1L2);ENSCHIG00000006785(DAB2IP);ENSCHIG00000007307(GPLD1);ENSCHIG00000007963(MVP);ENSCHIG00000008067(NRP1);ENSCHIG00000008359(SPRY2);ENSCHIG00000008470(ADAMTS3);ENSCHIG00000008739(TMEM204);ENSCHIG00000009389(NOG);ENSCHIG…
biological process	GO:0010033	response to organic substance	243	1682	1.0701e-08	1.14293e-06	ENSCHIG00000000075(TYMS);ENSCHIG00000001308(SRM);ENSCHIG00000001922(TGFB3);ENSCHIG00000002069(SLC7A11);ENSCHIG00000002856(ACKR3);ENSCHIG00000003384(CHI3L1);ENSCHIG00000003822(TOB1);ENSCHIG00000003903(JAK2);ENSCHIG00000004093(JUN);ENSCHIG00000004449(-);ENSCHIG00000006685(FIBIN);ENSCHIG00000006747(-);ENSCHIG00000006785(DAB2IP);ENSCHIG00000006854(CLEC3B);ENSCHIG00000007288(PDE4B);ENSCHIG00000007307(…
biological process	GO:0006468	protein phosphorylation	202	1347	1.29294e-08	1.36202e-06	ENSCHIG00000000181(STK32C);ENSCHIG00000000353(CDK1);ENSCHIG00000000579(SEMA4D);ENSCHIG00000002856(ACKR3);ENSCHIG00000003345(SMTNL1);ENSCHIG00000003384(CHI3L1);ENSCHIG00000003444(NCAPG2);ENSCHIG00000003573(KLHL31);ENSCHIG00000003903(JAK2);ENSCHIG00000004376(CDK5R1);ENSCHIG00000005276(EPHB3);ENSCHIG00000005606(SLC8A2);ENSCHIG00000006433(AFAP1L2);ENSCHIG00000006655(CDK8);ENSCHIG00000006678(CDON);ENS…
biological process	GO:0070848	response to growth factor	81	417	1.35778e-08	1.41099e-06	ENSCHIG00000001922(TGFB3);ENSCHIG00000003822(TOB1);ENSCHIG00000004093(JUN);ENSCHIG00000006785(DAB2IP);ENSCHIG00000006854(CLEC3B);ENSCHIG00000007592(GAS1);ENSCHIG00000008067(NRP1);ENSCHIG00000008359(SPRY2);ENSCHIG00000008470(ADAMTS3);ENSCHIG00000008577(SFRP4);ENSCHIG00000008739(TMEM204);ENSCHIG00000009389(NOG);ENSCHIG00000009603(RAMP2);ENSCHIG00000010009(CAV3);ENSCHIG00000010221(FAM83G);ENSCHIG000…
biological process	GO:0016310	phosphorylation	235	1621	1.45608e-08	1.49297e-06	ENSCHIG00000000181(STK32C);ENSCHIG00000000353(CDK1);ENSCHIG00000000579(SEMA4D);ENSCHIG00000002856(ACKR3);ENSCHIG00000003345(SMTNL1);ENSCHIG00000003384(CHI3L1);ENSCHIG00000003444(NCAPG2);ENSCHIG00000003573(KLHL31);ENSCHIG00000003903(JAK2);ENSCHIG00000004376(CDK5R1);ENSCHIG00000005138(PGAM2);ENSCHIG00000005276(EPHB3);ENSCHIG00000005606(SLC8A2);ENSCHIG00000006433(AFAP1L2);ENSCHIG00000006655(CDK8);EN…
biological process	GO:0045214	sarcomere organization	15	28	1.56513e-08	1.58366e-06	ENSCHIG00000006481(CASQ1);ENSCHIG00000009814(LDB3);ENSCHIG00000010009(CAV3);ENSCHIG00000010063(ACTN2);ENSCHIG00000011883(EDN1);ENSCHIG00000012778(MYOZ2);ENSCHIG00000014376(CASQ2);ENSCHIG00000015250(MYPN);ENSCHIG00000016206(MEF2C);ENSCHIG00000017127(MYH6);ENSCHIG00000017707(-);ENSCHIG00000021751(KLHL41);ENSCHIG00000022172(FHOD3);ENSCHIG00000023924(LMOD2);ENSCHIG00000026064(BMP10)
biological process	GO:0009968	negative regulation of signal transduction	135	818	1.62452e-08	1.62241e-06	ENSCHIG00000002856(ACKR3);ENSCHIG00000003573(KLHL31);ENSCHIG00000003822(TOB1);ENSCHIG00000005289(PLEKHA1);ENSCHIG00000005867(FIGNL1);ENSCHIG00000006785(DAB2IP);ENSCHIG00000007169(CELF4);ENSCHIG00000007287(GLI1);ENSCHIG00000007371(EZH2);ENSCHIG00000008067(NRP1);ENSCHIG00000008359(SPRY2);ENSCHIG00000008577(SFRP4);ENSCHIG00000008916(HTR1B);ENSCHIG00000009005(PIK3IP1);ENSCHIG00000009389(NOG);ENSCHIG0…
biological process	GO:0003009	skeletal muscle contraction	14	25	2.23281e-08	2.20133e-06	ENSCHIG00000006481(CASQ1);ENSCHIG00000008714(MYH8);ENSCHIG00000008913(ATP8A2);ENSCHIG00000010009(CAV3);ENSCHIG00000010571(TNNC2);ENSCHIG00000011087(SLC8A3);ENSCHIG00000011843(JSRP1);ENSCHIG00000013756(ACTN3);ENSCHIG00000015894(DMPK);ENSCHIG00000018272(CHRNA1);ENSCHIG00000020512(MYH3);ENSCHIG00000021214(MYH7);ENSCHIG00000021226(TNNT1);ENSCHIG00000021518(SCN4A)
biological process	GO:0022402	cell cycle process	124	738	2.27025e-08	2.2099e-06	ENSCHIG00000000353(CDK1);ENSCHIG00000000437(ANK3);ENSCHIG00000000501(KCNH5);ENSCHIG00000001027(FZD9);ENSCHIG00000001851(KIF23);ENSCHIG00000002572(PRC1);ENSCHIG00000002772(KIF18A);ENSCHIG00000004276(FAP);ENSCHIG00000004376(CDK5R1);ENSCHIG00000004741(CENPJ);ENSCHIG00000005401(SMC2);ENSCHIG00000005867(FIGNL1);ENSCHIG00000006785(DAB2IP);ENSCHIG00000007287(GLI1);ENSCHIG00000007371(EZH2);ENSCHIG0000000…
biological process	GO:0045595	regulation of cell differentiation	177	1155	2.46774e-08	2.37212e-06	ENSCHIG00000000579(SEMA4D);ENSCHIG00000000623(PLAG1);ENSCHIG00000000814(SLC45A3);ENSCHIG00000001922(TGFB3);ENSCHIG00000002609(RBM38);ENSCHIG00000003444(NCAPG2);ENSCHIG00000003822(TOB1);ENSCHIG00000003853(HSF4);ENSCHIG00000004376(CDK5R1);ENSCHIG00000005276(EPHB3);ENSCHIG00000005567(MFSD2A);ENSCHIG00000005813(VSIR);ENSCHIG00000006678(CDON);ENSCHIG00000006785(DAB2IP);ENSCHIG00000007287(GLI1);ENSCHIG…
cellular component	GO:0071944	cell periphery	428	3290	7.97051e-08	2.7833e-06	ENSCHIG00000000214(DNAJC9);ENSCHIG00000000437(ANK3);ENSCHIG00000000579(SEMA4D);ENSCHIG00000000736(GPR61);ENSCHIG00000000839(AMIGO1);ENSCHIG00000001027(FZD9);ENSCHIG00000002069(SLC7A11);ENSCHIG00000002572(PRC1);ENSCHIG00000002743(SCARA5);ENSCHIG00000002772(KIF18A);ENSCHIG00000002856(ACKR3);ENSCHIG00000003758(ARFGAP2);ENSCHIG00000003894(-);ENSCHIG00000003903(JAK2);ENSCHIG00000004276(FAP);ENSCHIG000…
biological process	GO:0023057	negative regulation of signaling	140	866	3.25873e-08	3.09379e-06	ENSCHIG00000002856(ACKR3);ENSCHIG00000003573(KLHL31);ENSCHIG00000003822(TOB1);ENSCHIG00000005289(PLEKHA1);ENSCHIG00000005867(FIGNL1);ENSCHIG00000006785(DAB2IP);ENSCHIG00000007169(CELF4);ENSCHIG00000007287(GLI1);ENSCHIG00000007371(EZH2);ENSCHIG00000007963(MVP);ENSCHIG00000008067(NRP1);ENSCHIG00000008359(SPRY2);ENSCHIG00000008577(SFRP4);ENSCHIG00000008916(HTR1B);ENSCHIG00000009005(PIK3IP1);ENSCHIG0…
biological process	GO:0006928	movement of cell or subcellular component	196	1316	3.76207e-08	3.52809e-06	ENSCHIG00000000147(PLAT);ENSCHIG00000000437(ANK3);ENSCHIG00000000579(SEMA4D);ENSCHIG00000001851(KIF23);ENSCHIG00000002772(KIF18A);ENSCHIG00000003341(ACTC1);ENSCHIG00000004276(FAP);ENSCHIG00000004298(NANOS1);ENSCHIG00000004376(CDK5R1);ENSCHIG00000005276(EPHB3);ENSCHIG00000005571(ITGB4);ENSCHIG00000005813(VSIR);ENSCHIG00000006052(SCN3B);ENSCHIG00000006318(CCDC40);ENSCHIG00000006785(DAB2IP);ENSCHIG0…
cellular component	GO:0031430	M band	8	9	1.16982e-07	3.92791e-06	ENSCHIG00000003345(SMTNL1);ENSCHIG00000008403(MYOM3);ENSCHIG00000011761(MYOM2);ENSCHIG00000014135(MYOM1);ENSCHIG00000014950(SPTBN1);ENSCHIG00000017627(LMOD3);ENSCHIG00000021751(KLHL41);ENSCHIG00000023924(LMOD2)
biological process	GO:0051338	regulation of transferase activity	102	580	4.25881e-08	3.9323e-06	ENSCHIG00000003384(CHI3L1);ENSCHIG00000003444(NCAPG2);ENSCHIG00000004376(CDK5R1);ENSCHIG00000005606(SLC8A2);ENSCHIG00000006433(AFAP1L2);ENSCHIG00000006785(DAB2IP);ENSCHIG00000007371(EZH2);ENSCHIG00000007963(MVP);ENSCHIG00000008359(SPRY2);ENSCHIG00000009005(PIK3IP1);ENSCHIG00000009030(RFC2);ENSCHIG00000009433(NEK2);ENSCHIG00000009887(C1QTNF2);ENSCHIG00000010009(CAV3);ENSCHIG00000010137(RBL1);ENSCH…
biological process	GO:0010648	negative regulation of cell communication	139	862	4.29536e-08	3.9323e-06	ENSCHIG00000002856(ACKR3);ENSCHIG00000003573(KLHL31);ENSCHIG00000003822(TOB1);ENSCHIG00000005289(PLEKHA1);ENSCHIG00000005867(FIGNL1);ENSCHIG00000006785(DAB2IP);ENSCHIG00000007169(CELF4);ENSCHIG00000007287(GLI1);ENSCHIG00000007371(EZH2);ENSCHIG00000008067(NRP1);ENSCHIG00000008359(SPRY2);ENSCHIG00000008577(SFRP4);ENSCHIG00000008916(HTR1B);ENSCHIG00000009005(PIK3IP1);ENSCHIG00000009389(NOG);ENSCHIG0…
biological process	GO:0001503	ossification	55	252	5.6298e-08	5.09331e-06	ENSCHIG00000000579(SEMA4D);ENSCHIG00000001027(FZD9);ENSCHIG00000001922(TGFB3);ENSCHIG00000003822(TOB1);ENSCHIG00000005867(FIGNL1);ENSCHIG00000006854(CLEC3B);ENSCHIG00000007287(GLI1);ENSCHIG00000007846(JUNB);ENSCHIG00000008305(ZBTB16);ENSCHIG00000009239(CYP24A1);ENSCHIG00000009348(EXT1);ENSCHIG00000009389(NOG);ENSCHIG00000010363(MEF2D);ENSCHIG00000010919(WNT10B);ENSCHIG00000011101(ID1);ENSCHIG0000…
biological process	GO:0051347	positive regulation of transferase activity	73	374	5.79212e-08	5.17924e-06	ENSCHIG00000003384(CHI3L1);ENSCHIG00000003444(NCAPG2);ENSCHIG00000004376(CDK5R1);ENSCHIG00000005606(SLC8A2);ENSCHIG00000006433(AFAP1L2);ENSCHIG00000006785(DAB2IP);ENSCHIG00000007371(EZH2);ENSCHIG00000008359(SPRY2);ENSCHIG00000009030(RFC2);ENSCHIG00000009433(NEK2);ENSCHIG00000009887(C1QTNF2);ENSCHIG00000010534(CCND1);ENSCHIG00000011455(FGF18);ENSCHIG00000011781(EMP2);ENSCHIG00000011819(GADD45B);EN…
biological process	GO:0014070	response to organic cyclic compound	75	389	6.47896e-08	5.72681e-06	ENSCHIG00000001922(TGFB3);ENSCHIG00000002069(SLC7A11);ENSCHIG00000006685(FIBIN);ENSCHIG00000007307(GPLD1);ENSCHIG00000007371(EZH2);ENSCHIG00000007459(TFPI);ENSCHIG00000008018(KLF9);ENSCHIG00000008514(DUOX1);ENSCHIG00000008918(P2RY1);ENSCHIG00000009239(CYP24A1);ENSCHIG00000009617(KCNJ11);ENSCHIG00000009664(NR4A1);ENSCHIG00000009696(IL1RN);ENSCHIG00000009793(MYOD1);ENSCHIG00000010390(EPHA5);ENSCHIG…
molecular function	GO:0097367	carbohydrate derivative binding	261	1825	4.74475e-08	5.90566e-06	ENSCHIG00000000181(STK32C);ENSCHIG00000000353(CDK1);ENSCHIG00000001851(KIF23);ENSCHIG00000002331(MYO16);ENSCHIG00000002435(TUBA4A);ENSCHIG00000002772(KIF18A);ENSCHIG00000003341(ACTC1);ENSCHIG00000003384(CHI3L1);ENSCHIG00000003903(JAK2);ENSCHIG00000005276(EPHB3);ENSCHIG00000005401(SMC2);ENSCHIG00000005472(IQCA1);ENSCHIG00000005530(-);ENSCHIG00000005867(FIGNL1);ENSCHIG00000006655(CDK8);ENSCHIG00000…
molecular function	GO:0051015	actin filament binding	33	115	5.20176e-08	5.90566e-06	ENSCHIG00000004376(CDK5R1);ENSCHIG00000007953(LCP1);ENSCHIG00000008714(MYH8);ENSCHIG00000009070(MYH4);ENSCHIG00000010063(ACTN2);ENSCHIG00000011171(SPTB);ENSCHIG00000011344(-);ENSCHIG00000012180(XIRP1);ENSCHIG00000012659(-);ENSCHIG00000013676(FSCN1);ENSCHIG00000013756(ACTN3);ENSCHIG00000014769(TAGLN);ENSCHIG00000015146(MYL4);ENSCHIG00000015756(ACTN1);ENSCHIG00000016403(SVIL);ENSCHIG00000016598(NEX…
molecular function	GO:0005509	calcium ion binding	100	557	5.40811e-08	5.90566e-06	ENSCHIG00000000097(-);ENSCHIG00000001109(EFHD1);ENSCHIG00000003108(MYLPF);ENSCHIG00000004710(GJB2);ENSCHIG00000006481(CASQ1);ENSCHIG00000006627(PCDHB14);ENSCHIG00000006854(CLEC3B);ENSCHIG00000007274(TLL2);ENSCHIG00000007953(LCP1);ENSCHIG00000008263(NCALD);ENSCHIG00000008338(LTBP2);ENSCHIG00000008514(DUOX1);ENSCHIG00000008758(LPCAT1);ENSCHIG00000009461(MYL12B);ENSCHIG00000009935(PCDHB6);ENSCHIG000…
biological process	GO:0032989	cellular component morphogenesis	116	691	6.94721e-08	6.07091e-06	ENSCHIG00000000437(ANK3);ENSCHIG00000000579(SEMA4D);ENSCHIG00000002331(MYO16);ENSCHIG00000003341(ACTC1);ENSCHIG00000004376(CDK5R1);ENSCHIG00000005276(EPHB3);ENSCHIG00000005567(MFSD2A);ENSCHIG00000006481(CASQ1);ENSCHIG00000006785(DAB2IP);ENSCHIG00000007694(UNC5C);ENSCHIG00000008065(LRATD1);ENSCHIG00000008067(NRP1);ENSCHIG00000008721(STRIP2);ENSCHIG00000008913(ATP8A2);ENSCHIG00000008918(P2RY1);ENSC…
biological process	GO:0010927	cellular component assembly involved in morphogenesis	23	66	7.85879e-08	6.79035e-06	ENSCHIG00000003341(ACTC1);ENSCHIG00000006481(CASQ1);ENSCHIG00000009814(LDB3);ENSCHIG00000010009(CAV3);ENSCHIG00000010063(ACTN2);ENSCHIG00000011883(EDN1);ENSCHIG00000012778(MYOZ2);ENSCHIG00000014376(CASQ2);ENSCHIG00000015250(MYPN);ENSCHIG00000016206(MEF2C);ENSCHIG00000017127(MYH6);ENSCHIG00000017627(LMOD3);ENSCHIG00000017707(-);ENSCHIG00000019988(MYL2);ENSCHIG00000020222(TMOD1);ENSCHIG00000021751(…
biological process	GO:0051179	localization	535	4311	8.67074e-08	7.40867e-06	ENSCHIG00000000147(PLAT);ENSCHIG00000000353(CDK1);ENSCHIG00000000437(ANK3);ENSCHIG00000000501(KCNH5);ENSCHIG00000000579(SEMA4D);ENSCHIG00000000814(SLC45A3);ENSCHIG00000000839(AMIGO1);ENSCHIG00000000946(H1-5);ENSCHIG00000001027(FZD9);ENSCHIG00000001851(KIF23);ENSCHIG00000001922(TGFB3);ENSCHIG00000002069(SLC7A11);ENSCHIG00000002743(SCARA5);ENSCHIG00000002772(KIF18A);ENSCHIG00000002856(ACKR3);ENSCHI…
molecular function	GO:0036094	small molecule binding	291	2086	7.67507e-08	7.85736e-06	ENSCHIG00000000181(STK32C);ENSCHIG00000000353(CDK1);ENSCHIG00000001851(KIF23);ENSCHIG00000001958(MOCOS);ENSCHIG00000002331(MYO16);ENSCHIG00000002435(TUBA4A);ENSCHIG00000002772(KIF18A);ENSCHIG00000003341(ACTC1);ENSCHIG00000003808(IDH2);ENSCHIG00000003903(JAK2);ENSCHIG00000005276(EPHB3);ENSCHIG00000005401(SMC2);ENSCHIG00000005472(IQCA1);ENSCHIG00000005530(-);ENSCHIG00000005867(FIGNL1);ENSCHIG000000…
biological process	GO:0048641	regulation of skeletal muscle tissue development	16	35	9.45119e-08	7.98678e-06	ENSCHIG00000006678(CDON);ENSCHIG00000007274(TLL2);ENSCHIG00000010919(WNT10B);ENSCHIG00000011916(TGFB1);ENSCHIG00000013536(RBM24);ENSCHIG00000013756(ACTN3);ENSCHIG00000016206(MEF2C);ENSCHIG00000017627(LMOD3);ENSCHIG00000019310(EPHB1);ENSCHIG00000020787(DLL1);ENSCHIG00000021206(MYOCD);ENSCHIG00000021331(MYOG);ENSCHIG00000021751(KLHL41);ENSCHIG00000023530(FLOT1);ENSCHIG00000023549(RBFOX1);ENSCHIG000…
biological process	GO:0016202	regulation of striated muscle tissue development	27	87	9.63765e-08	8.05582e-06	ENSCHIG00000006678(CDON);ENSCHIG00000007274(TLL2);ENSCHIG00000007287(GLI1);ENSCHIG00000009389(NOG);ENSCHIG00000010919(WNT10B);ENSCHIG00000011883(EDN1);ENSCHIG00000011916(TGFB1);ENSCHIG00000013536(RBM24);ENSCHIG00000013756(ACTN3);ENSCHIG00000013774(SMAD3);ENSCHIG00000016206(MEF2C);ENSCHIG00000017627(LMOD3);ENSCHIG00000017707(-);ENSCHIG00000018863(IGF1);ENSCHIG00000019310(EPHB1);ENSCHIG00000020738(…
molecular function	GO:0042802	identical protein binding	185	1217	9.2175e-08	8.88133e-06	ENSCHIG00000001027(FZD9);ENSCHIG00000001308(SRM);ENSCHIG00000001922(TGFB3);ENSCHIG00000002460(USP2);ENSCHIG00000003853(HSF4);ENSCHIG00000003903(JAK2);ENSCHIG00000004093(JUN);ENSCHIG00000004276(FAP);ENSCHIG00000004508(FUS);ENSCHIG00000004710(GJB2);ENSCHIG00000004741(CENPJ);ENSCHIG00000005813(VSIR);ENSCHIG00000006481(CASQ1);ENSCHIG00000006676(CD3D);ENSCHIG00000006685(FIBIN);ENSCHIG00000006785(DAB2I…
cellular component	GO:0030054	cell junction	92	522	3.33525e-07	1.0784e-05	ENSCHIG00000000437(ANK3);ENSCHIG00000003903(JAK2);ENSCHIG00000004710(GJB2);ENSCHIG00000005571(ITGB4);ENSCHIG00000006698(TRPC4);ENSCHIG00000007953(LCP1);ENSCHIG00000008067(NRP1);ENSCHIG00000008416(DES);ENSCHIG00000009485(CADM3);ENSCHIG00000009974(DLG4);ENSCHIG00000010063(ACTN2);ENSCHIG00000010160(JAM3);ENSCHIG00000010390(EPHA5);ENSCHIG00000010534(CCND1);ENSCHIG00000010755(CDC42EP4);ENSCHIG00000011…
biological process	GO:0043500	muscle adaptation	22	63	1.43998e-07	1.19069e-05	ENSCHIG00000007371(EZH2);ENSCHIG00000009793(MYOD1);ENSCHIG00000010009(CAV3);ENSCHIG00000011883(EDN1);ENSCHIG00000012778(MYOZ2);ENSCHIG00000013756(ACTN3);ENSCHIG00000014072(MYOC);ENSCHIG00000015381(FBXO32);ENSCHIG00000016206(MEF2C);ENSCHIG00000016517(TNNI1);ENSCHIG00000017127(MYH6);ENSCHIG00000017304(GATM);ENSCHIG00000018863(IGF1);ENSCHIG00000019356(TNNC1);ENSCHIG00000021214(MYH7);ENSCHIG000000212…
biological process	GO:0050896	response to stimulus	731	6164	1.4596e-07	1.19408e-05	ENSCHIG00000000075(TYMS);ENSCHIG00000000147(PLAT);ENSCHIG00000000353(CDK1);ENSCHIG00000000437(ANK3);ENSCHIG00000000527(PTGS1);ENSCHIG00000000579(SEMA4D);ENSCHIG00000000736(GPR61);ENSCHIG00000001027(FZD9);ENSCHIG00000001109(EFHD1);ENSCHIG00000001308(SRM);ENSCHIG00000001922(TGFB3);ENSCHIG00000002069(SLC7A11);ENSCHIG00000002209(C10orf71);ENSCHIG00000002331(MYO16);ENSCHIG00000002460(USP2);ENSCHIG0000…
biological process	GO:0006261	DNA-dependent DNA replication	27	89	1.62585e-07	1.31608e-05	ENSCHIG00000008062(TICRR);ENSCHIG00000009030(RFC2);ENSCHIG00000009155(FEN1);ENSCHIG00000009302(CDC6);ENSCHIG00000011442(MCM5);ENSCHIG00000012709(RFC3);ENSCHIG00000013841(POLQ);ENSCHIG00000013888(GEN1);ENSCHIG00000014359(-);ENSCHIG00000015542(DDX11);ENSCHIG00000015863(PCNA);ENSCHIG00000016038(TONSL);ENSCHIG00000016940(ATAD5);ENSCHIG00000016947(RFC5);ENSCHIG00000017476(MCM6);ENSCHIG00000018094(MCM4…
molecular function	GO:0000166	nucleotide binding	258	1825	1.61612e-07	1.39327e-05	ENSCHIG00000000181(STK32C);ENSCHIG00000000353(CDK1);ENSCHIG00000001851(KIF23);ENSCHIG00000002331(MYO16);ENSCHIG00000002435(TUBA4A);ENSCHIG00000002772(KIF18A);ENSCHIG00000003341(ACTC1);ENSCHIG00000003808(IDH2);ENSCHIG00000003903(JAK2);ENSCHIG00000005276(EPHB3);ENSCHIG00000005401(SMC2);ENSCHIG00000005472(IQCA1);ENSCHIG00000005530(-);ENSCHIG00000005867(FIGNL1);ENSCHIG00000006655(CDK8);ENSCHIG0000000…
molecular function	GO:1901265	nucleoside phosphate binding	258	1825	1.61612e-07	1.39327e-05	ENSCHIG00000000181(STK32C);ENSCHIG00000000353(CDK1);ENSCHIG00000001851(KIF23);ENSCHIG00000002331(MYO16);ENSCHIG00000002435(TUBA4A);ENSCHIG00000002772(KIF18A);ENSCHIG00000003341(ACTC1);ENSCHIG00000003808(IDH2);ENSCHIG00000003903(JAK2);ENSCHIG00000005276(EPHB3);ENSCHIG00000005401(SMC2);ENSCHIG00000005472(IQCA1);ENSCHIG00000005530(-);ENSCHIG00000005867(FIGNL1);ENSCHIG00000006655(CDK8);ENSCHIG0000000…
biological process	GO:0007049	cell cycle	150	970	1.83569e-07	1.47046e-05	ENSCHIG00000000353(CDK1);ENSCHIG00000000437(ANK3);ENSCHIG00000000501(KCNH5);ENSCHIG00000001027(FZD9);ENSCHIG00000001851(KIF23);ENSCHIG00000002460(USP2);ENSCHIG00000002572(PRC1);ENSCHIG00000002772(KIF18A);ENSCHIG00000004276(FAP);ENSCHIG00000004376(CDK5R1);ENSCHIG00000004741(CENPJ);ENSCHIG00000005401(SMC2);ENSCHIG00000005867(FIGNL1);ENSCHIG00000006433(AFAP1L2);ENSCHIG00000006785(DAB2IP);ENSCHIG0000…
molecular function	GO:0035639	purine ribonucleoside triphosphate binding	229	1587	1.83583e-07	1.50354e-05	ENSCHIG00000000181(STK32C);ENSCHIG00000000353(CDK1);ENSCHIG00000001851(KIF23);ENSCHIG00000002331(MYO16);ENSCHIG00000002435(TUBA4A);ENSCHIG00000002772(KIF18A);ENSCHIG00000003341(ACTC1);ENSCHIG00000003903(JAK2);ENSCHIG00000005276(EPHB3);ENSCHIG00000005401(SMC2);ENSCHIG00000005472(IQCA1);ENSCHIG00000005530(-);ENSCHIG00000005867(FIGNL1);ENSCHIG00000006655(CDK8);ENSCHIG00000006945(CDK2);ENSCHIG0000000…
biological process	GO:0035914	skeletal muscle cell differentiation	21	59	1.89944e-07	1.50585e-05	ENSCHIG00000006678(CDON);ENSCHIG00000009664(NR4A1);ENSCHIG00000009793(MYOD1);ENSCHIG00000010363(MEF2D);ENSCHIG00000011698(ANKRD2);ENSCHIG00000013536(RBM24);ENSCHIG00000015029(MYF5);ENSCHIG00000016206(MEF2C);ENSCHIG00000016901(SOX8);ENSCHIG00000016987(SMYD1);ENSCHIG00000017086(MYLK2);ENSCHIG00000018645(ANKRD1);ENSCHIG00000018766(EGR2);ENSCHIG00000019310(EPHB1);ENSCHIG00000021206(MYOCD);ENSCHIG0000…
biological process	GO:0040011	locomotion	176	1181	1.97228e-07	1.54764e-05	ENSCHIG00000000147(PLAT);ENSCHIG00000000437(ANK3);ENSCHIG00000000579(SEMA4D);ENSCHIG00000002856(ACKR3);ENSCHIG00000004276(FAP);ENSCHIG00000004298(NANOS1);ENSCHIG00000004376(CDK5R1);ENSCHIG00000005276(EPHB3);ENSCHIG00000005571(ITGB4);ENSCHIG00000005813(VSIR);ENSCHIG00000006318(CCDC40);ENSCHIG00000006785(DAB2IP);ENSCHIG00000006876(OGDH);ENSCHIG00000007288(PDE4B);ENSCHIG00000007307(GPLD1);ENSCHIG000…
biological process	GO:0008283	cell proliferation	179	1206	2.03111e-07	1.5777e-05	ENSCHIG00000000353(CDK1);ENSCHIG00000000623(PLAG1);ENSCHIG00000001027(FZD9);ENSCHIG00000001922(TGFB3);ENSCHIG00000002069(SLC7A11);ENSCHIG00000002572(PRC1);ENSCHIG00000003279(ESM1);ENSCHIG00000003444(NCAPG2);ENSCHIG00000003822(TOB1);ENSCHIG00000003853(HSF4);ENSCHIG00000004093(JUN);ENSCHIG00000004276(FAP);ENSCHIG00000004685(TGFBI);ENSCHIG00000004792(H2AC6);ENSCHIG00000005396(ROGDI);ENSCHIG000000058…
biological process	GO:0048634	regulation of muscle organ development	27	90	2.09639e-07	1.59617e-05	ENSCHIG00000006678(CDON);ENSCHIG00000007274(TLL2);ENSCHIG00000007287(GLI1);ENSCHIG00000009389(NOG);ENSCHIG00000010919(WNT10B);ENSCHIG00000011883(EDN1);ENSCHIG00000011916(TGFB1);ENSCHIG00000013536(RBM24);ENSCHIG00000013756(ACTN3);ENSCHIG00000013774(SMAD3);ENSCHIG00000016206(MEF2C);ENSCHIG00000017627(LMOD3);ENSCHIG00000017707(-);ENSCHIG00000018863(IGF1);ENSCHIG00000019310(EPHB1);ENSCHIG00000020738(…
biological process	GO:1901861	regulation of muscle tissue development	27	90	2.09639e-07	1.59617e-05	ENSCHIG00000006678(CDON);ENSCHIG00000007274(TLL2);ENSCHIG00000007287(GLI1);ENSCHIG00000009389(NOG);ENSCHIG00000010919(WNT10B);ENSCHIG00000011883(EDN1);ENSCHIG00000011916(TGFB1);ENSCHIG00000013536(RBM24);ENSCHIG00000013756(ACTN3);ENSCHIG00000013774(SMAD3);ENSCHIG00000016206(MEF2C);ENSCHIG00000017627(LMOD3);ENSCHIG00000017707(-);ENSCHIG00000018863(IGF1);ENSCHIG00000019310(EPHB1);ENSCHIG00000020738(…
cellular component	GO:0042555	MCM complex	8	10	5.30742e-07	1.65478e-05	ENSCHIG00000011442(MCM5);ENSCHIG00000014359(-);ENSCHIG00000016038(TONSL);ENSCHIG00000017476(MCM6);ENSCHIG00000018094(MCM4);ENSCHIG00000019370(MMS22L);ENSCHIG00000020423(MCM3);ENSCHIG00000027136(MCM7)
biological process	GO:0048513	animal organ development	292	2162	2.28201e-07	1.72046e-05	ENSCHIG00000000579(SEMA4D);ENSCHIG00000000623(PLAG1);ENSCHIG00000001027(FZD9);ENSCHIG00000001922(TGFB3);ENSCHIG00000002069(SLC7A11);ENSCHIG00000002772(KIF18A);ENSCHIG00000003108(MYLPF);ENSCHIG00000003341(ACTC1);ENSCHIG00000003345(SMTNL1);ENSCHIG00000003384(CHI3L1);ENSCHIG00000003444(NCAPG2);ENSCHIG00000003799(LRP10);ENSCHIG00000003853(HSF4);ENSCHIG00000004298(NANOS1);ENSCHIG00000004376(CDK5R1);EN…
biological process	GO:0006260	DNA replication	39	160	2.43742e-07	1.81978e-05	ENSCHIG00000007287(GLI1);ENSCHIG00000008062(TICRR);ENSCHIG00000009030(RFC2);ENSCHIG00000009155(FEN1);ENSCHIG00000009302(CDC6);ENSCHIG00000011442(MCM5);ENSCHIG00000012709(RFC3);ENSCHIG00000012895(ORC1);ENSCHIG00000013841(POLQ);ENSCHIG00000013888(GEN1);ENSCHIG00000014359(-);ENSCHIG00000015542(DDX11);ENSCHIG00000015863(PCNA);ENSCHIG00000016038(TONSL);ENSCHIG00000016347(GINS2);ENSCHIG00000016940(ATAD…
molecular function	GO:0003677	DNA binding	216	1486	2.48745e-07	1.94021e-05	ENSCHIG00000000623(PLAG1);ENSCHIG00000000946(H1-5);ENSCHIG00000001191(-);ENSCHIG00000002577(-);ENSCHIG00000002971(-);ENSCHIG00000003296(FOSB);ENSCHIG00000003405(NFE2);ENSCHIG00000003853(HSF4);ENSCHIG00000004093(JUN);ENSCHIG00000004109(-);ENSCHIG00000004792(H2AC6);ENSCHIG00000005050(PITX3);ENSCHIG00000005401(SMC2);ENSCHIG00000005501(-);ENSCHIG00000005720(-);ENSCHIG00000006098(CERS4);ENSCHIG0000000…
biological process	GO:0090287	regulation of cellular response to growth factor stimulus	45	198	2.66068e-07	1.96737e-05	ENSCHIG00000003822(TOB1);ENSCHIG00000006785(DAB2IP);ENSCHIG00000008359(SPRY2);ENSCHIG00000008470(ADAMTS3);ENSCHIG00000008577(SFRP4);ENSCHIG00000008739(TMEM204);ENSCHIG00000009389(NOG);ENSCHIG00000010009(CAV3);ENSCHIG00000010408(HJV);ENSCHIG00000010630(ADAMTSL2);ENSCHIG00000011375(CHRD);ENSCHIG00000011455(FGF18);ENSCHIG00000011916(TGFB1);ENSCHIG00000013597(JCAD);ENSCHIG00000013774(SMAD3);ENSCHIG00…
molecular function	GO:0032555	purine ribonucleotide binding	233	1630	3.02783e-07	2.25435e-05	ENSCHIG00000000181(STK32C);ENSCHIG00000000353(CDK1);ENSCHIG00000001851(KIF23);ENSCHIG00000002331(MYO16);ENSCHIG00000002435(TUBA4A);ENSCHIG00000002772(KIF18A);ENSCHIG00000003341(ACTC1);ENSCHIG00000003903(JAK2);ENSCHIG00000005276(EPHB3);ENSCHIG00000005401(SMC2);ENSCHIG00000005472(IQCA1);ENSCHIG00000005530(-);ENSCHIG00000005867(FIGNL1);ENSCHIG00000006655(CDK8);ENSCHIG00000006945(CDK2);ENSCHIG0000000…
biological process	GO:0090257	regulation of muscle system process	33	126	3.4747e-07	2.54481e-05	ENSCHIG00000006481(CASQ1);ENSCHIG00000009678(SCN10A);ENSCHIG00000010009(CAV3);ENSCHIG00000011087(SLC8A3);ENSCHIG00000011883(EDN1);ENSCHIG00000012195(PRKG1);ENSCHIG00000013756(ACTN3);ENSCHIG00000014376(CASQ2);ENSCHIG00000015381(FBXO32);ENSCHIG00000015894(DMPK);ENSCHIG00000016517(TNNI1);ENSCHIG00000016712(ADORA2B);ENSCHIG00000017086(MYLK2);ENSCHIG00000017260(TRPM4);ENSCHIG00000018205(ANK2);ENSCHIG0…
molecular function	GO:0032553	ribonucleotide binding	234	1643	3.81694e-07	2.71833e-05	ENSCHIG00000000181(STK32C);ENSCHIG00000000353(CDK1);ENSCHIG00000001851(KIF23);ENSCHIG00000002331(MYO16);ENSCHIG00000002435(TUBA4A);ENSCHIG00000002772(KIF18A);ENSCHIG00000003341(ACTC1);ENSCHIG00000003903(JAK2);ENSCHIG00000005276(EPHB3);ENSCHIG00000005401(SMC2);ENSCHIG00000005472(IQCA1);ENSCHIG00000005530(-);ENSCHIG00000005867(FIGNL1);ENSCHIG00000006655(CDK8);ENSCHIG00000006945(CDK2);ENSCHIG0000000…
biological process	GO:0032501	multicellular organismal process	613	5080	3.75308e-07	2.72275e-05	ENSCHIG00000000138(ZNF521);ENSCHIG00000000437(ANK3);ENSCHIG00000000495(LAMB3);ENSCHIG00000000527(PTGS1);ENSCHIG00000000579(SEMA4D);ENSCHIG00000000623(PLAG1);ENSCHIG00000000814(SLC45A3);ENSCHIG00000000839(AMIGO1);ENSCHIG00000001027(FZD9);ENSCHIG00000001922(TGFB3);ENSCHIG00000002069(SLC7A11);ENSCHIG00000002155(OTOG);ENSCHIG00000002331(MYO16);ENSCHIG00000002460(USP2);ENSCHIG00000002547(TPBG);ENSCHIG…
biological process	GO:0035051	cardiocyte differentiation	26	87	3.81189e-07	2.73957e-05	ENSCHIG00000003341(ACTC1);ENSCHIG00000010009(CAV3);ENSCHIG00000010063(ACTN2);ENSCHIG00000011883(EDN1);ENSCHIG00000016206(MEF2C);ENSCHIG00000017078(SEMA3C);ENSCHIG00000017127(MYH6);ENSCHIG00000017707(-);ENSCHIG00000018863(IGF1);ENSCHIG00000019988(MYL2);ENSCHIG00000020547(EGFR);ENSCHIG00000020787(DLL1);ENSCHIG00000020996(JAG1);ENSCHIG00000021149(BMP4);ENSCHIG00000021206(MYOCD);ENSCHIG00000021925(SO…
molecular function	GO:0017076	purine nucleotide binding	233	1637	4.27007e-07	2.89018e-05	ENSCHIG00000000181(STK32C);ENSCHIG00000000353(CDK1);ENSCHIG00000001851(KIF23);ENSCHIG00000002331(MYO16);ENSCHIG00000002435(TUBA4A);ENSCHIG00000002772(KIF18A);ENSCHIG00000003341(ACTC1);ENSCHIG00000003903(JAK2);ENSCHIG00000005276(EPHB3);ENSCHIG00000005401(SMC2);ENSCHIG00000005472(IQCA1);ENSCHIG00000005530(-);ENSCHIG00000005867(FIGNL1);ENSCHIG00000006655(CDK8);ENSCHIG00000006945(CDK2);ENSCHIG0000000…
molecular function	GO:0016301	kinase activity	112	671	4.41114e-07	2.89018e-05	ENSCHIG00000000181(STK32C);ENSCHIG00000000353(CDK1);ENSCHIG00000003903(JAK2);ENSCHIG00000005276(EPHB3);ENSCHIG00000006655(CDK8);ENSCHIG00000006945(CDK2);ENSCHIG00000007318(CAMK1D);ENSCHIG00000007418(PPIP5K1);ENSCHIG00000007647(AK4);ENSCHIG00000008067(NRP1);ENSCHIG00000009433(NEK2);ENSCHIG00000009871(AAK1);ENSCHIG00000009873(GUCY2C);ENSCHIG00000010109(TTK);ENSCHIG00000010390(EPHA5);ENSCHIG00000010…
biological process	GO:0007399	nervous system development	197	1367	4.07186e-07	2.89932e-05	ENSCHIG00000000138(ZNF521);ENSCHIG00000000437(ANK3);ENSCHIG00000000579(SEMA4D);ENSCHIG00000000623(PLAG1);ENSCHIG00000000814(SLC45A3);ENSCHIG00000000839(AMIGO1);ENSCHIG00000001027(FZD9);ENSCHIG00000002069(SLC7A11);ENSCHIG00000002331(MYO16);ENSCHIG00000002547(TPBG);ENSCHIG00000004298(NANOS1);ENSCHIG00000004376(CDK5R1);ENSCHIG00000005050(PITX3);ENSCHIG00000005276(EPHB3);ENSCHIG00000005396(ROGDI);ENS…
biological process	GO:0007267	cell-cell signaling	130	824	4.24322e-07	2.99361e-05	ENSCHIG00000000147(PLAT);ENSCHIG00000001027(FZD9);ENSCHIG00000002069(SLC7A11);ENSCHIG00000004710(GJB2);ENSCHIG00000005606(SLC8A2);ENSCHIG00000006052(SCN3B);ENSCHIG00000006081(LRRC4);ENSCHIG00000006785(DAB2IP);ENSCHIG00000007169(CELF4);ENSCHIG00000007287(GLI1);ENSCHIG00000008577(SFRP4);ENSCHIG00000008856(DEPDC1B);ENSCHIG00000008916(HTR1B);ENSCHIG00000009389(NOG);ENSCHIG00000009523(WNT9A);ENSCHIG00…
molecular function	GO:0019900	kinase binding	85	473	5.25585e-07	3.31119e-05	ENSCHIG00000002435(TUBA4A);ENSCHIG00000002572(PRC1);ENSCHIG00000003822(TOB1);ENSCHIG00000003903(JAK2);ENSCHIG00000004376(CDK5R1);ENSCHIG00000004741(CENPJ);ENSCHIG00000006785(DAB2IP);ENSCHIG00000006979(CD247);ENSCHIG00000007694(UNC5C);ENSCHIG00000007963(MVP);ENSCHIG00000008067(NRP1);ENSCHIG00000008359(SPRY2);ENSCHIG00000009005(PIK3IP1);ENSCHIG00000009302(CDC6);ENSCHIG00000009814(LDB3);ENSCHIG00000…
biological process	GO:0051153	regulation of striated muscle cell differentiation	22	67	4.92889e-07	3.44574e-05	ENSCHIG00000002609(RBM38);ENSCHIG00000007371(EZH2);ENSCHIG00000009793(MYOD1);ENSCHIG00000010009(CAV3);ENSCHIG00000011698(ANKRD2);ENSCHIG00000011883(EDN1);ENSCHIG00000013536(RBM24);ENSCHIG00000013756(ACTN3);ENSCHIG00000015894(DMPK);ENSCHIG00000016206(MEF2C);ENSCHIG00000016987(SMYD1);ENSCHIG00000017627(LMOD3);ENSCHIG00000018863(IGF1);ENSCHIG00000020448(CCN3);ENSCHIG00000020787(DLL1);ENSCHIG00000021…
biological process	GO:0016477	cell migration	145	946	5.09299e-07	3.50834e-05	ENSCHIG00000000147(PLAT);ENSCHIG00000000579(SEMA4D);ENSCHIG00000004276(FAP);ENSCHIG00000004298(NANOS1);ENSCHIG00000004376(CDK5R1);ENSCHIG00000005276(EPHB3);ENSCHIG00000005813(VSIR);ENSCHIG00000006785(DAB2IP);ENSCHIG00000006876(OGDH);ENSCHIG00000007288(PDE4B);ENSCHIG00000007307(GPLD1);ENSCHIG00000007318(CAMK1D);ENSCHIG00000007694(UNC5C);ENSCHIG00000007953(LCP1);ENSCHIG00000008067(NRP1);ENSCHIG0000…
biological process	GO:0051270	regulation of cellular component movement	109	663	5.10968e-07	3.50834e-05	ENSCHIG00000000579(SEMA4D);ENSCHIG00000005813(VSIR);ENSCHIG00000006318(CCDC40);ENSCHIG00000006785(DAB2IP);ENSCHIG00000007307(GPLD1);ENSCHIG00000007318(CAMK1D);ENSCHIG00000007694(UNC5C);ENSCHIG00000008067(NRP1);ENSCHIG00000008359(SPRY2);ENSCHIG00000008514(DUOX1);ENSCHIG00000009389(NOG);ENSCHIG00000009627(CCDC65);ENSCHIG00000010009(CAV3);ENSCHIG00000010160(JAM3);ENSCHIG00000010566(APPL2);ENSCHIG000…
biological process	GO:0048738	cardiac muscle tissue development	35	140	5.22441e-07	3.55537e-05	ENSCHIG00000003341(ACTC1);ENSCHIG00000007287(GLI1);ENSCHIG00000009389(NOG);ENSCHIG00000010009(CAV3);ENSCHIG00000010063(ACTN2);ENSCHIG00000011729(CHD7);ENSCHIG00000011883(EDN1);ENSCHIG00000011916(TGFB1);ENSCHIG00000013281(NPRL3);ENSCHIG00000016206(MEF2C);ENSCHIG00000016517(TNNI1);ENSCHIG00000017086(MYLK2);ENSCHIG00000017127(MYH6);ENSCHIG00000017707(-);ENSCHIG00000017918(ADAMTS9);ENSCHIG00000018645…
biological process	GO:0048468	cell development	196	1365	5.67241e-07	3.82639e-05	ENSCHIG00000000437(ANK3);ENSCHIG00000000579(SEMA4D);ENSCHIG00000000623(PLAG1);ENSCHIG00000000814(SLC45A3);ENSCHIG00000000839(AMIGO1);ENSCHIG00000002331(MYO16);ENSCHIG00000003341(ACTC1);ENSCHIG00000003853(HSF4);ENSCHIG00000004298(NANOS1);ENSCHIG00000004376(CDK5R1);ENSCHIG00000005050(PITX3);ENSCHIG00000005276(EPHB3);ENSCHIG00000005567(MFSD2A);ENSCHIG00000006481(CASQ1);ENSCHIG00000006678(CDON);ENSCH…
biological process	GO:0043501	skeletal muscle adaptation	10	16	6.04962e-07	4.04536e-05	ENSCHIG00000009793(MYOD1);ENSCHIG00000012778(MYOZ2);ENSCHIG00000013756(ACTN3);ENSCHIG00000014072(MYOC);ENSCHIG00000016517(TNNI1);ENSCHIG00000019356(TNNC1);ENSCHIG00000021214(MYH7);ENSCHIG00000021226(TNNT1);ENSCHIG00000025700(MYMK);MSTRG.6911(GTF2IRD2)
biological process	GO:0048870	cell motility	156	1041	7.47588e-07	4.90911e-05	ENSCHIG00000000147(PLAT);ENSCHIG00000000579(SEMA4D);ENSCHIG00000004276(FAP);ENSCHIG00000004298(NANOS1);ENSCHIG00000004376(CDK5R1);ENSCHIG00000005276(EPHB3);ENSCHIG00000005571(ITGB4);ENSCHIG00000005813(VSIR);ENSCHIG00000006318(CCDC40);ENSCHIG00000006785(DAB2IP);ENSCHIG00000006876(OGDH);ENSCHIG00000007288(PDE4B);ENSCHIG00000007307(GPLD1);ENSCHIG00000007318(CAMK1D);ENSCHIG00000007694(UNC5C);ENSCHIG0…
biological process	GO:0051674	localization of cell	156	1041	7.47588e-07	4.90911e-05	ENSCHIG00000000147(PLAT);ENSCHIG00000000579(SEMA4D);ENSCHIG00000004276(FAP);ENSCHIG00000004298(NANOS1);ENSCHIG00000004376(CDK5R1);ENSCHIG00000005276(EPHB3);ENSCHIG00000005571(ITGB4);ENSCHIG00000005813(VSIR);ENSCHIG00000006318(CCDC40);ENSCHIG00000006785(DAB2IP);ENSCHIG00000006876(OGDH);ENSCHIG00000007288(PDE4B);ENSCHIG00000007307(GPLD1);ENSCHIG00000007318(CAMK1D);ENSCHIG00000007694(UNC5C);ENSCHIG0…
biological process	GO:0043062	extracellular structure organization	45	205	7.53283e-07	4.90911e-05	ENSCHIG00000004276(FAP);ENSCHIG00000004685(TGFBI);ENSCHIG00000005567(MFSD2A);ENSCHIG00000006565(-);ENSCHIG00000006814(VWA1);ENSCHIG00000007953(LCP1);ENSCHIG00000009603(RAMP2);ENSCHIG00000010630(ADAMTSL2);ENSCHIG00000011768(SPOCK2);ENSCHIG00000011916(TGFB1);ENSCHIG00000012523(PTX3);ENSCHIG00000013048(WT1);ENSCHIG00000013457(-);ENSCHIG00000013676(FSCN1);ENSCHIG00000013774(SMAD3);ENSCHIG00000014461(…
cellular component	GO:0031672	A band	9	14	1.83003e-06	5.43998e-05	ENSCHIG00000003345(SMTNL1);ENSCHIG00000008403(MYOM3);ENSCHIG00000011761(MYOM2);ENSCHIG00000014135(MYOM1);ENSCHIG00000014950(SPTBN1);ENSCHIG00000015146(MYL4);ENSCHIG00000017627(LMOD3);ENSCHIG00000021751(KLHL41);ENSCHIG00000023924(LMOD2)
cellular component	GO:0005886	plasma membrane	408	3200	1.86941e-06	5.43998e-05	ENSCHIG00000000214(DNAJC9);ENSCHIG00000000437(ANK3);ENSCHIG00000000579(SEMA4D);ENSCHIG00000000736(GPR61);ENSCHIG00000000839(AMIGO1);ENSCHIG00000001027(FZD9);ENSCHIG00000002069(SLC7A11);ENSCHIG00000002572(PRC1);ENSCHIG00000002743(SCARA5);ENSCHIG00000002772(KIF18A);ENSCHIG00000002856(ACKR3);ENSCHIG00000003758(ARFGAP2);ENSCHIG00000003894(-);ENSCHIG00000003903(JAK2);ENSCHIG00000004276(FAP);ENSCHIG000…
biological process	GO:0030029	actin filament-based process	88	511	9.30525e-07	6.01323e-05	ENSCHIG00000001851(KIF23);ENSCHIG00000001922(TGFB3);ENSCHIG00000003341(ACTC1);ENSCHIG00000004376(CDK5R1);ENSCHIG00000006052(SCN3B);ENSCHIG00000006481(CASQ1);ENSCHIG00000007953(LCP1);ENSCHIG00000008067(NRP1);ENSCHIG00000008714(MYH8);ENSCHIG00000009814(LDB3);ENSCHIG00000009875(RACGAP1);ENSCHIG00000010009(CAV3);ENSCHIG00000010063(ACTN2);ENSCHIG00000010390(EPHA5);ENSCHIG00000011171(SPTB);ENSCHIG00000…
biological process	GO:0008015	blood circulation	52	254	1.05333e-06	6.71322e-05	ENSCHIG00000000527(PTGS1);ENSCHIG00000003341(ACTC1);ENSCHIG00000003345(SMTNL1);ENSCHIG00000004522(PCSK5);ENSCHIG00000006052(SCN3B);ENSCHIG00000008263(NCALD);ENSCHIG00000008916(HTR1B);ENSCHIG00000009603(RAMP2);ENSCHIG00000009678(SCN10A);ENSCHIG00000010009(CAV3);ENSCHIG00000010787(SRSF1);ENSCHIG00000011193(-);ENSCHIG00000011729(CHD7);ENSCHIG00000011781(EMP2);ENSCHIG00000011883(EDN1);ENSCHIG00000012…
biological process	GO:0043549	regulation of kinase activity	89	520	1.05631e-06	6.71322e-05	ENSCHIG00000003384(CHI3L1);ENSCHIG00000003444(NCAPG2);ENSCHIG00000004376(CDK5R1);ENSCHIG00000005606(SLC8A2);ENSCHIG00000006433(AFAP1L2);ENSCHIG00000006785(DAB2IP);ENSCHIG00000007371(EZH2);ENSCHIG00000007963(MVP);ENSCHIG00000008359(SPRY2);ENSCHIG00000009005(PIK3IP1);ENSCHIG00000009887(C1QTNF2);ENSCHIG00000010009(CAV3);ENSCHIG00000010137(RBL1);ENSCHIG00000010534(CCND1);ENSCHIG00000011087(SLC8A3);EN…
biological process	GO:0044057	regulation of system process	58	296	1.16223e-06	7.32583e-05	ENSCHIG00000003345(SMTNL1);ENSCHIG00000005606(SLC8A2);ENSCHIG00000006052(SCN3B);ENSCHIG00000006481(CASQ1);ENSCHIG00000007169(CELF4);ENSCHIG00000009678(SCN10A);ENSCHIG00000010009(CAV3);ENSCHIG00000011087(SLC8A3);ENSCHIG00000011781(EMP2);ENSCHIG00000011883(EDN1);ENSCHIG00000012195(PRKG1);ENSCHIG00000012349(-);ENSCHIG00000012884(KCNJ5);ENSCHIG00000013756(ACTN3);ENSCHIG00000013901(CTSC);ENSCHIG000000…
biological process	GO:0030334	regulation of cell migration	97	582	1.18678e-06	7.41979e-05	ENSCHIG00000000579(SEMA4D);ENSCHIG00000005813(VSIR);ENSCHIG00000006785(DAB2IP);ENSCHIG00000007307(GPLD1);ENSCHIG00000007318(CAMK1D);ENSCHIG00000007694(UNC5C);ENSCHIG00000008067(NRP1);ENSCHIG00000008359(SPRY2);ENSCHIG00000009389(NOG);ENSCHIG00000010160(JAM3);ENSCHIG00000010566(APPL2);ENSCHIG00000011375(CHRD);ENSCHIG00000011455(FGF18);ENSCHIG00000011781(EMP2);ENSCHIG00000011883(EDN1);ENSCHIG0000001…
biological process	GO:0033275	actin-myosin filament sliding	6	6	1.21086e-06	7.5093e-05	ENSCHIG00000003341(ACTC1);ENSCHIG00000008714(MYH8);ENSCHIG00000017086(MYLK2);ENSCHIG00000017127(MYH6);ENSCHIG00000019356(TNNC1);ENSCHIG00000021214(MYH7)
biological process	GO:2000145	regulation of cell motility	101	613	1.22327e-06	7.52553e-05	ENSCHIG00000000579(SEMA4D);ENSCHIG00000005813(VSIR);ENSCHIG00000006785(DAB2IP);ENSCHIG00000007307(GPLD1);ENSCHIG00000007318(CAMK1D);ENSCHIG00000007694(UNC5C);ENSCHIG00000008067(NRP1);ENSCHIG00000008359(SPRY2);ENSCHIG00000008514(DUOX1);ENSCHIG00000009389(NOG);ENSCHIG00000010160(JAM3);ENSCHIG00000010566(APPL2);ENSCHIG00000011375(CHRD);ENSCHIG00000011455(FGF18);ENSCHIG00000011781(EMP2);ENSCHIG000000…
molecular function	GO:0016772	transferase activity, transferring phosphorus-containing groups	129	817	1.31638e-06	7.98604e-05	ENSCHIG00000000181(STK32C);ENSCHIG00000000353(CDK1);ENSCHIG00000000504(GMPPB);ENSCHIG00000003903(JAK2);ENSCHIG00000005276(EPHB3);ENSCHIG00000006655(CDK8);ENSCHIG00000006945(CDK2);ENSCHIG00000007318(CAMK1D);ENSCHIG00000007418(PPIP5K1);ENSCHIG00000007647(AK4);ENSCHIG00000008067(NRP1);ENSCHIG00000008824(-);ENSCHIG00000009433(NEK2);ENSCHIG00000009871(AAK1);ENSCHIG00000009873(GUCY2C);ENSCHIG0000001010…
biological process	GO:0006937	regulation of muscle contraction	25	87	1.42958e-06	8.72501e-05	ENSCHIG00000006481(CASQ1);ENSCHIG00000009678(SCN10A);ENSCHIG00000010009(CAV3);ENSCHIG00000011087(SLC8A3);ENSCHIG00000011883(EDN1);ENSCHIG00000012195(PRKG1);ENSCHIG00000013756(ACTN3);ENSCHIG00000014376(CASQ2);ENSCHIG00000015894(DMPK);ENSCHIG00000016712(ADORA2B);ENSCHIG00000017086(MYLK2);ENSCHIG00000017260(TRPM4);ENSCHIG00000018205(ANK2);ENSCHIG00000019044(NPNT);ENSCHIG00000019356(TNNC1);ENSCHIG000…
molecular function	GO:0004672	protein kinase activity	91	530	1.62226e-06	9.49024e-05	ENSCHIG00000000181(STK32C);ENSCHIG00000000353(CDK1);ENSCHIG00000003903(JAK2);ENSCHIG00000005276(EPHB3);ENSCHIG00000006655(CDK8);ENSCHIG00000006945(CDK2);ENSCHIG00000007318(CAMK1D);ENSCHIG00000008067(NRP1);ENSCHIG00000009433(NEK2);ENSCHIG00000009871(AAK1);ENSCHIG00000009873(GUCY2C);ENSCHIG00000010109(TTK);ENSCHIG00000010390(EPHA5);ENSCHIG00000010408(HJV);ENSCHIG00000010465(HASPIN);ENSCHIG000000105…
biological process	GO:0050879	multicellular organismal movement	15	37	1.58745e-06	9.51273e-05	ENSCHIG00000006481(CASQ1);ENSCHIG00000008714(MYH8);ENSCHIG00000008913(ATP8A2);ENSCHIG00000010009(CAV3);ENSCHIG00000010571(TNNC2);ENSCHIG00000011087(SLC8A3);ENSCHIG00000011843(JSRP1);ENSCHIG00000013756(ACTN3);ENSCHIG00000015894(DMPK);ENSCHIG00000018272(CHRNA1);ENSCHIG00000020021(CHRND);ENSCHIG00000020512(MYH3);ENSCHIG00000021214(MYH7);ENSCHIG00000021226(TNNT1);ENSCHIG00000021518(SCN4A)
biological process	GO:0050881	musculoskeletal movement	15	37	1.58745e-06	9.51273e-05	ENSCHIG00000006481(CASQ1);ENSCHIG00000008714(MYH8);ENSCHIG00000008913(ATP8A2);ENSCHIG00000010009(CAV3);ENSCHIG00000010571(TNNC2);ENSCHIG00000011087(SLC8A3);ENSCHIG00000011843(JSRP1);ENSCHIG00000013756(ACTN3);ENSCHIG00000015894(DMPK);ENSCHIG00000018272(CHRNA1);ENSCHIG00000020021(CHRND);ENSCHIG00000020512(MYH3);ENSCHIG00000021214(MYH7);ENSCHIG00000021226(TNNT1);ENSCHIG00000021518(SCN4A)
biological process	GO:0033674	positive regulation of kinase activity	62	327	1.60623e-06	9.51273e-05	ENSCHIG00000003384(CHI3L1);ENSCHIG00000003444(NCAPG2);ENSCHIG00000004376(CDK5R1);ENSCHIG00000005606(SLC8A2);ENSCHIG00000006433(AFAP1L2);ENSCHIG00000006785(DAB2IP);ENSCHIG00000007371(EZH2);ENSCHIG00000008359(SPRY2);ENSCHIG00000009887(C1QTNF2);ENSCHIG00000010534(CCND1);ENSCHIG00000011455(FGF18);ENSCHIG00000011781(EMP2);ENSCHIG00000011819(GADD45B);ENSCHIG00000011883(EDN1);ENSCHIG00000011916(TGFB1);E…
biological process	GO:0002040	sprouting angiogenesis	24	82	1.60813e-06	9.51273e-05	ENSCHIG00000003279(ESM1);ENSCHIG00000007307(GPLD1);ENSCHIG00000007326(E2F2);ENSCHIG00000008067(NRP1);ENSCHIG00000009603(RAMP2);ENSCHIG00000013597(JCAD);ENSCHIG00000014779(GATA2);ENSCHIG00000016700(HMOX1);ENSCHIG00000016760(RHOJ);ENSCHIG00000017918(ADAMTS9);ENSCHIG00000018366(BMPER);ENSCHIG00000019080(NGFR);ENSCHIG00000019936(SEMA3E);ENSCHIG00000020787(DLL1);ENSCHIG00000021149(BMP4);ENSCHIG0000002…
biological process	GO:0051726	regulation of cell cycle	107	665	1.85374e-06	0.000108312	ENSCHIG00000000353(CDK1);ENSCHIG00000000501(KCNH5);ENSCHIG00000001027(FZD9);ENSCHIG00000001851(KIF23);ENSCHIG00000002460(USP2);ENSCHIG00000002572(PRC1);ENSCHIG00000004276(FAP);ENSCHIG00000004376(CDK5R1);ENSCHIG00000004741(CENPJ);ENSCHIG00000005867(FIGNL1);ENSCHIG00000006433(AFAP1L2);ENSCHIG00000006785(DAB2IP);ENSCHIG00000006945(CDK2);ENSCHIG00000007287(GLI1);ENSCHIG00000007326(E2F2);ENSCHIG000000…
biological process	GO:0050808	synapse organization	50	245	1.85919e-06	0.000108312	ENSCHIG00000000437(ANK3);ENSCHIG00000000579(SEMA4D);ENSCHIG00000000839(AMIGO1);ENSCHIG00000001027(FZD9);ENSCHIG00000002069(SLC7A11);ENSCHIG00000002547(TPBG);ENSCHIG00000004376(CDK5R1);ENSCHIG00000005276(EPHB3);ENSCHIG00000005606(SLC8A2);ENSCHIG00000006081(LRRC4);ENSCHIG00000006785(DAB2IP);ENSCHIG00000008067(NRP1);ENSCHIG00000009563(LRRN1);ENSCHIG00000009974(DLG4);ENSCHIG00000011087(SLC8A3);ENSCHI…
biological process	GO:0045661	regulation of myoblast differentiation	16	42	1.91791e-06	0.000110065	ENSCHIG00000006678(CDON);ENSCHIG00000008917(NMRK2);ENSCHIG00000011698(ANKRD2);ENSCHIG00000011897(DDIT3);ENSCHIG00000011916(TGFB1);ENSCHIG00000012095(BTG1);ENSCHIG00000016206(MEF2C);ENSCHIG00000016901(SOX8);ENSCHIG00000016987(SMYD1);ENSCHIG00000020787(DLL1);ENSCHIG00000021149(BMP4);ENSCHIG00000021206(MYOCD);ENSCHIG00000021331(MYOG);ENSCHIG00000021751(KLHL41);ENSCHIG00000024066(MAP3K5);ENSCHIG00000…
biological process	GO:0055006	cardiac cell development	16	42	1.91791e-06	0.000110065	ENSCHIG00000003341(ACTC1);ENSCHIG00000010009(CAV3);ENSCHIG00000010063(ACTN2);ENSCHIG00000011883(EDN1);ENSCHIG00000017127(MYH6);ENSCHIG00000018863(IGF1);ENSCHIG00000019988(MYL2);ENSCHIG00000020996(JAG1);ENSCHIG00000021149(BMP4);ENSCHIG00000022172(FHOD3);ENSCHIG00000023005(CSRP3);ENSCHIG00000023494(MYO18B);ENSCHIG00000024434(ALPK2);ENSCHIG00000024497(MEF2A);ENSCHIG00000025818(SGCB);ENSCHIG000000260…
biological process	GO:1902531	regulation of intracellular signal transduction	157	1066	1.96937e-06	0.000112181	ENSCHIG00000000579(SEMA4D);ENSCHIG00000000736(GPR61);ENSCHIG00000002209(C10orf71);ENSCHIG00000002856(ACKR3);ENSCHIG00000003384(CHI3L1);ENSCHIG00000003573(KLHL31);ENSCHIG00000004376(CDK5R1);ENSCHIG00000004741(CENPJ);ENSCHIG00000005289(PLEKHA1);ENSCHIG00000005606(SLC8A2);ENSCHIG00000005867(FIGNL1);ENSCHIG00000006678(CDON);ENSCHIG00000006785(DAB2IP);ENSCHIG00000007371(EZH2);ENSCHIG00000008067(NRP1);…
biological process	GO:0043085	positive regulation of catalytic activity	125	808	2.02723e-06	0.000114628	ENSCHIG00000000214(DNAJC9);ENSCHIG00000000579(SEMA4D);ENSCHIG00000003384(CHI3L1);ENSCHIG00000003444(NCAPG2);ENSCHIG00000003758(ARFGAP2);ENSCHIG00000004093(JUN);ENSCHIG00000004376(CDK5R1);ENSCHIG00000005606(SLC8A2);ENSCHIG00000005813(VSIR);ENSCHIG00000006433(AFAP1L2);ENSCHIG00000006785(DAB2IP);ENSCHIG00000006935(GMIP);ENSCHIG00000007371(EZH2);ENSCHIG00000007586(ADAP1);ENSCHIG00000008067(NRP1);ENSC…
biological process	GO:0045445	myoblast differentiation	21	67	2.10606e-06	0.000118216	ENSCHIG00000006678(CDON);ENSCHIG00000008917(NMRK2);ENSCHIG00000009793(MYOD1);ENSCHIG00000010919(WNT10B);ENSCHIG00000011698(ANKRD2);ENSCHIG00000011897(DDIT3);ENSCHIG00000011916(TGFB1);ENSCHIG00000012095(BTG1);ENSCHIG00000016206(MEF2C);ENSCHIG00000016901(SOX8);ENSCHIG00000016987(SMYD1);ENSCHIG00000018863(IGF1);ENSCHIG00000020787(DLL1);ENSCHIG00000021149(BMP4);ENSCHIG00000021206(MYOCD);ENSCHIG000000…
biological process	GO:0051155	positive regulation of striated muscle cell differentiation	15	38	2.37306e-06	0.000131454	ENSCHIG00000009793(MYOD1);ENSCHIG00000010009(CAV3);ENSCHIG00000011883(EDN1);ENSCHIG00000013536(RBM24);ENSCHIG00000013756(ACTN3);ENSCHIG00000016206(MEF2C);ENSCHIG00000016987(SMYD1);ENSCHIG00000017627(LMOD3);ENSCHIG00000018863(IGF1);ENSCHIG00000021149(BMP4);ENSCHIG00000021206(MYOCD);ENSCHIG00000021331(MYOG);ENSCHIG00000022041(RBPJ);ENSCHIG00000023530(FLOT1);ENSCHIG00000026064(BMP10)
biological process	GO:0010647	positive regulation of cell communication	160	1094	2.37608e-06	0.000131454	ENSCHIG00000000579(SEMA4D);ENSCHIG00000000736(GPR61);ENSCHIG00000001027(FZD9);ENSCHIG00000002209(C10orf71);ENSCHIG00000002856(ACKR3);ENSCHIG00000003279(ESM1);ENSCHIG00000003384(CHI3L1);ENSCHIG00000003903(JAK2);ENSCHIG00000004741(CENPJ);ENSCHIG00000005606(SLC8A2);ENSCHIG00000006433(AFAP1L2);ENSCHIG00000006678(CDON);ENSCHIG00000006747(-);ENSCHIG00000006785(DAB2IP);ENSCHIG00000007287(GLI1);ENSCHIG00…
biological process	GO:0007507	heart development	66	360	2.51967e-06	0.000138402	ENSCHIG00000003341(ACTC1);ENSCHIG00000004522(PCSK5);ENSCHIG00000006318(CCDC40);ENSCHIG00000007287(GLI1);ENSCHIG00000008067(NRP1);ENSCHIG00000009389(NOG);ENSCHIG00000009603(RAMP2);ENSCHIG00000010009(CAV3);ENSCHIG00000010063(ACTN2);ENSCHIG00000010363(MEF2D);ENSCHIG00000010943(SYPL2);ENSCHIG00000011101(ID1);ENSCHIG00000011320(DUSP6);ENSCHIG00000011729(CHD7);ENSCHIG00000011883(EDN1);ENSCHIG0000001191…
cellular component	GO:0045202	synapse	101	624	5.05268e-06	0.00014229	ENSCHIG00000000147(PLAT);ENSCHIG00000000437(ANK3);ENSCHIG00000003341(ACTC1);ENSCHIG00000005606(SLC8A2);ENSCHIG00000006081(LRRC4);ENSCHIG00000007288(PDE4B);ENSCHIG00000008067(NRP1);ENSCHIG00000008367(SYNGR2);ENSCHIG00000008416(DES);ENSCHIG00000008916(HTR1B);ENSCHIG00000009485(CADM3);ENSCHIG00000009808(SYT7);ENSCHIG00000009974(DLG4);ENSCHIG00000010044(PLD1);ENSCHIG00000010943(SYPL2);ENSCHIG00000011…
biological process	GO:0022008	neurogenesis	149	1007	2.82261e-06	0.000153942	ENSCHIG00000000138(ZNF521);ENSCHIG00000000437(ANK3);ENSCHIG00000000579(SEMA4D);ENSCHIG00000000623(PLAG1);ENSCHIG00000000814(SLC45A3);ENSCHIG00000000839(AMIGO1);ENSCHIG00000001027(FZD9);ENSCHIG00000002331(MYO16);ENSCHIG00000004298(NANOS1);ENSCHIG00000004376(CDK5R1);ENSCHIG00000005050(PITX3);ENSCHIG00000005276(EPHB3);ENSCHIG00000005396(ROGDI);ENSCHIG00000005567(MFSD2A);ENSCHIG00000006678(CDON);ENSC…
biological process	GO:0023056	positive regulation of signaling	160	1099	3.11822e-06	0.000168867	ENSCHIG00000000579(SEMA4D);ENSCHIG00000000736(GPR61);ENSCHIG00000001027(FZD9);ENSCHIG00000002209(C10orf71);ENSCHIG00000002856(ACKR3);ENSCHIG00000003279(ESM1);ENSCHIG00000003384(CHI3L1);ENSCHIG00000003903(JAK2);ENSCHIG00000004741(CENPJ);ENSCHIG00000005606(SLC8A2);ENSCHIG00000006433(AFAP1L2);ENSCHIG00000006678(CDON);ENSCHIG00000006747(-);ENSCHIG00000006785(DAB2IP);ENSCHIG00000007287(GLI1);ENSCHIG00…
biological process	GO:0045859	regulation of protein kinase activity	81	473	3.15865e-06	0.000169493	ENSCHIG00000003384(CHI3L1);ENSCHIG00000003444(NCAPG2);ENSCHIG00000004376(CDK5R1);ENSCHIG00000005606(SLC8A2);ENSCHIG00000006433(AFAP1L2);ENSCHIG00000006785(DAB2IP);ENSCHIG00000007371(EZH2);ENSCHIG00000007963(MVP);ENSCHIG00000008359(SPRY2);ENSCHIG00000009887(C1QTNF2);ENSCHIG00000010009(CAV3);ENSCHIG00000010534(CCND1);ENSCHIG00000011087(SLC8A3);ENSCHIG00000011289(DUSP4);ENSCHIG00000011320(DUSP6);ENS…
biological process	GO:0006575	cellular modified amino acid metabolic process	27	102	3.17386e-06	0.000169493	ENSCHIG00000000075(TYMS);ENSCHIG00000002069(SLC7A11);ENSCHIG00000008007(SERINC2);ENSCHIG00000009359(GSTM3);ENSCHIG00000010497(PTDSS2);ENSCHIG00000011546(PIPOX);ENSCHIG00000013438(SHMT1);ENSCHIG00000013626(DUOXA1);ENSCHIG00000016047(CRAT);ENSCHIG00000016848(GSR);ENSCHIG00000016853(GSTA4);ENSCHIG00000016948(EGLN3);ENSCHIG00000017304(GATM);ENSCHIG00000017360(-);ENSCHIG00000017469(CHAC1);ENSCHIG00000…
biological process	GO:0009967	positive regulation of signal transduction	147	994	3.40662e-06	0.000180668	ENSCHIG00000000579(SEMA4D);ENSCHIG00000000736(GPR61);ENSCHIG00000001027(FZD9);ENSCHIG00000002209(C10orf71);ENSCHIG00000002856(ACKR3);ENSCHIG00000003279(ESM1);ENSCHIG00000003384(CHI3L1);ENSCHIG00000003903(JAK2);ENSCHIG00000004741(CENPJ);ENSCHIG00000006433(AFAP1L2);ENSCHIG00000006678(CDON);ENSCHIG00000006747(-);ENSCHIG00000006785(DAB2IP);ENSCHIG00000007287(GLI1);ENSCHIG00000007371(EZH2);ENSCHIG0000…
biological process	GO:0003013	circulatory system process	52	264	3.50335e-06	0.000184526	ENSCHIG00000000527(PTGS1);ENSCHIG00000003341(ACTC1);ENSCHIG00000003345(SMTNL1);ENSCHIG00000004522(PCSK5);ENSCHIG00000006052(SCN3B);ENSCHIG00000008263(NCALD);ENSCHIG00000008916(HTR1B);ENSCHIG00000009603(RAMP2);ENSCHIG00000009678(SCN10A);ENSCHIG00000010009(CAV3);ENSCHIG00000010787(SRSF1);ENSCHIG00000011193(-);ENSCHIG00000011729(CHD7);ENSCHIG00000011781(EMP2);ENSCHIG00000011883(EDN1);ENSCHIG00000012…
biological process	GO:0055007	cardiac muscle cell differentiation	21	69	3.57566e-06	0.000187053	ENSCHIG00000003341(ACTC1);ENSCHIG00000010009(CAV3);ENSCHIG00000010063(ACTN2);ENSCHIG00000011883(EDN1);ENSCHIG00000016206(MEF2C);ENSCHIG00000017127(MYH6);ENSCHIG00000017707(-);ENSCHIG00000018863(IGF1);ENSCHIG00000019988(MYL2);ENSCHIG00000020787(DLL1);ENSCHIG00000021149(BMP4);ENSCHIG00000021206(MYOCD);ENSCHIG00000021925(SOX6);ENSCHIG00000022041(RBPJ);ENSCHIG00000022172(FHOD3);ENSCHIG00000023005(CSR…
cellular component	GO:0044430	cytoskeletal part	160	1099	6.86818e-06	0.000187372	ENSCHIG00000000353(CDK1);ENSCHIG00000000623(PLAG1);ENSCHIG00000001851(KIF23);ENSCHIG00000002331(MYO16);ENSCHIG00000002435(TUBA4A);ENSCHIG00000002572(PRC1);ENSCHIG00000002772(KIF18A);ENSCHIG00000003341(ACTC1);ENSCHIG00000004741(CENPJ);ENSCHIG00000006318(CCDC40);ENSCHIG00000007287(GLI1);ENSCHIG00000007288(PDE4B);ENSCHIG00000007738(BORA);ENSCHIG00000007953(LCP1);ENSCHIG00000008067(NRP1);ENSCHIG00000…
biological process	GO:0045844	positive regulation of striated muscle tissue development	16	44	3.92729e-06	0.00020269	ENSCHIG00000006678(CDON);ENSCHIG00000007287(GLI1);ENSCHIG00000011883(EDN1);ENSCHIG00000013536(RBM24);ENSCHIG00000013756(ACTN3);ENSCHIG00000016206(MEF2C);ENSCHIG00000017627(LMOD3);ENSCHIG00000018863(IGF1);ENSCHIG00000020738(FGF9);ENSCHIG00000020787(DLL1);ENSCHIG00000021149(BMP4);ENSCHIG00000021206(MYOCD);ENSCHIG00000021331(MYOG);ENSCHIG00000022041(RBPJ);ENSCHIG00000023530(FLOT1);ENSCHIG00000026064…
biological process	GO:0048636	positive regulation of muscle organ development	16	44	3.92729e-06	0.00020269	ENSCHIG00000006678(CDON);ENSCHIG00000007287(GLI1);ENSCHIG00000011883(EDN1);ENSCHIG00000013536(RBM24);ENSCHIG00000013756(ACTN3);ENSCHIG00000016206(MEF2C);ENSCHIG00000017627(LMOD3);ENSCHIG00000018863(IGF1);ENSCHIG00000020738(FGF9);ENSCHIG00000020787(DLL1);ENSCHIG00000021149(BMP4);ENSCHIG00000021206(MYOCD);ENSCHIG00000021331(MYOG);ENSCHIG00000022041(RBPJ);ENSCHIG00000023530(FLOT1);ENSCHIG00000026064…
biological process	GO:0030036	actin cytoskeleton organization	78	454	4.23728e-06	0.000217231	ENSCHIG00000001851(KIF23);ENSCHIG00000001922(TGFB3);ENSCHIG00000003341(ACTC1);ENSCHIG00000004376(CDK5R1);ENSCHIG00000006481(CASQ1);ENSCHIG00000007953(LCP1);ENSCHIG00000008067(NRP1);ENSCHIG00000009814(LDB3);ENSCHIG00000009875(RACGAP1);ENSCHIG00000010009(CAV3);ENSCHIG00000010063(ACTN2);ENSCHIG00000010390(EPHA5);ENSCHIG00000011171(SPTB);ENSCHIG00000011781(EMP2);ENSCHIG00000011883(EDN1);ENSCHIG000000…
biological process	GO:0071103	DNA conformation change	33	140	4.40882e-06	0.000224529	ENSCHIG00000000946(H1-5);ENSCHIG00000005401(SMC2);ENSCHIG00000006387(H1-4);ENSCHIG00000008710(MIS18A);ENSCHIG00000009030(RFC2);ENSCHIG00000009421(H3C1);ENSCHIG00000010250(HAT1);ENSCHIG00000010817(H1-3);ENSCHIG00000011284(-);ENSCHIG00000011442(MCM5);ENSCHIG00000012343(NCAPG);ENSCHIG00000012377(H1-1);ENSCHIG00000012709(RFC3);ENSCHIG00000013841(POLQ);ENSCHIG00000014381(NASP);ENSCHIG00000015542(DDX11…
biological process	GO:0045766	positive regulation of angiogenesis	29	116	4.82299e-06	0.000244005	ENSCHIG00000003384(CHI3L1);ENSCHIG00000007351(HSPB6);ENSCHIG00000008067(NRP1);ENSCHIG00000009603(RAMP2);ENSCHIG00000011455(FGF18);ENSCHIG00000012095(BTG1);ENSCHIG00000012393(HK2);ENSCHIG00000012713(RHOB);ENSCHIG00000013597(JCAD);ENSCHIG00000014779(GATA2);ENSCHIG00000016700(HMOX1);ENSCHIG00000016760(RHOJ);ENSCHIG00000016993(PRKCB);ENSCHIG00000018366(BMPER);ENSCHIG00000019587(FLT1);ENSCHIG000000201…
biological process	GO:0055013	cardiac muscle cell development	15	40	5.05187e-06	0.000250687	ENSCHIG00000003341(ACTC1);ENSCHIG00000010009(CAV3);ENSCHIG00000010063(ACTN2);ENSCHIG00000011883(EDN1);ENSCHIG00000017127(MYH6);ENSCHIG00000018863(IGF1);ENSCHIG00000019988(MYL2);ENSCHIG00000021149(BMP4);ENSCHIG00000022172(FHOD3);ENSCHIG00000023005(CSRP3);ENSCHIG00000023494(MYO18B);ENSCHIG00000024434(ALPK2);ENSCHIG00000024497(MEF2A);ENSCHIG00000025818(SGCB);ENSCHIG00000026064(BMP10)
biological process	GO:1904705	regulation of vascular smooth muscle cell proliferation	13	31	5.05286e-06	0.000250687	ENSCHIG00000001922(TGFB3);ENSCHIG00000004093(JUN);ENSCHIG00000008916(HTR1B);ENSCHIG00000010363(MEF2D);ENSCHIG00000012195(PRKG1);ENSCHIG00000015877(PPARG);ENSCHIG00000016206(MEF2C);ENSCHIG00000016293(MMP2);ENSCHIG00000018863(IGF1);ENSCHIG00000019758(CNN1);ENSCHIG00000020292(NR4A3);ENSCHIG00000020738(FGF9);ENSCHIG00000021206(MYOCD)
biological process	GO:1990874	vascular smooth muscle cell proliferation	13	31	5.05286e-06	0.000250687	ENSCHIG00000001922(TGFB3);ENSCHIG00000004093(JUN);ENSCHIG00000008916(HTR1B);ENSCHIG00000010363(MEF2D);ENSCHIG00000012195(PRKG1);ENSCHIG00000015877(PPARG);ENSCHIG00000016206(MEF2C);ENSCHIG00000016293(MMP2);ENSCHIG00000018863(IGF1);ENSCHIG00000019758(CNN1);ENSCHIG00000020292(NR4A3);ENSCHIG00000020738(FGF9);ENSCHIG00000021206(MYOCD)
biological process	GO:0006270	DNA replication initiation	10	19	5.20907e-06	0.00025678	ENSCHIG00000008062(TICRR);ENSCHIG00000009302(CDC6);ENSCHIG00000011442(MCM5);ENSCHIG00000014359(-);ENSCHIG00000017476(MCM6);ENSCHIG00000018094(MCM4);ENSCHIG00000020423(MCM3);ENSCHIG00000021952(MCM10);ENSCHIG00000022720(CCNE2);ENSCHIG00000027136(MCM7)
molecular function	GO:0019901	protein kinase binding	73	410	4.69111e-06	0.000264967	ENSCHIG00000002435(TUBA4A);ENSCHIG00000002572(PRC1);ENSCHIG00000003822(TOB1);ENSCHIG00000003903(JAK2);ENSCHIG00000004376(CDK5R1);ENSCHIG00000004741(CENPJ);ENSCHIG00000006785(DAB2IP);ENSCHIG00000006979(CD247);ENSCHIG00000007694(UNC5C);ENSCHIG00000007963(MVP);ENSCHIG00000008067(NRP1);ENSCHIG00000008359(SPRY2);ENSCHIG00000009814(LDB3);ENSCHIG00000009875(RACGAP1);ENSCHIG00000010534(CCND1);ENSCHIG0000…
biological process	GO:0097435	supramolecular fiber organization	76	442	5.44924e-06	0.00026618	ENSCHIG00000001922(TGFB3);ENSCHIG00000002772(KIF18A);ENSCHIG00000003341(ACTC1);ENSCHIG00000004741(CENPJ);ENSCHIG00000006481(CASQ1);ENSCHIG00000006565(-);ENSCHIG00000007953(LCP1);ENSCHIG00000008067(NRP1);ENSCHIG00000008338(LTBP2);ENSCHIG00000008416(DES);ENSCHIG00000009814(LDB3);ENSCHIG00000010009(CAV3);ENSCHIG00000010063(ACTN2);ENSCHIG00000010632(KRT17);ENSCHIG00000011171(SPTB);ENSCHIG00000011781(…
biological process	GO:0050790	regulation of catalytic activity	196	1411	5.46897e-06	0.00026618	ENSCHIG00000000214(DNAJC9);ENSCHIG00000000579(SEMA4D);ENSCHIG00000002759(ANP32E);ENSCHIG00000003384(CHI3L1);ENSCHIG00000003444(NCAPG2);ENSCHIG00000003758(ARFGAP2);ENSCHIG00000004093(JUN);ENSCHIG00000004376(CDK5R1);ENSCHIG00000005276(EPHB3);ENSCHIG00000005606(SLC8A2);ENSCHIG00000005813(VSIR);ENSCHIG00000006433(AFAP1L2);ENSCHIG00000006785(DAB2IP);ENSCHIG00000006935(GMIP);ENSCHIG00000007371(EZH2);EN…
biological process	GO:1901863	positive regulation of muscle tissue development	16	45	5.51277e-06	0.000266624	ENSCHIG00000006678(CDON);ENSCHIG00000007287(GLI1);ENSCHIG00000011883(EDN1);ENSCHIG00000013536(RBM24);ENSCHIG00000013756(ACTN3);ENSCHIG00000016206(MEF2C);ENSCHIG00000017627(LMOD3);ENSCHIG00000018863(IGF1);ENSCHIG00000020738(FGF9);ENSCHIG00000020787(DLL1);ENSCHIG00000021149(BMP4);ENSCHIG00000021206(MYOCD);ENSCHIG00000021331(MYOG);ENSCHIG00000022041(RBPJ);ENSCHIG00000023530(FLOT1);ENSCHIG00000026064…
biological process	GO:0060047	heart contraction	31	129	5.57456e-06	0.000267927	ENSCHIG00000003341(ACTC1);ENSCHIG00000006052(SCN3B);ENSCHIG00000009678(SCN10A);ENSCHIG00000010009(CAV3);ENSCHIG00000010787(SRSF1);ENSCHIG00000011883(EDN1);ENSCHIG00000012349(-);ENSCHIG00000012884(KCNJ5);ENSCHIG00000014376(CASQ2);ENSCHIG00000015146(MYL4);ENSCHIG00000015236(SPTBN4);ENSCHIG00000015894(DMPK);ENSCHIG00000017127(MYH6);ENSCHIG00000017260(TRPM4);ENSCHIG00000018205(ANK2);ENSCHIG0000001935…
biological process	GO:0061036	positive regulation of cartilage development	12	27	5.63963e-06	0.000269371	ENSCHIG00000008305(ZBTB16);ENSCHIG00000011323(PKDCC);ENSCHIG00000011455(FGF18);ENSCHIG00000013774(SMAD3);ENSCHIG00000016397(ZNF219);ENSCHIG00000019581(GDF6);ENSCHIG00000020792(-);ENSCHIG00000021149(BMP4);ENSCHIG00000021925(SOX6);ENSCHIG00000026064(BMP10);ENSCHIG00000026249(SOX5);ENSCHIG00000027269(CCN1)
biological process	GO:0033002	muscle cell proliferation	28	111	5.80775e-06	0.000275689	ENSCHIG00000001922(TGFB3);ENSCHIG00000004093(JUN);ENSCHIG00000007287(GLI1);ENSCHIG00000008916(HTR1B);ENSCHIG00000009389(NOG);ENSCHIG00000010363(MEF2D);ENSCHIG00000011883(EDN1);ENSCHIG00000012195(PRKG1);ENSCHIG00000015877(PPARG);ENSCHIG00000016206(MEF2C);ENSCHIG00000016293(MMP2);ENSCHIG00000016700(HMOX1);ENSCHIG00000017707(-);ENSCHIG00000018863(IGF1);ENSCHIG00000019310(EPHB1);ENSCHIG00000019758(CN…
molecular function	GO:0005261	cation channel activity	50	249	5.28926e-06	0.000288794	ENSCHIG00000000501(KCNH5);ENSCHIG00000006052(SCN3B);ENSCHIG00000006698(TRPC4);ENSCHIG00000007908(CACNG6);ENSCHIG00000009025(KCNK12);ENSCHIG00000009617(KCNJ11);ENSCHIG00000009678(SCN10A);ENSCHIG00000010972(CACNG1);ENSCHIG00000011075(PANX1);ENSCHIG00000012691(TRPA1);ENSCHIG00000012884(KCNJ5);ENSCHIG00000013440(CACNA1S);ENSCHIG00000014377(KCNN1);ENSCHIG00000014506(CHRNB1);ENSCHIG00000014693(CHRNG);E…
biological process	GO:0040012	regulation of locomotion	105	667	6.32497e-06	0.000298399	ENSCHIG00000000579(SEMA4D);ENSCHIG00000005813(VSIR);ENSCHIG00000006785(DAB2IP);ENSCHIG00000007307(GPLD1);ENSCHIG00000007318(CAMK1D);ENSCHIG00000007694(UNC5C);ENSCHIG00000008067(NRP1);ENSCHIG00000008359(SPRY2);ENSCHIG00000008514(DUOX1);ENSCHIG00000009389(NOG);ENSCHIG00000010160(JAM3);ENSCHIG00000010566(APPL2);ENSCHIG00000011193(-);ENSCHIG00000011375(CHRD);ENSCHIG00000011455(FGF18);ENSCHIG000000117…
cellular component	GO:0042383	sarcolemma	18	57	1.1974e-05	0.000316766	ENSCHIG00000000437(ANK3);ENSCHIG00000007908(CACNG6);ENSCHIG00000008416(DES);ENSCHIG00000010009(CAV3);ENSCHIG00000010887(SGCG);ENSCHIG00000011087(SLC8A3);ENSCHIG00000013440(CACNA1S);ENSCHIG00000014532(SGCA);ENSCHIG00000018312(COL6A3);ENSCHIG00000018662(CDH2);ENSCHIG00000018745(KRT8);ENSCHIG00000019488(CACNA1D);ENSCHIG00000020405(SLC2A4);ENSCHIG00000023258(CACNA2D1);ENSCHIG00000023530(FLOT1);ENSCHI…
biological process	GO:0048584	positive regulation of response to stimulus	192	1383	7.17025e-06	0.000336215	ENSCHIG00000000579(SEMA4D);ENSCHIG00000000736(GPR61);ENSCHIG00000001027(FZD9);ENSCHIG00000002209(C10orf71);ENSCHIG00000002856(ACKR3);ENSCHIG00000003279(ESM1);ENSCHIG00000003384(CHI3L1);ENSCHIG00000003903(JAK2);ENSCHIG00000004508(FUS);ENSCHIG00000004741(CENPJ);ENSCHIG00000005289(PLEKHA1);ENSCHIG00000006433(AFAP1L2);ENSCHIG00000006678(CDON);ENSCHIG00000006747(-);ENSCHIG00000006785(DAB2IP);ENSCHIG00…
molecular function	GO:0019899	enzyme binding	200	1420	6.46589e-06	0.000341649	ENSCHIG00000000946(H1-5);ENSCHIG00000002435(TUBA4A);ENSCHIG00000002460(USP2);ENSCHIG00000002572(PRC1);ENSCHIG00000003345(SMTNL1);ENSCHIG00000003822(TOB1);ENSCHIG00000003903(JAK2);ENSCHIG00000004093(JUN);ENSCHIG00000004276(FAP);ENSCHIG00000004376(CDK5R1);ENSCHIG00000004741(CENPJ);ENSCHIG00000005813(VSIR);ENSCHIG00000006785(DAB2IP);ENSCHIG00000006979(CD247);ENSCHIG00000007694(UNC5C);ENSCHIG00000007…
biological process	GO:0044093	positive regulation of molecular function	151	1041	7.41638e-06	0.000345648	ENSCHIG00000000214(DNAJC9);ENSCHIG00000000579(SEMA4D);ENSCHIG00000003384(CHI3L1);ENSCHIG00000003444(NCAPG2);ENSCHIG00000003758(ARFGAP2);ENSCHIG00000004093(JUN);ENSCHIG00000004376(CDK5R1);ENSCHIG00000005606(SLC8A2);ENSCHIG00000005813(VSIR);ENSCHIG00000006433(AFAP1L2);ENSCHIG00000006481(CASQ1);ENSCHIG00000006785(DAB2IP);ENSCHIG00000006935(GMIP);ENSCHIG00000007318(CAMK1D);ENSCHIG00000007371(EZH2);EN…
biological process	GO:0043408	regulation of MAPK cascade	76	446	7.61973e-06	0.000352986	ENSCHIG00000002856(ACKR3);ENSCHIG00000003384(CHI3L1);ENSCHIG00000003573(KLHL31);ENSCHIG00000006678(CDON);ENSCHIG00000006785(DAB2IP);ENSCHIG00000007371(EZH2);ENSCHIG00000008067(NRP1);ENSCHIG00000008359(SPRY2);ENSCHIG00000009887(C1QTNF2);ENSCHIG00000010009(CAV3);ENSCHIG00000011101(ID1);ENSCHIG00000011289(DUSP4);ENSCHIG00000011320(DUSP6);ENSCHIG00000011455(FGF18);ENSCHIG00000011819(GADD45B);ENSCHIG0…
biological process	GO:0032332	positive regulation of chondrocyte differentiation	9	16	7.6773e-06	0.000353524	ENSCHIG00000008305(ZBTB16);ENSCHIG00000011323(PKDCC);ENSCHIG00000011455(FGF18);ENSCHIG00000013774(SMAD3);ENSCHIG00000016397(ZNF219);ENSCHIG00000019581(GDF6);ENSCHIG00000020792(-);ENSCHIG00000021925(SOX6);ENSCHIG00000026249(SOX5)
biological process	GO:0009628	response to abiotic stimulus	93	577	8.23656e-06	0.000377019	ENSCHIG00000000147(PLAT);ENSCHIG00000001109(EFHD1);ENSCHIG00000001922(TGFB3);ENSCHIG00000002069(SLC7A11);ENSCHIG00000002460(USP2);ENSCHIG00000002743(SCARA5);ENSCHIG00000003384(CHI3L1);ENSCHIG00000005867(FIGNL1);ENSCHIG00000006481(CASQ1);ENSCHIG00000007307(GPLD1);ENSCHIG00000007647(AK4);ENSCHIG00000008062(TICRR);ENSCHIG00000008913(ATP8A2);ENSCHIG00000008916(HTR1B);ENSCHIG00000009412(AQP5);ENSCHIG0…
biological process	GO:0051128	regulation of cellular component organization	219	1619	9.26986e-06	0.000421806	ENSCHIG00000000579(SEMA4D);ENSCHIG00000000839(AMIGO1);ENSCHIG00000000946(H1-5);ENSCHIG00000001027(FZD9);ENSCHIG00000001922(TGFB3);ENSCHIG00000002069(SLC7A11);ENSCHIG00000002547(TPBG);ENSCHIG00000002772(KIF18A);ENSCHIG00000004093(JUN);ENSCHIG00000004276(FAP);ENSCHIG00000004298(NANOS1);ENSCHIG00000004376(CDK5R1);ENSCHIG00000004741(CENPJ);ENSCHIG00000005276(EPHB3);ENSCHIG00000005567(MFSD2A);ENSCHIG0…
biological process	GO:0035924	cellular response to vascular endothelial growth factor stimulus	15	42	1.01487e-05	0.000459078	ENSCHIG00000006785(DAB2IP);ENSCHIG00000007592(GAS1);ENSCHIG00000008067(NRP1);ENSCHIG00000008359(SPRY2);ENSCHIG00000008470(ADAMTS3);ENSCHIG00000009603(RAMP2);ENSCHIG00000013597(JCAD);ENSCHIG00000017276(XDH);ENSCHIG00000019587(FLT1);ENSCHIG00000020502(ADAMTS12);ENSCHIG00000020787(DLL1);ENSCHIG00000021681(SPHK1);ENSCHIG00000022674(EGR3);ENSCHIG00000022731(CADM4);ENSCHIG00000024776(SMOC2)
biological process	GO:0090068	positive regulation of cell cycle process	36	165	1.08091e-05	0.000483595	ENSCHIG00000000353(CDK1);ENSCHIG00000001851(KIF23);ENSCHIG00000004276(FAP);ENSCHIG00000004376(CDK5R1);ENSCHIG00000004741(CENPJ);ENSCHIG00000006785(DAB2IP);ENSCHIG00000007287(GLI1);ENSCHIG00000007371(EZH2);ENSCHIG00000009155(FEN1);ENSCHIG00000009302(CDC6);ENSCHIG00000009875(RACGAP1);ENSCHIG00000010534(CCND1);ENSCHIG00000010919(WNT10B);ENSCHIG00000011883(EDN1);ENSCHIG00000011916(TGFB1);ENSCHIG00000…
biological process	GO:0019220	regulation of phosphate metabolic process	163	1148	1.08793e-05	0.000483595	ENSCHIG00000000353(CDK1);ENSCHIG00000000579(SEMA4D);ENSCHIG00000002856(ACKR3);ENSCHIG00000003384(CHI3L1);ENSCHIG00000003444(NCAPG2);ENSCHIG00000003573(KLHL31);ENSCHIG00000004376(CDK5R1);ENSCHIG00000005606(SLC8A2);ENSCHIG00000006433(AFAP1L2);ENSCHIG00000006678(CDON);ENSCHIG00000006785(DAB2IP);ENSCHIG00000007371(EZH2);ENSCHIG00000007647(AK4);ENSCHIG00000007963(MVP);ENSCHIG00000008067(NRP1);ENSCHIG0…
biological process	GO:0051174	regulation of phosphorus metabolic process	163	1148	1.08793e-05	0.000483595	ENSCHIG00000000353(CDK1);ENSCHIG00000000579(SEMA4D);ENSCHIG00000002856(ACKR3);ENSCHIG00000003384(CHI3L1);ENSCHIG00000003444(NCAPG2);ENSCHIG00000003573(KLHL31);ENSCHIG00000004376(CDK5R1);ENSCHIG00000005606(SLC8A2);ENSCHIG00000006433(AFAP1L2);ENSCHIG00000006678(CDON);ENSCHIG00000006785(DAB2IP);ENSCHIG00000007371(EZH2);ENSCHIG00000007647(AK4);ENSCHIG00000007963(MVP);ENSCHIG00000008067(NRP1);ENSCHIG0…
biological process	GO:0014819	regulation of skeletal muscle contraction	7	10	1.12824e-05	0.00049655	ENSCHIG00000006481(CASQ1);ENSCHIG00000010009(CAV3);ENSCHIG00000011087(SLC8A3);ENSCHIG00000013756(ACTN3);ENSCHIG00000015894(DMPK);ENSCHIG00000021214(MYH7);ENSCHIG00000021518(SCN4A)
biological process	GO:1904018	positive regulation of vasculature development	30	127	1.12999e-05	0.00049655	ENSCHIG00000003384(CHI3L1);ENSCHIG00000007351(HSPB6);ENSCHIG00000008067(NRP1);ENSCHIG00000009603(RAMP2);ENSCHIG00000011455(FGF18);ENSCHIG00000012095(BTG1);ENSCHIG00000012393(HK2);ENSCHIG00000012713(RHOB);ENSCHIG00000013597(JCAD);ENSCHIG00000014779(GATA2);ENSCHIG00000015322(ASB4);ENSCHIG00000016700(HMOX1);ENSCHIG00000016760(RHOJ);ENSCHIG00000016993(PRKCB);ENSCHIG00000018366(BMPER);ENSCHIG000000195…
biological process	GO:0045860	positive regulation of protein kinase activity	55	296	1.13782e-05	0.000497152	ENSCHIG00000003384(CHI3L1);ENSCHIG00000003444(NCAPG2);ENSCHIG00000004376(CDK5R1);ENSCHIG00000005606(SLC8A2);ENSCHIG00000006433(AFAP1L2);ENSCHIG00000006785(DAB2IP);ENSCHIG00000007371(EZH2);ENSCHIG00000008359(SPRY2);ENSCHIG00000009887(C1QTNF2);ENSCHIG00000010534(CCND1);ENSCHIG00000011455(FGF18);ENSCHIG00000011781(EMP2);ENSCHIG00000011819(GADD45B);ENSCHIG00000011883(EDN1);ENSCHIG00000011916(TGFB1);E…
biological process	GO:0030049	muscle filament sliding	5	5	1.17463e-05	0.000510332	ENSCHIG00000008714(MYH8);ENSCHIG00000017086(MYLK2);ENSCHIG00000017127(MYH6);ENSCHIG00000019356(TNNC1);ENSCHIG00000021214(MYH7)
cellular component	GO:0044306	neuron projection terminus	14	39	2.18483e-05	0.000560986	ENSCHIG00000005606(SLC8A2);ENSCHIG00000009808(SYT7);ENSCHIG00000009974(DLG4);ENSCHIG00000011087(SLC8A3);ENSCHIG00000011172(AP1S1);ENSCHIG00000015658(BSN);ENSCHIG00000016993(PRKCB);ENSCHIG00000018324(MME);ENSCHIG00000019061(UCHL1);ENSCHIG00000022576(ITSN1);ENSCHIG00000022646(KCNC4);ENSCHIG00000023122(NTRK2);ENSCHIG00000023927(PRKCG);ENSCHIG00000027140(ROR1)
biological process	GO:0009725	response to hormone	71	415	1.31514e-05	0.00056817	ENSCHIG00000001922(TGFB3);ENSCHIG00000003903(JAK2);ENSCHIG00000004449(-);ENSCHIG00000006685(FIBIN);ENSCHIG00000007307(GPLD1);ENSCHIG00000007459(TFPI);ENSCHIG00000008018(KLF9);ENSCHIG00000009664(NR4A1);ENSCHIG00000009696(IL1RN);ENSCHIG00000009793(MYOD1);ENSCHIG00000010063(ACTN2);ENSCHIG00000010390(EPHA5);ENSCHIG00000010534(CCND1);ENSCHIG00000010566(APPL2);ENSCHIG00000010919(WNT10B);ENSCHIG00000011…
biological process	GO:0010594	regulation of endothelial cell migration	29	122	1.38399e-05	0.000594576	ENSCHIG00000006785(DAB2IP);ENSCHIG00000007307(GPLD1);ENSCHIG00000008067(NRP1);ENSCHIG00000011455(FGF18);ENSCHIG00000011781(EMP2);ENSCHIG00000011916(TGFB1);ENSCHIG00000012713(RHOB);ENSCHIG00000013597(JCAD);ENSCHIG00000014779(GATA2);ENSCHIG00000015877(PPARG);ENSCHIG00000016206(MEF2C);ENSCHIG00000016700(HMOX1);ENSCHIG00000016760(RHOJ);ENSCHIG00000017918(ADAMTS9);ENSCHIG00000018366(BMPER);ENSCHIG0000…
biological process	GO:0043542	endothelial cell migration	34	154	1.44283e-05	0.00061641	ENSCHIG00000004276(FAP);ENSCHIG00000006785(DAB2IP);ENSCHIG00000007307(GPLD1);ENSCHIG00000008067(NRP1);ENSCHIG00000011455(FGF18);ENSCHIG00000011781(EMP2);ENSCHIG00000011916(TGFB1);ENSCHIG00000012713(RHOB);ENSCHIG00000013597(JCAD);ENSCHIG00000014779(GATA2);ENSCHIG00000015877(PPARG);ENSCHIG00000016206(MEF2C);ENSCHIG00000016700(HMOX1);ENSCHIG00000016760(RHOJ);ENSCHIG00000017918(ADAMTS9);ENSCHIG000000…
biological process	GO:0051241	negative regulation of multicellular organismal process	120	800	1.46248e-05	0.000621354	ENSCHIG00000000579(SEMA4D);ENSCHIG00000001922(TGFB3);ENSCHIG00000003444(NCAPG2);ENSCHIG00000003822(TOB1);ENSCHIG00000004376(CDK5R1);ENSCHIG00000005813(VSIR);ENSCHIG00000006785(DAB2IP);ENSCHIG00000007169(CELF4);ENSCHIG00000007274(TLL2);ENSCHIG00000007326(E2F2);ENSCHIG00000007459(TFPI);ENSCHIG00000008067(NRP1);ENSCHIG00000008305(ZBTB16);ENSCHIG00000008359(SPRY2);ENSCHIG00000009389(NOG);ENSCHIG00000…
cellular component	GO:0070161	anchoring junction	40	196	2.65126e-05	0.0006613	ENSCHIG00000003903(JAK2);ENSCHIG00000007953(LCP1);ENSCHIG00000008067(NRP1);ENSCHIG00000008416(DES);ENSCHIG00000010063(ACTN2);ENSCHIG00000010160(JAM3);ENSCHIG00000010390(EPHA5);ENSCHIG00000010755(CDC42EP4);ENSCHIG00000011793(PRAG1);ENSCHIG00000012180(XIRP1);ENSCHIG00000013074(CDCA3);ENSCHIG00000013597(JCAD);ENSCHIG00000013972(ITGB6);ENSCHIG00000015488(FRMD4B);ENSCHIG00000015756(ACTN1);ENSCHIG00000…
biological process	GO:0048699	generation of neurons	136	932	1.60546e-05	0.00067835	ENSCHIG00000000138(ZNF521);ENSCHIG00000000437(ANK3);ENSCHIG00000000579(SEMA4D);ENSCHIG00000000623(PLAG1);ENSCHIG00000000814(SLC45A3);ENSCHIG00000000839(AMIGO1);ENSCHIG00000001027(FZD9);ENSCHIG00000002331(MYO16);ENSCHIG00000004298(NANOS1);ENSCHIG00000004376(CDK5R1);ENSCHIG00000005050(PITX3);ENSCHIG00000005276(EPHB3);ENSCHIG00000005567(MFSD2A);ENSCHIG00000006678(CDON);ENSCHIG00000006785(DAB2IP);ENS…
cellular component	GO:0000796	condensin complex	6	8	3.05096e-05	0.000726018	ENSCHIG00000003444(NCAPG2);ENSCHIG00000005401(SMC2);ENSCHIG00000012343(NCAPG);ENSCHIG00000018909(SMC4);ENSCHIG00000020934(NCAPD3);ENSCHIG00000023573(NCAPH)
cellular component	GO:0031012	extracellular matrix	41	204	3.07705e-05	0.000726018	ENSCHIG00000000495(LAMB3);ENSCHIG00000001922(TGFB3);ENSCHIG00000002155(OTOG);ENSCHIG00000004685(TGFBI);ENSCHIG00000006565(-);ENSCHIG00000006814(VWA1);ENSCHIG00000010630(ADAMTSL2);ENSCHIG00000011916(TGFB1);ENSCHIG00000012100(GPC5);ENSCHIG00000012523(PTX3);ENSCHIG00000012679(CILP);ENSCHIG00000012979(VWF);ENSCHIG00000012983(MMP24);ENSCHIG00000013633(LAMA3);ENSCHIG00000014072(MYOC);ENSCHIG00000014187…
biological process	GO:0060284	regulation of cell development	91	572	1.73825e-05	0.000730447	ENSCHIG00000000579(SEMA4D);ENSCHIG00000000623(PLAG1);ENSCHIG00000000814(SLC45A3);ENSCHIG00000004376(CDK5R1);ENSCHIG00000005276(EPHB3);ENSCHIG00000005567(MFSD2A);ENSCHIG00000006678(CDON);ENSCHIG00000006785(DAB2IP);ENSCHIG00000007318(CAMK1D);ENSCHIG00000007371(EZH2);ENSCHIG00000008067(NRP1);ENSCHIG00000008913(ATP8A2);ENSCHIG00000009097(CRABP2);ENSCHIG00000009389(NOG);ENSCHIG00000009909(ASPM);ENSCHI…
molecular function	GO:0003712	transcription coregulator activity	43	317	0.0503037	0.323292	ENSCHIG00000000484(JAZF1);ENSCHIG00000003822(TOB1);ENSCHIG00000004093(JUN);ENSCHIG00000004508(FUS);ENSCHIG00000004741(CENPJ);ENSCHIG00000006391(DNMT3B);ENSCHIG00000006676(CD3D);ENSCHIG00000007371(EZH2);ENSCHIG00000009793(MYOD1);ENSCHIG00000010063(ACTN2);ENSCHIG00000010534(CCND1);ENSCHIG00000010905(TCERG1);ENSCHIG00000011101(ID1);ENSCHIG00000011897(DDIT3);ENSCHIG00000012689(PBXIP1);ENSCHIG00000012…
molecular function	GO:0004222	metalloendopeptidase activity	16	98	0.0503293	0.323292	ENSCHIG00000007274(TLL2);ENSCHIG00000008360(ECEL1);ENSCHIG00000008470(ADAMTS3);ENSCHIG00000011696(-);ENSCHIG00000012983(MMP24);ENSCHIG00000016293(MMP2);ENSCHIG00000017918(ADAMTS9);ENSCHIG00000018324(MME);ENSCHIG00000018986(ADAMTS5);ENSCHIG00000019230(ADAM8);ENSCHIG00000020502(ADAMTS12);ENSCHIG00000021724(ADAMTS15);ENSCHIG00000024381(TLL1);ENSCHIG00000026815(ADAMTS4);ENSCHIG00000027070(MMP28);ENSC…
molecular function	GO:0019838	growth factor binding	16	98	0.0503293	0.323292	ENSCHIG00000001922(TGFB3);ENSCHIG00000003279(ESM1);ENSCHIG00000005571(ITGB4);ENSCHIG00000008067(NRP1);ENSCHIG00000009696(IL1RN);ENSCHIG00000010830(IGF2R);ENSCHIG00000011235(SORT1);ENSCHIG00000014813(IGFBP4);ENSCHIG00000019080(NGFR);ENSCHIG00000019587(FLT1);ENSCHIG00000020403(CCN5);ENSCHIG00000020448(CCN3);ENSCHIG00000023003(HTRA3);ENSCHIG00000023122(NTRK2);ENSCHIG00000024990(CCN2);ENSCHIG00000027…
molecular function	GO:0019887	protein kinase regulator activity	16	98	0.0503293	0.323292	ENSCHIG00000004376(CDK5R1);ENSCHIG00000006433(AFAP1L2);ENSCHIG00000008359(SPRY2);ENSCHIG00000010534(CCND1);ENSCHIG00000011916(TGFB1);ENSCHIG00000013189(CAMK2N1);ENSCHIG00000014834(TOM1L1);ENSCHIG00000017736(CCNA2);ENSCHIG00000020263(ALKAL2);ENSCHIG00000021782(WNT11);ENSCHIG00000022720(CCNE2);ENSCHIG00000022780(PKIA);ENSCHIG00000025570(INKA2);ENSCHIG00000025845(CDKN2B);ENSCHIG00000025939(CDKN2A);E…
molecular function	GO:0042277	peptide binding	17	106	0.0515654	0.329938	ENSCHIG00000004522(PCSK5);ENSCHIG00000009359(GSTM3);ENSCHIG00000009603(RAMP2);ENSCHIG00000012734(ITM2B);ENSCHIG00000014088(CRYAB);ENSCHIG00000014130(CD74);ENSCHIG00000014184(PRNP);ENSCHIG00000015877(PPARG);ENSCHIG00000016113(COL25A1);ENSCHIG00000016850(APBA1);ENSCHIG00000022660(TGFB2);ENSCHIG00000022795(EPHB2);ENSCHIG00000023229(LDLRAD3);ENSCHIG00000024211(NPR3);ENSCHIG00000024465(CCKAR);ENSCHIG0…
molecular function	GO:0042813	Wnt-activated receptor activity	4	14	0.052014	0.331513	ENSCHIG00000001027(FZD9);ENSCHIG00000012408(FZD1);ENSCHIG00000026211(FZD4);ENSCHIG00000027140(ROR1)
molecular function	GO:0019207	kinase regulator activity	18	114	0.0525222	0.333455	ENSCHIG00000004376(CDK5R1);ENSCHIG00000006433(AFAP1L2);ENSCHIG00000008359(SPRY2);ENSCHIG00000010534(CCND1);ENSCHIG00000011916(TGFB1);ENSCHIG00000013189(CAMK2N1);ENSCHIG00000014834(TOM1L1);ENSCHIG00000017736(CCNA2);ENSCHIG00000020263(ALKAL2);ENSCHIG00000021617(PIK3R5);ENSCHIG00000021782(WNT11);ENSCHIG00000022576(ITSN1);ENSCHIG00000022720(CCNE2);ENSCHIG00000022780(PKIA);ENSCHIG00000025570(INKA2);EN…
molecular function	GO:0015370	solute:sodium symporter activity	8	40	0.0542147	0.342246	ENSCHIG00000009059(SLC6A13);ENSCHIG00000009247(SLC6A19);ENSCHIG00000012437(SLC6A1);ENSCHIG00000013042(SLC4A8);ENSCHIG00000013596(SLC6A12);ENSCHIG00000017045(SLC1A3);ENSCHIG00000021595(SLC6A17);ENSCHIG00000024785(SLC6A6)
molecular function	GO:0031406	carboxylic acid binding	17	107	0.0555418	0.342246	ENSCHIG00000008055(SUSD5);ENSCHIG00000009097(CRABP2);ENSCHIG00000011485(GLRA3);ENSCHIG00000013151(TNFAIP6);ENSCHIG00000013438(SHMT1);ENSCHIG00000014068(FABP3);ENSCHIG00000016948(EGLN3);ENSCHIG00000017045(SLC1A3);ENSCHIG00000017822(SESN1);ENSCHIG00000019166(CRABP1);ENSCHIG00000022371(CAD);ENSCHIG00000023586(VDR);ENSCHIG00000023698(SESN2);ENSCHIG00000024360(ID3);ENSCHIG00000024833(GLRB);ENSCHIG0000…
molecular function	GO:0140096	catalytic activity, acting on a protein	211	1811	0.0563023	0.342246	ENSCHIG00000000147(PLAT);ENSCHIG00000000181(STK32C);ENSCHIG00000000353(CDK1);ENSCHIG00000001864(GALNT5);ENSCHIG00000002460(USP2);ENSCHIG00000003903(JAK2);ENSCHIG00000004276(FAP);ENSCHIG00000004522(PCSK5);ENSCHIG00000004885(CTSF);ENSCHIG00000005276(EPHB3);ENSCHIG00000006655(CDK8);ENSCHIG00000006945(CDK2);ENSCHIG00000007153(RNF122);ENSCHIG00000007274(TLL2);ENSCHIG00000007318(CAMK1D);ENSCHIG00000007…
molecular function	GO:0003828	alpha-N-acetylneuraminate alpha-2,8-sialyltransferase activity	2	4	0.0576615	0.342246	ENSCHIG00000001988(ST8SIA4);ENSCHIG00000016724(ST8SIA2)
molecular function	GO:0004301	epoxide hydrolase activity	2	4	0.0576615	0.342246	ENSCHIG00000007111(EPHX2);ENSCHIG00000017919(EPHX1)
molecular function	GO:0005030	neurotrophin receptor activity	2	4	0.0576615	0.342246	ENSCHIG00000011235(SORT1);ENSCHIG00000023122(NTRK2)
molecular function	GO:0015247	aminophospholipid transmembrane transporter activity	2	4	0.0576615	0.342246	ENSCHIG00000008913(ATP8A2);ENSCHIG00000012416(ATP8B1)
molecular function	GO:0016286	small conductance calcium-activated potassium channel activity	2	4	0.0576615	0.342246	ENSCHIG00000014377(KCNN1);ENSCHIG00000018342(KCNN3)
molecular function	GO:0022840	leak channel activity	2	4	0.0576615	0.342246	ENSCHIG00000011075(PANX1);ENSCHIG00000026110(KCNK1)
molecular function	GO:0022842	narrow pore channel activity	2	4	0.0576615	0.342246	ENSCHIG00000011075(PANX1);ENSCHIG00000026110(KCNK1)
molecular function	GO:0034987	immunoglobulin receptor binding	2	4	0.0576615	0.342246	ENSCHIG00000015392(FGR);ENSCHIG00000026454(JCHAIN)
molecular function	GO:0043546	molybdopterin cofactor binding	2	4	0.0576615	0.342246	ENSCHIG00000013439(AOX1);ENSCHIG00000017276(XDH)
molecular function	GO:0045545	syndecan binding	2	4	0.0576615	0.342246	ENSCHIG00000011375(CHRD);ENSCHIG00000022609(GPNMB)
molecular function	GO:0047631	ADP-ribose diphosphatase activity	2	4	0.0576615	0.342246	ENSCHIG00000014304(NUDT5);ENSCHIG00000017585(TRPM2)
molecular function	GO:0061629	RNA polymerase II sequence-specific DNA-binding transcription factor binding	2	4	0.0576615	0.342246	ENSCHIG00000011698(ANKRD2);ENSCHIG00000021206(MYOCD)
molecular function	GO:0070728	leucine binding	2	4	0.0576615	0.342246	ENSCHIG00000017822(SESN1);ENSCHIG00000023698(SESN2)
molecular function	GO:0090554	phosphatidylcholine-translocating ATPase activity	2	4	0.0576615	0.342246	ENSCHIG00000023165(ABCA7);ENSCHIG00000024104(ABCA1)
molecular function	GO:0005516	calmodulin binding	11	62	0.0576679	0.342246	ENSCHIG00000003345(SMTNL1);ENSCHIG00000009808(SYT7);ENSCHIG00000009909(ASPM);ENSCHIG00000014377(KCNN1);ENSCHIG00000018342(KCNN3);ENSCHIG00000019080(NGFR);ENSCHIG00000019758(CNN1);ENSCHIG00000021681(SPHK1);ENSCHIG00000022969(CAMK2B);ENSCHIG00000025051(CAMK2A);ENSCHIG00000026372(IQGAP3)
molecular function	GO:0022804	active transmembrane transporter activity	33	237	0.0586753	0.343318	ENSCHIG00000000814(SLC45A3);ENSCHIG00000005530(-);ENSCHIG00000005567(MFSD2A);ENSCHIG00000005606(SLC8A2);ENSCHIG00000008581(-);ENSCHIG00000009059(SLC6A13);ENSCHIG00000009247(SLC6A19);ENSCHIG00000009805(-);ENSCHIG00000011087(SLC8A3);ENSCHIG00000012379(CDH17);ENSCHIG00000012437(SLC6A1);ENSCHIG00000012447(SLC26A10);ENSCHIG00000013042(SLC4A8);ENSCHIG00000013168(SLC9A9);ENSCHIG00000013596(SLC6A12);ENSC…
molecular function	GO:0043177	organic acid binding	17	108	0.0597261	0.343318	ENSCHIG00000008055(SUSD5);ENSCHIG00000009097(CRABP2);ENSCHIG00000011485(GLRA3);ENSCHIG00000013151(TNFAIP6);ENSCHIG00000013438(SHMT1);ENSCHIG00000014068(FABP3);ENSCHIG00000016948(EGLN3);ENSCHIG00000017045(SLC1A3);ENSCHIG00000017822(SESN1);ENSCHIG00000019166(CRABP1);ENSCHIG00000022371(CAD);ENSCHIG00000023586(VDR);ENSCHIG00000023698(SESN2);ENSCHIG00000024360(ID3);ENSCHIG00000024833(GLRB);ENSCHIG0000…
molecular function	GO:0005372	water transmembrane transporter activity	3	9	0.0604453	0.343318	ENSCHIG00000006085(SLC14A1);ENSCHIG00000009412(AQP5);ENSCHIG00000026624(-)
molecular function	GO:0034185	apolipoprotein binding	3	9	0.0604453	0.343318	ENSCHIG00000021572(VLDLR);ENSCHIG00000024104(ABCA1);ENSCHIG00000025623(LPL)
molecular function	GO:0070679	inositol 1,4,5 trisphosphate binding	3	9	0.0604453	0.343318	ENSCHIG00000006698(TRPC4);ENSCHIG00000010205(PLCL2);ENSCHIG00000025819(TRPC3)
molecular function	GO:0098632	cell-cell adhesion mediator activity	3	9	0.0604453	0.343318	ENSCHIG00000010160(JAM3);ENSCHIG00000016643(IGSF9);ENSCHIG00000025761(GLDN)
molecular function	GO:1901612	cardiolipin binding	3	9	0.0604453	0.343318	ENSCHIG00000012416(ATP8B1);ENSCHIG00000018324(MME);ENSCHIG00000023673(NME4)
molecular function	GO:1990939	ATP-dependent microtubule motor activity	3	9	0.0604453	0.343318	ENSCHIG00000002772(KIF18A);ENSCHIG00000012350(KIF20B);ENSCHIG00000024161(KIFC3)
molecular function	GO:0019205	nucleobase-containing compound kinase activity	7	34	0.0607911	0.343318	ENSCHIG00000007647(AK4);ENSCHIG00000011217(AK1);ENSCHIG00000015194(UCKL1);ENSCHIG00000016895(TK1);ENSCHIG00000023673(NME4);ENSCHIG00000024323(DTYMK);ENSCHIG00000025212(DCK)
molecular function	GO:0098960	postsynaptic neurotransmitter receptor activity	7	34	0.0607911	0.343318	ENSCHIG00000014506(CHRNB1);ENSCHIG00000014693(CHRNG);ENSCHIG00000017279(CHRNA5);ENSCHIG00000018272(CHRNA1);ENSCHIG00000020021(CHRND);ENSCHIG00000022718(GRIN2C);ENSCHIG00000024833(GLRB)
molecular function	GO:0019209	kinase activator activity	9	48	0.0608034	0.343318	ENSCHIG00000004376(CDK5R1);ENSCHIG00000006433(AFAP1L2);ENSCHIG00000008359(SPRY2);ENSCHIG00000011916(TGFB1);ENSCHIG00000014834(TOM1L1);ENSCHIG00000020263(ALKAL2);ENSCHIG00000021782(WNT11);ENSCHIG00000022576(ITSN1);ENSCHIG00000026970(FAM20A)
molecular function	GO:0044325	ion channel binding	12	70	0.060948	0.343318	ENSCHIG00000000437(ANK3);ENSCHIG00000006052(SCN3B);ENSCHIG00000009617(KCNJ11);ENSCHIG00000009678(SCN10A);ENSCHIG00000010009(CAV3);ENSCHIG00000010063(ACTN2);ENSCHIG00000015756(ACTN1);ENSCHIG00000016094(YWHAH);ENSCHIG00000017889(S100A10);ENSCHIG00000018205(ANK2);ENSCHIG00000022450(LYN);ENSCHIG00000026713(ABCC9)
molecular function	GO:1901681	sulfur compound binding	19	124	0.0609633	0.343318	ENSCHIG00000006854(CLEC3B);ENSCHIG00000006876(OGDH);ENSCHIG00000009359(GSTM3);ENSCHIG00000011375(CHRD);ENSCHIG00000016113(COL25A1);ENSCHIG00000017163(PANK1);ENSCHIG00000017436(MPO);ENSCHIG00000017909(ECM2);ENSCHIG00000018986(ADAMTS5);ENSCHIG00000021149(BMP4);ENSCHIG00000021724(ADAMTS15);ENSCHIG00000022609(GPNMB);ENSCHIG00000022689(HBEGF);ENSCHIG00000024483(THBS4);ENSCHIG00000024668(ACOT7);ENSCHIG…
molecular function	GO:0043015	gamma-tubulin binding	5	21	0.0628683	0.343318	ENSCHIG00000004741(CENPJ);ENSCHIG00000007288(PDE4B);ENSCHIG00000009875(RACGAP1);ENSCHIG00000015852(NDRG1);ENSCHIG00000025914(BRSK1)
molecular function	GO:0008083	growth factor activity	16	101	0.0632357	0.343318	ENSCHIG00000001922(TGFB3);ENSCHIG00000011455(FGF18);ENSCHIG00000011916(TGFB1);ENSCHIG00000015574(FGF7);ENSCHIG00000015794(JAG2);ENSCHIG00000018863(IGF1);ENSCHIG00000019419(OSGIN1);ENSCHIG00000019581(GDF6);ENSCHIG00000020738(FGF9);ENSCHIG00000021149(BMP4);ENSCHIG00000022660(TGFB2);ENSCHIG00000022689(HBEGF);ENSCHIG00000024398(INHBB);ENSCHIG00000024886(FGF5);ENSCHIG00000025211(KITLG);ENSCHIG00000026…
molecular function	GO:0008047	enzyme activator activity	37	272	0.0632457	0.343318	ENSCHIG00000003758(ARFGAP2);ENSCHIG00000004093(JUN);ENSCHIG00000004376(CDK5R1);ENSCHIG00000005813(VSIR);ENSCHIG00000006433(AFAP1L2);ENSCHIG00000006785(DAB2IP);ENSCHIG00000006935(GMIP);ENSCHIG00000007586(ADAP1);ENSCHIG00000008067(NRP1);ENSCHIG00000008359(SPRY2);ENSCHIG00000009875(RACGAP1);ENSCHIG00000011916(TGFB1);ENSCHIG00000012817(TBC1D16);ENSCHIG00000013239(RAP1GDS1);ENSCHIG00000013281(NPRL3);E…
molecular function	GO:0019904	protein domain specific binding	54	417	0.0644888	0.343318	ENSCHIG00000000138(ZNF521);ENSCHIG00000003345(SMTNL1);ENSCHIG00000003405(NFE2);ENSCHIG00000003903(JAK2);ENSCHIG00000004741(CENPJ);ENSCHIG00000005289(PLEKHA1);ENSCHIG00000006433(AFAP1L2);ENSCHIG00000006694(INSC);ENSCHIG00000006785(DAB2IP);ENSCHIG00000006854(CLEC3B);ENSCHIG00000010063(ACTN2);ENSCHIG00000010787(SRSF1);ENSCHIG00000011897(DDIT3);ENSCHIG00000012350(KIF20B);ENSCHIG00000012408(FZD1);ENSC…
molecular function	GO:0015291	secondary active transmembrane transporter activity	19	125	0.0651016	0.343318	ENSCHIG00000000814(SLC45A3);ENSCHIG00000005567(MFSD2A);ENSCHIG00000005606(SLC8A2);ENSCHIG00000009059(SLC6A13);ENSCHIG00000009247(SLC6A19);ENSCHIG00000011087(SLC8A3);ENSCHIG00000012379(CDH17);ENSCHIG00000012437(SLC6A1);ENSCHIG00000012447(SLC26A10);ENSCHIG00000013042(SLC4A8);ENSCHIG00000013168(SLC9A9);ENSCHIG00000013596(SLC6A12);ENSCHIG00000016301(SLC26A7);ENSCHIG00000017045(SLC1A3);ENSCHIG00000021…
molecular function	GO:0005416	amino acid:cation symporter activity	4	15	0.0652052	0.343318	ENSCHIG00000009059(SLC6A13);ENSCHIG00000012437(SLC6A1);ENSCHIG00000013596(SLC6A12);ENSCHIG00000017045(SLC1A3)
molecular function	GO:0043539	protein serine/threonine kinase activator activity	4	15	0.0652052	0.343318	ENSCHIG00000004376(CDK5R1);ENSCHIG00000008359(SPRY2);ENSCHIG00000011916(TGFB1);ENSCHIG00000026970(FAM20A)
molecular function	GO:0004725	protein tyrosine phosphatase activity	15	94	0.066925	0.343318	ENSCHIG00000008345(PTPN5);ENSCHIG00000011289(DUSP4);ENSCHIG00000011320(DUSP6);ENSCHIG00000014039(PTPRN);ENSCHIG00000017325(PTPRD);ENSCHIG00000017421(-);ENSCHIG00000018892(PTPRN2);ENSCHIG00000019000(DUSP26);ENSCHIG00000020201(DUSP8);ENSCHIG00000020312(-);ENSCHIG00000021889(EYA4);ENSCHIG00000023601(CDC25A);ENSCHIG00000024051(DUSP13);ENSCHIG00000026543(EYA3);ENSCHIG00000027002(UBASH3B)
molecular function	GO:0003684	damaged DNA binding	8	42	0.0691518	0.343318	ENSCHIG00000009157(NEIL3);ENSCHIG00000010328(POLH);ENSCHIG00000012361(H2AX);ENSCHIG00000014935(AUNIP);ENSCHIG00000015863(PCNA);ENSCHIG00000018966(RPA2);ENSCHIG00000023662(TP63);ENSCHIG00000026740(BRCA1)
molecular function	GO:0030295	protein kinase activator activity	8	42	0.0691518	0.343318	ENSCHIG00000004376(CDK5R1);ENSCHIG00000006433(AFAP1L2);ENSCHIG00000008359(SPRY2);ENSCHIG00000011916(TGFB1);ENSCHIG00000014834(TOM1L1);ENSCHIG00000020263(ALKAL2);ENSCHIG00000021782(WNT11);ENSCHIG00000026970(FAM20A)
molecular function	GO:0005109	frizzled binding	5	22	0.0745854	0.343318	ENSCHIG00000011353(ZNRF3);ENSCHIG00000012408(FZD1);ENSCHIG00000012791(CTHRC1);ENSCHIG00000014072(MYOC);ENSCHIG00000025554(ROR2)
molecular function	GO:0015491	cation:cation antiporter activity	5	22	0.0745854	0.343318	ENSCHIG00000005606(SLC8A2);ENSCHIG00000011087(SLC8A3);ENSCHIG00000013168(SLC9A9);ENSCHIG00000021090(SLC9A3);ENSCHIG00000021702(SLC8A1)
molecular function	GO:0019903	protein phosphatase binding	14	88	0.0764045	0.343318	ENSCHIG00000003345(SMTNL1);ENSCHIG00000006785(DAB2IP);ENSCHIG00000007963(MVP);ENSCHIG00000009433(NEK2);ENSCHIG00000018192(SMG7);ENSCHIG00000018662(CDH2);ENSCHIG00000018966(RPA2);ENSCHIG00000020307(STAT3);ENSCHIG00000020547(EGFR);ENSCHIG00000021216(ITGA1);ENSCHIG00000021681(SPHK1);ENSCHIG00000022731(CADM4);ENSCHIG00000023028(PPP1R3C);ENSCHIG00000024066(MAP3K5)
molecular function	GO:0005267	potassium channel activity	16	104	0.078219	0.343318	ENSCHIG00000000501(KCNH5);ENSCHIG00000009025(KCNK12);ENSCHIG00000009617(KCNJ11);ENSCHIG00000012884(KCNJ5);ENSCHIG00000014377(KCNN1);ENSCHIG00000018342(KCNN3);ENSCHIG00000019165(KCNH6);ENSCHIG00000021596(KCNK6);ENSCHIG00000022646(KCNC4);ENSCHIG00000023544(KCNJ8);ENSCHIG00000023574(KCNG1);ENSCHIG00000024027(TMEM38A);ENSCHIG00000026110(KCNK1);ENSCHIG00000026713(ABCC9);ENSCHIG00000026905(KCNH7);ENSCH…
molecular function	GO:0004715	non-membrane spanning protein tyrosine kinase activity	7	36	0.0786499	0.343318	ENSCHIG00000003903(JAK2);ENSCHIG00000011323(PKDCC);ENSCHIG00000015392(FGR);ENSCHIG00000021574(PEAK1);ENSCHIG00000022450(LYN);ENSCHIG00000026166(MELK);ENSCHIG00000026234(PTK2B)
molecular function	GO:0005272	sodium channel activity	7	36	0.0786499	0.343318	ENSCHIG00000006052(SCN3B);ENSCHIG00000009678(SCN10A);ENSCHIG00000018705(ASIC4);ENSCHIG00000020127(SCN9A);ENSCHIG00000021518(SCN4A);ENSCHIG00000023553(SCN2A);ENSCHIG00000026110(KCNK1)
molecular function	GO:0001846	opsonin binding	3	10	0.0797766	0.343318	ENSCHIG00000012523(PTX3);ENSCHIG00000025358(MEGF10);MSTRG.462(Pol)
molecular function	GO:0004016	adenylate cyclase activity	3	10	0.0797766	0.343318	ENSCHIG00000011588(ADCY9);ENSCHIG00000022874(ADCY5);ENSCHIG00000024549(ADCY1)
molecular function	GO:0005159	insulin-like growth factor receptor binding	3	10	0.0797766	0.343318	ENSCHIG00000013620(ARRB1);ENSCHIG00000018863(IGF1);ENSCHIG00000025558(YWHAG)
molecular function	GO:0015145	monosaccharide transmembrane transporter activity	3	10	0.0797766	0.343318	ENSCHIG00000012243(SLC2A3);ENSCHIG00000015523(SLC2A1);ENSCHIG00000020405(SLC2A4)
molecular function	GO:0016722	oxidoreductase activity, oxidizing metal ions	3	10	0.0797766	0.343318	ENSCHIG00000010133(CYBRD1);ENSCHIG00000019340(MTRR);ENSCHIG00000026675(MMACHC)
molecular function	GO:0016888	endodeoxyribonuclease activity, producing 5'-phosphomonoesters	3	10	0.0797766	0.343318	ENSCHIG00000009155(FEN1);ENSCHIG00000013888(GEN1);ENSCHIG00000018956(DNA2)
molecular function	GO:0030228	lipoprotein particle receptor activity	3	10	0.0797766	0.343318	ENSCHIG00000003799(LRP10);ENSCHIG00000021572(VLDLR);ENSCHIG00000023113(LRP8)
molecular function	GO:0035255	ionotropic glutamate receptor binding	3	10	0.0797766	0.343318	ENSCHIG00000004376(CDK5R1);ENSCHIG00000009974(DLG4);ENSCHIG00000017824(NEDD4)
molecular function	GO:0051119	sugar transmembrane transporter activity	3	10	0.0797766	0.343318	ENSCHIG00000012243(SLC2A3);ENSCHIG00000015523(SLC2A1);ENSCHIG00000020405(SLC2A4)
molecular function	GO:0000979	RNA polymerase II core promoter sequence-specific DNA binding	4	16	0.0799585	0.343318	ENSCHIG00000007371(EZH2);ENSCHIG00000016901(SOX8);ENSCHIG00000024462(RUVBL2);ENSCHIG00000025384(FOS)
molecular function	GO:0017080	sodium channel regulator activity	4	16	0.0799585	0.343318	ENSCHIG00000006052(SCN3B);ENSCHIG00000010009(CAV3);ENSCHIG00000016094(YWHAH);ENSCHIG00000017824(NEDD4)
molecular function	GO:0042393	histone binding	19	129	0.0835624	0.343318	ENSCHIG00000002759(ANP32E);ENSCHIG00000003444(NCAPG2);ENSCHIG00000003903(JAK2);ENSCHIG00000010250(HAT1);ENSCHIG00000012361(H2AX);ENSCHIG00000013546(KDM7A);ENSCHIG00000014381(NASP);ENSCHIG00000016038(TONSL);ENSCHIG00000016993(PRKCB);ENSCHIG00000017187(NOC2L);ENSCHIG00000018588(UHRF1);ENSCHIG00000018780(CBX4);ENSCHIG00000019002(RRP8);ENSCHIG00000020706(HJURP);ENSCHIG00000020875(CTSL);ENSCHIG0000002…
molecular function	GO:0008094	DNA-dependent ATPase activity	8	44	0.0863736	0.343318	ENSCHIG00000009030(RFC2);ENSCHIG00000012709(RFC3);ENSCHIG00000013841(POLQ);ENSCHIG00000015542(DDX11);ENSCHIG00000016947(RFC5);ENSCHIG00000018956(DNA2);ENSCHIG00000024225(XRCC2);ENSCHIG00000026747(RAD51)
molecular function	GO:0008235	metalloexopeptidase activity	8	44	0.0863736	0.343318	ENSCHIG00000009711(CPA1);ENSCHIG00000014364(AGBL1);ENSCHIG00000016698(CPA5);ENSCHIG00000019954(DPEP2);ENSCHIG00000021212(CPXM1);ENSCHIG00000022208(CPA4);ENSCHIG00000025090(CPE);ENSCHIG00000025514(CPM)
molecular function	GO:0009975	cyclase activity	5	23	0.0873991	0.343318	ENSCHIG00000009873(GUCY2C);ENSCHIG00000011588(ADCY9);ENSCHIG00000019664(-);ENSCHIG00000022874(ADCY5);ENSCHIG00000024549(ADCY1)
molecular function	GO:0015079	potassium ion transmembrane transporter activity	18	122	0.0891208	0.343318	ENSCHIG00000000501(KCNH5);ENSCHIG00000009025(KCNK12);ENSCHIG00000009617(KCNJ11);ENSCHIG00000012884(KCNJ5);ENSCHIG00000014377(KCNN1);ENSCHIG00000018342(KCNN3);ENSCHIG00000019165(KCNH6);ENSCHIG00000021596(KCNK6);ENSCHIG00000022646(KCNC4);ENSCHIG00000023544(KCNJ8);ENSCHIG00000023574(KCNG1);ENSCHIG00000023627(ATP1B1);ENSCHIG00000024027(TMEM38A);ENSCHIG00000026110(KCNK1);ENSCHIG00000026624(-);ENSCHIG0…
molecular function	GO:0022843	voltage-gated cation channel activity	17	114	0.0893807	0.343318	ENSCHIG00000000501(KCNH5);ENSCHIG00000009617(KCNJ11);ENSCHIG00000010972(CACNG1);ENSCHIG00000012884(KCNJ5);ENSCHIG00000013440(CACNA1S);ENSCHIG00000019165(KCNH6);ENSCHIG00000019488(CACNA1D);ENSCHIG00000021199(CACNA1E);ENSCHIG00000021855(CACNB1);ENSCHIG00000022646(KCNC4);ENSCHIG00000022718(GRIN2C);ENSCHIG00000023258(CACNA2D1);ENSCHIG00000023544(KCNJ8);ENSCHIG00000023574(KCNG1);ENSCHIG00000026110(KCN…
molecular function	GO:0000900	translation repressor activity, mRNA regulatory element binding	2	5	0.0894833	0.343318	ENSCHIG00000000075(TYMS);ENSCHIG00000013438(SHMT1)
molecular function	GO:0004448	isocitrate dehydrogenase activity	2	5	0.0894833	0.343318	ENSCHIG00000003808(IDH2);ENSCHIG00000014252(IDH3A)
molecular function	GO:0008574	ATP-dependent microtubule motor activity, plus-end-directed	2	5	0.0894833	0.343318	ENSCHIG00000002772(KIF18A);ENSCHIG00000012350(KIF20B)
molecular function	GO:0010385	double-stranded methylated DNA binding	2	5	0.0894833	0.343318	ENSCHIG00000013048(WT1);ENSCHIG00000022705(EGR1)
molecular function	GO:0016803	ether hydrolase activity	2	5	0.0894833	0.343318	ENSCHIG00000007111(EPHX2);ENSCHIG00000017919(EPHX1)
molecular function	GO:0033300	dehydroascorbic acid transmembrane transporter activity	2	5	0.0894833	0.343318	ENSCHIG00000012243(SLC2A3);ENSCHIG00000015523(SLC2A1)
molecular function	GO:0034596	phosphatidylinositol phosphate 4-phosphatase activity	2	5	0.0894833	0.343318	ENSCHIG00000015234(PIP4P2);ENSCHIG00000019789(INPP4B)
molecular function	GO:0042577	lipid phosphatase activity	2	5	0.0894833	0.343318	ENSCHIG00000007111(EPHX2);ENSCHIG00000020725(PLPP1)
molecular function	GO:0043176	amine binding	2	5	0.0894833	0.343318	ENSCHIG00000008916(HTR1B);ENSCHIG00000016921(HTR2A)
molecular function	GO:0048406	nerve growth factor binding	2	5	0.0894833	0.343318	ENSCHIG00000011235(SORT1);ENSCHIG00000019080(NGFR)
molecular function	GO:0051378	serotonin binding	2	5	0.0894833	0.343318	ENSCHIG00000008916(HTR1B);ENSCHIG00000016921(HTR2A)
molecular function	GO:0086007	voltage-gated calcium channel activity involved in cardiac muscle cell action potential	2	5	0.0894833	0.343318	ENSCHIG00000019488(CACNA1D);ENSCHIG00000023258(CACNA2D1)
molecular function	GO:0098639	collagen binding involved in cell-matrix adhesion	2	5	0.0894833	0.343318	ENSCHIG00000021216(ITGA1);ENSCHIG00000025296(ITGA11)
molecular function	GO:0005230	extracellular ligand-gated ion channel activity	11	67	0.0906281	0.343318	ENSCHIG00000011485(GLRA3);ENSCHIG00000014506(CHRNB1);ENSCHIG00000014693(CHRNG);ENSCHIG00000017279(CHRNA5);ENSCHIG00000017957(GABRG1);ENSCHIG00000018272(CHRNA1);ENSCHIG00000020021(CHRND);ENSCHIG00000022718(GRIN2C);ENSCHIG00000024833(GLRB);ENSCHIG00000025473(TRPV1);ENSCHIG00000026818(-)
molecular function	GO:0008289	lipid binding	58	464	0.0958071	0.343318	ENSCHIG00000000097(-);ENSCHIG00000005054(PHLDA1);ENSCHIG00000005289(PLEKHA1);ENSCHIG00000006785(DAB2IP);ENSCHIG00000007586(ADAP1);ENSCHIG00000009097(CRABP2);ENSCHIG00000009583(SYT6);ENSCHIG00000009595(TRIL);ENSCHIG00000009808(SYT7);ENSCHIG00000009875(RACGAP1);ENSCHIG00000010044(PLD1);ENSCHIG00000010063(ACTN2);ENSCHIG00000010319(-);ENSCHIG00000010566(APPL2);ENSCHIG00000010741(OSBP2);ENSCHIG0000001…
molecular function	GO:0005310	dicarboxylic acid transmembrane transporter activity	4	17	0.0962049	0.343318	ENSCHIG00000016301(SLC26A7);ENSCHIG00000017045(SLC1A3);ENSCHIG00000020848(SLC46A1);ENSCHIG00000022398(SLC25A13)
molecular function	GO:0045309	protein phosphorylated amino acid binding	7	38	0.0992393	0.343318	ENSCHIG00000008345(PTPN5);ENSCHIG00000015392(FGR);ENSCHIG00000017356(PLCG2);ENSCHIG00000017824(NEDD4);ENSCHIG00000021915(VAV2);ENSCHIG00000024373(FBXW7);ENSCHIG00000024426(CBLB)
molecular function	GO:0003714	transcription corepressor activity	18	124	0.100342	0.343318	ENSCHIG00000000484(JAZF1);ENSCHIG00000003822(TOB1);ENSCHIG00000006391(DNMT3B);ENSCHIG00000007371(EZH2);ENSCHIG00000010534(CCND1);ENSCHIG00000010905(TCERG1);ENSCHIG00000012689(PBXIP1);ENSCHIG00000013433(ATN1);ENSCHIG00000016987(SMYD1);ENSCHIG00000017076(HDGF);ENSCHIG00000017187(NOC2L);ENSCHIG00000018645(ANKRD1);ENSCHIG00000019014(TLE1);ENSCHIG00000023407(E2F8);ENSCHIG00000023455(E2F7);ENSCHIG00000…
molecular function	GO:0004993	G protein-coupled serotonin receptor activity	3	11	0.101396	0.343318	ENSCHIG00000008916(HTR1B);ENSCHIG00000011193(-);ENSCHIG00000016921(HTR2A)
molecular function	GO:0005092	GDP-dissociation inhibitor activity	3	11	0.101396	0.343318	ENSCHIG00000013947(SH3BP4);ENSCHIG00000023698(SESN2);ENSCHIG00000025878(ARHGDIG)
molecular function	GO:0015368	calcium:cation antiporter activity	3	11	0.101396	0.343318	ENSCHIG00000005606(SLC8A2);ENSCHIG00000011087(SLC8A3);ENSCHIG00000021702(SLC8A1)
molecular function	GO:0017017	MAP kinase tyrosine/serine/threonine phosphatase activity	3	11	0.101396	0.343318	ENSCHIG00000011289(DUSP4);ENSCHIG00000011320(DUSP6);ENSCHIG00000020201(DUSP8)
molecular function	GO:0042910	xenobiotic transmembrane transporter activity	3	11	0.101396	0.343318	ENSCHIG00000014984(ABCC3);ENSCHIG00000022966(SLC47A1);ENSCHIG00000024785(SLC6A6)
molecular function	GO:0099589	serotonin receptor activity	3	11	0.101396	0.343318	ENSCHIG00000008916(HTR1B);ENSCHIG00000011193(-);ENSCHIG00000016921(HTR2A)
molecular function	GO:0005245	voltage-gated calcium channel activity	6	31	0.101443	0.343318	ENSCHIG00000010972(CACNG1);ENSCHIG00000013440(CACNA1S);ENSCHIG00000019488(CACNA1D);ENSCHIG00000021199(CACNA1E);ENSCHIG00000021855(CACNB1);ENSCHIG00000023258(CACNA2D1)
molecular function	GO:0008022	protein C-terminus binding	16	108	0.101549	0.343318	ENSCHIG00000009974(DLG4);ENSCHIG00000010009(CAV3);ENSCHIG00000014445(VGLL2);ENSCHIG00000015863(PCNA);ENSCHIG00000015877(PPARG);ENSCHIG00000016518(SLC9A3R2);ENSCHIG00000016780(CALCOCO1);ENSCHIG00000017489(FBLN5);ENSCHIG00000021644(CORO1A);ENSCHIG00000022223(MAPRE3);ENSCHIG00000023627(ATP1B1);ENSCHIG00000024990(CCN2);ENSCHIG00000025057(MAD2L1);ENSCHIG00000026234(PTK2B);ENSCHIG00000026727(SDCBP2);EN…
molecular function	GO:0033218	amide binding	20	141	0.103932	0.343318	ENSCHIG00000004522(PCSK5);ENSCHIG00000009359(GSTM3);ENSCHIG00000009603(RAMP2);ENSCHIG00000012734(ITM2B);ENSCHIG00000014088(CRYAB);ENSCHIG00000014130(CD74);ENSCHIG00000014184(PRNP);ENSCHIG00000015877(PPARG);ENSCHIG00000016113(COL25A1);ENSCHIG00000016850(APBA1);ENSCHIG00000017163(PANK1);ENSCHIG00000021164(PLTP);ENSCHIG00000022660(TGFB2);ENSCHIG00000022795(EPHB2);ENSCHIG00000023229(LDLRAD3);ENSCHIG0…
molecular function	GO:0000701	purine-specific mismatch base pair DNA N-glycosylase activity	1	1	0.105427	0.343318	ENSCHIG00000015863(PCNA)
molecular function	GO:0000827	inositol-1,3,4,5,6-pentakisphosphate kinase activity	1	1	0.105427	0.343318	ENSCHIG00000007418(PPIP5K1)
molecular function	GO:0000831	inositol hexakisphosphate 6-kinase activity	1	1	0.105427	0.343318	ENSCHIG00000021074(IP6K3)
molecular function	GO:0003867	4-aminobutyrate transaminase activity	1	1	0.105427	0.343318	ENSCHIG00000022188(ABAT)
molecular function	GO:0003882	CDP-diacylglycerol-serine O-phosphatidyltransferase activity	1	1	0.105427	0.343318	ENSCHIG00000010497(PTDSS2)
molecular function	GO:0003952	NAD+ synthase (glutamine-hydrolyzing) activity	1	1	0.105427	0.343318	ENSCHIG00000007275(NADSYN1)
molecular function	GO:0003978	UDP-glucose 4-epimerase activity	1	1	0.105427	0.343318	ENSCHIG00000014259(GALE)
molecular function	GO:0003979	UDP-glucose 6-dehydrogenase activity	1	1	0.105427	0.343318	ENSCHIG00000024923(UGDH)
molecular function	GO:0003983	UTP:glucose-1-phosphate uridylyltransferase activity	1	1	0.105427	0.343318	ENSCHIG00000021810(UGP2)
molecular function	GO:0004058	aromatic-L-amino-acid decarboxylase activity	1	1	0.105427	0.343318	ENSCHIG00000013689(DDC)
molecular function	GO:0004070	aspartate carbamoyltransferase activity	1	1	0.105427	0.343318	ENSCHIG00000022371(CAD)
molecular function	GO:0004092	carnitine O-acetyltransferase activity	1	1	0.105427	0.343318	ENSCHIG00000016047(CRAT)
molecular function	GO:0004133	glycogen debranching enzyme activity	1	1	0.105427	0.343318	ENSCHIG00000024129(AGL)
molecular function	GO:0004134	4-alpha-glucanotransferase activity	1	1	0.105427	0.343318	ENSCHIG00000024129(AGL)
molecular function	GO:0004135	amylo-alpha-1,6-glucosidase activity	1	1	0.105427	0.343318	ENSCHIG00000024129(AGL)
molecular function	GO:0004137	deoxycytidine kinase activity	1	1	0.105427	0.343318	ENSCHIG00000025212(DCK)
molecular function	GO:0004145	diamine N-acetyltransferase activity	1	1	0.105427	0.343318	ENSCHIG00000008642(SAT2)
molecular function	GO:0004151	dihydroorotase activity	1	1	0.105427	0.343318	ENSCHIG00000022371(CAD)
molecular function	GO:0004347	glucose-6-phosphate isomerase activity	1	1	0.105427	0.343318	ENSCHIG00000016122(GPI)
molecular function	GO:0004362	glutathione-disulfide reductase activity	1	1	0.105427	0.343318	ENSCHIG00000016848(GSR)
molecular function	GO:0004489	methylenetetrahydrofolate reductase (NAD(P)H) activity	1	1	0.105427	0.343318	ENSCHIG00000025785(MTHFR)
molecular function	GO:0004512	inositol-3-phosphate synthase activity	1	1	0.105427	0.343318	ENSCHIG00000023057(ISYNA1)
molecular function	GO:0004516	nicotinate phosphoribosyltransferase activity	1	1	0.105427	0.343318	ENSCHIG00000014486(NAPRT)
molecular function	GO:0004621	glycosylphosphatidylinositol phospholipase D activity	1	1	0.105427	0.343318	ENSCHIG00000007307(GPLD1)
molecular function	GO:0004633	phosphopantothenoylcysteine decarboxylase activity	1	1	0.105427	0.343318	ENSCHIG00000016435(PPCDC)
molecular function	GO:0004711	ribosomal protein S6 kinase activity	1	1	0.105427	0.343318	ENSCHIG00000016479(RPS6KA2)
molecular function	GO:0004766	spermidine synthase activity	1	1	0.105427	0.343318	ENSCHIG00000001308(SRM)
molecular function	GO:0004797	thymidine kinase activity	1	1	0.105427	0.343318	ENSCHIG00000016895(TK1)
molecular function	GO:0004798	thymidylate kinase activity	1	1	0.105427	0.343318	ENSCHIG00000024323(DTYMK)
molecular function	GO:0004799	thymidylate synthase activity	1	1	0.105427	0.343318	ENSCHIG00000000075(TYMS)
molecular function	GO:0004854	xanthine dehydrogenase activity	1	1	0.105427	0.343318	ENSCHIG00000017276(XDH)
molecular function	GO:0004855	xanthine oxidase activity	1	1	0.105427	0.343318	ENSCHIG00000017276(XDH)
molecular function	GO:0004951	cholecystokinin receptor activity	1	1	0.105427	0.343318	ENSCHIG00000024465(CCKAR)
molecular function	GO:0005043	netrin receptor activity involved in chemorepulsion	1	1	0.105427	0.343318	ENSCHIG00000007694(UNC5C)
molecular function	GO:0005150	interleukin-1, type I receptor binding	1	1	0.105427	0.343318	ENSCHIG00000009696(IL1RN)
molecular function	GO:0005151	interleukin-1, type II receptor binding	1	1	0.105427	0.343318	ENSCHIG00000009696(IL1RN)
molecular function	GO:0005153	interleukin-8 receptor binding	1	1	0.105427	0.343318	ENSCHIG00000020142(CXCL8)
molecular function	GO:0005368	taurine transmembrane transporter activity	1	1	0.105427	0.343318	ENSCHIG00000024785(SLC6A6)
molecular function	GO:0005369	taurine:sodium symporter activity	1	1	0.105427	0.343318	ENSCHIG00000024785(SLC6A6)
molecular function	GO:0008111	alpha-methylacyl-CoA racemase activity	1	1	0.105427	0.343318	ENSCHIG00000011727(AMACR)
molecular function	GO:0008115	sarcosine oxidase activity	1	1	0.105427	0.343318	ENSCHIG00000011546(PIPOX)
molecular function	GO:0008265	Mo-molybdopterin cofactor sulfurase activity	1	1	0.105427	0.343318	ENSCHIG00000001958(MOCOS)
molecular function	GO:0008309	double-stranded DNA exodeoxyribonuclease activity	1	1	0.105427	0.343318	ENSCHIG00000013001(EXO1)
molecular function	GO:0008386	cholesterol monooxygenase (side-chain-cleaving) activity	1	1	0.105427	0.343318	ENSCHIG00000022151(CYP11A1)
molecular function	GO:0008387	steroid 7-alpha-hydroxylase activity	1	1	0.105427	0.343318	ENSCHIG00000011070(CYP39A1)
molecular function	GO:0008403	25-hydroxycholecalciferol-24-hydroxylase activity	1	1	0.105427	0.343318	ENSCHIG00000009239(CYP24A1)
molecular function	GO:0008892	guanine deaminase activity	1	1	0.105427	0.343318	ENSCHIG00000015307(GDA)
molecular function	GO:0015067	amidinotransferase activity	1	1	0.105427	0.343318	ENSCHIG00000017304(GATM)
molecular function	GO:0015068	glycine amidinotransferase activity	1	1	0.105427	0.343318	ENSCHIG00000017304(GATM)
molecular function	GO:0015439	heme-transporting ATPase activity	1	1	0.105427	0.343318	ENSCHIG00000015177(ABCB6)
molecular function	GO:0016151	nickel cation binding	1	1	0.105427	0.343318	ENSCHIG00000012435(CA3)
molecular function	GO:0016726	oxidoreductase activity, acting on CH or CH2 groups, NAD or NADP as acceptor	1	1	0.105427	0.343318	ENSCHIG00000017276(XDH)
molecular function	GO:0016727	oxidoreductase activity, acting on CH or CH2 groups, oxygen as acceptor	1	1	0.105427	0.343318	ENSCHIG00000017276(XDH)
molecular function	GO:0016743	carboxyl- or carbamoyltransferase activity	1	1	0.105427	0.343318	ENSCHIG00000022371(CAD)
molecular function	GO:0016872	intramolecular lyase activity	1	1	0.105427	0.343318	ENSCHIG00000023057(ISYNA1)
molecular function	GO:0016890	site-specific endodeoxyribonuclease activity, specific for altered base	1	1	0.105427	0.343318	ENSCHIG00000018956(DNA2)
molecular function	GO:0017005	3'-tyrosyl-DNA phosphodiesterase activity	1	1	0.105427	0.343318	ENSCHIG00000012556(TDP1)
molecular function	GO:0017020	myosin phosphatase regulator activity	1	1	0.105427	0.343318	ENSCHIG00000015894(DMPK)
molecular function	GO:0017113	dihydropyrimidine dehydrogenase (NADP+) activity	1	1	0.105427	0.343318	ENSCHIG00000016223(DPYD)
molecular function	GO:0017172	cysteine dioxygenase activity	1	1	0.105427	0.343318	ENSCHIG00000021041(CDO1)
molecular function	GO:0019111	phenanthrol sulfotransferase activity	1	1	0.105427	0.343318	MSTRG.9549(HS3ST4)
molecular function	GO:0019144	ADP-sugar diphosphatase activity	1	1	0.105427	0.343318	ENSCHIG00000014304(NUDT5)
molecular function	GO:0022852	glycine-gated chloride ion channel activity	1	1	0.105427	0.343318	ENSCHIG00000011485(GLRA3)
molecular function	GO:0030108	HLA-A specific activating MHC class I receptor activity	1	1	0.105427	0.343318	ENSCHIG00000026002(CTSH)
molecular function	GO:0030273	melanin-concentrating hormone receptor activity	1	1	0.105427	0.343318	ENSCHIG00000022709(MCHR1)
molecular function	GO:0030342	1-alpha,25-dihydroxyvitamin D3 24-hydroxylase activity	1	1	0.105427	0.343318	ENSCHIG00000009239(CYP24A1)
molecular function	GO:0030379	neurotensin receptor activity, non-G protein-coupled	1	1	0.105427	0.343318	ENSCHIG00000011235(SORT1)
molecular function	GO:0030387	fructosamine-3-kinase activity	1	1	0.105427	0.343318	ENSCHIG00000020548(FN3K)
molecular function	GO:0030586	[methionine synthase] reductase activity	1	1	0.105427	0.343318	ENSCHIG00000019340(MTRR)
molecular function	GO:0030729	acetoacetate-CoA ligase activity	1	1	0.105427	0.343318	ENSCHIG00000016645(AACS)
molecular function	GO:0031073	cholesterol 26-hydroxylase activity	1	1	0.105427	0.343318	ENSCHIG00000025011(CYP27A1)
molecular function	GO:0031700	adrenomedullin receptor binding	1	1	0.105427	0.343318	ENSCHIG00000022711(ADM)
molecular function	GO:0031707	endothelin A receptor binding	1	1	0.105427	0.343318	ENSCHIG00000011883(EDN1)
molecular function	GO:0031962	mineralocorticoid receptor binding	1	1	0.105427	0.343318	ENSCHIG00000013774(SMAD3)
molecular function	GO:0032393	MHC class I receptor activity	1	1	0.105427	0.343318	ENSCHIG00000026002(CTSH)
molecular function	GO:0032397	activating MHC class I receptor activity	1	1	0.105427	0.343318	ENSCHIG00000026002(CTSH)
molecular function	GO:0032556	pyrimidine deoxyribonucleotide binding	1	1	0.105427	0.343318	ENSCHIG00000008689(DCTPP1)
molecular function	GO:0033787	cyanocobalamin reductase (cyanide-eliminating) activity	1	1	0.105427	0.343318	ENSCHIG00000026675(MMACHC)
molecular function	GO:0033791	3alpha,7alpha,12alpha-trihydroxy-5beta-cholestanoyl-CoA 24-hydroxylase activity	1	1	0.105427	0.343318	ENSCHIG00000014174(ACOX2)
molecular function	GO:0033961	cis-stilbene-oxide hydrolase activity	1	1	0.105427	0.343318	ENSCHIG00000017919(EPHX1)
molecular function	GO:0034602	oxoglutarate dehydrogenase (NAD+) activity	1	1	0.105427	0.343318	ENSCHIG00000006876(OGDH)
molecular function	GO:0034988	Fc-gamma receptor I complex binding	1	1	0.105427	0.343318	ENSCHIG00000015392(FGR)
molecular function	GO:0035175	histone kinase activity (H3-S10 specific)	1	1	0.105427	0.343318	ENSCHIG00000022864(VRK1)
molecular function	GO:0035226	glutamate-cysteine ligase catalytic subunit binding	1	1	0.105427	0.343318	ENSCHIG00000025257(GCLM)
molecular function	GO:0035400	histone tyrosine kinase activity	1	1	0.105427	0.343318	ENSCHIG00000003903(JAK2)
molecular function	GO:0035401	histone kinase activity (H3-Y41 specific)	1	1	0.105427	0.343318	ENSCHIG00000003903(JAK2)
molecular function	GO:0035575	histone demethylase activity (H4-K20 specific)	1	1	0.105427	0.343318	ENSCHIG00000013546(KDM7A)
molecular function	GO:0036143	kringle domain binding	1	1	0.105427	0.343318	ENSCHIG00000006854(CLEC3B)
molecular function	GO:0036326	VEGF-A-activated receptor activity	1	1	0.105427	0.343318	ENSCHIG00000019587(FLT1)
molecular function	GO:0036327	VEGF-B-activated receptor activity	1	1	0.105427	0.343318	ENSCHIG00000019587(FLT1)
molecular function	GO:0036332	placental growth factor-activated receptor activity	1	1	0.105427	0.343318	ENSCHIG00000019587(FLT1)
molecular function	GO:0036374	glutathione hydrolase activity	1	1	0.105427	0.343318	ENSCHIG00000023150(GGT7)
molecular function	GO:0036468	L-dopa decarboxylase activity	1	1	0.105427	0.343318	ENSCHIG00000013689(DDC)
molecular function	GO:0038025	reelin receptor activity	1	1	0.105427	0.343318	ENSCHIG00000021572(VLDLR)
molecular function	GO:0038102	activin receptor antagonist activity	1	1	0.105427	0.343318	ENSCHIG00000016855(FST)
molecular function	GO:0038147	C-X-C motif chemokine 12 receptor activity	1	1	0.105427	0.343318	ENSCHIG00000013798(CXCR4)
molecular function	GO:0038186	lithocholic acid receptor activity	1	1	0.105427	0.343318	ENSCHIG00000023586(VDR)
molecular function	GO:0042083	5,10-methylenetetrahydrofolate-dependent methyltransferase activity	1	1	0.105427	0.343318	ENSCHIG00000000075(TYMS)
molecular function	GO:0042132	fructose 1,6-bisphosphate 1-phosphatase activity	1	1	0.105427	0.343318	ENSCHIG00000017472(FBP2)
molecular function	GO:0042602	riboflavin reductase (NADPH) activity	1	1	0.105427	0.343318	ENSCHIG00000021831(BLVRB)
molecular function	GO:0042658	MHC class II protein binding, via antigen binding groove	1	1	0.105427	0.343318	ENSCHIG00000014130(CD74)
molecular function	GO:0043183	vascular endothelial growth factor receptor 1 binding	1	1	0.105427	0.343318	ENSCHIG00000022731(CADM4)
molecular function	GO:0043250	sodium-dependent organic anion transmembrane transporter activity	1	1	0.105427	0.343318	ENSCHIG00000014126(SLC10A6)
molecular function	GO:0043914	NADPH:sulfur oxidoreductase activity	1	1	0.105427	0.343318	ENSCHIG00000024501(MICAL2)
molecular function	GO:0045183	translation factor activity, non-nucleic acid binding	1	1	0.105427	0.343318	ENSCHIG00000021908(NEURL1)
molecular function	GO:0045352	interleukin-1 type I receptor antagonist activity	1	1	0.105427	0.343318	ENSCHIG00000009696(IL1RN)
molecular function	GO:0045353	interleukin-1 type II receptor antagonist activity	1	1	0.105427	0.343318	ENSCHIG00000009696(IL1RN)
molecular function	GO:0046623	sphingolipid-translocating ATPase activity	1	1	0.105427	0.343318	ENSCHIG00000024104(ABCA1)
molecular function	GO:0047017	prostaglandin-F synthase activity	1	1	0.105427	0.343318	ENSCHIG00000013121(PRXL2B)
molecular function	GO:0047159	1-alkenylglycerophosphocholine O-acyltransferase activity	1	1	0.105427	0.343318	ENSCHIG00000008758(LPCAT1)
molecular function	GO:0047191	1-alkylglycerophosphocholine O-acyltransferase activity	1	1	0.105427	0.343318	ENSCHIG00000008758(LPCAT1)
molecular function	GO:0047225	acetylgalactosaminyl-O-glycosyl-glycoprotein beta-1,6-N-acetylglucosaminyltransferase activity	1	1	0.105427	0.343318	ENSCHIG00000009946(GCNT3)
molecular function	GO:0047349	D-ribitol-5-phosphate cytidylyltransferase activity	1	1	0.105427	0.343318	ENSCHIG00000025120(CRPPA)
molecular function	GO:0047730	carnosine synthase activity	1	1	0.105427	0.343318	ENSCHIG00000024098(-)
molecular function	GO:0047749	cholestanetriol 26-monooxygenase activity	1	1	0.105427	0.343318	ENSCHIG00000025011(CYP27A1)
molecular function	GO:0047840	dCTP diphosphatase activity	1	1	0.105427	0.343318	ENSCHIG00000008689(DCTPP1)
molecular function	GO:0050023	L-fuconate dehydratase activity	1	1	0.105427	0.343318	ENSCHIG00000000109(ENOSF1)
molecular function	GO:0050031	L-pipecolate oxidase activity	1	1	0.105427	0.343318	ENSCHIG00000011546(PIPOX)
molecular function	GO:0050444	aquacobalamin reductase (NADPH) activity	1	1	0.105427	0.343318	ENSCHIG00000019340(MTRR)
molecular function	GO:0050508	glucuronosyl-N-acetylglucosaminyl-proteoglycan 4-alpha-N-acetylglucosaminyltransferase activity	1	1	0.105427	0.343318	ENSCHIG00000009348(EXT1)
molecular function	GO:0050509	N-acetylglucosaminyl-proteoglycan 4-beta-glucuronosyltransferase activity	1	1	0.105427	0.343318	ENSCHIG00000009348(EXT1)
molecular function	GO:0051120	hepoxilin A3 synthase activity	1	1	0.105427	0.343318	ENSCHIG00000023588(ALOXE3)
molecular function	GO:0051401	CH domain binding	1	1	0.105427	0.343318	ENSCHIG00000003345(SMTNL1)
molecular function	GO:0051748	UTP-monosaccharide-1-phosphate uridylyltransferase activity	1	1	0.105427	0.343318	ENSCHIG00000021810(UGP2)
molecular function	GO:0051908	double-stranded DNA 5'-3' exodeoxyribonuclease activity	1	1	0.105427	0.343318	ENSCHIG00000013001(EXO1)
molecular function	GO:0051978	lysophospholipid transporter activity	1	1	0.105427	0.343318	ENSCHIG00000005567(MFSD2A)
molecular function	GO:0060175	brain-derived neurotrophic factor-activated receptor activity	1	1	0.105427	0.343318	ENSCHIG00000023122(NTRK2)
molecular function	GO:0061501	cyclic-GMP-AMP synthase activity	1	1	0.105427	0.343318	ENSCHIG00000018397(CGAS)
molecular function	GO:0061656	SUMO conjugating enzyme activity	1	1	0.105427	0.343318	ENSCHIG00000017670(UBE2I)
molecular function	GO:0070137	ubiquitin-like protein-specific endopeptidase activity	1	1	0.105427	0.343318	ENSCHIG00000009406(SENP6)
molecular function	GO:0070139	SUMO-specific endopeptidase activity	1	1	0.105427	0.343318	ENSCHIG00000009406(SENP6)
molecular function	GO:0070259	tyrosyl-DNA phosphodiesterase activity	1	1	0.105427	0.343318	ENSCHIG00000012556(TDP1)
molecular function	GO:0070287	ferritin receptor activity	1	1	0.105427	0.343318	ENSCHIG00000002743(SCARA5)
molecular function	GO:0070463	tubulin-dependent ATPase activity	1	1	0.105427	0.343318	ENSCHIG00000002772(KIF18A)
molecular function	GO:0070856	myosin VI light chain binding	1	1	0.105427	0.343318	ENSCHIG00000026372(IQGAP3)
molecular function	GO:0071535	RING-like zinc finger domain binding	1	1	0.105427	0.343318	ENSCHIG00000017670(UBE2I)
molecular function	GO:0071795	K11-linked polyubiquitin modification-dependent protein binding	1	1	0.105427	0.343318	ENSCHIG00000008343(MINDY2)
molecular function	GO:0071886	1-(4-iodo-2,5-dimethoxyphenyl)propan-2-amine binding	1	1	0.105427	0.343318	ENSCHIG00000016921(HTR2A)
molecular function	GO:0086057	voltage-gated calcium channel activity involved in bundle of His cell action potential	1	1	0.105427	0.343318	ENSCHIG00000023258(CACNA2D1)
molecular function	GO:0097161	DH domain binding	1	1	0.105427	0.343318	ENSCHIG00000025019(EPHA4)
molecular function	GO:0097604	temperature-gated cation channel activity	1	1	0.105427	0.343318	ENSCHIG00000012691(TRPA1)
molecular function	GO:0097655	serpin family protein binding	1	1	0.105427	0.343318	ENSCHIG00000020875(CTSL)
molecular function	GO:0099580	ion antiporter activity involved in regulation of postsynaptic membrane potential	1	1	0.105427	0.343318	ENSCHIG00000011087(SLC8A3)
molecular function	GO:0102867	molybdenum cofactor sulfurtransferase activity	1	1	0.105427	0.343318	ENSCHIG00000001958(MOCOS)
molecular function	GO:0106137	IkappaB kinase complex binding	1	1	0.105427	0.343318	ENSCHIG00000015662(MAP3K13)
molecular function	GO:0120014	intermembrane phospholipid transfer activity	1	1	0.105427	0.343318	ENSCHIG00000021164(PLTP)
molecular function	GO:0120019	intermembrane phosphotidylcholine transfer activity	1	1	0.105427	0.343318	ENSCHIG00000021164(PLTP)
molecular function	GO:1901480	oleate transmembrane transporter activity	1	1	0.105427	0.343318	ENSCHIG00000005567(MFSD2A)
molecular function	GO:1901707	leptomycin B binding	1	1	0.105427	0.343318	ENSCHIG00000024360(ID3)
molecular function	GO:1902098	calcitriol binding	1	1	0.105427	0.343318	ENSCHIG00000023586(VDR)
molecular function	GO:1902121	lithocholic acid binding	1	1	0.105427	0.343318	ENSCHIG00000023586(VDR)
molecular function	GO:1990439	MAP kinase serine/threonine phosphatase activity	1	1	0.105427	0.343318	ENSCHIG00000011289(DUSP4)
molecular function	GO:1990699	palmitoleyl hydrolase activity	1	1	0.105427	0.343318	ENSCHIG00000017267(NOTUM)
molecular function	GO:1990948	ubiquitin ligase inhibitor activity	1	1	0.105427	0.343318	ENSCHIG00000026682(FBXO5)
molecular function	GO:0022824	transmitter-gated ion channel activity	8	46	0.105873	0.343406	ENSCHIG00000011485(GLRA3);ENSCHIG00000014506(CHRNB1);ENSCHIG00000014693(CHRNG);ENSCHIG00000017279(CHRNA5);ENSCHIG00000018272(CHRNA1);ENSCHIG00000020021(CHRND);ENSCHIG00000022718(GRIN2C);ENSCHIG00000024833(GLRB)
molecular function	GO:0022835	transmitter-gated channel activity	8	46	0.105873	0.343406	ENSCHIG00000011485(GLRA3);ENSCHIG00000014506(CHRNB1);ENSCHIG00000014693(CHRNG);ENSCHIG00000017279(CHRNA5);ENSCHIG00000018272(CHRNA1);ENSCHIG00000020021(CHRND);ENSCHIG00000022718(GRIN2C);ENSCHIG00000024833(GLRB)
molecular function	GO:0003713	transcription coactivator activity	23	167	0.11005	0.356249	ENSCHIG00000004093(JUN);ENSCHIG00000004508(FUS);ENSCHIG00000004741(CENPJ);ENSCHIG00000006676(CD3D);ENSCHIG00000009793(MYOD1);ENSCHIG00000010063(ACTN2);ENSCHIG00000011101(ID1);ENSCHIG00000011897(DDIT3);ENSCHIG00000012879(WWC1);ENSCHIG00000013926(DYRK1B);ENSCHIG00000014445(VGLL2);ENSCHIG00000015756(ACTN1);ENSCHIG00000015877(PPARG);ENSCHIG00000016656(NCOA1);ENSCHIG00000016780(CALCOCO1);ENSCHIG000000…
molecular function	GO:0005242	inward rectifier potassium channel activity	4	18	0.113856	0.366397	ENSCHIG00000009617(KCNJ11);ENSCHIG00000012884(KCNJ5);ENSCHIG00000023544(KCNJ8);ENSCHIG00000026110(KCNK1)
molecular function	GO:0035035	histone acetyltransferase binding	4	18	0.113856	0.366397	ENSCHIG00000015863(PCNA);ENSCHIG00000021206(MYOCD);ENSCHIG00000022705(EGR1);ENSCHIG00000024497(MEF2A)
molecular function	GO:0099604	ligand-gated calcium channel activity	4	18	0.113856	0.366397	ENSCHIG00000012691(TRPA1);ENSCHIG00000017585(TRPM2);ENSCHIG00000022718(GRIN2C);ENSCHIG00000023789(RYR3)
molecular function	GO:0050840	extracellular matrix binding	6	32	0.114315	0.367154	ENSCHIG00000004685(TGFBI);ENSCHIG00000011768(SPOCK2);ENSCHIG00000018986(ADAMTS5);ENSCHIG00000021724(ADAMTS15);ENSCHIG00000027176(OLFML2B);ENSCHIG00000027269(CCN1)
molecular function	GO:0001046	core promoter sequence-specific DNA binding	5	25	0.116179	0.371683	ENSCHIG00000007371(EZH2);ENSCHIG00000014990(RRN3);ENSCHIG00000016901(SOX8);ENSCHIG00000024462(RUVBL2);ENSCHIG00000025384(FOS)
molecular function	GO:0015298	solute:cation antiporter activity	5	25	0.116179	0.371683	ENSCHIG00000005606(SLC8A2);ENSCHIG00000011087(SLC8A3);ENSCHIG00000013168(SLC9A9);ENSCHIG00000021090(SLC9A3);ENSCHIG00000021702(SLC8A1)
molecular function	GO:0030234	enzyme regulator activity	71	588	0.122848	0.383645	ENSCHIG00000002759(ANP32E);ENSCHIG00000003758(ARFGAP2);ENSCHIG00000004093(JUN);ENSCHIG00000004376(CDK5R1);ENSCHIG00000005813(VSIR);ENSCHIG00000006433(AFAP1L2);ENSCHIG00000006785(DAB2IP);ENSCHIG00000006935(GMIP);ENSCHIG00000007459(TFPI);ENSCHIG00000007586(ADAP1);ENSCHIG00000008067(NRP1);ENSCHIG00000008359(SPRY2);ENSCHIG00000009875(RACGAP1);ENSCHIG00000010534(CCND1);ENSCHIG00000011916(TGFB1);ENSCHI…
molecular function	GO:0009931	calcium-dependent protein serine/threonine kinase activity	3	12	0.125038	0.383645	ENSCHIG00000016993(PRKCB);ENSCHIG00000023927(PRKCG);ENSCHIG00000025051(CAMK2A)
molecular function	GO:0016868	intramolecular transferase activity, phosphotransferases	3	12	0.125038	0.383645	ENSCHIG00000005138(PGAM2);ENSCHIG00000023008(-);MSTRG.347(PGAM1)
molecular function	GO:0033549	MAP kinase phosphatase activity	3	12	0.125038	0.383645	ENSCHIG00000011289(DUSP4);ENSCHIG00000011320(DUSP6);ENSCHIG00000020201(DUSP8)
molecular function	GO:0045125	bioactive lipid receptor activity	3	12	0.125038	0.383645	ENSCHIG00000017316(LPAR3);ENSCHIG00000021183(LPAR1);ENSCHIG00000021681(SPHK1)
molecular function	GO:0050664	oxidoreductase activity, acting on NAD(P)H, oxygen as acceptor	3	12	0.125038	0.383645	ENSCHIG00000008514(DUOX1);ENSCHIG00000023480(NOX5);ENSCHIG00000024501(MICAL2)
molecular function	GO:0001849	complement component C1q binding	2	6	0.125071	0.383645	ENSCHIG00000012523(PTX3);ENSCHIG00000025358(MEGF10)
molecular function	GO:0005021	vascular endothelial growth factor-activated receptor activity	2	6	0.125071	0.383645	ENSCHIG00000008067(NRP1);ENSCHIG00000019587(FLT1)
molecular function	GO:0005522	profilin binding	2	6	0.125071	0.383645	ENSCHIG00000012611(PCLO);ENSCHIG00000020799(FMNL1)
molecular function	GO:0008242	omega peptidase activity	2	6	0.125071	0.383645	ENSCHIG00000019061(UCHL1);ENSCHIG00000023150(GGT7)
molecular function	GO:0008331	high voltage-gated calcium channel activity	2	6	0.125071	0.383645	ENSCHIG00000013440(CACNA1S);ENSCHIG00000019488(CACNA1D)
molecular function	GO:0015174	basic amino acid transmembrane transporter activity	2	6	0.125071	0.383645	ENSCHIG00000023089(SLC38A3);ENSCHIG00000025670(SLC7A2)
molecular function	GO:0015232	heme transporter activity	2	6	0.125071	0.383645	ENSCHIG00000015177(ABCB6);ENSCHIG00000020848(SLC46A1)
molecular function	GO:0015666	restriction endodeoxyribonuclease activity	2	6	0.125071	0.383645	MSTRG.13517(Pol);MSTRG.462(Pol)
molecular function	GO:0016174	NAD(P)H oxidase activity	2	6	0.125071	0.383645	ENSCHIG00000008514(DUOX1);ENSCHIG00000024501(MICAL2)
molecular function	GO:0016505	peptidase activator activity involved in apoptotic process	2	6	0.125071	0.383645	ENSCHIG00000013901(CTSC);ENSCHIG00000026002(CTSH)
molecular function	GO:0030898	actin-dependent ATPase activity	2	6	0.125071	0.383645	ENSCHIG00000017127(MYH6);ENSCHIG00000021214(MYH7)
molecular function	GO:0043184	vascular endothelial growth factor receptor 2 binding	2	6	0.125071	0.383645	ENSCHIG00000006785(DAB2IP);ENSCHIG00000022731(CADM4)
molecular function	GO:0043295	glutathione binding	2	6	0.125071	0.383645	ENSCHIG00000009359(GSTM3);ENSCHIG00000026675(MMACHC)
molecular function	GO:0099186	structural constituent of postsynapse	2	6	0.125071	0.383645	ENSCHIG00000015756(ACTN1);ENSCHIG00000024691(DLG2)
molecular function	GO:1990763	arrestin family protein binding	2	6	0.125071	0.383645	ENSCHIG00000000736(GPR61);ENSCHIG00000013620(ARRB1)
molecular function	GO:1990825	sequence-specific mRNA binding	2	6	0.125071	0.383645	ENSCHIG00000000075(TYMS);ENSCHIG00000013536(RBM24)
molecular function	GO:0004520	endodeoxyribonuclease activity	6	33	0.127966	0.390331	ENSCHIG00000009155(FEN1);ENSCHIG00000013001(EXO1);ENSCHIG00000013888(GEN1);ENSCHIG00000018956(DNA2);MSTRG.13517(Pol);MSTRG.462(Pol)
molecular function	GO:0030374	nuclear receptor transcription coactivator activity	6	33	0.127966	0.390331	ENSCHIG00000010063(ACTN2);ENSCHIG00000015756(ACTN1);ENSCHIG00000015877(PPARG);ENSCHIG00000016656(NCOA1);ENSCHIG00000016780(CALCOCO1);ENSCHIG00000016993(PRKCB)
molecular function	GO:0032934	sterol binding	6	33	0.127966	0.390331	ENSCHIG00000010741(OSBP2);ENSCHIG00000012464(GRAMD1B);ENSCHIG00000017764(OSBPL10);ENSCHIG00000020194(STARD3);ENSCHIG00000025775(RORA);MSTRG.462(Pol)
molecular function	GO:0003690	double-stranded DNA binding	77	644	0.130231	0.396503	ENSCHIG00000000623(PLAG1);ENSCHIG00000003296(FOSB);ENSCHIG00000003405(NFE2);ENSCHIG00000004093(JUN);ENSCHIG00000005050(PITX3);ENSCHIG00000007287(GLI1);ENSCHIG00000007326(E2F2);ENSCHIG00000007371(EZH2);ENSCHIG00000007846(JUNB);ENSCHIG00000008305(ZBTB16);ENSCHIG00000009329(ZNF704);ENSCHIG00000009349(NFIL3);ENSCHIG00000009793(MYOD1);ENSCHIG00000010139(MYBL2);ENSCHIG00000010363(MEF2D);ENSCHIG00000010…
molecular function	GO:0003682	chromatin binding	45	361	0.132791	0.402103	ENSCHIG00000000353(CDK1);ENSCHIG00000000946(H1-5);ENSCHIG00000004508(FUS);ENSCHIG00000006387(H1-4);ENSCHIG00000007287(GLI1);ENSCHIG00000007371(EZH2);ENSCHIG00000008062(TICRR);ENSCHIG00000009793(MYOD1);ENSCHIG00000010137(RBL1);ENSCHIG00000010817(H1-3);ENSCHIG00000011698(ANKRD2);ENSCHIG00000011729(CHD7);ENSCHIG00000012377(H1-1);ENSCHIG00000012895(ORC1);ENSCHIG00000013001(EXO1);ENSCHIG00000013774(SM…
molecular function	GO:0005540	hyaluronic acid binding	4	19	0.132807	0.402103	ENSCHIG00000008055(SUSD5);ENSCHIG00000013151(TNFAIP6);ENSCHIG00000026117(VCAN);ENSCHIG00000026654(HMMR)
molecular function	GO:0015144	carbohydrate transmembrane transporter activity	4	19	0.132807	0.402103	ENSCHIG00000000814(SLC45A3);ENSCHIG00000012243(SLC2A3);ENSCHIG00000015523(SLC2A1);ENSCHIG00000020405(SLC2A4)
molecular function	GO:0016787	hydrolase activity	243	2163	0.136886	0.413688	ENSCHIG00000000147(PLAT);ENSCHIG00000001851(KIF23);ENSCHIG00000002155(OTOG);ENSCHIG00000002331(MYO16);ENSCHIG00000002435(TUBA4A);ENSCHIG00000002460(USP2);ENSCHIG00000002557(PTER);ENSCHIG00000002772(KIF18A);ENSCHIG00000003341(ACTC1);ENSCHIG00000004276(FAP);ENSCHIG00000004522(PCSK5);ENSCHIG00000004885(CTSF);ENSCHIG00000004934(ADAL);ENSCHIG00000005530(-);ENSCHIG00000007111(EPHX2);ENSCHIG00000007274(…
molecular function	GO:0008194	UDP-glycosyltransferase activity	15	105	0.137995	0.416273	ENSCHIG00000001864(GALNT5);ENSCHIG00000006578(-);ENSCHIG00000008602(GCNT4);ENSCHIG00000009348(EXT1);ENSCHIG00000009561(B3GNT2);ENSCHIG00000009946(GCNT3);ENSCHIG00000011424(-);ENSCHIG00000011713(GXYLT2);ENSCHIG00000011828(CHPF);ENSCHIG00000015516(MGAT4A);ENSCHIG00000015609(LARGE1);ENSCHIG00000017035(GALNT10);ENSCHIG00000017550(GYS1);ENSCHIG00000023115(LFNG);ENSCHIG00000023522(HYAL1)
molecular function	GO:0015294	solute:cation symporter activity	9	57	0.141544	0.426194	ENSCHIG00000000814(SLC45A3);ENSCHIG00000009059(SLC6A13);ENSCHIG00000009247(SLC6A19);ENSCHIG00000012437(SLC6A1);ENSCHIG00000013042(SLC4A8);ENSCHIG00000013596(SLC6A12);ENSCHIG00000017045(SLC1A3);ENSCHIG00000021595(SLC6A17);ENSCHIG00000024785(SLC6A6)
molecular function	GO:0042578	phosphoric ester hydrolase activity	38	302	0.142458	0.427625	ENSCHIG00000007111(EPHX2);ENSCHIG00000007288(PDE4B);ENSCHIG00000007307(GPLD1);ENSCHIG00000008345(PTPN5);ENSCHIG00000009677(PDE3B);ENSCHIG00000010044(PLD1);ENSCHIG00000010205(PLCL2);ENSCHIG00000011289(DUSP4);ENSCHIG00000011320(DUSP6);ENSCHIG00000012556(TDP1);ENSCHIG00000014039(PTPRN);ENSCHIG00000014109(SMPDL3B);ENSCHIG00000014683(GDPD5);ENSCHIG00000015234(PIP4P2);ENSCHIG00000017325(PTPRD);ENSCHIG0…
molecular function	GO:0015293	symporter activity	10	65	0.142542	0.427625	ENSCHIG00000000814(SLC45A3);ENSCHIG00000005567(MFSD2A);ENSCHIG00000009059(SLC6A13);ENSCHIG00000009247(SLC6A19);ENSCHIG00000012437(SLC6A1);ENSCHIG00000013042(SLC4A8);ENSCHIG00000013596(SLC6A12);ENSCHIG00000017045(SLC1A3);ENSCHIG00000021595(SLC6A17);ENSCHIG00000024785(SLC6A6)
molecular function	GO:0010857	calcium-dependent protein kinase activity	3	13	0.15042	0.449614	ENSCHIG00000016993(PRKCB);ENSCHIG00000023927(PRKCG);ENSCHIG00000025051(CAMK2A)
molecular function	GO:0030371	translation repressor activity	3	13	0.15042	0.449614	ENSCHIG00000000075(TYMS);ENSCHIG00000013438(SHMT1);ENSCHIG00000016091(SAMD4A)
molecular function	GO:0005246	calcium channel regulator activity	4	20	0.152942	0.455488	ENSCHIG00000007908(CACNG6);ENSCHIG00000010009(CAV3);ENSCHIG00000012195(PRKG1);ENSCHIG00000016993(PRKCB)
molecular function	GO:0016405	CoA-ligase activity	4	20	0.152942	0.455488	ENSCHIG00000016645(AACS);ENSCHIG00000022587(SLC27A3);ENSCHIG00000023281(ACSS3);ENSCHIG00000023954(ACSS2)
molecular function	GO:0031625	ubiquitin protein ligase binding	25	192	0.15669	0.465804	ENSCHIG00000002460(USP2);ENSCHIG00000004093(JUN);ENSCHIG00000009793(MYOD1);ENSCHIG00000010476(MC1R);ENSCHIG00000013060(SNCAIP);ENSCHIG00000013620(ARRB1);ENSCHIG00000013774(SMAD3);ENSCHIG00000013798(CXCR4);ENSCHIG00000015322(ASB4);ENSCHIG00000015740(TRIB2);ENSCHIG00000016771(TRAF5);ENSCHIG00000017850(CKB);ENSCHIG00000018025(TUBA1B);ENSCHIG00000018766(EGR2);ENSCHIG00000018966(RPA2);ENSCHIG000000190…
molecular function	GO:0008375	acetylglucosaminyltransferase activity	6	35	0.15746	0.466346	ENSCHIG00000008602(GCNT4);ENSCHIG00000009348(EXT1);ENSCHIG00000009561(B3GNT2);ENSCHIG00000009946(GCNT3);ENSCHIG00000015516(MGAT4A);ENSCHIG00000023115(LFNG)
molecular function	GO:0043621	protein self-association	7	43	0.162003	0.466346	ENSCHIG00000003345(SMTNL1);ENSCHIG00000011101(ID1);ENSCHIG00000015523(SLC2A1);ENSCHIG00000015877(PPARG);ENSCHIG00000017645(CNTN2);ENSCHIG00000018647(SVIP);ENSCHIG00000025985(FHOD1)
molecular function	GO:0001848	complement binding	2	7	0.163278	0.466346	ENSCHIG00000012523(PTX3);ENSCHIG00000025358(MEGF10)
molecular function	GO:0003688	DNA replication origin binding	2	7	0.163278	0.466346	ENSCHIG00000011442(MCM5);ENSCHIG00000015542(DDX11)
molecular function	GO:0005172	vascular endothelial growth factor receptor binding	2	7	0.163278	0.466346	ENSCHIG00000006785(DAB2IP);ENSCHIG00000022731(CADM4)
molecular function	GO:0016494	C-X-C chemokine receptor activity	2	7	0.163278	0.466346	ENSCHIG00000002856(ACKR3);ENSCHIG00000013798(CXCR4)
molecular function	GO:0016668	oxidoreductase activity, acting on a sulfur group of donors, NAD(P) as acceptor	2	7	0.163278	0.466346	ENSCHIG00000016848(GSR);ENSCHIG00000021009(TXNRD1)
molecular function	GO:0035259	glucocorticoid receptor binding	2	7	0.163278	0.466346	ENSCHIG00000013774(SMAD3);ENSCHIG00000016094(YWHAH)
molecular function	GO:0070742	C2H2 zinc finger domain binding	2	7	0.163278	0.466346	ENSCHIG00000013048(WT1);ENSCHIG00000014779(GATA2)
molecular function	GO:0097027	ubiquitin-protein transferase activator activity	2	7	0.163278	0.466346	ENSCHIG00000020079(-);ENSCHIG00000024373(FBXW7)
molecular function	GO:0098634	cell-matrix adhesion mediator activity	2	7	0.163278	0.466346	ENSCHIG00000021216(ITGA1);ENSCHIG00000025296(ITGA11)
molecular function	GO:1900750	oligopeptide binding	2	7	0.163278	0.466346	ENSCHIG00000009359(GSTM3);ENSCHIG00000026675(MMACHC)
molecular function	GO:0005544	calcium-dependent phospholipid binding	5	28	0.166463	0.466346	ENSCHIG00000000097(-);ENSCHIG00000009583(SYT6);ENSCHIG00000009808(SYT7);ENSCHIG00000012316(ANXA13);ENSCHIG00000023942(SYT2)
molecular function	GO:0008134	transcription factor binding	48	397	0.174044	0.466346	ENSCHIG00000003444(NCAPG2);ENSCHIG00000004093(JUN);ENSCHIG00000007326(E2F2);ENSCHIG00000009793(MYOD1);ENSCHIG00000010137(RBL1);ENSCHIG00000010363(MEF2D);ENSCHIG00000010534(CCND1);ENSCHIG00000010905(TCERG1);ENSCHIG00000011698(ANKRD2);ENSCHIG00000011897(DDIT3);ENSCHIG00000013177(TACC2);ENSCHIG00000013620(ARRB1);ENSCHIG00000013774(SMAD3);ENSCHIG00000014039(PTPRN);ENSCHIG00000014722(DHX33);ENSCHIG000…
molecular function	GO:0120013	intermembrane lipid transfer activity	4	21	0.174136	0.466346	ENSCHIG00000012464(GRAMD1B);ENSCHIG00000020194(STARD3);ENSCHIG00000021164(PLTP);ENSCHIG00000024104(ABCA1)
molecular function	GO:0008138	protein tyrosine/serine/threonine phosphatase activity	7	44	0.176311	0.466346	ENSCHIG00000011289(DUSP4);ENSCHIG00000011320(DUSP6);ENSCHIG00000017421(-);ENSCHIG00000019000(DUSP26);ENSCHIG00000020201(DUSP8);ENSCHIG00000024051(DUSP13);ENSCHIG00000027120(DUSP27)
molecular function	GO:0043178	alcohol binding	7	44	0.176311	0.466346	ENSCHIG00000006698(TRPC4);ENSCHIG00000010205(PLCL2);ENSCHIG00000010741(OSBP2);ENSCHIG00000012464(GRAMD1B);ENSCHIG00000017764(OSBPL10);ENSCHIG00000020194(STARD3);ENSCHIG00000025819(TRPC3)
molecular function	GO:0004806	triglyceride lipase activity	3	14	0.177258	0.466346	ENSCHIG00000015994(LIPG);ENSCHIG00000025623(LPL);ENSCHIG00000026829(LIPC)
molecular function	GO:0015464	acetylcholine receptor activity	3	14	0.177258	0.466346	ENSCHIG00000014506(CHRNB1);ENSCHIG00000017279(CHRNA5);ENSCHIG00000018272(CHRNA1)
molecular function	GO:0017127	cholesterol transporter activity	3	14	0.177258	0.466346	ENSCHIG00000012464(GRAMD1B);ENSCHIG00000020194(STARD3);ENSCHIG00000024104(ABCA1)
molecular function	GO:0050145	nucleoside monophosphate kinase activity	3	14	0.177258	0.466346	ENSCHIG00000007647(AK4);ENSCHIG00000011217(AK1);ENSCHIG00000024323(DTYMK)
molecular function	GO:0051721	protein phosphatase 2A binding	3	14	0.177258	0.466346	ENSCHIG00000006785(DAB2IP);ENSCHIG00000018192(SMG7);ENSCHIG00000021681(SPHK1)
molecular function	GO:0120020	intermembrane cholesterol transfer activity	3	14	0.177258	0.466346	ENSCHIG00000012464(GRAMD1B);ENSCHIG00000020194(STARD3);ENSCHIG00000024104(ABCA1)
molecular function	GO:0016298	lipase activity	12	85	0.18142	0.466346	ENSCHIG00000007307(GPLD1);ENSCHIG00000010044(PLD1);ENSCHIG00000010205(PLCL2);ENSCHIG00000014109(SMPDL3B);ENSCHIG00000015994(LIPG);ENSCHIG00000017356(PLCG2);ENSCHIG00000020993(PLCE1);ENSCHIG00000023933(PLBD1);ENSCHIG00000024860(PNPLA7);ENSCHIG00000025623(LPL);ENSCHIG00000026712(PLA2G4E);ENSCHIG00000026829(LIPC)
molecular function	GO:0016779	nucleotidyltransferase activity	16	119	0.185384	0.466346	ENSCHIG00000000504(GMPPB);ENSCHIG00000008824(-);ENSCHIG00000010328(POLH);ENSCHIG00000013444(PAPSS2);ENSCHIG00000013841(POLQ);ENSCHIG00000014304(NUDT5);ENSCHIG00000018397(CGAS);ENSCHIG00000018617(POLD1);ENSCHIG00000021506(-);ENSCHIG00000021810(UGP2);ENSCHIG00000023669(-);ENSCHIG00000025120(CRPPA);MSTRG.13517(Pol);MSTRG.347(PGAM1);MSTRG.462(Pol);MSTRG.6855(--)
molecular function	GO:0005319	lipid transporter activity	10	69	0.187109	0.466346	ENSCHIG00000005567(MFSD2A);ENSCHIG00000008913(ATP8A2);ENSCHIG00000012416(ATP8B1);ENSCHIG00000012464(GRAMD1B);ENSCHIG00000020194(STARD3);ENSCHIG00000021104(ABCA4);ENSCHIG00000021164(PLTP);ENSCHIG00000022873(PLSCR4);ENSCHIG00000023165(ABCA7);ENSCHIG00000024104(ABCA1)
molecular function	GO:0050660	flavin adenine dinucleotide binding	10	69	0.187109	0.466346	ENSCHIG00000013439(AOX1);ENSCHIG00000014174(ACOX2);ENSCHIG00000016848(GSR);ENSCHIG00000017276(XDH);ENSCHIG00000019340(MTRR);ENSCHIG00000021009(TXNRD1);ENSCHIG00000022922(QSOX1);ENSCHIG00000024501(MICAL2);ENSCHIG00000025785(MTHFR);ENSCHIG00000026675(MMACHC)
molecular function	GO:0001085	RNA polymerase II transcription factor binding	13	94	0.188203	0.466346	ENSCHIG00000004093(JUN);ENSCHIG00000010905(TCERG1);ENSCHIG00000011698(ANKRD2);ENSCHIG00000013774(SMAD3);ENSCHIG00000018645(ANKRD1);ENSCHIG00000018766(EGR2);ENSCHIG00000019000(DUSP26);ENSCHIG00000020307(STAT3);ENSCHIG00000021206(MYOCD);ENSCHIG00000022041(RBPJ);ENSCHIG00000024462(RUVBL2);ENSCHIG00000024497(MEF2A);ENSCHIG00000025384(FOS)
molecular function	GO:0042562	hormone binding	8	53	0.190803	0.466346	ENSCHIG00000009603(RAMP2);ENSCHIG00000014506(CHRNB1);ENSCHIG00000018272(CHRNA1);ENSCHIG00000020021(CHRND);ENSCHIG00000023586(VDR);ENSCHIG00000024211(NPR3);ENSCHIG00000024465(CCKAR);ENSCHIG00000026002(CTSH)
molecular function	GO:0044389	ubiquitin-like protein ligase binding	26	206	0.191575	0.466346	ENSCHIG00000002460(USP2);ENSCHIG00000004093(JUN);ENSCHIG00000009793(MYOD1);ENSCHIG00000010476(MC1R);ENSCHIG00000013060(SNCAIP);ENSCHIG00000013620(ARRB1);ENSCHIG00000013774(SMAD3);ENSCHIG00000013798(CXCR4);ENSCHIG00000014039(PTPRN);ENSCHIG00000015322(ASB4);ENSCHIG00000015740(TRIB2);ENSCHIG00000016771(TRAF5);ENSCHIG00000017850(CKB);ENSCHIG00000018025(TUBA1B);ENSCHIG00000018766(EGR2);ENSCHIG00000018…
molecular function	GO:0005104	fibroblast growth factor receptor binding	4	22	0.196258	0.466346	ENSCHIG00000011455(FGF18);ENSCHIG00000015574(FGF7);ENSCHIG00000020738(FGF9);ENSCHIG00000024886(FGF5)
molecular function	GO:0005227	calcium activated cation channel activity	4	22	0.196258	0.466346	ENSCHIG00000014377(KCNN1);ENSCHIG00000017260(TRPM4);ENSCHIG00000018342(KCNN3);ENSCHIG00000025110(ANO1)
molecular function	GO:0043394	proteoglycan binding	4	22	0.196258	0.466346	ENSCHIG00000011375(CHRD);ENSCHIG00000020875(CTSL);ENSCHIG00000022609(GPNMB);ENSCHIG00000025623(LPL)
molecular function	GO:0016829	lyase activity	19	146	0.196938	0.466346	ENSCHIG00000000109(ENOSF1);ENSCHIG00000001958(MOCOS);ENSCHIG00000007298(-);ENSCHIG00000009873(GUCY2C);ENSCHIG00000011588(ADCY9);ENSCHIG00000012435(CA3);ENSCHIG00000013689(DDC);ENSCHIG00000013841(POLQ);ENSCHIG00000016188(CA2);ENSCHIG00000016435(PPCDC);ENSCHIG00000017469(CHAC1);ENSCHIG00000019259(-);ENSCHIG00000019664(-);ENSCHIG00000021003(GAD2);ENSCHIG00000022348(-);ENSCHIG00000022874(ADCY5);ENSCH…
molecular function	GO:0000150	recombinase activity	1	2	0.199745	0.466346	ENSCHIG00000026747(RAD51)
molecular function	GO:0000293	ferric-chelate reductase activity	1	2	0.199745	0.466346	ENSCHIG00000010133(CYBRD1)
molecular function	GO:0000810	diacylglycerol diphosphate phosphatase activity	1	2	0.199745	0.466346	ENSCHIG00000020725(PLPP1)
molecular function	GO:0003938	IMP dehydrogenase activity	1	2	0.199745	0.466346	ENSCHIG00000017941(IMPDH1)
molecular function	GO:0003955	NAD(P)H dehydrogenase (quinone) activity	1	2	0.199745	0.466346	ENSCHIG00000025722(NQO1)
molecular function	GO:0003958	NADPH-hemoprotein reductase activity	1	2	0.199745	0.466346	ENSCHIG00000019340(MTRR)
molecular function	GO:0003987	acetate-CoA ligase activity	1	2	0.199745	0.466346	ENSCHIG00000023954(ACSS2)
molecular function	GO:0003989	acetyl-CoA carboxylase activity	1	2	0.199745	0.466346	ENSCHIG00000020615(ACACB)
molecular function	GO:0004020	adenylylsulfate kinase activity	1	2	0.199745	0.466346	ENSCHIG00000013444(PAPSS2)
molecular function	GO:0004027	alcohol sulfotransferase activity	1	2	0.199745	0.466346	MSTRG.9549(HS3ST4)
molecular function	GO:0004031	aldehyde oxidase activity	1	2	0.199745	0.466346	ENSCHIG00000013439(AOX1)
molecular function	GO:0004074	biliverdin reductase activity	1	2	0.199745	0.466346	ENSCHIG00000021831(BLVRB)
molecular function	GO:0004088	carbamoyl-phosphate synthase (glutamine-hydrolyzing) activity	1	2	0.199745	0.466346	ENSCHIG00000022371(CAD)
molecular function	GO:0004090	carbonyl reductase (NADPH) activity	1	2	0.199745	0.466346	ENSCHIG00000021573(CBR3)
molecular function	GO:0004118	cGMP-stimulated cyclic-nucleotide phosphodiesterase activity	1	2	0.199745	0.466346	ENSCHIG00000022822(PDE10A)
molecular function	GO:0004357	glutamate-cysteine ligase activity	1	2	0.199745	0.466346	ENSCHIG00000025257(GCLM)
molecular function	GO:0004372	glycine hydroxymethyltransferase activity	1	2	0.199745	0.466346	ENSCHIG00000013438(SHMT1)
molecular function	GO:0004392	heme oxygenase (decyclizing) activity	1	2	0.199745	0.466346	ENSCHIG00000016700(HMOX1)
molecular function	GO:0004449	isocitrate dehydrogenase (NAD+) activity	1	2	0.199745	0.466346	ENSCHIG00000014252(IDH3A)
molecular function	GO:0004473	malate dehydrogenase (decarboxylating) (NADP+) activity	1	2	0.199745	0.466346	ENSCHIG00000022836(ME1)
molecular function	GO:0004510	tryptophan 5-monooxygenase activity	1	2	0.199745	0.466346	ENSCHIG00000002616(TPH2)
molecular function	GO:0004647	phosphoserine phosphatase activity	1	2	0.199745	0.466346	ENSCHIG00000019000(DUSP26)
molecular function	GO:0004666	prostaglandin-endoperoxide synthase activity	1	2	0.199745	0.466346	ENSCHIG00000000527(PTGS1)
molecular function	GO:0004692	cGMP-dependent protein kinase activity	1	2	0.199745	0.466346	ENSCHIG00000012195(PRKG1)
molecular function	GO:0004704	NF-kappaB-inducing kinase activity	1	2	0.199745	0.466346	ENSCHIG00000017140(MAP3K14)
molecular function	GO:0004706	JUN kinase kinase kinase activity	1	2	0.199745	0.466346	ENSCHIG00000015662(MAP3K13)
molecular function	GO:0004740	pyruvate dehydrogenase (acetyl-transferring) kinase activity	1	2	0.199745	0.466346	ENSCHIG00000022189(PDK2)
molecular function	GO:0004748	ribonucleoside-diphosphate reductase activity, thioredoxin disulfide as acceptor	1	2	0.199745	0.466346	ENSCHIG00000018799(RRM1)
molecular function	GO:0004781	sulfate adenylyltransferase (ATP) activity	1	2	0.199745	0.466346	ENSCHIG00000013444(PAPSS2)
molecular function	GO:0004807	triose-phosphate isomerase activity	1	2	0.199745	0.466346	ENSCHIG00000016031(-)
molecular function	GO:0004828	serine-tRNA ligase activity	1	2	0.199745	0.466346	ENSCHIG00000024636(-)
molecular function	GO:0004945	angiotensin type II receptor activity	1	2	0.199745	0.466346	ENSCHIG00000017244(AGTRAP)
molecular function	GO:0004958	prostaglandin F receptor activity	1	2	0.199745	0.466346	ENSCHIG00000012516(PTGFR)
molecular function	GO:0004962	endothelin receptor activity	1	2	0.199745	0.466346	ENSCHIG00000019737(EDNRA)
molecular function	GO:0004980	melanocyte-stimulating hormone receptor activity	1	2	0.199745	0.466346	ENSCHIG00000010476(MC1R)
molecular function	GO:0005006	epidermal growth factor-activated receptor activity	1	2	0.199745	0.466346	ENSCHIG00000020547(EGFR)
molecular function	GO:0005152	interleukin-1 receptor antagonist activity	1	2	0.199745	0.466346	ENSCHIG00000009696(IL1RN)
molecular function	GO:0005171	hepatocyte growth factor receptor binding	1	2	0.199745	0.466346	ENSCHIG00000003279(ESM1)
molecular function	GO:0005290	L-histidine transmembrane transporter activity	1	2	0.199745	0.466346	ENSCHIG00000023089(SLC38A3)
molecular function	GO:0005427	proton-dependent oligopeptide secondary active transmembrane transporter activity	1	2	0.199745	0.466346	ENSCHIG00000012379(CDH17)
molecular function	GO:0008176	tRNA (guanine-N7-)-methyltransferase activity	1	2	0.199745	0.466346	ENSCHIG00000022834(WDR4)
molecular function	GO:0008330	protein tyrosine/threonine phosphatase activity	1	2	0.199745	0.466346	ENSCHIG00000011289(DUSP4)
molecular function	GO:0008481	sphinganine kinase activity	1	2	0.199745	0.466346	ENSCHIG00000021681(SPHK1)
molecular function	GO:0008517	folic acid transmembrane transporter activity	1	2	0.199745	0.466346	ENSCHIG00000020848(SLC46A1)
molecular function	GO:0010465	nerve growth factor receptor activity	1	2	0.199745	0.466346	ENSCHIG00000011235(SORT1)
molecular function	GO:0015038	glutathione disulfide oxidoreductase activity	1	2	0.199745	0.466346	ENSCHIG00000016848(GSR)
molecular function	GO:0015111	iodide transmembrane transporter activity	1	2	0.199745	0.466346	ENSCHIG00000025110(ANO1)
molecular function	GO:0015182	L-asparagine transmembrane transporter activity	1	2	0.199745	0.466346	ENSCHIG00000023089(SLC38A3)
molecular function	GO:0015217	ADP transmembrane transporter activity	1	2	0.199745	0.466346	ENSCHIG00000017224(SLC25A42)
molecular function	GO:0015228	coenzyme A transmembrane transporter activity	1	2	0.199745	0.466346	ENSCHIG00000017224(SLC25A42)
molecular function	GO:0015265	urea channel activity	1	2	0.199745	0.466346	ENSCHIG00000006085(SLC14A1)
molecular function	GO:0015322	secondary active oligopeptide transmembrane transporter activity	1	2	0.199745	0.466346	ENSCHIG00000012379(CDH17)
molecular function	GO:0016316	phosphatidylinositol-3,4-bisphosphate 4-phosphatase activity	1	2	0.199745	0.466346	ENSCHIG00000019789(INPP4B)
molecular function	GO:0016403	dimethylargininase activity	1	2	0.199745	0.466346	ENSCHIG00000026752(DDAH2)
molecular function	GO:0016623	oxidoreductase activity, acting on the aldehyde or oxo group of donors, oxygen as acceptor	1	2	0.199745	0.466346	ENSCHIG00000013439(AOX1)
molecular function	GO:0016713	oxidoreductase activity, acting on paired donors, with incorporation or reduction of molecular oxygen, reduced iron-sulfur protein as one donor, and incorporation of one atom of oxygen	1	2	0.199745	0.466346	ENSCHIG00000022151(CYP11A1)
molecular function	GO:0016728	oxidoreductase activity, acting on CH or CH2 groups, disulfide as acceptor	1	2	0.199745	0.466346	ENSCHIG00000018799(RRM1)
molecular function	GO:0017050	D-erythro-sphingosine kinase activity	1	2	0.199745	0.466346	ENSCHIG00000021681(SPHK1)
molecular function	GO:0017077	oxidative phosphorylation uncoupler activity	1	2	0.199745	0.466346	ENSCHIG00000021029(UCP3)
molecular function	GO:0019862	IgA binding	1	2	0.199745	0.466346	ENSCHIG00000026454(JCHAIN)
molecular function	GO:0022841	potassium ion leak channel activity	1	2	0.199745	0.466346	ENSCHIG00000026110(KCNK1)
molecular function	GO:0030343	vitamin D3 25-hydroxylase activity	1	2	0.199745	0.466346	ENSCHIG00000025011(CYP27A1)
molecular function	GO:0030618	transforming growth factor beta receptor, pathway-specific cytoplasmic mediator activity	1	2	0.199745	0.466346	ENSCHIG00000013774(SMAD3)
molecular function	GO:0031698	beta-2 adrenergic receptor binding	1	2	0.199745	0.466346	ENSCHIG00000017824(NEDD4)
molecular function	GO:0031802	type 5 metabotropic glutamate receptor binding	1	2	0.199745	0.466346	ENSCHIG00000014184(PRNP)
molecular function	GO:0032542	sulfiredoxin activity	1	2	0.199745	0.466346	ENSCHIG00000023698(SESN2)
molecular function	GO:0034189	very-low-density lipoprotein particle binding	1	2	0.199745	0.466346	ENSCHIG00000021572(VLDLR)
molecular function	GO:0034597	phosphatidylinositol-4,5-bisphosphate 4-phosphatase activity	1	2	0.199745	0.466346	ENSCHIG00000015234(PIP4P2)
molecular function	GO:0035402	histone kinase activity (H3-T11 specific)	1	2	0.199745	0.466346	ENSCHIG00000025345(CHEK1)
molecular function	GO:0035403	histone kinase activity (H3-T6 specific)	1	2	0.199745	0.466346	ENSCHIG00000016993(PRKCB)
molecular function	GO:0035651	AP-3 adaptor complex binding	1	2	0.199745	0.466346	ENSCHIG00000024276(RAB38)
molecular function	GO:0035718	macrophage migration inhibitory factor binding	1	2	0.199745	0.466346	ENSCHIG00000014130(CD74)
molecular function	GO:0036461	BLOC-2 complex binding	1	2	0.199745	0.466346	ENSCHIG00000024276(RAB38)
molecular function	GO:0044715	8-oxo-dGDP phosphatase activity	1	2	0.199745	0.466346	ENSCHIG00000014304(NUDT5)
molecular function	GO:0045142	triplex DNA binding	1	2	0.199745	0.466346	ENSCHIG00000015542(DDX11)
molecular function	GO:0046556	alpha-L-arabinofuranosidase activity	1	2	0.199745	0.466346	ENSCHIG00000002155(OTOG)
molecular function	GO:0046899	nucleoside triphosphate adenylate kinase activity	1	2	0.199745	0.466346	ENSCHIG00000007647(AK4)
molecular function	GO:0047389	glycerophosphocholine phosphodiesterase activity	1	2	0.199745	0.466346	ENSCHIG00000014683(GDPD5)
molecular function	GO:0048403	brain-derived neurotrophic factor binding	1	2	0.199745	0.466346	ENSCHIG00000023122(NTRK2)
molecular function	GO:0050436	microfibril binding	1	2	0.199745	0.466346	ENSCHIG00000010630(ADAMTSL2)
molecular function	GO:0050510	N-acetylgalactosaminyl-proteoglycan 3-beta-glucuronosyltransferase activity	1	2	0.199745	0.466346	ENSCHIG00000011828(CHPF)
molecular function	GO:0050613	delta14-sterol reductase activity	1	2	0.199745	0.466346	ENSCHIG00000008956(TM7SF2)
molecular function	GO:0050659	N-acetylgalactosamine 4-sulfate 6-O-sulfotransferase activity	1	2	0.199745	0.466346	ENSCHIG00000015554(CHST11)
molecular function	GO:0050692	DBD domain binding	1	2	0.199745	0.466346	ENSCHIG00000015877(PPARG)
molecular function	GO:0055105	ubiquitin-protein transferase inhibitor activity	1	2	0.199745	0.466346	ENSCHIG00000026682(FBXO5)
molecular function	GO:0061459	L-arginine transmembrane transporter activity	1	2	0.199745	0.466346	ENSCHIG00000025670(SLC7A2)
molecular function	GO:0061731	ribonucleoside-diphosphate reductase activity	1	2	0.199745	0.466346	ENSCHIG00000018799(RRM1)
molecular function	GO:0061860	DNA clamp unloader activity	1	2	0.199745	0.466346	ENSCHIG00000016940(ATAD5)
molecular function	GO:0061928	glutathione specific gamma-glutamylcyclotransferase activity	1	2	0.199745	0.466346	ENSCHIG00000017469(CHAC1)
molecular function	GO:0070052	collagen V binding	1	2	0.199745	0.466346	ENSCHIG00000017909(ECM2)
molecular function	GO:0070080	titin Z domain binding	1	2	0.199745	0.466346	ENSCHIG00000010063(ACTN2)
molecular function	GO:0070538	oleic acid binding	1	2	0.199745	0.466346	ENSCHIG00000014068(FABP3)
molecular function	GO:0070576	vitamin D 24-hydroxylase activity	1	2	0.199745	0.466346	ENSCHIG00000009239(CYP24A1)
molecular function	GO:0070644	vitamin D response element binding	1	2	0.199745	0.466346	ENSCHIG00000023586(VDR)
molecular function	GO:0070853	myosin VI binding	1	2	0.199745	0.466346	ENSCHIG00000026372(IQGAP3)
molecular function	GO:0070905	serine binding	1	2	0.199745	0.466346	ENSCHIG00000013438(SHMT1)
molecular function	GO:0071558	histone demethylase activity (H3-K27 specific)	1	2	0.199745	0.466346	ENSCHIG00000013546(KDM7A)
molecular function	GO:0071796	K6-linked polyubiquitin modification-dependent protein binding	1	2	0.199745	0.466346	ENSCHIG00000008343(MINDY2)
molecular function	GO:0080019	fatty-acyl-CoA reductase (alcohol-forming) activity	1	2	0.199745	0.466346	ENSCHIG00000023208(FAR2)
molecular function	GO:0080122	AMP transmembrane transporter activity	1	2	0.199745	0.466346	ENSCHIG00000017224(SLC25A42)
molecular function	GO:0086059	voltage-gated calcium channel activity involved SA node cell action potential	1	2	0.199745	0.466346	ENSCHIG00000019488(CACNA1D)
molecular function	GO:0086080	protein binding involved in heterotypic cell-cell adhesion	1	2	0.199745	0.466346	ENSCHIG00000025761(GLDN)
molecular function	GO:0090555	phosphatidylethanolamine-translocating ATPase activity	1	2	0.199745	0.466346	ENSCHIG00000021104(ABCA4)
molecular function	GO:0099510	calcium ion binding involved in regulation of cytosolic calcium ion concentration	1	2	0.199745	0.466346	ENSCHIG00000019148(CALB2)
molecular function	GO:0099534	calcium ion binding involved in regulation of presynaptic cytosolic calcium ion concentration	1	2	0.199745	0.466346	ENSCHIG00000019148(CALB2)
molecular function	GO:0102965	alcohol-forming fatty acyl-CoA reductase activity	1	2	0.199745	0.466346	ENSCHIG00000023208(FAR2)
molecular function	GO:1990050	phosphatidic acid transporter activity	1	2	0.199745	0.466346	ENSCHIG00000021164(PLTP)
molecular function	GO:1990409	adrenomedullin binding	1	2	0.199745	0.466346	ENSCHIG00000009603(RAMP2)
molecular function	GO:1990715	mRNA CDS binding	1	2	0.199745	0.466346	ENSCHIG00000013536(RBM24)
molecular function	GO:1990890	netrin receptor binding	1	2	0.199745	0.466346	ENSCHIG00000026725(-)
molecular function	GO:0003906	DNA-(apurinic or apyrimidinic site) endonuclease activity	2	8	0.203157	0.466346	ENSCHIG00000007298(-);ENSCHIG00000009157(NEIL3)
molecular function	GO:0004115	3',5'-cyclic-AMP phosphodiesterase activity	2	8	0.203157	0.466346	ENSCHIG00000007288(PDE4B);ENSCHIG00000025590(PDE3A)
molecular function	GO:0004983	neuropeptide Y receptor activity	2	8	0.203157	0.466346	ENSCHIG00000011152(GPR83);ENSCHIG00000026596(QRFPR)
molecular function	GO:0005451	monovalent cation:proton antiporter activity	2	8	0.203157	0.466346	ENSCHIG00000013168(SLC9A9);ENSCHIG00000021090(SLC9A3)
molecular function	GO:0008191	metalloendopeptidase inhibitor activity	2	8	0.203157	0.466346	ENSCHIG00000022544(TIMP3);ENSCHIG00000024986(TIMP2)
molecular function	GO:0009922	fatty acid elongase activity	2	8	0.203157	0.466346	ENSCHIG00000002858(ELOVL2);ENSCHIG00000020567(ELOVL3)
molecular function	GO:0015385	sodium:proton antiporter activity	2	8	0.203157	0.466346	ENSCHIG00000013168(SLC9A9);ENSCHIG00000021090(SLC9A3)
molecular function	GO:0016594	glycine binding	2	8	0.203157	0.466346	ENSCHIG00000011485(GLRA3);ENSCHIG00000024833(GLRB)
molecular function	GO:0016801	hydrolase activity, acting on ether bonds	2	8	0.203157	0.466346	ENSCHIG00000007111(EPHX2);ENSCHIG00000017919(EPHX1)
molecular function	GO:0031434	mitogen-activated protein kinase kinase binding	2	8	0.203157	0.466346	ENSCHIG00000006785(DAB2IP);ENSCHIG00000013620(ARRB1)
molecular function	GO:0031779	melanocortin receptor binding	2	8	0.203157	0.466346	MSTRG.11989(env);MSTRG.5787(env)
molecular function	GO:0034713	type I transforming growth factor beta receptor binding	2	8	0.203157	0.466346	ENSCHIG00000001922(TGFB3);ENSCHIG00000011916(TGFB1)
molecular function	GO:0043139	5'-3' DNA helicase activity	2	8	0.203157	0.466346	ENSCHIG00000018956(DNA2);ENSCHIG00000024462(RUVBL2)
molecular function	GO:0051010	microtubule plus-end binding	2	8	0.203157	0.466346	ENSCHIG00000002772(KIF18A);ENSCHIG00000020974(CLIP2)
molecular function	GO:0070878	primary miRNA binding	2	8	0.203157	0.466346	ENSCHIG00000007371(EZH2);ENSCHIG00000013774(SMAD3)
molecular function	GO:0001047	core promoter binding	5	30	0.203961	0.466346	ENSCHIG00000007371(EZH2);ENSCHIG00000014990(RRN3);ENSCHIG00000016901(SOX8);ENSCHIG00000024462(RUVBL2);ENSCHIG00000025384(FOS)
molecular function	GO:0004089	carbonate dehydratase activity	3	15	0.205272	0.466346	ENSCHIG00000012435(CA3);ENSCHIG00000016188(CA2);ENSCHIG00000023460(CA11)
molecular function	GO:0004550	nucleoside diphosphate kinase activity	3	15	0.205272	0.466346	ENSCHIG00000007647(AK4);ENSCHIG00000011217(AK1);ENSCHIG00000023673(NME4)
molecular function	GO:0005212	structural constituent of eye lens	3	15	0.205272	0.466346	ENSCHIG00000007351(HSPB6);ENSCHIG00000014088(CRYAB);ENSCHIG00000025675(BFSP1)
molecular function	GO:0015248	sterol transporter activity	3	15	0.205272	0.466346	ENSCHIG00000012464(GRAMD1B);ENSCHIG00000020194(STARD3);ENSCHIG00000024104(ABCA1)
molecular function	GO:0015605	organophosphate ester transmembrane transporter activity	3	15	0.205272	0.466346	ENSCHIG00000008913(ATP8A2);ENSCHIG00000012416(ATP8B1);ENSCHIG00000017224(SLC25A42)
molecular function	GO:0031210	phosphatidylcholine binding	3	15	0.205272	0.466346	ENSCHIG00000021164(PLTP);ENSCHIG00000024104(ABCA1);ENSCHIG00000026454(JCHAIN)
molecular function	GO:0036002	pre-mRNA binding	3	15	0.205272	0.466346	ENSCHIG00000007169(CELF4);ENSCHIG00000013536(RBM24);ENSCHIG00000017001(SRSF2)
molecular function	GO:0050997	quaternary ammonium group binding	3	15	0.205272	0.466346	ENSCHIG00000021164(PLTP);ENSCHIG00000024104(ABCA1);ENSCHIG00000026454(JCHAIN)
molecular function	GO:0051184	cofactor transmembrane transporter activity	3	15	0.205272	0.466346	ENSCHIG00000015177(ABCB6);ENSCHIG00000017224(SLC25A42);ENSCHIG00000020848(SLC46A1)
molecular function	GO:0120015	intermembrane sterol transfer activity	3	15	0.205272	0.466346	ENSCHIG00000012464(GRAMD1B);ENSCHIG00000020194(STARD3);ENSCHIG00000024104(ABCA1)
molecular function	GO:0015297	antiporter activity	6	38	0.206542	0.468582	ENSCHIG00000005606(SLC8A2);ENSCHIG00000011087(SLC8A3);ENSCHIG00000013168(SLC9A9);ENSCHIG00000021090(SLC9A3);ENSCHIG00000021702(SLC8A1);ENSCHIG00000022966(SLC47A1)
molecular function	GO:0004620	phospholipase activity	10	71	0.211482	0.479124	ENSCHIG00000007307(GPLD1);ENSCHIG00000010044(PLD1);ENSCHIG00000010205(PLCL2);ENSCHIG00000014109(SMPDL3B);ENSCHIG00000015994(LIPG);ENSCHIG00000017356(PLCG2);ENSCHIG00000020993(PLCE1);ENSCHIG00000023933(PLBD1);ENSCHIG00000024860(PNPLA7);ENSCHIG00000026712(PLA2G4E)
molecular function	GO:0030594	neurotransmitter receptor activity	11	80	0.219048	0.495185	ENSCHIG00000008916(HTR1B);ENSCHIG00000011193(-);ENSCHIG00000011485(GLRA3);ENSCHIG00000014506(CHRNB1);ENSCHIG00000014693(CHRNG);ENSCHIG00000016921(HTR2A);ENSCHIG00000017279(CHRNA5);ENSCHIG00000018272(CHRNA1);ENSCHIG00000020021(CHRND);ENSCHIG00000022718(GRIN2C);ENSCHIG00000024833(GLRB)
molecular function	GO:0016878	acid-thiol ligase activity	4	23	0.219175	0.495185	ENSCHIG00000016645(AACS);ENSCHIG00000022587(SLC27A3);ENSCHIG00000023281(ACSS3);ENSCHIG00000023954(ACSS2)
molecular function	GO:0016879	ligase activity, forming carbon-nitrogen bonds	7	47	0.222184	0.501291	ENSCHIG00000007275(NADSYN1);ENSCHIG00000014486(NAPRT);ENSCHIG00000018279(ADSS1);ENSCHIG00000022274(TTLL4);ENSCHIG00000022371(CAD);ENSCHIG00000024098(-);ENSCHIG00000025257(GCLM)
molecular function	GO:0001102	RNA polymerase II activating transcription factor binding	5	31	0.223676	0.503963	ENSCHIG00000004093(JUN);ENSCHIG00000013774(SMAD3);ENSCHIG00000018766(EGR2);ENSCHIG00000019000(DUSP26);ENSCHIG00000025384(FOS)
molecular function	GO:0004435	phosphatidylinositol phospholipase C activity	3	16	0.23419	0.525484	ENSCHIG00000010205(PLCL2);ENSCHIG00000017356(PLCG2);ENSCHIG00000020993(PLCE1)
molecular function	GO:0004629	phospholipase C activity	3	16	0.23419	0.525484	ENSCHIG00000010205(PLCL2);ENSCHIG00000017356(PLCG2);ENSCHIG00000020993(PLCE1)
molecular function	GO:0016881	acid-amino acid ligase activity	3	16	0.23419	0.525484	ENSCHIG00000022274(TTLL4);ENSCHIG00000024098(-);ENSCHIG00000025257(GCLM)
molecular function	GO:0042626	ATPase activity, coupled to transmembrane movement of substances	14	107	0.235054	0.526702	ENSCHIG00000005530(-);ENSCHIG00000008581(-);ENSCHIG00000009805(-);ENSCHIG00000014117(ABCC8);ENSCHIG00000014984(ABCC3);ENSCHIG00000015177(ABCB6);ENSCHIG00000019932(-);ENSCHIG00000020427(ABCA3);ENSCHIG00000021104(ABCA4);ENSCHIG00000023165(ABCA7);ENSCHIG00000023627(ATP1B1);ENSCHIG00000024104(ABCA1);ENSCHIG00000026375(-);ENSCHIG00000026713(ABCC9)
molecular function	GO:0003725	double-stranded RNA binding	7	48	0.238334	0.528631	ENSCHIG00000009070(MYH4);ENSCHIG00000014722(DHX33);ENSCHIG00000015756(ACTN1);ENSCHIG00000018025(TUBA1B);ENSCHIG00000019848(IFIH1);ENSCHIG00000022118(TUBB4B);ENSCHIG00000025883(DDX58)
molecular function	GO:0016667	oxidoreductase activity, acting on a sulfur group of donors	7	48	0.238334	0.528631	ENSCHIG00000014549(MSRB2);ENSCHIG00000016848(GSR);ENSCHIG00000020673(-);ENSCHIG00000021009(TXNRD1);ENSCHIG00000022922(QSOX1);ENSCHIG00000023698(SESN2);ENSCHIG00000027169(PDIA5)
molecular function	GO:0016765	transferase activity, transferring alkyl or aryl (other than methyl) groups	7	48	0.238334	0.528631	ENSCHIG00000001308(SRM);ENSCHIG00000009359(GSTM3);ENSCHIG00000010819(-);ENSCHIG00000012768(-);ENSCHIG00000016853(GSTA4);ENSCHIG00000017360(-);ENSCHIG00000024688(-)
molecular function	GO:0042169	SH2 domain binding	4	24	0.242755	0.528631	ENSCHIG00000003903(JAK2);ENSCHIG00000006433(AFAP1L2);ENSCHIG00000015058(INPPL1);ENSCHIG00000016532(DLC1)
molecular function	GO:0042887	amide transmembrane transporter activity	4	24	0.242755	0.528631	ENSCHIG00000006085(SLC14A1);ENSCHIG00000012379(CDH17);ENSCHIG00000020848(SLC46A1);ENSCHIG00000023089(SLC38A3)
molecular function	GO:0001784	phosphotyrosine residue binding	5	32	0.243928	0.528631	ENSCHIG00000008345(PTPN5);ENSCHIG00000015392(FGR);ENSCHIG00000017356(PLCG2);ENSCHIG00000021915(VAV2);ENSCHIG00000024426(CBLB)
molecular function	GO:0016790	thiolester hydrolase activity	5	32	0.243928	0.528631	ENSCHIG00000008334(-);ENSCHIG00000022722(HAGH);ENSCHIG00000022927(ACOT11);ENSCHIG00000024668(ACOT7);ENSCHIG00000026493(-)
molecular function	GO:0099516	ion antiporter activity	5	32	0.243928	0.528631	ENSCHIG00000005606(SLC8A2);ENSCHIG00000011087(SLC8A3);ENSCHIG00000013168(SLC9A9);ENSCHIG00000021090(SLC9A3);ENSCHIG00000021702(SLC8A1)
molecular function	GO:0001222	transcription corepressor binding	2	9	0.243932	0.528631	ENSCHIG00000017076(HDGF);ENSCHIG00000025775(RORA)
molecular function	GO:0001972	retinoic acid binding	2	9	0.243932	0.528631	ENSCHIG00000009097(CRABP2);ENSCHIG00000019166(CRABP1)
molecular function	GO:0004017	adenylate kinase activity	2	9	0.243932	0.528631	ENSCHIG00000007647(AK4);ENSCHIG00000011217(AK1)
molecular function	GO:0004693	cyclin-dependent protein serine/threonine kinase activity	2	9	0.243932	0.528631	ENSCHIG00000000353(CDK1);ENSCHIG00000006945(CDK2)
molecular function	GO:0005313	L-glutamate transmembrane transporter activity	2	9	0.243932	0.528631	ENSCHIG00000017045(SLC1A3);ENSCHIG00000022398(SLC25A13)
molecular function	GO:0015172	acidic amino acid transmembrane transporter activity	2	9	0.243932	0.528631	ENSCHIG00000017045(SLC1A3);ENSCHIG00000022398(SLC25A13)
molecular function	GO:0017110	nucleoside-diphosphatase activity	2	9	0.243932	0.528631	ENSCHIG00000014304(NUDT5);ENSCHIG00000017224(SLC25A42)
molecular function	GO:0031005	filamin binding	2	9	0.243932	0.528631	ENSCHIG00000018339(DPYSL3);ENSCHIG00000022266(SYNPO2)
molecular function	GO:0032794	GTPase activating protein binding	2	9	0.243932	0.528631	ENSCHIG00000018029(CDH1);ENSCHIG00000020799(FMNL1)
molecular function	GO:0039706	co-receptor binding	2	9	0.243932	0.528631	ENSCHIG00000021149(BMP4);ENSCHIG00000026036(DKK2)
molecular function	GO:0045295	gamma-catenin binding	2	9	0.243932	0.528631	ENSCHIG00000018029(CDH1);ENSCHIG00000018662(CDH2)
molecular function	GO:0046965	retinoid X receptor binding	2	9	0.243932	0.528631	ENSCHIG00000015877(PPARG);ENSCHIG00000023586(VDR)
molecular function	GO:0102336	3-oxo-arachidoyl-CoA synthase activity	2	9	0.243932	0.528631	ENSCHIG00000002858(ELOVL2);ENSCHIG00000020567(ELOVL3)
molecular function	GO:0102337	3-oxo-cerotoyl-CoA synthase activity	2	9	0.243932	0.528631	ENSCHIG00000002858(ELOVL2);ENSCHIG00000020567(ELOVL3)
molecular function	GO:0102338	3-oxo-lignoceronyl-CoA synthase activity	2	9	0.243932	0.528631	ENSCHIG00000002858(ELOVL2);ENSCHIG00000020567(ELOVL3)
molecular function	GO:0102756	very-long-chain 3-ketoacyl-CoA synthase activity	2	9	0.243932	0.528631	ENSCHIG00000002858(ELOVL2);ENSCHIG00000020567(ELOVL3)
molecular function	GO:0043492	ATPase activity, coupled to movement of substances	14	108	0.245821	0.528631	ENSCHIG00000005530(-);ENSCHIG00000008581(-);ENSCHIG00000009805(-);ENSCHIG00000014117(ABCC8);ENSCHIG00000014984(ABCC3);ENSCHIG00000015177(ABCB6);ENSCHIG00000019932(-);ENSCHIG00000020427(ABCA3);ENSCHIG00000021104(ABCA4);ENSCHIG00000023165(ABCA7);ENSCHIG00000023627(ATP1B1);ENSCHIG00000024104(ABCA1);ENSCHIG00000026375(-);ENSCHIG00000026713(ABCC9)
molecular function	GO:0001228	DNA-binding transcription activator activity, RNA polymerase II-specific	39	330	0.246702	0.528631	ENSCHIG00000000623(PLAG1);ENSCHIG00000003296(FOSB);ENSCHIG00000004093(JUN);ENSCHIG00000005050(PITX3);ENSCHIG00000007326(E2F2);ENSCHIG00000007846(JUNB);ENSCHIG00000009664(NR4A1);ENSCHIG00000009793(MYOD1);ENSCHIG00000010139(MYBL2);ENSCHIG00000010363(MEF2D);ENSCHIG00000011720(CREBRF);ENSCHIG00000011897(DDIT3);ENSCHIG00000013048(WT1);ENSCHIG00000013774(SMAD3);ENSCHIG00000014779(GATA2);ENSCHIG00000015…
molecular function	GO:0016616	oxidoreductase activity, acting on the CH-OH group of donors, NAD or NADP as acceptor	12	92	0.260802	0.528631	ENSCHIG00000003808(IDH2);ENSCHIG00000008787(DHRS3);ENSCHIG00000013121(PRXL2B);ENSCHIG00000014252(IDH3A);ENSCHIG00000016104(-);ENSCHIG00000017124(DHRS7C);ENSCHIG00000017941(IMPDH1);ENSCHIG00000021573(CBR3);ENSCHIG00000022836(ME1);ENSCHIG00000024923(UGDH);MSTRG.13517(Pol);MSTRG.462(Pol)
molecular function	GO:0016628	oxidoreductase activity, acting on the CH-CH group of donors, NAD or NADP as acceptor	3	17	0.263758	0.528631	ENSCHIG00000008956(TM7SF2);ENSCHIG00000016223(DPYD);ENSCHIG00000021831(BLVRB)
molecular function	GO:0005543	phospholipid binding	34	288	0.266554	0.528631	ENSCHIG00000000097(-);ENSCHIG00000005054(PHLDA1);ENSCHIG00000005289(PLEKHA1);ENSCHIG00000006785(DAB2IP);ENSCHIG00000007586(ADAP1);ENSCHIG00000009583(SYT6);ENSCHIG00000009808(SYT7);ENSCHIG00000009875(RACGAP1);ENSCHIG00000010044(PLD1);ENSCHIG00000010063(ACTN2);ENSCHIG00000010566(APPL2);ENSCHIG00000012197(RUBCNL);ENSCHIG00000012316(ANXA13);ENSCHIG00000012416(ATP8B1);ENSCHIG00000012464(GRAMD1B);ENSCH…
molecular function	GO:0030332	cyclin binding	4	25	0.266865	0.528631	ENSCHIG00000000353(CDK1);ENSCHIG00000002460(USP2);ENSCHIG00000009097(CRABP2);ENSCHIG00000024373(FBXW7)
molecular function	GO:0005254	chloride channel activity	7	50	0.271684	0.528631	ENSCHIG00000011485(GLRA3);ENSCHIG00000014360(CLIC5);ENSCHIG00000016253(BEST3);ENSCHIG00000016301(SLC26A7);ENSCHIG00000024330(CLIC1);ENSCHIG00000024833(GLRB);ENSCHIG00000025110(ANO1)
molecular function	GO:0015399	primary active transmembrane transporter activity	14	111	0.279186	0.528631	ENSCHIG00000005530(-);ENSCHIG00000008581(-);ENSCHIG00000009805(-);ENSCHIG00000014117(ABCC8);ENSCHIG00000014984(ABCC3);ENSCHIG00000015177(ABCB6);ENSCHIG00000019932(-);ENSCHIG00000020427(ABCA3);ENSCHIG00000021104(ABCA4);ENSCHIG00000023165(ABCA7);ENSCHIG00000023627(ATP1B1);ENSCHIG00000024104(ABCA1);ENSCHIG00000026375(-);ENSCHIG00000026713(ABCC9)
molecular function	GO:0015405	P-P-bond-hydrolysis-driven transmembrane transporter activity	14	111	0.279186	0.528631	ENSCHIG00000005530(-);ENSCHIG00000008581(-);ENSCHIG00000009805(-);ENSCHIG00000014117(ABCC8);ENSCHIG00000014984(ABCC3);ENSCHIG00000015177(ABCB6);ENSCHIG00000019932(-);ENSCHIG00000020427(ABCA3);ENSCHIG00000021104(ABCA4);ENSCHIG00000023165(ABCA7);ENSCHIG00000023627(ATP1B1);ENSCHIG00000024104(ABCA1);ENSCHIG00000026375(-);ENSCHIG00000026713(ABCC9)
molecular function	GO:0000700	mismatch base pair DNA N-glycosylase activity	1	3	0.284124	0.528631	ENSCHIG00000015863(PCNA)
molecular function	GO:0001595	angiotensin receptor activity	1	3	0.284124	0.528631	ENSCHIG00000017244(AGTRAP)
molecular function	GO:0001605	adrenomedullin receptor activity	1	3	0.284124	0.528631	ENSCHIG00000009603(RAMP2)
molecular function	GO:0001621	ADP receptor activity	1	3	0.284124	0.528631	ENSCHIG00000008918(P2RY1)
molecular function	GO:0001733	galactosylceramide sulfotransferase activity	1	3	0.284124	0.528631	ENSCHIG00000026123(GAL3ST4)
molecular function	GO:0001872	(1->3)-beta-D-glucan binding	1	3	0.284124	0.528631	ENSCHIG00000012523(PTX3)
molecular function	GO:0003680	AT DNA binding	1	3	0.284124	0.528631	ENSCHIG00000016206(MEF2C)
molecular function	GO:0003839	gamma-glutamylcyclotransferase activity	1	3	0.284124	0.528631	ENSCHIG00000017469(CHAC1)
molecular function	GO:0003876	AMP deaminase activity	1	3	0.284124	0.528631	ENSCHIG00000015980(AMPD1)
molecular function	GO:0003886	DNA (cytosine-5-)-methyltransferase activity	1	3	0.284124	0.528631	ENSCHIG00000006391(DNMT3B)
molecular function	GO:0003909	DNA ligase activity	1	3	0.284124	0.528631	ENSCHIG00000025924(LIG1)
molecular function	GO:0003910	DNA ligase (ATP) activity	1	3	0.284124	0.528631	ENSCHIG00000025924(LIG1)
molecular function	GO:0004019	adenylosuccinate synthase activity	1	3	0.284124	0.528631	ENSCHIG00000018279(ADSS1)
molecular function	GO:0004065	arylsulfatase activity	1	3	0.284124	0.528631	ENSCHIG00000014461(SULF2)
molecular function	GO:0004170	dUTP diphosphatase activity	1	3	0.284124	0.528631	ENSCHIG00000010553(-)
molecular function	GO:0004340	glucokinase activity	1	3	0.284124	0.528631	ENSCHIG00000012393(HK2)
molecular function	GO:0004359	glutaminase activity	1	3	0.284124	0.528631	ENSCHIG00000007275(NADSYN1)
molecular function	GO:0004373	glycogen (starch) synthase activity	1	3	0.284124	0.528631	ENSCHIG00000017550(GYS1)
molecular function	GO:0004416	hydroxyacylglutathione hydrolase activity	1	3	0.284124	0.528631	ENSCHIG00000022722(HAGH)
molecular function	GO:0004450	isocitrate dehydrogenase (NADP+) activity	1	3	0.284124	0.528631	ENSCHIG00000003808(IDH2)
molecular function	GO:0004470	malic enzyme activity	1	3	0.284124	0.528631	ENSCHIG00000022836(ME1)
molecular function	GO:0004471	malate dehydrogenase (decarboxylating) (NAD+) activity	1	3	0.284124	0.528631	ENSCHIG00000022836(ME1)
molecular function	GO:0004514	nicotinate-nucleotide diphosphorylase (carboxylating) activity	1	3	0.284124	0.528631	ENSCHIG00000014486(NAPRT)
molecular function	GO:0004591	oxoglutarate dehydrogenase (succinyl-transferring) activity	1	3	0.284124	0.528631	ENSCHIG00000006876(OGDH)
molecular function	GO:0004687	myosin light chain kinase activity	1	3	0.284124	0.528631	ENSCHIG00000017086(MYLK2)
molecular function	GO:0004731	purine-nucleoside phosphorylase activity	1	3	0.284124	0.528631	ENSCHIG00000011975(-)
molecular function	GO:0004779	sulfate adenylyltransferase activity	1	3	0.284124	0.528631	ENSCHIG00000013444(PAPSS2)
molecular function	GO:0004791	thioredoxin-disulfide reductase activity	1	3	0.284124	0.528631	ENSCHIG00000021009(TXNRD1)
molecular function	GO:0004849	uridine kinase activity	1	3	0.284124	0.528631	ENSCHIG00000015194(UCKL1)
molecular function	GO:0005094	Rho GDP-dissociation inhibitor activity	1	3	0.284124	0.528631	ENSCHIG00000025878(ARHGDIG)
molecular function	GO:0005105	type 1 fibroblast growth factor receptor binding	1	3	0.284124	0.528631	ENSCHIG00000011455(FGF18)
molecular function	GO:0005111	type 2 fibroblast growth factor receptor binding	1	3	0.284124	0.528631	ENSCHIG00000011455(FGF18)
molecular function	GO:0005219	ryanodine-sensitive calcium-release channel activity	1	3	0.284124	0.528631	ENSCHIG00000023789(RYR3)
molecular function	GO:0005314	high-affinity glutamate transmembrane transporter activity	1	3	0.284124	0.528631	ENSCHIG00000017045(SLC1A3)
molecular function	GO:0005347	ATP transmembrane transporter activity	1	3	0.284124	0.528631	ENSCHIG00000017224(SLC25A42)
molecular function	GO:0005351	carbohydrate:proton symporter activity	1	3	0.284124	0.528631	ENSCHIG00000000814(SLC45A3)
molecular function	GO:0005499	vitamin D binding	1	3	0.284124	0.528631	ENSCHIG00000023586(VDR)
molecular function	GO:0008142	oxysterol binding	1	3	0.284124	0.528631	ENSCHIG00000025775(RORA)
molecular function	GO:0008184	glycogen phosphorylase activity	1	3	0.284124	0.528631	ENSCHIG00000011255(PYGM)
molecular function	GO:0008427	calcium-dependent protein kinase inhibitor activity	1	3	0.284124	0.528631	ENSCHIG00000013189(CAMK2N1)
molecular function	GO:0008430	selenium binding	1	3	0.284124	0.528631	ENSCHIG00000017025(SELENBP1)
molecular function	GO:0008449	N-acetylglucosamine-6-sulfatase activity	1	3	0.284124	0.528631	ENSCHIG00000014461(SULF2)
molecular function	GO:0008506	sucrose:proton symporter activity	1	3	0.284124	0.528631	ENSCHIG00000000814(SLC45A3)
molecular function	GO:0008510	sodium:bicarbonate symporter activity	1	3	0.284124	0.528631	ENSCHIG00000013042(SLC4A8)
molecular function	GO:0008515	sucrose transmembrane transporter activity	1	3	0.284124	0.528631	ENSCHIG00000000814(SLC45A3)
molecular function	GO:0008532	N-acetyllactosaminide beta-1,3-N-acetylglucosaminyltransferase activity	1	3	0.284124	0.528631	ENSCHIG00000009561(B3GNT2)
molecular function	GO:0009669	sucrose:cation symporter activity	1	3	0.284124	0.528631	ENSCHIG00000000814(SLC45A3)
molecular function	GO:0010858	calcium-dependent protein kinase regulator activity	1	3	0.284124	0.528631	ENSCHIG00000013189(CAMK2N1)
molecular function	GO:0015154	disaccharide transmembrane transporter activity	1	3	0.284124	0.528631	ENSCHIG00000000814(SLC45A3)
molecular function	GO:0015157	oligosaccharide transmembrane transporter activity	1	3	0.284124	0.528631	ENSCHIG00000000814(SLC45A3)
molecular function	GO:0015204	urea transmembrane transporter activity	1	3	0.284124	0.528631	ENSCHIG00000006085(SLC14A1)
molecular function	GO:0015279	store-operated calcium channel activity	1	3	0.284124	0.528631	ENSCHIG00000006698(TRPC4)
molecular function	GO:0015501	glutamate:sodium symporter activity	1	3	0.284124	0.528631	ENSCHIG00000017045(SLC1A3)
molecular function	GO:0016406	carnitine O-acyltransferase activity	1	3	0.284124	0.528631	ENSCHIG00000016047(CRAT)
molecular function	GO:0016595	glutamate binding	1	3	0.284124	0.528631	ENSCHIG00000017045(SLC1A3)
molecular function	GO:0016807	cysteine-type carboxypeptidase activity	1	3	0.284124	0.528631	ENSCHIG00000008343(MINDY2)
molecular function	GO:0016929	SUMO-specific protease activity	1	3	0.284124	0.528631	ENSCHIG00000009406(SENP6)
molecular function	GO:0016941	natriuretic peptide receptor activity	1	3	0.284124	0.528631	ENSCHIG00000024211(NPR3)
molecular function	GO:0016971	flavin-linked sulfhydryl oxidase activity	1	3	0.284124	0.528631	ENSCHIG00000022922(QSOX1)
molecular function	GO:0030235	nitric-oxide synthase regulator activity	1	3	0.284124	0.528631	ENSCHIG00000020547(EGFR)
molecular function	GO:0030298	receptor signaling protein tyrosine kinase activator activity	1	3	0.284124	0.528631	ENSCHIG00000020263(ALKAL2)
molecular function	GO:0030337	DNA polymerase processivity factor activity	1	3	0.284124	0.528631	ENSCHIG00000015863(PCNA)
molecular function	GO:0031013	troponin I binding	1	3	0.284124	0.528631	ENSCHIG00000019356(TNNC1)
molecular function	GO:0031014	troponin T binding	1	3	0.284124	0.528631	ENSCHIG00000019356(TNNC1)
molecular function	GO:0031705	bombesin receptor binding	1	3	0.284124	0.528631	ENSCHIG00000011883(EDN1)
molecular function	GO:0031708	endothelin B receptor binding	1	3	0.284124	0.528631	ENSCHIG00000011883(EDN1)
molecular function	GO:0032139	dinucleotide insertion or deletion binding	1	3	0.284124	0.528631	ENSCHIG00000015863(PCNA)
molecular function	GO:0032552	deoxyribonucleotide binding	1	3	0.284124	0.528631	ENSCHIG00000008689(DCTPP1)
molecular function	GO:0033743	peptide-methionine (R)-S-oxide reductase activity	1	3	0.284124	0.528631	ENSCHIG00000014549(MSRB2)
molecular function	GO:0033829	O-fucosylpeptide 3-beta-N-acetylglucosaminyltransferase activity	1	3	0.284124	0.528631	ENSCHIG00000023115(LFNG)
molecular function	GO:0034416	bisphosphoglycerate phosphatase activity	1	3	0.284124	0.528631	MSTRG.347(PGAM1)
molecular function	GO:0034481	chondroitin sulfotransferase activity	1	3	0.284124	0.528631	ENSCHIG00000015554(CHST11)
molecular function	GO:0034739	histone deacetylase activity (H4-K16 specific)	1	3	0.284124	0.528631	ENSCHIG00000025824(HDAC9)
molecular function	GO:0035256	G protein-coupled glutamate receptor binding	1	3	0.284124	0.528631	ENSCHIG00000014184(PRNP)
molecular function	GO:0038085	vascular endothelial growth factor binding	1	3	0.284124	0.528631	ENSCHIG00000008067(NRP1)
molecular function	GO:0038181	bile acid receptor activity	1	3	0.284124	0.528631	ENSCHIG00000023586(VDR)
molecular function	GO:0043008	ATP-dependent protein binding	1	3	0.284124	0.528631	ENSCHIG00000025868(PLK2)
molecular function	GO:0043262	adenosine-diphosphatase activity	1	3	0.284124	0.528631	ENSCHIG00000017224(SLC25A42)
molecular function	GO:0046790	virion binding	1	3	0.284124	0.528631	ENSCHIG00000012523(PTX3)
molecular function	GO:0047184	1-acylglycerophosphocholine O-acyltransferase activity	1	3	0.284124	0.528631	ENSCHIG00000008758(LPCAT1)
molecular function	GO:0047238	glucuronosyl-N-acetylgalactosaminyl-proteoglycan 4-beta-N-acetylgalactosaminyltransferase activity	1	3	0.284124	0.528631	ENSCHIG00000011828(CHPF)
molecular function	GO:0047623	adenosine-phosphate deaminase activity	1	3	0.284124	0.528631	ENSCHIG00000015980(AMPD1)
molecular function	GO:0047756	chondroitin 4-sulfotransferase activity	1	3	0.284124	0.528631	ENSCHIG00000015554(CHST11)
molecular function	GO:0050694	galactose 3-O-sulfotransferase activity	1	3	0.284124	0.528631	ENSCHIG00000026123(GAL3ST4)
molecular function	GO:0050733	RS domain binding	1	3	0.284124	0.528631	ENSCHIG00000010787(SRSF1)
molecular function	GO:0051373	FATZ binding	1	3	0.284124	0.528631	ENSCHIG00000010063(ACTN2)
molecular function	GO:0052642	lysophosphatidic acid phosphatase activity	1	3	0.284124	0.528631	ENSCHIG00000007111(EPHX2)
molecular function	GO:0061575	cyclin-dependent protein serine/threonine kinase activator activity	1	3	0.284124	0.528631	ENSCHIG00000004376(CDK5R1)
molecular function	GO:0061891	calcium ion sensor activity	1	3	0.284124	0.528631	ENSCHIG00000001109(EFHD1)
molecular function	GO:0070004	cysteine-type exopeptidase activity	1	3	0.284124	0.528631	ENSCHIG00000008343(MINDY2)
molecular function	GO:0070290	N-acylphosphatidylethanolamine-specific phospholipase D activity	1	3	0.284124	0.528631	ENSCHIG00000010044(PLD1)
molecular function	GO:0071633	dihydroceramidase activity	1	3	0.284124	0.528631	ENSCHIG00000023132(ACER2)
molecular function	GO:0086089	voltage-gated potassium channel activity involved in atrial cardiac muscle cell action potential repolarization	1	3	0.284124	0.528631	ENSCHIG00000012884(KCNJ5)
molecular function	GO:0097643	amylin receptor activity	1	3	0.284124	0.528631	ENSCHIG00000009603(RAMP2)
molecular function	GO:0097644	calcitonin family binding	1	3	0.284124	0.528631	ENSCHIG00000009603(RAMP2)
molecular function	GO:0098879	structural constituent of postsynaptic specialization	1	3	0.284124	0.528631	ENSCHIG00000024691(DLG2)
molecular function	GO:0098919	structural constituent of postsynaptic density	1	3	0.284124	0.528631	ENSCHIG00000024691(DLG2)
molecular function	GO:0102250	linear malto-oligosaccharide phosphorylase activity	1	3	0.284124	0.528631	ENSCHIG00000011255(PYGM)
molecular function	GO:0102499	SHG alpha-glucan phosphorylase activity	1	3	0.284124	0.528631	ENSCHIG00000011255(PYGM)
molecular function	GO:0106017	phosphatidylinositol-3,4-bisphosphate phosphatase activity	1	3	0.284124	0.528631	ENSCHIG00000019789(INPP4B)
molecular function	GO:0140078	class I DNA-(apurinic or apyrimidinic site) endonuclease activity	1	3	0.284124	0.528631	ENSCHIG00000007298(-)
molecular function	GO:1902271	D3 vitamins binding	1	3	0.284124	0.528631	ENSCHIG00000023586(VDR)
molecular function	GO:1905502	acetyl-CoA binding	1	3	0.284124	0.528631	ENSCHIG00000017163(PANK1)
molecular function	GO:1990760	osmolarity-sensing cation channel activity	1	3	0.284124	0.528631	ENSCHIG00000026549(TMEM63A)
molecular function	GO:0004383	guanylate cyclase activity	2	10	0.28497	0.528631	ENSCHIG00000009873(GUCY2C);ENSCHIG00000019664(-)
molecular function	GO:0004745	retinol dehydrogenase activity	2	10	0.28497	0.528631	ENSCHIG00000008787(DHRS3);ENSCHIG00000017124(DHRS7C)
molecular function	GO:0015037	peptide disulfide oxidoreductase activity	2	10	0.28497	0.528631	ENSCHIG00000016848(GSR);ENSCHIG00000027169(PDIA5)
molecular function	GO:0015278	calcium-release channel activity	2	10	0.28497	0.528631	ENSCHIG00000012691(TRPA1);ENSCHIG00000023789(RYR3)
molecular function	GO:0016813	hydrolase activity, acting on carbon-nitrogen (but not peptide) bonds, in linear amidines	2	10	0.28497	0.528631	ENSCHIG00000017651(PADI2);ENSCHIG00000026752(DDAH2)
molecular function	GO:0017166	vinculin binding	2	10	0.28497	0.528631	ENSCHIG00000015756(ACTN1);ENSCHIG00000020183(NRAP)
molecular function	GO:0019104	DNA N-glycosylase activity	2	10	0.28497	0.528631	ENSCHIG00000009157(NEIL3);ENSCHIG00000015863(PCNA)
molecular function	GO:0031435	mitogen-activated protein kinase kinase kinase binding	2	10	0.28497	0.528631	ENSCHIG00000006785(DAB2IP);ENSCHIG00000025554(ROR2)
molecular function	GO:0042285	xylosyltransferase activity	2	10	0.28497	0.528631	ENSCHIG00000011713(GXYLT2);ENSCHIG00000015609(LARGE1)
molecular function	GO:0044183	protein binding involved in protein folding	2	10	0.28497	0.528631	ENSCHIG00000014130(CD74);ENSCHIG00000019881(RIC3)
molecular function	GO:0046933	proton-transporting ATP synthase activity, rotational mechanism	2	10	0.28497	0.528631	ENSCHIG00000008581(-);ENSCHIG00000026375(-)
molecular function	GO:0047429	nucleoside-triphosphate diphosphatase activity	2	10	0.28497	0.528631	ENSCHIG00000008689(DCTPP1);ENSCHIG00000010553(-)
molecular function	GO:0048019	receptor antagonist activity	2	10	0.28497	0.528631	ENSCHIG00000009696(IL1RN);ENSCHIG00000016855(FST)
molecular function	GO:0097472	cyclin-dependent protein kinase activity	2	10	0.28497	0.528631	ENSCHIG00000000353(CDK1);ENSCHIG00000006945(CDK2)
molecular function	GO:0099095	ligand-gated anion channel activity	2	10	0.28497	0.528631	ENSCHIG00000011485(GLRA3);ENSCHIG00000024833(GLRB)
molecular function	GO:0033293	monocarboxylic acid binding	5	34	0.285718	0.529418	ENSCHIG00000009097(CRABP2);ENSCHIG00000014068(FABP3);ENSCHIG00000019166(CRABP1);ENSCHIG00000023586(VDR);ENSCHIG00000024360(ID3)
molecular function	GO:0004197	cysteine-type endopeptidase activity	7	51	0.288801	0.534527	ENSCHIG00000009406(SENP6);ENSCHIG00000009860(CAPN5);ENSCHIG00000015071(USP34);ENSCHIG00000019061(UCHL1);ENSCHIG00000020163(USP13);ENSCHIG00000020875(CTSL);ENSCHIG00000026002(CTSH)
molecular function	GO:0005249	voltage-gated potassium channel activity	10	77	0.291272	0.538491	ENSCHIG00000000501(KCNH5);ENSCHIG00000009617(KCNJ11);ENSCHIG00000012884(KCNJ5);ENSCHIG00000019165(KCNH6);ENSCHIG00000022646(KCNC4);ENSCHIG00000023544(KCNJ8);ENSCHIG00000023574(KCNG1);ENSCHIG00000026110(KCNK1);ENSCHIG00000026905(KCNH7);ENSCHIG00000027112(KCNA7)
molecular function	GO:0001871	pattern binding	3	18	0.293739	0.5394	ENSCHIG00000012523(PTX3);ENSCHIG00000023028(PPP1R3C);ENSCHIG00000024129(AGL)
molecular function	GO:0030247	polysaccharide binding	3	18	0.293739	0.5394	ENSCHIG00000012523(PTX3);ENSCHIG00000023028(PPP1R3C);ENSCHIG00000024129(AGL)
molecular function	GO:0035586	purinergic receptor activity	3	18	0.293739	0.5394	ENSCHIG00000008918(P2RY1);ENSCHIG00000016712(ADORA2B);ENSCHIG00000026818(-)
molecular function	GO:0071813	lipoprotein particle binding	3	18	0.293739	0.5394	ENSCHIG00000021572(VLDLR);ENSCHIG00000025623(LPL);MSTRG.462(Pol)
molecular function	GO:0071814	protein-lipid complex binding	3	18	0.293739	0.5394	ENSCHIG00000021572(VLDLR);ENSCHIG00000025623(LPL);MSTRG.462(Pol)
molecular function	GO:0090482	vitamin transmembrane transporter activity	3	18	0.293739	0.5394	ENSCHIG00000012243(SLC2A3);ENSCHIG00000015523(SLC2A1);ENSCHIG00000020848(SLC46A1)
molecular function	GO:0015238	drug transmembrane transporter activity	6	43	0.297849	0.545113	ENSCHIG00000017045(SLC1A3);ENSCHIG00000017224(SLC25A42);ENSCHIG00000020848(SLC46A1);ENSCHIG00000022398(SLC25A13);ENSCHIG00000023089(SLC38A3);ENSCHIG00000025670(SLC7A2)
molecular function	GO:0016903	oxidoreductase activity, acting on the aldehyde or oxo group of donors	6	43	0.297849	0.545113	ENSCHIG00000006876(OGDH);ENSCHIG00000013439(AOX1);ENSCHIG00000021660(-);ENSCHIG00000022106(ALDH16A1);ENSCHIG00000023208(FAR2);ENSCHIG00000023248(-)
molecular function	GO:0051287	NAD binding	6	43	0.297849	0.545113	ENSCHIG00000003808(IDH2);ENSCHIG00000013439(AOX1);ENSCHIG00000014252(IDH3A);ENSCHIG00000016104(-);ENSCHIG00000022836(ME1);ENSCHIG00000024923(UGDH)
molecular function	GO:0016247	channel regulator activity	9	69	0.301302	0.550817	ENSCHIG00000000839(AMIGO1);ENSCHIG00000006052(SCN3B);ENSCHIG00000007908(CACNG6);ENSCHIG00000010009(CAV3);ENSCHIG00000012195(PRKG1);ENSCHIG00000016094(YWHAH);ENSCHIG00000016993(PRKCB);ENSCHIG00000017824(NEDD4);ENSCHIG00000026213(KCNIP4)
molecular function	GO:0016620	oxidoreductase activity, acting on the aldehyde or oxo group of donors, NAD or NADP as acceptor	5	35	0.307094	0.559532	ENSCHIG00000006876(OGDH);ENSCHIG00000021660(-);ENSCHIG00000022106(ALDH16A1);ENSCHIG00000023208(FAR2);ENSCHIG00000023248(-)
molecular function	GO:0016684	oxidoreductase activity, acting on peroxide as acceptor	5	35	0.307094	0.559532	ENSCHIG00000000527(PTGS1);ENSCHIG00000008514(DUOX1);ENSCHIG00000009892(-);ENSCHIG00000017436(MPO);ENSCHIG00000023698(SESN2)
molecular function	GO:0097110	scaffold protein binding	5	35	0.307094	0.559532	ENSCHIG00000009974(DLG4);ENSCHIG00000018745(KRT8);ENSCHIG00000020787(DLL1);ENSCHIG00000022874(ADCY5);ENSCHIG00000023632(CIT)
molecular function	GO:0016757	transferase activity, transferring glycosyl groups	29	249	0.312597	0.568926	ENSCHIG00000001864(GALNT5);ENSCHIG00000001988(ST8SIA4);ENSCHIG00000006578(-);ENSCHIG00000008602(GCNT4);ENSCHIG00000009348(EXT1);ENSCHIG00000009561(B3GNT2);ENSCHIG00000009946(GCNT3);ENSCHIG00000011255(PYGM);ENSCHIG00000011424(-);ENSCHIG00000011713(GXYLT2);ENSCHIG00000011828(CHPF);ENSCHIG00000011975(-);ENSCHIG00000012848(GALNT15);ENSCHIG00000013053(GALNT12);ENSCHIG00000014486(NAPRT);ENSCHIG00000015…
molecular function	GO:0015485	cholesterol binding	4	27	0.316166	0.574457	ENSCHIG00000010741(OSBP2);ENSCHIG00000012464(GRAMD1B);ENSCHIG00000017764(OSBPL10);ENSCHIG00000020194(STARD3)
molecular function	GO:0003727	single-stranded RNA binding	6	44	0.317039	0.574457	ENSCHIG00000012018(LACTB2);ENSCHIG00000015542(DDX11);ENSCHIG00000018780(CBX4);ENSCHIG00000019848(IFIH1);ENSCHIG00000024864(DLX2);ENSCHIG00000025883(DDX58)
molecular function	GO:0035064	methylated histone binding	6	44	0.317039	0.574457	ENSCHIG00000003444(NCAPG2);ENSCHIG00000013546(KDM7A);ENSCHIG00000018588(UHRF1);ENSCHIG00000018780(CBX4);ENSCHIG00000019002(RRP8);ENSCHIG00000020934(NCAPD3)
molecular function	GO:0140034	methylation-dependent protein binding	6	44	0.317039	0.574457	ENSCHIG00000003444(NCAPG2);ENSCHIG00000013546(KDM7A);ENSCHIG00000018588(UHRF1);ENSCHIG00000018780(CBX4);ENSCHIG00000019002(RRP8);ENSCHIG00000020934(NCAPD3)
molecular function	GO:0016788	hydrolase activity, acting on ester bonds	67	599	0.31994	0.576244	ENSCHIG00000002557(PTER);ENSCHIG00000007111(EPHX2);ENSCHIG00000007288(PDE4B);ENSCHIG00000007298(-);ENSCHIG00000007307(GPLD1);ENSCHIG00000008334(-);ENSCHIG00000008345(PTPN5);ENSCHIG00000009155(FEN1);ENSCHIG00000009677(PDE3B);ENSCHIG00000010044(PLD1);ENSCHIG00000010205(PLCL2);ENSCHIG00000010979(ARSJ);ENSCHIG00000011289(DUSP4);ENSCHIG00000011320(DUSP6);ENSCHIG00000012018(LACTB2);ENSCHIG00000012556(T…
molecular function	GO:0016504	peptidase activator activity	3	19	0.323914	0.576244	ENSCHIG00000005813(VSIR);ENSCHIG00000013901(CTSC);ENSCHIG00000026002(CTSH)
molecular function	GO:0030507	spectrin binding	3	19	0.323914	0.576244	ENSCHIG00000014039(PTPRN);ENSCHIG00000015236(SPTBN4);ENSCHIG00000018205(ANK2)
molecular function	GO:0043028	cysteine-type endopeptidase regulator activity involved in apoptotic process	3	19	0.323914	0.576244	ENSCHIG00000013620(ARRB1);ENSCHIG00000015239(RPS6KA1);ENSCHIG00000026002(CTSH)
molecular function	GO:0000400	four-way junction DNA binding	2	11	0.325765	0.576244	ENSCHIG00000013888(GEN1);ENSCHIG00000024225(XRCC2)
molecular function	GO:0004312	fatty acid synthase activity	2	11	0.325765	0.576244	ENSCHIG00000002858(ELOVL2);ENSCHIG00000020567(ELOVL3)
molecular function	GO:0004653	polypeptide N-acetylgalactosaminyltransferase activity	2	11	0.325765	0.576244	ENSCHIG00000001864(GALNT5);ENSCHIG00000017035(GALNT10)
molecular function	GO:0004698	calcium-dependent protein kinase C activity	2	11	0.325765	0.576244	ENSCHIG00000016993(PRKCB);ENSCHIG00000023927(PRKCG)
molecular function	GO:0015106	bicarbonate transmembrane transporter activity	2	11	0.325765	0.576244	ENSCHIG00000013042(SLC4A8);ENSCHIG00000016301(SLC26A7)
molecular function	GO:0015269	calcium-activated potassium channel activity	2	11	0.325765	0.576244	ENSCHIG00000014377(KCNN1);ENSCHIG00000018342(KCNN3)
molecular function	GO:0016854	racemase and epimerase activity	2	11	0.325765	0.576244	ENSCHIG00000011727(AMACR);ENSCHIG00000014259(GALE)
molecular function	GO:0016861	intramolecular oxidoreductase activity, interconverting aldoses and ketoses	2	11	0.325765	0.576244	ENSCHIG00000016031(-);ENSCHIG00000016122(GPI)
molecular function	GO:0017154	semaphorin receptor activity	2	11	0.325765	0.576244	ENSCHIG00000008067(NRP1);ENSCHIG00000011272(PLXNC1)
molecular function	GO:0019789	SUMO transferase activity	2	11	0.325765	0.576244	ENSCHIG00000017670(UBE2I);ENSCHIG00000018766(EGR2)
molecular function	GO:0019865	immunoglobulin binding	2	11	0.325765	0.576244	ENSCHIG00000012979(VWF);ENSCHIG00000026454(JCHAIN)
molecular function	GO:0030676	Rac guanyl-nucleotide exchange factor activity	2	11	0.325765	0.576244	ENSCHIG00000016484(PREX2);ENSCHIG00000020044(DOCK4)
molecular function	GO:0031690	adrenergic receptor binding	2	11	0.325765	0.576244	ENSCHIG00000017824(NEDD4);ENSCHIG00000019061(UCHL1)
molecular function	GO:0034593	phosphatidylinositol bisphosphate phosphatase activity	2	11	0.325765	0.576244	ENSCHIG00000015234(PIP4P2);ENSCHIG00000019789(INPP4B)
molecular function	GO:0047617	acyl-CoA hydrolase activity	2	11	0.325765	0.576244	ENSCHIG00000024668(ACOT7);ENSCHIG00000026493(-)
molecular function	GO:0070402	NADPH binding	2	11	0.325765	0.576244	ENSCHIG00000019340(MTRR);ENSCHIG00000021573(CBR3)
molecular function	GO:0090079	translation regulator activity, nucleic acid binding	2	11	0.325765	0.576244	ENSCHIG00000000075(TYMS);ENSCHIG00000013438(SHMT1)
molecular function	GO:1990380	Lys48-specific deubiquitinase activity	2	11	0.325765	0.576244	ENSCHIG00000008343(MINDY2);ENSCHIG00000020163(USP13)
molecular function	GO:0001653	peptide receptor activity	12	98	0.336602	0.587282	ENSCHIG00000002856(ACKR3);ENSCHIG00000009039(GPR75);ENSCHIG00000009603(RAMP2);ENSCHIG00000010476(MC1R);ENSCHIG00000011152(GPR83);ENSCHIG00000013798(CXCR4);ENSCHIG00000017244(AGTRAP);ENSCHIG00000019737(EDNRA);ENSCHIG00000024211(NPR3);ENSCHIG00000024465(CCKAR);ENSCHIG00000024695(-);ENSCHIG00000026596(QRFPR)
molecular function	GO:1990837	sequence-specific double-stranded DNA binding	66	593	0.336997	0.587282	ENSCHIG00000000623(PLAG1);ENSCHIG00000003296(FOSB);ENSCHIG00000003405(NFE2);ENSCHIG00000004093(JUN);ENSCHIG00000005050(PITX3);ENSCHIG00000007287(GLI1);ENSCHIG00000007326(E2F2);ENSCHIG00000007371(EZH2);ENSCHIG00000007846(JUNB);ENSCHIG00000008305(ZBTB16);ENSCHIG00000009329(ZNF704);ENSCHIG00000009349(NFIL3);ENSCHIG00000009793(MYOD1);ENSCHIG00000010139(MYBL2);ENSCHIG00000010363(MEF2D);ENSCHIG00000010…
molecular function	GO:0030276	clathrin binding	4	28	0.341116	0.587282	ENSCHIG00000008263(NCALD);ENSCHIG00000009583(SYT6);ENSCHIG00000014834(TOM1L1);ENSCHIG00000022254(SNAP91)
molecular function	GO:0004867	serine-type endopeptidase inhibitor activity	7	54	0.341421	0.587282	ENSCHIG00000007459(TFPI);ENSCHIG00000013634(ITIH4);ENSCHIG00000015742(COL28A1);ENSCHIG00000017433(-);ENSCHIG00000018312(COL6A3);ENSCHIG00000019405(SERPING1);ENSCHIG00000020858(SERPINE1)
molecular function	GO:0016209	antioxidant activity	7	54	0.341421	0.587282	ENSCHIG00000000527(PTGS1);ENSCHIG00000008514(DUOX1);ENSCHIG00000009892(-);ENSCHIG00000016848(GSR);ENSCHIG00000017436(MPO);ENSCHIG00000021009(TXNRD1);ENSCHIG00000023698(SESN2)
molecular function	GO:0008270	zinc ion binding	70	631	0.341776	0.587282	ENSCHIG00000000203(ZCCHC24);ENSCHIG00000002557(PTER);ENSCHIG00000004298(NANOS1);ENSCHIG00000007274(TLL2);ENSCHIG00000009157(NEIL3);ENSCHIG00000009664(NR4A1);ENSCHIG00000009711(CPA1);ENSCHIG00000010654(PRICKLE2);ENSCHIG00000010729(DPF1);ENSCHIG00000012018(LACTB2);ENSCHIG00000012435(CA3);ENSCHIG00000012983(MMP24);ENSCHIG00000013048(WT1);ENSCHIG00000013414(TRIM66);ENSCHIG00000013546(KDM7A);ENSCHIG00…
molecular function	GO:0005253	anion channel activity	8	63	0.344748	0.587282	ENSCHIG00000011485(GLRA3);ENSCHIG00000012666(-);ENSCHIG00000014360(CLIC5);ENSCHIG00000016253(BEST3);ENSCHIG00000016301(SLC26A7);ENSCHIG00000024330(CLIC1);ENSCHIG00000024833(GLRB);ENSCHIG00000025110(ANO1)
molecular function	GO:0046332	SMAD binding	8	63	0.344748	0.587282	ENSCHIG00000003822(TOB1);ENSCHIG00000004093(JUN);ENSCHIG00000013774(SMAD3);ENSCHIG00000018645(ANKRD1);ENSCHIG00000019681(PMEPA1);ENSCHIG00000021206(MYOCD);ENSCHIG00000024497(MEF2A);ENSCHIG00000025384(FOS)
molecular function	GO:0005154	epidermal growth factor receptor binding	3	20	0.354085	0.587282	ENSCHIG00000019707(FAM83B);ENSCHIG00000021915(VAV2);ENSCHIG00000022689(HBEGF)
molecular function	GO:0043014	alpha-tubulin binding	3	20	0.354085	0.587282	ENSCHIG00000009875(RACGAP1);ENSCHIG00000010009(CAV3);ENSCHIG00000014186(EFHC1)
molecular function	GO:0043531	ADP binding	3	20	0.354085	0.587282	ENSCHIG00000012633(COQ8A);ENSCHIG00000024462(RUVBL2);ENSCHIG00000024557(PPP5C)
molecular function	GO:0071855	neuropeptide receptor binding	3	20	0.354085	0.587282	ENSCHIG00000011883(EDN1);MSTRG.11989(env);MSTRG.5787(env)
molecular function	GO:0001217	bacterial-type RNA polymerase transcriptional repressor activity, sequence-specific DNA binding	1	4	0.359612	0.587282	ENSCHIG00000021925(SOX6)
molecular function	GO:0001727	lipid kinase activity	1	4	0.359612	0.587282	ENSCHIG00000021681(SPHK1)
molecular function	GO:0003997	acyl-CoA oxidase activity	1	4	0.359612	0.587282	ENSCHIG00000014174(ACOX2)
molecular function	GO:0004366	glycerol-3-phosphate O-acyltransferase activity	1	4	0.359612	0.587282	ENSCHIG00000025469(GPAT3)
molecular function	GO:0004427	inorganic diphosphatase activity	1	4	0.359612	0.587282	ENSCHIG00000016191(PPA1)
molecular function	GO:0004523	RNA-DNA hybrid ribonuclease activity	1	4	0.359612	0.587282	ENSCHIG00000009155(FEN1)
molecular function	GO:0004594	pantothenate kinase activity	1	4	0.359612	0.587282	ENSCHIG00000017163(PANK1)
molecular function	GO:0004645	phosphorylase activity	1	4	0.359612	0.587282	ENSCHIG00000011255(PYGM)
molecular function	GO:0004668	protein-arginine deiminase activity	1	4	0.359612	0.587282	ENSCHIG00000017651(PADI2)
molecular function	GO:0004679	AMP-activated protein kinase activity	1	4	0.359612	0.587282	ENSCHIG00000014436(PRKAA2)
molecular function	GO:0005034	osmosensor activity	1	4	0.359612	0.587282	ENSCHIG00000026549(TMEM63A)
molecular function	GO:0005173	stem cell factor receptor binding	1	4	0.359612	0.587282	ENSCHIG00000025211(KITLG)
molecular function	GO:0005384	manganese ion transmembrane transporter activity	1	4	0.359612	0.587282	ENSCHIG00000017585(TRPM2)
molecular function	GO:0005527	macrolide binding	1	4	0.359612	0.587282	ENSCHIG00000009943(FKBP4)
molecular function	GO:0005528	FK506 binding	1	4	0.359612	0.587282	ENSCHIG00000009943(FKBP4)
molecular function	GO:0008179	adenylate cyclase binding	1	4	0.359612	0.587282	ENSCHIG00000022874(ADCY5)
molecular function	GO:0008186	RNA-dependent ATPase activity	1	4	0.359612	0.587282	ENSCHIG00000015542(DDX11)
molecular function	GO:0008569	ATP-dependent microtubule motor activity, minus-end-directed	1	4	0.359612	0.587282	ENSCHIG00000024161(KIFC3)
molecular function	GO:0009008	DNA-methyltransferase activity	1	4	0.359612	0.587282	ENSCHIG00000006391(DNMT3B)
molecular function	GO:0015181	arginine transmembrane transporter activity	1	4	0.359612	0.587282	ENSCHIG00000025670(SLC7A2)
molecular function	GO:0015183	L-aspartate transmembrane transporter activity	1	4	0.359612	0.587282	ENSCHIG00000022398(SLC25A13)
molecular function	GO:0015220	choline transmembrane transporter activity	1	4	0.359612	0.587282	ENSCHIG00000005817(SLC44A2)
molecular function	GO:0015467	G-protein activated inward rectifier potassium channel activity	1	4	0.359612	0.587282	ENSCHIG00000012884(KCNJ5)
molecular function	GO:0015643	toxic substance binding	1	4	0.359612	0.587282	ENSCHIG00000007111(EPHX2)
molecular function	GO:0016413	O-acetyltransferase activity	1	4	0.359612	0.587282	ENSCHIG00000016047(CRAT)
molecular function	GO:0016972	thiol oxidase activity	1	4	0.359612	0.587282	ENSCHIG00000022922(QSOX1)
molecular function	GO:0017153	sodium:dicarboxylate symporter activity	1	4	0.359612	0.587282	ENSCHIG00000017045(SLC1A3)
molecular function	GO:0017169	CDP-alcohol phosphatidyltransferase activity	1	4	0.359612	0.587282	ENSCHIG00000010497(PTDSS2)
molecular function	GO:0019531	oxalate transmembrane transporter activity	1	4	0.359612	0.587282	ENSCHIG00000016301(SLC26A7)
molecular function	GO:0019958	C-X-C chemokine binding	1	4	0.359612	0.587282	ENSCHIG00000002856(ACKR3)
molecular function	GO:0023026	MHC class II protein complex binding	1	4	0.359612	0.587282	ENSCHIG00000014130(CD74)
molecular function	GO:0030151	molybdenum ion binding	1	4	0.359612	0.587282	ENSCHIG00000001958(MOCOS)
molecular function	GO:0030375	thyroid hormone receptor coactivator activity	1	4	0.359612	0.587282	ENSCHIG00000010063(ACTN2)
molecular function	GO:0030957	Tat protein binding	1	4	0.359612	0.587282	ENSCHIG00000020787(DLL1)
molecular function	GO:0031694	alpha-2A adrenergic receptor binding	1	4	0.359612	0.587282	ENSCHIG00000019061(UCHL1)
molecular function	GO:0031701	angiotensin receptor binding	1	4	0.359612	0.587282	ENSCHIG00000013620(ARRB1)
molecular function	GO:0032052	bile acid binding	1	4	0.359612	0.587282	ENSCHIG00000023586(VDR)
molecular function	GO:0032422	purine-rich negative regulatory element binding	1	4	0.359612	0.587282	ENSCHIG00000020731(ELK3)
molecular function	GO:0034186	apolipoprotein A-I binding	1	4	0.359612	0.587282	ENSCHIG00000024104(ABCA1)
molecular function	GO:0035673	oligopeptide transmembrane transporter activity	1	4	0.359612	0.587282	ENSCHIG00000012379(CDH17)
molecular function	GO:0036042	long-chain fatty acyl-CoA binding	1	4	0.359612	0.587282	ENSCHIG00000024668(ACOT7)
molecular function	GO:0038132	neuregulin binding	1	4	0.359612	0.587282	ENSCHIG00000005571(ITGB4)
molecular function	GO:0042731	PH domain binding	1	4	0.359612	0.587282	ENSCHIG00000025019(EPHA4)
molecular function	GO:0043398	HLH domain binding	1	4	0.359612	0.587282	ENSCHIG00000017670(UBE2I)
molecular function	GO:0045145	single-stranded DNA 5'-3' exodeoxyribonuclease activity	1	4	0.359612	0.587282	ENSCHIG00000013001(EXO1)
molecular function	GO:0046935	1-phosphatidylinositol-3-kinase regulator activity	1	4	0.359612	0.587282	ENSCHIG00000021617(PIK3R5)
molecular function	GO:0046976	histone methyltransferase activity (H3-K27 specific)	1	4	0.359612	0.587282	ENSCHIG00000007371(EZH2)
molecular function	GO:0050693	LBD domain binding	1	4	0.359612	0.587282	ENSCHIG00000015877(PPARG)
molecular function	GO:0050815	phosphoserine residue binding	1	4	0.359612	0.587282	ENSCHIG00000017824(NEDD4)
molecular function	GO:0051575	5'-deoxyribose-5-phosphate lyase activity	1	4	0.359612	0.587282	ENSCHIG00000013841(POLQ)
molecular function	GO:0061665	SUMO ligase activity	1	4	0.359612	0.587282	ENSCHIG00000018766(EGR2)
molecular function	GO:0070097	delta-catenin binding	1	4	0.359612	0.587282	ENSCHIG00000021818(DACT3)
molecular function	GO:0070739	protein-glutamic acid ligase activity	1	4	0.359612	0.587282	ENSCHIG00000022274(TTLL4)
molecular function	GO:0071077	adenosine 3',5'-bisphosphate transmembrane transporter activity	1	4	0.359612	0.587282	ENSCHIG00000017224(SLC25A42)
molecular function	GO:0090599	alpha-glucosidase activity	1	4	0.359612	0.587282	ENSCHIG00000024129(AGL)
molecular function	GO:0099635	voltage-gated calcium channel activity involved in positive regulation of presynaptic cytosolic calcium levels	1	4	0.359612	0.587282	ENSCHIG00000019488(CACNA1D)
molecular function	GO:0102158	very-long-chain 3-hydroxyacyl-CoA dehydratase activity	1	4	0.359612	0.587282	ENSCHIG00000026086(HACD1)
molecular function	GO:0102343	3-hydroxy-arachidoyl-CoA dehydratase activity	1	4	0.359612	0.587282	ENSCHIG00000026086(HACD1)
molecular function	GO:0102344	3-hydroxy-behenoyl-CoA dehydratase activity	1	4	0.359612	0.587282	ENSCHIG00000026086(HACD1)
molecular function	GO:0102345	3-hydroxy-lignoceroyl-CoA dehydratase activity	1	4	0.359612	0.587282	ENSCHIG00000026086(HACD1)
molecular function	GO:1903136	cuprous ion binding	1	4	0.359612	0.587282	ENSCHIG00000014184(PRNP)
molecular function	GO:1904288	BAT3 complex binding	1	4	0.359612	0.587282	ENSCHIG00000020163(USP13)
molecular function	GO:1990254	keratin filament binding	1	4	0.359612	0.587282	ENSCHIG00000014749(KRT14)
molecular function	GO:1990460	leptin receptor binding	1	4	0.359612	0.587282	ENSCHIG00000019616(LEP)
molecular function	GO:2001069	glycogen binding	1	4	0.359612	0.587282	ENSCHIG00000023028(PPP1R3C)
molecular function	GO:0016614	oxidoreductase activity, acting on CH-OH group of donors	12	100	0.36285	0.591419	ENSCHIG00000003808(IDH2);ENSCHIG00000008787(DHRS3);ENSCHIG00000013121(PRXL2B);ENSCHIG00000014252(IDH3A);ENSCHIG00000016104(-);ENSCHIG00000017124(DHRS7C);ENSCHIG00000017941(IMPDH1);ENSCHIG00000021573(CBR3);ENSCHIG00000022836(ME1);ENSCHIG00000024923(UGDH);MSTRG.13517(Pol);MSTRG.462(Pol)
molecular function	GO:0004697	protein kinase C activity	2	12	0.36591	0.591419	ENSCHIG00000016993(PRKCB);ENSCHIG00000023927(PRKCG)
molecular function	GO:0004861	cyclin-dependent protein serine/threonine kinase inhibitor activity	2	12	0.36591	0.591419	ENSCHIG00000025845(CDKN2B);ENSCHIG00000025939(CDKN2A)
molecular function	GO:0008271	secondary active sulfate transmembrane transporter activity	2	12	0.36591	0.591419	ENSCHIG00000012447(SLC26A10);ENSCHIG00000016301(SLC26A7)
molecular function	GO:0015116	sulfate transmembrane transporter activity	2	12	0.36591	0.591419	ENSCHIG00000012447(SLC26A10);ENSCHIG00000016301(SLC26A7)
molecular function	GO:0016783	sulfurtransferase activity	2	12	0.36591	0.591419	ENSCHIG00000001958(MOCOS);ENSCHIG00000014317(TST)
molecular function	GO:0017025	TBP-class protein binding	2	12	0.36591	0.591419	ENSCHIG00000017799(CAND2);ENSCHIG00000024462(RUVBL2)
molecular function	GO:0017160	Ral GTPase binding	2	12	0.36591	0.591419	ENSCHIG00000017717(RGL3);ENSCHIG00000019334(RALGPS1)
molecular function	GO:0030296	protein tyrosine kinase activator activity	2	12	0.36591	0.591419	ENSCHIG00000006433(AFAP1L2);ENSCHIG00000020263(ALKAL2)
molecular function	GO:0070628	proteasome binding	2	12	0.36591	0.591419	ENSCHIG00000020163(USP13);ENSCHIG00000021941(SACS)
molecular function	GO:0030291	protein serine/threonine kinase inhibitor activity	4	29	0.366117	0.591419	ENSCHIG00000022780(PKIA);ENSCHIG00000025570(INKA2);ENSCHIG00000025845(CDKN2B);ENSCHIG00000025939(CDKN2A)
molecular function	GO:0061659	ubiquitin-like protein ligase activity	16	137	0.371429	0.599409	ENSCHIG00000007153(RNF122);ENSCHIG00000010927(IRF2BPL);ENSCHIG00000012699(JADE2);ENSCHIG00000015107(TRAIP);ENSCHIG00000015322(ASB4);ENSCHIG00000015913(FBXO40);ENSCHIG00000017718(TRIM9);ENSCHIG00000017824(NEDD4);ENSCHIG00000018588(UHRF1);ENSCHIG00000018633(RABGEF1);ENSCHIG00000018766(EGR2);ENSCHIG00000018984(PDZRN3);ENSCHIG00000019678(PELI3);ENSCHIG00000021908(NEURL1);ENSCHIG00000025481(MYLIP);ENS…
molecular function	GO:0001067	regulatory region nucleic acid binding	70	637	0.373231	0.601133	ENSCHIG00000000623(PLAG1);ENSCHIG00000003296(FOSB);ENSCHIG00000003405(NFE2);ENSCHIG00000004093(JUN);ENSCHIG00000005050(PITX3);ENSCHIG00000007287(GLI1);ENSCHIG00000007326(E2F2);ENSCHIG00000007371(EZH2);ENSCHIG00000007846(JUNB);ENSCHIG00000008305(ZBTB16);ENSCHIG00000009329(ZNF704);ENSCHIG00000009349(NFIL3);ENSCHIG00000009793(MYOD1);ENSCHIG00000010139(MYBL2);ENSCHIG00000010363(MEF2D);ENSCHIG00000010…
molecular function	GO:0044212	transcription regulatory region DNA binding	70	637	0.373231	0.601133	ENSCHIG00000000623(PLAG1);ENSCHIG00000003296(FOSB);ENSCHIG00000003405(NFE2);ENSCHIG00000004093(JUN);ENSCHIG00000005050(PITX3);ENSCHIG00000007287(GLI1);ENSCHIG00000007326(E2F2);ENSCHIG00000007371(EZH2);ENSCHIG00000007846(JUNB);ENSCHIG00000008305(ZBTB16);ENSCHIG00000009329(ZNF704);ENSCHIG00000009349(NFIL3);ENSCHIG00000009793(MYOD1);ENSCHIG00000010139(MYBL2);ENSCHIG00000010363(MEF2D);ENSCHIG00000010…
molecular function	GO:0004536	deoxyribonuclease activity	6	47	0.375473	0.60403	ENSCHIG00000009155(FEN1);ENSCHIG00000013001(EXO1);ENSCHIG00000013888(GEN1);ENSCHIG00000018956(DNA2);MSTRG.13517(Pol);MSTRG.462(Pol)
molecular function	GO:0000987	proximal promoter sequence-specific DNA binding	49	442	0.375767	0.60403	ENSCHIG00000000623(PLAG1);ENSCHIG00000003296(FOSB);ENSCHIG00000003405(NFE2);ENSCHIG00000004093(JUN);ENSCHIG00000005050(PITX3);ENSCHIG00000007287(GLI1);ENSCHIG00000007326(E2F2);ENSCHIG00000007371(EZH2);ENSCHIG00000007846(JUNB);ENSCHIG00000008305(ZBTB16);ENSCHIG00000009329(ZNF704);ENSCHIG00000009349(NFIL3);ENSCHIG00000009793(MYOD1);ENSCHIG00000010139(MYBL2);ENSCHIG00000010363(MEF2D);ENSCHIG00000010…
molecular function	GO:0099106	ion channel regulator activity	7	56	0.377146	0.605652	ENSCHIG00000000839(AMIGO1);ENSCHIG00000007908(CACNG6);ENSCHIG00000010009(CAV3);ENSCHIG00000012195(PRKG1);ENSCHIG00000016993(PRKCB);ENSCHIG00000017824(NEDD4);ENSCHIG00000026213(KCNIP4)
molecular function	GO:0015108	chloride transmembrane transporter activity	8	65	0.377853	0.606194	ENSCHIG00000011485(GLRA3);ENSCHIG00000013042(SLC4A8);ENSCHIG00000014360(CLIC5);ENSCHIG00000016253(BEST3);ENSCHIG00000016301(SLC26A7);ENSCHIG00000024330(CLIC1);ENSCHIG00000024833(GLRB);ENSCHIG00000025110(ANO1)
molecular function	GO:0045296	cadherin binding	4	30	0.391064	0.626773	ENSCHIG00000006698(TRPC4);ENSCHIG00000012983(MMP24);ENSCHIG00000015852(NDRG1);ENSCHIG00000026793(-)
molecular function	GO:0019783	ubiquitin-like protein-specific protease activity	10	84	0.39228	0.628108	ENSCHIG00000002460(USP2);ENSCHIG00000008343(MINDY2);ENSCHIG00000009406(SENP6);ENSCHIG00000011814(OTUD1);ENSCHIG00000014688(USP43);ENSCHIG00000015071(USP34);ENSCHIG00000016960(USP28);ENSCHIG00000018831(-);ENSCHIG00000019061(UCHL1);ENSCHIG00000020163(USP13)
molecular function	GO:0017022	myosin binding	5	39	0.394015	0.630269	ENSCHIG00000003341(ACTC1);ENSCHIG00000013798(CXCR4);ENSCHIG00000014072(MYOC);ENSCHIG00000021644(CORO1A);ENSCHIG00000026372(IQGAP3)
molecular function	GO:0019787	ubiquitin-like protein transferase activity	29	260	0.40269	0.642908	ENSCHIG00000007153(RNF122);ENSCHIG00000010927(IRF2BPL);ENSCHIG00000011353(ZNRF3);ENSCHIG00000012699(JADE2);ENSCHIG00000012868(HECW2);ENSCHIG00000013683(RNF217);ENSCHIG00000015107(TRAIP);ENSCHIG00000015322(ASB4);ENSCHIG00000015913(FBXO40);ENSCHIG00000016592(TRIM47);ENSCHIG00000017670(UBE2I);ENSCHIG00000017718(TRIM9);ENSCHIG00000017809(FBXL15);ENSCHIG00000017824(NEDD4);ENSCHIG00000017890(LNX1);ENSC…
molecular function	GO:0140030	modification-dependent protein binding	12	103	0.402701	0.642908	ENSCHIG00000003444(NCAPG2);ENSCHIG00000008343(MINDY2);ENSCHIG00000013546(KDM7A);ENSCHIG00000018205(ANK2);ENSCHIG00000018588(UHRF1);ENSCHIG00000018780(CBX4);ENSCHIG00000019002(RRP8);ENSCHIG00000020934(NCAPD3);ENSCHIG00000021035(TAB2);ENSCHIG00000022450(LYN);ENSCHIG00000024129(AGL);ENSCHIG00000026879(DZIP3)
molecular function	GO:0015101	organic cation transmembrane transporter activity	2	13	0.40509	0.643586	ENSCHIG00000005817(SLC44A2);ENSCHIG00000017224(SLC25A42)
molecular function	GO:0015299	solute:proton antiporter activity	2	13	0.40509	0.643586	ENSCHIG00000013168(SLC9A9);ENSCHIG00000021090(SLC9A3)
molecular function	GO:0033612	receptor serine/threonine kinase binding	2	13	0.40509	0.643586	ENSCHIG00000021149(BMP4);ENSCHIG00000026064(BMP10)
molecular function	GO:0070182	DNA polymerase binding	2	13	0.40509	0.643586	ENSCHIG00000015863(PCNA);ENSCHIG00000026747(RAD51)
molecular function	GO:0071837	HMG box domain binding	2	13	0.40509	0.643586	ENSCHIG00000016206(MEF2C);ENSCHIG00000026040(HOXC4)
molecular function	GO:0061630	ubiquitin protein ligase activity	15	131	0.408122	0.644256	ENSCHIG00000007153(RNF122);ENSCHIG00000010927(IRF2BPL);ENSCHIG00000012699(JADE2);ENSCHIG00000015107(TRAIP);ENSCHIG00000015322(ASB4);ENSCHIG00000015913(FBXO40);ENSCHIG00000017718(TRIM9);ENSCHIG00000017824(NEDD4);ENSCHIG00000018588(UHRF1);ENSCHIG00000018633(RABGEF1);ENSCHIG00000018984(PDZRN3);ENSCHIG00000019678(PELI3);ENSCHIG00000021908(NEURL1);ENSCHIG00000025481(MYLIP);ENSCHIG00000026879(DZIP3)
molecular function	GO:0098772	molecular function regulator	124	1151	0.410667	0.644256	ENSCHIG00000000839(AMIGO1);ENSCHIG00000001922(TGFB3);ENSCHIG00000002759(ANP32E);ENSCHIG00000003758(ARFGAP2);ENSCHIG00000004093(JUN);ENSCHIG00000004376(CDK5R1);ENSCHIG00000005813(VSIR);ENSCHIG00000006052(SCN3B);ENSCHIG00000006433(AFAP1L2);ENSCHIG00000006785(DAB2IP);ENSCHIG00000006935(GMIP);ENSCHIG00000007459(TFPI);ENSCHIG00000007586(ADAP1);ENSCHIG00000007908(CACNG6);ENSCHIG00000008067(NRP1);ENSCHI…
molecular function	GO:0004843	thiol-dependent ubiquitin-specific protease activity	8	67	0.411134	0.644256	ENSCHIG00000002460(USP2);ENSCHIG00000008343(MINDY2);ENSCHIG00000011814(OTUD1);ENSCHIG00000015071(USP34);ENSCHIG00000016960(USP28);ENSCHIG00000018831(-);ENSCHIG00000019061(UCHL1);ENSCHIG00000020163(USP13)
molecular function	GO:0016651	oxidoreductase activity, acting on NAD(P)H	8	67	0.411134	0.644256	ENSCHIG00000008514(DUOX1);ENSCHIG00000016848(GSR);ENSCHIG00000019340(MTRR);ENSCHIG00000019646(WDR93);ENSCHIG00000021009(TXNRD1);ENSCHIG00000023480(NOX5);ENSCHIG00000024501(MICAL2);ENSCHIG00000025722(NQO1)
molecular function	GO:0016835	carbon-oxygen lyase activity	7	58	0.413015	0.644256	ENSCHIG00000000109(ENOSF1);ENSCHIG00000007298(-);ENSCHIG00000012435(CA3);ENSCHIG00000013841(POLQ);ENSCHIG00000016188(CA2);ENSCHIG00000023460(CA11);ENSCHIG00000026086(HACD1)
molecular function	GO:0001637	G protein-coupled chemoattractant receptor activity	3	22	0.413733	0.644256	ENSCHIG00000002856(ACKR3);ENSCHIG00000009039(GPR75);ENSCHIG00000013798(CXCR4)
molecular function	GO:0004950	chemokine receptor activity	3	22	0.413733	0.644256	ENSCHIG00000002856(ACKR3);ENSCHIG00000009039(GPR75);ENSCHIG00000013798(CXCR4)
molecular function	GO:0008376	acetylgalactosaminyltransferase activity	3	22	0.413733	0.644256	ENSCHIG00000001864(GALNT5);ENSCHIG00000011828(CHPF);ENSCHIG00000017035(GALNT10)
molecular function	GO:0015020	glucuronosyltransferase activity	3	22	0.413733	0.644256	ENSCHIG00000009348(EXT1);ENSCHIG00000011828(CHPF);ENSCHIG00000015609(LARGE1)
molecular function	GO:0016229	steroid dehydrogenase activity	3	22	0.413733	0.644256	ENSCHIG00000011780(HSD17B11);MSTRG.13517(Pol);MSTRG.462(Pol)
molecular function	GO:0008528	G protein-coupled peptide receptor activity	11	95	0.418846	0.644256	ENSCHIG00000002856(ACKR3);ENSCHIG00000009039(GPR75);ENSCHIG00000009603(RAMP2);ENSCHIG00000010476(MC1R);ENSCHIG00000011152(GPR83);ENSCHIG00000013798(CXCR4);ENSCHIG00000017244(AGTRAP);ENSCHIG00000019737(EDNRA);ENSCHIG00000024465(CCKAR);ENSCHIG00000024695(-);ENSCHIG00000026596(QRFPR)
molecular function	GO:0060090	molecular adaptor activity	15	132	0.41998	0.644256	ENSCHIG00000000703(SPSB1);ENSCHIG00000006433(AFAP1L2);ENSCHIG00000006694(INSC);ENSCHIG00000006785(DAB2IP);ENSCHIG00000010009(CAV3);ENSCHIG00000011717(FRMD4A);ENSCHIG00000012879(WWC1);ENSCHIG00000013676(FSCN1);ENSCHIG00000016518(SLC9A3R2);ENSCHIG00000017530(GAB2);ENSCHIG00000022576(ITSN1);ENSCHIG00000024373(FBXW7);ENSCHIG00000025388(-);ENSCHIG00000026062(GRB14);ENSCHIG00000026454(JCHAIN)
molecular function	GO:0001664	G protein-coupled receptor binding	18	160	0.422335	0.644256	ENSCHIG00000005571(ITGB4);ENSCHIG00000011175(CCL17);ENSCHIG00000011353(ZNRF3);ENSCHIG00000011883(EDN1);ENSCHIG00000012408(FZD1);ENSCHIG00000012791(CTHRC1);ENSCHIG00000013620(ARRB1);ENSCHIG00000014072(MYOC);ENSCHIG00000014184(PRNP);ENSCHIG00000014217(-);ENSCHIG00000017824(NEDD4);ENSCHIG00000019061(UCHL1);ENSCHIG00000020142(CXCL8);ENSCHIG00000021016(GNA14);ENSCHIG00000022711(ADM);ENSCHIG00000025554…
molecular function	GO:0001537	N-acetylgalactosamine 4-O-sulfotransferase activity	1	5	0.427144	0.644256	ENSCHIG00000015554(CHST11)
molecular function	GO:0001609	G protein-coupled adenosine receptor activity	1	5	0.427144	0.644256	ENSCHIG00000016712(ADORA2B)
molecular function	GO:0004064	arylesterase activity	1	5	0.427144	0.644256	ENSCHIG00000016188(CA2)
molecular function	GO:0004396	hexokinase activity	1	5	0.427144	0.644256	ENSCHIG00000012393(HK2)
molecular function	GO:0004690	cyclic nucleotide-dependent protein kinase activity	1	5	0.427144	0.644256	ENSCHIG00000012195(PRKG1)
molecular function	GO:0004792	thiosulfate sulfurtransferase activity	1	5	0.427144	0.644256	ENSCHIG00000014317(TST)
molecular function	GO:0004977	melanocortin receptor activity	1	5	0.427144	0.644256	ENSCHIG00000010476(MC1R)
molecular function	GO:0005035	death receptor activity	1	5	0.427144	0.644256	ENSCHIG00000019080(NGFR)
molecular function	GO:0005041	low-density lipoprotein particle receptor activity	1	5	0.427144	0.644256	ENSCHIG00000003799(LRP10)
molecular function	GO:0005324	long-chain fatty acid transporter activity	1	5	0.427144	0.644256	ENSCHIG00000005567(MFSD2A)
molecular function	GO:0008656	cysteine-type endopeptidase activator activity involved in apoptotic process	1	5	0.427144	0.644256	ENSCHIG00000026002(CTSH)
molecular function	GO:0008821	crossover junction endodeoxyribonuclease activity	1	5	0.427144	0.644256	ENSCHIG00000013888(GEN1)
molecular function	GO:0015173	aromatic amino acid transmembrane transporter activity	1	5	0.427144	0.644256	ENSCHIG00000023089(SLC38A3)
molecular function	GO:0015186	L-glutamine transmembrane transporter activity	1	5	0.427144	0.644256	ENSCHIG00000023089(SLC38A3)
molecular function	GO:0016308	1-phosphatidylinositol-4-phosphate 5-kinase activity	1	5	0.427144	0.644256	ENSCHIG00000015013(PIP5K1B)
molecular function	GO:0016812	hydrolase activity, acting on carbon-nitrogen (but not peptide) bonds, in cyclic amides	1	5	0.427144	0.644256	ENSCHIG00000022371(CAD)
molecular function	GO:0017040	N-acylsphingosine amidohydrolase activity	1	5	0.427144	0.644256	ENSCHIG00000023132(ACER2)
molecular function	GO:0019871	sodium channel inhibitor activity	1	5	0.427144	0.644256	ENSCHIG00000017824(NEDD4)
molecular function	GO:0019966	interleukin-1 binding	1	5	0.427144	0.644256	ENSCHIG00000009696(IL1RN)
molecular function	GO:0019992	diacylglycerol binding	1	5	0.427144	0.644256	ENSCHIG00000021164(PLTP)
molecular function	GO:0022849	glutamate-gated calcium ion channel activity	1	5	0.427144	0.644256	ENSCHIG00000022718(GRIN2C)
molecular function	GO:0030619	U1 snRNA binding	1	5	0.427144	0.644256	ENSCHIG00000026827(SNRPA)
molecular function	GO:0030976	thiamine pyrophosphate binding	1	5	0.427144	0.644256	ENSCHIG00000006876(OGDH)
molecular function	GO:0031404	chloride ion binding	1	5	0.427144	0.644256	ENSCHIG00000024211(NPR3)
molecular function	GO:0032036	myosin heavy chain binding	1	5	0.427144	0.644256	ENSCHIG00000021644(CORO1A)
molecular function	GO:0032135	DNA insertion or deletion binding	1	5	0.427144	0.644256	ENSCHIG00000015863(PCNA)
molecular function	GO:0035612	AP-2 adaptor complex binding	1	5	0.427144	0.644256	ENSCHIG00000009871(AAK1)
molecular function	GO:0035650	AP-1 adaptor complex binding	1	5	0.427144	0.644256	ENSCHIG00000024276(RAB38)
molecular function	GO:0035727	lysophosphatidic acid binding	1	5	0.427144	0.644256	ENSCHIG00000021183(LPAR1)
molecular function	GO:0042043	neurexin family protein binding	1	5	0.427144	0.644256	ENSCHIG00000025090(CPE)
molecular function	GO:0042392	sphingosine-1-phosphate phosphatase activity	1	5	0.427144	0.644256	ENSCHIG00000020725(PLPP1)
molecular function	GO:0043023	ribosomal large subunit binding	1	5	0.427144	0.644256	ENSCHIG00000014722(DHX33)
molecular function	GO:0044388	small protein activating enzyme binding	1	5	0.427144	0.644256	ENSCHIG00000017670(UBE2I)
molecular function	GO:0045236	CXCR chemokine receptor binding	1	5	0.427144	0.644256	ENSCHIG00000020142(CXCL8)
molecular function	GO:0050291	sphingosine N-acyltransferase activity	1	5	0.427144	0.644256	ENSCHIG00000006098(CERS4)
molecular function	GO:0050998	nitric-oxide synthase binding	1	5	0.427144	0.644256	ENSCHIG00000014130(CD74)
molecular function	GO:0061133	endopeptidase activator activity	1	5	0.427144	0.644256	ENSCHIG00000005813(VSIR)
molecular function	GO:0070567	cytidylyltransferase activity	1	5	0.427144	0.644256	ENSCHIG00000025120(CRPPA)
molecular function	GO:0071253	connexin binding	1	5	0.427144	0.644256	ENSCHIG00000010009(CAV3)
molecular function	GO:0086006	voltage-gated sodium channel activity involved in cardiac muscle cell action potential	1	5	0.427144	0.644256	ENSCHIG00000006052(SCN3B)
molecular function	GO:0106019	phosphatidylinositol-4,5-bisphosphate phosphatase activity	1	5	0.427144	0.644256	ENSCHIG00000015234(PIP4P2)
molecular function	GO:1901474	azole transmembrane transporter activity	1	5	0.427144	0.644256	ENSCHIG00000023089(SLC38A3)
molecular function	GO:0008234	cysteine-type peptidase activity	16	142	0.428546	0.645776	ENSCHIG00000002460(USP2);ENSCHIG00000004885(CTSF);ENSCHIG00000008343(MINDY2);ENSCHIG00000009406(SENP6);ENSCHIG00000009860(CAPN5);ENSCHIG00000011814(OTUD1);ENSCHIG00000013901(CTSC);ENSCHIG00000014688(USP43);ENSCHIG00000015071(USP34);ENSCHIG00000015195(ESPL1);ENSCHIG00000016960(USP28);ENSCHIG00000018831(-);ENSCHIG00000019061(UCHL1);ENSCHIG00000020163(USP13);ENSCHIG00000020875(CTSL);ENSCHIG000000260…
molecular function	GO:0005085	guanyl-nucleotide exchange factor activity	19	170	0.429885	0.647198	ENSCHIG00000008645(NGEF);ENSCHIG00000008841(DENND3);ENSCHIG00000014695(DOCK8);ENSCHIG00000014998(PLEKHG4);ENSCHIG00000016284(PSD);ENSCHIG00000016484(PREX2);ENSCHIG00000017717(RGL3);ENSCHIG00000018161(RAB3IL1);ENSCHIG00000019334(RALGPS1);ENSCHIG00000020044(DOCK4);ENSCHIG00000020399(FGD6);ENSCHIG00000020902(ELMO1);ENSCHIG00000020993(PLCE1);ENSCHIG00000021312(RALGPS2);ENSCHIG00000021915(VAV2);ENSCHI…
molecular function	GO:0016763	transferase activity, transferring pentosyl groups	6	50	0.434122	0.652977	ENSCHIG00000011713(GXYLT2);ENSCHIG00000011975(-);ENSCHIG00000014486(NAPRT);ENSCHIG00000015609(LARGE1);ENSCHIG00000018391(PARP14);ENSCHIG00000021462(ART3)
molecular function	GO:0035591	signaling adaptor activity	5	41	0.437343	0.657218	ENSCHIG00000006433(AFAP1L2);ENSCHIG00000006785(DAB2IP);ENSCHIG00000017530(GAB2);ENSCHIG00000025388(-);ENSCHIG00000026062(GRB14)
molecular function	GO:0000976	transcription regulatory region sequence-specific DNA binding	62	574	0.43918	0.657369	ENSCHIG00000000623(PLAG1);ENSCHIG00000003296(FOSB);ENSCHIG00000003405(NFE2);ENSCHIG00000004093(JUN);ENSCHIG00000005050(PITX3);ENSCHIG00000007287(GLI1);ENSCHIG00000007326(E2F2);ENSCHIG00000007371(EZH2);ENSCHIG00000007846(JUNB);ENSCHIG00000008305(ZBTB16);ENSCHIG00000009329(ZNF704);ENSCHIG00000009349(NFIL3);ENSCHIG00000009793(MYOD1);ENSCHIG00000010139(MYBL2);ENSCHIG00000010363(MEF2D);ENSCHIG00000010…
molecular function	GO:0036459	thiol-dependent ubiquitinyl hydrolase activity	9	78	0.440271	0.657369	ENSCHIG00000002460(USP2);ENSCHIG00000008343(MINDY2);ENSCHIG00000011814(OTUD1);ENSCHIG00000014688(USP43);ENSCHIG00000015071(USP34);ENSCHIG00000016960(USP28);ENSCHIG00000018831(-);ENSCHIG00000019061(UCHL1);ENSCHIG00000020163(USP13)
molecular function	GO:0016877	ligase activity, forming carbon-sulfur bonds	4	32	0.440424	0.657369	ENSCHIG00000016645(AACS);ENSCHIG00000022587(SLC27A3);ENSCHIG00000023281(ACSS3);ENSCHIG00000023954(ACSS2)
molecular function	GO:0001221	transcription cofactor binding	3	23	0.442916	0.657369	ENSCHIG00000013774(SMAD3);ENSCHIG00000017076(HDGF);ENSCHIG00000025775(RORA)
molecular function	GO:1901682	sulfur compound transmembrane transporter activity	3	23	0.442916	0.657369	ENSCHIG00000012447(SLC26A10);ENSCHIG00000016301(SLC26A7);ENSCHIG00000024785(SLC6A6)
molecular function	GO:0001223	transcription coactivator binding	2	14	0.443062	0.657369	ENSCHIG00000013774(SMAD3);ENSCHIG00000025775(RORA)
molecular function	GO:0001614	purinergic nucleotide receptor activity	2	14	0.443062	0.657369	ENSCHIG00000008918(P2RY1);ENSCHIG00000026818(-)
molecular function	GO:0003951	NAD+ kinase activity	2	14	0.443062	0.657369	ENSCHIG00000021681(SPHK1);ENSCHIG00000025662(DGKD)
molecular function	GO:0016289	CoA hydrolase activity	2	14	0.443062	0.657369	ENSCHIG00000024668(ACOT7);ENSCHIG00000026493(-)
molecular function	GO:0016502	nucleotide receptor activity	2	14	0.443062	0.657369	ENSCHIG00000008918(P2RY1);ENSCHIG00000026818(-)
molecular function	GO:0016884	carbon-nitrogen ligase activity, with glutamine as amido-N-donor	2	14	0.443062	0.657369	ENSCHIG00000007275(NADSYN1);ENSCHIG00000022371(CAD)
molecular function	GO:0030547	receptor inhibitor activity	2	14	0.443062	0.657369	ENSCHIG00000009696(IL1RN);ENSCHIG00000016855(FST)
molecular function	GO:0042974	retinoic acid receptor binding	2	14	0.443062	0.657369	ENSCHIG00000015877(PPARG);ENSCHIG00000023586(VDR)
molecular function	GO:0043027	cysteine-type endopeptidase inhibitor activity involved in apoptotic process	2	14	0.443062	0.657369	ENSCHIG00000013620(ARRB1);ENSCHIG00000015239(RPS6KA1)
molecular function	GO:0016782	transferase activity, transferring sulfur-containing groups	8	69	0.444349	0.658682	ENSCHIG00000000464(DSEL);ENSCHIG00000001958(MOCOS);ENSCHIG00000011727(AMACR);ENSCHIG00000014317(TST);ENSCHIG00000015554(CHST11);ENSCHIG00000019289(-);ENSCHIG00000026123(GAL3ST4);MSTRG.9549(HS3ST4)
molecular function	GO:0002020	protease binding	9	79	0.455793	0.672806	ENSCHIG00000004276(FAP);ENSCHIG00000004376(CDK5R1);ENSCHIG00000012979(VWF);ENSCHIG00000015227(ITGA3);ENSCHIG00000020858(SERPINE1);ENSCHIG00000021048(DPP4);ENSCHIG00000023530(FLOT1);ENSCHIG00000024986(TIMP2);ENSCHIG00000026815(ADAMTS4)
molecular function	GO:0000981	DNA-binding transcription factor activity, RNA polymerase II-specific	59	549	0.458175	0.672806	ENSCHIG00000000623(PLAG1);ENSCHIG00000003296(FOSB);ENSCHIG00000004093(JUN);ENSCHIG00000005050(PITX3);ENSCHIG00000007287(GLI1);ENSCHIG00000007326(E2F2);ENSCHIG00000007846(JUNB);ENSCHIG00000008305(ZBTB16);ENSCHIG00000009349(NFIL3);ENSCHIG00000009664(NR4A1);ENSCHIG00000009793(MYOD1);ENSCHIG00000010139(MYBL2);ENSCHIG00000010363(MEF2D);ENSCHIG00000010948(DLX4);ENSCHIG00000011720(CREBRF);ENSCHIG0000001…
molecular function	GO:0043130	ubiquitin binding	5	42	0.458755	0.672806	ENSCHIG00000013774(SMAD3);ENSCHIG00000013798(CXCR4);ENSCHIG00000017824(NEDD4);ENSCHIG00000019061(UCHL1);ENSCHIG00000020163(USP13)
molecular function	GO:1990841	promoter-specific chromatin binding	5	42	0.458755	0.672806	ENSCHIG00000007371(EZH2);ENSCHIG00000009793(MYOD1);ENSCHIG00000010137(RBL1);ENSCHIG00000011729(CHD7);ENSCHIG00000022705(EGR1)
molecular function	GO:0004842	ubiquitin-protein transferase activity	27	248	0.460062	0.672806	ENSCHIG00000007153(RNF122);ENSCHIG00000010927(IRF2BPL);ENSCHIG00000011353(ZNRF3);ENSCHIG00000012699(JADE2);ENSCHIG00000012868(HECW2);ENSCHIG00000013683(RNF217);ENSCHIG00000015107(TRAIP);ENSCHIG00000015322(ASB4);ENSCHIG00000015913(FBXO40);ENSCHIG00000016592(TRIM47);ENSCHIG00000017718(TRIM9);ENSCHIG00000017809(FBXL15);ENSCHIG00000017824(NEDD4);ENSCHIG00000017890(LNX1);ENSCHIG00000018130(DTL);ENSCHI…
molecular function	GO:0070851	growth factor receptor binding	11	98	0.460736	0.672806	ENSCHIG00000003279(ESM1);ENSCHIG00000006785(DAB2IP);ENSCHIG00000009696(IL1RN);ENSCHIG00000011455(FGF18);ENSCHIG00000015574(FGF7);ENSCHIG00000019707(FAM83B);ENSCHIG00000020738(FGF9);ENSCHIG00000021915(VAV2);ENSCHIG00000022689(HBEGF);ENSCHIG00000022731(CADM4);ENSCHIG00000024886(FGF5)
molecular function	GO:0050662	coenzyme binding	26	239	0.463613	0.672806	ENSCHIG00000001958(MOCOS);ENSCHIG00000003808(IDH2);ENSCHIG00000006876(OGDH);ENSCHIG00000011255(PYGM);ENSCHIG00000013438(SHMT1);ENSCHIG00000013439(AOX1);ENSCHIG00000013689(DDC);ENSCHIG00000014174(ACOX2);ENSCHIG00000014252(IDH3A);ENSCHIG00000016104(-);ENSCHIG00000016848(GSR);ENSCHIG00000016948(EGLN3);ENSCHIG00000017163(PANK1);ENSCHIG00000017276(XDH);ENSCHIG00000019340(MTRR);ENSCHIG00000021003(GAD2)…
molecular function	GO:0004177	aminopeptidase activity	4	33	0.46467	0.672806	ENSCHIG00000004276(FAP);ENSCHIG00000019954(DPEP2);ENSCHIG00000021048(DPP4);ENSCHIG00000026002(CTSH)
molecular function	GO:0031593	polyubiquitin modification-dependent protein binding	4	33	0.46467	0.672806	ENSCHIG00000008343(MINDY2);ENSCHIG00000021035(TAB2);ENSCHIG00000024129(AGL);ENSCHIG00000026879(DZIP3)
molecular function	GO:0032813	tumor necrosis factor receptor superfamily binding	4	33	0.46467	0.672806	ENSCHIG00000006785(DAB2IP);ENSCHIG00000011929(TNFSF18);ENSCHIG00000016771(TRAF5);ENSCHIG00000019785(TNFSF4)
molecular function	GO:0045182	translation regulator activity	4	33	0.46467	0.672806	ENSCHIG00000000075(TYMS);ENSCHIG00000013438(SHMT1);ENSCHIG00000016091(SAMD4A);ENSCHIG00000021908(NEURL1)
molecular function	GO:0000977	RNA polymerase II regulatory region sequence-specific DNA binding	58	541	0.466714	0.672806	ENSCHIG00000000623(PLAG1);ENSCHIG00000003296(FOSB);ENSCHIG00000004093(JUN);ENSCHIG00000005050(PITX3);ENSCHIG00000007287(GLI1);ENSCHIG00000007326(E2F2);ENSCHIG00000007371(EZH2);ENSCHIG00000007846(JUNB);ENSCHIG00000008305(ZBTB16);ENSCHIG00000009349(NFIL3);ENSCHIG00000009793(MYOD1);ENSCHIG00000010139(MYBL2);ENSCHIG00000010363(MEF2D);ENSCHIG00000010948(DLX4);ENSCHIG00000011720(CREBRF);ENSCHIG00000011…
molecular function	GO:0001012	RNA polymerase II regulatory region DNA binding	58	541	0.466714	0.672806	ENSCHIG00000000623(PLAG1);ENSCHIG00000003296(FOSB);ENSCHIG00000004093(JUN);ENSCHIG00000005050(PITX3);ENSCHIG00000007287(GLI1);ENSCHIG00000007326(E2F2);ENSCHIG00000007371(EZH2);ENSCHIG00000007846(JUNB);ENSCHIG00000008305(ZBTB16);ENSCHIG00000009349(NFIL3);ENSCHIG00000009793(MYOD1);ENSCHIG00000010139(MYBL2);ENSCHIG00000010363(MEF2D);ENSCHIG00000010948(DLX4);ENSCHIG00000011720(CREBRF);ENSCHIG00000011…
molecular function	GO:0030674	protein binding, bridging	9	80	0.471243	0.672806	ENSCHIG00000000703(SPSB1);ENSCHIG00000006694(INSC);ENSCHIG00000011717(FRMD4A);ENSCHIG00000013676(FSCN1);ENSCHIG00000017530(GAB2);ENSCHIG00000024373(FBXW7);ENSCHIG00000025388(-);ENSCHIG00000026062(GRB14);ENSCHIG00000026454(JCHAIN)
molecular function	GO:0001103	RNA polymerase II repressing transcription factor binding	3	24	0.471511	0.672806	ENSCHIG00000010905(TCERG1);ENSCHIG00000020307(STAT3);ENSCHIG00000022041(RBPJ)
molecular function	GO:0017046	peptide hormone binding	3	24	0.471511	0.672806	ENSCHIG00000009603(RAMP2);ENSCHIG00000024211(NPR3);ENSCHIG00000024465(CCKAR)
molecular function	GO:0019239	deaminase activity	3	24	0.471511	0.672806	ENSCHIG00000004934(ADAL);ENSCHIG00000015307(GDA);ENSCHIG00000015980(AMPD1)
molecular function	GO:0030551	cyclic nucleotide binding	3	24	0.471511	0.672806	ENSCHIG00000007288(PDE4B);ENSCHIG00000012195(PRKG1);ENSCHIG00000022822(PDE10A)
molecular function	GO:0030170	pyridoxal phosphate binding	6	52	0.472716	0.672806	ENSCHIG00000001958(MOCOS);ENSCHIG00000011255(PYGM);ENSCHIG00000013438(SHMT1);ENSCHIG00000013689(DDC);ENSCHIG00000021003(GAD2);ENSCHIG00000022188(ABAT)
molecular function	GO:0070279	vitamin B6 binding	6	52	0.472716	0.672806	ENSCHIG00000001958(MOCOS);ENSCHIG00000011255(PYGM);ENSCHIG00000013438(SHMT1);ENSCHIG00000013689(DDC);ENSCHIG00000021003(GAD2);ENSCHIG00000022188(ABAT)
molecular function	GO:0016874	ligase activity	15	137	0.479196	0.672806	ENSCHIG00000007275(NADSYN1);ENSCHIG00000014486(NAPRT);ENSCHIG00000016645(AACS);ENSCHIG00000018279(ADSS1);ENSCHIG00000019061(UCHL1);ENSCHIG00000020615(ACACB);ENSCHIG00000022274(TTLL4);ENSCHIG00000022371(CAD);ENSCHIG00000022587(SLC27A3);ENSCHIG00000023281(ACSS3);ENSCHIG00000023954(ACSS2);ENSCHIG00000024098(-);ENSCHIG00000024636(-);ENSCHIG00000025257(GCLM);ENSCHIG00000025924(LIG1)
molecular function	GO:0000217	DNA secondary structure binding	2	15	0.479645	0.672806	ENSCHIG00000013888(GEN1);ENSCHIG00000024225(XRCC2)
molecular function	GO:0019956	chemokine binding	2	15	0.479645	0.672806	ENSCHIG00000002856(ACKR3);ENSCHIG00000013798(CXCR4)
molecular function	GO:0030515	snoRNA binding	2	15	0.479645	0.672806	ENSCHIG00000014304(NUDT5);ENSCHIG00000023450(NOP56)
molecular function	GO:0030552	cAMP binding	2	15	0.479645	0.672806	ENSCHIG00000007288(PDE4B);ENSCHIG00000022822(PDE10A)
molecular function	GO:0042056	chemoattractant activity	2	15	0.479645	0.672806	ENSCHIG00000015574(FGF7);ENSCHIG00000021149(BMP4)
molecular function	GO:0070300	phosphatidic acid binding	2	15	0.479645	0.672806	ENSCHIG00000012464(GRAMD1B);ENSCHIG00000021164(PLTP)
molecular function	GO:0070530	K63-linked polyubiquitin modification-dependent protein binding	2	15	0.479645	0.672806	ENSCHIG00000008343(MINDY2);ENSCHIG00000021035(TAB2)
molecular function	GO:0004721	phosphoprotein phosphatase activity	17	156	0.480862	0.672806	ENSCHIG00000008345(PTPN5);ENSCHIG00000011289(DUSP4);ENSCHIG00000011320(DUSP6);ENSCHIG00000014039(PTPRN);ENSCHIG00000017325(PTPRD);ENSCHIG00000017421(-);ENSCHIG00000018892(PTPRN2);ENSCHIG00000019000(DUSP26);ENSCHIG00000020201(DUSP8);ENSCHIG00000020312(-);ENSCHIG00000021889(EYA4);ENSCHIG00000023601(CDC25A);ENSCHIG00000024051(DUSP13);ENSCHIG00000024557(PPP5C);ENSCHIG00000026543(EYA3);ENSCHIG00000027…
molecular function	GO:0016758	transferase activity, transferring hexosyl groups	18	166	0.48695	0.672806	ENSCHIG00000001864(GALNT5);ENSCHIG00000006578(-);ENSCHIG00000008602(GCNT4);ENSCHIG00000009348(EXT1);ENSCHIG00000009561(B3GNT2);ENSCHIG00000009946(GCNT3);ENSCHIG00000011255(PYGM);ENSCHIG00000011424(-);ENSCHIG00000011828(CHPF);ENSCHIG00000015516(MGAT4A);ENSCHIG00000015609(LARGE1);ENSCHIG00000017035(GALNT10);ENSCHIG00000017550(GYS1);ENSCHIG00000018932(PIGB);ENSCHIG00000022481(TMTC1);ENSCHIG000000231…
molecular function	GO:0000182	rDNA binding	1	6	0.487559	0.672806	ENSCHIG00000014722(DHX33)
molecular function	GO:0000295	adenine nucleotide transmembrane transporter activity	1	6	0.487559	0.672806	ENSCHIG00000017224(SLC25A42)
molecular function	GO:0004708	MAP kinase kinase activity	1	6	0.487559	0.672806	ENSCHIG00000024404(MAP2K6)
molecular function	GO:0004931	extracellularly ATP-gated cation channel activity	1	6	0.487559	0.672806	ENSCHIG00000026818(-)
molecular function	GO:0004972	NMDA glutamate receptor activity	1	6	0.487559	0.672806	ENSCHIG00000022718(GRIN2C)
molecular function	GO:0005042	netrin receptor activity	1	6	0.487559	0.672806	ENSCHIG00000007694(UNC5C)
molecular function	GO:0005068	transmembrane receptor protein tyrosine kinase adaptor activity	1	6	0.487559	0.672806	ENSCHIG00000017530(GAB2)
molecular function	GO:0005072	transforming growth factor beta receptor, cytoplasmic mediator activity	1	6	0.487559	0.672806	ENSCHIG00000013774(SMAD3)
molecular function	GO:0005123	death receptor binding	1	6	0.487559	0.672806	ENSCHIG00000006785(DAB2IP)
molecular function	GO:0005346	purine ribonucleotide transmembrane transporter activity	1	6	0.487559	0.672806	ENSCHIG00000017224(SLC25A42)
molecular function	GO:0005391	sodium:potassium-exchanging ATPase activity	1	6	0.487559	0.672806	ENSCHIG00000023627(ATP1B1)
molecular function	GO:0005402	carbohydrate:cation symporter activity	1	6	0.487559	0.672806	ENSCHIG00000000814(SLC45A3)
molecular function	GO:0005536	glucose binding	1	6	0.487559	0.672806	ENSCHIG00000012393(HK2)
molecular function	GO:0008140	cAMP response element binding protein binding	1	6	0.487559	0.672806	ENSCHIG00000011897(DDIT3)
molecular function	GO:0008410	CoA-transferase activity	1	6	0.487559	0.672806	ENSCHIG00000011727(AMACR)
molecular function	GO:0008429	phosphatidylethanolamine binding	1	6	0.487559	0.672806	ENSCHIG00000021164(PLTP)
molecular function	GO:0008970	phospholipase A1 activity	1	6	0.487559	0.672806	ENSCHIG00000015994(LIPG)
molecular function	GO:0015180	L-alanine transmembrane transporter activity	1	6	0.487559	0.672806	ENSCHIG00000023089(SLC38A3)
molecular function	GO:0015245	fatty acid transmembrane transporter activity	1	6	0.487559	0.672806	ENSCHIG00000005567(MFSD2A)
molecular function	GO:0015252	proton channel activity	1	6	0.487559	0.672806	ENSCHIG00000023480(NOX5)
molecular function	GO:0015556	C4-dicarboxylate transmembrane transporter activity	1	6	0.487559	0.672806	ENSCHIG00000022398(SLC25A13)
molecular function	GO:0016175	superoxide-generating NADPH oxidase activity	1	6	0.487559	0.672806	ENSCHIG00000023480(NOX5)
molecular function	GO:0016290	palmitoyl-CoA hydrolase activity	1	6	0.487559	0.672806	ENSCHIG00000024668(ACOT7)
molecular function	GO:0016421	CoA carboxylase activity	1	6	0.487559	0.672806	ENSCHIG00000020615(ACACB)
molecular function	GO:0016653	oxidoreductase activity, acting on NAD(P)H, heme protein as acceptor	1	6	0.487559	0.672806	ENSCHIG00000019340(MTRR)
molecular function	GO:0019957	C-C chemokine binding	1	6	0.487559	0.672806	ENSCHIG00000013798(CXCR4)
molecular function	GO:0022858	alanine transmembrane transporter activity	1	6	0.487559	0.672806	ENSCHIG00000023089(SLC38A3)
molecular function	GO:0023023	MHC protein complex binding	1	6	0.487559	0.672806	ENSCHIG00000014130(CD74)
molecular function	GO:0030274	LIM domain binding	1	6	0.487559	0.672806	ENSCHIG00000010063(ACTN2)
molecular function	GO:0031402	sodium ion binding	1	6	0.487559	0.672806	ENSCHIG00000023627(ATP1B1)
molecular function	GO:0031545	peptidyl-proline 4-dioxygenase activity	1	6	0.487559	0.672806	ENSCHIG00000016948(EGLN3)
molecular function	GO:0032405	MutLalpha complex binding	1	6	0.487559	0.672806	ENSCHIG00000015863(PCNA)
molecular function	GO:0032454	histone demethylase activity (H3-K9 specific)	1	6	0.487559	0.672806	ENSCHIG00000013546(KDM7A)
molecular function	GO:0035014	phosphatidylinositol 3-kinase regulator activity	1	6	0.487559	0.672806	ENSCHIG00000021617(PIK3R5)
molecular function	GO:0035312	5'-3' exodeoxyribonuclease activity	1	6	0.487559	0.672806	ENSCHIG00000013001(EXO1)
molecular function	GO:0036310	annealing helicase activity	1	6	0.487559	0.672806	ENSCHIG00000020118(RAD54L)
molecular function	GO:0038064	collagen receptor activity	1	6	0.487559	0.672806	ENSCHIG00000025296(ITGA11)
molecular function	GO:0042289	MHC class II protein binding	1	6	0.487559	0.672806	ENSCHIG00000014130(CD74)
molecular function	GO:0043274	phospholipase binding	1	6	0.487559	0.672806	ENSCHIG00000013615(LMNB1)
molecular function	GO:0043515	kinetochore binding	1	6	0.487559	0.672806	ENSCHIG00000010109(TTK)
molecular function	GO:0046624	sphingolipid transporter activity	1	6	0.487559	0.672806	ENSCHIG00000024104(ABCA1)
molecular function	GO:0050308	sugar-phosphatase activity	1	6	0.487559	0.672806	ENSCHIG00000017472(FBP2)
molecular function	GO:0051185	coenzyme transmembrane transporter activity	1	6	0.487559	0.672806	ENSCHIG00000017224(SLC25A42)
molecular function	GO:0051864	histone demethylase activity (H3-K36 specific)	1	6	0.487559	0.672806	ENSCHIG00000013546(KDM7A)
molecular function	GO:0061676	importin-alpha family protein binding	1	6	0.487559	0.672806	ENSCHIG00000023873(TPX2)
molecular function	GO:0070324	thyroid hormone binding	1	6	0.487559	0.672806	ENSCHIG00000026002(CTSH)
molecular function	GO:0097157	pre-mRNA intronic binding	1	6	0.487559	0.672806	ENSCHIG00000013536(RBM24)
molecular function	GO:0097642	calcitonin family receptor activity	1	6	0.487559	0.672806	ENSCHIG00000009603(RAMP2)
molecular function	GO:0098821	BMP receptor activity	1	6	0.487559	0.672806	ENSCHIG00000010408(HJV)
molecular function	GO:0099511	voltage-gated calcium channel activity involved in regulation of cytosolic calcium levels	1	6	0.487559	0.672806	ENSCHIG00000019488(CACNA1D)
molecular function	GO:0099626	voltage-gated calcium channel activity involved in regulation of presynaptic cytosolic calcium levels	1	6	0.487559	0.672806	ENSCHIG00000019488(CACNA1D)
molecular function	GO:1903763	gap junction channel activity involved in cell communication by electrical coupling	1	6	0.487559	0.672806	ENSCHIG00000004710(GJB2)
molecular function	GO:0015036	disulfide oxidoreductase activity	4	34	0.488531	0.67358	ENSCHIG00000016848(GSR);ENSCHIG00000020673(-);ENSCHIG00000021009(TXNRD1);ENSCHIG00000027169(PDIA5)
molecular function	GO:0032182	ubiquitin-like protein binding	6	53	0.491738	0.677433	ENSCHIG00000013774(SMAD3);ENSCHIG00000013798(CXCR4);ENSCHIG00000017824(NEDD4);ENSCHIG00000018780(CBX4);ENSCHIG00000019061(UCHL1);ENSCHIG00000020163(USP13)
molecular function	GO:0031072	heat shock protein binding	8	72	0.493565	0.679378	ENSCHIG00000000214(DNAJC9);ENSCHIG00000000353(CDK1);ENSCHIG00000009943(FKBP4);ENSCHIG00000018294(UNC45B);ENSCHIG00000021941(SACS);ENSCHIG00000024271(DNAJA4);ENSCHIG00000024557(PPP5C);ENSCHIG00000025411(HSPA6)
molecular function	GO:0000978	RNA polymerase II proximal promoter sequence-specific DNA binding	45	423	0.498143	0.685104	ENSCHIG00000000623(PLAG1);ENSCHIG00000003296(FOSB);ENSCHIG00000004093(JUN);ENSCHIG00000005050(PITX3);ENSCHIG00000007287(GLI1);ENSCHIG00000007371(EZH2);ENSCHIG00000007846(JUNB);ENSCHIG00000008305(ZBTB16);ENSCHIG00000009349(NFIL3);ENSCHIG00000009793(MYOD1);ENSCHIG00000010139(MYBL2);ENSCHIG00000010363(MEF2D);ENSCHIG00000010948(DLX4);ENSCHIG00000011729(CHD7);ENSCHIG00000011897(DDIT3);ENSCHIG000000126…
molecular function	GO:0004860	protein kinase inhibitor activity	5	44	0.50081	0.688193	ENSCHIG00000013189(CAMK2N1);ENSCHIG00000022780(PKIA);ENSCHIG00000025570(INKA2);ENSCHIG00000025845(CDKN2B);ENSCHIG00000025939(CDKN2A)
molecular function	GO:0008013	beta-catenin binding	7	63	0.501435	0.688461	ENSCHIG00000006698(TRPC4);ENSCHIG00000016518(SLC9A3R2);ENSCHIG00000016780(CALCOCO1);ENSCHIG00000018029(CDH1);ENSCHIG00000018662(CDH2);ENSCHIG00000024462(RUVBL2);ENSCHIG00000025775(RORA)
molecular function	GO:0101005	ubiquitinyl hydrolase activity	9	82	0.501846	0.688461	ENSCHIG00000002460(USP2);ENSCHIG00000008343(MINDY2);ENSCHIG00000011814(OTUD1);ENSCHIG00000014688(USP43);ENSCHIG00000015071(USP34);ENSCHIG00000016960(USP28);ENSCHIG00000018831(-);ENSCHIG00000019061(UCHL1);ENSCHIG00000020163(USP13)
molecular function	GO:0048306	calcium-dependent protein binding	4	35	0.511942	0.700827	ENSCHIG00000009583(SYT6);ENSCHIG00000014376(CASQ2);ENSCHIG00000019356(TNNC1);ENSCHIG00000021572(VLDLR)
molecular function	GO:0000030	mannosyltransferase activity	2	16	0.51471	0.700827	ENSCHIG00000018932(PIGB);ENSCHIG00000022481(TMTC1)
molecular function	GO:0001968	fibronectin binding	2	16	0.51471	0.700827	ENSCHIG00000014072(MYOC);ENSCHIG00000020875(CTSL)
molecular function	GO:0005501	retinoid binding	2	16	0.51471	0.700827	ENSCHIG00000009097(CRABP2);ENSCHIG00000019166(CRABP1)
molecular function	GO:0008409	5'-3' exonuclease activity	2	16	0.51471	0.700827	ENSCHIG00000009155(FEN1);ENSCHIG00000013001(EXO1)
molecular function	GO:0016641	oxidoreductase activity, acting on the CH-NH2 group of donors, oxygen as acceptor	2	16	0.51471	0.700827	ENSCHIG00000006644(-);ENSCHIG00000023220(LOXL4)
molecular function	GO:0016646	oxidoreductase activity, acting on the CH-NH group of donors, NAD or NADP as acceptor	2	16	0.51471	0.700827	ENSCHIG00000021831(BLVRB);ENSCHIG00000025785(MTHFR)
molecular function	GO:0019840	isoprenoid binding	2	16	0.51471	0.700827	ENSCHIG00000009097(CRABP2);ENSCHIG00000019166(CRABP1)
molecular function	GO:0044769	ATPase activity, coupled to transmembrane movement of ions, rotational mechanism	2	16	0.51471	0.700827	ENSCHIG00000008581(-);ENSCHIG00000026375(-)
molecular function	GO:0016866	intramolecular transferase activity	3	26	0.526553	0.705768	ENSCHIG00000005138(PGAM2);ENSCHIG00000023008(-);MSTRG.347(PGAM1)
molecular function	GO:0031491	nucleosome binding	3	26	0.526553	0.705768	ENSCHIG00000017187(NOC2L);ENSCHIG00000018588(UHRF1);ENSCHIG00000022864(VRK1)
molecular function	GO:0099528	G protein-coupled neurotransmitter receptor activity	3	26	0.526553	0.705768	ENSCHIG00000008916(HTR1B);ENSCHIG00000011193(-);ENSCHIG00000016921(HTR2A)
molecular function	GO:0038024	cargo receptor activity	9	84	0.531919	0.705768	ENSCHIG00000002743(SCARA5);ENSCHIG00000002856(ACKR3);ENSCHIG00000003799(LRP10);ENSCHIG00000021572(VLDLR);ENSCHIG00000023113(LRP8);ENSCHIG00000023165(ABCA7);ENSCHIG00000023220(LOXL4);ENSCHIG00000024104(ABCA1);ENSCHIG00000025358(MEGF10)
molecular function	GO:1902936	phosphatidylinositol bisphosphate binding	7	65	0.535642	0.705768	ENSCHIG00000005289(PLEKHA1);ENSCHIG00000007586(ADAP1);ENSCHIG00000009808(SYT7);ENSCHIG00000010063(ACTN2);ENSCHIG00000017674(PLEK);ENSCHIG00000018397(CGAS);ENSCHIG00000026727(SDCBP2)
molecular function	GO:0016491	oxidoreductase activity	77	734	0.537593	0.705768	ENSCHIG00000000527(PTGS1);ENSCHIG00000002616(TPH2);ENSCHIG00000003808(IDH2);ENSCHIG00000004827(-);ENSCHIG00000005111(-);ENSCHIG00000006644(-);ENSCHIG00000006876(OGDH);ENSCHIG00000008514(DUOX1);ENSCHIG00000008787(DHRS3);ENSCHIG00000008956(TM7SF2);ENSCHIG00000009239(CYP24A1);ENSCHIG00000009694(RRM2);ENSCHIG00000009892(-);ENSCHIG00000010133(CYBRD1);ENSCHIG00000011070(CYP39A1);ENSCHIG00000011546(PIPO…
molecular function	GO:0001013	RNA polymerase I regulatory region DNA binding	1	7	0.541605	0.705768	ENSCHIG00000014990(RRN3)
molecular function	GO:0001163	RNA polymerase I regulatory region sequence-specific DNA binding	1	7	0.541605	0.705768	ENSCHIG00000014990(RRN3)
molecular function	GO:0001164	RNA polymerase I CORE element sequence-specific DNA binding	1	7	0.541605	0.705768	ENSCHIG00000014990(RRN3)
molecular function	GO:0001608	G protein-coupled nucleotide receptor activity	1	7	0.541605	0.705768	ENSCHIG00000008918(P2RY1)
molecular function	GO:0003956	NAD(P)+-protein-arginine ADP-ribosyltransferase activity	1	7	0.541605	0.705768	ENSCHIG00000021462(ART3)
molecular function	GO:0004622	lysophospholipase activity	1	7	0.541605	0.705768	ENSCHIG00000024860(PNPLA7)
molecular function	GO:0004767	sphingomyelin phosphodiesterase activity	1	7	0.541605	0.705768	ENSCHIG00000014109(SMPDL3B)
molecular function	GO:0005337	nucleoside transmembrane transporter activity	1	7	0.541605	0.705768	ENSCHIG00000022410(SLC29A1)
molecular function	GO:0008121	ubiquinol-cytochrome-c reductase activity	1	7	0.541605	0.705768	ENSCHIG00000017488(UQCRQ)
molecular function	GO:0008131	primary amine oxidase activity	1	7	0.541605	0.705768	ENSCHIG00000006644(-)
molecular function	GO:0008195	phosphatidate phosphatase activity	1	7	0.541605	0.705768	ENSCHIG00000020725(PLPP1)
molecular function	GO:0015129	lactate transmembrane transporter activity	1	7	0.541605	0.705768	ENSCHIG00000012621(SLC16A3)
molecular function	GO:0015216	purine nucleotide transmembrane transporter activity	1	7	0.541605	0.705768	ENSCHIG00000017224(SLC25A42)
molecular function	GO:0015250	water channel activity	1	7	0.541605	0.705768	ENSCHIG00000009412(AQP5)
molecular function	GO:0015562	efflux transmembrane transporter activity	1	7	0.541605	0.705768	ENSCHIG00000015177(ABCB6)
molecular function	GO:0016615	malate dehydrogenase activity	1	7	0.541605	0.705768	ENSCHIG00000022836(ME1)
molecular function	GO:0016634	oxidoreductase activity, acting on the CH-CH group of donors, oxygen as acceptor	1	7	0.541605	0.705768	ENSCHIG00000014174(ACOX2)
molecular function	GO:0016670	oxidoreductase activity, acting on a sulfur group of donors, oxygen as acceptor	1	7	0.541605	0.705768	ENSCHIG00000022922(QSOX1)
molecular function	GO:0016671	oxidoreductase activity, acting on a sulfur group of donors, disulfide as acceptor	1	7	0.541605	0.705768	ENSCHIG00000014549(MSRB2)
molecular function	GO:0016679	oxidoreductase activity, acting on diphenols and related substances as donors	1	7	0.541605	0.705768	ENSCHIG00000017488(UQCRQ)
molecular function	GO:0016681	oxidoreductase activity, acting on diphenols and related substances as donors, cytochrome as acceptor	1	7	0.541605	0.705768	ENSCHIG00000017488(UQCRQ)
molecular function	GO:0016714	oxidoreductase activity, acting on paired donors, with incorporation or reduction of molecular oxygen, reduced pteridine as one donor, and incorporation of one atom of oxygen	1	7	0.541605	0.705768	ENSCHIG00000002616(TPH2)
molecular function	GO:0016742	hydroxymethyl-, formyl- and related transferase activity	1	7	0.541605	0.705768	ENSCHIG00000013438(SHMT1)
molecular function	GO:0016842	amidine-lyase activity	1	7	0.541605	0.705768	ENSCHIG00000017469(CHAC1)
molecular function	GO:0016857	racemase and epimerase activity, acting on carbohydrates and derivatives	1	7	0.541605	0.705768	ENSCHIG00000014259(GALE)
molecular function	GO:0016885	ligase activity, forming carbon-carbon bonds	1	7	0.541605	0.705768	ENSCHIG00000020615(ACACB)
molecular function	GO:0016886	ligase activity, forming phosphoric ester bonds	1	7	0.541605	0.705768	ENSCHIG00000025924(LIG1)
molecular function	GO:0017151	DEAD/H-box RNA helicase binding	1	7	0.541605	0.705768	ENSCHIG00000013774(SMAD3)
molecular function	GO:0017162	aryl hydrocarbon receptor binding	1	7	0.541605	0.705768	ENSCHIG00000016656(NCOA1)
molecular function	GO:0019203	carbohydrate phosphatase activity	1	7	0.541605	0.705768	ENSCHIG00000017472(FBP2)
molecular function	GO:0030159	receptor signaling complex scaffold activity	1	7	0.541605	0.705768	ENSCHIG00000016620(GRIP2)
molecular function	GO:0030368	interleukin-17 receptor activity	1	7	0.541605	0.705768	ENSCHIG00000026102(IL17RD)
molecular function	GO:0030553	cGMP binding	1	7	0.541605	0.705768	ENSCHIG00000012195(PRKG1)
molecular function	GO:0031078	histone deacetylase activity (H3-K14 specific)	1	7	0.541605	0.705768	ENSCHIG00000025824(HDAC9)
molecular function	GO:0031996	thioesterase binding	1	7	0.541605	0.705768	ENSCHIG00000016771(TRAF5)
molecular function	GO:0032041	NAD-dependent histone deacetylase activity (H3-K14 specific)	1	7	0.541605	0.705768	ENSCHIG00000025824(HDAC9)
molecular function	GO:0035381	ATP-gated ion channel activity	1	7	0.541605	0.705768	ENSCHIG00000026818(-)
molecular function	GO:0036435	K48-linked polyubiquitin modification-dependent protein binding	1	7	0.541605	0.705768	ENSCHIG00000008343(MINDY2)
molecular function	GO:0043522	leucine zipper domain binding	1	7	0.541605	0.705768	ENSCHIG00000011897(DDIT3)
molecular function	GO:0045028	G protein-coupled purinergic nucleotide receptor activity	1	7	0.541605	0.705768	ENSCHIG00000008918(P2RY1)
molecular function	GO:0048185	activin binding	1	7	0.541605	0.705768	ENSCHIG00000016855(FST)
molecular function	GO:0050321	tau-protein kinase activity	1	7	0.541605	0.705768	ENSCHIG00000025914(BRSK1)
molecular function	GO:0051880	G-quadruplex DNA binding	1	7	0.541605	0.705768	ENSCHIG00000015542(DDX11)
molecular function	GO:0070569	uridylyltransferase activity	1	7	0.541605	0.705768	ENSCHIG00000021810(UGP2)
molecular function	GO:0072349	modified amino acid transmembrane transporter activity	1	7	0.541605	0.705768	ENSCHIG00000020848(SLC46A1)
molecular function	GO:0086008	voltage-gated potassium channel activity involved in cardiac muscle cell action potential repolarization	1	7	0.541605	0.705768	ENSCHIG00000012884(KCNJ5)
molecular function	GO:0097371	MDM2/MDM4 family protein binding	1	7	0.541605	0.705768	ENSCHIG00000023662(TP63)
molecular function	GO:0098505	G-rich strand telomeric DNA binding	1	7	0.541605	0.705768	ENSCHIG00000018966(RPA2)
molecular function	GO:0016791	phosphatase activity	24	229	0.544572	0.709069	ENSCHIG00000007111(EPHX2);ENSCHIG00000008345(PTPN5);ENSCHIG00000011289(DUSP4);ENSCHIG00000011320(DUSP6);ENSCHIG00000014039(PTPRN);ENSCHIG00000015234(PIP4P2);ENSCHIG00000017325(PTPRD);ENSCHIG00000017421(-);ENSCHIG00000017472(FBP2);ENSCHIG00000018892(PTPRN2);ENSCHIG00000019000(DUSP26);ENSCHIG00000019789(INPP4B);ENSCHIG00000020201(DUSP8);ENSCHIG00000020312(-);ENSCHIG00000020725(PLPP1);ENSCHIG0000002…
molecular function	GO:0061135	endopeptidase regulator activity	12	114	0.547491	0.711492	ENSCHIG00000005813(VSIR);ENSCHIG00000007459(TFPI);ENSCHIG00000013620(ARRB1);ENSCHIG00000013634(ITIH4);ENSCHIG00000015239(RPS6KA1);ENSCHIG00000015742(COL28A1);ENSCHIG00000017433(-);ENSCHIG00000018312(COL6A3);ENSCHIG00000019405(SERPING1);ENSCHIG00000020858(SERPINE1);ENSCHIG00000022544(TIMP3);ENSCHIG00000024986(TIMP2)
molecular function	GO:0016780	phosphotransferase activity, for other substituted phosphate groups	2	17	0.54817	0.711492	ENSCHIG00000010497(PTDSS2);ENSCHIG00000016897(CRLS1)
molecular function	GO:0017056	structural constituent of nuclear pore	2	17	0.54817	0.711492	ENSCHIG00000005292(NUP205);ENSCHIG00000016961(NDC1)
molecular function	GO:0052866	phosphatidylinositol phosphate phosphatase activity	2	17	0.54817	0.711492	ENSCHIG00000015234(PIP4P2);ENSCHIG00000019789(INPP4B)
molecular function	GO:0016831	carboxy-lyase activity	3	27	0.552851	0.716999	ENSCHIG00000013689(DDC);ENSCHIG00000016435(PPCDC);ENSCHIG00000021003(GAD2)
molecular function	GO:0030246	carbohydrate binding	19	182	0.554192	0.718169	ENSCHIG00000001864(GALNT5);ENSCHIG00000006854(CLEC3B);ENSCHIG00000007519(MRC2);ENSCHIG00000009709(-);ENSCHIG00000010830(IGF2R);ENSCHIG00000011562(OLR1);ENSCHIG00000012393(HK2);ENSCHIG00000012523(PTX3);ENSCHIG00000012848(GALNT15);ENSCHIG00000013053(GALNT12);ENSCHIG00000016948(EGLN3);ENSCHIG00000017035(GALNT10);ENSCHIG00000017645(CNTN2);ENSCHIG00000019116(-);ENSCHIG00000020323(ALPK1);ENSCHIG0000002…
molecular function	GO:1901981	phosphatidylinositol phosphate binding	11	105	0.555975	0.719911	ENSCHIG00000005054(PHLDA1);ENSCHIG00000005289(PLEKHA1);ENSCHIG00000006785(DAB2IP);ENSCHIG00000007586(ADAP1);ENSCHIG00000009808(SYT7);ENSCHIG00000009875(RACGAP1);ENSCHIG00000010063(ACTN2);ENSCHIG00000012197(RUBCNL);ENSCHIG00000017674(PLEK);ENSCHIG00000018397(CGAS);ENSCHIG00000026727(SDCBP2)
molecular function	GO:0018024	histone-lysine N-methyltransferase activity	4	37	0.557204	0.720933	ENSCHIG00000007371(EZH2);ENSCHIG00000009431(NSD2);ENSCHIG00000009525(SETD7);ENSCHIG00000021460(EZH1)
molecular function	GO:0004601	peroxidase activity	3	28	0.578259	0.734864	ENSCHIG00000000527(PTGS1);ENSCHIG00000008514(DUOX1);ENSCHIG00000017436(MPO)
molecular function	GO:0005089	Rho guanyl-nucleotide exchange factor activity	3	28	0.578259	0.734864	ENSCHIG00000016484(PREX2);ENSCHIG00000020044(DOCK4);ENSCHIG00000025581(ECT2)
molecular function	GO:0051018	protein kinase A binding	4	38	0.578968	0.734864	ENSCHIG00000016280(CRYBG3);ENSCHIG00000021818(DACT3);ENSCHIG00000022780(PKIA);ENSCHIG00000024545(AKAP1)
molecular function	GO:0003746	translation elongation factor activity	2	18	0.579974	0.734864	ENSCHIG00000016589(EEF1A2);ENSCHIG00000025365(-)
molecular function	GO:0005217	intracellular ligand-gated ion channel activity	2	18	0.579974	0.734864	ENSCHIG00000012691(TRPA1);ENSCHIG00000023789(RYR3)
molecular function	GO:0005344	oxygen carrier activity	2	18	0.579974	0.734864	ENSCHIG00000008000(MB);ENSCHIG00000018195(NGB)
molecular function	GO:0005504	fatty acid binding	2	18	0.579974	0.734864	ENSCHIG00000014068(FABP3);ENSCHIG00000024360(ID3)
molecular function	GO:0016799	hydrolase activity, hydrolyzing N-glycosyl compounds	2	18	0.579974	0.734864	ENSCHIG00000009157(NEIL3);ENSCHIG00000015863(PCNA)
molecular function	GO:0070273	phosphatidylinositol-4-phosphate binding	2	18	0.579974	0.734864	ENSCHIG00000006785(DAB2IP);ENSCHIG00000012197(RUBCNL)
molecular function	GO:0002039	p53 binding	5	48	0.580638	0.734864	ENSCHIG00000009525(SETD7);ENSCHIG00000018645(ANKRD1);ENSCHIG00000019000(DUSP26);ENSCHIG00000023662(TP63);ENSCHIG00000026094(NUAK1)
molecular function	GO:0016836	hydro-lyase activity	5	48	0.580638	0.734864	ENSCHIG00000000109(ENOSF1);ENSCHIG00000012435(CA3);ENSCHIG00000016188(CA2);ENSCHIG00000023460(CA11);ENSCHIG00000026086(HACD1)
molecular function	GO:0017124	SH3 domain binding	5	48	0.580638	0.734864	ENSCHIG00000006433(AFAP1L2);ENSCHIG00000006785(DAB2IP);ENSCHIG00000015250(MYPN);ENSCHIG00000020902(ELMO1);ENSCHIG00000022450(LYN)
molecular function	GO:0019210	kinase inhibitor activity	5	48	0.580638	0.734864	ENSCHIG00000013189(CAMK2N1);ENSCHIG00000022780(PKIA);ENSCHIG00000025570(INKA2);ENSCHIG00000025845(CDKN2B);ENSCHIG00000025939(CDKN2A)
molecular function	GO:0035258	steroid hormone receptor binding	5	48	0.580638	0.734864	ENSCHIG00000013774(SMAD3);ENSCHIG00000016094(YWHAH);ENSCHIG00000016656(NCOA1);ENSCHIG00000016993(PRKCB);ENSCHIG00000017651(PADI2)
molecular function	GO:0070491	repressing transcription factor binding	5	48	0.580638	0.734864	ENSCHIG00000010905(TCERG1);ENSCHIG00000017187(NOC2L);ENSCHIG00000020307(STAT3);ENSCHIG00000022041(RBPJ);ENSCHIG00000025824(HDAC9)
molecular function	GO:0035257	nuclear hormone receptor binding	9	88	0.589924	0.734864	ENSCHIG00000009793(MYOD1);ENSCHIG00000013177(TACC2);ENSCHIG00000013774(SMAD3);ENSCHIG00000015877(PPARG);ENSCHIG00000016094(YWHAH);ENSCHIG00000016656(NCOA1);ENSCHIG00000016993(PRKCB);ENSCHIG00000017651(PADI2);ENSCHIG00000023586(VDR)
molecular function	GO:0001130	bacterial-type RNA polymerase transcription factor activity, sequence-specific DNA binding	1	8	0.589955	0.734864	ENSCHIG00000021925(SOX6)
molecular function	GO:0003810	protein-glutamine gamma-glutamyltransferase activity	1	8	0.589955	0.734864	ENSCHIG00000025215(TGM2)
molecular function	GO:0004571	mannosyl-oligosaccharide 1,2-alpha-mannosidase activity	1	8	0.589955	0.734864	ENSCHIG00000017004(MAN1C1)
molecular function	GO:0004862	cAMP-dependent protein kinase inhibitor activity	1	8	0.589955	0.734864	ENSCHIG00000022780(PKIA)
molecular function	GO:0004955	prostaglandin receptor activity	1	8	0.589955	0.734864	ENSCHIG00000012516(PTGFR)
molecular function	GO:0008061	chitin binding	1	8	0.589955	0.734864	ENSCHIG00000003384(CHI3L1)
molecular function	GO:0008253	5'-nucleotidase activity	1	8	0.589955	0.734864	ENSCHIG00000024811(NT5C)
molecular function	GO:0008297	single-stranded DNA exodeoxyribonuclease activity	1	8	0.589955	0.734864	ENSCHIG00000013001(EXO1)
molecular function	GO:0008556	potassium-transporting ATPase activity	1	8	0.589955	0.734864	ENSCHIG00000023627(ATP1B1)
molecular function	GO:0015215	nucleotide transmembrane transporter activity	1	8	0.589955	0.734864	ENSCHIG00000017224(SLC25A42)
molecular function	GO:0015924	mannosyl-oligosaccharide mannosidase activity	1	8	0.589955	0.734864	ENSCHIG00000017004(MAN1C1)
molecular function	GO:0015926	glucosidase activity	1	8	0.589955	0.734864	ENSCHIG00000024129(AGL)
molecular function	GO:0016307	phosphatidylinositol phosphate kinase activity	1	8	0.589955	0.734864	ENSCHIG00000015013(PIP5K1B)
molecular function	GO:0016423	tRNA (guanine) methyltransferase activity	1	8	0.589955	0.734864	ENSCHIG00000022834(WDR4)
molecular function	GO:0016624	oxidoreductase activity, acting on the aldehyde or oxo group of donors, disulfide as acceptor	1	8	0.589955	0.734864	ENSCHIG00000006876(OGDH)
molecular function	GO:0019215	intermediate filament binding	1	8	0.589955	0.734864	ENSCHIG00000014749(KRT14)
molecular function	GO:0031957	very long-chain fatty acid-CoA ligase activity	1	8	0.589955	0.734864	ENSCHIG00000022587(SLC27A3)
molecular function	GO:0038036	sphingosine-1-phosphate receptor activity	1	8	0.589955	0.734864	ENSCHIG00000021681(SPHK1)
molecular function	GO:0043047	single-stranded telomeric DNA binding	1	8	0.589955	0.734864	ENSCHIG00000018966(RPA2)
molecular function	GO:0043395	heparan sulfate proteoglycan binding	1	8	0.589955	0.734864	ENSCHIG00000025623(LPL)
molecular function	GO:0043422	protein kinase B binding	1	8	0.589955	0.734864	ENSCHIG00000011698(ANKRD2)
molecular function	GO:0045499	chemorepellent activity	1	8	0.589955	0.734864	ENSCHIG00000021048(DPP4)
molecular function	GO:0046961	proton-transporting ATPase activity, rotational mechanism	1	8	0.589955	0.734864	ENSCHIG00000026375(-)
molecular function	GO:0047555	3',5'-cyclic-GMP phosphodiesterase activity	1	8	0.589955	0.734864	ENSCHIG00000023222(PDE5A)
molecular function	GO:0050700	CARD domain binding	1	8	0.589955	0.734864	ENSCHIG00000020978(CARD11)
molecular function	GO:0050811	GABA receptor binding	1	8	0.589955	0.734864	ENSCHIG00000010205(PLCL2)
molecular function	GO:0051920	peroxiredoxin activity	1	8	0.589955	0.734864	ENSCHIG00000009892(-)
molecular function	GO:0070016	armadillo repeat domain binding	1	8	0.589955	0.734864	ENSCHIG00000016780(CALCOCO1)
molecular function	GO:0070410	co-SMAD binding	1	8	0.589955	0.734864	ENSCHIG00000013774(SMAD3)
molecular function	GO:0070700	BMP receptor binding	1	8	0.589955	0.734864	ENSCHIG00000021149(BMP4)
molecular function	GO:0097001	ceramide binding	1	8	0.589955	0.734864	ENSCHIG00000021164(PLTP)
molecular function	GO:0097617	annealing activity	1	8	0.589955	0.734864	ENSCHIG00000020118(RAD54L)
molecular function	GO:1990756	protein binding, bridging involved in substrate recognition for ubiquitination	1	8	0.589955	0.734864	ENSCHIG00000000703(SPSB1)
molecular function	GO:0061134	peptidase regulator activity	14	137	0.590686	0.735216	ENSCHIG00000005813(VSIR);ENSCHIG00000007459(TFPI);ENSCHIG00000013620(ARRB1);ENSCHIG00000013634(ITIH4);ENSCHIG00000013901(CTSC);ENSCHIG00000015239(RPS6KA1);ENSCHIG00000015742(COL28A1);ENSCHIG00000017433(-);ENSCHIG00000018312(COL6A3);ENSCHIG00000019405(SERPING1);ENSCHIG00000020858(SERPINE1);ENSCHIG00000022544(TIMP3);ENSCHIG00000024986(TIMP2);ENSCHIG00000026002(CTSH)
molecular function	GO:0004866	endopeptidase inhibitor activity	11	108	0.594815	0.739793	ENSCHIG00000007459(TFPI);ENSCHIG00000013620(ARRB1);ENSCHIG00000013634(ITIH4);ENSCHIG00000015239(RPS6KA1);ENSCHIG00000015742(COL28A1);ENSCHIG00000017433(-);ENSCHIG00000018312(COL6A3);ENSCHIG00000019405(SERPING1);ENSCHIG00000020858(SERPINE1);ENSCHIG00000022544(TIMP3);ENSCHIG00000024986(TIMP2)
molecular function	GO:0008146	sulfotransferase activity	5	49	0.599502	0.745028	ENSCHIG00000000464(DSEL);ENSCHIG00000015554(CHST11);ENSCHIG00000019289(-);ENSCHIG00000026123(GAL3ST4);MSTRG.9549(HS3ST4)
molecular function	GO:0051087	chaperone binding	6	59	0.599934	0.745028	ENSCHIG00000007351(HSPB6);ENSCHIG00000012979(VWF);ENSCHIG00000020163(USP13);ENSCHIG00000021941(SACS);ENSCHIG00000023601(CDC25A);ENSCHIG00000024271(DNAJA4)
molecular function	GO:0009055	electron transfer activity	9	89	0.603892	0.749252	ENSCHIG00000013439(AOX1);ENSCHIG00000014925(COX7A1);ENSCHIG00000016848(GSR);ENSCHIG00000017276(XDH);ENSCHIG00000017488(UQCRQ);ENSCHIG00000019065(COX6A2);ENSCHIG00000020673(-);ENSCHIG00000021009(TXNRD1);ENSCHIG00000025853(-)
molecular function	GO:0020037	heme binding	15	148	0.60425	0.749252	ENSCHIG00000000527(PTGS1);ENSCHIG00000003903(JAK2);ENSCHIG00000008000(MB);ENSCHIG00000008514(DUOX1);ENSCHIG00000009239(CYP24A1);ENSCHIG00000011070(CYP39A1);ENSCHIG00000012833(CYP7B1);ENSCHIG00000015177(ABCB6);ENSCHIG00000016700(HMOX1);ENSCHIG00000017436(MPO);ENSCHIG00000018195(NGB);ENSCHIG00000019664(-);ENSCHIG00000022151(CYP11A1);ENSCHIG00000025011(CYP27A1);ENSCHIG00000025853(-)
molecular function	GO:0005070	SH3/SH2 adaptor activity	2	19	0.610098	0.753651	ENSCHIG00000025388(-);ENSCHIG00000026062(GRB14)
molecular function	GO:0016638	oxidoreductase activity, acting on the CH-NH2 group of donors	2	19	0.610098	0.753651	ENSCHIG00000006644(-);ENSCHIG00000023220(LOXL4)
molecular function	GO:0019706	protein-cysteine S-palmitoyltransferase activity	2	19	0.610098	0.753651	ENSCHIG00000013257(ZDHHC22);ENSCHIG00000022143(ZDHHC14)
molecular function	GO:0019707	protein-cysteine S-acyltransferase activity	2	19	0.610098	0.753651	ENSCHIG00000013257(ZDHHC22);ENSCHIG00000022143(ZDHHC14)
molecular function	GO:0033764	steroid dehydrogenase activity, acting on the CH-OH group of donors, NAD or NADP as acceptor	2	19	0.610098	0.753651	MSTRG.13517(Pol);MSTRG.462(Pol)
molecular function	GO:0016853	isomerase activity	13	129	0.61116	0.754394	ENSCHIG00000005138(PGAM2);ENSCHIG00000009943(FKBP4);ENSCHIG00000011727(AMACR);ENSCHIG00000013518(FKBP9);ENSCHIG00000014259(GALE);ENSCHIG00000015331(FKBP11);ENSCHIG00000016031(-);ENSCHIG00000016122(GPI);ENSCHIG00000022922(QSOX1);ENSCHIG00000023008(-);ENSCHIG00000023057(ISYNA1);ENSCHIG00000023588(ALOXE3);MSTRG.347(PGAM1)
molecular function	GO:0042826	histone deacetylase binding	8	80	0.616875	0.760874	ENSCHIG00000000946(H1-5);ENSCHIG00000010363(MEF2D);ENSCHIG00000010534(CCND1);ENSCHIG00000016206(MEF2C);ENSCHIG00000018645(ANKRD1);ENSCHIG00000021206(MYOCD);ENSCHIG00000024497(MEF2A);ENSCHIG00000025824(HDAC9)
molecular function	GO:0000149	SNARE binding	5	50	0.617878	0.761538	ENSCHIG00000009583(SYT6);ENSCHIG00000009808(SYT7);ENSCHIG00000021455(SYT11);ENSCHIG00000024104(ABCA1);ENSCHIG00000026800(TXLNB)
molecular function	GO:0048029	monosaccharide binding	4	40	0.62059	0.764305	ENSCHIG00000010830(IGF2R);ENSCHIG00000012393(HK2);ENSCHIG00000016948(EGLN3);ENSCHIG00000020323(ALPK1)
molecular function	GO:0017137	Rab GTPase binding	9	91	0.631099	0.767156	ENSCHIG00000008841(DENND3);ENSCHIG00000011011(RIMS1);ENSCHIG00000013804(RIMS2);ENSCHIG00000015852(NDRG1);ENSCHIG00000017830(SGSM1);ENSCHIG00000018161(RAB3IL1);ENSCHIG00000019080(NGFR);ENSCHIG00000022293(SYTL1);ENSCHIG00000023389(RHOBTB3)
molecular function	GO:0019955	cytokine binding	8	81	0.631151	0.767156	ENSCHIG00000001922(TGFB3);ENSCHIG00000002856(ACKR3);ENSCHIG00000009389(NOG);ENSCHIG00000009696(IL1RN);ENSCHIG00000010408(HJV);ENSCHIG00000013798(CXCR4);ENSCHIG00000014130(CD74);ENSCHIG00000026211(FZD4)
molecular function	GO:0001094	TFIID-class transcription factor complex binding	1	9	0.633208	0.767156	ENSCHIG00000024462(RUVBL2)
molecular function	GO:0003756	protein disulfide isomerase activity	1	9	0.633208	0.767156	ENSCHIG00000022922(QSOX1)
molecular function	GO:0003841	1-acylglycerol-3-phosphate O-acyltransferase activity	1	9	0.633208	0.767156	ENSCHIG00000025469(GPAT3)
molecular function	GO:0004415	hyalurononglucosaminidase activity	1	9	0.633208	0.767156	ENSCHIG00000023522(HYAL1)
molecular function	GO:0004954	prostanoid receptor activity	1	9	0.633208	0.767156	ENSCHIG00000012516(PTGFR)
molecular function	GO:0008252	nucleotidase activity	1	9	0.633208	0.767156	ENSCHIG00000024811(NT5C)
molecular function	GO:0008381	mechanosensitive ion channel activity	1	9	0.633208	0.767156	ENSCHIG00000026549(TMEM63A)
molecular function	GO:0010314	phosphatidylinositol-5-phosphate binding	1	9	0.633208	0.767156	ENSCHIG00000012197(RUBCNL)
molecular function	GO:0015295	solute:proton symporter activity	1	9	0.633208	0.767156	ENSCHIG00000000814(SLC45A3)
molecular function	GO:0016864	intramolecular oxidoreductase activity, transposing S-S bonds	1	9	0.633208	0.767156	ENSCHIG00000022922(QSOX1)
molecular function	GO:0016889	endodeoxyribonuclease activity, producing 3'-phosphomonoesters	1	9	0.633208	0.767156	ENSCHIG00000013888(GEN1)
molecular function	GO:0017128	phospholipid scramblase activity	1	9	0.633208	0.767156	ENSCHIG00000022873(PLSCR4)
molecular function	GO:0031543	peptidyl-proline dioxygenase activity	1	9	0.633208	0.767156	ENSCHIG00000016948(EGLN3)
molecular function	GO:0031994	insulin-like growth factor I binding	1	9	0.633208	0.767156	ENSCHIG00000005571(ITGB4)
molecular function	GO:0032404	mismatch repair complex binding	1	9	0.633208	0.767156	ENSCHIG00000015863(PCNA)
molecular function	GO:0034483	heparan sulfate sulfotransferase activity	1	9	0.633208	0.767156	MSTRG.9549(HS3ST4)
molecular function	GO:0035252	UDP-xylosyltransferase activity	1	9	0.633208	0.767156	ENSCHIG00000011713(GXYLT2)
molecular function	GO:0045294	alpha-catenin binding	1	9	0.633208	0.767156	ENSCHIG00000018662(CDH2)
molecular function	GO:0098847	sequence-specific single stranded DNA binding	1	9	0.633208	0.767156	ENSCHIG00000018966(RPA2)
molecular function	GO:1990459	transferrin receptor binding	1	9	0.633208	0.767156	ENSCHIG00000010408(HJV)
molecular function	GO:0001530	lipopolysaccharide binding	2	20	0.638544	0.770771	ENSCHIG00000009595(TRIL);ENSCHIG00000011209(H2BC11)
molecular function	GO:0008373	sialyltransferase activity	2	20	0.638544	0.770771	ENSCHIG00000001988(ST8SIA4);ENSCHIG00000016724(ST8SIA2)
molecular function	GO:0015175	neutral amino acid transmembrane transporter activity	2	20	0.638544	0.770771	ENSCHIG00000009247(SLC6A19);ENSCHIG00000023089(SLC38A3)
molecular function	GO:0048487	beta-tubulin binding	2	20	0.638544	0.770771	ENSCHIG00000009875(RACGAP1);ENSCHIG00000021455(SYT11)
molecular function	GO:0051537	2 iron, 2 sulfur cluster binding	2	20	0.638544	0.770771	ENSCHIG00000013439(AOX1);ENSCHIG00000017276(XDH)
molecular function	GO:0005546	phosphatidylinositol-4,5-bisphosphate binding	4	41	0.6404	0.772441	ENSCHIG00000009808(SYT7);ENSCHIG00000010063(ACTN2);ENSCHIG00000018397(CGAS);ENSCHIG00000026727(SDCBP2)
molecular function	GO:0008374	O-acyltransferase activity	3	31	0.648799	0.781996	ENSCHIG00000008758(LPCAT1);ENSCHIG00000016047(CRAT);ENSCHIG00000025469(GPAT3)
molecular function	GO:0051020	GTPase binding	35	349	0.650191	0.783098	ENSCHIG00000007953(LCP1);ENSCHIG00000008645(NGEF);ENSCHIG00000008841(DENND3);ENSCHIG00000011011(RIMS1);ENSCHIG00000013804(RIMS2);ENSCHIG00000013947(SH3BP4);ENSCHIG00000014695(DOCK8);ENSCHIG00000014950(SPTBN1);ENSCHIG00000014998(PLEKHG4);ENSCHIG00000015852(NDRG1);ENSCHIG00000016284(PSD);ENSCHIG00000016484(PREX2);ENSCHIG00000017717(RGL3);ENSCHIG00000017830(SGSM1);ENSCHIG00000018161(RAB3IL1);ENSCHIG…
molecular function	GO:0046914	transition metal ion binding	91	892	0.650671	0.7831	ENSCHIG00000000203(ZCCHC24);ENSCHIG00000001958(MOCOS);ENSCHIG00000002557(PTER);ENSCHIG00000002616(TPH2);ENSCHIG00000004298(NANOS1);ENSCHIG00000006644(-);ENSCHIG00000007274(TLL2);ENSCHIG00000009157(NEIL3);ENSCHIG00000009239(CYP24A1);ENSCHIG00000009664(NR4A1);ENSCHIG00000009711(CPA1);ENSCHIG00000010654(PRICKLE2);ENSCHIG00000010729(DPF1);ENSCHIG00000011070(CYP39A1);ENSCHIG00000012018(LACTB2);ENSCHIG…
molecular function	GO:0015459	potassium channel regulator activity	2	21	0.66533	0.79694	ENSCHIG00000000839(AMIGO1);ENSCHIG00000026213(KCNIP4)
molecular function	GO:0016769	transferase activity, transferring nitrogenous groups	2	21	0.66533	0.79694	ENSCHIG00000017304(GATM);ENSCHIG00000022188(ABAT)
molecular function	GO:0016814	hydrolase activity, acting on carbon-nitrogen (but not peptide) bonds, in cyclic amidines	2	21	0.66533	0.79694	ENSCHIG00000015307(GDA);ENSCHIG00000015980(AMPD1)
molecular function	GO:0043325	phosphatidylinositol-3,4-bisphosphate binding	2	21	0.66533	0.79694	ENSCHIG00000005289(PLEKHA1);ENSCHIG00000017674(PLEK)
molecular function	GO:0061650	ubiquitin-like protein conjugating enzyme activity	2	21	0.66533	0.79694	ENSCHIG00000017670(UBE2I);ENSCHIG00000025320(UBE2S)
molecular function	GO:0046906	tetrapyrrole binding	15	154	0.666469	0.79694	ENSCHIG00000000527(PTGS1);ENSCHIG00000003903(JAK2);ENSCHIG00000008000(MB);ENSCHIG00000008514(DUOX1);ENSCHIG00000009239(CYP24A1);ENSCHIG00000011070(CYP39A1);ENSCHIG00000012833(CYP7B1);ENSCHIG00000015177(ABCB6);ENSCHIG00000016700(HMOX1);ENSCHIG00000017436(MPO);ENSCHIG00000018195(NGB);ENSCHIG00000019664(-);ENSCHIG00000022151(CYP11A1);ENSCHIG00000025011(CYP27A1);ENSCHIG00000025853(-)
molecular function	GO:0001618	virus receptor activity	1	10	0.671901	0.79694	ENSCHIG00000021048(DPP4)
molecular function	GO:0004143	diacylglycerol kinase activity	1	10	0.671901	0.79694	ENSCHIG00000025662(DGKD)
molecular function	GO:0005243	gap junction channel activity	1	10	0.671901	0.79694	ENSCHIG00000004710(GJB2)
molecular function	GO:0005537	mannose binding	1	10	0.671901	0.79694	ENSCHIG00000010830(IGF2R)
molecular function	GO:0016805	dipeptidase activity	1	10	0.671901	0.79694	ENSCHIG00000019954(DPEP2)
molecular function	GO:0030275	LRR domain binding	1	10	0.671901	0.79694	ENSCHIG00000011897(DDIT3)
molecular function	GO:0030955	potassium ion binding	1	10	0.671901	0.79694	ENSCHIG00000023627(ATP1B1)
molecular function	GO:0035251	UDP-glucosyltransferase activity	1	10	0.671901	0.79694	ENSCHIG00000017550(GYS1)
molecular function	GO:0036041	long-chain fatty acid binding	1	10	0.671901	0.79694	ENSCHIG00000014068(FABP3)
molecular function	GO:0036122	BMP binding	1	10	0.671901	0.79694	ENSCHIG00000010408(HJV)
molecular function	GO:0042171	lysophosphatidic acid acyltransferase activity	1	10	0.671901	0.79694	ENSCHIG00000025469(GPAT3)
molecular function	GO:0042834	peptidoglycan binding	1	10	0.671901	0.79694	ENSCHIG00000026454(JCHAIN)
molecular function	GO:0046625	sphingolipid binding	1	10	0.671901	0.79694	ENSCHIG00000021164(PLTP)
molecular function	GO:0104005	hijacked molecular function	1	10	0.671901	0.79694	ENSCHIG00000021048(DPP4)
molecular function	GO:0005088	Ras guanyl-nucleotide exchange factor activity	7	74	0.675298	0.800389	ENSCHIG00000008841(DENND3);ENSCHIG00000016484(PREX2);ENSCHIG00000017717(RGL3);ENSCHIG00000018161(RAB3IL1);ENSCHIG00000019334(RALGPS1);ENSCHIG00000020044(DOCK4);ENSCHIG00000025581(ECT2)
molecular function	GO:0015103	inorganic anion transmembrane transporter activity	10	105	0.680248	0.805674	ENSCHIG00000011485(GLRA3);ENSCHIG00000012447(SLC26A10);ENSCHIG00000012666(-);ENSCHIG00000013042(SLC4A8);ENSCHIG00000014360(CLIC5);ENSCHIG00000016253(BEST3);ENSCHIG00000016301(SLC26A7);ENSCHIG00000024330(CLIC1);ENSCHIG00000024833(GLRB);ENSCHIG00000025110(ANO1)
molecular function	GO:0016417	S-acyltransferase activity	2	22	0.69049	0.814196	ENSCHIG00000013257(ZDHHC22);ENSCHIG00000022143(ZDHHC14)
molecular function	GO:0019825	oxygen binding	2	22	0.69049	0.814196	ENSCHIG00000008000(MB);ENSCHIG00000018195(NGB)
molecular function	GO:0030544	Hsp70 protein binding	2	22	0.69049	0.814196	ENSCHIG00000000353(CDK1);ENSCHIG00000021941(SACS)
molecular function	GO:0043425	bHLH transcription factor binding	2	22	0.69049	0.814196	ENSCHIG00000003444(NCAPG2);ENSCHIG00000013774(SMAD3)
molecular function	GO:0046875	ephrin receptor binding	2	22	0.69049	0.814196	ENSCHIG00000022450(LYN);ENSCHIG00000026624(-)
molecular function	GO:0097718	disordered domain specific binding	2	22	0.69049	0.814196	ENSCHIG00000003345(SMTNL1);ENSCHIG00000018799(RRM1)
molecular function	GO:0016893	endonuclease activity, active with either ribo- or deoxyribonucleic acids and producing 5'-phosphomonoesters	3	33	0.690923	0.814196	ENSCHIG00000009155(FEN1);ENSCHIG00000013888(GEN1);ENSCHIG00000018956(DNA2)
molecular function	GO:0030414	peptidase inhibitor activity	11	117	0.700724	0.82251	ENSCHIG00000007459(TFPI);ENSCHIG00000013620(ARRB1);ENSCHIG00000013634(ITIH4);ENSCHIG00000015239(RPS6KA1);ENSCHIG00000015742(COL28A1);ENSCHIG00000017433(-);ENSCHIG00000018312(COL6A3);ENSCHIG00000019405(SERPING1);ENSCHIG00000020858(SERPINE1);ENSCHIG00000022544(TIMP3);ENSCHIG00000024986(TIMP2)
molecular function	GO:0016810	hydrolase activity, acting on carbon-nitrogen (but not peptide) bonds	9	97	0.706258	0.82251	ENSCHIG00000007275(NADSYN1);ENSCHIG00000015307(GDA);ENSCHIG00000015980(AMPD1);ENSCHIG00000017651(PADI2);ENSCHIG00000018339(DPYSL3);ENSCHIG00000022371(CAD);ENSCHIG00000023132(ACER2);ENSCHIG00000025824(HDAC9);ENSCHIG00000026752(DDAH2)
molecular function	GO:0001671	ATPase activator activity	1	11	0.706515	0.82251	ENSCHIG00000023627(ATP1B1)
molecular function	GO:0004529	exodeoxyribonuclease activity	1	11	0.706515	0.82251	ENSCHIG00000013001(EXO1)
molecular function	GO:0005149	interleukin-1 receptor binding	1	11	0.706515	0.82251	ENSCHIG00000009696(IL1RN)
molecular function	GO:0005251	delayed rectifier potassium channel activity	1	11	0.706515	0.82251	ENSCHIG00000023574(KCNG1)
molecular function	GO:0005545	1-phosphatidylinositol binding	1	11	0.706515	0.82251	ENSCHIG00000022254(SNAP91)
molecular function	GO:0008157	protein phosphatase 1 binding	1	11	0.706515	0.82251	ENSCHIG00000003345(SMTNL1)
molecular function	GO:0016493	C-C chemokine receptor activity	1	11	0.706515	0.82251	ENSCHIG00000009039(GPR75)
molecular function	GO:0016755	transferase activity, transferring amino-acyl groups	1	11	0.706515	0.82251	ENSCHIG00000025215(TGM2)
molecular function	GO:0016840	carbon-nitrogen lyase activity	1	11	0.706515	0.82251	ENSCHIG00000017469(CHAC1)
molecular function	GO:0016895	exodeoxyribonuclease activity, producing 5'-phosphomonoesters	1	11	0.706515	0.82251	ENSCHIG00000013001(EXO1)
molecular function	GO:0017136	NAD-dependent histone deacetylase activity	1	11	0.706515	0.82251	ENSCHIG00000025824(HDAC9)
molecular function	GO:0022829	wide pore channel activity	1	11	0.706515	0.82251	ENSCHIG00000004710(GJB2)
molecular function	GO:0030983	mismatched DNA binding	1	11	0.706515	0.82251	ENSCHIG00000015863(PCNA)
molecular function	GO:0032183	SUMO binding	1	11	0.706515	0.82251	ENSCHIG00000018780(CBX4)
molecular function	GO:0035497	cAMP response element binding	1	11	0.706515	0.82251	ENSCHIG00000004093(JUN)
molecular function	GO:0016860	intramolecular oxidoreductase activity	3	34	0.71051	0.825966	ENSCHIG00000016031(-);ENSCHIG00000016122(GPI);ENSCHIG00000022922(QSOX1)
molecular function	GO:0019905	syntaxin binding	3	34	0.71051	0.825966	ENSCHIG00000009583(SYT6);ENSCHIG00000024104(ABCA1);ENSCHIG00000026800(TXLNB)
molecular function	GO:0048037	cofactor binding	45	457	0.710996	0.825966	ENSCHIG00000000527(PTGS1);ENSCHIG00000001958(MOCOS);ENSCHIG00000003808(IDH2);ENSCHIG00000003903(JAK2);ENSCHIG00000006644(-);ENSCHIG00000006876(OGDH);ENSCHIG00000008000(MB);ENSCHIG00000008514(DUOX1);ENSCHIG00000009239(CYP24A1);ENSCHIG00000009359(GSTM3);ENSCHIG00000011070(CYP39A1);ENSCHIG00000011255(PYGM);ENSCHIG00000012833(CYP7B1);ENSCHIG00000013438(SHMT1);ENSCHIG00000013439(AOX1);ENSCHIG000000136…
molecular function	GO:0032451	demethylase activity	2	23	0.714069	0.828947	ENSCHIG00000013546(KDM7A);ENSCHIG00000026675(MMACHC)
molecular function	GO:0140110	transcription regulator activity	106	1055	0.7217	0.837213	ENSCHIG00000000245(-);ENSCHIG00000000484(JAZF1);ENSCHIG00000000623(PLAG1);ENSCHIG00000003296(FOSB);ENSCHIG00000003405(NFE2);ENSCHIG00000003822(TOB1);ENSCHIG00000003853(HSF4);ENSCHIG00000004093(JUN);ENSCHIG00000004508(FUS);ENSCHIG00000004741(CENPJ);ENSCHIG00000005050(PITX3);ENSCHIG00000006391(DNMT3B);ENSCHIG00000006676(CD3D);ENSCHIG00000007287(GLI1);ENSCHIG00000007326(E2F2);ENSCHIG00000007371(EZH2…
molecular function	GO:0042054	histone methyltransferase activity	4	46	0.728955	0.844158	ENSCHIG00000007371(EZH2);ENSCHIG00000009431(NSD2);ENSCHIG00000009525(SETD7);ENSCHIG00000021460(EZH1)
molecular function	GO:0004519	endonuclease activity	9	99	0.72899	0.844158	ENSCHIG00000007298(-);ENSCHIG00000009155(FEN1);ENSCHIG00000012018(LACTB2);ENSCHIG00000013001(EXO1);ENSCHIG00000013888(GEN1);ENSCHIG00000018956(DNA2);MSTRG.13517(Pol);MSTRG.462(Pol);MSTRG.6855(--)
molecular function	GO:0016798	hydrolase activity, acting on glycosyl bonds	11	120	0.731917	0.844158	ENSCHIG00000002155(OTOG);ENSCHIG00000009157(NEIL3);ENSCHIG00000010015(MYORG);ENSCHIG00000015863(PCNA);ENSCHIG00000017004(MAN1C1);ENSCHIG00000017181(LCTL);ENSCHIG00000019953(MACROD1);ENSCHIG00000023132(ACER2);ENSCHIG00000023522(HYAL1);ENSCHIG00000023861(-);ENSCHIG00000024129(AGL)
molecular function	GO:0004896	cytokine receptor activity	6	68	0.73564	0.844158	ENSCHIG00000002856(ACKR3);ENSCHIG00000009039(GPR75);ENSCHIG00000013798(CXCR4);ENSCHIG00000014130(CD74);ENSCHIG00000026102(IL17RD);ENSCHIG00000026211(FZD4)
molecular function	GO:0015932	nucleobase-containing compound transmembrane transporter activity	2	24	0.736119	0.844158	ENSCHIG00000017224(SLC25A42);ENSCHIG00000022410(SLC29A1)
molecular function	GO:0016709	oxidoreductase activity, acting on paired donors, with incorporation or reduction of molecular oxygen, NAD(P)H as one donor, and incorporation of one atom of oxygen	2	24	0.736119	0.844158	ENSCHIG00000024501(MICAL2);ENSCHIG00000025011(CYP27A1)
molecular function	GO:0042162	telomeric DNA binding	2	24	0.736119	0.844158	ENSCHIG00000018192(SMG7);ENSCHIG00000018966(RPA2)
molecular function	GO:1901505	carbohydrate derivative transmembrane transporter activity	2	24	0.736119	0.844158	ENSCHIG00000017224(SLC25A42);ENSCHIG00000022410(SLC29A1)
molecular function	GO:0003823	antigen binding	1	12	0.737479	0.844158	ENSCHIG00000011916(TGFB1)
molecular function	GO:0004467	long-chain fatty acid-CoA ligase activity	1	12	0.737479	0.844158	ENSCHIG00000022587(SLC27A3)
molecular function	GO:0004953	icosanoid receptor activity	1	12	0.737479	0.844158	ENSCHIG00000012516(PTGFR)
molecular function	GO:0005452	inorganic anion exchanger activity	1	12	0.737479	0.844158	ENSCHIG00000013042(SLC4A8)
molecular function	GO:0008353	RNA polymerase II CTD heptapeptide repeat kinase activity	1	12	0.737479	0.844158	ENSCHIG00000000353(CDK1)
molecular function	GO:0034236	protein kinase A catalytic subunit binding	1	12	0.737479	0.844158	ENSCHIG00000022780(PKIA)
molecular function	GO:0048027	mRNA 5'-UTR binding	1	12	0.737479	0.844158	ENSCHIG00000013438(SHMT1)
molecular function	GO:0048038	quinone binding	1	12	0.737479	0.844158	ENSCHIG00000006644(-)
molecular function	GO:0070696	transmembrane receptor protein serine/threonine kinase binding	1	12	0.737479	0.844158	ENSCHIG00000021149(BMP4)
molecular function	GO:0071617	lysophospholipid acyltransferase activity	1	12	0.737479	0.844158	ENSCHIG00000025469(GPAT3)
molecular function	GO:0140103	catalytic activity, acting on a glycoprotein	1	12	0.737479	0.844158	ENSCHIG00000009946(GCNT3)
molecular function	GO:0019842	vitamin binding	9	100	0.739905	0.846344	ENSCHIG00000001958(MOCOS);ENSCHIG00000006876(OGDH);ENSCHIG00000011255(PYGM);ENSCHIG00000013438(SHMT1);ENSCHIG00000013689(DDC);ENSCHIG00000016948(EGLN3);ENSCHIG00000021003(GAD2);ENSCHIG00000022188(ABAT);ENSCHIG00000023586(VDR)
molecular function	GO:0016278	lysine N-methyltransferase activity	4	47	0.74455	0.85047	ENSCHIG00000007371(EZH2);ENSCHIG00000009431(NSD2);ENSCHIG00000009525(SETD7);ENSCHIG00000021460(EZH1)
molecular function	GO:0016279	protein-lysine N-methyltransferase activity	4	47	0.74455	0.85047	ENSCHIG00000007371(EZH2);ENSCHIG00000009431(NSD2);ENSCHIG00000009525(SETD7);ENSCHIG00000021460(EZH1)
molecular function	GO:0048365	Rac GTPase binding	3	36	0.746787	0.851836	ENSCHIG00000016484(PREX2);ENSCHIG00000020044(DOCK4);ENSCHIG00000020799(FMNL1)
molecular function	GO:0050661	NADP binding	3	36	0.746787	0.851836	ENSCHIG00000016848(GSR);ENSCHIG00000019340(MTRR);ENSCHIG00000021573(CBR3)
molecular function	GO:0005164	tumor necrosis factor receptor binding	2	25	0.756702	0.860151	ENSCHIG00000016771(TRAF5);ENSCHIG00000019785(TNFSF4)
molecular function	GO:0016409	palmitoyltransferase activity	2	25	0.756702	0.860151	ENSCHIG00000013257(ZDHHC22);ENSCHIG00000022143(ZDHHC14)
molecular function	GO:0016702	oxidoreductase activity, acting on single donors with incorporation of molecular oxygen, incorporation of two atoms of oxygen	2	25	0.756702	0.860151	ENSCHIG00000021041(CDO1);ENSCHIG00000023588(ALOXE3)
molecular function	GO:0019894	kinesin binding	2	25	0.756702	0.860151	ENSCHIG00000002572(PRC1);ENSCHIG00000023451(FAM83D)
molecular function	GO:0030331	estrogen receptor binding	2	25	0.756702	0.860151	ENSCHIG00000016656(NCOA1);ENSCHIG00000017651(PADI2)
molecular function	GO:0001091	RNA polymerase II basal transcription factor binding	1	13	0.765178	0.863792	ENSCHIG00000024462(RUVBL2)
molecular function	GO:0008097	5S rRNA binding	1	13	0.765178	0.863792	ENSCHIG00000014317(TST)
molecular function	GO:0010181	FMN binding	1	13	0.765178	0.863792	ENSCHIG00000019340(MTRR)
molecular function	GO:0015095	magnesium ion transmembrane transporter activity	1	13	0.765178	0.863792	ENSCHIG00000021129(NIPAL3)
molecular function	GO:0016411	acylglycerol O-acyltransferase activity	1	13	0.765178	0.863792	ENSCHIG00000025469(GPAT3)
molecular function	GO:0016500	protein-hormone receptor activity	1	13	0.765178	0.863792	ENSCHIG00000022709(MCHR1)
molecular function	GO:0016894	endonuclease activity, active with either ribo- or deoxyribonucleic acids and producing 3'-phosphomonoesters	1	13	0.765178	0.863792	ENSCHIG00000013888(GEN1)
molecular function	GO:0034979	NAD-dependent protein deacetylase activity	1	13	0.765178	0.863792	ENSCHIG00000025824(HDAC9)
molecular function	GO:0036442	proton-exporting ATPase activity	1	13	0.765178	0.863792	ENSCHIG00000026375(-)
molecular function	GO:1990404	protein ADP-ribosylase activity	1	13	0.765178	0.863792	ENSCHIG00000018391(PARP14)
molecular function	GO:0004175	endopeptidase activity	37	388	0.766836	0.865067	ENSCHIG00000000147(PLAT);ENSCHIG00000004276(FAP);ENSCHIG00000004522(PCSK5);ENSCHIG00000007274(TLL2);ENSCHIG00000008360(ECEL1);ENSCHIG00000008470(ADAMTS3);ENSCHIG00000009335(PCSK1);ENSCHIG00000009406(SENP6);ENSCHIG00000009860(CAPN5);ENSCHIG00000010483(TMEM59);ENSCHIG00000011415(PRSS35);ENSCHIG00000011696(-);ENSCHIG00000012570(C1S);ENSCHIG00000012983(MMP24);ENSCHIG00000013901(CTSC);ENSCHIG000000143…
molecular function	GO:0004252	serine-type endopeptidase activity	14	155	0.767886	0.865655	ENSCHIG00000000147(PLAT);ENSCHIG00000004276(FAP);ENSCHIG00000004522(PCSK5);ENSCHIG00000009335(PCSK1);ENSCHIG00000011415(PRSS35);ENSCHIG00000012570(C1S);ENSCHIG00000013901(CTSC);ENSCHIG00000014396(C2);ENSCHIG00000021048(DPP4);ENSCHIG00000022942(-);ENSCHIG00000023003(HTRA3);ENSCHIG00000023479(C1R);ENSCHIG00000025504(RHBDL3);ENSCHIG00000026002(CTSH)
molecular function	GO:0051213	dioxygenase activity	5	60	0.772111	0.86982	ENSCHIG00000013546(KDM7A);ENSCHIG00000016948(EGLN3);ENSCHIG00000021041(CDO1);ENSCHIG00000023588(ALOXE3);MSTRG.9621(KDM2B)
molecular function	GO:0016701	oxidoreductase activity, acting on single donors with incorporation of molecular oxygen	2	26	0.775881	0.873466	ENSCHIG00000021041(CDO1);ENSCHIG00000023588(ALOXE3)
molecular function	GO:0070063	RNA polymerase binding	3	38	0.779333	0.87675	ENSCHIG00000014990(RRN3);ENSCHIG00000017824(NEDD4);ENSCHIG00000026740(BRCA1)
molecular function	GO:0047485	protein N-terminus binding	5	61	0.78452	0.881523	ENSCHIG00000003405(NFE2);ENSCHIG00000012979(VWF);ENSCHIG00000016656(NCOA1);ENSCHIG00000020806(CSNK2A2);ENSCHIG00000022041(RBPJ)
molecular function	GO:0043565	sequence-specific DNA binding	82	838	0.784653	0.881523	ENSCHIG00000000623(PLAG1);ENSCHIG00000003296(FOSB);ENSCHIG00000003405(NFE2);ENSCHIG00000003853(HSF4);ENSCHIG00000004093(JUN);ENSCHIG00000005050(PITX3);ENSCHIG00000007287(GLI1);ENSCHIG00000007326(E2F2);ENSCHIG00000007371(EZH2);ENSCHIG00000007846(JUNB);ENSCHIG00000008305(ZBTB16);ENSCHIG00000009329(ZNF704);ENSCHIG00000009349(NFIL3);ENSCHIG00000009664(NR4A1);ENSCHIG00000009793(MYOD1);ENSCHIG000000101…
molecular function	GO:0051117	ATPase binding	4	50	0.787216	0.883241	ENSCHIG00000018647(SVIP);ENSCHIG00000023627(ATP1B1);ENSCHIG00000024104(ABCA1);ENSCHIG00000024462(RUVBL2)
molecular function	GO:0000062	fatty-acyl-CoA binding	1	14	0.789956	0.883241	ENSCHIG00000024668(ACOT7)
molecular function	GO:0004198	calcium-dependent cysteine-type endopeptidase activity	1	14	0.789956	0.883241	ENSCHIG00000009860(CAPN5)
molecular function	GO:0010485	H4 histone acetyltransferase activity	1	14	0.789956	0.883241	ENSCHIG00000010250(HAT1)
molecular function	GO:0016922	nuclear receptor binding	1	14	0.789956	0.883241	ENSCHIG00000016656(NCOA1)
molecular function	GO:0031420	alkali metal ion binding	1	14	0.789956	0.883241	ENSCHIG00000023627(ATP1B1)
molecular function	GO:0061608	nuclear import signal receptor activity	1	14	0.789956	0.883241	ENSCHIG00000011593(-)
molecular function	GO:0005201	extracellular matrix structural constituent	2	27	0.793724	0.885645	ENSCHIG00000014187(TECTA);ENSCHIG00000025629(COL4A4)
molecular function	GO:0019213	deacetylase activity	2	27	0.793724	0.885645	ENSCHIG00000019953(MACROD1);ENSCHIG00000025824(HDAC9)
molecular function	GO:0016830	carbon-carbon lyase activity	3	39	0.794269	0.885645	ENSCHIG00000013689(DDC);ENSCHIG00000016435(PPCDC);ENSCHIG00000021003(GAD2)
molecular function	GO:0070888	E-box binding	3	39	0.794269	0.885645	ENSCHIG00000009793(MYOD1);ENSCHIG00000014308(SNAI1);ENSCHIG00000021331(MYOG)
molecular function	GO:0016627	oxidoreductase activity, acting on the CH-CH group of donors	4	51	0.800107	0.89114	ENSCHIG00000008956(TM7SF2);ENSCHIG00000014174(ACOX2);ENSCHIG00000016223(DPYD);ENSCHIG00000021831(BLVRB)
molecular function	GO:0070011	peptidase activity, acting on L-amino acid peptides	54	565	0.800285	0.89114	ENSCHIG00000000147(PLAT);ENSCHIG00000002460(USP2);ENSCHIG00000004276(FAP);ENSCHIG00000004522(PCSK5);ENSCHIG00000004885(CTSF);ENSCHIG00000007274(TLL2);ENSCHIG00000008343(MINDY2);ENSCHIG00000008360(ECEL1);ENSCHIG00000008470(ADAMTS3);ENSCHIG00000009335(PCSK1);ENSCHIG00000009406(SENP6);ENSCHIG00000009711(CPA1);ENSCHIG00000009860(CAPN5);ENSCHIG00000010483(TMEM59);ENSCHIG00000011415(PRSS35);ENSCHIG0000…
molecular function	GO:0052689	carboxylic ester hydrolase activity	8	96	0.806338	0.89305	ENSCHIG00000015994(LIPG);ENSCHIG00000016188(CA2);ENSCHIG00000017267(NOTUM);ENSCHIG00000019303(CES2);ENSCHIG00000024860(PNPLA7);ENSCHIG00000025623(LPL);ENSCHIG00000026712(PLA2G4E);ENSCHIG00000026829(LIPC)
molecular function	GO:0051427	hormone receptor binding	9	107	0.807845	0.89305	ENSCHIG00000009793(MYOD1);ENSCHIG00000013177(TACC2);ENSCHIG00000013774(SMAD3);ENSCHIG00000015877(PPARG);ENSCHIG00000016094(YWHAH);ENSCHIG00000016656(NCOA1);ENSCHIG00000016993(PRKCB);ENSCHIG00000017651(PADI2);ENSCHIG00000023586(VDR)
molecular function	GO:0008227	G protein-coupled amine receptor activity	3	40	0.808351	0.89305	ENSCHIG00000008916(HTR1B);ENSCHIG00000011193(-);ENSCHIG00000016921(HTR2A)
molecular function	GO:0019829	cation-transporting ATPase activity	3	40	0.808351	0.89305	ENSCHIG00000008581(-);ENSCHIG00000023627(ATP1B1);ENSCHIG00000026375(-)
molecular function	GO:0022853	active ion transmembrane transporter activity	3	40	0.808351	0.89305	ENSCHIG00000008581(-);ENSCHIG00000023627(ATP1B1);ENSCHIG00000026375(-)
molecular function	GO:0042625	ATPase coupled ion transmembrane transporter activity	3	40	0.808351	0.89305	ENSCHIG00000008581(-);ENSCHIG00000023627(ATP1B1);ENSCHIG00000026375(-)
molecular function	GO:0017112	Rab guanyl-nucleotide exchange factor activity	2	28	0.810298	0.89305	ENSCHIG00000008841(DENND3);ENSCHIG00000018161(RAB3IL1)
molecular function	GO:0051539	4 iron, 4 sulfur cluster binding	2	28	0.810298	0.89305	ENSCHIG00000016223(DPYD);ENSCHIG00000018617(POLD1)
molecular function	GO:0005086	ARF guanyl-nucleotide exchange factor activity	1	15	0.812122	0.89305	ENSCHIG00000016284(PSD)
molecular function	GO:0005229	intracellular calcium activated chloride channel activity	1	15	0.812122	0.89305	ENSCHIG00000025110(ANO1)
molecular function	GO:0008308	voltage-gated anion channel activity	1	15	0.812122	0.89305	ENSCHIG00000012666(-)
molecular function	GO:0030742	GTP-dependent protein binding	1	15	0.812122	0.89305	ENSCHIG00000024276(RAB38)
molecular function	GO:0032452	histone demethylase activity	1	15	0.812122	0.89305	ENSCHIG00000013546(KDM7A)
molecular function	GO:0032947	protein-containing complex scaffold activity	1	15	0.812122	0.89305	ENSCHIG00000016620(GRIP2)
molecular function	GO:0042287	MHC protein binding	1	15	0.812122	0.89305	ENSCHIG00000014130(CD74)
molecular function	GO:0061778	intracellular chloride channel activity	1	15	0.812122	0.89305	ENSCHIG00000025110(ANO1)
molecular function	GO:1904680	peptide transmembrane transporter activity	1	15	0.812122	0.89305	ENSCHIG00000012379(CDH17)
molecular function	GO:0051536	iron-sulfur cluster binding	4	52	0.812359	0.89305	ENSCHIG00000013439(AOX1);ENSCHIG00000016223(DPYD);ENSCHIG00000017276(XDH);ENSCHIG00000018617(POLD1)
molecular function	GO:0051540	metal cluster binding	4	52	0.812359	0.89305	ENSCHIG00000013439(AOX1);ENSCHIG00000016223(DPYD);ENSCHIG00000017276(XDH);ENSCHIG00000018617(POLD1)
molecular function	GO:0019003	GDP binding	3	41	0.82161	0.902614	ENSCHIG00000012713(RHOB);ENSCHIG00000016171(RAB17);ENSCHIG00000020147(RRAGD)
molecular function	GO:0004553	hydrolase activity, hydrolyzing O-glycosyl compounds	8	98	0.824006	0.904639	ENSCHIG00000002155(OTOG);ENSCHIG00000010015(MYORG);ENSCHIG00000017004(MAN1C1);ENSCHIG00000017181(LCTL);ENSCHIG00000023132(ACER2);ENSCHIG00000023522(HYAL1);ENSCHIG00000023861(-);ENSCHIG00000024129(AGL)
molecular function	GO:0032266	phosphatidylinositol-3-phosphate binding	2	29	0.825673	0.905256	ENSCHIG00000006785(DAB2IP);ENSCHIG00000012197(RUBCNL)
molecular function	GO:0051879	Hsp90 protein binding	2	29	0.825673	0.905256	ENSCHIG00000018294(UNC45B);ENSCHIG00000024557(PPP5C)
molecular function	GO:0004559	alpha-mannosidase activity	1	16	0.831949	0.906072	ENSCHIG00000017004(MAN1C1)
molecular function	GO:0004675	transmembrane receptor protein serine/threonine kinase activity	1	16	0.831949	0.906072	ENSCHIG00000010408(HJV)
molecular function	GO:0004890	GABA-A receptor activity	1	16	0.831949	0.906072	ENSCHIG00000017957(GABRG1)
molecular function	GO:0008519	ammonium transmembrane transporter activity	1	16	0.831949	0.906072	ENSCHIG00000005817(SLC44A2)
molecular function	GO:0015645	fatty acid ligase activity	1	16	0.831949	0.906072	ENSCHIG00000022587(SLC27A3)
molecular function	GO:0015929	hexosaminidase activity	1	16	0.831949	0.906072	ENSCHIG00000023522(HYAL1)
molecular function	GO:0031418	L-ascorbic acid binding	1	16	0.831949	0.906072	ENSCHIG00000016948(EGLN3)
molecular function	GO:0046527	glucosyltransferase activity	1	16	0.831949	0.906072	ENSCHIG00000017550(GYS1)
molecular function	GO:0102567	phospholipase A2 activity (consuming 1,2-dipalmitoylphosphatidylcholine)	1	16	0.831949	0.906072	ENSCHIG00000026712(PLA2G4E)
molecular function	GO:0102568	phospholipase A2 activity consuming 1,2-dioleoylphosphatidylethanolamine)	1	16	0.831949	0.906072	ENSCHIG00000026712(PLA2G4E)
molecular function	GO:0008009	chemokine activity	3	42	0.834078	0.906823	ENSCHIG00000011175(CCL17);ENSCHIG00000014217(-);ENSCHIG00000020142(CXCL8)
molecular function	GO:0030145	manganese ion binding	3	42	0.834078	0.906823	ENSCHIG00000015609(LARGE1);ENSCHIG00000022836(ME1);ENSCHIG00000024275(DYRK2)
molecular function	GO:0008233	peptidase activity	55	584	0.834299	0.906823	ENSCHIG00000000147(PLAT);ENSCHIG00000002460(USP2);ENSCHIG00000004276(FAP);ENSCHIG00000004522(PCSK5);ENSCHIG00000004885(CTSF);ENSCHIG00000007274(TLL2);ENSCHIG00000008343(MINDY2);ENSCHIG00000008360(ECEL1);ENSCHIG00000008470(ADAMTS3);ENSCHIG00000009335(PCSK1);ENSCHIG00000009406(SENP6);ENSCHIG00000009711(CPA1);ENSCHIG00000009860(CAPN5);ENSCHIG00000010483(TMEM59);ENSCHIG00000010630(ADAMTSL2);ENSCHIG00…
molecular function	GO:0031267	small GTPase binding	21	239	0.840935	0.913429	ENSCHIG00000008841(DENND3);ENSCHIG00000011011(RIMS1);ENSCHIG00000013804(RIMS2);ENSCHIG00000013947(SH3BP4);ENSCHIG00000015852(NDRG1);ENSCHIG00000016484(PREX2);ENSCHIG00000017717(RGL3);ENSCHIG00000017830(SGSM1);ENSCHIG00000018161(RAB3IL1);ENSCHIG00000019080(NGFR);ENSCHIG00000019334(RALGPS1);ENSCHIG00000020044(DOCK4);ENSCHIG00000020799(FMNL1);ENSCHIG00000020993(PLCE1);ENSCHIG00000022293(SYTL1);ENSCH…
molecular function	GO:0017016	Ras GTPase binding	20	229	0.84336	0.915457	ENSCHIG00000008841(DENND3);ENSCHIG00000011011(RIMS1);ENSCHIG00000013804(RIMS2);ENSCHIG00000013947(SH3BP4);ENSCHIG00000015852(NDRG1);ENSCHIG00000016484(PREX2);ENSCHIG00000017717(RGL3);ENSCHIG00000017830(SGSM1);ENSCHIG00000018161(RAB3IL1);ENSCHIG00000019080(NGFR);ENSCHIG00000019334(RALGPS1);ENSCHIG00000020044(DOCK4);ENSCHIG00000020799(FMNL1);ENSCHIG00000020993(PLCE1);ENSCHIG00000022293(SYTL1);ENSCH…
molecular function	GO:0140104	molecular carrier activity	3	43	0.845789	0.916854	ENSCHIG00000008000(MB);ENSCHIG00000011593(-);ENSCHIG00000018195(NGB)
molecular function	GO:0004407	histone deacetylase activity	1	17	0.849685	0.916854	ENSCHIG00000025824(HDAC9)
molecular function	GO:0004970	ionotropic glutamate receptor activity	1	17	0.849685	0.916854	ENSCHIG00000022718(GRIN2C)
molecular function	GO:0015923	mannosidase activity	1	17	0.849685	0.916854	ENSCHIG00000017004(MAN1C1)
molecular function	GO:0031369	translation initiation factor binding	1	17	0.849685	0.916854	ENSCHIG00000021455(SYT11)
molecular function	GO:0031683	G-protein beta/gamma-subunit complex binding	1	17	0.849685	0.916854	ENSCHIG00000021016(GNA14)
molecular function	GO:0034237	protein kinase A regulatory subunit binding	1	17	0.849685	0.916854	ENSCHIG00000024545(AKAP1)
molecular function	GO:0071889	14-3-3 protein binding	1	17	0.849685	0.916854	ENSCHIG00000006785(DAB2IP)
molecular function	GO:1901567	fatty acid derivative binding	1	17	0.849685	0.916854	ENSCHIG00000024668(ACOT7)
molecular function	GO:0003755	peptidyl-prolyl cis-trans isomerase activity	3	44	0.856774	0.923287	ENSCHIG00000009943(FKBP4);ENSCHIG00000013518(FKBP9);ENSCHIG00000015331(FKBP11)
molecular function	GO:0005507	copper ion binding	3	44	0.856774	0.923287	ENSCHIG00000006644(-);ENSCHIG00000014184(PRNP);ENSCHIG00000023220(LOXL4)
molecular function	GO:0043021	ribonucleoprotein complex binding	6	80	0.86058	0.926778	ENSCHIG00000007371(EZH2);ENSCHIG00000014722(DHX33);ENSCHIG00000015372(SEC61A2);ENSCHIG00000015760(PES1);ENSCHIG00000019848(IFIH1);ENSCHIG00000025365(-)
molecular function	GO:0005158	insulin receptor binding	1	18	0.865551	0.930296	ENSCHIG00000018863(IGF1)
molecular function	GO:0005484	SNAP receptor activity	1	18	0.865551	0.930296	ENSCHIG00000007036(STX11)
molecular function	GO:0050431	transforming growth factor beta binding	1	18	0.865551	0.930296	ENSCHIG00000001922(TGFB3)
molecular function	GO:0016859	cis-trans isomerase activity	3	45	0.867068	0.931317	ENSCHIG00000009943(FKBP4);ENSCHIG00000013518(FKBP9);ENSCHIG00000015331(FKBP11)
molecular function	GO:0004857	enzyme inhibitor activity	20	234	0.868107	0.931822	ENSCHIG00000002759(ANP32E);ENSCHIG00000007459(TFPI);ENSCHIG00000013189(CAMK2N1);ENSCHIG00000013620(ARRB1);ENSCHIG00000013634(ITIH4);ENSCHIG00000015239(RPS6KA1);ENSCHIG00000015742(COL28A1);ENSCHIG00000017433(-);ENSCHIG00000018312(COL6A3);ENSCHIG00000019405(SERPING1);ENSCHIG00000020858(SERPINE1);ENSCHIG00000022544(TIMP3);ENSCHIG00000022780(PKIA);ENSCHIG00000023643(ANGPTL4);ENSCHIG00000024986(TIMP2)…
molecular function	GO:0003950	NAD+ ADP-ribosyltransferase activity	1	19	0.879742	0.939999	ENSCHIG00000018391(PARP14)
molecular function	GO:0008200	ion channel inhibitor activity	1	19	0.879742	0.939999	ENSCHIG00000017824(NEDD4)
molecular function	GO:0016917	GABA receptor activity	1	19	0.879742	0.939999	ENSCHIG00000017957(GABRG1)
molecular function	GO:0019200	carbohydrate kinase activity	1	19	0.879742	0.939999	ENSCHIG00000012393(HK2)
molecular function	GO:0046915	transition metal ion transmembrane transporter activity	1	19	0.879742	0.939999	ENSCHIG00000017585(TRPM2)
molecular function	GO:0061631	ubiquitin conjugating enzyme activity	1	19	0.879742	0.939999	ENSCHIG00000025320(UBE2S)
molecular function	GO:0070325	lipoprotein particle receptor binding	1	19	0.879742	0.939999	MSTRG.462(Pol)
molecular function	GO:0003700	DNA-binding transcription factor activity	74	792	0.884051	0.943986	ENSCHIG00000000245(-);ENSCHIG00000000623(PLAG1);ENSCHIG00000003296(FOSB);ENSCHIG00000003405(NFE2);ENSCHIG00000003853(HSF4);ENSCHIG00000004093(JUN);ENSCHIG00000005050(PITX3);ENSCHIG00000007287(GLI1);ENSCHIG00000007326(E2F2);ENSCHIG00000007846(JUNB);ENSCHIG00000008305(ZBTB16);ENSCHIG00000009349(NFIL3);ENSCHIG00000009664(NR4A1);ENSCHIG00000009793(MYOD1);ENSCHIG00000010139(MYBL2);ENSCHIG00000010363(M…
molecular function	GO:0008188	neuropeptide receptor activity	2	34	0.886905	0.946418	ENSCHIG00000011152(GPR83);ENSCHIG00000026596(QRFPR)
molecular function	GO:0008236	serine-type peptidase activity	14	174	0.888957	0.947383	ENSCHIG00000000147(PLAT);ENSCHIG00000004276(FAP);ENSCHIG00000004522(PCSK5);ENSCHIG00000009335(PCSK1);ENSCHIG00000011415(PRSS35);ENSCHIG00000012570(C1S);ENSCHIG00000013901(CTSC);ENSCHIG00000014396(C2);ENSCHIG00000021048(DPP4);ENSCHIG00000022942(-);ENSCHIG00000023003(HTRA3);ENSCHIG00000023479(C1R);ENSCHIG00000025504(RHBDL3);ENSCHIG00000026002(CTSH)
molecular function	GO:0005044	scavenger receptor activity	4	60	0.889639	0.947383	ENSCHIG00000002743(SCARA5);ENSCHIG00000002856(ACKR3);ENSCHIG00000023220(LOXL4);ENSCHIG00000025358(MEGF10)
molecular function	GO:0003676	nucleic acid binding	286	2880	0.890348	0.947383	ENSCHIG00000000075(TYMS);ENSCHIG00000000138(ZNF521);ENSCHIG00000000203(ZCCHC24);ENSCHIG00000000484(JAZF1);ENSCHIG00000000623(PLAG1);ENSCHIG00000000946(H1-5);ENSCHIG00000001191(-);ENSCHIG00000002577(-);ENSCHIG00000002609(RBM38);ENSCHIG00000002971(-);ENSCHIG00000003296(FOSB);ENSCHIG00000003405(NFE2);ENSCHIG00000003853(HSF4);ENSCHIG00000004093(JUN);ENSCHIG00000004109(-);ENSCHIG00000004298(NANOS1);EN…
molecular function	GO:0003924	GTPase activity	22	261	0.892316	0.947383	ENSCHIG00000002435(TUBA4A);ENSCHIG00000010552(RAB40B);ENSCHIG00000012713(RHOB);ENSCHIG00000012981(TPPP);ENSCHIG00000015827(RAB44);ENSCHIG00000016171(RAB17);ENSCHIG00000016589(EEF1A2);ENSCHIG00000016760(RHOJ);ENSCHIG00000018025(TUBA1B);ENSCHIG00000020147(RRAGD);ENSCHIG00000021016(GNA14);ENSCHIG00000022118(TUBB4B);ENSCHIG00000022988(-);ENSCHIG00000023029(TUBA8);ENSCHIG00000023389(RHOBTB3);ENSCHIG00…
molecular function	GO:0008199	ferric iron binding	1	20	0.892437	0.947383	ENSCHIG00000024945(-)
molecular function	GO:0008483	transaminase activity	1	20	0.892437	0.947383	ENSCHIG00000022188(ABAT)
molecular function	GO:0016248	channel inhibitor activity	1	20	0.892437	0.947383	ENSCHIG00000017824(NEDD4)
molecular function	GO:0033558	protein deacetylase activity	1	20	0.892437	0.947383	ENSCHIG00000025824(HDAC9)
molecular function	GO:0042379	chemokine receptor binding	3	48	0.894132	0.947976	ENSCHIG00000011175(CCL17);ENSCHIG00000014217(-);ENSCHIG00000020142(CXCL8)
molecular function	GO:0004129	cytochrome-c oxidase activity	2	35	0.896468	0.947976	ENSCHIG00000014925(COX7A1);ENSCHIG00000019065(COX6A2)
molecular function	GO:0004869	cysteine-type endopeptidase inhibitor activity	2	35	0.896468	0.947976	ENSCHIG00000013620(ARRB1);ENSCHIG00000015239(RPS6KA1)
molecular function	GO:0015002	heme-copper terminal oxidase activity	2	35	0.896468	0.947976	ENSCHIG00000014925(COX7A1);ENSCHIG00000019065(COX6A2)
molecular function	GO:0016675	oxidoreductase activity, acting on a heme group of donors	2	35	0.896468	0.947976	ENSCHIG00000014925(COX7A1);ENSCHIG00000019065(COX6A2)
molecular function	GO:0016676	oxidoreductase activity, acting on a heme group of donors, oxygen as acceptor	2	35	0.896468	0.947976	ENSCHIG00000014925(COX7A1);ENSCHIG00000019065(COX6A2)
molecular function	GO:0016741	transferase activity, transferring one-carbon groups	14	177	0.902321	0.948982	ENSCHIG00000000075(TYMS);ENSCHIG00000006391(DNMT3B);ENSCHIG00000007371(EZH2);ENSCHIG00000009431(NSD2);ENSCHIG00000009525(SETD7);ENSCHIG00000010994(METTL17);ENSCHIG00000013438(SHMT1);ENSCHIG00000017304(GATM);ENSCHIG00000019002(RRP8);ENSCHIG00000021113(-);ENSCHIG00000021460(EZH1);ENSCHIG00000022371(CAD);ENSCHIG00000022834(WDR4);ENSCHIG00000025005(PRDM12)
molecular function	GO:0001227	DNA-binding transcription repressor activity, RNA polymerase II-specific	15	188	0.902334	0.948982	ENSCHIG00000008305(ZBTB16);ENSCHIG00000009349(NFIL3);ENSCHIG00000010948(DLX4);ENSCHIG00000013849(FOXS1);ENSCHIG00000014308(SNAI1);ENSCHIG00000014736(MXI1);ENSCHIG00000015224(ESRRA);ENSCHIG00000016095(HES6);ENSCHIG00000016397(ZNF219);ENSCHIG00000017707(-);ENSCHIG00000020731(ELK3);ENSCHIG00000021925(SOX6);ENSCHIG00000023407(E2F8);ENSCHIG00000023455(E2F7);ENSCHIG00000024116(NFATC4)
molecular function	GO:0005179	hormone activity	7	98	0.903067	0.948982	ENSCHIG00000011883(EDN1);ENSCHIG00000018863(IGF1);ENSCHIG00000019616(LEP);ENSCHIG00000022711(ADM);ENSCHIG00000024398(INHBB);ENSCHIG00000026064(BMP10);MSTRG.9728(VGF)
molecular function	GO:0015035	protein disulfide oxidoreductase activity	1	21	0.903792	0.948982	ENSCHIG00000020673(-)
molecular function	GO:0017091	AU-rich element binding	1	21	0.903792	0.948982	ENSCHIG00000013536(RBM24)
molecular function	GO:0019212	phosphatase inhibitor activity	1	21	0.903792	0.948982	ENSCHIG00000002759(ANP32E)
molecular function	GO:0035925	mRNA 3'-UTR AU-rich region binding	1	21	0.903792	0.948982	ENSCHIG00000013536(RBM24)
molecular function	GO:0050681	androgen receptor binding	1	21	0.903792	0.948982	ENSCHIG00000016993(PRKCB)
molecular function	GO:0051059	NF-kappaB binding	1	21	0.903792	0.948982	ENSCHIG00000025939(CDKN2A)
molecular function	GO:0060590	ATPase regulator activity	1	21	0.903792	0.948982	ENSCHIG00000023627(ATP1B1)
molecular function	GO:0140142	nucleocytoplasmic carrier activity	1	21	0.903792	0.948982	ENSCHIG00000011593(-)
molecular function	GO:0005506	iron ion binding	13	167	0.906825	0.951556	ENSCHIG00000002616(TPH2);ENSCHIG00000009239(CYP24A1);ENSCHIG00000011070(CYP39A1);ENSCHIG00000012833(CYP7B1);ENSCHIG00000013439(AOX1);ENSCHIG00000013546(KDM7A);ENSCHIG00000016948(EGLN3);ENSCHIG00000017276(XDH);ENSCHIG00000021041(CDO1);ENSCHIG00000022151(CYP11A1);ENSCHIG00000023588(ALOXE3);ENSCHIG00000024945(-);ENSCHIG00000025011(CYP27A1)
molecular function	GO:0019208	phosphatase regulator activity	3	50	0.909314	0.953557	ENSCHIG00000002759(ANP32E);ENSCHIG00000015394(PPP4R4);ENSCHIG00000015894(DMPK)
molecular function	GO:0017171	serine hydrolase activity	14	179	0.910476	0.954165	ENSCHIG00000000147(PLAT);ENSCHIG00000004276(FAP);ENSCHIG00000004522(PCSK5);ENSCHIG00000009335(PCSK1);ENSCHIG00000011415(PRSS35);ENSCHIG00000012570(C1S);ENSCHIG00000013901(CTSC);ENSCHIG00000014396(C2);ENSCHIG00000021048(DPP4);ENSCHIG00000022942(-);ENSCHIG00000023003(HTRA3);ENSCHIG00000023479(C1R);ENSCHIG00000025504(RHBDL3);ENSCHIG00000026002(CTSH)
molecular function	GO:0016706	oxidoreductase activity, acting on paired donors, with incorporation or reduction of molecular oxygen, 2-oxoglutarate as one donor, and incorporation of one atom each of oxygen into both donors	2	37	0.913373	0.95597	ENSCHIG00000013546(KDM7A);ENSCHIG00000016948(EGLN3)
molecular function	GO:0043022	ribosome binding	2	37	0.913373	0.95597	ENSCHIG00000015372(SEC61A2);ENSCHIG00000025365(-)
molecular function	GO:0008175	tRNA methyltransferase activity	1	22	0.91395	0.95597	ENSCHIG00000022834(WDR4)
molecular function	GO:0005547	phosphatidylinositol-3,4,5-trisphosphate binding	1	23	0.923035	0.962442	ENSCHIG00000009875(RACGAP1)
molecular function	GO:0008066	glutamate receptor activity	1	23	0.923035	0.962442	ENSCHIG00000022718(GRIN2C)
molecular function	GO:0008536	Ran GTPase binding	1	23	0.923035	0.962442	ENSCHIG00000026389(RANGAP1)
molecular function	GO:1901618	organic hydroxy compound transmembrane transporter activity	1	23	0.923035	0.962442	ENSCHIG00000012621(SLC16A3)
molecular function	GO:0004497	monooxygenase activity	7	102	0.923075	0.962442	ENSCHIG00000002616(TPH2);ENSCHIG00000009239(CYP24A1);ENSCHIG00000011070(CYP39A1);ENSCHIG00000012833(CYP7B1);ENSCHIG00000022151(CYP11A1);ENSCHIG00000024501(MICAL2);ENSCHIG00000025011(CYP27A1)
molecular function	GO:0015078	proton transmembrane transporter activity	9	126	0.924989	0.963323	ENSCHIG00000000814(SLC45A3);ENSCHIG00000008581(-);ENSCHIG00000013168(SLC9A9);ENSCHIG00000014925(COX7A1);ENSCHIG00000019065(COX6A2);ENSCHIG00000020848(SLC46A1);ENSCHIG00000021090(SLC9A3);ENSCHIG00000023480(NOX5);ENSCHIG00000026375(-)
molecular function	GO:0035091	phosphatidylinositol binding	14	183	0.925096	0.963323	ENSCHIG00000005054(PHLDA1);ENSCHIG00000005289(PLEKHA1);ENSCHIG00000006785(DAB2IP);ENSCHIG00000007586(ADAP1);ENSCHIG00000009808(SYT7);ENSCHIG00000009875(RACGAP1);ENSCHIG00000010044(PLD1);ENSCHIG00000010063(ACTN2);ENSCHIG00000010566(APPL2);ENSCHIG00000012197(RUBCNL);ENSCHIG00000017674(PLEK);ENSCHIG00000018397(CGAS);ENSCHIG00000022254(SNAP91);ENSCHIG00000026727(SDCBP2)
molecular function	GO:0017069	snRNA binding	1	24	0.931162	0.969024	ENSCHIG00000026827(SNRPA)
molecular function	GO:0019888	protein phosphatase regulator activity	2	40	0.93394	0.971297	ENSCHIG00000015394(PPP4R4);ENSCHIG00000015894(DMPK)
molecular function	GO:0015662	ATPase activity, coupled to transmembrane movement of ions, phosphorylative mechanism	1	25	0.938431	0.974086	ENSCHIG00000023627(ATP1B1)
molecular function	GO:0016891	endoribonuclease activity, producing 5'-phosphomonoesters	1	25	0.938431	0.974086	ENSCHIG00000009155(FEN1)
molecular function	GO:0003730	mRNA 3'-UTR binding	3	55	0.939	0.974086	ENSCHIG00000004508(FUS);ENSCHIG00000013536(RBM24);ENSCHIG00000023549(RBFOX1)
molecular function	GO:0004527	exonuclease activity	3	55	0.939	0.974086	ENSCHIG00000009155(FEN1);ENSCHIG00000013001(EXO1);ENSCHIG00000018617(POLD1)
molecular function	GO:0048018	receptor ligand activity	29	353	0.940962	0.975504	ENSCHIG00000001922(TGFB3);ENSCHIG00000009523(WNT9A);ENSCHIG00000009696(IL1RN);ENSCHIG00000011175(CCL17);ENSCHIG00000011455(FGF18);ENSCHIG00000011883(EDN1);ENSCHIG00000011916(TGFB1);ENSCHIG00000014217(-);ENSCHIG00000015574(FGF7);ENSCHIG00000015794(JAG2);ENSCHIG00000018863(IGF1);ENSCHIG00000019419(OSGIN1);ENSCHIG00000019581(GDF6);ENSCHIG00000019616(LEP);ENSCHIG00000019785(TNFSF4);ENSCHIG00000020142…
molecular function	GO:0051082	unfolded protein binding	4	69	0.941939	0.975739	ENSCHIG00000007351(HSPB6);ENSCHIG00000014088(CRYAB);ENSCHIG00000024271(DNAJA4);ENSCHIG00000025411(HSPA6)
molecular function	GO:0017048	Rho GTPase binding	5	82	0.942381	0.975739	ENSCHIG00000016484(PREX2);ENSCHIG00000020044(DOCK4);ENSCHIG00000020799(FMNL1);ENSCHIG00000025581(ECT2);ENSCHIG00000026372(IQGAP3)
molecular function	GO:0016811	hydrolase activity, acting on carbon-nitrogen (but not peptide) bonds, in linear amides	3	56	0.943735	0.976525	ENSCHIG00000007275(NADSYN1);ENSCHIG00000023132(ACER2);ENSCHIG00000025824(HDAC9)
molecular function	GO:0070566	adenylyltransferase activity	1	26	0.944933	0.977147	ENSCHIG00000013444(PAPSS2)
molecular function	GO:0004521	endoribonuclease activity	2	43	0.94982	0.980535	ENSCHIG00000009155(FEN1);ENSCHIG00000012018(LACTB2)
molecular function	GO:0016407	acetyltransferase activity	4	71	0.949939	0.980535	ENSCHIG00000008642(SAT2);ENSCHIG00000010250(HAT1);ENSCHIG00000016047(CRAT);ENSCHIG00000021681(SPHK1)
molecular function	GO:0016705	oxidoreductase activity, acting on paired donors, with incorporation or reduction of molecular oxygen	11	157	0.950005	0.980535	ENSCHIG00000000527(PTGS1);ENSCHIG00000002616(TPH2);ENSCHIG00000009239(CYP24A1);ENSCHIG00000011070(CYP39A1);ENSCHIG00000012833(CYP7B1);ENSCHIG00000013546(KDM7A);ENSCHIG00000016700(HMOX1);ENSCHIG00000016948(EGLN3);ENSCHIG00000022151(CYP11A1);ENSCHIG00000024501(MICAL2);ENSCHIG00000025011(CYP27A1)
molecular function	GO:0008276	protein methyltransferase activity	4	72	0.953548	0.983572	ENSCHIG00000007371(EZH2);ENSCHIG00000009431(NSD2);ENSCHIG00000009525(SETD7);ENSCHIG00000021460(EZH1)
molecular function	GO:0030545	receptor regulator activity	30	372	0.955942	0.984809	ENSCHIG00000001922(TGFB3);ENSCHIG00000009523(WNT9A);ENSCHIG00000009696(IL1RN);ENSCHIG00000011175(CCL17);ENSCHIG00000011455(FGF18);ENSCHIG00000011883(EDN1);ENSCHIG00000011916(TGFB1);ENSCHIG00000014217(-);ENSCHIG00000015574(FGF7);ENSCHIG00000015794(JAG2);ENSCHIG00000016855(FST);ENSCHIG00000018863(IGF1);ENSCHIG00000019419(OSGIN1);ENSCHIG00000019581(GDF6);ENSCHIG00000019616(LEP);ENSCHIG00000019785(TN…
molecular function	GO:0004623	phospholipase A2 activity	1	28	0.955951	0.984809	ENSCHIG00000026712(PLA2G4E)
molecular function	GO:0004722	protein serine/threonine phosphatase activity	2	45	0.958306	0.986615	ENSCHIG00000011289(DUSP4);ENSCHIG00000024557(PPP5C)
molecular function	GO:0008170	N-methyltransferase activity	4	74	0.960057	0.987119	ENSCHIG00000007371(EZH2);ENSCHIG00000009431(NSD2);ENSCHIG00000009525(SETD7);ENSCHIG00000021460(EZH1)
molecular function	GO:0008378	galactosyltransferase activity	1	29	0.960603	0.987119	ENSCHIG00000009561(B3GNT2)
molecular function	GO:0016655	oxidoreductase activity, acting on NAD(P)H, quinone or similar compound as acceptor	1	29	0.960603	0.987119	ENSCHIG00000025722(NQO1)
molecular function	GO:0005126	cytokine receptor binding	15	209	0.962267	0.988209	ENSCHIG00000001922(TGFB3);ENSCHIG00000006785(DAB2IP);ENSCHIG00000009696(IL1RN);ENSCHIG00000011175(CCL17);ENSCHIG00000011916(TGFB1);ENSCHIG00000011929(TNFSF18);ENSCHIG00000013774(SMAD3);ENSCHIG00000014217(-);ENSCHIG00000016771(TRAF5);ENSCHIG00000019785(TNFSF4);ENSCHIG00000020142(CXCL8);ENSCHIG00000022660(TGFB2);ENSCHIG00000022731(CADM4);ENSCHIG00000024365(RASL11B);ENSCHIG00000025211(KITLG)
molecular function	GO:0008168	methyltransferase activity	11	168	0.972475	0.997325	ENSCHIG00000000075(TYMS);ENSCHIG00000006391(DNMT3B);ENSCHIG00000007371(EZH2);ENSCHIG00000009431(NSD2);ENSCHIG00000009525(SETD7);ENSCHIG00000010994(METTL17);ENSCHIG00000019002(RRP8);ENSCHIG00000021113(-);ENSCHIG00000021460(EZH1);ENSCHIG00000022834(WDR4);ENSCHIG00000025005(PRDM12)
molecular function	GO:0004518	nuclease activity	10	156	0.972673	0.997325	ENSCHIG00000007298(-);ENSCHIG00000009155(FEN1);ENSCHIG00000012018(LACTB2);ENSCHIG00000013001(EXO1);ENSCHIG00000013888(GEN1);ENSCHIG00000018617(POLD1);ENSCHIG00000018956(DNA2);MSTRG.13517(Pol);MSTRG.462(Pol);MSTRG.6855(--)
molecular function	GO:0001098	basal transcription machinery binding	1	33	0.974794	0.997325	ENSCHIG00000024462(RUVBL2)
molecular function	GO:0001099	basal RNA polymerase II transcription machinery binding	1	33	0.974794	0.997325	ENSCHIG00000024462(RUVBL2)
molecular function	GO:0032561	guanyl ribonucleotide binding	28	365	0.975049	0.997325	ENSCHIG00000002435(TUBA4A);ENSCHIG00000007647(AK4);ENSCHIG00000010552(RAB40B);ENSCHIG00000011984(ARL4A);ENSCHIG00000012195(PRKG1);ENSCHIG00000012713(RHOB);ENSCHIG00000015827(RAB44);ENSCHIG00000016171(RAB17);ENSCHIG00000016589(EEF1A2);ENSCHIG00000016760(RHOJ);ENSCHIG00000017794(EHD3);ENSCHIG00000018025(TUBA1B);ENSCHIG00000018279(ADSS1);ENSCHIG00000020147(RRAGD);ENSCHIG00000021016(GNA14);ENSCHIG000…
molecular function	GO:0005525	GTP binding	27	354	0.975157	0.997325	ENSCHIG00000002435(TUBA4A);ENSCHIG00000007647(AK4);ENSCHIG00000010552(RAB40B);ENSCHIG00000011984(ARL4A);ENSCHIG00000012713(RHOB);ENSCHIG00000015827(RAB44);ENSCHIG00000016171(RAB17);ENSCHIG00000016589(EEF1A2);ENSCHIG00000016760(RHOJ);ENSCHIG00000017794(EHD3);ENSCHIG00000018025(TUBA1B);ENSCHIG00000018279(ADSS1);ENSCHIG00000020147(RRAGD);ENSCHIG00000021016(GNA14);ENSCHIG00000022118(TUBB4B);ENSCHIG00…
molecular function	GO:0016747	transferase activity, transferring acyl groups other than amino-acyl groups	11	170	0.975405	0.997325	ENSCHIG00000002858(ELOVL2);ENSCHIG00000006098(CERS4);ENSCHIG00000008642(SAT2);ENSCHIG00000008758(LPCAT1);ENSCHIG00000010250(HAT1);ENSCHIG00000013257(ZDHHC22);ENSCHIG00000016047(CRAT);ENSCHIG00000020567(ELOVL3);ENSCHIG00000021681(SPHK1);ENSCHIG00000022143(ZDHHC14);ENSCHIG00000025469(GPAT3)
molecular function	GO:0019001	guanyl nucleotide binding	28	366	0.976031	0.997341	ENSCHIG00000002435(TUBA4A);ENSCHIG00000007647(AK4);ENSCHIG00000010552(RAB40B);ENSCHIG00000011984(ARL4A);ENSCHIG00000012195(PRKG1);ENSCHIG00000012713(RHOB);ENSCHIG00000015827(RAB44);ENSCHIG00000016171(RAB17);ENSCHIG00000016589(EEF1A2);ENSCHIG00000016760(RHOJ);ENSCHIG00000017794(EHD3);ENSCHIG00000018025(TUBA1B);ENSCHIG00000018279(ADSS1);ENSCHIG00000020147(RRAGD);ENSCHIG00000021016(GNA14);ENSCHIG000…
molecular function	GO:0008408	3'-5' exonuclease activity	1	35	0.97984	0.999986	ENSCHIG00000018617(POLD1)
molecular function	GO:0016796	exonuclease activity, active with either ribo- or deoxyribonucleic acids and producing 5'-phosphomonoesters	1	35	0.97984	0.999986	ENSCHIG00000013001(EXO1)
molecular function	GO:0003729	mRNA binding	8	137	0.98098	1	ENSCHIG00000000075(TYMS);ENSCHIG00000002609(RBM38);ENSCHIG00000004508(FUS);ENSCHIG00000007169(CELF4);ENSCHIG00000013438(SHMT1);ENSCHIG00000013536(RBM24);ENSCHIG00000014722(DHX33);ENSCHIG00000023549(RBFOX1)
molecular function	GO:0016746	transferase activity, transferring acyl groups	13	199	0.981211	1	ENSCHIG00000002858(ELOVL2);ENSCHIG00000006098(CERS4);ENSCHIG00000008642(SAT2);ENSCHIG00000008758(LPCAT1);ENSCHIG00000010250(HAT1);ENSCHIG00000013257(ZDHHC22);ENSCHIG00000016047(CRAT);ENSCHIG00000020567(ELOVL3);ENSCHIG00000021681(SPHK1);ENSCHIG00000022143(ZDHHC14);ENSCHIG00000023593(CPT1B);ENSCHIG00000025215(TGM2);ENSCHIG00000025469(GPAT3)
molecular function	GO:0003899	DNA-directed 5'-3' RNA polymerase activity	1	37	0.983875	1	ENSCHIG00000008824(-)
molecular function	GO:0004402	histone acetyltransferase activity	1	37	0.983875	1	ENSCHIG00000010250(HAT1)
molecular function	GO:0005125	cytokine activity	9	154	0.985498	1	ENSCHIG00000009696(IL1RN);ENSCHIG00000011175(CCL17);ENSCHIG00000011883(EDN1);ENSCHIG00000014217(-);ENSCHIG00000019785(TNFSF4);ENSCHIG00000020142(CXCL8);ENSCHIG00000020304(IL33);ENSCHIG00000021149(BMP4);ENSCHIG00000025211(KITLG)
molecular function	GO:0032550	purine ribonucleoside binding	27	368	0.986189	1	ENSCHIG00000002435(TUBA4A);ENSCHIG00000007647(AK4);ENSCHIG00000010552(RAB40B);ENSCHIG00000011984(ARL4A);ENSCHIG00000012713(RHOB);ENSCHIG00000015827(RAB44);ENSCHIG00000016171(RAB17);ENSCHIG00000016589(EEF1A2);ENSCHIG00000016760(RHOJ);ENSCHIG00000017794(EHD3);ENSCHIG00000018025(TUBA1B);ENSCHIG00000018279(ADSS1);ENSCHIG00000020147(RRAGD);ENSCHIG00000021016(GNA14);ENSCHIG00000022118(TUBB4B);ENSCHIG00…
molecular function	GO:0001883	purine nucleoside binding	27	369	0.986774	1	ENSCHIG00000002435(TUBA4A);ENSCHIG00000007647(AK4);ENSCHIG00000010552(RAB40B);ENSCHIG00000011984(ARL4A);ENSCHIG00000012713(RHOB);ENSCHIG00000015827(RAB44);ENSCHIG00000016171(RAB17);ENSCHIG00000016589(EEF1A2);ENSCHIG00000016760(RHOJ);ENSCHIG00000017794(EHD3);ENSCHIG00000018025(TUBA1B);ENSCHIG00000018279(ADSS1);ENSCHIG00000020147(RRAGD);ENSCHIG00000021016(GNA14);ENSCHIG00000022118(TUBB4B);ENSCHIG00…
molecular function	GO:0061733	peptide-lysine-N-acetyltransferase activity	1	39	0.987104	1	ENSCHIG00000010250(HAT1)
molecular function	GO:0008757	S-adenosylmethionine-dependent methyltransferase activity	6	117	0.987648	1	ENSCHIG00000006391(DNMT3B);ENSCHIG00000007371(EZH2);ENSCHIG00000009431(NSD2);ENSCHIG00000009525(SETD7);ENSCHIG00000021460(EZH1);ENSCHIG00000022834(WDR4)
molecular function	GO:0032549	ribonucleoside binding	27	372	0.988398	1	ENSCHIG00000002435(TUBA4A);ENSCHIG00000007647(AK4);ENSCHIG00000010552(RAB40B);ENSCHIG00000011984(ARL4A);ENSCHIG00000012713(RHOB);ENSCHIG00000015827(RAB44);ENSCHIG00000016171(RAB17);ENSCHIG00000016589(EEF1A2);ENSCHIG00000016760(RHOJ);ENSCHIG00000017794(EHD3);ENSCHIG00000018025(TUBA1B);ENSCHIG00000018279(ADSS1);ENSCHIG00000020147(RRAGD);ENSCHIG00000021016(GNA14);ENSCHIG00000022118(TUBB4B);ENSCHIG00…
molecular function	GO:0034062	5'-3' RNA polymerase activity	1	40	0.988467	1	ENSCHIG00000008824(-)
molecular function	GO:0097747	RNA polymerase activity	1	40	0.988467	1	ENSCHIG00000008824(-)
molecular function	GO:0016410	N-acyltransferase activity	3	75	0.988771	1	ENSCHIG00000006098(CERS4);ENSCHIG00000008642(SAT2);ENSCHIG00000010250(HAT1)
molecular function	GO:0008080	N-acetyltransferase activity	2	59	0.988994	1	ENSCHIG00000008642(SAT2);ENSCHIG00000010250(HAT1)
molecular function	GO:0001882	nucleoside binding	27	375	0.989839	1	ENSCHIG00000002435(TUBA4A);ENSCHIG00000007647(AK4);ENSCHIG00000010552(RAB40B);ENSCHIG00000011984(ARL4A);ENSCHIG00000012713(RHOB);ENSCHIG00000015827(RAB44);ENSCHIG00000016171(RAB17);ENSCHIG00000016589(EEF1A2);ENSCHIG00000016760(RHOJ);ENSCHIG00000017794(EHD3);ENSCHIG00000018025(TUBA1B);ENSCHIG00000018279(ADSS1);ENSCHIG00000020147(RRAGD);ENSCHIG00000021016(GNA14);ENSCHIG00000022118(TUBB4B);ENSCHIG00…
molecular function	GO:0004812	aminoacyl-tRNA ligase activity	1	42	0.990777	1	ENSCHIG00000024636(-)
molecular function	GO:0016875	ligase activity, forming carbon-oxygen bonds	1	42	0.990777	1	ENSCHIG00000024636(-)
molecular function	GO:0034212	peptide N-acetyltransferase activity	1	43	0.991752	1	ENSCHIG00000010250(HAT1)
molecular function	GO:0008135	translation factor activity, RNA binding	3	80	0.992795	1	ENSCHIG00000016589(EEF1A2);ENSCHIG00000021283(EIF5);ENSCHIG00000025365(-)
molecular function	GO:0019843	rRNA binding	1	45	0.993404	1	ENSCHIG00000014317(TST)
molecular function	GO:0005198	structural molecule activity	48	623	0.994031	1	ENSCHIG00000000437(ANK3);ENSCHIG00000002155(OTOG);ENSCHIG00000002435(TUBA4A);ENSCHIG00000003108(MYLPF);ENSCHIG00000003679(-);ENSCHIG00000005292(NUP205);ENSCHIG00000007351(HSPB6);ENSCHIG00000008209(-);ENSCHIG00000008397(-);ENSCHIG00000010632(KRT17);ENSCHIG00000011171(SPTB);ENSCHIG00000011545(-);ENSCHIG00000011903(-);ENSCHIG00000012581(-);ENSCHIG00000012611(PCLO);ENSCHIG00000014088(CRYAB);ENSCHIG00…
molecular function	GO:0003743	translation initiation factor activity	1	48	0.995283	1	ENSCHIG00000021283(EIF5)
molecular function	GO:0008173	RNA methyltransferase activity	1	48	0.995283	1	ENSCHIG00000022834(WDR4)
molecular function	GO:0004540	ribonuclease activity	2	74	0.997488	1	ENSCHIG00000009155(FEN1);ENSCHIG00000012018(LACTB2)
molecular function	GO:0140101	catalytic activity, acting on a tRNA	2	104	0.999881	1	ENSCHIG00000022834(WDR4);ENSCHIG00000024636(-)
molecular function	GO:0060089	molecular transducer activity	106	1485	0.999999	1	ENSCHIG00000000353(CDK1);ENSCHIG00000000579(SEMA4D);ENSCHIG00000000736(GPR61);ENSCHIG00000001027(FZD9);ENSCHIG00000002856(ACKR3);ENSCHIG00000003956(PTH2R);ENSCHIG00000005276(EPHB3);ENSCHIG00000006202(-);ENSCHIG00000006676(CD3D);ENSCHIG00000006945(CDK2);ENSCHIG00000006979(CD247);ENSCHIG00000007525(GPR85);ENSCHIG00000007694(UNC5C);ENSCHIG00000008067(NRP1);ENSCHIG00000008916(HTR1B);ENSCHIG0000000891…
molecular function	GO:0003723	RNA binding	50	855	1	1	ENSCHIG00000000075(TYMS);ENSCHIG00000002609(RBM38);ENSCHIG00000004298(NANOS1);ENSCHIG00000004508(FUS);ENSCHIG00000007169(CELF4);ENSCHIG00000007371(EZH2);ENSCHIG00000009070(MYH4);ENSCHIG00000009659(SRSF3);ENSCHIG00000009725(BICC1);ENSCHIG00000010787(SRSF1);ENSCHIG00000012018(LACTB2);ENSCHIG00000013438(SHMT1);ENSCHIG00000013536(RBM24);ENSCHIG00000013774(SMAD3);ENSCHIG00000014123(RAD51AP1);ENSCHIG00…
molecular function	GO:0038023	signaling receptor activity	98	1455	1	1	ENSCHIG00000000579(SEMA4D);ENSCHIG00000000736(GPR61);ENSCHIG00000001027(FZD9);ENSCHIG00000002856(ACKR3);ENSCHIG00000003956(PTH2R);ENSCHIG00000005276(EPHB3);ENSCHIG00000006202(-);ENSCHIG00000006676(CD3D);ENSCHIG00000006979(CD247);ENSCHIG00000007525(GPR85);ENSCHIG00000007694(UNC5C);ENSCHIG00000008067(NRP1);ENSCHIG00000008916(HTR1B);ENSCHIG00000008918(P2RY1);ENSCHIG00000009039(GPR75);ENSCHIG00000009…
molecular function	GO:0140098	catalytic activity, acting on RNA	5	264	1	1	ENSCHIG00000008824(-);ENSCHIG00000009155(FEN1);ENSCHIG00000012018(LACTB2);ENSCHIG00000022834(WDR4);ENSCHIG00000024636(-)
molecular function	GO:0004888	transmembrane signaling receptor activity	81	1333	1	1	ENSCHIG00000000579(SEMA4D);ENSCHIG00000000736(GPR61);ENSCHIG00000001027(FZD9);ENSCHIG00000002856(ACKR3);ENSCHIG00000003956(PTH2R);ENSCHIG00000005276(EPHB3);ENSCHIG00000006202(-);ENSCHIG00000006676(CD3D);ENSCHIG00000006979(CD247);ENSCHIG00000007525(GPR85);ENSCHIG00000007694(UNC5C);ENSCHIG00000008067(NRP1);ENSCHIG00000008916(HTR1B);ENSCHIG00000008918(P2RY1);ENSCHIG00000009039(GPR75);ENSCHIG00000009…
molecular function	GO:0003735	structural constituent of ribosome	7	383	1	1	ENSCHIG00000008209(-);ENSCHIG00000008397(-);ENSCHIG00000011545(-);ENSCHIG00000011903(-);ENSCHIG00000012581(-);ENSCHIG00000015041(MRPL24);ENSCHIG00000027062(-)
molecular function	GO:0003674	molecular_function	1562	14816	1	1	ENSCHIG00000000075(TYMS);ENSCHIG00000000097(-);ENSCHIG00000000109(ENOSF1);ENSCHIG00000000138(ZNF521);ENSCHIG00000000147(PLAT);ENSCHIG00000000181(STK32C);ENSCHIG00000000203(ZCCHC24);ENSCHIG00000000214(DNAJC9);ENSCHIG00000000245(-);ENSCHIG00000000353(CDK1);ENSCHIG00000000385(SYNPO2L);ENSCHIG00000000437(ANK3);ENSCHIG00000000464(DSEL);ENSCHIG00000000484(JAZF1);ENSCHIG00000000501(KCNH5);ENSCHIG0000000…	023722(NDE1);ENSCHIG00000023771(NACC1);ENSCHIG00000023789(RYR3);ENSCHIG00000023795(TBC1D8);ENSCHIG00000023816(-);ENSCHIG00000023828(TNFRSF6B);ENSCHIG00000023849(COL8A2);ENSCHIG00000023861(-);ENSCHIG00000023866(-);ENSCHIG00000023873(TPX2);ENSCHIG00000023908(EPB41L3);ENSCHIG00000023924(LMOD2);ENSCHIG00000023927(PRKCG);ENSCHIG00000023933(PLBD1);ENSCHIG00000023942(SYT2);ENSCHIG00000023943(ZNF106);ENS…
molecular function	GO:0004930	G protein-coupled receptor activity	32	1031	1	1	ENSCHIG00000000736(GPR61);ENSCHIG00000002856(ACKR3);ENSCHIG00000003956(PTH2R);ENSCHIG00000006202(-);ENSCHIG00000007525(GPR85);ENSCHIG00000008916(HTR1B);ENSCHIG00000008918(P2RY1);ENSCHIG00000009039(GPR75);ENSCHIG00000009603(RAMP2);ENSCHIG00000009864(GPR68);ENSCHIG00000010425(ADGRE5);ENSCHIG00000010476(MC1R);ENSCHIG00000011152(GPR83);ENSCHIG00000011193(-);ENSCHIG00000012516(PTGFR);ENSCHIG0000001379…
cellular component	GO:0044456	synapse part	72	429	3.49753e-05	0.000803513	ENSCHIG00000005606(SLC8A2);ENSCHIG00000006081(LRRC4);ENSCHIG00000007288(PDE4B);ENSCHIG00000008067(NRP1);ENSCHIG00000008367(SYNGR2);ENSCHIG00000008916(HTR1B);ENSCHIG00000009485(CADM3);ENSCHIG00000009808(SYT7);ENSCHIG00000009974(DLG4);ENSCHIG00000010943(SYPL2);ENSCHIG00000011011(RIMS1);ENSCHIG00000011087(SLC8A3);ENSCHIG00000011172(AP1S1);ENSCHIG00000011485(GLRA3);ENSCHIG00000011906(PCDH17);ENSCHIG0…
biological process	GO:0051716	cellular response to stimulus	622	5304	1.92582e-05	0.000804869	ENSCHIG00000000147(PLAT);ENSCHIG00000000353(CDK1);ENSCHIG00000000437(ANK3);ENSCHIG00000000527(PTGS1);ENSCHIG00000000579(SEMA4D);ENSCHIG00000000736(GPR61);ENSCHIG00000001027(FZD9);ENSCHIG00000001109(EFHD1);ENSCHIG00000001308(SRM);ENSCHIG00000001922(TGFB3);ENSCHIG00000002069(SLC7A11);ENSCHIG00000002209(C10orf71);ENSCHIG00000002331(MYO16);ENSCHIG00000002743(SCARA5);ENSCHIG00000002856(ACKR3);ENSCHIG0…
biological process	GO:0014902	myotube differentiation	22	82	2.012e-05	0.00083634	ENSCHIG00000002609(RBM38);ENSCHIG00000006678(CDON);ENSCHIG00000009793(MYOD1);ENSCHIG00000010009(CAV3);ENSCHIG00000010015(MYORG);ENSCHIG00000010919(WNT10B);ENSCHIG00000011235(SORT1);ENSCHIG00000011698(ANKRD2);ENSCHIG00000013536(RBM24);ENSCHIG00000013756(ACTN3);ENSCHIG00000013926(DYRK1B);ENSCHIG00000015894(DMPK);ENSCHIG00000016206(MEF2C);ENSCHIG00000016987(SMYD1);ENSCHIG00000017627(LMOD3);ENSCHIG00…
biological process	GO:0008016	regulation of heart contraction	27	112	2.0668e-05	0.000854498	ENSCHIG00000006052(SCN3B);ENSCHIG00000009678(SCN10A);ENSCHIG00000010009(CAV3);ENSCHIG00000011883(EDN1);ENSCHIG00000012349(-);ENSCHIG00000012884(KCNJ5);ENSCHIG00000014376(CASQ2);ENSCHIG00000015146(MYL4);ENSCHIG00000015236(SPTBN4);ENSCHIG00000015894(DMPK);ENSCHIG00000017127(MYH6);ENSCHIG00000017260(TRPM4);ENSCHIG00000018205(ANK2);ENSCHIG00000019488(CACNA1D);ENSCHIG00000019901(SMTN);ENSCHIG000000199…
biological process	GO:0140014	mitotic nuclear division	36	170	2.15927e-05	0.000882207	ENSCHIG00000001851(KIF23);ENSCHIG00000002772(KIF18A);ENSCHIG00000005401(SMC2);ENSCHIG00000009302(CDC6);ENSCHIG00000009433(NEK2);ENSCHIG00000009875(RACGAP1);ENSCHIG00000010109(TTK);ENSCHIG00000010139(MYBL2);ENSCHIG00000010465(HASPIN);ENSCHIG00000011883(EDN1);ENSCHIG00000011982(BUB1);ENSCHIG00000012343(NCAPG);ENSCHIG00000012350(KIF20B);ENSCHIG00000012868(HECW2);ENSCHIG00000013496(KIF2A);ENSCHIG0000…
biological process	GO:0010562	positive regulation of phosphorus metabolic process	105	686	2.16823e-05	0.000882207	ENSCHIG00000000353(CDK1);ENSCHIG00000000579(SEMA4D);ENSCHIG00000002856(ACKR3);ENSCHIG00000003384(CHI3L1);ENSCHIG00000003444(NCAPG2);ENSCHIG00000004376(CDK5R1);ENSCHIG00000005606(SLC8A2);ENSCHIG00000006433(AFAP1L2);ENSCHIG00000006678(CDON);ENSCHIG00000006785(DAB2IP);ENSCHIG00000007371(EZH2);ENSCHIG00000008067(NRP1);ENSCHIG00000008359(SPRY2);ENSCHIG00000009887(C1QTNF2);ENSCHIG00000010534(CCND1);ENS…
biological process	GO:0045937	positive regulation of phosphate metabolic process	105	686	2.16823e-05	0.000882207	ENSCHIG00000000353(CDK1);ENSCHIG00000000579(SEMA4D);ENSCHIG00000002856(ACKR3);ENSCHIG00000003384(CHI3L1);ENSCHIG00000003444(NCAPG2);ENSCHIG00000004376(CDK5R1);ENSCHIG00000005606(SLC8A2);ENSCHIG00000006433(AFAP1L2);ENSCHIG00000006678(CDON);ENSCHIG00000006785(DAB2IP);ENSCHIG00000007371(EZH2);ENSCHIG00000008067(NRP1);ENSCHIG00000008359(SPRY2);ENSCHIG00000009887(C1QTNF2);ENSCHIG00000010534(CCND1);ENS…
biological process	GO:0042325	regulation of phosphorylation	144	1004	2.20278e-05	0.000889287	ENSCHIG00000000353(CDK1);ENSCHIG00000000579(SEMA4D);ENSCHIG00000002856(ACKR3);ENSCHIG00000003384(CHI3L1);ENSCHIG00000003444(NCAPG2);ENSCHIG00000003573(KLHL31);ENSCHIG00000004376(CDK5R1);ENSCHIG00000005606(SLC8A2);ENSCHIG00000006433(AFAP1L2);ENSCHIG00000006678(CDON);ENSCHIG00000006785(DAB2IP);ENSCHIG00000007371(EZH2);ENSCHIG00000007647(AK4);ENSCHIG00000007963(MVP);ENSCHIG00000008067(NRP1);ENSCHIG0…
biological process	GO:0000165	MAPK cascade	80	490	2.20876e-05	0.000889287	ENSCHIG00000002856(ACKR3);ENSCHIG00000003384(CHI3L1);ENSCHIG00000003573(KLHL31);ENSCHIG00000006678(CDON);ENSCHIG00000006785(DAB2IP);ENSCHIG00000007371(EZH2);ENSCHIG00000008067(NRP1);ENSCHIG00000008359(SPRY2);ENSCHIG00000009887(C1QTNF2);ENSCHIG00000010009(CAV3);ENSCHIG00000011101(ID1);ENSCHIG00000011289(DUSP4);ENSCHIG00000011320(DUSP6);ENSCHIG00000011455(FGF18);ENSCHIG00000011819(GADD45B);ENSCHIG0…
cellular component	GO:0005615	extracellular space	101	655	3.97472e-05	0.000889726	ENSCHIG00000000147(PLAT);ENSCHIG00000000214(DNAJC9);ENSCHIG00000000579(SEMA4D);ENSCHIG00000001922(TGFB3);ENSCHIG00000003384(CHI3L1);ENSCHIG00000004276(FAP);ENSCHIG00000004522(PCSK5);ENSCHIG00000004685(TGFBI);ENSCHIG00000005524(IGFALS);ENSCHIG00000006212(-);ENSCHIG00000006854(CLEC3B);ENSCHIG00000007307(GPLD1);ENSCHIG00000007459(TFPI);ENSCHIG00000008470(ADAMTS3);ENSCHIG00000008577(SFRP4);ENSCHIG000…
biological process	GO:0009893	positive regulation of metabolic process	305	2396	2.30268e-05	0.000922273	ENSCHIG00000000353(CDK1);ENSCHIG00000000579(SEMA4D);ENSCHIG00000000623(PLAG1);ENSCHIG00000000814(SLC45A3);ENSCHIG00000000946(H1-5);ENSCHIG00000001922(TGFB3);ENSCHIG00000002856(ACKR3);ENSCHIG00000003296(FOSB);ENSCHIG00000003384(CHI3L1);ENSCHIG00000003444(NCAPG2);ENSCHIG00000003822(TOB1);ENSCHIG00000003853(HSF4);ENSCHIG00000003956(PTH2R);ENSCHIG00000004093(JUN);ENSCHIG00000004298(NANOS1);ENSCHIG000…
cellular component	GO:0005576	extracellular region	175	1261	4.22863e-05	0.000922899	ENSCHIG00000000147(PLAT);ENSCHIG00000000214(DNAJC9);ENSCHIG00000000495(LAMB3);ENSCHIG00000000579(SEMA4D);ENSCHIG00000001851(KIF23);ENSCHIG00000001922(TGFB3);ENSCHIG00000002155(OTOG);ENSCHIG00000002572(PRC1);ENSCHIG00000003279(ESM1);ENSCHIG00000003384(CHI3L1);ENSCHIG00000004276(FAP);ENSCHIG00000004522(PCSK5);ENSCHIG00000004685(TGFBI);ENSCHIG00000005524(IGFALS);ENSCHIG00000006212(-);ENSCHIG00000006…
biological process	GO:0010564	regulation of cell cycle process	67	392	2.36282e-05	0.000939051	ENSCHIG00000000353(CDK1);ENSCHIG00000000501(KCNH5);ENSCHIG00000001027(FZD9);ENSCHIG00000001851(KIF23);ENSCHIG00000002572(PRC1);ENSCHIG00000004276(FAP);ENSCHIG00000004376(CDK5R1);ENSCHIG00000004741(CENPJ);ENSCHIG00000006785(DAB2IP);ENSCHIG00000007287(GLI1);ENSCHIG00000007371(EZH2);ENSCHIG00000008062(TICRR);ENSCHIG00000009155(FEN1);ENSCHIG00000009302(CDC6);ENSCHIG00000009406(SENP6);ENSCHIG000000094…
biological process	GO:0003015	heart process	31	138	2.369e-05	0.000939051	ENSCHIG00000003341(ACTC1);ENSCHIG00000006052(SCN3B);ENSCHIG00000009678(SCN10A);ENSCHIG00000010009(CAV3);ENSCHIG00000010787(SRSF1);ENSCHIG00000011883(EDN1);ENSCHIG00000012349(-);ENSCHIG00000012884(KCNJ5);ENSCHIG00000014376(CASQ2);ENSCHIG00000015146(MYL4);ENSCHIG00000015236(SPTBN4);ENSCHIG00000015894(DMPK);ENSCHIG00000017127(MYH6);ENSCHIG00000017260(TRPM4);ENSCHIG00000018205(ANK2);ENSCHIG0000001935…
biological process	GO:0048666	neuron development	102	664	2.44657e-05	0.000964828	ENSCHIG00000000437(ANK3);ENSCHIG00000000579(SEMA4D);ENSCHIG00000000839(AMIGO1);ENSCHIG00000002331(MYO16);ENSCHIG00000004298(NANOS1);ENSCHIG00000004376(CDK5R1);ENSCHIG00000005050(PITX3);ENSCHIG00000005276(EPHB3);ENSCHIG00000005567(MFSD2A);ENSCHIG00000006785(DAB2IP);ENSCHIG00000006876(OGDH);ENSCHIG00000007318(CAMK1D);ENSCHIG00000007694(UNC5C);ENSCHIG00000008067(NRP1);ENSCHIG00000008913(ATP8A2);ENSC…
biological process	GO:1902547	regulation of cellular response to vascular endothelial growth factor stimulus	9	18	2.69103e-05	0.00105582	ENSCHIG00000006785(DAB2IP);ENSCHIG00000008359(SPRY2);ENSCHIG00000008470(ADAMTS3);ENSCHIG00000013597(JCAD);ENSCHIG00000017276(XDH);ENSCHIG00000020502(ADAMTS12);ENSCHIG00000020787(DLL1);ENSCHIG00000022731(CADM4);ENSCHIG00000024776(SMOC2)
biological process	GO:0043405	regulation of MAP kinase activity	39	192	2.73593e-05	0.00106799	ENSCHIG00000006785(DAB2IP);ENSCHIG00000007371(EZH2);ENSCHIG00000008359(SPRY2);ENSCHIG00000009887(C1QTNF2);ENSCHIG00000010009(CAV3);ENSCHIG00000011289(DUSP4);ENSCHIG00000011320(DUSP6);ENSCHIG00000011455(FGF18);ENSCHIG00000011819(GADD45B);ENSCHIG00000011883(EDN1);ENSCHIG00000011916(TGFB1);ENSCHIG00000015662(MAP3K13);ENSCHIG00000015700(MAP3K21);ENSCHIG00000016621(GADD45G);ENSCHIG00000016673(MAP3K9);…
biological process	GO:0023014	signal transduction by protein phosphorylation	80	493	2.7558e-05	0.00107031	ENSCHIG00000002856(ACKR3);ENSCHIG00000003384(CHI3L1);ENSCHIG00000003573(KLHL31);ENSCHIG00000006678(CDON);ENSCHIG00000006785(DAB2IP);ENSCHIG00000007371(EZH2);ENSCHIG00000008067(NRP1);ENSCHIG00000008359(SPRY2);ENSCHIG00000009887(C1QTNF2);ENSCHIG00000010009(CAV3);ENSCHIG00000011101(ID1);ENSCHIG00000011289(DUSP4);ENSCHIG00000011320(DUSP6);ENSCHIG00000011455(FGF18);ENSCHIG00000011819(GADD45B);ENSCHIG0…
biological process	GO:0006950	response to stress	281	2189	2.82222e-05	0.0010906	ENSCHIG00000000147(PLAT);ENSCHIG00000000353(CDK1);ENSCHIG00000000527(PTGS1);ENSCHIG00000001027(FZD9);ENSCHIG00000001109(EFHD1);ENSCHIG00000001922(TGFB3);ENSCHIG00000002069(SLC7A11);ENSCHIG00000002743(SCARA5);ENSCHIG00000002856(ACKR3);ENSCHIG00000003384(CHI3L1);ENSCHIG00000003573(KLHL31);ENSCHIG00000003903(JAK2);ENSCHIG00000004093(JUN);ENSCHIG00000004508(FUS);ENSCHIG00000005289(PLEKHA1);ENSCHIG000…
biological process	GO:0051147	regulation of muscle cell differentiation	23	90	3.08748e-05	0.00118714	ENSCHIG00000002609(RBM38);ENSCHIG00000007371(EZH2);ENSCHIG00000009793(MYOD1);ENSCHIG00000010009(CAV3);ENSCHIG00000011698(ANKRD2);ENSCHIG00000011883(EDN1);ENSCHIG00000013536(RBM24);ENSCHIG00000013756(ACTN3);ENSCHIG00000015894(DMPK);ENSCHIG00000016206(MEF2C);ENSCHIG00000016987(SMYD1);ENSCHIG00000017627(LMOD3);ENSCHIG00000018863(IGF1);ENSCHIG00000020448(CCN3);ENSCHIG00000020787(DLL1);ENSCHIG00000021…
molecular function	GO:0005200	structural constituent of cytoskeleton	14	39	2.33671e-05	0.0011961	ENSCHIG00000000437(ANK3);ENSCHIG00000002435(TUBA4A);ENSCHIG00000011171(SPTB);ENSCHIG00000014950(SPTBN1);ENSCHIG00000015236(SPTBN4);ENSCHIG00000018025(TUBA1B);ENSCHIG00000021342(TLN2);ENSCHIG00000022118(TUBB4B);ENSCHIG00000022988(-);ENSCHIG00000023029(TUBA8);ENSCHIG00000025067(-);ENSCHIG00000025155(TUBB6);ENSCHIG00000025768(SPTBN2);ENSCHIG00000026725(-)
molecular function	GO:0005003	ephrin receptor activity	8	14	2.51102e-05	0.00120972	ENSCHIG00000005276(EPHB3);ENSCHIG00000010390(EPHA5);ENSCHIG00000015303(EPHB6);ENSCHIG00000015544(EPHA3);ENSCHIG00000019310(EPHB1);ENSCHIG00000021379(EPHA1);ENSCHIG00000022795(EPHB2);ENSCHIG00000025019(EPHA4)
molecular function	GO:0035173	histone kinase activity	8	14	2.51102e-05	0.00120972	ENSCHIG00000000353(CDK1);ENSCHIG00000003903(JAK2);ENSCHIG00000010465(HASPIN);ENSCHIG00000014436(PRKAA2);ENSCHIG00000016993(PRKCB);ENSCHIG00000022864(VRK1);ENSCHIG00000022907(AURKB);ENSCHIG00000025345(CHEK1)
biological process	GO:1901700	response to oxygen-containing compound	115	773	3.19647e-05	0.00122293	ENSCHIG00000001922(TGFB3);ENSCHIG00000003903(JAK2);ENSCHIG00000004093(JUN);ENSCHIG00000005289(PLEKHA1);ENSCHIG00000006685(FIBIN);ENSCHIG00000006785(DAB2IP);ENSCHIG00000007288(PDE4B);ENSCHIG00000007307(GPLD1);ENSCHIG00000007371(EZH2);ENSCHIG00000008018(KLF9);ENSCHIG00000008514(DUOX1);ENSCHIG00000009239(CYP24A1);ENSCHIG00000009617(KCNJ11);ENSCHIG00000009664(NR4A1);ENSCHIG00000009793(MYOD1);ENSCHIG0…
biological process	GO:0065009	regulation of molecular function	241	1841	3.22935e-05	0.00122939	ENSCHIG00000000214(DNAJC9);ENSCHIG00000000437(ANK3);ENSCHIG00000000579(SEMA4D);ENSCHIG00000002759(ANP32E);ENSCHIG00000003384(CHI3L1);ENSCHIG00000003444(NCAPG2);ENSCHIG00000003758(ARFGAP2);ENSCHIG00000004093(JUN);ENSCHIG00000004376(CDK5R1);ENSCHIG00000005276(EPHB3);ENSCHIG00000005606(SLC8A2);ENSCHIG00000005813(VSIR);ENSCHIG00000006052(SCN3B);ENSCHIG00000006433(AFAP1L2);ENSCHIG00000006481(CASQ1);EN…
cellular component	GO:0097060	synaptic membrane	32	149	5.91317e-05	0.00125907	ENSCHIG00000006081(LRRC4);ENSCHIG00000008067(NRP1);ENSCHIG00000008916(HTR1B);ENSCHIG00000009485(CADM3);ENSCHIG00000009808(SYT7);ENSCHIG00000009974(DLG4);ENSCHIG00000011485(GLRA3);ENSCHIG00000011906(PCDH17);ENSCHIG00000013042(SLC4A8);ENSCHIG00000014506(CHRNB1);ENSCHIG00000014693(CHRNG);ENSCHIG00000015227(ITGA3);ENSCHIG00000016850(APBA1);ENSCHIG00000017279(CHRNA5);ENSCHIG00000017645(CNTN2);ENSCHIG0…
biological process	GO:0065007	biological regulation	1000	8989	3.39606e-05	0.00128649	ENSCHIG00000000075(TYMS);ENSCHIG00000000147(PLAT);ENSCHIG00000000214(DNAJC9);ENSCHIG00000000245(-);ENSCHIG00000000353(CDK1);ENSCHIG00000000437(ANK3);ENSCHIG00000000484(JAZF1);ENSCHIG00000000501(KCNH5);ENSCHIG00000000527(PTGS1);ENSCHIG00000000579(SEMA4D);ENSCHIG00000000623(PLAG1);ENSCHIG00000000736(GPR61);ENSCHIG00000000814(SLC45A3);ENSCHIG00000000839(AMIGO1);ENSCHIG00000000946(H1-5);ENSCHIG000000…
biological process	GO:0071900	regulation of protein serine/threonine kinase activity	54	300	3.42374e-05	0.00129062	ENSCHIG00000004376(CDK5R1);ENSCHIG00000005606(SLC8A2);ENSCHIG00000006785(DAB2IP);ENSCHIG00000007371(EZH2);ENSCHIG00000008359(SPRY2);ENSCHIG00000009887(C1QTNF2);ENSCHIG00000010009(CAV3);ENSCHIG00000010534(CCND1);ENSCHIG00000011087(SLC8A3);ENSCHIG00000011289(DUSP4);ENSCHIG00000011320(DUSP6);ENSCHIG00000011455(FGF18);ENSCHIG00000011819(GADD45B);ENSCHIG00000011883(EDN1);ENSCHIG00000011916(TGFB1);ENSC…
biological process	GO:0043502	regulation of muscle adaptation	15	46	3.53234e-05	0.00132506	ENSCHIG00000010009(CAV3);ENSCHIG00000011883(EDN1);ENSCHIG00000013756(ACTN3);ENSCHIG00000015381(FBXO32);ENSCHIG00000016517(TNNI1);ENSCHIG00000018863(IGF1);ENSCHIG00000019356(TNNC1);ENSCHIG00000021214(MYH7);ENSCHIG00000021226(TNNT1);ENSCHIG00000021331(MYOG);ENSCHIG00000024497(MEF2A);ENSCHIG00000025700(MYMK);ENSCHIG00000025819(TRPC3);ENSCHIG00000026064(BMP10);MSTRG.6911(GTF2IRD2)
molecular function	GO:0044877	protein-containing complex binding	100	638	2.85141e-05	0.00132948	ENSCHIG00000003279(ESM1);ENSCHIG00000004276(FAP);ENSCHIG00000004376(CDK5R1);ENSCHIG00000004685(TGFBI);ENSCHIG00000006785(DAB2IP);ENSCHIG00000007371(EZH2);ENSCHIG00000007519(MRC2);ENSCHIG00000007953(LCP1);ENSCHIG00000008714(MYH8);ENSCHIG00000009070(MYH4);ENSCHIG00000009871(AAK1);ENSCHIG00000010009(CAV3);ENSCHIG00000010063(ACTN2);ENSCHIG00000010109(TTK);ENSCHIG00000010160(JAM3);ENSCHIG00000010566(A…
molecular function	GO:0016773	phosphotransferase activity, alcohol group as acceptor	97	615	2.92193e-05	0.00132948	ENSCHIG00000000181(STK32C);ENSCHIG00000000353(CDK1);ENSCHIG00000003903(JAK2);ENSCHIG00000005276(EPHB3);ENSCHIG00000006655(CDK8);ENSCHIG00000006945(CDK2);ENSCHIG00000007318(CAMK1D);ENSCHIG00000008067(NRP1);ENSCHIG00000009433(NEK2);ENSCHIG00000009871(AAK1);ENSCHIG00000009873(GUCY2C);ENSCHIG00000010109(TTK);ENSCHIG00000010390(EPHA5);ENSCHIG00000010408(HJV);ENSCHIG00000010465(HASPIN);ENSCHIG000000105…
biological process	GO:0060048	cardiac muscle contraction	21	79	3.58579e-05	0.00133539	ENSCHIG00000006052(SCN3B);ENSCHIG00000009678(SCN10A);ENSCHIG00000010009(CAV3);ENSCHIG00000010787(SRSF1);ENSCHIG00000012884(KCNJ5);ENSCHIG00000014376(CASQ2);ENSCHIG00000015146(MYL4);ENSCHIG00000017127(MYH6);ENSCHIG00000017260(TRPM4);ENSCHIG00000018205(ANK2);ENSCHIG00000019356(TNNC1);ENSCHIG00000019488(CACNA1D);ENSCHIG00000019901(SMTN);ENSCHIG00000019988(MYL2);ENSCHIG00000021214(MYH7);ENSCHIG000000…
biological process	GO:0010631	epithelial cell migration	41	208	3.59462e-05	0.00133539	ENSCHIG00000004276(FAP);ENSCHIG00000004298(NANOS1);ENSCHIG00000006785(DAB2IP);ENSCHIG00000007307(GPLD1);ENSCHIG00000008067(NRP1);ENSCHIG00000011455(FGF18);ENSCHIG00000011781(EMP2);ENSCHIG00000011916(TGFB1);ENSCHIG00000012713(RHOB);ENSCHIG00000013597(JCAD);ENSCHIG00000014779(GATA2);ENSCHIG00000015574(FGF7);ENSCHIG00000015877(PPARG);ENSCHIG00000016206(MEF2C);ENSCHIG00000016700(HMOX1);ENSCHIG0000001…
biological process	GO:0002062	chondrocyte differentiation	22	85	3.69252e-05	0.00136517	ENSCHIG00000008305(ZBTB16);ENSCHIG00000009523(WNT9A);ENSCHIG00000010363(MEF2D);ENSCHIG00000010919(WNT10B);ENSCHIG00000011323(PKDCC);ENSCHIG00000011455(FGF18);ENSCHIG00000011916(TGFB1);ENSCHIG00000013774(SMAD3);ENSCHIG00000014378(WNT5B);ENSCHIG00000014461(SULF2);ENSCHIG00000015554(CHST11);ENSCHIG00000016206(MEF2C);ENSCHIG00000016397(ZNF219);ENSCHIG00000019581(GDF6);ENSCHIG00000020448(CCN3);ENSCHIG…
biological process	GO:0034762	regulation of transmembrane transport	57	323	3.76368e-05	0.00138482	ENSCHIG00000000437(ANK3);ENSCHIG00000000501(KCNH5);ENSCHIG00000000839(AMIGO1);ENSCHIG00000006052(SCN3B);ENSCHIG00000006481(CASQ1);ENSCHIG00000007908(CACNG6);ENSCHIG00000009617(KCNJ11);ENSCHIG00000009678(SCN10A);ENSCHIG00000009887(C1QTNF2);ENSCHIG00000010009(CAV3);ENSCHIG00000010063(ACTN2);ENSCHIG00000010566(APPL2);ENSCHIG00000010972(CACNG1);ENSCHIG00000011729(CHD7);ENSCHIG00000011883(EDN1);ENSCHI…
cellular component	GO:0005865	striated muscle thin filament	7	12	6.74465e-05	0.00139846	ENSCHIG00000010571(TNNC2);ENSCHIG00000016517(TNNI1);ENSCHIG00000017627(LMOD3);ENSCHIG00000019356(TNNC1);ENSCHIG00000020222(TMOD1);ENSCHIG00000021226(TNNT1);ENSCHIG00000023166(TMOD4)
cellular component	GO:0008091	spectrin	5	6	6.88817e-05	0.00139846	ENSCHIG00000011171(SPTB);ENSCHIG00000014950(SPTBN1);ENSCHIG00000015236(SPTBN4);ENSCHIG00000016993(PRKCB);ENSCHIG00000025768(SPTBN2)
biological process	GO:0010632	regulation of epithelial cell migration	34	161	3.83743e-05	0.00140523	ENSCHIG00000006785(DAB2IP);ENSCHIG00000007307(GPLD1);ENSCHIG00000008067(NRP1);ENSCHIG00000011455(FGF18);ENSCHIG00000011781(EMP2);ENSCHIG00000011916(TGFB1);ENSCHIG00000012713(RHOB);ENSCHIG00000013597(JCAD);ENSCHIG00000014779(GATA2);ENSCHIG00000015574(FGF7);ENSCHIG00000015877(PPARG);ENSCHIG00000016206(MEF2C);ENSCHIG00000016700(HMOX1);ENSCHIG00000016760(RHOJ);ENSCHIG00000017918(ADAMTS9);ENSCHIG00000…
biological process	GO:0030278	regulation of ossification	32	148	3.9494e-05	0.00143259	ENSCHIG00000000579(SEMA4D);ENSCHIG00000001027(FZD9);ENSCHIG00000001922(TGFB3);ENSCHIG00000003822(TOB1);ENSCHIG00000007287(GLI1);ENSCHIG00000008305(ZBTB16);ENSCHIG00000009389(NOG);ENSCHIG00000010919(WNT10B);ENSCHIG00000011101(ID1);ENSCHIG00000011323(PKDCC);ENSCHIG00000011375(CHRD);ENSCHIG00000011916(TGFB1);ENSCHIG00000012791(CTHRC1);ENSCHIG00000013756(ACTN3);ENSCHIG00000013774(SMAD3);ENSCHIG000000…
biological process	GO:0051216	cartilage development	32	148	3.9494e-05	0.00143259	ENSCHIG00000008305(ZBTB16);ENSCHIG00000009389(NOG);ENSCHIG00000009523(WNT9A);ENSCHIG00000010363(MEF2D);ENSCHIG00000010919(WNT10B);ENSCHIG00000011323(PKDCC);ENSCHIG00000011455(FGF18);ENSCHIG00000011883(EDN1);ENSCHIG00000011916(TGFB1);ENSCHIG00000013774(SMAD3);ENSCHIG00000014308(SNAI1);ENSCHIG00000014378(WNT5B);ENSCHIG00000014461(SULF2);ENSCHIG00000015029(MYF5);ENSCHIG00000015554(CHST11);ENSCHIG000…
cellular component	GO:0030864	cortical actin cytoskeleton	13	38	7.65136e-05	0.0015181	ENSCHIG00000011171(SPTB);ENSCHIG00000014950(SPTBN1);ENSCHIG00000015236(SPTBN4);ENSCHIG00000015523(SLC2A1);ENSCHIG00000016532(DLC1);ENSCHIG00000016993(PRKCB);ENSCHIG00000017068(ANLN);ENSCHIG00000018029(CDH1);ENSCHIG00000018662(CDH2);ENSCHIG00000021644(CORO1A);ENSCHIG00000023530(FLOT1);ENSCHIG00000023624(CIB2);ENSCHIG00000025768(SPTBN2)
biological process	GO:0090132	epithelium migration	41	210	4.52273e-05	0.00163286	ENSCHIG00000004276(FAP);ENSCHIG00000004298(NANOS1);ENSCHIG00000006785(DAB2IP);ENSCHIG00000007307(GPLD1);ENSCHIG00000008067(NRP1);ENSCHIG00000011455(FGF18);ENSCHIG00000011781(EMP2);ENSCHIG00000011916(TGFB1);ENSCHIG00000012713(RHOB);ENSCHIG00000013597(JCAD);ENSCHIG00000014779(GATA2);ENSCHIG00000015574(FGF7);ENSCHIG00000015877(PPARG);ENSCHIG00000016206(MEF2C);ENSCHIG00000016700(HMOX1);ENSCHIG0000001…
biological process	GO:0030947	regulation of vascular endothelial growth factor receptor signaling pathway	9	19	4.64414e-05	0.00166885	ENSCHIG00000006785(DAB2IP);ENSCHIG00000008739(TMEM204);ENSCHIG00000011455(FGF18);ENSCHIG00000016993(PRKCB);ENSCHIG00000017824(NEDD4);ENSCHIG00000019587(FLT1);ENSCHIG00000020738(FGF9);ENSCHIG00000022731(CADM4);ENSCHIG00000026211(FZD4)
biological process	GO:0051149	positive regulation of muscle cell differentiation	15	47	4.69645e-05	0.0016798	ENSCHIG00000009793(MYOD1);ENSCHIG00000010009(CAV3);ENSCHIG00000011883(EDN1);ENSCHIG00000013536(RBM24);ENSCHIG00000013756(ACTN3);ENSCHIG00000016206(MEF2C);ENSCHIG00000016987(SMYD1);ENSCHIG00000017627(LMOD3);ENSCHIG00000018863(IGF1);ENSCHIG00000021149(BMP4);ENSCHIG00000021206(MYOCD);ENSCHIG00000021331(MYOG);ENSCHIG00000022041(RBPJ);ENSCHIG00000023530(FLOT1);ENSCHIG00000026064(BMP10)
biological process	GO:0061035	regulation of cartilage development	17	58	5.11322e-05	0.00181816	ENSCHIG00000008305(ZBTB16);ENSCHIG00000009389(NOG);ENSCHIG00000009523(WNT9A);ENSCHIG00000011323(PKDCC);ENSCHIG00000011455(FGF18);ENSCHIG00000011916(TGFB1);ENSCHIG00000013774(SMAD3);ENSCHIG00000016397(ZNF219);ENSCHIG00000019581(GDF6);ENSCHIG00000020502(ADAMTS12);ENSCHIG00000020792(-);ENSCHIG00000021149(BMP4);ENSCHIG00000021925(SOX6);ENSCHIG00000024990(CCN2);ENSCHIG00000026064(BMP10);ENSCHIG0000002…
biological process	GO:0000902	cell morphogenesis	96	628	5.13057e-05	0.00181816	ENSCHIG00000000437(ANK3);ENSCHIG00000000579(SEMA4D);ENSCHIG00000002331(MYO16);ENSCHIG00000004376(CDK5R1);ENSCHIG00000005276(EPHB3);ENSCHIG00000005567(MFSD2A);ENSCHIG00000006785(DAB2IP);ENSCHIG00000007694(UNC5C);ENSCHIG00000008065(LRATD1);ENSCHIG00000008067(NRP1);ENSCHIG00000008721(STRIP2);ENSCHIG00000008913(ATP8A2);ENSCHIG00000008918(P2RY1);ENSCHIG00000009097(CRABP2);ENSCHIG00000009348(EXT1);ENSC…
biological process	GO:0010720	positive regulation of cell development	55	312	5.27333e-05	0.00186018	ENSCHIG00000000579(SEMA4D);ENSCHIG00000000623(PLAG1);ENSCHIG00000006678(CDON);ENSCHIG00000006785(DAB2IP);ENSCHIG00000007318(CAMK1D);ENSCHIG00000008067(NRP1);ENSCHIG00000008913(ATP8A2);ENSCHIG00000009097(CRABP2);ENSCHIG00000009909(ASPM);ENSCHIG00000010495(SRRT);ENSCHIG00000011011(RIMS1);ENSCHIG00000011883(EDN1);ENSCHIG00000011916(TGFB1);ENSCHIG00000012230(ROBO2);ENSCHIG00000012350(KIF20B);ENSCHIG0…
biological process	GO:0042127	regulation of cell proliferation	141	997	5.3995e-05	0.00189599	ENSCHIG00000000623(PLAG1);ENSCHIG00000001027(FZD9);ENSCHIG00000001922(TGFB3);ENSCHIG00000002069(SLC7A11);ENSCHIG00000002572(PRC1);ENSCHIG00000003279(ESM1);ENSCHIG00000003822(TOB1);ENSCHIG00000003853(HSF4);ENSCHIG00000004093(JUN);ENSCHIG00000004276(FAP);ENSCHIG00000004792(H2AC6);ENSCHIG00000005396(ROGDI);ENSCHIG00000005813(VSIR);ENSCHIG00000006678(CDON);ENSCHIG00000006785(DAB2IP);ENSCHIG0000000728…
biological process	GO:0048878	chemical homeostasis	99	653	5.4524e-05	0.00190586	ENSCHIG00000000437(ANK3);ENSCHIG00000002069(SLC7A11);ENSCHIG00000002743(SCARA5);ENSCHIG00000005606(SLC8A2);ENSCHIG00000006052(SCN3B);ENSCHIG00000006481(CASQ1);ENSCHIG00000007111(EPHX2);ENSCHIG00000008577(SFRP4);ENSCHIG00000008758(LPCAT1);ENSCHIG00000009678(SCN10A);ENSCHIG00000010009(CAV3);ENSCHIG00000010390(EPHA5);ENSCHIG00000010408(HJV);ENSCHIG00000010566(APPL2);ENSCHIG00000010754(OIT3);ENSCHIG0…
biological process	GO:0090130	tissue migration	41	212	5.66465e-05	0.0019637	ENSCHIG00000004276(FAP);ENSCHIG00000004298(NANOS1);ENSCHIG00000006785(DAB2IP);ENSCHIG00000007307(GPLD1);ENSCHIG00000008067(NRP1);ENSCHIG00000011455(FGF18);ENSCHIG00000011781(EMP2);ENSCHIG00000011916(TGFB1);ENSCHIG00000012713(RHOB);ENSCHIG00000013597(JCAD);ENSCHIG00000014779(GATA2);ENSCHIG00000015574(FGF7);ENSCHIG00000015877(PPARG);ENSCHIG00000016206(MEF2C);ENSCHIG00000016700(HMOX1);ENSCHIG0000001…
biological process	GO:0051960	regulation of nervous system development	88	566	5.66894e-05	0.0019637	ENSCHIG00000000579(SEMA4D);ENSCHIG00000000623(PLAG1);ENSCHIG00000000814(SLC45A3);ENSCHIG00000000839(AMIGO1);ENSCHIG00000002547(TPBG);ENSCHIG00000004376(CDK5R1);ENSCHIG00000005276(EPHB3);ENSCHIG00000005567(MFSD2A);ENSCHIG00000006678(CDON);ENSCHIG00000006785(DAB2IP);ENSCHIG00000007287(GLI1);ENSCHIG00000007318(CAMK1D);ENSCHIG00000007371(EZH2);ENSCHIG00000008067(NRP1);ENSCHIG00000008913(ATP8A2);ENSCH…
biological process	GO:0030335	positive regulation of cell migration	58	336	6.15604e-05	0.00211361	ENSCHIG00000000579(SEMA4D);ENSCHIG00000005813(VSIR);ENSCHIG00000006785(DAB2IP);ENSCHIG00000007307(GPLD1);ENSCHIG00000007318(CAMK1D);ENSCHIG00000008067(NRP1);ENSCHIG00000008359(SPRY2);ENSCHIG00000011455(FGF18);ENSCHIG00000011883(EDN1);ENSCHIG00000011916(TGFB1);ENSCHIG00000011929(TNFSF18);ENSCHIG00000012350(KIF20B);ENSCHIG00000012568(SEMA6D);ENSCHIG00000012713(RHOB);ENSCHIG00000013597(JCAD);ENSCHIG…
biological process	GO:0014733	regulation of skeletal muscle adaptation	7	12	6.17171e-05	0.00211361	ENSCHIG00000013756(ACTN3);ENSCHIG00000016517(TNNI1);ENSCHIG00000019356(TNNC1);ENSCHIG00000021214(MYH7);ENSCHIG00000021226(TNNT1);ENSCHIG00000025700(MYMK);MSTRG.6911(GTF2IRD2)
biological process	GO:0000281	mitotic cytokinesis	15	48	6.18418e-05	0.00211361	ENSCHIG00000000437(ANK3);ENSCHIG00000001851(KIF23);ENSCHIG00000009875(RACGAP1);ENSCHIG00000012350(KIF20B);ENSCHIG00000012713(RHOB);ENSCHIG00000014186(EFHC1);ENSCHIG00000014950(SPTBN1);ENSCHIG00000015752(CEP55);ENSCHIG00000017068(ANLN);ENSCHIG00000022366(KLHDC8B);ENSCHIG00000022851(PLK1);ENSCHIG00000022915(CKAP2);ENSCHIG00000023432(KIF20A);ENSCHIG00000023632(CIT);ENSCHIG00000025581(ECT2)
cellular component	GO:0030863	cortical cytoskeleton	16	55	0.000109776	0.00212965	ENSCHIG00000006698(TRPC4);ENSCHIG00000009974(DLG4);ENSCHIG00000011171(SPTB);ENSCHIG00000014950(SPTBN1);ENSCHIG00000015236(SPTBN4);ENSCHIG00000015523(SLC2A1);ENSCHIG00000016532(DLC1);ENSCHIG00000016993(PRKCB);ENSCHIG00000017068(ANLN);ENSCHIG00000018029(CDH1);ENSCHIG00000018662(CDH2);ENSCHIG00000020222(TMOD1);ENSCHIG00000021644(CORO1A);ENSCHIG00000023530(FLOT1);ENSCHIG00000023624(CIB2);ENSCHIG00000…
biological process	GO:0040008	regulation of growth	63	374	6.39407e-05	0.00217287	ENSCHIG00000000579(SEMA4D);ENSCHIG00000000946(H1-5);ENSCHIG00000004298(NANOS1);ENSCHIG00000004376(CDK5R1);ENSCHIG00000005567(MFSD2A);ENSCHIG00000007274(TLL2);ENSCHIG00000007287(GLI1);ENSCHIG00000008067(NRP1);ENSCHIG00000008913(ATP8A2);ENSCHIG00000009097(CRABP2);ENSCHIG00000009389(NOG);ENSCHIG00000009793(MYOD1);ENSCHIG00000010632(KRT17);ENSCHIG00000011011(RIMS1);ENSCHIG00000011320(DUSP6);ENSCHIG00…
biological process	GO:0002315	marginal zone B cell differentiation	5	6	6.44233e-05	0.00217287	ENSCHIG00000012379(CDH17);ENSCHIG00000016262(BCL3);ENSCHIG00000020787(DLL1);ENSCHIG00000023115(LFNG);ENSCHIG00000026234(PTK2B)
biological process	GO:0048630	skeletal muscle tissue growth	5	6	6.44233e-05	0.00217287	ENSCHIG00000007274(TLL2);ENSCHIG00000013756(ACTN3);ENSCHIG00000018272(CHRNA1);ENSCHIG00000020021(CHRND);ENSCHIG00000020787(DLL1)
biological process	GO:0006749	glutathione metabolic process	10	24	6.80539e-05	0.0022853	ENSCHIG00000002069(SLC7A11);ENSCHIG00000009359(GSTM3);ENSCHIG00000016848(GSR);ENSCHIG00000016853(GSTA4);ENSCHIG00000017360(-);ENSCHIG00000017469(CHAC1);ENSCHIG00000022722(HAGH);ENSCHIG00000023150(GGT7);ENSCHIG00000025257(GCLM);ENSCHIG00000026675(MMACHC)
biological process	GO:0042327	positive regulation of phosphorylation	97	641	6.96157e-05	0.00232758	ENSCHIG00000000353(CDK1);ENSCHIG00000000579(SEMA4D);ENSCHIG00000002856(ACKR3);ENSCHIG00000003384(CHI3L1);ENSCHIG00000003444(NCAPG2);ENSCHIG00000004376(CDK5R1);ENSCHIG00000005606(SLC8A2);ENSCHIG00000006433(AFAP1L2);ENSCHIG00000006678(CDON);ENSCHIG00000006785(DAB2IP);ENSCHIG00000007371(EZH2);ENSCHIG00000008067(NRP1);ENSCHIG00000008359(SPRY2);ENSCHIG00000009887(C1QTNF2);ENSCHIG00000010534(CCND1);ENS…
biological process	GO:0009991	response to extracellular stimulus	42	221	7.02799e-05	0.00233962	ENSCHIG00000005567(MFSD2A);ENSCHIG00000008689(DCTPP1);ENSCHIG00000009239(CYP24A1);ENSCHIG00000009617(KCNJ11);ENSCHIG00000009793(MYOD1);ENSCHIG00000010566(APPL2);ENSCHIG00000011897(DDIT3);ENSCHIG00000013281(NPRL3);ENSCHIG00000013432(PDK4);ENSCHIG00000014360(CLIC5);ENSCHIG00000014436(PRKAA2);ENSCHIG00000014910(SPP1);ENSCHIG00000015523(SLC2A1);ENSCHIG00000016656(NCOA1);ENSCHIG00000016712(ADORA2B);EN…
biological process	GO:0009887	animal organ morphogenesis	106	714	7.10939e-05	0.00235652	ENSCHIG00000000623(PLAG1);ENSCHIG00000001922(TGFB3);ENSCHIG00000003341(ACTC1);ENSCHIG00000003345(SMTNL1);ENSCHIG00000005050(PITX3);ENSCHIG00000005289(PLEKHA1);ENSCHIG00000005396(ROGDI);ENSCHIG00000005567(MFSD2A);ENSCHIG00000005571(ITGB4);ENSCHIG00000006318(CCDC40);ENSCHIG00000006678(CDON);ENSCHIG00000007287(GLI1);ENSCHIG00000008067(NRP1);ENSCHIG00000008359(SPRY2);ENSCHIG00000008577(SFRP4);ENSCHIG…
biological process	GO:0001932	regulation of protein phosphorylation	131	920	7.3486e-05	0.00242535	ENSCHIG00000000579(SEMA4D);ENSCHIG00000002856(ACKR3);ENSCHIG00000003384(CHI3L1);ENSCHIG00000003444(NCAPG2);ENSCHIG00000003573(KLHL31);ENSCHIG00000004376(CDK5R1);ENSCHIG00000005606(SLC8A2);ENSCHIG00000006433(AFAP1L2);ENSCHIG00000006678(CDON);ENSCHIG00000006785(DAB2IP);ENSCHIG00000007371(EZH2);ENSCHIG00000007963(MVP);ENSCHIG00000008067(NRP1);ENSCHIG00000008359(SPRY2);ENSCHIG00000009389(NOG);ENSCHIG…
cellular component	GO:0044422	organelle part	669	5747	0.000127927	0.00242784	ENSCHIG00000000075(TYMS);ENSCHIG00000000214(DNAJC9);ENSCHIG00000000353(CDK1);ENSCHIG00000000484(JAZF1);ENSCHIG00000000623(PLAG1);ENSCHIG00000000624(OTULINL);ENSCHIG00000000946(H1-5);ENSCHIG00000001191(-);ENSCHIG00000001851(KIF23);ENSCHIG00000001864(GALNT5);ENSCHIG00000002209(C10orf71);ENSCHIG00000002331(MYO16);ENSCHIG00000002435(TUBA4A);ENSCHIG00000002572(PRC1);ENSCHIG00000002577(-);ENSCHIG000000…
biological process	GO:0055085	transmembrane transport	164	1198	7.55197e-05	0.00248182	ENSCHIG00000000437(ANK3);ENSCHIG00000000501(KCNH5);ENSCHIG00000000814(SLC45A3);ENSCHIG00000000839(AMIGO1);ENSCHIG00000002069(SLC7A11);ENSCHIG00000002743(SCARA5);ENSCHIG00000004710(GJB2);ENSCHIG00000005530(-);ENSCHIG00000005567(MFSD2A);ENSCHIG00000005606(SLC8A2);ENSCHIG00000005817(SLC44A2);ENSCHIG00000006052(SCN3B);ENSCHIG00000006085(SLC14A1);ENSCHIG00000006252(SLC46A3);ENSCHIG00000006481(CASQ1);E…
biological process	GO:0048643	positive regulation of skeletal muscle tissue development	8	16	7.70061e-05	0.0025199	ENSCHIG00000006678(CDON);ENSCHIG00000013536(RBM24);ENSCHIG00000013756(ACTN3);ENSCHIG00000016206(MEF2C);ENSCHIG00000017627(LMOD3);ENSCHIG00000020787(DLL1);ENSCHIG00000021331(MYOG);ENSCHIG00000023530(FLOT1)
biological process	GO:0030001	metal ion transport	88	571	7.81844e-05	0.00254762	ENSCHIG00000000437(ANK3);ENSCHIG00000000501(KCNH5);ENSCHIG00000000839(AMIGO1);ENSCHIG00000002743(SCARA5);ENSCHIG00000003894(-);ENSCHIG00000005606(SLC8A2);ENSCHIG00000006052(SCN3B);ENSCHIG00000006481(CASQ1);ENSCHIG00000006698(TRPC4);ENSCHIG00000006945(CDK2);ENSCHIG00000007908(CACNG6);ENSCHIG00000009025(KCNK12);ENSCHIG00000009603(RAMP2);ENSCHIG00000009617(KCNJ11);ENSCHIG00000009678(SCN10A);ENSCHIG0…
biological process	GO:1905114	cell surface receptor signaling pathway involved in cell-cell signaling	58	339	7.94031e-05	0.00257641	ENSCHIG00000001027(FZD9);ENSCHIG00000005606(SLC8A2);ENSCHIG00000006785(DAB2IP);ENSCHIG00000007169(CELF4);ENSCHIG00000007287(GLI1);ENSCHIG00000008577(SFRP4);ENSCHIG00000008856(DEPDC1B);ENSCHIG00000009389(NOG);ENSCHIG00000009523(WNT9A);ENSCHIG00000009725(BICC1);ENSCHIG00000009909(ASPM);ENSCHIG00000010534(CCND1);ENSCHIG00000010919(WNT10B);ENSCHIG00000011087(SLC8A3);ENSCHIG00000011353(ZNRF3);ENSCHIG0…
[truncated: 8,495 more rows]

## Sheet: trans_KEGG analysis
Table S9. GO terms and KEGG pathways enriched by trans-target genes of lncRNAs_KEGG pathways
KEGG_A_class	KEGG_B_class	Pathway	trans (873)	All (8858)	Pvalue	Qvalue	Pathway ID	Genes	K_IDs	Hyperlink
[truncated: 330 more rows]
